# Supplementary material for: Musculoskeletal simulations to examine the effects of accentuated eccentric loading (AEL) on jump height
Source: PeerJ. 2023 Jan 23;11:e14687. doi: 10.7717/peerj.14687 (PMC9879160; doi:10.7717/peerj.14687)
Supplement: Supplemental Information 1 [file peerj-11-14687-s001.zip › Supplementary Simulation code and output results BW/Optimized_for_J_Results/TwoSegment_Two_Segment_vel_global.sto]

Velocities
version=1
nRows=13563
nColumns=28
inDegrees=no

This file contains the kinematics (positions and orientations,
velocities and angular velocities, or accelerations and angular accelerations)
of the centers of mass of the body segments in model Two_Segment.

Body segment orientations are described using body-fixed X-Y-Z Euler angles.

Angular velocities and accelerations are given about the body-local axes.

Units are S.I. units (seconds, meters, Newtons, ...)
Angles are in degrees.

endheader
time	Block_X	Block_Y	Block_Z	Block_Ox	Block_Oy	Block_Oz	thigh_X	thigh_Y	thigh_Z	thigh_Ox	thigh_Oy	thigh_Oz	shank_X	shank_Y	shank_Z	shank_Ox	shank_Oy	shank_Oz	Platform_X	Platform_Y	Platform_Z	Platform_Ox	Platform_Oy	Platform_Oz	center_of_mass_X	center_of_mass_Y	center_of_mass_Z
      0.00000000	      0.00000000	      0.00000000	      0.00000000	      0.00000000	      0.00000000	      0.00000000	      0.00000000	      0.00000000	      0.00000000	      0.00000000	      0.00000000	      0.00000000	      0.00000000	      0.00000000	      0.00000000	      0.00000000	      0.00000000	      0.00000000	      0.00000000	      0.00000000	      0.00000000	      0.00000000	      0.00000000	      0.00000000	      0.00000000	      0.00000000	      0.00000000
      0.00010000	     -0.00000000	     -0.00049274	      0.00000000	     -0.00000000	      0.00000000	     -0.00000000	     -0.00045988	     -0.00045250	      0.00000000	     -0.00000000	      0.00000000	     -0.13225028	      0.00041745	     -0.00029528	      0.00000000	     -0.00000000	      0.00000000	      0.38454666	      0.00000000	      0.00000000	      0.00000000	      0.00000000	      0.00000000	      0.00000000	     -0.00007570	     -0.00045590	      0.00000000
      0.00023578	      0.00000000	     -0.00115109	     -0.00000000	     -0.00000000	      0.00000000	     -0.00000000	     -0.00102647	     -0.00106129	     -0.00000000	     -0.00000000	      0.00000000	     -0.29518596	      0.00073547	     -0.00072752	     -0.00000000	     -0.00000000	      0.00000000	      0.80187321	      0.00000000	      0.00000000	      0.00000000	      0.00000000	      0.00000000	      0.00000000	     -0.00018886	     -0.00106993	     -0.00000000
      0.00037157	      0.00000000	     -0.00179775	     -0.00000000	     -0.00000000	     -0.00000000	     -0.00000000	     -0.00154576	     -0.00166251	     -0.00000000	     -0.00000000	     -0.00000000	     -0.44451883	      0.00084069	     -0.00118323	     -0.00000000	     -0.00000000	     -0.00000000	      1.13079922	      0.00000000	      0.00000000	      0.00000000	      0.00000000	      0.00000000	      0.00000000	     -0.00031144	     -0.00167704	     -0.00000000
      0.00050735	      0.00000000	     -0.00243327	     -0.00000000	     -0.00000000	     -0.00000000	      0.00000000	     -0.00203313	     -0.00225539	     -0.00000000	     -0.00000000	     -0.00000000	     -0.58467414	      0.00079202	     -0.00165243	     -0.00000000	     -0.00000000	     -0.00000000	      1.39711188	      0.00000000	      0.00000000	      0.00000000	      0.00000000	      0.00000000	      0.00000000	     -0.00044143	     -0.00227638	     -0.00000000
      0.00064313	      0.00000000	     -0.00305812	     -0.00000000	     -0.00000000	     -0.00000000	     -0.00000000	     -0.00249954	     -0.00283943	     -0.00000000	     -0.00000000	     -0.00000000	     -0.71880135	      0.00063158	     -0.00212806	     -0.00000000	     -0.00000000	     -0.00000000	      1.61922846	      0.00000000	      0.00000000	      0.00000000	      0.00000000	      0.00000000	      0.00000000	     -0.00057737	     -0.00286739	     -0.00000000
      0.00077892	      0.00000000	     -0.00367271	     -0.00000000	     -0.00000000	     -0.00000000	     -0.00000000	     -0.00295280	     -0.00341436	     -0.00000000	     -0.00000000	     -0.00000000	     -0.84914574	      0.00038964	     -0.00260515	     -0.00000000	     -0.00000000	     -0.00000000	      1.81034322	      0.00000000	      0.00000000	      0.00000000	      0.00000000	      0.00000000	      0.00000000	     -0.00071820	     -0.00344975	     -0.00000000
      0.00095179	      0.00000000	     -0.00444088	     -0.00000000	     -0.00000000	     -0.00000000	     -0.00000000	     -0.00351942	     -0.00413294	     -0.00000000	     -0.00000000	     -0.00000000	     -1.01209137	     -0.00000264	     -0.00320927	     -0.00000000	     -0.00000000	     -0.00000000	      2.02342465	      0.00000000	      0.00000000	      0.00000000	      0.00000000	      0.00000000	      0.00000000	     -0.00090334	     -0.00417843	     -0.00000000
      0.00112467	      0.00000000	     -0.00519362	     -0.00000000	      0.00000000	     -0.00000000	     -0.00000000	     -0.00408141	     -0.00483650	     -0.00000000	      0.00000000	     -0.00000000	     -1.17370607	     -0.00046115	     -0.00380535	     -0.00000000	      0.00000000	     -0.00000000	      2.21480126	      0.00000000	      0.00000000	      0.00000000	      0.00000000	      0.00000000	      0.00000000	     -0.00109402	     -0.00489274	     -0.00000000
      0.00129754	      0.00000000	     -0.00593151	     -0.00000000	      0.00000000	     -0.00000000	     -0.00000000	     -0.00464376	     -0.00552516	     -0.00000000	      0.00000000	     -0.00000000	     -1.33542386	     -0.00096550	     -0.00439044	     -0.00000000	      0.00000000	     -0.00000000	      2.39319891	      0.00000000	      0.00000000	      0.00000000	      0.00000000	      0.00000000	      0.00000000	     -0.00128942	     -0.00559278	     -0.00000000
      0.00151861	      0.00000000	     -0.00685433	     -0.00000000	      0.00000000	     -0.00000000	     -0.00000000	     -0.00536826	     -0.00638455	     -0.00000000	      0.00000000	     -0.00000000	     -1.54377117	     -0.00165666	     -0.00511999	     -0.00000000	      0.00000000	     -0.00000000	      2.61113446	      0.00000000	      0.00000000	      0.00000000	      0.00000000	      0.00000000	      0.00000000	     -0.00154537	     -0.00646754	     -0.00000000
      0.00173969	      0.00000000	     -0.00775469	     -0.00000000	     -0.00000000	     -0.00000000	      0.00000000	     -0.00610213	     -0.00722065	     -0.00000000	     -0.00000000	     -0.00000000	     -1.75481438	     -0.00238419	     -0.00582693	     -0.00000000	     -0.00000000	     -0.00000000	      2.82400446	      0.00000000	      0.00000000	      0.00000000	      0.00000000	      0.00000000	      0.00000000	     -0.00180741	     -0.00731993	     -0.00000000
      0.00201011	      0.00000000	     -0.00882681	     -0.00000000	      0.00000000	     -0.00000000	      0.00000000	     -0.00701520	     -0.00821280	     -0.00000000	      0.00000000	     -0.00000000	     -2.01738983	     -0.00330937	     -0.00666009	     -0.00000000	      0.00000000	     -0.00000000	      3.08309840	      0.00000000	      0.00000000	      0.00000000	      0.00000000	      0.00000000	      0.00000000	     -0.00213546	     -0.00833317	     -0.00000000
      0.00228052	      0.00000000	     -0.00986826	     -0.00000000	     -0.00000000	     -0.00000000	     -0.00000000	     -0.00794640	     -0.00917266	     -0.00000000	     -0.00000000	     -0.00000000	     -2.28518115	     -0.00426419	     -0.00745872	     -0.00000000	     -0.00000000	     -0.00000000	      3.34410185	      0.00000000	      0.00000000	      0.00000000	      0.00000000	      0.00000000	      0.00000000	     -0.00247116	     -0.00931532	     -0.00000000
      0.00263639	      0.00000000	     -0.01119443	     -0.00000000	     -0.00000000	     -0.00000000	      0.00000000	     -0.00919968	     -0.01038899	     -0.00000000	     -0.00000000	     -0.00000000	     -2.64559565	     -0.00555718	     -0.00845864	     -0.00000000	     -0.00000000	     -0.00000000	      3.69310144	      0.00000000	      0.00000000	      0.00000000	      0.00000000	      0.00000000	      0.00000000	     -0.00292378	     -0.01056274	     -0.00000000
      0.00299225	      0.00000000	     -0.01247303	     -0.00000000	     -0.00000000	      0.00000000	      0.00000000	     -0.01048366	     -0.01155498	     -0.00000000	     -0.00000000	      0.00000000	     -3.01483971	     -0.00688590	     -0.00940314	     -0.00000000	     -0.00000000	      0.00000000	      4.04948239	      0.00000000	      0.00000000	      0.00000000	      0.00000000	      0.00000000	      0.00000000	     -0.00338790	     -0.01176171	     -0.00000000
      0.00349305	      0.00000000	     -0.01419726	     -0.00000000	      0.00000000	     -0.00000000	      0.00000000	     -0.01233959	     -0.01311634	     -0.00000000	      0.00000000	     -0.00000000	     -3.54856935	     -0.00880952	     -0.01064433	     -0.00000000	      0.00000000	     -0.00000000	      4.56375511	      0.00000000	      0.00000000	      0.00000000	      0.00000000	      0.00000000	      0.00000000	     -0.00405907	     -0.01337244	     -0.00000000
      0.00399385	      0.00000000	     -0.01584030	     -0.00000000	      0.00000000	     -0.00000000	      0.00000000	     -0.01424861	     -0.01459167	     -0.00000000	      0.00000000	     -0.00000000	     -4.09756890	     -0.01079000	     -0.01179013	     -0.00000000	      0.00000000	     -0.00000000	      5.09221363	      0.00000000	      0.00000000	      0.00000000	      0.00000000	      0.00000000	      0.00000000	     -0.00474962	     -0.01490036	     -0.00000000
      0.00475543	     -0.00000000	     -0.01819831	     -0.00000000	     -0.00000000	     -0.00000000	     -0.00000000	     -0.01724339	     -0.01668620	     -0.00000000	     -0.00000000	     -0.00000000	     -4.95882529	     -0.01389901	     -0.01336704	     -0.00000000	     -0.00000000	     -0.00000000	      5.92063826	      0.00000000	      0.00000000	      0.00000000	      0.00000000	      0.00000000	      0.00000000	     -0.00583315	     -0.01708048	     -0.00000000
      0.00551701	     -0.00000000	     -0.02040543	     -0.00000000	     -0.00000000	      0.00000000	     -0.00000000	     -0.02033621	     -0.01862063	     -0.00000000	     -0.00000000	      0.00000000	     -5.84828852	     -0.01711160	     -0.01476583	     -0.00000000	     -0.00000000	      0.00000000	      6.77567554	      0.00000000	      0.00000000	      0.00000000	      0.00000000	      0.00000000	      0.00000000	     -0.00695232	     -0.01910658	     -0.00000000
      0.00644774	      0.00000000	     -0.02292512	     -0.00000000	     -0.00000000	      0.00000000	     -0.00000000	     -0.02423073	     -0.02079597	     -0.00000000	     -0.00000000	      0.00000000	     -6.96833962	     -0.02115862	     -0.01626479	     -0.00000000	     -0.00000000	      0.00000000	      7.85190038	      0.00000000	      0.00000000	      0.00000000	      0.00000000	      0.00000000	      0.00000000	     -0.00836177	     -0.02140121	     -0.00000000
      0.00737847	      0.00000000	     -0.02527719	     -0.00000000	     -0.00000000	      0.00000000	      0.00000000	     -0.02823272	     -0.02279291	     -0.00000000	     -0.00000000	      0.00000000	     -8.11933028	     -0.02531852	     -0.01756411	     -0.00000000	     -0.00000000	      0.00000000	      8.95750767	      0.00000000	      0.00000000	      0.00000000	      0.00000000	      0.00000000	      0.00000000	     -0.00981024	     -0.02352442	     -0.00000000
      0.00830920	      0.00000000	     -0.02748725	     -0.00000000	     -0.00000000	      0.00000000	      0.00000000	     -0.03232484	     -0.02463828	     -0.00000000	     -0.00000000	      0.00000000	     -9.29628132	     -0.02957293	     -0.01869306	     -0.00000000	     -0.00000000	      0.00000000	     10.08782090	      0.00000000	      0.00000000	      0.00000000	      0.00000000	      0.00000000	      0.00000000	     -0.01129141	     -0.02550217	     -0.00000000
      0.00923993	      0.00000000	     -0.02957728	      0.00000000	     -0.00000000	      0.00000000	      0.00000000	     -0.03649206	     -0.02635513	      0.00000000	     -0.00000000	      0.00000000	    -10.49487824	     -0.03390592	     -0.01967668	      0.00000000	     -0.00000000	      0.00000000	     11.23877998	      0.00000000	      0.00000000	      0.00000000	      0.00000000	      0.00000000	      0.00000000	     -0.01279982	     -0.02735673	      0.00000000
      0.01047305	     -0.00000000	     -0.03219346	      0.00000000	     -0.00000000	      0.00000000	      0.00000000	     -0.04210676	     -0.02846522	      0.00000000	     -0.00000000	      0.00000000	    -12.10989028	     -0.03974446	     -0.02079231	      0.00000000	     -0.00000000	      0.00000000	     12.78946946	      0.00000000	      0.00000000	      0.00000000	      0.00000000	      0.00000000	      0.00000000	     -0.01483221	     -0.02965645	      0.00000000
      0.01125060	     -0.00000000	     -0.03376877	      0.00000000	     -0.00000000	      0.00000000	      0.00000000	     -0.04569143	     -0.02971524	      0.00000000	     -0.00000000	      0.00000000	    -13.14103954	     -0.04347203	     -0.02140303	      0.00000000	     -0.00000000	      0.00000000	     13.77955838	      0.00000000	      0.00000000	      0.00000000	      0.00000000	      0.00000000	      0.00000000	     -0.01612978	     -0.03102974	      0.00000000
      0.01202816	     -0.00000000	     -0.03529624	      0.00000000	     -0.00000000	      0.00000000	      0.00000000	     -0.04930374	     -0.03091303	      0.00000000	     -0.00000000	      0.00000000	    -14.18018693	     -0.04722834	     -0.02195282	      0.00000000	     -0.00000000	      0.00000000	     14.77732477	      0.00000000	      0.00000000	      0.00000000	      0.00000000	      0.00000000	      0.00000000	     -0.01743736	     -0.03235338	      0.00000000
      0.01316609	     -0.00000000	     -0.03745991	      0.00000000	     -0.00000000	      0.00000000	      0.00000000	     -0.05463073	     -0.03258678	      0.00000000	     -0.00000000	      0.00000000	    -15.71269370	     -0.05276725	     -0.02266343	      0.00000000	     -0.00000000	      0.00000000	     16.24893780	      0.00000000	      0.00000000	      0.00000000	      0.00000000	      0.00000000	      0.00000000	     -0.01936557	     -0.03421552	      0.00000000
      0.01396261	     -0.00000000	     -0.03893276	      0.00000000	     -0.00000000	      0.00000000	      0.00000000	     -0.05838256	     -0.03371166	      0.00000000	     -0.00000000	      0.00000000	    -16.79211792	     -0.05666802	     -0.02310416	      0.00000000	     -0.00000000	      0.00000000	     17.28556168	      0.00000000	      0.00000000	      0.00000000	      0.00000000	      0.00000000	      0.00000000	     -0.02072358	     -0.03547504	      0.00000000
      0.01475914	     -0.00000000	     -0.04037790	      0.00000000	     -0.00000000	      0.00000000	      0.00000000	     -0.06214967	     -0.03480482	      0.00000000	     -0.00000000	      0.00000000	    -17.87601007	     -0.06058416	     -0.02350514	      0.00000000	     -0.00000000	      0.00000000	     18.32663324	      0.00000000	      0.00000000	      0.00000000	      0.00000000	      0.00000000	      0.00000000	     -0.02208708	     -0.03670498	      0.00000000
      0.01571545	     -0.00000000	     -0.04208350	      0.00000000	     -0.00000000	      0.00000000	      0.00000000	     -0.06668896	     -0.03608258	      0.00000000	     -0.00000000	      0.00000000	    -19.18217180	     -0.06530242	     -0.02394146	      0.00000000	     -0.00000000	      0.00000000	     19.58136551	      0.00000000	      0.00000000	      0.00000000	      0.00000000	      0.00000000	      0.00000000	     -0.02373000	     -0.03814965	      0.00000000
      0.01658307	     -0.00000000	     -0.04360930	      0.00000000	     -0.00000000	      0.00000000	      0.00000000	     -0.07081988	     -0.03721529	      0.00000000	     -0.00000000	      0.00000000	    -20.37092482	     -0.06959545	     -0.02430093	      0.00000000	     -0.00000000	      0.00000000	     20.72353226	      0.00000000	      0.00000000	      0.00000000	      0.00000000	      0.00000000	      0.00000000	     -0.02522504	     -0.03943625	      0.00000000
      0.01745069	     -0.00000000	     -0.04511989	      0.00000000	     -0.00000000	      0.00000000	      0.00000000	     -0.07496038	     -0.03832806	      0.00000000	     -0.00000000	      0.00000000	    -21.56253391	     -0.07389784	     -0.02463108	      0.00000000	     -0.00000000	      0.00000000	     21.86861894	      0.00000000	      0.00000000	      0.00000000	      0.00000000	      0.00000000	      0.00000000	     -0.02672349	     -0.04070520	      0.00000000
      0.01830614	     -0.00000000	     -0.04659891	      0.00000000	     -0.00000000	      0.00000000	      0.00000000	     -0.07905029	     -0.03941015	      0.00000000	     -0.00000000	      0.00000000	    -22.73968909	     -0.07814688	     -0.02493221	      0.00000000	     -0.00000000	      0.00000000	     23.00004117	      0.00000000	      0.00000000	      0.00000000	      0.00000000	      0.00000000	      0.00000000	     -0.02820355	     -0.04194347	      0.00000000
      0.01916159	     -0.00000000	     -0.04807160	      0.00000000	     -0.00000000	      0.00000000	      0.00000000	     -0.08314605	     -0.04048118	      0.00000000	     -0.00000000	      0.00000000	    -23.91863685	     -0.08240137	     -0.02521288	      0.00000000	     -0.00000000	      0.00000000	     24.13336574	      0.00000000	      0.00000000	      0.00000000	      0.00000000	      0.00000000	      0.00000000	     -0.02968566	     -0.04317286	      0.00000000
      0.01997595	     -0.00000000	     -0.04947096	      0.00000000	     -0.00000000	      0.00000000	      0.00000000	     -0.08704933	     -0.04149365	      0.00000000	     -0.00000000	      0.00000000	    -25.04229080	     -0.08645520	     -0.02546403	      0.00000000	     -0.00000000	      0.00000000	     25.21374570	      0.00000000	      0.00000000	      0.00000000	      0.00000000	      0.00000000	      0.00000000	     -0.03109805	     -0.04433811	      0.00000000
      0.02079031	     -0.00000000	     -0.05087059	      0.00000000	     -0.00000000	      0.00000000	      0.00000000	     -0.09095569	     -0.04250192	      0.00000000	     -0.00000000	      0.00000000	    -26.16694477	     -0.09051165	     -0.02570209	      0.00000000	     -0.00000000	      0.00000000	     26.29525830	      0.00000000	      0.00000000	      0.00000000	      0.00000000	      0.00000000	      0.00000000	     -0.03251150	     -0.04550113	      0.00000000
      0.02156845	     -0.00000000	     -0.05221054	      0.00000000	     -0.00000000	      0.00000000	      0.00000000	     -0.09469038	     -0.04346362	      0.00000000	     -0.00000000	      0.00000000	    -27.24228454	     -0.09438920	     -0.02591932	      0.00000000	     -0.00000000	      0.00000000	     27.32953127	      0.00000000	      0.00000000	      0.00000000	      0.00000000	      0.00000000	      0.00000000	     -0.03386276	     -0.04661256	      0.00000000
      0.02250334	     -0.00000000	     -0.05382665	      0.00000000	     -0.00000000	      0.00000000	      0.00000000	     -0.09917923	     -0.04461956	      0.00000000	     -0.00000000	      0.00000000	    -28.53492288	     -0.09904897	     -0.02616950	      0.00000000	     -0.00000000	      0.00000000	     28.57303075	      0.00000000	      0.00000000	      0.00000000	      0.00000000	      0.00000000	      0.00000000	     -0.03548681	     -0.04795083	      0.00000000
      0.02343823	     -0.00000000	     -0.05545254	      0.00000000	     -0.00000000	      0.00000000	      0.00000000	     -0.10366916	     -0.04577885	      0.00000000	     -0.00000000	      0.00000000	    -29.82804572	     -0.10370905	     -0.02641034	      0.00000000	     -0.00000000	      0.00000000	     29.81723006	      0.00000000	      0.00000000	      0.00000000	      0.00000000	      0.00000000	      0.00000000	     -0.03711117	     -0.04929517	      0.00000000
      0.02422430	     -0.00000000	     -0.05682933	      0.00000000	     -0.00000000	      0.00000000	      0.00000000	     -0.10744466	     -0.04675816	      0.00000000	     -0.00000000	      0.00000000	    -30.91555025	     -0.10762694	     -0.02660726	      0.00000000	     -0.00000000	      0.00000000	     30.86378755	      0.00000000	      0.00000000	      0.00000000	      0.00000000	      0.00000000	      0.00000000	     -0.03847700	     -0.05043222	      0.00000000
      0.02501038	     -0.00000000	     -0.05821665	      0.00000000	     -0.00000000	      0.00000000	      0.00000000	     -0.11121999	     -0.04774319	      0.00000000	     -0.00000000	      0.00000000	    -32.00314046	     -0.11154407	     -0.02680036	      0.00000000	     -0.00000000	      0.00000000	     31.91059709	      0.00000000	      0.00000000	      0.00000000	      0.00000000	      0.00000000	      0.00000000	     -0.03984270	     -0.05157698	      0.00000000
      0.02579645	     -0.00000000	     -0.05961599	      0.00000000	     -0.00000000	      0.00000000	      0.00000000	     -0.11499482	     -0.04873525	      0.00000000	     -0.00000000	      0.00000000	    -33.09072903	     -0.11546008	     -0.02699067	      0.00000000	     -0.00000000	      0.00000000	     32.95757809	      0.00000000	      0.00000000	      0.00000000	      0.00000000	      0.00000000	      0.00000000	     -0.04120816	     -0.05273082	      0.00000000
      0.02658253	     -0.00000000	     -0.06102871	      0.00000000	     -0.00000000	      0.00000000	      0.00000000	     -0.11876888	     -0.04973557	      0.00000000	     -0.00000000	     -0.00000000	    -34.17824222	     -0.11937470	     -0.02717917	      0.00000000	     -0.00000000	      0.00000000	     34.00465608	      0.00000000	      0.00000000	      0.00000000	      0.00000000	      0.00000000	      0.00000000	     -0.04257329	     -0.05389501	      0.00000000
      0.02736860	     -0.00000000	     -0.06245609	      0.00000000	     -0.00000000	      0.00000000	      0.00000000	     -0.12254193	     -0.05074529	      0.00000000	     -0.00000000	     -0.00000000	    -35.26561980	     -0.12328769	     -0.02736669	      0.00000000	     -0.00000000	      0.00000000	     35.05177287	      0.00000000	      0.00000000	      0.00000000	      0.00000000	      0.00000000	      0.00000000	     -0.04393799	     -0.05507073	      0.00000000
      0.02815468	     -0.00000000	     -0.06389935	      0.00000000	     -0.00000000	      0.00000000	      0.00000000	     -0.12631379	     -0.05176546	      0.00000000	     -0.00000000	     -0.00000000	    -36.35281200	     -0.12719886	     -0.02755400	      0.00000000	     -0.00000000	      0.00000000	     36.09887820	      0.00000000	      0.00000000	      0.00000000	      0.00000000	      0.00000000	      0.00000000	     -0.04530220	     -0.05625909	      0.00000000
      0.02894076	     -0.00000000	     -0.06535962	      0.00000000	     -0.00000000	      0.00000000	      0.00000000	     -0.13008429	     -0.05279706	      0.00000000	     -0.00000000	     -0.00000000	    -37.43977829	     -0.13110804	     -0.02774179	      0.00000000	     -0.00000000	      0.00000000	     37.14593144	      0.00000000	      0.00000000	      0.00000000	      0.00000000	      0.00000000	      0.00000000	     -0.04666585	     -0.05746114	      0.00000000
      0.02972683	     -0.00000000	     -0.06683798	      0.00000000	      0.00000000	     -0.00000000	      0.00000000	     -0.13385329	     -0.05384103	      0.00000000	      0.00000000	     -0.00000000	    -38.52648548	     -0.13501510	     -0.02793068	      0.00000000	      0.00000000	      0.00000000	     38.19289832	      0.00000000	      0.00000000	      0.00000000	      0.00000000	      0.00000000	      0.00000000	     -0.04802891	     -0.05867785	      0.00000000
      0.03051291	     -0.00000000	     -0.06833545	     -0.00000000	      0.00000000	     -0.00000000	      0.00000000	     -0.13762068	     -0.05489824	     -0.00000000	      0.00000000	     -0.00000000	    -39.61290651	     -0.13891993	     -0.02812124	     -0.00000000	      0.00000000	     -0.00000000	     39.23975044	      0.00000000	      0.00000000	      0.00000000	      0.00000000	      0.00000000	      0.00000000	     -0.04939133	     -0.05991014	     -0.00000000
      0.03129898	     -0.00000000	     -0.06985303	     -0.00000000	      0.00000000	     -0.00000000	      0.00000000	     -0.14138636	     -0.05596949	     -0.00000000	      0.00000000	     -0.00000000	    -40.69901903	     -0.14282242	     -0.02831400	     -0.00000000	      0.00000000	     -0.00000000	     40.28646365	      0.00000000	      0.00000000	      0.00000000	      0.00000000	      0.00000000	      0.00000000	     -0.05075308	     -0.06115890	     -0.00000000
      0.03208506	     -0.00000000	     -0.07139164	     -0.00000000	      0.00000000	     -0.00000000	      0.00000000	     -0.14515024	     -0.05705558	     -0.00000000	      0.00000000	     -0.00000000	    -41.78480435	     -0.14672251	     -0.02850941	     -0.00000000	      0.00000000	     -0.00000000	     41.33301719	      0.00000000	      0.00000000	      0.00000000	      0.00000000	      0.00000000	      0.00000000	     -0.05211412	     -0.06242497	     -0.00000000
      0.03287113	     -0.00000000	     -0.07295219	     -0.00000000	      0.00000000	     -0.00000000	      0.00000000	     -0.14891223	     -0.05815725	     -0.00000000	      0.00000000	     -0.00000000	    -42.87024642	     -0.15062011	     -0.02870791	     -0.00000000	      0.00000000	     -0.00000000	     42.37939262	      0.00000000	      0.00000000	      0.00000000	      0.00000000	      0.00000000	      0.00000000	     -0.05347442	     -0.06370914	     -0.00000000
      0.03365721	     -0.00000000	     -0.07453555	     -0.00000000	      0.00000000	     -0.00000000	      0.00000000	     -0.15267227	     -0.05927520	     -0.00000000	      0.00000000	     -0.00000000	    -43.95533093	     -0.15451516	     -0.02890991	     -0.00000000	      0.00000000	     -0.00000000	     43.42557306	      0.00000000	      0.00000000	      0.00000000	      0.00000000	      0.00000000	      0.00000000	     -0.05483396	     -0.06501219	     -0.00000000
      0.03444328	     -0.00000000	     -0.07614255	     -0.00000000	      0.00000000	     -0.00000000	      0.00000000	     -0.15643029	     -0.06041011	     -0.00000000	      0.00000000	     -0.00000000	    -45.04004457	     -0.15840759	     -0.02911577	     -0.00000000	      0.00000000	      0.00000000	     44.47154240	      0.00000000	      0.00000000	      0.00000000	      0.00000000	      0.00000000	      0.00000000	     -0.05619272	     -0.06633485	     -0.00000000
      0.03522936	     -0.00000000	     -0.07777401	      0.00000000	     -0.00000000	      0.00000000	      0.00000000	     -0.16018621	     -0.06156263	      0.00000000	     -0.00000000	     -0.00000000	    -46.12437431	     -0.16229736	     -0.02932584	      0.00000000	     -0.00000000	      0.00000000	     45.51728470	      0.00000000	      0.00000000	      0.00000000	      0.00000000	      0.00000000	      0.00000000	     -0.05755067	     -0.06767783	      0.00000000
      0.03601544	     -0.00000000	     -0.07943071	     -0.00000000	     -0.00000000	      0.00000000	      0.00000000	     -0.16393996	     -0.06273339	     -0.00000000	     -0.00000000	     -0.00000000	    -47.20830681	     -0.16618438	     -0.02954044	     -0.00000000	     -0.00000000	      0.00000000	     46.56278356	      0.00000000	      0.00000000	      0.00000000	      0.00000000	      0.00000000	      0.00000000	     -0.05890779	     -0.06904183	     -0.00000000
      0.03680151	     -0.00000000	     -0.08111342	      0.00000000	     -0.00000000	      0.00000000	      0.00000000	     -0.16769147	     -0.06392301	      0.00000000	     -0.00000000	     -0.00000000	    -48.29182791	     -0.17006860	     -0.02975987	      0.00000000	     -0.00000000	      0.00000000	     47.60802169	      0.00000000	      0.00000000	      0.00000000	      0.00000000	      0.00000000	      0.00000000	     -0.06026404	     -0.07042751	      0.00000000
      0.03758759	      0.00000000	     -0.08282288	     -0.00000000	     -0.00000000	     -0.00000000	      0.00000000	     -0.17144066	     -0.06513206	     -0.00000000	     -0.00000000	     -0.00000000	    -49.37492215	     -0.17394995	     -0.02998441	     -0.00000000	     -0.00000000	      0.00000000	     48.65298045	      0.00000000	      0.00000000	      0.00000000	      0.00000000	      0.00000000	      0.00000000	     -0.06161941	     -0.07183552	     -0.00000000
      0.03837366	      0.00000000	     -0.08455982	     -0.00000000	      0.00000000	     -0.00000000	      0.00000000	     -0.17518744	     -0.06636111	     -0.00000000	      0.00000000	     -0.00000000	    -50.45757238	     -0.17782834	     -0.03021434	     -0.00000000	      0.00000000	      0.00000000	     49.69763943	      0.00000000	      0.00000000	      0.00000000	      0.00000000	      0.00000000	      0.00000000	     -0.06297387	     -0.07326649	     -0.00000000
      0.03915974	      0.00000000	     -0.08632495	     -0.00000000	      0.00000000	     -0.00000000	      0.00000000	     -0.17893171	     -0.06761073	     -0.00000000	      0.00000000	     -0.00000000	    -51.53975942	     -0.18170370	     -0.03044990	     -0.00000000	      0.00000000	      0.00000000	     50.74197621	      0.00000000	      0.00000000	      0.00000000	      0.00000000	      0.00000000	      0.00000000	     -0.06432737	     -0.07472104	     -0.00000000
      0.03994581	     -0.00000000	     -0.08811897	     -0.00000000	      0.00000000	     -0.00000000	      0.00000000	     -0.18267338	     -0.06888144	     -0.00000000	      0.00000000	     -0.00000000	    -52.62146173	     -0.18557593	     -0.03069135	     -0.00000000	      0.00000000	      0.00000000	     51.78596599	      0.00000000	      0.00000000	      0.00000000	      0.00000000	      0.00000000	      0.00000000	     -0.06567989	     -0.07619975	     -0.00000000
      0.04073189	     -0.00000000	     -0.08994254	     -0.00000000	     -0.00000000	     -0.00000000	      0.00000000	     -0.18641234	     -0.07017378	     -0.00000000	     -0.00000000	     -0.00000000	    -53.70265520	     -0.18944493	     -0.03093891	     -0.00000000	     -0.00000000	      0.00000000	     52.82958139	      0.00000000	      0.00000000	      0.00000000	      0.00000000	      0.00000000	      0.00000000	     -0.06703138	     -0.07770323	     -0.00000000
      0.04151796	     -0.00000000	     -0.09179633	     -0.00000000	      0.00000000	     -0.00000000	      0.00000000	     -0.19014845	     -0.07148826	     -0.00000000	      0.00000000	     -0.00000000	    -54.78331288	     -0.19331059	     -0.03119280	     -0.00000000	      0.00000000	      0.00000000	     53.87279224	      0.00000000	      0.00000000	      0.00000000	      0.00000000	      0.00000000	      0.00000000	     -0.06838180	     -0.07923203	     -0.00000000
      0.04230404	     -0.00000000	     -0.09368100	     -0.00000000	      0.00000000	     -0.00000000	      0.00000000	     -0.19388159	     -0.07282537	     -0.00000000	      0.00000000	     -0.00000000	    -55.86340482	     -0.19717278	     -0.03145325	     -0.00000000	      0.00000000	     -0.00000000	     54.91556537	      0.00000000	      0.00000000	      0.00000000	      0.00000000	      0.00000000	      0.00000000	     -0.06973111	     -0.08078672	     -0.00000000
      0.04309012	     -0.00000000	     -0.09559718	      0.00000000	      0.00000000	     -0.00000000	      0.00000000	     -0.19761161	     -0.07418562	      0.00000000	      0.00000000	     -0.00000000	    -56.94289789	     -0.20103136	     -0.03172045	      0.00000000	      0.00000000	      0.00000000	     55.95786452	      0.00000000	      0.00000000	      0.00000000	      0.00000000	      0.00000000	      0.00000000	     -0.07107926	     -0.08236785	      0.00000000
      0.04387619	     -0.00000000	     -0.09754549	      0.00000000	      0.00000000	     -0.00000000	      0.00000000	     -0.20133835	     -0.07556947	      0.00000000	      0.00000000	     -0.00000000	    -58.02175569	     -0.20488619	     -0.03199461	      0.00000000	      0.00000000	      0.00000000	     56.99965014	      0.00000000	      0.00000000	      0.00000000	      0.00000000	      0.00000000	      0.00000000	     -0.07242618	     -0.08397594	      0.00000000
      0.04466227	     -0.00000000	     -0.09952655	      0.00000000	      0.00000000	      0.00000000	      0.00000000	     -0.20506164	     -0.07697739	      0.00000000	      0.00000000	     -0.00000000	    -59.09993838	     -0.20873710	     -0.03227593	      0.00000000	      0.00000000	      0.00000000	     58.04087934	      0.00000000	      0.00000000	      0.00000000	      0.00000000	      0.00000000	      0.00000000	     -0.07377182	     -0.08561153	      0.00000000
      0.04544834	     -0.00000000	     -0.10154094	      0.00000000	     -0.00000000	      0.00000000	      0.00000000	     -0.20878131	     -0.07840986	      0.00000000	     -0.00000000	     -0.00000000	    -60.17740264	     -0.21258393	     -0.03256459	      0.00000000	     -0.00000000	      0.00000000	     59.08150579	      0.00000000	      0.00000000	      0.00000000	      0.00000000	      0.00000000	      0.00000000	     -0.07511612	     -0.08727513	      0.00000000
      0.04623442	     -0.00000000	     -0.10358927	      0.00000000	      0.00000000	      0.00000000	      0.00000000	     -0.21249716	     -0.07986730	      0.00000000	      0.00000000	     -0.00000000	    -61.25410158	     -0.21642648	     -0.03286077	      0.00000000	      0.00000000	      0.00000000	     60.12147965	      0.00000000	      0.00000000	      0.00000000	      0.00000000	      0.00000000	      0.00000000	     -0.07645900	     -0.08896724	      0.00000000
      0.04702049	     -0.00000000	     -0.10567210	      0.00000000	      0.00000000	     -0.00000000	      0.00000000	     -0.21620897	     -0.08135017	      0.00000000	      0.00000000	     -0.00000000	    -62.32998469	     -0.22026456	     -0.03316466	      0.00000000	      0.00000000	      0.00000000	     61.16074754	      0.00000000	      0.00000000	      0.00000000	      0.00000000	      0.00000000	      0.00000000	     -0.07780040	     -0.09068834	      0.00000000
      0.04780657	     -0.00000000	     -0.10778999	      0.00000000	      0.00000000	     -0.00000000	      0.00000000	     -0.21991653	     -0.08285889	      0.00000000	      0.00000000	     -0.00000000	    -63.40499781	     -0.22409795	     -0.03347644	      0.00000000	      0.00000000	      0.00000000	     62.19925248	      0.00000000	      0.00000000	      0.00000000	      0.00000000	      0.00000000	      0.00000000	     -0.07914022	     -0.09243894	      0.00000000
      0.04859264	     -0.00000000	     -0.10994350	      0.00000000	      0.00000000	     -0.00000000	      0.00000000	     -0.22361961	     -0.08439388	      0.00000000	      0.00000000	     -0.00000000	    -64.47908313	     -0.22792642	     -0.03379627	      0.00000000	      0.00000000	      0.00000000	     63.23693391	      0.00000000	      0.00000000	      0.00000000	      0.00000000	      0.00000000	      0.00000000	     -0.08047840	     -0.09421949	      0.00000000
      0.04937872	     -0.00000000	     -0.11213317	      0.00000000	      0.00000000	     -0.00000000	      0.00000000	     -0.22731795	     -0.08595556	      0.00000000	      0.00000000	     -0.00000000	    -65.55217915	     -0.23174974	     -0.03412432	      0.00000000	      0.00000000	      0.00000000	     64.27372766	      0.00000000	      0.00000000	      0.00000000	      0.00000000	      0.00000000	      0.00000000	     -0.08181484	     -0.09603045	      0.00000000
      0.05016480	     -0.00000000	     -0.11435951	      0.00000000	      0.00000000	     -0.00000000	      0.00000000	     -0.23101129	     -0.08754432	      0.00000000	      0.00000000	     -0.00000000	    -66.62422070	     -0.23556764	     -0.03446076	      0.00000000	      0.00000000	     -0.00000000	     65.30956595	      0.00000000	      0.00000000	      0.00000000	      0.00000000	      0.00000000	      0.00000000	     -0.08314946	     -0.09787228	      0.00000000
      0.05086958	     -0.00000000	     -0.11638721	      0.00000000	      0.00000000	     -0.00000000	      0.00000000	     -0.23431819	     -0.08899213	      0.00000000	      0.00000000	     -0.00000000	    -67.58443703	     -0.23898592	     -0.03476968	      0.00000000	      0.00000000	     -0.00000000	     66.23739205	      0.00000000	      0.00000000	      0.00000000	      0.00000000	      0.00000000	      0.00000000	     -0.08434441	     -0.09955024	      0.00000000
      0.05157436	     -0.00000000	     -0.11844518	      0.00000000	      0.00000000	     -0.00000000	      0.00000000	     -0.23762066	     -0.09046231	      0.00000000	      0.00000000	     -0.00000000	    -68.54370122	     -0.24239939	     -0.03508558	      0.00000000	      0.00000000	     -0.00000000	     67.16435527	      0.00000000	      0.00000000	      0.00000000	      0.00000000	      0.00000000	      0.00000000	     -0.08553773	     -0.10125367	      0.00000000
      0.05227914	     -0.00000000	     -0.12053375	      0.00000000	      0.00000000	     -0.00000000	      0.00000000	     -0.24091846	     -0.09195511	      0.00000000	      0.00000000	     -0.00000000	    -69.50195599	     -0.24580789	     -0.03540857	      0.00000000	      0.00000000	     -0.00000000	     68.09038244	      0.00000000	      0.00000000	      0.00000000	      0.00000000	      0.00000000	      0.00000000	     -0.08672936	     -0.10298288	      0.00000000
      0.05298392	     -0.00000000	     -0.12265327	      0.00000000	      0.00000000	     -0.00000000	      0.00000000	     -0.24421139	     -0.09347082	      0.00000000	      0.00000000	     -0.00000000	    -70.45914487	     -0.24921118	     -0.03573878	      0.00000000	      0.00000000	     -0.00000000	     69.01541613	      0.00000000	      0.00000000	      0.00000000	      0.00000000	      0.00000000	      0.00000000	     -0.08791921	     -0.10473816	      0.00000000
      0.05368870	     -0.00000000	     -0.12480409	      0.00000000	      0.00000000	     -0.00000000	      0.00000000	     -0.24749920	     -0.09500968	      0.00000000	      0.00000000	     -0.00000000	    -71.41520903	     -0.25260906	     -0.03607631	      0.00000000	      0.00000000	     -0.00000000	     69.93939583	      0.00000000	      0.00000000	      0.00000000	      0.00000000	      0.00000000	      0.00000000	     -0.08910720	     -0.10651980	      0.00000000
      0.05439348	     -0.00000000	     -0.12698652	      0.00000000	      0.00000000	     -0.00000000	      0.00000000	     -0.25078167	     -0.09657195	      0.00000000	      0.00000000	     -0.00000000	    -72.37008749	     -0.25600127	     -0.03642126	      0.00000000	      0.00000000	     -0.00000000	     70.86225899	      0.00000000	      0.00000000	      0.00000000	      0.00000000	      0.00000000	      0.00000000	     -0.09029324	     -0.10832808	      0.00000000
      0.05509826	     -0.00000000	     -0.12920089	      0.00000000	      0.00000000	     -0.00000000	      0.00000000	     -0.25405853	     -0.09815788	      0.00000000	      0.00000000	     -0.00000000	    -73.32371714	     -0.25938758	     -0.03677374	      0.00000000	      0.00000000	     -0.00000000	     71.78394097	      0.00000000	      0.00000000	      0.00000000	      0.00000000	      0.00000000	      0.00000000	     -0.09147724	     -0.11016327	      0.00000000
      0.05580304	     -0.00000000	     -0.13144750	      0.00000000	      0.00000000	     -0.00000000	      0.00000000	     -0.25732955	     -0.09976769	      0.00000000	      0.00000000	     -0.00000000	    -74.27603287	     -0.26276774	     -0.03713385	      0.00000000	      0.00000000	     -0.00000000	     72.70437515	      0.00000000	      0.00000000	      0.00000000	      0.00000000	      0.00000000	      0.00000000	     -0.09265913	     -0.11202565	      0.00000000
      0.05650782	     -0.00000000	     -0.13372665	      0.00000000	      0.00000000	     -0.00000000	      0.00000000	     -0.26059445	     -0.10140162	      0.00000000	      0.00000000	     -0.00000000	    -75.22696759	     -0.26614149	     -0.03750170	      0.00000000	      0.00000000	     -0.00000000	     73.62349301	      0.00000000	      0.00000000	      0.00000000	      0.00000000	      0.00000000	      0.00000000	     -0.09383879	     -0.11391546	      0.00000000
      0.05721260	     -0.00000000	     -0.13603863	      0.00000000	      0.00000000	     -0.00000000	      0.00000000	     -0.26385298	     -0.10305990	      0.00000000	      0.00000000	     -0.00000000	    -76.17645234	     -0.26950856	     -0.03787739	      0.00000000	      0.00000000	     -0.00000000	     74.54122421	      0.00000000	      0.00000000	      0.00000000	      0.00000000	      0.00000000	      0.00000000	     -0.09501614	     -0.11583296	      0.00000000
      0.05791738	     -0.00000000	     -0.13838372	      0.00000000	      0.00000000	     -0.00000000	      0.00000000	     -0.26710485	     -0.10474273	      0.00000000	      0.00000000	     -0.00000000	    -77.12441639	     -0.27286869	     -0.03826100	      0.00000000	      0.00000000	     -0.00000000	     75.45749667	      0.00000000	      0.00000000	      0.00000000	      0.00000000	      0.00000000	      0.00000000	     -0.09619108	     -0.11777839	      0.00000000
      0.05862216	     -0.00000000	     -0.14076219	      0.00000000	      0.00000000	     -0.00000000	      0.00000000	     -0.27034979	     -0.10645034	      0.00000000	      0.00000000	     -0.00000000	    -78.07078735	     -0.27622159	     -0.03865264	      0.00000000	      0.00000000	     -0.00000000	     76.37223672	      0.00000000	      0.00000000	      0.00000000	      0.00000000	      0.00000000	      0.00000000	     -0.09736350	     -0.11975197	      0.00000000
      0.05932694	     -0.00000000	     -0.14317431	      0.00000000	      0.00000000	     -0.00000000	      0.00000000	     -0.27358750	     -0.10818292	      0.00000000	      0.00000000	     -0.00000000	    -79.01549125	     -0.27956698	     -0.03905240	      0.00000000	      0.00000000	     -0.00000000	     77.28536913	      0.00000000	      0.00000000	      0.00000000	      0.00000000	      0.00000000	      0.00000000	     -0.09853332	     -0.12175395	      0.00000000
      0.06003172	     -0.00000000	     -0.14562032	      0.00000000	      0.00000000	     -0.00000000	      0.00000000	     -0.27681771	     -0.10994067	      0.00000000	      0.00000000	     -0.00000000	    -79.95845267	     -0.28290457	     -0.03946037	      0.00000000	      0.00000000	     -0.00000000	     78.19681730	      0.00000000	      0.00000000	      0.00000000	      0.00000000	      0.00000000	      0.00000000	     -0.09970041	     -0.12378453	      0.00000000
      0.06073650	     -0.00000000	     -0.14810046	      0.00000000	      0.00000000	     -0.00000000	      0.00000000	     -0.28004011	     -0.11172378	      0.00000000	      0.00000000	     -0.00000000	    -80.89959487	     -0.28623407	     -0.03987664	      0.00000000	      0.00000000	     -0.00000000	     79.10650332	      0.00000000	      0.00000000	      0.00000000	      0.00000000	      0.00000000	      0.00000000	     -0.10086469	     -0.12584392	      0.00000000
      0.06144128	     -0.00000000	     -0.15061496	      0.00000000	      0.00000000	     -0.00000000	      0.00000000	     -0.28325441	     -0.11353242	      0.00000000	      0.00000000	     -0.00000000	    -81.83883990	     -0.28955518	     -0.04030129	      0.00000000	      0.00000000	     -0.00000000	     80.01434815	      0.00000000	      0.00000000	      0.00000000	      0.00000000	      0.00000000	      0.00000000	     -0.10202603	     -0.12793233	      0.00000000
      0.06214606	     -0.00000000	     -0.15316405	      0.00000000	      0.00000000	     -0.00000000	      0.00000000	     -0.28646029	     -0.11536677	      0.00000000	      0.00000000	     -0.00000000	    -82.77610871	     -0.29286759	     -0.04073442	      0.00000000	      0.00000000	     -0.00000000	     80.92027166	      0.00000000	      0.00000000	      0.00000000	      0.00000000	      0.00000000	      0.00000000	     -0.10318433	     -0.13004993	      0.00000000
      0.06285084	     -0.00000000	     -0.15574793	      0.00000000	      0.00000000	     -0.00000000	      0.00000000	     -0.28965745	     -0.11722700	      0.00000000	      0.00000000	     -0.00000000	    -83.71132128	     -0.29617101	     -0.04117609	      0.00000000	      0.00000000	     -0.00000000	     81.82419282	      0.00000000	      0.00000000	      0.00000000	      0.00000000	      0.00000000	      0.00000000	     -0.10433949	     -0.13219693	      0.00000000
      0.06355562	     -0.00000000	     -0.15836680	      0.00000000	      0.00000000	     -0.00000000	      0.00000000	     -0.29284559	     -0.11911325	      0.00000000	      0.00000000	     -0.00000000	    -84.64439676	     -0.29946512	     -0.04162640	      0.00000000	      0.00000000	     -0.00000000	     82.72602976	      0.00000000	      0.00000000	      0.00000000	      0.00000000	      0.00000000	      0.00000000	     -0.10549138	     -0.13437348	      0.00000000
      0.06426040	     -0.00000000	     -0.16102086	      0.00000000	      0.00000000	     -0.00000000	      0.00000000	     -0.29602438	     -0.12102569	      0.00000000	      0.00000000	     -0.00000000	    -85.57525354	     -0.30274960	     -0.04208541	      0.00000000	      0.00000000	     -0.00000000	     83.62569995	      0.00000000	      0.00000000	      0.00000000	      0.00000000	      0.00000000	      0.00000000	     -0.10663990	     -0.13657975	      0.00000000
      0.06496518	     -0.00000000	     -0.16371027	      0.00000000	      0.00000000	     -0.00000000	      0.00000000	     -0.29919351	     -0.12296445	      0.00000000	      0.00000000	     -0.00000000	    -86.50380940	     -0.30602414	     -0.04255320	      0.00000000	      0.00000000	     -0.00000000	     84.52312023	      0.00000000	      0.00000000	      0.00000000	      0.00000000	      0.00000000	      0.00000000	     -0.10778494	     -0.13881591	      0.00000000
      0.06566996	     -0.00000000	     -0.16643520	      0.00000000	      0.00000000	     -0.00000000	      0.00000000	     -0.30235266	     -0.12492966	      0.00000000	      0.00000000	     -0.00000000	    -87.42998162	     -0.30928843	     -0.04302985	      0.00000000	      0.00000000	     -0.00000000	     85.41820700	      0.00000000	      0.00000000	      0.00000000	      0.00000000	      0.00000000	      0.00000000	     -0.10892637	     -0.14108209	      0.00000000
      0.06637474	     -0.00000000	     -0.16919582	      0.00000000	      0.00000000	     -0.00000000	      0.00000000	     -0.30550152	     -0.12692146	      0.00000000	      0.00000000	     -0.00000000	    -88.35368706	     -0.31254215	     -0.04351542	      0.00000000	      0.00000000	     -0.00000000	     86.31087627	      0.00000000	      0.00000000	      0.00000000	      0.00000000	      0.00000000	      0.00000000	     -0.11006409	     -0.14337844	      0.00000000
      0.06707952	     -0.00000000	     -0.17199227	      0.00000000	      0.00000000	     -0.00000000	      0.00000000	     -0.30863976	     -0.12893995	      0.00000000	      0.00000000	     -0.00000000	    -89.27484230	     -0.31578496	     -0.04400998	      0.00000000	      0.00000000	     -0.00000000	     87.20104379	      0.00000000	      0.00000000	      0.00000000	      0.00000000	      0.00000000	      0.00000000	     -0.11119799	     -0.14570508	      0.00000000
      0.06778430	     -0.00000000	     -0.17482468	      0.00000000	      0.00000000	     -0.00000000	      0.00000000	     -0.31176706	     -0.13098525	      0.00000000	      0.00000000	     -0.00000000	    -90.19336374	     -0.31901657	     -0.04451360	      0.00000000	      0.00000000	     -0.00000000	     88.08862516	      0.00000000	      0.00000000	      0.00000000	      0.00000000	      0.00000000	      0.00000000	     -0.11232794	     -0.14806213	      0.00000000
      0.06848908	     -0.00000000	     -0.17769317	      0.00000000	      0.00000000	     -0.00000000	      0.00000000	     -0.31488310	     -0.13305747	      0.00000000	      0.00000000	     -0.00000000	    -91.10916766	     -0.32223663	     -0.04502633	      0.00000000	      0.00000000	     -0.00000000	     88.97353593	      0.00000000	      0.00000000	      0.00000000	      0.00000000	      0.00000000	      0.00000000	     -0.11345383	     -0.15044970	      0.00000000
      0.06919386	     -0.00000000	     -0.18059787	      0.00000000	      0.00000000	     -0.00000000	      0.00000000	     -0.31798755	     -0.13515668	      0.00000000	      0.00000000	     -0.00000000	    -92.02217037	     -0.32544484	     -0.04554824	      0.00000000	      0.00000000	     -0.00000000	     89.85569167	      0.00000000	      0.00000000	      0.00000000	      0.00000000	      0.00000000	      0.00000000	     -0.11457554	     -0.15286790	      0.00000000
      0.06989864	     -0.00000000	     -0.18353887	      0.00000000	      0.00000000	     -0.00000000	      0.00000000	     -0.32108010	     -0.13728299	      0.00000000	      0.00000000	     -0.00000000	    -92.93228832	     -0.32864086	     -0.04607938	      0.00000000	      0.00000000	     -0.00000000	     90.73500815	      0.00000000	      0.00000000	      0.00000000	      0.00000000	      0.00000000	      0.00000000	     -0.11569297	     -0.15531681	      0.00000000
      0.07060343	     -0.00000000	     -0.18651626	      0.00000000	      0.00000000	     -0.00000000	      0.00000000	     -0.32416043	     -0.13943646	      0.00000000	      0.00000000	     -0.00000000	    -93.83943815	     -0.33182438	     -0.04661981	     -0.00000000	      0.00000000	     -0.00000000	     91.61140137	      0.00000000	      0.00000000	      0.00000000	      0.00000000	      0.00000000	      0.00000000	     -0.11680599	     -0.15779652	      0.00000000
      0.07130821	     -0.00000000	     -0.18953013	      0.00000000	      0.00000000	     -0.00000000	      0.00000000	     -0.32722821	     -0.14161716	      0.00000000	      0.00000000	     -0.00000000	    -94.74353682	     -0.33499507	     -0.04716957	     -0.00000000	      0.00000000	     -0.00000000	     92.48478773	      0.00000000	      0.00000000	      0.00000000	      0.00000000	      0.00000000	      0.00000000	     -0.11791450	     -0.16030711	      0.00000000
      0.07201299	     -0.00000000	     -0.19258054	      0.00000000	      0.00000000	     -0.00000000	      0.00000000	     -0.33028313	     -0.14382516	     -0.00000000	      0.00000000	     -0.00000000	    -95.64450175	     -0.33815263	     -0.04772872	     -0.00000000	      0.00000000	     -0.00000000	     93.35508407	      0.00000000	      0.00000000	      0.00000000	      0.00000000	      0.00000000	      0.00000000	     -0.11901837	     -0.16284862	     -0.00000000
      0.07271777	     -0.00000000	     -0.19566755	      0.00000000	      0.00000000	     -0.00000000	      0.00000000	     -0.33332486	     -0.14606051	      0.00000000	      0.00000000	     -0.00000000	    -96.54225086	     -0.34129672	     -0.04829729	     -0.00000000	      0.00000000	     -0.00000000	     94.22220787	      0.00000000	      0.00000000	      0.00000000	      0.00000000	      0.00000000	      0.00000000	     -0.12011749	     -0.16542113	      0.00000000
      0.07342255	     -0.00000000	     -0.19879121	      0.00000000	      0.00000000	     -0.00000000	      0.00000000	     -0.33635311	     -0.14832325	      0.00000000	      0.00000000	     -0.00000000	    -97.43670272	     -0.34442703	     -0.04887534	     -0.00000000	      0.00000000	     -0.00000000	     95.08607727	      0.00000000	      0.00000000	      0.00000000	      0.00000000	      0.00000000	      0.00000000	     -0.12121176	     -0.16802468	      0.00000000
      0.07412733	     -0.00000000	     -0.20195156	      0.00000000	      0.00000000	     -0.00000000	      0.00000000	     -0.33936754	     -0.15061342	     -0.00000000	      0.00000000	     -0.00000000	    -98.32777665	     -0.34754325	     -0.04946289	     -0.00000000	      0.00000000	     -0.00000000	     95.94661127	      0.00000000	      0.00000000	      0.00000000	      0.00000000	      0.00000000	      0.00000000	     -0.12230106	     -0.17065930	      0.00000000
      0.07483211	     -0.00000000	     -0.20514863	      0.00000000	      0.00000000	     -0.00000000	      0.00000000	     -0.34236786	     -0.15293104	      0.00000000	      0.00000000	     -0.00000000	    -99.21539282	     -0.35064508	     -0.05006000	     -0.00000000	      0.00000000	     -0.00000000	     96.80372977	      0.00000000	      0.00000000	      0.00000000	      0.00000000	      0.00000000	      0.00000000	     -0.12338527	     -0.17332502	      0.00000000
      0.07553689	     -0.00000000	     -0.20838243	      0.00000000	      0.00000000	     -0.00000000	      0.00000000	     -0.34535376	     -0.15527615	      0.00000000	      0.00000000	     -0.00000000	   -100.09947236	     -0.35373219	     -0.05066668	     -0.00000000	      0.00000000	     -0.00000000	     97.65735377	      0.00000000	      0.00000000	      0.00000000	      0.00000000	      0.00000000	      0.00000000	     -0.12446430	     -0.17602187	      0.00000000
      0.07624167	     -0.00000000	     -0.21165297	      0.00000000	      0.00000000	     -0.00000000	      0.00000000	     -0.34832494	     -0.15764875	      0.00000000	      0.00000000	     -0.00000000	   -100.97993750	     -0.35680429	     -0.05128298	     -0.00000000	      0.00000000	     -0.00000000	     98.50740543	      0.00000000	      0.00000000	      0.00000000	      0.00000000	      0.00000000	      0.00000000	     -0.12553802	     -0.17874984	      0.00000000
      0.07694645	     -0.00000000	     -0.21496024	      0.00000000	      0.00000000	     -0.00000000	      0.00000000	     -0.35128109	     -0.16004885	      0.00000000	      0.00000000	     -0.00000000	   -101.85671164	     -0.35986108	     -0.05190892	     -0.00000000	      0.00000000	     -0.00000000	     99.35380822	      0.00000000	      0.00000000	      0.00000000	      0.00000000	      0.00000000	      0.00000000	     -0.12660634	     -0.18150895	      0.00000000
      0.07765123	     -0.00000000	     -0.21830423	      0.00000000	      0.00000000	     -0.00000000	      0.00000000	     -0.35422193	     -0.16247644	      0.00000000	      0.00000000	     -0.00000000	   -102.72971947	     -0.36290225	     -0.05254452	      0.00000000	      0.00000000	     -0.00000000	    100.19648704	      0.00000000	      0.00000000	      0.00000000	      0.00000000	      0.00000000	      0.00000000	     -0.12766915	     -0.18429919	      0.00000000
      0.07835601	     -0.00000000	     -0.22168491	      0.00000000	      0.00000000	     -0.00000000	      0.00000000	     -0.35714718	     -0.16493151	      0.00000000	      0.00000000	     -0.00000000	   -103.59888714	     -0.36592753	     -0.05318980	      0.00000000	      0.00000000	     -0.00000000	    101.03536836	      0.00000000	      0.00000000	      0.00000000	      0.00000000	      0.00000000	      0.00000000	     -0.12872634	     -0.18712053	      0.00000000
      0.07906079	     -0.00000000	     -0.22510225	      0.00000000	      0.00000000	     -0.00000000	      0.00000000	     -0.36005653	     -0.16741405	      0.00000000	      0.00000000	     -0.00000000	   -104.46414228	     -0.36893661	     -0.05384479	     -0.00000000	      0.00000000	     -0.00000000	    101.87038037	      0.00000000	      0.00000000	      0.00000000	      0.00000000	      0.00000000	      0.00000000	     -0.12977781	     -0.18997296	      0.00000000
      0.07976557	     -0.00000000	     -0.22855621	      0.00000000	      0.00000000	     -0.00000000	      0.00000000	     -0.36294973	     -0.16992403	      0.00000000	      0.00000000	     -0.00000000	   -105.32541423	     -0.37192921	     -0.05450950	      0.00000000	      0.00000000	     -0.00000000	    102.70145305	      0.00000000	      0.00000000	      0.00000000	      0.00000000	      0.00000000	      0.00000000	     -0.13082347	     -0.19285644	      0.00000000
      0.08047035	     -0.00000000	     -0.23204674	      0.00000000	      0.00000000	     -0.00000000	      0.00000000	     -0.36582649	     -0.17246142	      0.00000000	      0.00000000	      0.00000000	   -106.18263403	     -0.37490507	     -0.05518394	      0.00000000	      0.00000000	     -0.00000000	    103.52851839	      0.00000000	      0.00000000	      0.00000000	      0.00000000	      0.00000000	      0.00000000	     -0.13186322	     -0.19577093	      0.00000000
      0.08117513	     -0.00000000	     -0.23557376	      0.00000000	      0.00000000	     -0.00000000	      0.00000000	     -0.36868656	     -0.17502618	      0.00000000	      0.00000000	      0.00000000	   -107.03573467	     -0.37786391	     -0.05586812	     -0.00000000	      0.00000000	     -0.00000000	    104.35151047	      0.00000000	      0.00000000	      0.00000000	      0.00000000	      0.00000000	      0.00000000	     -0.13289695	     -0.19871639	      0.00000000
      0.08187991	     -0.00000000	     -0.23913721	      0.00000000	      0.00000000	     -0.00000000	      0.00000000	     -0.37152967	     -0.17761826	      0.00000000	      0.00000000	      0.00000000	   -107.88465110	     -0.38080546	     -0.05656205	     -0.00000000	      0.00000000	     -0.00000000	    105.17036562	      0.00000000	      0.00000000	      0.00000000	      0.00000000	      0.00000000	      0.00000000	     -0.13392459	     -0.20169275	      0.00000000
      0.08258469	     -0.00000000	     -0.24273701	      0.00000000	      0.00000000	     -0.00000000	      0.00000000	     -0.37435559	     -0.18023762	      0.00000000	      0.00000000	      0.00000000	   -108.72932041	     -0.38372947	     -0.05726573	     -0.00000000	      0.00000000	     -0.00000000	    105.98502258	      0.00000000	      0.00000000	      0.00000000	      0.00000000	      0.00000000	      0.00000000	     -0.13494603	     -0.20469996	      0.00000000
      0.08328947	     -0.00000000	     -0.24637308	      0.00000000	      0.00000000	     -0.00000000	      0.00000000	     -0.37716405	     -0.18288418	      0.00000000	      0.00000000	      0.00000000	   -109.56968194	     -0.38663568	     -0.05797915	     -0.00000000	      0.00000000	     -0.00000000	    106.79542262	      0.00000000	      0.00000000	      0.00000000	      0.00000000	      0.00000000	      0.00000000	     -0.13596119	     -0.20773795	      0.00000000
      0.08399425	     -0.00000000	     -0.25004531	      0.00000000	      0.00000000	     -0.00000000	      0.00000000	     -0.37995484	     -0.18555789	      0.00000000	      0.00000000	      0.00000000	   -110.40567736	     -0.38952385	     -0.05870232	      0.00000000	      0.00000000	     -0.00000000	    107.60150973	      0.00000000	      0.00000000	      0.00000000	      0.00000000	      0.00000000	      0.00000000	     -0.13696999	     -0.21080662	      0.00000000
      0.08469903	     -0.00000000	     -0.25375360	      0.00000000	      0.00000000	     -0.00000000	      0.00000000	     -0.38272773	     -0.18825867	      0.00000000	      0.00000000	      0.00000000	   -111.23725087	     -0.39239374	     -0.05943522	      0.00000000	      0.00000000	     -0.00000000	    108.40323070	      0.00000000	      0.00000000	      0.00000000	      0.00000000	      0.00000000	      0.00000000	     -0.13797234	     -0.21390592	      0.00000000
      0.08540381	     -0.00000000	     -0.25749784	      0.00000000	      0.00000000	     -0.00000000	      0.00000000	     -0.38548250	     -0.19098645	      0.00000000	      0.00000000	      0.00000000	   -112.06434921	     -0.39524513	     -0.06017786	      0.00000000	      0.00000000	     -0.00000000	    109.20053532	      0.00000000	      0.00000000	      0.00000000	      0.00000000	      0.00000000	      0.00000000	     -0.13896817	     -0.21703573	      0.00000000
      0.08610859	     -0.00000000	     -0.26127792	      0.00000000	      0.00000000	     -0.00000000	      0.00000000	     -0.38821894	     -0.19374114	      0.00000000	      0.00000000	      0.00000000	   -112.88692189	     -0.39807779	     -0.06093020	      0.00000000	      0.00000000	     -0.00000000	    109.99337652	      0.00000000	      0.00000000	      0.00000000	      0.00000000	      0.00000000	      0.00000000	     -0.13995740	     -0.22019597	      0.00000000
      0.08681337	      0.00000000	     -0.26509371	      0.00000000	      0.00000000	     -0.00000000	      0.00000000	     -0.39093686	     -0.19652266	      0.00000000	      0.00000000	      0.00000000	   -113.70492119	     -0.40089151	     -0.06169224	      0.00000000	      0.00000000	     -0.00000000	    110.78171045	      0.00000000	      0.00000000	      0.00000000	      0.00000000	      0.00000000	      0.00000000	     -0.14093995	     -0.22338653	      0.00000000
      0.08751815	      0.00000000	     -0.26894508	      0.00000000	      0.00000000	     -0.00000000	      0.00000000	     -0.39363608	     -0.19933091	      0.00000000	      0.00000000	      0.00000000	   -114.51830234	     -0.40368608	     -0.06246396	      0.00000000	      0.00000000	     -0.00000000	    111.56549668	      0.00000000	      0.00000000	      0.00000000	      0.00000000	      0.00000000	      0.00000000	     -0.14191577	     -0.22660731	      0.00000000
      0.08822293	      0.00000000	     -0.27283190	      0.00000000	      0.00000000	     -0.00000000	      0.00000000	     -0.39631641	     -0.20216580	      0.00000000	      0.00000000	      0.00000000	   -115.32702358	     -0.40646131	     -0.06324534	      0.00000000	      0.00000000	     -0.00000000	    112.34469824	      0.00000000	      0.00000000	      0.00000000	      0.00000000	      0.00000000	      0.00000000	     -0.14288478	     -0.22985819	      0.00000000
      0.08892771	      0.00000000	     -0.27675402	      0.00000000	      0.00000000	     -0.00000000	      0.00000000	     -0.39897770	     -0.20502723	      0.00000000	      0.00000000	      0.00000000	   -116.13104625	     -0.40921702	     -0.06403634	      0.00000000	      0.00000000	     -0.00000000	    113.11928175	      0.00000000	      0.00000000	      0.00000000	      0.00000000	      0.00000000	      0.00000000	     -0.14384692	     -0.23313906	      0.00000000
      0.08963249	      0.00000000	     -0.28071131	      0.00000000	      0.00000000	     -0.00000000	      0.00000000	     -0.40161979	     -0.20791508	      0.00000000	      0.00000000	      0.00000000	   -116.93033485	     -0.41195303	     -0.06483694	      0.00000000	      0.00000000	     -0.00000000	    113.88921743	      0.00000000	      0.00000000	      0.00000000	      0.00000000	      0.00000000	      0.00000000	     -0.14480214	     -0.23644980	      0.00000000
      0.09033727	      0.00000000	     -0.28470361	      0.00000000	      0.00000000	     -0.00000000	      0.00000000	     -0.40424253	     -0.21082926	      0.00000000	      0.00000000	      0.00000000	   -117.72485707	     -0.41466917	     -0.06564711	      0.00000000	      0.00000000	     -0.00000000	    114.65447912	      0.00000000	      0.00000000	      0.00000000	      0.00000000	      0.00000000	      0.00000000	     -0.14575039	     -0.23979028	      0.00000000
      0.09104205	      0.00000000	     -0.28873078	      0.00000000	      0.00000000	     -0.00000000	      0.00000000	     -0.40684580	     -0.21376964	      0.00000000	      0.00000000	      0.00000000	   -118.51458382	     -0.41736528	     -0.06646681	      0.00000000	      0.00000000	     -0.00000000	    115.41504422	      0.00000000	      0.00000000	      0.00000000	      0.00000000	      0.00000000	      0.00000000	     -0.14669161	     -0.24316037	      0.00000000
      0.09174684	      0.00000000	     -0.29279265	      0.00000000	      0.00000000	     -0.00000000	      0.00000000	     -0.40942948	     -0.21673612	      0.00000000	      0.00000000	      0.00000000	   -119.29948915	     -0.42004123	     -0.06729601	      0.00000000	      0.00000000	     -0.00000000	    116.17089354	      0.00000000	      0.00000000	      0.00000000	      0.00000000	      0.00000000	      0.00000000	     -0.14762575	     -0.24655995	      0.00000000
      0.09245162	      0.00000000	     -0.29688907	      0.00000000	      0.00000000	     -0.00000000	      0.00000000	     -0.41199345	     -0.21972858	      0.00000000	      0.00000000	      0.00000000	   -120.07955022	     -0.42269686	     -0.06813467	      0.00000000	      0.00000000	     -0.00000000	    116.92201106	      0.00000000	      0.00000000	      0.00000000	      0.00000000	      0.00000000	      0.00000000	     -0.14855279	     -0.24998888	      0.00000000
      0.09315640	      0.00000000	     -0.30101988	      0.00000000	      0.00000000	     -0.00000000	      0.00000000	     -0.41453762	     -0.22274690	      0.00000000	      0.00000000	      0.00000000	   -120.85474707	     -0.42533207	     -0.06898275	      0.00000000	      0.00000000	     -0.00000000	    117.66838359	      0.00000000	      0.00000000	      0.00000000	      0.00000000	      0.00000000	      0.00000000	     -0.14947267	     -0.25344703	      0.00000000
      0.09386118	      0.00000000	     -0.30518491	      0.00000000	      0.00000000	     -0.00000000	      0.00000000	     -0.41706190	     -0.22579096	      0.00000000	      0.00000000	      0.00000000	   -121.62506246	     -0.42794672	     -0.06984021	     -0.00000000	      0.00000000	     -0.00000000	    118.41000020	      0.00000000	      0.00000000	      0.00000000	      0.00000000	      0.00000000	      0.00000000	     -0.15038536	     -0.25693426	      0.00000000
      0.09456596	      0.00000000	     -0.30938401	      0.00000000	      0.00000000	     -0.00000000	      0.00000000	     -0.41956620	     -0.22886064	      0.00000000	      0.00000000	      0.00000000	   -122.39048124	     -0.43054073	     -0.07070700	      0.00000000	      0.00000000	     -0.00000000	    119.14685121	      0.00000000	      0.00000000	      0.00000000	      0.00000000	      0.00000000	      0.00000000	     -0.15129084	     -0.26045042	      0.00000000
      0.09527074	      0.00000000	     -0.31361699	      0.00000000	      0.00000000	     -0.00000000	      0.00000000	     -0.42205042	     -0.23195581	      0.00000000	      0.00000000	      0.00000000	   -123.15097790	     -0.43311397	     -0.07158311	     -0.00000000	      0.00000000	     -0.00000000	    119.87891115	      0.00000000	      0.00000000	      0.00000000	      0.00000000	      0.00000000	      0.00000000	     -0.15218905	     -0.26399538	      0.00000000
      0.09597552	      0.00000000	     -0.31788367	      0.00000000	      0.00000000	     -0.00000000	      0.00000000	     -0.42451442	     -0.23507635	      0.00000000	      0.00000000	      0.00000000	   -123.90652781	     -0.43566630	     -0.07246851	     -0.00000000	      0.00000000	     -0.00000000	    120.60615907	      0.00000000	      0.00000000	      0.00000000	      0.00000000	      0.00000000	      0.00000000	     -0.15307996	     -0.26756899	      0.00000000
      0.09668030	      0.00000000	     -0.32218388	      0.00000000	      0.00000000	     -0.00000000	      0.00000000	     -0.42695815	     -0.23822211	      0.00000000	      0.00000000	      0.00000000	   -124.65711843	     -0.43819764	     -0.07336316	      0.00000000	      0.00000000	     -0.00000000	    121.32858632	      0.00000000	      0.00000000	      0.00000000	      0.00000000	      0.00000000	      0.00000000	     -0.15396355	     -0.27117108	      0.00000000
      0.09738508	      0.00000000	     -0.32651742	      0.00000000	      0.00000000	     -0.00000000	      0.00000000	     -0.42938154	     -0.24139297	      0.00000000	      0.00000000	      0.00000000	   -125.40273846	     -0.44070793	     -0.07426701	      0.00000000	      0.00000000	     -0.00000000	    122.04618020	      0.00000000	      0.00000000	      0.00000000	      0.00000000	      0.00000000	      0.00000000	     -0.15483978	     -0.27480151	      0.00000000
      0.09808986	      0.00000000	     -0.33088409	      0.00000000	      0.00000000	     -0.00000000	      0.00000000	     -0.43178450	     -0.24458878	      0.00000000	      0.00000000	      0.00000000	   -126.14337618	     -0.44319711	     -0.07518004	      0.00000000	      0.00000000	     -0.00000000	    122.75892295	      0.00000000	      0.00000000	      0.00000000	      0.00000000	      0.00000000	      0.00000000	     -0.15570863	     -0.27846011	      0.00000000
      0.09879464	      0.00000000	     -0.33528372	      0.00000000	      0.00000000	     -0.00000000	      0.00000000	     -0.43416698	     -0.24780939	      0.00000000	      0.00000000	      0.00000000	   -126.87901795	     -0.44566514	     -0.07610221	      0.00000000	      0.00000000	     -0.00000000	    123.46679008	      0.00000000	      0.00000000	      0.00000000	      0.00000000	      0.00000000	      0.00000000	     -0.15657007	     -0.28214673	      0.00000000
      0.09949942	      0.00000000	     -0.33971607	      0.00000000	      0.00000000	     -0.00000000	      0.00000000	     -0.43652888	     -0.25105467	      0.00000000	      0.00000000	      0.00000000	   -127.60964701	     -0.44811199	     -0.07703350	      0.00000000	      0.00000000	     -0.00000000	    124.16974860	      0.00000000	      0.00000000	      0.00000000	      0.00000000	      0.00000000	      0.00000000	     -0.15742410	     -0.28586117	      0.00000000
      0.10020420	      0.00000000	     -0.34418094	      0.00000000	      0.00000000	     -0.00000000	      0.00000000	     -0.43887010	     -0.25432443	      0.00000000	      0.00000000	      0.00000000	   -128.33524232	     -0.45053762	     -0.07797390	      0.00000000	      0.00000000	     -0.00000000	    124.86775555	      0.00000000	      0.00000000	      0.00000000	      0.00000000	      0.00000000	      0.00000000	     -0.15827066	     -0.28960327	      0.00000000
      0.10090898	      0.00000000	     -0.34867808	      0.00000000	      0.00000000	     -0.00000000	      0.00000000	     -0.44119053	     -0.25761854	      0.00000000	      0.00000000	      0.00000000	   -129.05577760	     -0.45294202	     -0.07892339	      0.00000000	      0.00000000	     -0.00000000	    125.56075672	      0.00000000	      0.00000000	      0.00000000	      0.00000000	      0.00000000	      0.00000000	     -0.15910974	     -0.29337283	      0.00000000
      0.10161376	      0.00000000	     -0.35320724	      0.00000000	      0.00000000	     -0.00000000	      0.00000000	     -0.44349003	     -0.26093679	      0.00000000	      0.00000000	      0.00000000	   -129.77122144	     -0.45532516	     -0.07988197	      0.00000000	      0.00000000	     -0.00000000	    126.24868909	      0.00000000	      0.00000000	      0.00000000	      0.00000000	      0.00000000	      0.00000000	     -0.15994129	     -0.29716965	      0.00000000
      0.10231854	      0.00000000	     -0.35776816	      0.00000000	      0.00000000	     -0.00000000	      0.00000000	     -0.44576846	     -0.26427901	      0.00000000	      0.00000000	      0.00000000	   -130.48154457	     -0.45768696	     -0.08084962	      0.00000000	      0.00000000	     -0.00000000	    126.93150420	      0.00000000	      0.00000000	      0.00000000	      0.00000000	      0.00000000	      0.00000000	     -0.16076528	     -0.30099351	      0.00000000
      0.10302332	      0.00000000	     -0.36236056	      0.00000000	      0.00000000	     -0.00000000	      0.00000000	     -0.44802574	     -0.26764500	      0.00000000	      0.00000000	      0.00000000	   -131.18672385	     -0.46002734	     -0.08182630	      0.00000000	      0.00000000	     -0.00000000	    127.60917408	      0.00000000	      0.00000000	      0.00000000	      0.00000000	      0.00000000	      0.00000000	     -0.16158167	     -0.30484418	      0.00000000
      0.10372810	      0.00000000	     -0.36698417	      0.00000000	      0.00000000	     -0.00000000	      0.00000000	     -0.45026176	     -0.27103456	      0.00000000	      0.00000000	      0.00000000	   -131.88673979	     -0.46234620	     -0.08281196	      0.00000000	      0.00000000	     -0.00000000	    128.28167780	      0.00000000	      0.00000000	      0.00000000	      0.00000000	      0.00000000	      0.00000000	     -0.16239042	     -0.30872143	      0.00000000
      0.10443288	      0.00000000	     -0.37163871	      0.00000000	      0.00000000	     -0.00000000	      0.00000000	     -0.45247644	     -0.27444747	      0.00000000	      0.00000000	      0.00000000	   -132.58157571	     -0.46464346	     -0.08380653	      0.00000000	      0.00000000	     -0.00000000	    128.94899788	      0.00000000	      0.00000000	      0.00000000	      0.00000000	      0.00000000	      0.00000000	     -0.16319151	     -0.31262503	      0.00000000
      0.10513766	      0.00000000	     -0.37632389	      0.00000000	      0.00000000	     -0.00000000	      0.00000000	     -0.45466971	     -0.27788354	      0.00000000	      0.00000000	      0.00000000	   -133.27121756	     -0.46691904	     -0.08480997	      0.00000000	      0.00000000	     -0.00000000	    129.61111946	      0.00000000	      0.00000000	      0.00000000	      0.00000000	      0.00000000	      0.00000000	     -0.16398490	     -0.31655474	      0.00000000
      0.10584244	      0.00000000	     -0.38103943	      0.00000000	      0.00000000	     -0.00000000	      0.00000000	     -0.45684150	     -0.28134254	      0.00000000	      0.00000000	      0.00000000	   -133.95565366	     -0.46917289	     -0.08582220	      0.00000000	      0.00000000	     -0.00000000	    130.26803006	      0.00000000	      0.00000000	      0.00000000	      0.00000000	      0.00000000	      0.00000000	     -0.16477059	     -0.32051031	      0.00000000
      0.10654722	      0.00000000	     -0.38578503	      0.00000000	      0.00000000	     -0.00000000	      0.00000000	     -0.45899176	     -0.28482427	      0.00000000	      0.00000000	      0.00000000	   -134.63487470	     -0.47140494	     -0.08684316	      0.00000000	      0.00000000	     -0.00000000	    130.91971950	      0.00000000	      0.00000000	      0.00000000	      0.00000000	      0.00000000	      0.00000000	     -0.16554853	     -0.32449150	      0.00000000
      0.10725200	      0.00000000	     -0.39056040	      0.00000000	      0.00000000	     -0.00000000	      0.00000000	     -0.46112043	     -0.28832850	      0.00000000	      0.00000000	      0.00000000	   -135.30887359	     -0.47361514	     -0.08787279	      0.00000000	      0.00000000	     -0.00000000	    131.56617974	      0.00000000	      0.00000000	      0.00000000	      0.00000000	      0.00000000	      0.00000000	     -0.16631873	     -0.32849807	      0.00000000
      0.10795678	      0.00000000	     -0.39536524	      0.00000000	      0.00000000	     -0.00000000	      0.00000000	     -0.46322748	     -0.29185500	      0.00000000	      0.00000000	      0.00000000	   -135.97764542	     -0.47580346	     -0.08891101	      0.00000000	      0.00000000	     -0.00000000	    132.20740492	      0.00000000	      0.00000000	      0.00000000	      0.00000000	      0.00000000	      0.00000000	     -0.16708116	     -0.33252976	      0.00000000
      0.10866156	      0.00000000	     -0.40019925	      0.00000000	      0.00000000	     -0.00000000	      0.00000000	     -0.46531288	     -0.29540357	      0.00000000	      0.00000000	      0.00000000	   -136.64118735	     -0.47796985	     -0.08995776	      0.00000000	      0.00000000	     -0.00000000	    132.84339119	      0.00000000	      0.00000000	      0.00000000	      0.00000000	      0.00000000	      0.00000000	     -0.16783581	     -0.33658632	      0.00000000
      0.10936634	      0.00000000	     -0.40506214	      0.00000000	      0.00000000	     -0.00000000	      0.00000000	     -0.46737659	     -0.29897396	      0.00000000	      0.00000000	      0.00000000	   -137.29949859	     -0.48011430	     -0.09101296	      0.00000000	      0.00000000	     -0.00000000	    133.47413672	      0.00000000	      0.00000000	      0.00000000	      0.00000000	      0.00000000	      0.00000000	     -0.16858267	     -0.34066749	      0.00000000
      0.11007112	      0.00000000	     -0.40995360	      0.00000000	      0.00000000	     -0.00000000	      0.00000000	     -0.46941860	     -0.30256596	      0.00000000	      0.00000000	      0.00000000	   -137.95258029	     -0.48223678	     -0.09207654	      0.00000000	      0.00000000	     -0.00000000	    134.09964165	      0.00000000	      0.00000000	      0.00000000	      0.00000000	      0.00000000	      0.00000000	     -0.16932174	     -0.34477303	      0.00000000
      0.11077590	      0.00000000	     -0.41487332	      0.00000000	      0.00000000	     -0.00000000	      0.00000000	     -0.47143889	     -0.30617934	      0.00000000	      0.00000000	      0.00000000	   -138.60043554	     -0.48433728	     -0.09314841	      0.00000000	      0.00000000	     -0.00000000	    134.71990797	      0.00000000	      0.00000000	      0.00000000	      0.00000000	      0.00000000	      0.00000000	     -0.17005300	     -0.34890266	      0.00000000
      0.11148068	      0.00000000	     -0.41982101	      0.00000000	      0.00000000	     -0.00000000	      0.00000000	     -0.47343747	     -0.30981387	      0.00000000	      0.00000000	      0.00000000	   -139.24306924	     -0.48641580	     -0.09422851	      0.00000000	      0.00000000	     -0.00000000	    135.33493954	      0.00000000	      0.00000000	      0.00000000	      0.00000000	      0.00000000	      0.00000000	     -0.17077647	     -0.35305614	      0.00000000
      0.11218546	      0.00000000	     -0.42479636	      0.00000000	      0.00000000	     -0.00000000	      0.00000000	     -0.47541432	     -0.31346931	      0.00000000	      0.00000000	      0.00000000	   -139.88048813	     -0.48847234	     -0.09531675	      0.00000000	      0.00000000	     -0.00000000	    135.94474200	      0.00000000	      0.00000000	      0.00000000	      0.00000000	      0.00000000	      0.00000000	     -0.17149214	     -0.35723321	      0.00000000
      0.11289024	      0.00000000	     -0.42979905	      0.00000000	      0.00000000	     -0.00000000	      0.00000000	     -0.47736947	     -0.31714545	      0.00000000	      0.00000000	      0.00000000	   -140.51270066	     -0.49050690	     -0.09641307	      0.00000000	      0.00000000	     -0.00000000	    136.54932274	      0.00000000	      0.00000000	      0.00000000	      0.00000000	      0.00000000	      0.00000000	     -0.17220001	     -0.36143361	      0.00000000
      0.11359503	      0.00000000	     -0.43482880	      0.00000000	      0.00000000	     -0.00000000	      0.00000000	     -0.47930292	     -0.32084204	      0.00000000	      0.00000000	      0.00000000	   -141.13971700	     -0.49251950	     -0.09751736	      0.00000000	      0.00000000	     -0.00000000	    137.14869083	      0.00000000	      0.00000000	      0.00000000	      0.00000000	      0.00000000	      0.00000000	     -0.17290009	     -0.36565707	      0.00000000
      0.11429981	      0.00000000	     -0.43988528	      0.00000000	      0.00000000	     -0.00000000	      0.00000000	     -0.48121470	     -0.32455885	      0.00000000	      0.00000000	      0.00000000	   -141.76154895	     -0.49451016	     -0.09862957	      0.00000000	      0.00000000	     -0.00000000	    137.74285699	      0.00000000	      0.00000000	      0.00000000	      0.00000000	      0.00000000	      0.00000000	     -0.17359238	     -0.36990334	      0.00000000
      0.11500459	      0.00000000	     -0.44496820	      0.00000000	      0.00000000	     -0.00000000	      0.00000000	     -0.48310482	     -0.32829566	      0.00000000	      0.00000000	      0.00000000	   -142.37820989	     -0.49647890	     -0.09974960	      0.00000000	      0.00000000	     -0.00000000	    138.33183355	      0.00000000	      0.00000000	      0.00000000	      0.00000000	      0.00000000	      0.00000000	     -0.17427689	     -0.37417215	      0.00000000
      0.11570937	      0.00000000	     -0.45007724	      0.00000000	      0.00000000	     -0.00000000	      0.00000000	     -0.48497332	     -0.33205223	      0.00000000	      0.00000000	      0.00000000	   -142.98971479	     -0.49842576	     -0.10087737	      0.00000000	      0.00000000	     -0.00000000	    138.91563435	      0.00000000	      0.00000000	      0.00000000	      0.00000000	      0.00000000	      0.00000000	     -0.17495364	     -0.37846325	      0.00000000
      0.11641415	      0.00000000	     -0.45521210	      0.00000000	      0.00000000	     -0.00000000	      0.00000000	     -0.48682024	     -0.33582834	      0.00000000	      0.00000000	      0.00000000	   -143.59608006	     -0.50035076	     -0.10201280	      0.00000000	      0.00000000	     -0.00000000	    139.49427477	      0.00000000	      0.00000000	      0.00000000	      0.00000000	      0.00000000	      0.00000000	     -0.17562263	     -0.38277637	      0.00000000
      0.11711893	      0.00000000	     -0.46037248	      0.00000000	      0.00000000	     -0.00000000	      0.00000000	     -0.48864561	     -0.33962374	      0.00000000	      0.00000000	      0.00000000	   -144.19732359	     -0.50225397	     -0.10315581	      0.00000000	      0.00000000	     -0.00000000	    140.06777162	      0.00000000	      0.00000000	      0.00000000	      0.00000000	      0.00000000	      0.00000000	     -0.17628389	     -0.38711126	      0.00000000
      0.11782371	      0.00000000	     -0.46555807	      0.00000000	      0.00000000	     -0.00000000	      0.00000000	     -0.49044949	     -0.34343821	      0.00000000	      0.00000000	      0.00000000	   -144.79346465	     -0.50413540	     -0.10430631	      0.00000000	      0.00000000	     -0.00000000	    140.63614312	      0.00000000	      0.00000000	      0.00000000	      0.00000000	      0.00000000	      0.00000000	     -0.17693743	     -0.39146766	      0.00000000
      0.11852849	      0.00000000	     -0.47076856	      0.00000000	      0.00000000	     -0.00000000	      0.00000000	     -0.49223193	     -0.34727151	      0.00000000	      0.00000000	      0.00000000	   -145.38452389	     -0.50599513	     -0.10546423	      0.00000000	      0.00000000	     -0.00000000	    141.19940884	      0.00000000	      0.00000000	      0.00000000	      0.00000000	      0.00000000	      0.00000000	     -0.17758326	     -0.39584530	      0.00000000
      0.11923327	      0.00000000	     -0.47600366	      0.00000000	      0.00000000	     -0.00000000	      0.00000000	     -0.49399297	     -0.35112342	      0.00000000	      0.00000000	      0.00000000	   -145.97052322	     -0.50783321	     -0.10662947	     -0.00000000	      0.00000000	     -0.00000000	    141.75758967	      0.00000000	      0.00000000	      0.00000000	      0.00000000	      0.00000000	      0.00000000	     -0.17822141	     -0.40024393	      0.00000000
      0.11993805	      0.00000000	     -0.48126306	      0.00000000	      0.00000000	     -0.00000000	      0.00000000	     -0.49573269	     -0.35499371	      0.00000000	      0.00000000	      0.00000000	   -146.55148584	     -0.50964969	     -0.10780195	     -0.00000000	      0.00000000	     -0.00000000	    142.31070776	      0.00000000	      0.00000000	      0.00000000	      0.00000000	      0.00000000	      0.00000000	     -0.17885191	     -0.40466330	      0.00000000
      0.12064283	      0.00000000	     -0.48654646	      0.00000000	      0.00000000	     -0.00000000	      0.00000000	     -0.49745115	     -0.35888215	      0.00000000	      0.00000000	      0.00000000	   -147.12743614	     -0.51144465	     -0.10898159	     -0.00000000	      0.00000000	     -0.00000000	    142.85878647	      0.00000000	      0.00000000	      0.00000000	      0.00000000	      0.00000000	      0.00000000	     -0.17947476	     -0.40910314	      0.00000000
      0.12134761	      0.00000000	     -0.49185357	      0.00000000	      0.00000000	     -0.00000000	      0.00000000	     -0.49914842	     -0.36278851	      0.00000000	      0.00000000	      0.00000000	   -147.69839967	     -0.51321815	     -0.11016831	      0.00000000	      0.00000000	     -0.00000000	    143.40185033	      0.00000000	      0.00000000	      0.00000000	      0.00000000	      0.00000000	      0.00000000	     -0.18009000	     -0.41356320	      0.00000000
      0.12205239	      0.00000000	     -0.49718407	      0.00000000	      0.00000000	     -0.00000000	      0.00000000	     -0.50082457	     -0.36671256	      0.00000000	      0.00000000	      0.00000000	   -148.26440310	     -0.51497026	     -0.11136201	      0.00000000	      0.00000000	     -0.00000000	    143.93992499	      0.00000000	      0.00000000	      0.00000000	      0.00000000	      0.00000000	      0.00000000	     -0.18069766	     -0.41804322	      0.00000000
      0.12275717	      0.00000000	     -0.50253769	      0.00000000	      0.00000000	     -0.00000000	      0.00000000	     -0.50247968	     -0.37065408	      0.00000000	      0.00000000	      0.00000000	   -148.82547416	     -0.51670107	     -0.11256262	      0.00000000	      0.00000000	     -0.00000000	    144.47303719	      0.00000000	      0.00000000	      0.00000000	      0.00000000	      0.00000000	      0.00000000	     -0.18129775	     -0.42254297	      0.00000000
      0.12346195	      0.00000000	     -0.50791412	      0.00000000	      0.00000000	     -0.00000000	      0.00000000	     -0.50411383	     -0.37461284	      0.00000000	      0.00000000	      0.00000000	   -149.38164163	     -0.51841065	     -0.11377006	     -0.00000000	      0.00000000	     -0.00000000	    145.00121468	      0.00000000	      0.00000000	      0.00000000	      0.00000000	      0.00000000	      0.00000000	     -0.18189032	     -0.42706217	      0.00000000
      0.12416673	      0.00000000	     -0.51331308	      0.00000000	      0.00000000	     -0.00000000	      0.00000000	     -0.50572711	     -0.37858863	      0.00000000	      0.00000000	      0.00000000	   -149.93293523	     -0.52009908	     -0.11498423	     -0.00000000	      0.00000000	     -0.00000000	    145.52448621	      0.00000000	      0.00000000	      0.00000000	      0.00000000	      0.00000000	      0.00000000	     -0.18247539	     -0.43160059	      0.00000000
      0.12487151	      0.00000000	     -0.51873426	      0.00000000	      0.00000000	     -0.00000000	      0.00000000	     -0.50731960	     -0.38258121	      0.00000000	      0.00000000	      0.00000000	   -150.47938564	     -0.52176646	     -0.11620505	      0.00000000	      0.00000000	     -0.00000000	    146.04288146	      0.00000000	      0.00000000	      0.00000000	      0.00000000	      0.00000000	      0.00000000	     -0.18305300	     -0.43615797	      0.00000000
      0.12557629	      0.00000000	     -0.52417739	      0.00000000	      0.00000000	     -0.00000000	      0.00000000	     -0.50889140	     -0.38659037	      0.00000000	      0.00000000	      0.00000000	   -151.02102441	     -0.52341288	     -0.11743244	      0.00000000	      0.00000000	     -0.00000000	    146.55643102	      0.00000000	      0.00000000	      0.00000000	      0.00000000	      0.00000000	      0.00000000	     -0.18362316	     -0.44073407	      0.00000000
      0.12628107	      0.00000000	     -0.52964218	      0.00000000	      0.00000000	     -0.00000000	      0.00000000	     -0.51044260	     -0.39061589	      0.00000000	      0.00000000	      0.00000000	   -151.55788396	     -0.52503843	     -0.11866632	     -0.00000000	      0.00000000	     -0.00000000	    147.06516631	      0.00000000	      0.00000000	      0.00000000	      0.00000000	      0.00000000	      0.00000000	     -0.18418593	     -0.44532865	      0.00000000
      0.12698585	      0.00000000	     -0.53512833	      0.00000000	      0.00000000	     -0.00000000	      0.00000000	     -0.51197330	     -0.39465755	      0.00000000	      0.00000000	      0.00000000	   -152.08999748	     -0.52664321	     -0.11990660	      0.00000000	      0.00000000	     -0.00000000	    147.56911958	      0.00000000	      0.00000000	      0.00000000	      0.00000000	      0.00000000	      0.00000000	     -0.18474133	     -0.44994146	      0.00000000
      0.12769063	      0.00000000	     -0.54063558	      0.00000000	      0.00000000	     -0.00000000	      0.00000000	     -0.51348360	     -0.39871514	      0.00000000	      0.00000000	      0.00000000	   -152.61739896	     -0.52822732	     -0.12115320	      0.00000000	      0.00000000	     -0.00000000	    148.06832384	      0.00000000	      0.00000000	      0.00000000	      0.00000000	      0.00000000	      0.00000000	     -0.18528941	     -0.45457226	      0.00000000
      0.12839541	      0.00000000	     -0.54616364	      0.00000000	      0.00000000	     -0.00000000	      0.00000000	     -0.51497360	     -0.40278844	      0.00000000	      0.00000000	      0.00000000	   -153.14012308	     -0.52979086	     -0.12240604	      0.00000000	      0.00000000	     -0.00000000	    148.56281282	      0.00000000	      0.00000000	      0.00000000	      0.00000000	      0.00000000	      0.00000000	     -0.18583019	     -0.45922080	      0.00000000
      0.12910019	      0.00000000	     -0.55171223	      0.00000000	      0.00000000	     -0.00000000	      0.00000000	     -0.51644341	     -0.40687724	      0.00000000	      0.00000000	      0.00000000	   -153.65820522	     -0.53133393	     -0.12366504	      0.00000000	      0.00000000	     -0.00000000	    149.05262096	      0.00000000	      0.00000000	      0.00000000	      0.00000000	      0.00000000	      0.00000000	     -0.18636371	     -0.46388687	      0.00000000
      0.12980497	      0.00000000	     -0.55728109	      0.00000000	      0.00000000	     -0.00000000	      0.00000000	     -0.51789314	     -0.41098132	      0.00000000	      0.00000000	      0.00000000	   -154.17168139	     -0.53285665	     -0.12493011	      0.00000000	      0.00000000	     -0.00000000	    149.53778330	      0.00000000	      0.00000000	      0.00000000	      0.00000000	      0.00000000	      0.00000000	     -0.18689002	     -0.46857021	      0.00000000
      0.13050975	      0.00000000	     -0.56286993	      0.00000000	      0.00000000	     -0.00000000	      0.00000000	     -0.51932290	     -0.41510049	      0.00000000	      0.00000000	      0.00000000	   -154.68058820	     -0.53435912	     -0.12620117	      0.00000000	      0.00000000	     -0.00000000	    150.01833554	      0.00000000	      0.00000000	      0.00000000	      0.00000000	      0.00000000	      0.00000000	     -0.18740916	     -0.47327059	      0.00000000
      0.13121453	      0.00000000	     -0.56847848	      0.00000000	      0.00000000	     -0.00000000	      0.00000000	     -0.52073280	     -0.41923453	      0.00000000	      0.00000000	      0.00000000	   -155.18496283	     -0.53584145	     -0.12747814	      0.00000000	      0.00000000	     -0.00000000	    150.49431390	      0.00000000	      0.00000000	      0.00000000	      0.00000000	      0.00000000	      0.00000000	     -0.18792116	     -0.47798780	      0.00000000
      0.13191931	      0.00000000	     -0.57410649	      0.00000000	      0.00000000	     -0.00000000	      0.00000000	     -0.52212296	     -0.42338323	      0.00000000	      0.00000000	      0.00000000	   -155.68484299	     -0.53730377	     -0.12876094	      0.00000000	      0.00000000	     -0.00000000	    150.96575516	      0.00000000	      0.00000000	      0.00000000	      0.00000000	      0.00000000	      0.00000000	     -0.18842606	     -0.48272158	      0.00000000
      0.13262409	      0.00000000	     -0.57975368	      0.00000000	      0.00000000	     -0.00000000	      0.00000000	     -0.52349348	     -0.42754641	      0.00000000	      0.00000000	      0.00000000	   -156.18026687	     -0.53874618	     -0.13004950	      0.00000000	      0.00000000	     -0.00000000	    151.43269658	      0.00000000	      0.00000000	      0.00000000	      0.00000000	      0.00000000	      0.00000000	     -0.18892391	     -0.48747173	      0.00000000
      0.13332887	      0.00000000	     -0.58541980	      0.00000000	      0.00000000	     -0.00000000	      0.00000000	     -0.52484450	     -0.43172384	      0.00000000	      0.00000000	      0.00000000	   -156.67127314	     -0.54016880	     -0.13134372	      0.00000000	      0.00000000	     -0.00000000	    151.89517588	      0.00000000	      0.00000000	      0.00000000	      0.00000000	      0.00000000	      0.00000000	     -0.18941474	     -0.49223802	      0.00000000
      0.13403365	      0.00000000	     -0.59110459	      0.00000000	      0.00000000	     -0.00000000	      0.00000000	     -0.52617613	     -0.43591534	      0.00000000	      0.00000000	      0.00000000	   -157.15790085	     -0.54157175	     -0.13264355	      0.00000000	      0.00000000	     -0.00000000	    152.35323120	      0.00000000	      0.00000000	      0.00000000	      0.00000000	      0.00000000	      0.00000000	     -0.18989861	     -0.49702022	      0.00000000
      0.13473844	      0.00000000	     -0.59680778	      0.00000000	      0.00000000	     -0.00000000	      0.00000000	     -0.52748849	     -0.44012071	      0.00000000	      0.00000000	      0.00000000	   -157.64018948	     -0.54295515	     -0.13394889	      0.00000000	      0.00000000	     -0.00000000	    152.80690106	      0.00000000	      0.00000000	      0.00000000	      0.00000000	      0.00000000	      0.00000000	     -0.19037555	     -0.50181811	      0.00000000
      0.13544322	      0.00000000	     -0.60252913	      0.00000000	      0.00000000	     -0.00000000	      0.00000000	     -0.52878171	     -0.44433975	      0.00000000	      0.00000000	      0.00000000	   -158.11817884	     -0.54431913	     -0.13525966	      0.00000000	      0.00000000	     -0.00000000	    153.25622437	      0.00000000	      0.00000000	      0.00000000	      0.00000000	      0.00000000	      0.00000000	     -0.19084562	     -0.50663148	      0.00000000
      0.13614800	      0.00000000	     -0.60826839	      0.00000000	      0.00000000	     -0.00000000	      0.00000000	     -0.53005590	     -0.44857228	      0.00000000	      0.00000000	      0.00000000	   -158.59190907	     -0.54566380	     -0.13657580	      0.00000000	      0.00000000	     -0.00000000	    153.70124031	      0.00000000	      0.00000000	      0.00000000	      0.00000000	      0.00000000	      0.00000000	     -0.19130884	     -0.51146012	      0.00000000
      0.13685278	      0.00000000	     -0.61402531	      0.00000000	      0.00000000	     -0.00000000	      0.00000000	     -0.53131120	     -0.45281809	      0.00000000	      0.00000000	      0.00000000	   -159.06142060	     -0.54698929	     -0.13789723	      0.00000000	      0.00000000	     -0.00000000	    154.14198840	      0.00000000	      0.00000000	      0.00000000	      0.00000000	      0.00000000	      0.00000000	     -0.19176527	     -0.51630380	      0.00000000
      0.13755756	      0.00000000	     -0.61979964	      0.00000000	      0.00000000	     -0.00000000	      0.00000000	     -0.53254772	     -0.45707700	      0.00000000	      0.00000000	      0.00000000	   -159.52675414	     -0.54829572	     -0.13922387	      0.00000000	      0.00000000	     -0.00000000	    154.57850839	      0.00000000	      0.00000000	      0.00000000	      0.00000000	      0.00000000	      0.00000000	     -0.19221496	     -0.52116233	      0.00000000
      0.13826234	      0.00000000	     -0.62559114	      0.00000000	      0.00000000	     -0.00000000	      0.00000000	     -0.53376560	     -0.46134883	      0.00000000	      0.00000000	      0.00000000	   -159.98795061	     -0.54958323	     -0.14055564	      0.00000000	      0.00000000	     -0.00000000	    155.01084027	      0.00000000	      0.00000000	      0.00000000	      0.00000000	      0.00000000	      0.00000000	     -0.19265794	     -0.52603549	      0.00000000
      0.13896712	      0.00000000	     -0.63139958	      0.00000000	      0.00000000	     -0.00000000	      0.00000000	     -0.53496497	     -0.46563339	      0.00000000	      0.00000000	      0.00000000	   -160.44505115	     -0.55085193	     -0.14189248	      0.00000000	      0.00000000	     -0.00000000	    155.43902425	      0.00000000	      0.00000000	      0.00000000	      0.00000000	      0.00000000	      0.00000000	     -0.19309426	     -0.53092308	      0.00000000
      0.13967190	      0.00000000	     -0.63722472	      0.00000000	      0.00000000	     -0.00000000	      0.00000000	     -0.53614595	     -0.46993050	      0.00000000	      0.00000000	      0.00000000	   -160.89809709	     -0.55210196	     -0.14323430	      0.00000000	      0.00000000	     -0.00000000	    155.86310068	      0.00000000	      0.00000000	      0.00000000	      0.00000000	      0.00000000	      0.00000000	     -0.19352398	     -0.53582489	      0.00000000
      0.14037668	      0.00000000	     -0.64306632	      0.00000000	      0.00000000	     -0.00000000	      0.00000000	     -0.53730868	     -0.47423998	      0.00000000	      0.00000000	      0.00000000	   -161.34712988	     -0.55333345	     -0.14458104	      0.00000000	      0.00000000	     -0.00000000	    156.28311009	      0.00000000	      0.00000000	      0.00000000	      0.00000000	      0.00000000	      0.00000000	     -0.19394713	     -0.54074073	      0.00000000
      0.14108146	      0.00000000	     -0.64892415	      0.00000000	      0.00000000	     -0.00000000	      0.00000000	     -0.53845327	     -0.47856164	      0.00000000	      0.00000000	      0.00000000	   -161.79219114	     -0.55454651	     -0.14593263	      0.00000000	      0.00000000	     -0.00000000	    156.69909313	      0.00000000	      0.00000000	      0.00000000	      0.00000000	      0.00000000	      0.00000000	     -0.19436376	     -0.54567040	      0.00000000
      0.14178624	      0.00000000	     -0.65479799	      0.00000000	      0.00000000	     -0.00000000	      0.00000000	     -0.53957987	     -0.48289533	      0.00000000	      0.00000000	      0.00000000	   -162.23332256	     -0.55574129	     -0.14728899	      0.00000000	      0.00000000	     -0.00000000	    157.11109053	      0.00000000	      0.00000000	      0.00000000	      0.00000000	      0.00000000	      0.00000000	     -0.19477393	     -0.55061371	      0.00000000
      0.14249102	      0.00000000	     -0.66068762	      0.00000000	      0.00000000	     -0.00000000	      0.00000000	     -0.54068861	     -0.48724086	      0.00000000	      0.00000000	      0.00000000	   -162.67056593	     -0.55691791	     -0.14865006	      0.00000000	      0.00000000	     -0.00000000	    157.51914310	      0.00000000	      0.00000000	      0.00000000	      0.00000000	      0.00000000	      0.00000000	     -0.19517766	     -0.55557045	      0.00000000
      0.14319580	      0.00000000	     -0.66659280	      0.00000000	      0.00000000	     -0.00000000	      0.00000000	     -0.54177961	     -0.49159805	      0.00000000	      0.00000000	      0.00000000	   -163.10396309	     -0.55807650	     -0.15001576	      0.00000000	      0.00000000	     -0.00000000	    157.92329171	      0.00000000	      0.00000000	      0.00000000	      0.00000000	      0.00000000	      0.00000000	     -0.19557502	     -0.56054045	      0.00000000
      0.14390058	      0.00000000	     -0.67251333	      0.00000000	      0.00000000	     -0.00000000	      0.00000000	     -0.54285300	     -0.49596676	      0.00000000	      0.00000000	      0.00000000	   -163.53355593	     -0.55921720	     -0.15138603	      0.00000000	      0.00000000	     -0.00000000	    158.32357727	      0.00000000	      0.00000000	      0.00000000	      0.00000000	      0.00000000	      0.00000000	     -0.19596605	     -0.56552351	      0.00000000
      0.14460536	      0.00000000	     -0.67844899	      0.00000000	      0.00000000	     -0.00000000	      0.00000000	     -0.54390892	     -0.50034679	      0.00000000	      0.00000000	      0.00000000	   -163.95938634	     -0.56034012	     -0.15276080	      0.00000000	      0.00000000	     -0.00000000	    158.72004066	      0.00000000	      0.00000000	      0.00000000	      0.00000000	      0.00000000	      0.00000000	     -0.19635080	     -0.57051944	      0.00000000
      0.14531014	      0.00000000	     -0.68439957	      0.00000000	      0.00000000	     -0.00000000	      0.00000000	     -0.54494750	     -0.50473800	      0.00000000	      0.00000000	      0.00000000	   -164.38149621	     -0.56144541	     -0.15413999	      0.00000000	      0.00000000	     -0.00000000	    159.11272278	      0.00000000	      0.00000000	      0.00000000	      0.00000000	      0.00000000	      0.00000000	     -0.19672930	     -0.57552807	      0.00000000
      0.14601492	      0.00000000	     -0.69036485	      0.00000000	      0.00000000	     -0.00000000	      0.00000000	     -0.54596887	     -0.50914022	      0.00000000	      0.00000000	      0.00000000	   -164.79992741	     -0.56253319	     -0.15552356	      0.00000000	      0.00000000	     -0.00000000	    159.50166450	      0.00000000	      0.00000000	      0.00000000	      0.00000000	      0.00000000	      0.00000000	     -0.19710162	     -0.58054922	      0.00000000
      0.14671970	      0.00000000	     -0.69634463	      0.00000000	      0.00000000	     -0.00000000	      0.00000000	     -0.54697317	     -0.51355329	      0.00000000	      0.00000000	      0.00000000	   -165.21472179	     -0.56360359	     -0.15691142	      0.00000000	      0.00000000	     -0.00000000	    159.88690661	      0.00000000	      0.00000000	      0.00000000	      0.00000000	      0.00000000	      0.00000000	     -0.19746780	     -0.58558271	      0.00000000
      0.14742448	      0.00000000	     -0.70233870	      0.00000000	      0.00000000	     -0.00000000	      0.00000000	     -0.54796051	     -0.51797705	      0.00000000	      0.00000000	      0.00000000	   -165.62592110	     -0.56465675	     -0.15830352	      0.00000000	      0.00000000	     -0.00000000	    160.26848986	      0.00000000	      0.00000000	      0.00000000	      0.00000000	      0.00000000	      0.00000000	     -0.19782787	     -0.59062835	      0.00000000
      0.14812926	      0.00000000	     -0.70834687	      0.00000000	      0.00000000	     -0.00000000	      0.00000000	     -0.54893104	     -0.52241135	      0.00000000	      0.00000000	      0.00000000	   -166.03356706	     -0.56569279	     -0.15969979	      0.00000000	      0.00000000	     -0.00000000	    160.64645490	      0.00000000	      0.00000000	      0.00000000	      0.00000000	      0.00000000	      0.00000000	     -0.19818190	     -0.59568599	      0.00000000
      0.14883404	      0.00000000	     -0.71436893	      0.00000000	      0.00000000	     -0.00000000	      0.00000000	     -0.54988489	     -0.52685602	      0.00000000	      0.00000000	      0.00000000	   -166.43770125	     -0.56671185	     -0.16110016	      0.00000000	      0.00000000	     -0.00000000	    161.02084228	      0.00000000	      0.00000000	      0.00000000	      0.00000000	      0.00000000	      0.00000000	     -0.19852993	     -0.60075545	      0.00000000
      0.14953882	      0.00000000	     -0.72040469	      0.00000000	      0.00000000	     -0.00000000	      0.00000000	     -0.55082218	     -0.53131093	      0.00000000	      0.00000000	      0.00000000	   -166.83836520	     -0.56771405	     -0.16250459	      0.00000000	      0.00000000	     -0.00000000	    161.39169242	      0.00000000	      0.00000000	      0.00000000	      0.00000000	      0.00000000	      0.00000000	     -0.19887200	     -0.60583655	      0.00000000
      0.15024360	      0.00000000	     -0.72645396	      0.00000000	      0.00000000	     -0.00000000	      0.00000000	     -0.55174305	     -0.53577592	      0.00000000	      0.00000000	      0.00000000	   -167.23560027	     -0.56869952	     -0.16391299	      0.00000000	      0.00000000	     -0.00000000	    161.75904562	      0.00000000	      0.00000000	      0.00000000	      0.00000000	      0.00000000	      0.00000000	     -0.19920816	     -0.61092914	      0.00000000
      0.15094838	      0.00000000	     -0.73251655	      0.00000000	      0.00000000	     -0.00000000	      0.00000000	     -0.55264762	     -0.54025084	      0.00000000	      0.00000000	      0.00000000	   -167.62944770	     -0.56966839	     -0.16532532	      0.00000000	      0.00000000	     -0.00000000	    162.12294203	      0.00000000	      0.00000000	      0.00000000	      0.00000000	      0.00000000	      0.00000000	     -0.19953845	     -0.61603305	      0.00000000
      0.15165316	      0.00000000	     -0.73859227	      0.00000000	      0.00000000	     -0.00000000	      0.00000000	     -0.55353602	     -0.54473555	      0.00000000	      0.00000000	      0.00000000	   -168.01994861	     -0.57062079	     -0.16674152	      0.00000000	      0.00000000	     -0.00000000	    162.48342163	      0.00000000	      0.00000000	      0.00000000	      0.00000000	      0.00000000	      0.00000000	     -0.19986293	     -0.62114812	      0.00000000
      0.15235794	      0.00000000	     -0.74468093	      0.00000000	      0.00000000	     -0.00000000	      0.00000000	     -0.55440840	     -0.54922991	      0.00000000	      0.00000000	      0.00000000	   -168.40714391	     -0.57155685	     -0.16816151	      0.00000000	      0.00000000	     -0.00000000	    162.84052423	      0.00000000	      0.00000000	      0.00000000	      0.00000000	      0.00000000	      0.00000000	     -0.20018164	     -0.62627420	      0.00000000
      0.15306272	      0.00000000	     -0.75078236	      0.00000000	      0.00000000	     -0.00000000	      0.00000000	     -0.55526486	     -0.55373376	      0.00000000	      0.00000000	      0.00000000	   -168.79107438	     -0.57247670	     -0.16958526	      0.00000000	      0.00000000	     -0.00000000	    163.19428945	      0.00000000	      0.00000000	      0.00000000	      0.00000000	      0.00000000	      0.00000000	     -0.20049463	     -0.63141112	      0.00000000
      0.15376750	      0.00000000	     -0.75689638	      0.00000000	      0.00000000	     -0.00000000	      0.00000000	     -0.55610554	     -0.55824699	      0.00000000	      0.00000000	      0.00000000	   -169.17178060	     -0.57338045	     -0.17101269	      0.00000000	      0.00000000	     -0.00000000	    163.54475671	      0.00000000	      0.00000000	      0.00000000	      0.00000000	      0.00000000	      0.00000000	     -0.20080193	     -0.63655873	      0.00000000
      0.15447228	      0.00000000	     -0.76302280	      0.00000000	      0.00000000	     -0.00000000	      0.00000000	     -0.55693057	     -0.56276944	      0.00000000	      0.00000000	      0.00000000	   -169.54930295	     -0.57426825	     -0.17244375	      0.00000000	      0.00000000	     -0.00000000	    163.89196522	      0.00000000	      0.00000000	      0.00000000	      0.00000000	      0.00000000	      0.00000000	     -0.20110360	     -0.64171688	      0.00000000
      0.15517706	      0.00000000	     -0.76916146	      0.00000000	      0.00000000	     -0.00000000	      0.00000000	     -0.55774007	     -0.56730099	      0.00000000	      0.00000000	      0.00000000	   -169.92368161	     -0.57514021	     -0.17387839	      0.00000000	      0.00000000	     -0.00000000	    164.23595397	      0.00000000	      0.00000000	      0.00000000	      0.00000000	      0.00000000	      0.00000000	     -0.20139968	     -0.64688542	      0.00000000
      0.15588185	      0.00000000	     -0.77531218	      0.00000000	      0.00000000	     -0.00000000	      0.00000000	     -0.55853417	     -0.57184149	      0.00000000	      0.00000000	      0.00000000	   -170.29495655	     -0.57599646	     -0.17531655	      0.00000000	      0.00000000	     -0.00000000	    164.57676173	      0.00000000	      0.00000000	      0.00000000	      0.00000000	      0.00000000	      0.00000000	     -0.20169022	     -0.65206420	      0.00000000
      0.15658663	      0.00000000	     -0.78147480	      0.00000000	      0.00000000	     -0.00000000	      0.00000000	     -0.55931300	     -0.57639082	      0.00000000	      0.00000000	      0.00000000	   -170.66316752	     -0.57683712	     -0.17675817	      0.00000000	      0.00000000	     -0.00000000	    164.91442701	      0.00000000	      0.00000000	      0.00000000	      0.00000000	      0.00000000	      0.00000000	     -0.20197526	     -0.65725308	      0.00000000
      0.15729141	      0.00000000	     -0.78764914	      0.00000000	      0.00000000	     -0.00000000	      0.00000000	     -0.56007667	     -0.58094886	      0.00000000	      0.00000000	      0.00000000	   -171.02835403	     -0.57766232	     -0.17820321	      0.00000000	      0.00000000	     -0.00000000	    165.24898808	      0.00000000	      0.00000000	      0.00000000	      0.00000000	      0.00000000	      0.00000000	     -0.20225484	     -0.66245191	      0.00000000
      0.15799619	      0.00000000	     -0.79383506	      0.00000000	      0.00000000	     -0.00000000	      0.00000000	     -0.56082531	     -0.58551546	      0.00000000	      0.00000000	      0.00000000	   -171.39055535	     -0.57847217	     -0.17965160	      0.00000000	      0.00000000	     -0.00000000	    165.58048296	      0.00000000	      0.00000000	      0.00000000	      0.00000000	      0.00000000	      0.00000000	     -0.20252901	     -0.66766056	      0.00000000
      0.15870097	      0.00000000	     -0.80003237	      0.00000000	      0.00000000	     -0.00000000	      0.00000000	     -0.56155905	     -0.59009051	      0.00000000	      0.00000000	      0.00000000	   -171.74981052	     -0.57926681	     -0.18110330	      0.00000000	      0.00000000	     -0.00000000	    165.90894939	      0.00000000	      0.00000000	      0.00000000	      0.00000000	      0.00000000	      0.00000000	     -0.20279781	     -0.67287888	      0.00000000
      0.15940575	      0.00000000	     -0.80624094	      0.00000000	      0.00000000	     -0.00000000	      0.00000000	     -0.56227800	     -0.59467388	      0.00000000	      0.00000000	      0.00000000	   -172.10615831	     -0.58004635	     -0.18255826	      0.00000000	      0.00000000	     -0.00000000	    166.23442485	      0.00000000	      0.00000000	      0.00000000	      0.00000000	      0.00000000	      0.00000000	     -0.20306129	     -0.67810674	      0.00000000
      0.16011053	      0.00000000	     -0.81246059	      0.00000000	      0.00000000	     -0.00000000	      0.00000000	     -0.56298229	     -0.59926546	      0.00000000	      0.00000000	      0.00000000	   -172.45963724	     -0.58081091	     -0.18401641	      0.00000000	      0.00000000	     -0.00000000	    166.55694653	      0.00000000	      0.00000000	      0.00000000	      0.00000000	      0.00000000	      0.00000000	     -0.20331949	     -0.68334400	      0.00000000
      0.16081531	      0.00000000	     -0.81869119	      0.00000000	      0.00000000	     -0.00000000	      0.00000000	     -0.56367204	     -0.60386511	      0.00000000	      0.00000000	      0.00000000	   -172.81028556	     -0.58156062	     -0.18547773	      0.00000000	      0.00000000	     -0.00000000	    166.87655136	      0.00000000	      0.00000000	      0.00000000	      0.00000000	      0.00000000	      0.00000000	     -0.20357246	     -0.68859053	      0.00000000
      0.16152009	      0.00000000	     -0.82493257	      0.00000000	      0.00000000	     -0.00000000	      0.00000000	     -0.56434736	     -0.60847273	      0.00000000	      0.00000000	      0.00000000	   -173.15814126	     -0.58229558	     -0.18694214	      0.00000000	      0.00000000	     -0.00000000	    167.19327596	      0.00000000	      0.00000000	      0.00000000	      0.00000000	      0.00000000	      0.00000000	     -0.20382022	     -0.69384621	      0.00000000
      0.16222487	      0.00000000	     -0.83118458	      0.00000000	      0.00000000	     -0.00000000	      0.00000000	     -0.56500838	     -0.61308820	      0.00000000	      0.00000000	      0.00000000	   -173.50324205	     -0.58301593	     -0.18840962	      0.00000000	      0.00000000	     -0.00000000	    167.50715664	      0.00000000	      0.00000000	      0.00000000	      0.00000000	      0.00000000	      0.00000000	     -0.20406284	     -0.69911089	      0.00000000
      0.16292965	      0.00000000	     -0.83744709	      0.00000000	      0.00000000	     -0.00000000	      0.00000000	     -0.56565520	     -0.61771140	      0.00000000	      0.00000000	      0.00000000	   -173.84562534	     -0.58372177	     -0.18988009	      0.00000000	      0.00000000	     -0.00000000	    167.81822944	      0.00000000	      0.00000000	      0.00000000	      0.00000000	      0.00000000	      0.00000000	     -0.20430034	     -0.70438447	      0.00000000
      0.16363443	      0.00000000	     -0.84371994	      0.00000000	      0.00000000	     -0.00000000	      0.00000000	     -0.56628795	     -0.62234222	      0.00000000	      0.00000000	      0.00000000	   -174.18532829	     -0.58441321	     -0.19135353	      0.00000000	      0.00000000	     -0.00000000	    168.12653009	      0.00000000	      0.00000000	      0.00000000	      0.00000000	      0.00000000	      0.00000000	     -0.20453278	     -0.70966680	      0.00000000
      0.16433921	      0.00000000	     -0.85000299	      0.00000000	      0.00000000	     -0.00000000	      0.00000000	     -0.56690675	     -0.62698055	      0.00000000	      0.00000000	      0.00000000	   -174.52238775	     -0.58509039	     -0.19282989	      0.00000000	      0.00000000	     -0.00000000	    168.43209397	      0.00000000	      0.00000000	      0.00000000	      0.00000000	      0.00000000	      0.00000000	     -0.20476018	     -0.71495777	      0.00000000
      0.16504399	      0.00000000	     -0.85629611	      0.00000000	      0.00000000	     -0.00000000	      0.00000000	     -0.56751170	     -0.63162627	      0.00000000	      0.00000000	      0.00000000	   -174.85684029	     -0.58575340	     -0.19430911	      0.00000000	      0.00000000	     -0.00000000	    168.73495621	      0.00000000	      0.00000000	      0.00000000	      0.00000000	      0.00000000	      0.00000000	     -0.20498260	     -0.72025726	      0.00000000
      0.16574877	      0.00000000	     -0.86259916	      0.00000000	      0.00000000	     -0.00000000	      0.00000000	     -0.56810292	     -0.63627929	      0.00000000	      0.00000000	      0.00000000	   -175.18872217	     -0.58640236	     -0.19579115	      0.00000000	      0.00000000	     -0.00000000	    169.03515158	      0.00000000	      0.00000000	      0.00000000	      0.00000000	      0.00000000	      0.00000000	     -0.20520007	     -0.72556515	      0.00000000
      0.16645355	      0.00000000	     -0.86891199	      0.00000000	      0.00000000	     -0.00000000	      0.00000000	     -0.56868052	     -0.64093950	      0.00000000	      0.00000000	      0.00000000	   -175.51806938	     -0.58703739	     -0.19727597	      0.00000000	      0.00000000	     -0.00000000	    169.33271453	      0.00000000	      0.00000000	      0.00000000	      0.00000000	      0.00000000	      0.00000000	     -0.20541264	     -0.73088133	      0.00000000
      0.16715833	      0.00000000	     -0.87523449	      0.00000000	      0.00000000	     -0.00000000	      0.00000000	     -0.56924461	     -0.64560678	      0.00000000	      0.00000000	      0.00000000	   -175.84491758	     -0.58765860	     -0.19876352	      0.00000000	      0.00000000	     -0.00000000	    169.62767922	      0.00000000	      0.00000000	      0.00000000	      0.00000000	      0.00000000	      0.00000000	     -0.20562034	     -0.73620567	      0.00000000
      0.16786311	      0.00000000	     -0.88156651	      0.00000000	      0.00000000	     -0.00000000	      0.00000000	     -0.56979531	     -0.65028105	      0.00000000	      0.00000000	      0.00000000	   -176.16930216	     -0.58826608	     -0.20025376	      0.00000000	      0.00000000	     -0.00000000	    169.92007945	      0.00000000	      0.00000000	      0.00000000	      0.00000000	      0.00000000	      0.00000000	     -0.20582321	     -0.74153806	      0.00000000
      0.16856789	      0.00000000	     -0.88790793	      0.00000000	      0.00000000	     -0.00000000	      0.00000000	     -0.57033271	     -0.65496219	      0.00000000	      0.00000000	      0.00000000	   -176.49125818	     -0.58885996	     -0.20174665	      0.00000000	      0.00000000	     -0.00000000	    170.20994872	      0.00000000	      0.00000000	      0.00000000	      0.00000000	      0.00000000	      0.00000000	     -0.20602129	     -0.74687840	      0.00000000
      0.16927267	      0.00000000	     -0.89425862	      0.00000000	      0.00000000	     -0.00000000	      0.00000000	     -0.57085694	     -0.65965010	      0.00000000	      0.00000000	      0.00000000	   -176.81082042	     -0.58944034	     -0.20324214	      0.00000000	      0.00000000	     -0.00000000	    170.49732018	      0.00000000	      0.00000000	      0.00000000	      0.00000000	      0.00000000	      0.00000000	     -0.20621462	     -0.75222657	      0.00000000
      0.16997745	      0.00000000	     -0.90061845	      0.00000000	      0.00000000	     -0.00000000	      0.00000000	     -0.57136809	     -0.66434470	      0.00000000	      0.00000000	      0.00000000	   -177.12802333	     -0.59000733	     -0.20474020	      0.00000000	      0.00000000	     -0.00000000	    170.78222666	      0.00000000	      0.00000000	      0.00000000	      0.00000000	      0.00000000	      0.00000000	     -0.20640324	     -0.75758246	      0.00000000
      0.17068223	      0.00000000	     -0.90698731	      0.00000000	      0.00000000	     -0.00000000	      0.00000000	     -0.57186627	     -0.66904588	      0.00000000	      0.00000000	      0.00000000	   -177.44290108	     -0.59056103	     -0.20624078	      0.00000000	      0.00000000	     -0.00000000	    171.06470067	      0.00000000	      0.00000000	      0.00000000	      0.00000000	      0.00000000	      0.00000000	     -0.20658718	     -0.76294597	      0.00000000
      0.17138701	      0.00000000	     -0.91336507	      0.00000000	      0.00000000	     -0.00000000	      0.00000000	     -0.57235159	     -0.67375354	      0.00000000	      0.00000000	      0.00000000	   -177.75548752	     -0.59110155	     -0.20774383	      0.00000000	      0.00000000	     -0.00000000	    171.34477438	      0.00000000	      0.00000000	      0.00000000	      0.00000000	      0.00000000	      0.00000000	     -0.20676649	     -0.76831700	      0.00000000
      0.17209179	      0.00000000	     -0.91975161	      0.00000000	      0.00000000	     -0.00000000	      0.00000000	     -0.57282415	     -0.67846760	      0.00000000	      0.00000000	      0.00000000	   -178.06581619	     -0.59162900	     -0.20924934	      0.00000000	      0.00000000	     -0.00000000	    171.62247960	      0.00000000	      0.00000000	      0.00000000	      0.00000000	      0.00000000	      0.00000000	     -0.20694120	     -0.77369544	      0.00000000
      0.17279657	      0.00000000	     -0.92614682	      0.00000000	      0.00000000	     -0.00000000	      0.00000000	     -0.57328405	     -0.68318796	      0.00000000	      0.00000000	      0.00000000	   -178.37392033	     -0.59214346	     -0.21075724	      0.00000000	      0.00000000	     -0.00000000	    171.89784786	      0.00000000	      0.00000000	      0.00000000	      0.00000000	      0.00000000	      0.00000000	     -0.20711135	     -0.77908119	      0.00000000
      0.17350135	      0.00000000	     -0.93255057	      0.00000000	      0.00000000	     -0.00000000	      0.00000000	     -0.57373140	     -0.68791453	      0.00000000	      0.00000000	      0.00000000	   -178.67983288	     -0.59264505	     -0.21226751	      0.00000000	      0.00000000	     -0.00000000	    172.17091032	      0.00000000	      0.00000000	      0.00000000	      0.00000000	      0.00000000	      0.00000000	     -0.20727696	     -0.78447414	      0.00000000
      0.17420613	      0.00000000	     -0.93896277	      0.00000000	      0.00000000	     -0.00000000	      0.00000000	     -0.57416629	     -0.69264722	      0.00000000	      0.00000000	      0.00000000	   -178.98358646	     -0.59313387	     -0.21378010	      0.00000000	      0.00000000	     -0.00000000	    172.44169781	      0.00000000	      0.00000000	      0.00000000	      0.00000000	      0.00000000	      0.00000000	     -0.20743809	     -0.78987421	      0.00000000
      0.17491091	      0.00000000	     -0.94538329	      0.00000000	      0.00000000	     -0.00000000	      0.00000000	     -0.57458882	     -0.69738594	      0.00000000	      0.00000000	      0.00000000	   -179.28521340	     -0.59361001	     -0.21529498	      0.00000000	      0.00000000	     -0.00000000	    172.71024083	      0.00000000	      0.00000000	      0.00000000	      0.00000000	      0.00000000	      0.00000000	     -0.20759477	     -0.79528130	      0.00000000
      0.17561569	      0.00000000	     -0.95181202	      0.00000000	      0.00000000	     -0.00000000	      0.00000000	     -0.57499910	     -0.70213061	      0.00000000	      0.00000000	      0.00000000	   -179.58474572	     -0.59407358	     -0.21681211	      0.00000000	      0.00000000	     -0.00000000	    172.97656956	      0.00000000	      0.00000000	      0.00000000	      0.00000000	      0.00000000	      0.00000000	     -0.20774702	     -0.80069530	      0.00000000
      0.17632047	      0.00000000	     -0.95824886	      0.00000000	      0.00000000	     -0.00000000	      0.00000000	     -0.57539721	     -0.70688114	      0.00000000	      0.00000000	      0.00000000	   -179.88221514	     -0.59452467	     -0.21833146	      0.00000000	      0.00000000	     -0.00000000	    173.24071384	      0.00000000	      0.00000000	      0.00000000	      0.00000000	      0.00000000	      0.00000000	     -0.20789489	     -0.80611613	      0.00000000
      0.17702526	      0.00000000	     -0.96469370	      0.00000000	      0.00000000	     -0.00000000	      0.00000000	     -0.57578326	     -0.71163744	      0.00000000	      0.00000000	      0.00000000	   -180.17765308	     -0.59496337	     -0.21985298	      0.00000000	      0.00000000	     -0.00000000	    173.50270317	      0.00000000	      0.00000000	      0.00000000	      0.00000000	      0.00000000	      0.00000000	     -0.20803841	     -0.81154369	      0.00000000
      0.17773004	      0.00000000	     -0.97114644	      0.00000000	      0.00000000	     -0.00000000	      0.00000000	     -0.57615734	     -0.71639944	      0.00000000	      0.00000000	      0.00000000	   -180.47109066	     -0.59538979	     -0.22137665	      0.00000000	      0.00000000	     -0.00000000	    173.76256674	      0.00000000	      0.00000000	      0.00000000	      0.00000000	      0.00000000	      0.00000000	     -0.20817761	     -0.81697790	      0.00000000
      0.17843482	      0.00000000	     -0.97760698	      0.00000000	      0.00000000	     -0.00000000	      0.00000000	     -0.57651954	     -0.72116705	      0.00000000	      0.00000000	      0.00000000	   -180.76255870	     -0.59580402	     -0.22290242	      0.00000000	      0.00000000	     -0.00000000	    174.02033338	      0.00000000	      0.00000000	      0.00000000	      0.00000000	      0.00000000	      0.00000000	     -0.20831253	     -0.82241867	      0.00000000
      0.17913960	      0.00000000	     -0.98407520	      0.00000000	      0.00000000	     -0.00000000	      0.00000000	     -0.57686996	     -0.72594019	      0.00000000	      0.00000000	      0.00000000	   -181.05208773	     -0.59620614	     -0.22443027	      0.00000000	      0.00000000	     -0.00000000	    174.27603163	      0.00000000	      0.00000000	      0.00000000	      0.00000000	      0.00000000	      0.00000000	     -0.20844319	     -0.82786590	      0.00000000
      0.17984438	      0.00000000	     -0.99055102	      0.00000000	      0.00000000	     -0.00000000	      0.00000000	     -0.57720869	     -0.73071878	      0.00000000	      0.00000000	      0.00000000	   -181.33970799	     -0.59659626	     -0.22596015	      0.00000000	      0.00000000	     -0.00000000	    174.52968968	      0.00000000	      0.00000000	      0.00000000	      0.00000000	      0.00000000	      0.00000000	     -0.20856965	     -0.83331951	      0.00000000
      0.18054916	      0.00000000	     -0.99703434	      0.00000000	      0.00000000	     -0.00000000	      0.00000000	     -0.57753581	     -0.73550275	      0.00000000	      0.00000000	      0.00000000	   -181.62544943	     -0.59697446	     -0.22749204	      0.00000000	      0.00000000	     -0.00000000	    174.78133540	      0.00000000	      0.00000000	      0.00000000	      0.00000000	      0.00000000	      0.00000000	     -0.20869191	     -0.83877942	      0.00000000
      0.18125394	      0.00000000	     -1.00352505	      0.00000000	      0.00000000	     -0.00000000	      0.00000000	     -0.57785143	     -0.74029201	      0.00000000	      0.00000000	      0.00000000	   -181.90934171	     -0.59734084	     -0.22902591	      0.00000000	      0.00000000	     -0.00000000	    175.03099635	      0.00000000	      0.00000000	      0.00000000	      0.00000000	      0.00000000	      0.00000000	     -0.20881003	     -0.84424554	      0.00000000
      0.18195872	      0.00000000	     -1.01002308	      0.00000000	      0.00000000	     -0.00000000	      0.00000000	     -0.57815562	     -0.74508650	      0.00000000	      0.00000000	      0.00000000	   -182.19141423	     -0.59769548	     -0.23056171	      0.00000000	      0.00000000	     -0.00000000	    175.27869975	      0.00000000	      0.00000000	      0.00000000	      0.00000000	      0.00000000	      0.00000000	     -0.20892402	     -0.84971779	      0.00000000
      0.18266350	      0.00000000	     -1.01652831	      0.00000000	      0.00000000	     -0.00000000	      0.00000000	     -0.57844848	     -0.74988613	      0.00000000	      0.00000000	      0.00000000	   -182.47169608	     -0.59803847	     -0.23209941	      0.00000000	      0.00000000	     -0.00000000	    175.52447251	      0.00000000	      0.00000000	      0.00000000	      0.00000000	      0.00000000	      0.00000000	     -0.20903393	     -0.85519609	      0.00000000
      0.18336828	      0.00000000	     -1.02304066	      0.00000000	      0.00000000	     -0.00000000	      0.00000000	     -0.57873008	     -0.75469084	      0.00000000	      0.00000000	      0.00000000	   -182.75021608	     -0.59836991	     -0.23363900	      0.00000000	      0.00000000	     -0.00000000	    175.76834124	      0.00000000	      0.00000000	      0.00000000	      0.00000000	      0.00000000	      0.00000000	     -0.20913977	     -0.86068036	      0.00000000
      0.18407306	      0.00000000	     -1.02956005	      0.00000000	      0.00000000	     -0.00000000	      0.00000000	     -0.57900053	     -0.75950055	      0.00000000	      0.00000000	      0.00000000	   -183.02700281	     -0.59868986	     -0.23518042	      0.00000000	      0.00000000	     -0.00000000	    176.01033222	      0.00000000	      0.00000000	      0.00000000	      0.00000000	      0.00000000	      0.00000000	     -0.20924159	     -0.86617052	      0.00000000
      0.18477784	      0.00000000	     -1.03608637	      0.00000000	      0.00000000	     -0.00000000	      0.00000000	     -0.57925990	     -0.76431520	      0.00000000	      0.00000000	      0.00000000	   -183.30208455	     -0.59899843	     -0.23672366	      0.00000000	      0.00000000	     -0.00000000	    176.25047142	      0.00000000	      0.00000000	      0.00000000	      0.00000000	      0.00000000	      0.00000000	     -0.20933942	     -0.87166650	      0.00000000
      0.18548262	      0.00000000	     -1.04261955	      0.00000000	      0.00000000	     -0.00000000	      0.00000000	     -0.57950827	     -0.76913470	      0.00000000	      0.00000000	      0.00000000	   -183.57548933	     -0.59929570	     -0.23826867	      0.00000000	      0.00000000	     -0.00000000	    176.48878449	      0.00000000	      0.00000000	      0.00000000	      0.00000000	      0.00000000	      0.00000000	     -0.20943327	     -0.87716822	      0.00000000
      0.18618740	      0.00000000	     -1.04915951	      0.00000000	      0.00000000	     -0.00000000	      0.00000000	     -0.57974573	     -0.77395900	      0.00000000	      0.00000000	      0.00000000	   -183.84724492	     -0.59958174	     -0.23981544	      0.00000000	      0.00000000	     -0.00000000	    176.72529682	      0.00000000	      0.00000000	      0.00000000	      0.00000000	      0.00000000	      0.00000000	     -0.20952319	     -0.88267560	      0.00000000
      0.18689218	      0.00000000	     -1.05570615	      0.00000000	      0.00000000	     -0.00000000	      0.00000000	     -0.57997236	     -0.77878802	      0.00000000	      0.00000000	      0.00000000	   -184.11737884	     -0.59985665	     -0.24136393	      0.00000000	      0.00000000	     -0.00000000	    176.96003344	      0.00000000	      0.00000000	      0.00000000	      0.00000000	      0.00000000	      0.00000000	     -0.20960921	     -0.88818857	      0.00000000
      0.18759696	      0.00000000	     -1.06225939	      0.00000000	      0.00000000	     -0.00000000	      0.00000000	     -0.58018824	     -0.78362170	      0.00000000	      0.00000000	      0.00000000	   -184.38591837	     -0.60012050	     -0.24291411	      0.00000000	      0.00000000	     -0.00000000	    177.19301911	      0.00000000	      0.00000000	      0.00000000	      0.00000000	      0.00000000	      0.00000000	     -0.20969134	     -0.89370706	      0.00000000
      0.18830174	      0.00000000	     -1.06881910	      0.00000000	      0.00000000	     -0.00000000	      0.00000000	     -0.58039335	     -0.78845996	      0.00000000	      0.00000000	      0.00000000	   -184.65286043	     -0.60037374	     -0.24446624	      0.00000000	      0.00000000	     -0.00000000	    177.42410512	      0.00000000	      0.00000000	      0.00000000	      0.00000000	      0.00000000	      0.00000000	     -0.20976963	     -0.89923099	      0.00000000
      0.18900652	      0.00000000	     -1.07538456	      0.00000000	      0.00000000	     -0.00000000	      0.00000000	     -0.58058703	     -0.79330246	      0.00000000	      0.00000000	      0.00000000	   -184.91799223	     -0.60061976	     -0.24602268	      0.00000000	      0.00000000	     -0.00000000	    177.65178486	      0.00000000	      0.00000000	      0.00000000	      0.00000000	      0.00000000	      0.00000000	     -0.20984426	     -0.90476006	      0.00000000
      0.18971130	      0.00000000	     -1.08195436	      0.00000000	      0.00000000	     -0.00000000	      0.00000000	     -0.58076855	     -0.79814823	      0.00000000	      0.00000000	      0.00000000	   -185.18108345	     -0.60086413	     -0.24758633	      0.00000000	      0.00000000	     -0.00000000	    177.87382696	      0.00000000	      0.00000000	      0.00000000	      0.00000000	      0.00000000	      0.00000000	     -0.20991561	     -0.91029344	      0.00000000
      0.19041608	      0.00000000	     -1.08852689	      0.00000000	      0.00000000	     -0.00000000	      0.00000000	     -0.58093786	     -0.80299573	      0.00000000	      0.00000000	      0.00000000	   -185.44211757	     -0.60111154	     -0.24915824	      0.00000000	      0.00000000	     -0.00000000	    178.08869386	      0.00000000	      0.00000000	      0.00000000	      0.00000000	      0.00000000	      0.00000000	     -0.20998412	     -0.91582980	      0.00000000
      0.19112086	      0.00000000	     -1.09510064	      0.00000000	      0.00000000	     -0.00000000	      0.00000000	     -0.58109548	     -0.80784327	      0.00000000	      0.00000000	      0.00000000	   -185.70125936	     -0.60136477	     -0.25073762	      0.00000000	      0.00000000	     -0.00000000	    178.29580201	      0.00000000	      0.00000000	      0.00000000	      0.00000000	      0.00000000	      0.00000000	     -0.21005023	     -0.92136771	      0.00000000
      0.19182564	      0.00000000	     -1.10167435	      0.00000000	      0.00000000	     -0.00000000	      0.00000000	     -0.58124215	     -0.81268930	      0.00000000	      0.00000000	      0.00000000	   -185.95874478	     -0.60162488	     -0.25232269	      0.00000000	      0.00000000	     -0.00000000	    178.49525791	      0.00000000	      0.00000000	      0.00000000	      0.00000000	      0.00000000	      0.00000000	     -0.21011422	     -0.92690577	      0.00000000
      0.19253042	      0.00000000	     -1.10824700	      0.00000000	      0.00000000	     -0.00000000	      0.00000000	     -0.58137852	     -0.81753251	      0.00000000	      0.00000000	      0.00000000	   -186.21478518	     -0.60189185	     -0.25391147	      0.00000000	      0.00000000	     -0.00000000	    178.68746506	      0.00000000	      0.00000000	      0.00000000	      0.00000000	      0.00000000	      0.00000000	     -0.21017627	     -0.93244283	      0.00000000
      0.19323520	      0.00000000	     -1.11481775	      0.00000000	      0.00000000	     -0.00000000	      0.00000000	     -0.58150504	     -0.82237191	      0.00000000	      0.00000000	      0.00000000	   -186.46952731	     -0.60216507	     -0.25550229	      0.00000000	      0.00000000	     -0.00000000	    178.87287709	      0.00000000	      0.00000000	      0.00000000	      0.00000000	      0.00000000	      0.00000000	     -0.21023642	     -0.93797792	      0.00000000
      0.19393998	      0.00000000	     -1.12138591	      0.00000000	      0.00000000	     -0.00000000	      0.00000000	     -0.58162198	     -0.82720669	      0.00000000	      0.00000000	      0.00000000	   -186.72305604	     -0.60244362	     -0.25709381	      0.00000000	      0.00000000	     -0.00000000	    179.05192735	      0.00000000	      0.00000000	      0.00000000	      0.00000000	      0.00000000	      0.00000000	     -0.21029466	     -0.94351027	      0.00000000
      0.19464476	      0.00000000	     -1.12795090	      0.00000000	      0.00000000	     -0.00000000	      0.00000000	     -0.58172945	     -0.83203629	      0.00000000	      0.00000000	      0.00000000	   -186.97540890	     -0.60272637	     -0.25868498	      0.00000000	      0.00000000	     -0.00000000	    179.22502756	      0.00000000	      0.00000000	      0.00000000	      0.00000000	      0.00000000	      0.00000000	     -0.21035089	     -0.94903925	      0.00000000
      0.19534954	      0.00000000	     -1.13451224	      0.00000000	      0.00000000	     -0.00000000	      0.00000000	     -0.58182743	     -0.83686025	      0.00000000	      0.00000000	      0.00000000	   -187.22658764	     -0.60301203	     -0.26027497	      0.00000000	      0.00000000	     -0.00000000	    179.39256465	      0.00000000	      0.00000000	      0.00000000	      0.00000000	      0.00000000	      0.00000000	     -0.21040498	     -0.95456438	      0.00000000
      0.19605432	      0.00000000	     -1.14106954	      0.00000000	      0.00000000	     -0.00000000	      0.00000000	     -0.58191585	     -0.84167828	      0.00000000	      0.00000000	      0.00000000	   -187.47656704	     -0.60329927	     -0.26186318	      0.00000000	      0.00000000	     -0.00000000	    179.55489350	      0.00000000	      0.00000000	      0.00000000	      0.00000000	      0.00000000	      0.00000000	     -0.21045678	     -0.96008526	      0.00000000
      0.19675910	      0.00000000	     -1.14762247	      0.00000000	      0.00000000	     -0.00000000	      0.00000000	     -0.58199456	     -0.84649016	      0.00000000	      0.00000000	      0.00000000	   -187.72530275	     -0.60358674	     -0.26344915	      0.00000000	      0.00000000	     -0.00000000	    179.71233276	      0.00000000	      0.00000000	      0.00000000	      0.00000000	      0.00000000	      0.00000000	     -0.21050610	     -0.96560158	      0.00000000
      0.19746388	      0.00000000	     -1.15417073	      0.00000000	      0.00000000	     -0.00000000	      0.00000000	     -0.58206337	     -0.85129573	      0.00000000	      0.00000000	      0.00000000	   -187.97273791	     -0.60387315	     -0.26503258	      0.00000000	      0.00000000	     -0.00000000	    179.86516380	      0.00000000	      0.00000000	      0.00000000	      0.00000000	      0.00000000	      0.00000000	     -0.21055279	     -0.97111310	      0.00000000
      0.19816866	      0.00000000	     -1.16071408	      0.00000000	      0.00000000	     -0.00000000	      0.00000000	     -0.58212209	     -0.85609491	      0.00000000	      0.00000000	      0.00000000	   -188.21880866	     -0.60415728	     -0.26661329	      0.00000000	      0.00000000	     -0.00000000	    180.01363171	      0.00000000	      0.00000000	      0.00000000	      0.00000000	      0.00000000	      0.00000000	     -0.21059665	     -0.97661961	      0.00000000
      0.19887345	      0.00000000	     -1.16725229	      0.00000000	      0.00000000	     -0.00000000	      0.00000000	     -0.58217051	     -0.86088764	      0.00000000	      0.00000000	      0.00000000	   -188.46344844	     -0.60443800	     -0.26819116	      0.00000000	      0.00000000	     -0.00000000	    180.15794733	      0.00000000	      0.00000000	      0.00000000	      0.00000000	      0.00000000	      0.00000000	     -0.21063752	     -0.98212095	      0.00000000
      0.19957823	      0.00000000	     -1.17378517	      0.00000000	      0.00000000	     -0.00000000	      0.00000000	     -0.58220842	     -0.86567387	      0.00000000	      0.00000000	      0.00000000	   -188.70659113	     -0.60471430	     -0.26976616	      0.00000000	      0.00000000	     -0.00000000	    180.29828993	      0.00000000	      0.00000000	      0.00000000	      0.00000000	      0.00000000	      0.00000000	     -0.21067525	     -0.98761698	      0.00000000
      0.20028301	      0.00000000	     -1.18031252	      0.00000000	      0.00000000	     -0.00000000	      0.00000000	     -0.58223562	     -0.87045357	      0.00000000	      0.00000000	      0.00000000	   -188.94817342	     -0.60498528	     -0.27133828	      0.00000000	      0.00000000	     -0.00000000	    180.43480999	      0.00000000	      0.00000000	      0.00000000	      0.00000000	      0.00000000	      0.00000000	     -0.21070969	     -0.99310756	      0.00000000
      0.20098779	      0.00000000	     -1.18683415	      0.00000000	      0.00000000	     -0.00000000	      0.00000000	     -0.58225193	     -0.87522671	      0.00000000	      0.00000000	      0.00000000	   -189.18813633	     -0.60525014	     -0.27290757	      0.00000000	      0.00000000	     -0.00000000	    180.56763236	      0.00000000	      0.00000000	      0.00000000	      0.00000000	      0.00000000	      0.00000000	     -0.21074071	     -0.99859257	      0.00000000
      0.20169257	      0.00000000	     -1.19334988	      0.00000000	      0.00000000	     -0.00000000	      0.00000000	     -0.58225719	     -0.87999325	      0.00000000	      0.00000000	      0.00000000	   -189.42642623	     -0.60550820	     -0.27447409	      0.00000000	      0.00000000	     -0.00000000	    180.69685976	      0.00000000	      0.00000000	      0.00000000	      0.00000000	      0.00000000	      0.00000000	     -0.21076822	     -1.00407190	      0.00000000
      0.20239735	      0.00000000	     -1.19985952	      0.00000000	      0.00000000	     -0.00000000	      0.00000000	     -0.58225125	     -0.88475315	      0.00000000	      0.00000000	      0.00000000	   -189.66299544	     -0.60575886	     -0.27603790	      0.00000000	      0.00000000	     -0.00000000	    180.82257687	      0.00000000	      0.00000000	      0.00000000	      0.00000000	      0.00000000	      0.00000000	     -0.21079209	     -1.00954543	      0.00000000
      0.20310213	      0.00000000	     -1.20636289	      0.00000000	      0.00000000	     -0.00000000	      0.00000000	     -0.58223400	     -0.88950636	      0.00000000	      0.00000000	      0.00000000	   -189.89780264	     -0.60600161	     -0.27759908	      0.00000000	      0.00000000	     -0.00000000	    180.94485535	      0.00000000	      0.00000000	      0.00000000	      0.00000000	      0.00000000	      0.00000000	     -0.21081227	     -1.01501302	      0.00000000
      0.20380691	      0.00000000	     -1.21285979	      0.00000000	      0.00000000	     -0.00000000	      0.00000000	     -0.58220532	     -0.89425281	      0.00000000	      0.00000000	      0.00000000	   -190.13081302	     -0.60623602	     -0.27915767	      0.00000000	      0.00000000	     -0.00000000	    181.06375993	      0.00000000	      0.00000000	      0.00000000	      0.00000000	      0.00000000	      0.00000000	     -0.21082866	     -1.02047455	      0.00000000
      0.20451169	      0.00000000	     -1.21935005	      0.00000000	      0.00000000	     -0.00000000	      0.00000000	     -0.58216515	     -0.89899242	      0.00000000	      0.00000000	      0.00000000	   -190.36199842	     -0.60646167	     -0.28071372	      0.00000000	      0.00000000	     -0.00000000	    181.17935547	      0.00000000	      0.00000000	      0.00000000	      0.00000000	      0.00000000	      0.00000000	     -0.21084122	     -1.02592989	      0.00000000
      0.20521647	      0.00000000	     -1.22583348	      0.00000000	      0.00000000	     -0.00000000	      0.00000000	     -0.58211341	     -0.90372511	      0.00000000	      0.00000000	      0.00000000	   -190.59133723	     -0.60667819	     -0.28226723	      0.00000000	      0.00000000	     -0.00000000	    181.29171465	      0.00000000	      0.00000000	      0.00000000	      0.00000000	      0.00000000	      0.00000000	     -0.21084989	     -1.03137890	      0.00000000
      0.20592125	      0.00000000	     -1.23230990	      0.00000000	      0.00000000	     -0.00000000	      0.00000000	     -0.58205007	     -0.90845082	      0.00000000	      0.00000000	      0.00000000	   -190.81881421	     -0.60688519	     -0.28381816	      0.00000000	      0.00000000	     -0.00000000	    181.40092502	      0.00000000	      0.00000000	      0.00000000	      0.00000000	      0.00000000	      0.00000000	     -0.21085461	     -1.03682146	      0.00000000
      0.20662603	      0.00000000	     -1.23877918	      0.00000000	      0.00000000	     -0.00000000	      0.00000000	     -0.58197510	     -0.91316947	      0.00000000	      0.00000000	      0.00000000	   -191.04441990	     -0.60708226	     -0.28536646	      0.00000000	      0.00000000	     -0.00000000	    181.50709413	      0.00000000	      0.00000000	      0.00000000	      0.00000000	      0.00000000	      0.00000000	     -0.21085535	     -1.04225744	      0.00000000
      0.20733081	      0.00000000	     -1.24524117	      0.00000000	      0.00000000	     -0.00000000	      0.00000000	     -0.58188852	     -0.91788101	      0.00000000	      0.00000000	      0.00000000	   -191.26814982	     -0.60726895	     -0.28691202	      0.00000000	      0.00000000	     -0.00000000	    181.61035116	      0.00000000	      0.00000000	      0.00000000	      0.00000000	      0.00000000	      0.00000000	     -0.21085205	     -1.04768674	      0.00000000
      0.20803559	      0.00000000	     -1.25169579	      0.00000000	      0.00000000	     -0.00000000	      0.00000000	     -0.58179030	     -0.92258541	      0.00000000	      0.00000000	      0.00000000	   -191.49000331	     -0.60744478	     -0.28845473	      0.00000000	      0.00000000	     -0.00000000	    181.71084449	      0.00000000	      0.00000000	      0.00000000	      0.00000000	      0.00000000	      0.00000000	     -0.21084467	     -1.05310928	      0.00000000
      0.20874037	      0.00000000	     -1.25814295	      0.00000000	      0.00000000	     -0.00000000	      0.00000000	     -0.58168049	     -0.92728267	      0.00000000	      0.00000000	      0.00000000	   -191.70998234	     -0.60760927	     -0.28999445	      0.00000000	      0.00000000	     -0.00000000	    181.80873545	      0.00000000	      0.00000000	      0.00000000	      0.00000000	      0.00000000	      0.00000000	     -0.21083316	     -1.05852500	      0.00000000
      0.20944515	      0.00000000	     -1.26458263	      0.00000000	      0.00000000	     -0.00000000	      0.00000000	     -0.58155909	     -0.93197280	      0.00000000	      0.00000000	      0.00000000	   -191.92809055	     -0.60776190	     -0.29153107	      0.00000000	      0.00000000	     -0.00000000	    181.90418992	      0.00000000	      0.00000000	      0.00000000	      0.00000000	      0.00000000	      0.00000000	     -0.21081747	     -1.06393386	      0.00000000
      0.21014993	      0.00000000	     -1.27101480	      0.00000000	      0.00000000	     -0.00000000	      0.00000000	     -0.58142612	     -0.93665586	      0.00000000	      0.00000000	      0.00000000	   -192.14433259	     -0.60790221	     -0.29306450	      0.00000000	      0.00000000	     -0.00000000	    181.99736977	      0.00000000	      0.00000000	      0.00000000	      0.00000000	      0.00000000	      0.00000000	     -0.21079757	     -1.06933587	      0.00000000
      0.21085471	      0.00000000	     -1.27743947	      0.00000000	      0.00000000	     -0.00000000	      0.00000000	     -0.58128162	     -0.94133190	      0.00000000	      0.00000000	      0.00000000	   -192.35871405	     -0.60802975	     -0.29459468	      0.00000000	      0.00000000	     -0.00000000	    182.08842582	      0.00000000	      0.00000000	      0.00000000	      0.00000000	      0.00000000	      0.00000000	     -0.21077342	     -1.07473103	      0.00000000
      0.21155949	      0.00000000	     -1.28385668	      0.00000000	      0.00000000	     -0.00000000	      0.00000000	     -0.58112562	     -0.94600102	      0.00000000	      0.00000000	      0.00000000	   -192.57124168	     -0.60814416	     -0.29612158	      0.00000000	      0.00000000	     -0.00000000	    182.17749334	      0.00000000	      0.00000000	      0.00000000	      0.00000000	      0.00000000	      0.00000000	     -0.21074499	     -1.08011939	      0.00000000
      0.21226427	      0.00000000	     -1.29026644	      0.00000000	      0.00000000	     -0.00000000	      0.00000000	     -0.58095815	     -0.95066329	      0.00000000	      0.00000000	      0.00000000	   -192.78192396	     -0.60824512	     -0.29764520	      0.00000000	      0.00000000	     -0.00000000	    182.26469001	      0.00000000	      0.00000000	      0.00000000	      0.00000000	      0.00000000	      0.00000000	     -0.21071224	     -1.08550098	      0.00000000
      0.21296905	      0.00000000	     -1.29666881	      0.00000000	      0.00000000	     -0.00000000	      0.00000000	     -0.58077926	     -0.95531881	      0.00000000	      0.00000000	      0.00000000	   -192.99077164	     -0.60833239	     -0.29916557	      0.00000000	      0.00000000	     -0.00000000	    182.35011601	      0.00000000	      0.00000000	      0.00000000	      0.00000000	      0.00000000	      0.00000000	     -0.21067518	     -1.09087585	      0.00000000
      0.21367383	      0.00000000	     -1.30306383	      0.00000000	      0.00000000	     -0.00000000	      0.00000000	     -0.58058899	     -0.95996767	      0.00000000	      0.00000000	      0.00000000	   -193.19779814	     -0.60840580	     -0.30068273	      0.00000000	      0.00000000	     -0.00000000	    182.43385506	      0.00000000	      0.00000000	      0.00000000	      0.00000000	      0.00000000	      0.00000000	     -0.21063380	     -1.09624408	      0.00000000
      0.21437861	      0.00000000	     -1.30945154	      0.00000000	      0.00000000	     -0.00000000	      0.00000000	     -0.58038740	     -0.96460996	      0.00000000	      0.00000000	      0.00000000	   -193.40301707	     -0.60846527	     -0.30219679	      0.00000000	      0.00000000	     -0.00000000	    182.51595686	      0.00000000	      0.00000000	      0.00000000	      0.00000000	      0.00000000	      0.00000000	     -0.21058810	     -1.10160570	      0.00000000
      0.21508339	      0.00000000	     -1.31583195	      0.00000000	      0.00000000	     -0.00000000	      0.00000000	     -0.58017453	     -0.96924572	      0.00000000	      0.00000000	      0.00000000	   -193.60643639	     -0.60851097	     -0.30370797	      0.00000000	      0.00000000	     -0.00000000	    182.59638943	      0.00000000	      0.00000000	      0.00000000	      0.00000000	      0.00000000	      0.00000000	     -0.21053811	     -1.10696077	      0.00000000
      0.21578817	      0.00000000	     -1.32220501	      0.00000000	      0.00000000	     -0.00000000	      0.00000000	     -0.57995041	     -0.97387498	      0.00000000	      0.00000000	      0.00000000	   -193.80806421	     -0.60854319	     -0.30521652	      0.00000000	      0.00000000	     -0.00000000	    182.67506784	      0.00000000	      0.00000000	      0.00000000	      0.00000000	      0.00000000	      0.00000000	     -0.21048387	     -1.11230928	      0.00000000
      0.21649295	      0.00000000	     -1.32857065	      0.00000000	      0.00000000	     -0.00000000	      0.00000000	     -0.57971508	     -0.97849769	      0.00000000	      0.00000000	      0.00000000	   -194.00791239	     -0.60856233	     -0.30672272	      0.00000000	      0.00000000	     -0.00000000	    182.75188258	      0.00000000	      0.00000000	      0.00000000	      0.00000000	      0.00000000	      0.00000000	     -0.21042542	     -1.11765120	      0.00000000
      0.21719773	      0.00000000	     -1.33492873	      0.00000000	      0.00000000	     -0.00000000	      0.00000000	     -0.57946862	     -0.98311377	      0.00000000	      0.00000000	      0.00000000	   -194.20599649	     -0.60856886	     -0.30822678	      0.00000000	      0.00000000	     -0.00000000	    182.82671090	      0.00000000	      0.00000000	      0.00000000	      0.00000000	      0.00000000	      0.00000000	     -0.21036284	     -1.12298646	      0.00000000
      0.21790251	      0.00000000	     -1.34127910	      0.00000000	      0.00000000	     -0.00000000	      0.00000000	     -0.57921108	     -0.98772309	      0.00000000	      0.00000000	      0.00000000	   -194.40233544	     -0.60856327	     -0.30972891	      0.00000000	      0.00000000	     -0.00000000	    182.89942705	      0.00000000	      0.00000000	      0.00000000	      0.00000000	      0.00000000	      0.00000000	     -0.21029619	     -1.12831493	      0.00000000
      0.21860729	      0.00000000	     -1.34762156	      0.00000000	      0.00000000	     -0.00000000	      0.00000000	     -0.57894254	     -0.99232547	      0.00000000	      0.00000000	      0.00000000	   -194.59695140	     -0.60854602	     -0.31122922	      0.00000000	      0.00000000	     -0.00000000	    182.96991445	      0.00000000	      0.00000000	      0.00000000	      0.00000000	      0.00000000	      0.00000000	     -0.21022553	     -1.13363646	      0.00000000
      0.21931207	      0.00000000	     -1.35395589	      0.00000000	      0.00000000	     -0.00000000	      0.00000000	     -0.57866309	     -0.99692072	      0.00000000	      0.00000000	      0.00000000	   -194.78986958	     -0.60851754	     -0.31272777	      0.00000000	      0.00000000	     -0.00000000	    183.03807855	      0.00000000	      0.00000000	      0.00000000	      0.00000000	      0.00000000	      0.00000000	     -0.21015094	     -1.13895088	      0.00000000
      0.22001686	      0.00000000	     -1.36028187	      0.00000000	      0.00000000	     -0.00000000	     -0.00000000	     -0.57837283	     -1.00150863	      0.00000000	      0.00000000	      0.00000000	   -194.98111797	     -0.60847818	     -0.31422456	      0.00000000	      0.00000000	     -0.00000000	    183.10385768	      0.00000000	      0.00000000	      0.00000000	      0.00000000	      0.00000000	      0.00000000	     -0.21007247	     -1.14425797	      0.00000000
      0.22072164	      0.00000000	     -1.36659927	      0.00000000	      0.00000000	     -0.00000000	     -0.00000000	     -0.57807186	     -1.00608897	      0.00000000	      0.00000000	      0.00000000	   -195.17072657	     -0.60842817	     -0.31571947	      0.00000000	      0.00000000	     -0.00000000	    183.16722959	      0.00000000	      0.00000000	      0.00000000	      0.00000000	      0.00000000	      0.00000000	     -0.20999018	     -1.14955754	      0.00000000
      0.22142642	      0.00000000	     -1.37290787	      0.00000000	      0.00000000	     -0.00000000	     -0.00000000	     -0.57776028	     -1.01066155	      0.00000000	      0.00000000	      0.00000000	   -195.35872639	     -0.60836762	     -0.31721236	      0.00000000	      0.00000000	     -0.00000000	    183.22821201	      0.00000000	      0.00000000	      0.00000000	      0.00000000	      0.00000000	      0.00000000	     -0.20990409	     -1.15484939	      0.00000000
      0.22213120	      0.00000000	     -1.37920749	      0.00000000	      0.00000000	     -0.00000000	      0.00000000	     -0.57743820	     -1.01522616	      0.00000000	      0.00000000	      0.00000000	   -195.54514815	     -0.60829655	     -0.31870301	      0.00000000	      0.00000000	     -0.00000000	    183.28685802	      0.00000000	      0.00000000	      0.00000000	      0.00000000	      0.00000000	      0.00000000	     -0.20981424	     -1.16013331	      0.00000000
      0.22283598	      0.00000000	     -1.38549796	      0.00000000	      0.00000000	     -0.00000000	      0.00000000	     -0.57710570	     -1.01978266	      0.00000000	      0.00000000	      0.00000000	   -195.73002119	     -0.60821487	     -0.32019121	      0.00000000	      0.00000000	     -0.00000000	    183.34324782	      0.00000000	      0.00000000	      0.00000000	      0.00000000	      0.00000000	      0.00000000	     -0.20972065	     -1.16540915	      0.00000000
      0.22354076	      0.00000000	     -1.39177914	      0.00000000	      0.00000000	     -0.00000000	      0.00000000	     -0.57676289	     -1.02433091	      0.00000000	      0.00000000	      0.00000000	   -195.91337275	     -0.60812245	     -0.32167672	      0.00000000	      0.00000000	     -0.00000000	    183.39747922	      0.00000000	      0.00000000	      0.00000000	      0.00000000	      0.00000000	      0.00000000	     -0.20962332	     -1.17067676	      0.00000000
      0.22424554	      0.00000000	     -1.39805093	      0.00000000	      0.00000000	     -0.00000000	      0.00000000	     -0.57640985	     -1.02887082	      0.00000000	      0.00000000	      0.00000000	   -196.09522767	     -0.60801911	     -0.32315932	      0.00000000	      0.00000000	     -0.00000000	    183.44965878	      0.00000000	      0.00000000	      0.00000000	      0.00000000	      0.00000000	      0.00000000	     -0.20952225	     -1.17593603	      0.00000000
      0.22495032	      0.00000000	     -1.40431323	      0.00000000	      0.00000000	     -0.00000000	      0.00000000	     -0.57604666	     -1.03340232	      0.00000000	      0.00000000	      0.00000000	   -196.27560853	     -0.60790463	     -0.32463883	      0.00000000	      0.00000000	     -0.00000000	    183.49989459	      0.00000000	      0.00000000	      0.00000000	      0.00000000	      0.00000000	      0.00000000	     -0.20941746	     -1.18118686	      0.00000000
      0.22565510	      0.00000000	     -1.41056599	      0.00000000	      0.00000000	     -0.00000000	      0.00000000	     -0.57567338	     -1.03792536	      0.00000000	      0.00000000	      0.00000000	   -196.45453605	     -0.60777884	     -0.32611509	      0.00000000	      0.00000000	     -0.00000000	    183.54829115	      0.00000000	      0.00000000	      0.00000000	      0.00000000	      0.00000000	      0.00000000	     -0.20930893	     -1.18642918	      0.00000000
      0.22635988	      0.00000000	     -1.41680916	      0.00000000	      0.00000000	      0.00000000	      0.00000000	     -0.57529009	     -1.04243992	      0.00000000	      0.00000000	      0.00000000	   -196.63202976	     -0.60764153	     -0.32758797	      0.00000000	      0.00000000	     -0.00000000	    183.59494611	      0.00000000	      0.00000000	      0.00000000	      0.00000000	      0.00000000	      0.00000000	     -0.20919666	     -1.19166296	      0.00000000
      0.22706466	      0.00000000	     -1.42304270	      0.00000000	      0.00000000	      0.00000000	      0.00000000	     -0.57489685	     -1.04694599	      0.00000000	      0.00000000	      0.00000000	   -196.80810857	     -0.60749257	     -0.32905738	      0.00000000	      0.00000000	     -0.00000000	    183.63994859	      0.00000000	      0.00000000	      0.00000000	      0.00000000	      0.00000000	      0.00000000	     -0.20908066	     -1.19688816	      0.00000000
      0.22776944	      0.00000000	     -1.42926662	      0.00000000	      0.00000000	     -0.00000000	      0.00000000	     -0.57449373	     -1.05144358	      0.00000000	      0.00000000	      0.00000000	   -196.98279136	     -0.60733181	     -0.33052325	      0.00000000	      0.00000000	     -0.00000000	    183.68337857	      0.00000000	      0.00000000	      0.00000000	      0.00000000	      0.00000000	      0.00000000	     -0.20896093	     -1.20210477	      0.00000000
      0.22847422	      0.00000000	     -1.43548089	      0.00000000	      0.00000000	     -0.00000000	      0.00000000	     -0.57408079	     -1.05593270	      0.00000000	      0.00000000	      0.00000000	   -197.15609746	     -0.60715916	     -0.33198552	      0.00000000	      0.00000000	     -0.00000000	    183.72530696	      0.00000000	      0.00000000	      0.00000000	      0.00000000	      0.00000000	      0.00000000	     -0.20883748	     -1.20731277	      0.00000000
      0.22917900	      0.00000000	     -1.44168552	      0.00000000	      0.00000000	     -0.00000000	      0.00000000	     -0.57365812	     -1.06041337	      0.00000000	      0.00000000	      0.00000000	   -197.32804699	     -0.60697454	     -0.33344415	      0.00000000	      0.00000000	     -0.00000000	    183.76579616	      0.00000000	      0.00000000	      0.00000000	      0.00000000	      0.00000000	      0.00000000	     -0.20871031	     -1.21251218	      0.00000000
      0.22988378	      0.00000000	     -1.44788053	      0.00000000	      0.00000000	     -0.00000000	      0.00000000	     -0.57322577	     -1.06488561	      0.00000000	      0.00000000	      0.00000000	   -197.49866112	     -0.60677792	     -0.33489914	      0.00000000	      0.00000000	     -0.00000000	    183.80490075	      0.00000000	      0.00000000	      0.00000000	      0.00000000	      0.00000000	      0.00000000	     -0.20857944	     -1.21770299	      0.00000000
      0.23058856	      0.00000000	     -1.45406591	      0.00000000	      0.00000000	     -0.00000000	      0.00000000	     -0.57278382	     -1.06934944	      0.00000000	      0.00000000	      0.00000000	   -197.66796216	     -0.60656929	     -0.33635046	      0.00000000	      0.00000000	     -0.00000000	    183.84266834	      0.00000000	      0.00000000	      0.00000000	      0.00000000	      0.00000000	      0.00000000	     -0.20844490	     -1.22288523	      0.00000000
      0.23129334	      0.00000000	     -1.46024169	      0.00000000	      0.00000000	     -0.00000000	      0.00000000	     -0.57233236	     -1.07380489	      0.00000000	      0.00000000	      0.00000000	   -197.83597360	     -0.60634865	     -0.33779812	      0.00000000	      0.00000000	     -0.00000000	    183.87914037	      0.00000000	      0.00000000	      0.00000000	      0.00000000	      0.00000000	      0.00000000	     -0.20830669	     -1.22805891	      0.00000000
      0.23199812	      0.00000000	     -1.46640789	      0.00000000	      0.00000000	     -0.00000000	      0.00000000	     -0.57187146	     -1.07825197	      0.00000000	      0.00000000	      0.00000000	   -198.00272013	     -0.60611604	     -0.33924210	      0.00000000	      0.00000000	     -0.00000000	    183.91435285	      0.00000000	      0.00000000	      0.00000000	      0.00000000	      0.00000000	      0.00000000	     -0.20816485	     -1.23322404	      0.00000000
      0.23270290	      0.00000000	     -1.47256452	      0.00000000	      0.00000000	     -0.00000000	      0.00000000	     -0.57140121	     -1.08269072	      0.00000000	      0.00000000	      0.00000000	   -198.16822748	     -0.60587152	     -0.34068243	      0.00000000	      0.00000000	     -0.00000000	    183.94833706	      0.00000000	      0.00000000	      0.00000000	      0.00000000	      0.00000000	      0.00000000	     -0.20801941	     -1.23838065	      0.00000000
      0.23340768	      0.00000000	     -1.47871160	      0.00000000	      0.00000000	     -0.00000000	      0.00000000	     -0.57092169	     -1.08712114	      0.00000000	      0.00000000	      0.00000000	   -198.33252237	     -0.60561517	     -0.34211910	      0.00000000	      0.00000000	     -0.00000000	    183.98112020	      0.00000000	      0.00000000	      0.00000000	      0.00000000	      0.00000000	      0.00000000	     -0.20787039	     -1.24352874	      0.00000000
      0.23411246	      0.00000000	     -1.48484915	      0.00000000	      0.00000000	      0.00000000	      0.00000000	     -0.57043300	     -1.09154325	      0.00000000	      0.00000000	      0.00000000	   -198.49563237	     -0.60534706	     -0.34355211	      0.00000000	      0.00000000	     -0.00000000	    184.01272584	      0.00000000	      0.00000000	      0.00000000	      0.00000000	      0.00000000	      0.00000000	     -0.20771782	     -1.24866834	      0.00000000
      0.23481724	      0.00000000	     -1.49097718	      0.00000000	      0.00000000	      0.00000000	      0.00000000	     -0.56993523	     -1.09595706	      0.00000000	      0.00000000	      0.00000000	   -198.65758571	     -0.60506730	     -0.34498148	      0.00000000	      0.00000000	     -0.00000000	    184.04317445	      0.00000000	      0.00000000	      0.00000000	      0.00000000	      0.00000000	      0.00000000	     -0.20756174	     -1.25379945	      0.00000000
      0.23552202	      0.00000000	     -1.49709572	      0.00000000	      0.00000000	      0.00000000	      0.00000000	     -0.56942847	     -1.10036258	      0.00000000	      0.00000000	      0.00000000	   -198.81841118	     -0.60477600	     -0.34640720	      0.00000000	      0.00000000	     -0.00000000	    184.07248373	      0.00000000	      0.00000000	      0.00000000	      0.00000000	      0.00000000	      0.00000000	     -0.20740219	     -1.25892210	      0.00000000
      0.23622680	      0.00000000	     -1.50320478	      0.00000000	      0.00000000	      0.00000000	      0.00000000	     -0.56891280	     -1.10475982	      0.00000000	      0.00000000	      0.00000000	   -198.97813797	     -0.60447328	     -0.34782928	      0.00000000	      0.00000000	     -0.00000000	    184.10066898	      0.00000000	      0.00000000	      0.00000000	      0.00000000	      0.00000000	      0.00000000	     -0.20723919	     -1.26403629	      0.00000000
      0.23693158	      0.00000000	     -1.50930437	      0.00000000	      0.00000000	      0.00000000	      0.00000000	     -0.56838833	     -1.10914878	      0.00000000	      0.00000000	      0.00000000	   -199.13679552	     -0.60415927	     -0.34924772	      0.00000000	      0.00000000	     -0.00000000	    184.12774332	      0.00000000	      0.00000000	      0.00000000	      0.00000000	      0.00000000	      0.00000000	     -0.20707279	     -1.26914203	      0.00000000
      0.23763636	      0.00000000	     -1.51539451	      0.00000000	      0.00000000	      0.00000000	      0.00000000	     -0.56785515	     -1.11352945	      0.00000000	      0.00000000	      0.00000000	   -199.29441342	     -0.60383410	     -0.35066253	      0.00000000	      0.00000000	     -0.00000000	    184.15371795	      0.00000000	      0.00000000	      0.00000000	      0.00000000	      0.00000000	      0.00000000	     -0.20690303	     -1.27423933	      0.00000000
      0.23834114	      0.00000000	     -1.52147519	      0.00000000	      0.00000000	      0.00000000	      0.00000000	     -0.56731335	     -1.11790184	      0.00000000	      0.00000000	      0.00000000	   -199.45102125	     -0.60349791	     -0.35207369	      0.00000000	      0.00000000	     -0.00000000	    184.17860230	      0.00000000	      0.00000000	      0.00000000	      0.00000000	      0.00000000	      0.00000000	     -0.20672993	     -1.27932820	      0.00000000
      0.23904592	      0.00000000	     -1.52754644	      0.00000000	      0.00000000	      0.00000000	      0.00000000	     -0.56676302	     -1.12226593	      0.00000000	      0.00000000	      0.00000000	   -199.60664849	     -0.60315083	     -0.35348122	      0.00000000	      0.00000000	     -0.00000000	    184.20240420	      0.00000000	      0.00000000	      0.00000000	      0.00000000	      0.00000000	      0.00000000	     -0.20655355	     -1.28440863	      0.00000000
      0.23975070	      0.00000000	     -1.53360824	      0.00000000	      0.00000000	      0.00000000	      0.00000000	     -0.56620425	     -1.12662171	      0.00000000	      0.00000000	      0.00000000	   -199.76132444	     -0.60279301	     -0.35488511	      0.00000000	      0.00000000	     -0.00000000	    184.22512996	      0.00000000	      0.00000000	      0.00000000	      0.00000000	      0.00000000	      0.00000000	     -0.20637390	     -1.28948062	      0.00000000
      0.24045548	      0.00000000	     -1.53966062	      0.00000000	      0.00000000	      0.00000000	      0.00000000	     -0.56563713	     -1.13096918	      0.00000000	      0.00000000	      0.00000000	   -199.91507807	     -0.60242458	     -0.35628535	      0.00000000	      0.00000000	     -0.00000000	    184.24678449	      0.00000000	      0.00000000	      0.00000000	      0.00000000	      0.00000000	      0.00000000	     -0.20619105	     -1.29454418	      0.00000000
      0.24116027	      0.00000000	     -1.54570356	      0.00000000	      0.00000000	      0.00000000	      0.00000000	     -0.56506175	     -1.13530830	      0.00000000	      0.00000000	      0.00000000	   -200.06793803	     -0.60204571	     -0.35768194	      0.00000000	      0.00000000	     -0.00000000	    184.26737133	      0.00000000	      0.00000000	      0.00000000	      0.00000000	      0.00000000	      0.00000000	     -0.20600501	     -1.29959929	      0.00000000
      0.24186505	      0.00000000	     -1.55173705	      0.00000000	      0.00000000	      0.00000000	      0.00000000	     -0.56447820	     -1.13963907	      0.00000000	      0.00000000	      0.00000000	   -200.21993250	     -0.60165652	     -0.35907487	      0.00000000	      0.00000000	     -0.00000000	    184.28689271	      0.00000000	      0.00000000	      0.00000000	      0.00000000	      0.00000000	      0.00000000	     -0.20581583	     -1.30464596	      0.00000000
      0.24256983	      0.00000000	     -1.55776110	      0.00000000	     -0.00000000	      0.00000000	      0.00000000	     -0.56388655	     -1.14396145	      0.00000000	     -0.00000000	      0.00000000	   -200.37108915	     -0.60125716	     -0.36046414	      0.00000000	     -0.00000000	     -0.00000000	    184.30534957	      0.00000000	      0.00000000	      0.00000000	      0.00000000	      0.00000000	      0.00000000	     -0.20562354	     -1.30968416	      0.00000000
      0.24327461	      0.00000000	     -1.56377569	      0.00000000	     -0.00000000	      0.00000000	      0.00000000	     -0.56328690	     -1.14827543	      0.00000000	     -0.00000000	      0.00000000	   -200.52143512	     -0.60084777	     -0.36184974	      0.00000000	     -0.00000000	     -0.00000000	    184.32274155	      0.00000000	      0.00000000	      0.00000000	      0.00000000	      0.00000000	      0.00000000	     -0.20542819	     -1.31471388	      0.00000000
      0.24397939	      0.00000000	     -1.56978081	      0.00000000	     -0.00000000	      0.00000000	      0.00000000	     -0.56267931	     -1.15258097	      0.00000000	     -0.00000000	      0.00000000	   -200.67099690	     -0.60042851	     -0.36323166	      0.00000000	     -0.00000000	     -0.00000000	    184.33906706	      0.00000000	      0.00000000	      0.00000000	      0.00000000	      0.00000000	      0.00000000	     -0.20522979	     -1.31973510	      0.00000000
      0.24468417	      0.00000000	     -1.57577643	      0.00000000	     -0.00000000	      0.00000000	      0.00000000	     -0.56206388	     -1.15687804	      0.00000000	     -0.00000000	      0.00000000	   -200.81980036	     -0.59999950	     -0.36460990	      0.00000000	     -0.00000000	     -0.00000000	    184.35432320	      0.00000000	      0.00000000	      0.00000000	      0.00000000	      0.00000000	      0.00000000	     -0.20502840	     -1.32474781	      0.00000000
      0.24538895	      0.00000000	     -1.58176254	      0.00000000	     -0.00000000	      0.00000000	      0.00000000	     -0.56144067	     -1.16116660	      0.00000000	     -0.00000000	      0.00000000	   -200.96787067	     -0.59956089	     -0.36598445	      0.00000000	     -0.00000000	     -0.00000000	    184.36850582	      0.00000000	      0.00000000	      0.00000000	      0.00000000	      0.00000000	      0.00000000	     -0.20482404	     -1.32975197	      0.00000000
      0.24609373	      0.00000000	     -1.58773910	      0.00000000	     -0.00000000	      0.00000000	      0.00000000	     -0.56080975	     -1.16544660	      0.00000000	     -0.00000000	      0.00000000	   -201.11523226	     -0.59911281	     -0.36735530	      0.00000000	     -0.00000000	     -0.00000000	    184.38160948	      0.00000000	      0.00000000	      0.00000000	      0.00000000	      0.00000000	      0.00000000	     -0.20461674	     -1.33474757	      0.00000000
      0.24679851	      0.00000000	     -1.59370609	      0.00000000	     -0.00000000	      0.00000000	      0.00000000	     -0.56017121	     -1.16971802	      0.00000000	     -0.00000000	      0.00000000	   -201.26190885	     -0.59865541	     -0.36872243	      0.00000000	     -0.00000000	     -0.00000000	    184.39362753	      0.00000000	      0.00000000	      0.00000000	      0.00000000	      0.00000000	      0.00000000	     -0.20440653	     -1.33973456	      0.00000000
      0.24750329	      0.00000000	     -1.59966347	      0.00000000	     -0.00000000	      0.00000000	      0.00000000	     -0.55952509	     -1.17398079	      0.00000000	     -0.00000000	      0.00000000	   -201.40792335	     -0.59818881	     -0.37008584	      0.00000000	     -0.00000000	     -0.00000000	    184.40455209	      0.00000000	      0.00000000	      0.00000000	      0.00000000	      0.00000000	      0.00000000	     -0.20419346	     -1.34471292	      0.00000000
      0.24820807	      0.00000000	     -1.60561120	      0.00000000	     -0.00000000	      0.00000000	      0.00000000	     -0.55887148	     -1.17823487	      0.00000000	     -0.00000000	      0.00000000	   -201.55329790	     -0.59771315	     -0.37144553	      0.00000000	     -0.00000000	     -0.00000000	    184.41437420	      0.00000000	      0.00000000	      0.00000000	      0.00000000	      0.00000000	      0.00000000	     -0.20397754	     -1.34968260	      0.00000000
      0.24891285	      0.00000000	     -1.61154923	      0.00000000	     -0.00000000	      0.00000000	      0.00000000	     -0.55821042	     -1.18248019	      0.00000000	     -0.00000000	      0.00000000	   -201.69805386	     -0.59722855	     -0.37280147	      0.00000000	     -0.00000000	     -0.00000000	    184.42308391	      0.00000000	      0.00000000	      0.00000000	      0.00000000	      0.00000000	      0.00000000	     -0.20375880	     -1.35464355	      0.00000000
      0.24961763	      0.00000000	     -1.61747751	      0.00000000	     -0.00000000	      0.00000000	      0.00000000	     -0.55754199	     -1.18671671	      0.00000000	     -0.00000000	      0.00000000	   -201.84221179	     -0.59673515	     -0.37415366	      0.00000000	     -0.00000000	     -0.00000000	    184.43067046	      0.00000000	      0.00000000	      0.00000000	      0.00000000	      0.00000000	      0.00000000	     -0.20353728	     -1.35959573	      0.00000000
      0.25032241	      0.00000000	     -1.62339598	      0.00000000	     -0.00000000	      0.00000000	      0.00000000	     -0.55686624	     -1.19094434	      0.00000000	     -0.00000000	      0.00000000	   -201.98579151	     -0.59623306	     -0.37550209	      0.00000000	     -0.00000000	     -0.00000000	    184.43712264	      0.00000000	      0.00000000	      0.00000000	      0.00000000	      0.00000000	      0.00000000	     -0.20331300	     -1.36453908	      0.00000000
      0.25102719	      0.00000000	     -1.62930459	      0.00000000	     -0.00000000	      0.00000000	      0.00000000	     -0.55618322	     -1.19516304	      0.00000000	     -0.00000000	      0.00000000	   -202.12881209	     -0.59572240	     -0.37684672	      0.00000000	     -0.00000000	     -0.00000000	    184.44242909	      0.00000000	      0.00000000	      0.00000000	      0.00000000	      0.00000000	      0.00000000	     -0.20308599	     -1.36947356	      0.00000000
      0.25173197	      0.00000000	     -1.63520327	      0.00000000	     -0.00000000	      0.00000000	      0.00000000	     -0.55549299	     -1.19937272	      0.00000000	     -0.00000000	      0.00000000	   -202.27129191	     -0.59520328	     -0.37818756	      0.00000000	     -0.00000000	     -0.00000000	    184.44657884	      0.00000000	      0.00000000	      0.00000000	      0.00000000	      0.00000000	      0.00000000	     -0.20285627	     -1.37439908	      0.00000000
      0.25243675	      0.00000000	     -1.64109194	      0.00000000	     -0.00000000	      0.00000000	      0.00000000	     -0.55479560	     -1.20357330	      0.00000000	     -0.00000000	      0.00000000	   -202.41324876	     -0.59467580	     -0.37952457	      0.00000000	     -0.00000000	     -0.00000000	    184.44956189	      0.00000000	      0.00000000	      0.00000000	      0.00000000	      0.00000000	      0.00000000	     -0.20262387	     -1.37931560	      0.00000000
      0.25314153	      0.00000000	     -1.64697055	      0.00000000	     -0.00000000	      0.00000000	      0.00000000	     -0.55409109	     -1.20776472	      0.00000000	     -0.00000000	      0.00000000	   -202.55469990	     -0.59414006	     -0.38085772	      0.00000000	     -0.00000000	     -0.00000000	    184.45137002	      0.00000000	      0.00000000	      0.00000000	      0.00000000	      0.00000000	      0.00000000	     -0.20238880	     -1.38422304	      0.00000000
      0.25384631	      0.00000000	     -1.65283900	      0.00000000	     -0.00000000	      0.00000000	      0.00000000	     -0.55337952	     -1.21194689	      0.00000000	     -0.00000000	      0.00000000	   -202.69566221	     -0.59359614	     -0.38218697	      0.00000000	     -0.00000000	     -0.00000000	    184.45199757	      0.00000000	      0.00000000	      0.00000000	      0.00000000	      0.00000000	      0.00000000	     -0.20215109	     -1.38912134	      0.00000000
      0.25447979	      0.00000000	     -1.65810500	      0.00000000	     -0.00000000	      0.00000000	      0.00000000	     -0.55273394	     -1.21569798	      0.00000000	     -0.00000000	      0.00000000	   -202.82195616	     -0.59310041	     -0.38337846	      0.00000000	     -0.00000000	     -0.00000000	    184.45152082	      0.00000000	      0.00000000	      0.00000000	      0.00000000	      0.00000000	      0.00000000	     -0.20193520	     -1.39351619	      0.00000000
      0.25511326	      0.00000000	     -1.66336269	      0.00000000	     -0.00000000	      0.00000000	      0.00000000	     -0.55208273	     -1.21944148	      0.00000000	     -0.00000000	      0.00000000	   -202.94788324	     -0.59259811	     -0.38456666	      0.00000000	     -0.00000000	     -0.00000000	    184.45011565	      0.00000000	      0.00000000	      0.00000000	      0.00000000	      0.00000000	      0.00000000	     -0.20171720	     -1.39790353	      0.00000000
      0.25574674	      0.00000000	     -1.66861202	      0.00000000	     -0.00000000	      0.00000000	      0.00000000	     -0.55142592	     -1.22317732	      0.00000000	     -0.00000000	      0.00000000	   -203.07345321	     -0.59208933	     -0.38575159	      0.00000000	     -0.00000000	     -0.00000000	    184.44776530	      0.00000000	      0.00000000	      0.00000000	      0.00000000	      0.00000000	      0.00000000	     -0.20149710	     -1.40228332	      0.00000000
      0.25638021	      0.00000000	     -1.67385293	      0.00000000	     -0.00000000	      0.00000000	      0.00000000	     -0.55076353	     -1.22690546	      0.00000000	     -0.00000000	      0.00000000	   -203.19867785	     -0.59157411	     -0.38693320	      0.00000000	     -0.00000000	     -0.00000000	    184.44447456	      0.00000000	      0.00000000	      0.00000000	      0.00000000	      0.00000000	      0.00000000	     -0.20127492	     -1.40665551	      0.00000000
      0.25701369	      0.00000000	     -1.67908538	      0.00000000	     -0.00000000	      0.00000000	      0.00000000	     -0.55009561	     -1.23062585	      0.00000000	     -0.00000000	      0.00000000	   -203.32356941	     -0.59105245	     -0.38811143	      0.00000000	     -0.00000000	     -0.00000000	    184.44025509	      0.00000000	      0.00000000	      0.00000000	      0.00000000	      0.00000000	      0.00000000	     -0.20105067	     -1.41102005	      0.00000000
      0.25764716	      0.00000000	     -1.68430933	      0.00000000	     -0.00000000	      0.00000000	      0.00000000	     -0.54942219	     -1.23433843	      0.00000000	     -0.00000000	      0.00000000	   -203.44814049	     -0.59052436	     -0.38928623	      0.00000000	     -0.00000000	     -0.00000000	    184.43512292	      0.00000000	      0.00000000	      0.00000000	      0.00000000	      0.00000000	      0.00000000	     -0.20082436	     -1.41537689	      0.00000000
      0.25828064	      0.00000000	     -1.68952475	      0.00000000	     -0.00000000	      0.00000000	      0.00000000	     -0.54874330	     -1.23804317	      0.00000000	     -0.00000000	      0.00000000	   -203.57240402	     -0.58998984	     -0.39045752	      0.00000000	     -0.00000000	     -0.00000000	    184.42909782	      0.00000000	      0.00000000	      0.00000000	      0.00000000	      0.00000000	      0.00000000	     -0.20059599	     -1.41972599	      0.00000000
      0.25891411	      0.00000000	     -1.69473161	      0.00000000	     -0.00000000	      0.00000000	      0.00000000	     -0.54805898	     -1.24174002	      0.00000000	     -0.00000000	      0.00000000	   -203.69637333	     -0.58944887	     -0.39162524	      0.00000000	     -0.00000000	     -0.00000000	    184.42220278	      0.00000000	      0.00000000	      0.00000000	      0.00000000	      0.00000000	      0.00000000	     -0.20036557	     -1.42406733	      0.00000000
      0.25954759	      0.00000000	     -1.69992988	      0.00000000	     -0.00000000	      0.00000000	      0.00000000	     -0.54736927	     -1.24542896	      0.00000000	     -0.00000000	      0.00000000	   -203.82006214	     -0.58890144	     -0.39278930	      0.00000000	     -0.00000000	     -0.00000000	    184.41446343	      0.00000000	      0.00000000	      0.00000000	      0.00000000	      0.00000000	      0.00000000	     -0.20013311	     -1.42840086	      0.00000000
      0.26018106	      0.00000000	     -1.70511955	      0.00000000	     -0.00000000	      0.00000000	      0.00000000	     -0.54667420	     -1.24910997	      0.00000000	     -0.00000000	      0.00000000	   -203.94348458	     -0.58834754	     -0.39394964	      0.00000000	     -0.00000000	     -0.00000000	    184.40590719	      0.00000000	      0.00000000	      0.00000000	      0.00000000	      0.00000000	      0.00000000	     -0.19989863	     -1.43272658	      0.00000000
      0.26081453	      0.00000000	     -1.71030062	      0.00000000	     -0.00000000	      0.00000000	      0.00000000	     -0.54597381	     -1.25278301	      0.00000000	     -0.00000000	      0.00000000	   -204.06665516	     -0.58778713	     -0.39510618	      0.00000000	     -0.00000000	     -0.00000000	    184.39656247	      0.00000000	      0.00000000	      0.00000000	      0.00000000	      0.00000000	      0.00000000	     -0.19966212	     -1.43704445	      0.00000000
      0.26144801	      0.00000000	     -1.71547309	      0.00000000	     -0.00000000	      0.00000000	      0.00000000	     -0.54526813	     -1.25644808	      0.00000000	     -0.00000000	      0.00000000	   -204.18958875	     -0.58722021	     -0.39625886	      0.00000000	     -0.00000000	     -0.00000000	    184.38645784	      0.00000000	      0.00000000	      0.00000000	      0.00000000	      0.00000000	      0.00000000	     -0.19942359	     -1.44135448	      0.00000000
      0.26208148	      0.00000000	     -1.72063696	      0.00000000	     -0.00000000	      0.00000000	      0.00000000	     -0.54455722	     -1.26010518	      0.00000000	     -0.00000000	      0.00000000	   -204.31230051	     -0.58664676	     -0.39740761	      0.00000000	     -0.00000000	     -0.00000000	    184.37562123	      0.00000000	      0.00000000	      0.00000000	      0.00000000	      0.00000000	      0.00000000	     -0.19918306	     -1.44565666	      0.00000000
      0.26271496	      0.00000000	     -1.72579225	      0.00000000	     -0.00000000	      0.00000000	      0.00000000	     -0.54384110	     -1.26375429	      0.00000000	     -0.00000000	      0.00000000	   -204.43480591	     -0.58606676	     -0.39855238	      0.00000000	     -0.00000000	     -0.00000000	    184.36407928	      0.00000000	      0.00000000	      0.00000000	      0.00000000	      0.00000000	      0.00000000	     -0.19894053	     -1.44995099	      0.00000000
      0.26334843	      0.00000000	     -1.73093898	      0.00000000	     -0.00000000	      0.00000000	      0.00000000	     -0.54311983	     -1.26739543	      0.00000000	     -0.00000000	      0.00000000	   -204.55712064	     -0.58548022	     -0.39969311	      0.00000000	     -0.00000000	     -0.00000000	    184.35185681	      0.00000000	      0.00000000	      0.00000000	      0.00000000	      0.00000000	      0.00000000	     -0.19869601	     -1.45423748	      0.00000000
      0.26398191	      0.00000000	     -1.73607717	      0.00000000	     -0.00000000	      0.00000000	      0.00000000	     -0.54239343	     -1.27102859	      0.00000000	     -0.00000000	      0.00000000	   -204.67926056	     -0.58488713	     -0.40082976	      0.00000000	     -0.00000000	     -0.00000000	    184.33897647	      0.00000000	      0.00000000	      0.00000000	      0.00000000	      0.00000000	      0.00000000	     -0.19844951	     -1.45851615	      0.00000000
      0.26461538	      0.00000000	     -1.74120684	      0.00000000	     -0.00000000	      0.00000000	      0.00000000	     -0.54166195	     -1.27465378	      0.00000000	     -0.00000000	      0.00000000	   -204.80124170	     -0.58428751	     -0.40196230	      0.00000000	     -0.00000000	     -0.00000000	    184.32545855	      0.00000000	      0.00000000	      0.00000000	      0.00000000	      0.00000000	      0.00000000	     -0.19820105	     -1.46278699	      0.00000000
      0.26524886	      0.00000000	     -1.74632804	      0.00000000	     -0.00000000	      0.00000000	      0.00000000	     -0.54092543	     -1.27827103	      0.00000000	     -0.00000000	      0.00000000	   -204.92308020	     -0.58368137	     -0.40309069	      0.00000000	     -0.00000000	     -0.00000000	    184.31132084	      0.00000000	      0.00000000	      0.00000000	      0.00000000	      0.00000000	      0.00000000	     -0.19795063	     -1.46705005	      0.00000000
      0.26588233	      0.00000000	     -1.75144079	      0.00000000	     -0.00000000	      0.00000000	      0.00000000	     -0.54018390	     -1.28188033	      0.00000000	     -0.00000000	      0.00000000	   -205.04479228	     -0.58306874	     -0.40421491	      0.00000000	     -0.00000000	     -0.00000000	    184.29657874	      0.00000000	      0.00000000	      0.00000000	      0.00000000	      0.00000000	      0.00000000	     -0.19769828	     -1.47130533	      0.00000000
      0.26651581	      0.00000000	     -1.75654513	      0.00000000	     -0.00000000	      0.00000000	      0.00000000	     -0.53943742	     -1.28548170	      0.00000000	     -0.00000000	      0.00000000	   -205.16639418	     -0.58244964	     -0.40533495	      0.00000000	     -0.00000000	     -0.00000000	    184.28124522	      0.00000000	      0.00000000	      0.00000000	      0.00000000	      0.00000000	      0.00000000	     -0.19744399	     -1.47555286	      0.00000000
      0.26714928	      0.00000000	     -1.76164108	      0.00000000	     -0.00000000	      0.00000000	     -0.00000000	     -0.53868602	     -1.28907516	      0.00000000	     -0.00000000	      0.00000000	   -205.28790203	     -0.58182412	     -0.40645078	      0.00000000	     -0.00000000	     -0.00000000	    184.26532908	      0.00000000	      0.00000000	      0.00000000	      0.00000000	      0.00000000	      0.00000000	     -0.19718779	     -1.47979267	      0.00000000
      0.26778276	      0.00000000	     -1.76672870	      0.00000000	     -0.00000000	      0.00000000	     -0.00000000	     -0.53792973	     -1.29266072	      0.00000000	     -0.00000000	      0.00000000	   -205.40933141	     -0.58119222	     -0.40756242	      0.00000000	     -0.00000000	     -0.00000000	    184.24883196	      0.00000000	      0.00000000	      0.00000000	      0.00000000	      0.00000000	      0.00000000	     -0.19692969	     -1.48402477	      0.00000000
      0.26841623	      0.00000000	     -1.77180799	      0.00000000	     -0.00000000	      0.00000000	      0.00000000	     -0.53716859	     -1.29623839	      0.00000000	     -0.00000000	      0.00000000	   -205.53069773	     -0.58055401	     -0.40866987	      0.00000000	     -0.00000000	     -0.00000000	    184.23175278	      0.00000000	      0.00000000	      0.00000000	      0.00000000	      0.00000000	      0.00000000	     -0.19666971	     -1.48824920	      0.00000000
      0.26904971	      0.00000000	     -1.77687900	      0.00000000	     -0.00000000	      0.00000000	      0.00000000	     -0.53640264	     -1.29980817	      0.00000000	     -0.00000000	      0.00000000	   -205.65201629	     -0.57990956	     -0.40977314	      0.00000000	     -0.00000000	     -0.00000000	    184.21408998	      0.00000000	      0.00000000	      0.00000000	      0.00000000	      0.00000000	      0.00000000	     -0.19640786	     -1.49246596	      0.00000000
      0.26968318	      0.00000000	     -1.78194174	      0.00000000	     -0.00000000	      0.00000000	      0.00000000	     -0.53563191	     -1.30337008	      0.00000000	     -0.00000000	      0.00000000	   -205.77330228	     -0.57925891	     -0.41087223	      0.00000000	     -0.00000000	     -0.00000000	    184.19584182	      0.00000000	      0.00000000	      0.00000000	      0.00000000	      0.00000000	      0.00000000	     -0.19614416	     -1.49667509	      0.00000000
      0.27031666	      0.00000000	     -1.78699624	      0.00000000	     -0.00000000	      0.00000000	     -0.00000000	     -0.53485643	     -1.30692410	      0.00000000	     -0.00000000	      0.00000000	   -205.89457080	     -0.57860214	     -0.41196714	      0.00000000	     -0.00000000	     -0.00000000	    184.17700645	      0.00000000	      0.00000000	      0.00000000	      0.00000000	      0.00000000	      0.00000000	     -0.19587861	     -1.50087659	      0.00000000
      0.27095013	      0.00000000	     -1.79204252	      0.00000000	     -0.00000000	      0.00000000	     -0.00000000	     -0.53407625	     -1.31047025	      0.00000000	     -0.00000000	      0.00000000	   -206.01583678	     -0.57793928	     -0.41305788	      0.00000000	     -0.00000000	     -0.00000000	    184.15758195	      0.00000000	      0.00000000	      0.00000000	      0.00000000	      0.00000000	      0.00000000	     -0.19561125	     -1.50507047	      0.00000000
      0.27158361	      0.00000000	     -1.79708061	      0.00000000	     -0.00000000	      0.00000000	     -0.00000000	     -0.53329140	     -1.31400853	      0.00000000	     -0.00000000	      0.00000000	   -206.13711501	     -0.57727041	     -0.41414445	      0.00000000	     -0.00000000	     -0.00000000	    184.13756630	      0.00000000	      0.00000000	      0.00000000	      0.00000000	      0.00000000	      0.00000000	     -0.19534207	     -1.50925676	      0.00000000
      0.27221708	      0.00000000	     -1.80211052	      0.00000000	     -0.00000000	      0.00000000	     -0.00000000	     -0.53250189	     -1.31753892	      0.00000000	     -0.00000000	      0.00000000	   -206.25842011	     -0.57659558	     -0.41522684	      0.00000000	     -0.00000000	     -0.00000000	    184.11695742	      0.00000000	      0.00000000	      0.00000000	      0.00000000	      0.00000000	      0.00000000	     -0.19507110	     -1.51343546	      0.00000000
      0.27285056	      0.00000000	     -1.80713226	      0.00000000	     -0.00000000	      0.00000000	     -0.00000000	     -0.53170778	     -1.32106143	      0.00000000	     -0.00000000	      0.00000000	   -206.37976653	     -0.57591483	     -0.41630504	      0.00000000	     -0.00000000	     -0.00000000	    184.09575316	      0.00000000	      0.00000000	      0.00000000	      0.00000000	      0.00000000	      0.00000000	     -0.19479834	     -1.51760657	      0.00000000
      0.27348403	      0.00000000	     -1.81214586	      0.00000000	     -0.00000000	      0.00000000	     -0.00000000	     -0.53090909	     -1.32457606	      0.00000000	     -0.00000000	      0.00000000	   -206.50116854	     -0.57522822	     -0.41737906	      0.00000000	     -0.00000000	     -0.00000000	    184.07395128	      0.00000000	      0.00000000	      0.00000000	      0.00000000	      0.00000000	      0.00000000	     -0.19452382	     -1.52177012	      0.00000000
      0.27411751	      0.00000000	     -1.81715132	      0.00000000	     -0.00000000	      0.00000000	     -0.00000000	     -0.53010584	     -1.32808279	      0.00000000	     -0.00000000	      0.00000000	   -206.62264024	     -0.57453581	     -0.41844889	      0.00000000	     -0.00000000	     -0.00000000	    184.05154950	      0.00000000	      0.00000000	      0.00000000	      0.00000000	      0.00000000	      0.00000000	     -0.19424754	     -1.52592610	      0.00000000
      0.27475098	      0.00000000	     -1.82214866	      0.00000000	     -0.00000000	      0.00000000	      0.00000000	     -0.52929807	     -1.33158161	      0.00000000	     -0.00000000	      0.00000000	   -206.74419554	     -0.57383763	     -0.41951451	      0.00000000	     -0.00000000	     -0.00000000	    184.02854545	      0.00000000	      0.00000000	      0.00000000	      0.00000000	      0.00000000	      0.00000000	     -0.19396951	     -1.53007452	      0.00000000
      0.27538446	      0.00000000	     -1.82713790	      0.00000000	     -0.00000000	      0.00000000	      0.00000000	     -0.52848580	     -1.33507253	      0.00000000	     -0.00000000	      0.00000000	   -206.86584818	     -0.57313373	     -0.42057593	      0.00000000	     -0.00000000	     -0.00000000	    184.00493672	      0.00000000	      0.00000000	      0.00000000	      0.00000000	      0.00000000	      0.00000000	     -0.19368975	     -1.53421539	      0.00000000
      0.27601793	      0.00000000	     -1.83211903	      0.00000000	     -0.00000000	      0.00000000	      0.00000000	     -0.52766907	     -1.33855552	      0.00000000	     -0.00000000	      0.00000000	   -206.98761174	     -0.57242416	     -0.42163312	      0.00000000	     -0.00000000	     -0.00000000	    183.98072079	      0.00000000	      0.00000000	      0.00000000	      0.00000000	      0.00000000	      0.00000000	     -0.19340827	     -1.53834870	      0.00000000
      0.27665141	      0.00000000	     -1.83709208	      0.00000000	     -0.00000000	      0.00000000	     -0.00000000	     -0.52684789	     -1.34203058	      0.00000000	     -0.00000000	      0.00000000	   -207.10949961	     -0.57170897	     -0.42268609	      0.00000000	     -0.00000000	     -0.00000000	    183.95589510	      0.00000000	      0.00000000	      0.00000000	      0.00000000	      0.00000000	      0.00000000	     -0.19312508	     -1.54247446	      0.00000000
      0.27728488	      0.00000000	     -1.84205705	      0.00000000	     -0.00000000	      0.00000000	     -0.00000000	     -0.52602230	     -1.34549770	      0.00000000	     -0.00000000	      0.00000000	   -207.23152501	     -0.57098819	     -0.42373481	      0.00000000	     -0.00000000	     -0.00000000	    183.93045700	      0.00000000	      0.00000000	      0.00000000	      0.00000000	      0.00000000	      0.00000000	     -0.19284020	     -1.54659267	      0.00000000
      0.27791836	      0.00000000	     -1.84701394	      0.00000000	     -0.00000000	      0.00000000	     -0.00000000	     -0.52519232	     -1.34895686	      0.00000000	     -0.00000000	      0.00000000	   -207.35370102	     -0.57026186	     -0.42477929	      0.00000000	     -0.00000000	     -0.00000000	    183.90440377	      0.00000000	      0.00000000	      0.00000000	      0.00000000	      0.00000000	      0.00000000	     -0.19255362	     -1.55070333	      0.00000000
      0.27855183	      0.00000000	     -1.85196276	      0.00000000	     -0.00000000	      0.00000000	     -0.00000000	     -0.52435798	     -1.35240804	      0.00000000	     -0.00000000	      0.00000000	   -207.47604056	     -0.56953003	     -0.42581950	      0.00000000	     -0.00000000	     -0.00000000	    183.87773261	      0.00000000	      0.00000000	      0.00000000	      0.00000000	      0.00000000	      0.00000000	     -0.19226536	     -1.55480643	      0.00000000
      0.27918531	      0.00000000	     -1.85690352	      0.00000000	     -0.00000000	      0.00000000	      0.00000000	     -0.52351929	     -1.35585123	      0.00000000	     -0.00000000	      0.00000000	   -207.59855638	     -0.56879273	     -0.42685543	      0.00000000	     -0.00000000	     -0.00000000	    183.85044065	      0.00000000	      0.00000000	      0.00000000	      0.00000000	      0.00000000	      0.00000000	     -0.19197544	     -1.55890199	      0.00000000
      0.27981878	      0.00000000	     -1.86183622	      0.00000000	     -0.00000000	      0.00000000	      0.00000000	     -0.52267628	     -1.35928642	      0.00000000	     -0.00000000	      0.00000000	   -207.72126111	     -0.56805000	     -0.42788707	      0.00000000	     -0.00000000	     -0.00000000	    183.82252492	      0.00000000	      0.00000000	      0.00000000	      0.00000000	      0.00000000	      0.00000000	     -0.19168386	     -1.56298998	      0.00000000
      0.28045226	      0.00000000	     -1.86676086	      0.00000000	     -0.00000000	      0.00000000	      0.00000000	     -0.52182898	     -1.36271359	      0.00000000	     -0.00000000	      0.00000000	   -207.84416722	     -0.56730187	     -0.42891440	      0.00000000	     -0.00000000	     -0.00000000	    183.79398237	      0.00000000	      0.00000000	      0.00000000	      0.00000000	      0.00000000	      0.00000000	     -0.19139062	     -1.56707042	      0.00000000
      0.28070004	      0.00000000	     -1.86868491	      0.00000000	     -0.00000000	      0.00000000	      0.00000000	     -0.52149639	     -1.36405192	      0.00000000	     -0.00000000	      0.00000000	   -207.89229696	     -0.56700787	     -0.42931515	      0.00000000	     -0.00000000	     -0.00000000	    183.78260999	      0.00000000	      0.00000000	      0.00000000	      0.00000000	      0.00000000	      0.00000000	     -0.19127549	     -1.56866441	      0.00000000
      0.28085910	      0.00000000	     -1.86991944	      0.00000000	     -0.00000000	      0.00000000	      0.00000000	     -0.52128254	     -1.36491044	      0.00000000	     -0.00000000	      0.00000000	   -207.92321266	     -0.56681867	     -0.42957204	      0.00000000	     -0.00000000	     -0.00000000	    183.77526949	      0.00000000	      0.00000000	      0.00000000	      0.00000000	      0.00000000	      0.00000000	     -0.19120144	     -1.56968708	      0.00000000
      0.28107682	      0.00000000	     -1.87160835	      0.00000000	     -0.00000000	      0.00000000	      0.00000000	     -0.52098939	     -1.36608469	      0.00000000	     -0.00000000	      0.00000000	   -207.96554870	     -0.56655916	     -0.42992323	      0.00000000	     -0.00000000	     -0.00000000	    183.76515555	      0.00000000	      0.00000000	      0.00000000	      0.00000000	      0.00000000	      0.00000000	     -0.19109992	     -1.57108607	      0.00000000
      0.28129454	      0.00000000	     -1.87329624	      0.00000000	     -0.00000000	      0.00000000	      0.00000000	     -0.52069565	     -1.36725801	      0.00000000	     -0.00000000	      0.00000000	   -208.00787725	     -0.56629915	     -0.43027426	      0.00000000	     -0.00000000	     -0.00000000	    183.75485168	      0.00000000	      0.00000000	      0.00000000	      0.00000000	      0.00000000	      0.00000000	     -0.19099820	     -1.57248416	      0.00000000
      0.28186415	      0.00000000	     -1.87770589	      0.00000000	     -0.00000000	      0.00000000	      0.00000000	     -0.51992273	     -1.37032341	      0.00000000	     -0.00000000	      0.00000000	   -208.11792271	     -0.56561739	     -0.43119759	      0.00000000	     -0.00000000	     -0.00000000	    183.72536565	      0.00000000	      0.00000000	      0.00000000	      0.00000000	      0.00000000	      0.00000000	     -0.19073078	     -1.57613738	      0.00000000
      0.28243377	      0.00000000	     -1.88210222	      0.00000000	     -0.00000000	      0.00000000	      0.00000000	     -0.51913869	     -1.37338304	      0.00000000	     -0.00000000	      0.00000000	   -208.22506851	     -0.56493174	     -0.43214024	      0.00000000	     -0.00000000	     -0.00000000	    183.68922756	      0.00000000	      0.00000000	      0.00000000	      0.00000000	      0.00000000	      0.00000000	     -0.19046011	     -1.57978268	      0.00000000
      0.28300338	      0.00000000	     -1.88647892	      0.00000000	     -0.00000000	      0.00000000	     -0.00000000	     -0.51833688	     -1.37643729	      0.00000000	     -0.00000000	      0.00000000	   -208.32661539	     -0.56423383	     -0.43311405	      0.00000000	     -0.00000000	     -0.00000000	    183.64446818	      0.00000000	      0.00000000	      0.00000000	      0.00000000	      0.00000000	      0.00000000	     -0.19018364	     -1.58341742	      0.00000000
      0.28357299	      0.00000000	     -1.89082936	      0.00000000	     -0.00000000	      0.00000000	     -0.00000000	     -0.51751085	     -1.37948614	      0.00000000	     -0.00000000	      0.00000000	   -208.41991864	     -0.56351164	     -0.43412677	      0.00000000	     -0.00000000	     -0.00000000	    183.59068216	      0.00000000	      0.00000000	      0.00000000	      0.00000000	      0.00000000	      0.00000000	     -0.18989850	     -1.58703820	      0.00000000
      0.28414260	      0.00000000	     -1.89514709	      0.00000000	     -0.00000000	      0.00000000	      0.00000000	     -0.51665499	     -1.38252908	      0.00000000	     -0.00000000	      0.00000000	   -208.50264171	     -0.56275247	     -0.43518276	      0.00000000	     -0.00000000	     -0.00000000	    183.52838329	      0.00000000	      0.00000000	      0.00000000	      0.00000000	      0.00000000	      0.00000000	     -0.18960196	     -1.59064129	      0.00000000
      0.28471221	      0.00000000	     -1.89942613	      0.00000000	     -0.00000000	      0.00000000	      0.00000000	     -0.51576477	     -1.38556509	      0.00000000	     -0.00000000	      0.00000000	   -208.57286317	     -0.56194469	     -0.43628389	      0.00000000	     -0.00000000	     -0.00000000	    183.45850944	      0.00000000	      0.00000000	      0.00000000	      0.00000000	      0.00000000	      0.00000000	     -0.18929166	     -1.59422283	      0.00000000
      0.28528182	      0.00000000	     -1.90366105	      0.00000000	     -0.00000000	      0.00000000	     -0.00000000	     -0.51483678	     -1.38859264	      0.00000000	     -0.00000000	      0.00000000	   -208.62910590	     -0.56107870	     -0.43743019	      0.00000000	     -0.00000000	     -0.00000000	    183.38211606	      0.00000000	      0.00000000	      0.00000000	      0.00000000	      0.00000000	      0.00000000	     -0.18896579	     -1.59777904	      0.00000000
      0.28585143	      0.00000000	     -1.90784703	      0.00000000	     -0.00000000	      0.00000000	      0.00000000	     -0.51386876	     -1.39160983	      0.00000000	     -0.00000000	      0.00000000	   -208.67032265	     -0.56014726	     -0.43862038	      0.00000000	     -0.00000000	     -0.00000000	    183.30019742	      0.00000000	      0.00000000	      0.00000000	      0.00000000	      0.00000000	      0.00000000	     -0.18862300	     -1.60130626	      0.00000000
      0.28642104	      0.00000000	     -1.91197986	      0.00000000	     -0.00000000	      0.00000000	      0.00000000	     -0.51285939	     -1.39461437	      0.00000000	     -0.00000000	      0.00000000	   -208.69585739	     -0.55914556	     -0.43985223	      0.00000000	     -0.00000000	     -0.00000000	    183.21358977	      0.00000000	      0.00000000	      0.00000000	      0.00000000	      0.00000000	      0.00000000	     -0.18826249	     -1.60480104	      0.00000000
      0.28671502	      0.00000000	     -1.91409077	      0.00000000	     -0.00000000	      0.00000000	      0.00000000	     -0.51232211	     -1.39615921	      0.00000000	     -0.00000000	      0.00000000	   -208.70278373	     -0.55860025	     -0.44050344	      0.00000000	      0.00000000	     -0.00000000	    183.16724112	      0.00000000	      0.00000000	      0.00000000	      0.00000000	      0.00000000	      0.00000000	     -0.18806936	     -1.60659090	      0.00000000
      0.28727262	      0.00000000	     -1.91805155	      0.00000000	     -0.00000000	      0.00000000	      0.00000000	     -0.51127248	     -1.39907702	      0.00000000	     -0.00000000	      0.00000000	   -208.70417690	     -0.55751186	     -0.44176522	      0.00000000	     -0.00000000	     -0.00000000	    183.07667911	      0.00000000	      0.00000000	      0.00000000	      0.00000000	      0.00000000	      0.00000000	     -0.18768973	     -1.60995826	      0.00000000
      0.28783023	      0.00000000	     -1.92195352	      0.00000000	     -0.00000000	      0.00000000	      0.00000000	     -0.51018339	     -1.40197625	      0.00000000	     -0.00000000	      0.00000000	   -208.69028132	     -0.55635335	     -0.44305936	      0.00000000	     -0.00000000	     -0.00000000	    182.98276502	      0.00000000	      0.00000000	      0.00000000	      0.00000000	      0.00000000	      0.00000000	     -0.18729287	     -1.61328714	      0.00000000
      0.28838783	      0.00000000	     -1.92579429	      0.00000000	     -0.00000000	      0.00000000	      0.00000000	     -0.50905582	     -1.40485415	      0.00000000	     -0.00000000	      0.00000000	   -208.66137606	     -0.55512621	     -0.44438234	      0.00000000	     -0.00000000	     -0.00000000	    182.88566987	      0.00000000	      0.00000000	      0.00000000	      0.00000000	      0.00000000	      0.00000000	     -0.18687918	     -1.61657499	      0.00000000
      0.28894543	      0.00000000	     -1.92957179	      0.00000000	     -0.00000000	      0.00000000	      0.00000000	     -0.50789113	     -1.40770788	      0.00000000	     -0.00000000	      0.00000000	   -208.61788609	     -0.55383302	     -0.44573059	      0.00000000	     -0.00000000	     -0.00000000	    182.78541040	      0.00000000	      0.00000000	      0.00000000	      0.00000000	      0.00000000	      0.00000000	     -0.18644927	     -1.61981941	      0.00000000
      0.28950304	     -0.00000000	     -1.93328423	      0.00000000	     -0.00000000	      0.00000000	      0.00000000	     -0.50669090	     -1.41053460	      0.00000000	     -0.00000000	      0.00000000	   -208.56034474	     -0.55247717	     -0.44710049	      0.00000000	     -0.00000000	     -0.00000000	    182.68188896	      0.00000000	      0.00000000	      0.00000000	      0.00000000	      0.00000000	      0.00000000	     -0.18600389	     -1.62301817	      0.00000000
      0.29006064	     -0.00000000	     -1.93693002	      0.00000000	     -0.00000000	      0.00000000	      0.00000000	     -0.50545691	     -1.41333147	      0.00000000	     -0.00000000	      0.00000000	   -208.48936134	     -0.55106257	     -0.44848845	      0.00000000	     -0.00000000	     -0.00000000	    182.57492506	      0.00000000	      0.00000000	      0.00000000	      0.00000000	      0.00000000	      0.00000000	     -0.18554390	     -1.62616920	      0.00000000
      0.29061825	     -0.00000000	     -1.94050779	      0.00000000	     -0.00000000	      0.00000000	      0.00000000	     -0.50419103	     -1.41609571	      0.00000000	     -0.00000000	      0.00000000	   -208.40559493	     -0.54959351	     -0.44989093	      0.00000000	     -0.00000000	     -0.00000000	    182.46428417	      0.00000000	      0.00000000	      0.00000000	      0.00000000	      0.00000000	      0.00000000	     -0.18507020	     -1.62927055	      0.00000000
      0.29117585	     -0.00000000	     -1.94401630	      0.00000000	     -0.00000000	      0.00000000	      0.00000000	     -0.50289519	     -1.41882461	      0.00000000	     -0.00000000	      0.00000000	   -208.30973406	     -0.54807443	     -0.45130441	      0.00000000	     -0.00000000	     -0.00000000	    182.34970482	      0.00000000	      0.00000000	      0.00000000	      0.00000000	      0.00000000	      0.00000000	     -0.18458375	     -1.63232039	      0.00000000
      0.29173345	     -0.00000000	     -1.94745448	      0.00000000	     -0.00000000	      0.00000000	      0.00000000	     -0.50157135	     -1.42151555	      0.00000000	     -0.00000000	      0.00000000	   -208.20248308	     -0.54650982	     -0.45272545	      0.00000000	     -0.00000000	     -0.00000000	    182.23092365	      0.00000000	      0.00000000	      0.00000000	      0.00000000	      0.00000000	      0.00000000	     -0.18408549	     -1.63531703	      0.00000000
      0.29229106	     -0.00000000	     -1.95082140	      0.00000000	     -0.00000000	      0.00000000	      0.00000000	     -0.50022145	     -1.42416601	      0.00000000	     -0.00000000	      0.00000000	   -208.08455462	     -0.54490411	     -0.45415059	      0.00000000	     -0.00000000	     -0.00000000	    182.10769807	      0.00000000	      0.00000000	      0.00000000	      0.00000000	      0.00000000	      0.00000000	     -0.18357639	     -1.63825889	      0.00000000
      0.29279034	     -0.00000000	     -1.95377505	      0.00000000	     -0.00000000	      0.00000000	      0.00000000	     -0.49899223	     -1.42650293	      0.00000000	     -0.00000000	      0.00000000	   -207.97048761	     -0.54343510	     -0.45542742	      0.00000000	     -0.00000000	     -0.00000000	    181.99338706	      0.00000000	      0.00000000	      0.00000000	      0.00000000	      0.00000000	      0.00000000	     -0.18311210	     -1.64084537	      0.00000000
      0.29328962	     -0.00000000	     -1.95667050	      0.00000000	     -0.00000000	      0.00000000	      0.00000000	     -0.49774509	     -1.42880383	      0.00000000	     -0.00000000	      0.00000000	   -207.84895699	     -0.54193956	     -0.45670221	      0.00000000	     -0.00000000	     -0.00000000	    181.87526622	      0.00000000	      0.00000000	      0.00000000	      0.00000000	      0.00000000	      0.00000000	     -0.18264053	     -1.64338579	      0.00000000
      0.29378891	     -0.00000000	     -1.95950740	      0.00000000	     -0.00000000	      0.00000000	      0.00000000	     -0.49648142	     -1.43106717	      0.00000000	     -0.00000000	      0.00000000	   -207.72048779	     -0.54042045	     -0.45797251	      0.00000000	     -0.00000000	     -0.00000000	    181.75323762	      0.00000000	      0.00000000	      0.00000000	      0.00000000	      0.00000000	      0.00000000	     -0.18216233	     -1.64587931	      0.00000000
      0.29428819	     -0.00000000	     -1.96228554	      0.00000000	     -0.00000000	      0.00000000	      0.00000000	     -0.49520263	     -1.43329150	      0.00000000	     -0.00000000	      0.00000000	   -207.58560995	     -0.53888064	     -0.45923578	      0.00000000	     -0.00000000	     -0.00000000	    181.62725506	      0.00000000	      0.00000000	      0.00000000	      0.00000000	      0.00000000	      0.00000000	     -0.18167815	     -1.64832516	      0.00000000
      0.29478747	     -0.00000000	     -1.96500481	      0.00000000	     -0.00000000	      0.00000000	      0.00000000	     -0.49391011	     -1.43547545	      0.00000000	     -0.00000000	      0.00000000	   -207.44485474	     -0.53732287	     -0.46048954	      0.00000000	     -0.00000000	     -0.00000000	    181.49730172	      0.00000000	      0.00000000	      0.00000000	      0.00000000	      0.00000000	      0.00000000	     -0.18118863	     -1.65072266	      0.00000000
      0.29528675	     -0.00000000	     -1.96766522	      0.00000000	     -0.00000000	      0.00000000	     -0.00000000	     -0.49260521	     -1.43761778	      0.00000000	     -0.00000000	      0.00000000	   -207.29874848	     -0.53574981	     -0.46173133	      0.00000000	     -0.00000000	     -0.00000000	    181.36337820	      0.00000000	      0.00000000	      0.00000000	      0.00000000	      0.00000000	      0.00000000	     -0.18069438	     -1.65307125	      0.00000000
      0.29578604	     -0.00000000	     -1.97026688	      0.00000000	     -0.00000000	      0.00000000	     -0.00000000	     -0.49128927	     -1.43971737	      0.00000000	     -0.00000000	      0.00000000	   -207.14780397	     -0.53416402	     -0.46295883	      0.00000000	     -0.00000000	     -0.00000000	    181.22549313	      0.00000000	      0.00000000	      0.00000000	      0.00000000	      0.00000000	      0.00000000	     -0.18019601	     -1.65537048	      0.00000000
      0.29628532	     -0.00000000	     -1.97280996	      0.00000000	     -0.00000000	      0.00000000	     -0.00000000	     -0.48996354	     -1.44177322	      0.00000000	     -0.00000000	      0.00000000	   -206.99251079	     -0.53256790	     -0.46416991	      0.00000000	     -0.00000000	     -0.00000000	    181.08365655	      0.00000000	      0.00000000	      0.00000000	      0.00000000	      0.00000000	      0.00000000	     -0.17969408	     -1.65761998	      0.00000000
      0.29678460	     -0.00000000	     -1.97529469	      0.00000000	     -0.00000000	      0.00000000	     -0.00000000	     -0.48862919	     -1.44378444	      0.00000000	     -0.00000000	      0.00000000	   -206.83332610	     -0.53096372	     -0.46536261	      0.00000000	     -0.00000000	     -0.00000000	    180.93787675	      0.00000000	      0.00000000	      0.00000000	      0.00000000	      0.00000000	      0.00000000	     -0.17918912	     -1.65981948	      0.00000000
      0.29728388	     -0.00000000	     -1.97772135	      0.00000000	     -0.00000000	      0.00000000	     -0.00000000	     -0.48728728	     -1.44575030	      0.00000000	     -0.00000000	      0.00000000	   -206.67066712	     -0.52935351	     -0.46653522	      0.00000000	     -0.00000000	     -0.00000000	    180.78816022	      0.00000000	      0.00000000	      0.00000000	      0.00000000	      0.00000000	      0.00000000	     -0.17868161	     -1.66196878	      0.00000000
      0.29778316	     -0.00000000	     -1.98009023	      0.00000000	     -0.00000000	      0.00000000	     -0.00000000	     -0.48593875	     -1.44767018	      0.00000000	     -0.00000000	      0.00000000	   -206.50490614	     -0.52773909	     -0.46768624	      0.00000000	     -0.00000000	     -0.00000000	    180.63451366	      0.00000000	      0.00000000	      0.00000000	      0.00000000	      0.00000000	      0.00000000	     -0.17817198	     -1.66406776	      0.00000000
      0.29828245	     -0.00000000	     -1.98240162	      0.00000000	     -0.00000000	      0.00000000	     -0.00000000	     -0.48458445	     -1.44954358	      0.00000000	     -0.00000000	      0.00000000	   -206.33636815	     -0.52612203	     -0.46881443	      0.00000000	     -0.00000000	     -0.00000000	    180.47694670	      0.00000000	      0.00000000	      0.00000000	      0.00000000	      0.00000000	      0.00000000	     -0.17766059	     -1.66611634	      0.00000000
      0.29878173	     -0.00000000	     -1.98465582	      0.00000000	     -0.00000000	      0.00000000	     -0.00000000	     -0.48322507	     -1.45137013	      0.00000000	     -0.00000000	      0.00000000	   -206.16533097	     -0.52450364	     -0.46991873	      0.00000000	     -0.00000000	     -0.00000000	    180.31547448	      0.00000000	      0.00000000	      0.00000000	      0.00000000	      0.00000000	      0.00000000	     -0.17714777	     -1.66811452	      0.00000000
      0.29928101	     -0.00000000	     -1.98685313	      0.00000000	     -0.00000000	      0.00000000	     -0.00000000	     -0.48186123	     -1.45314954	      0.00000000	     -0.00000000	      0.00000000	   -205.99202720	     -0.52288500	     -0.47099830	      0.00000000	     -0.00000000	     -0.00000000	    180.15011912	      0.00000000	      0.00000000	      0.00000000	      0.00000000	      0.00000000	      0.00000000	     -0.17663378	     -1.67006232	      0.00000000
      0.29978029	     -0.00000000	     -1.98899381	      0.00000000	     -0.00000000	      0.00000000	      0.00000000	     -0.48049339	     -1.45488163	      0.00000000	     -0.00000000	      0.00000000	   -205.81663971	     -0.52126699	     -0.47205255	      0.00000000	     -0.00000000	     -0.00000000	    179.98088543	      0.00000000	      0.00000000	      0.00000000	      0.00000000	      0.00000000	      0.00000000	     -0.17611882	     -1.67195980	      0.00000000
      0.30027958	     -0.00000000	     -1.99107801	      0.00000000	     -0.00000000	      0.00000000	      0.00000000	     -0.47912184	     -1.45656631	      0.00000000	     -0.00000000	      0.00000000	   -205.63927070	     -0.51965030	     -0.47308142	      0.00000000	     -0.00000000	     -0.00000000	    179.80769437	      0.00000000	      0.00000000	      0.00000000	      0.00000000	      0.00000000	      0.00000000	     -0.17560305	     -1.67380703	      0.00000000
      0.30077886	     -0.00000000	     -1.99310575	      0.00000000	     -0.00000000	      0.00000000	     -0.00000000	     -0.47774667	     -1.45820359	      0.00000000	     -0.00000000	      0.00000000	   -205.45994036	     -0.51803531	     -0.47408517	      0.00000000	     -0.00000000	     -0.00000000	    179.63044195	      0.00000000	      0.00000000	      0.00000000	      0.00000000	      0.00000000	      0.00000000	     -0.17508652	     -1.67560404	      0.00000000
      0.30127814	     -0.00000000	     -1.99507694	      0.00000000	     -0.00000000	      0.00000000	      0.00000000	     -0.47636783	     -1.45979350	      0.00000000	     -0.00000000	      0.00000000	   -205.27860503	     -0.51642203	     -0.47506427	      0.00000000	     -0.00000000	     -0.00000000	    179.44904481	      0.00000000	      0.00000000	      0.00000000	      0.00000000	      0.00000000	      0.00000000	     -0.17456923	     -1.67735084	      0.00000000
      0.30177742	     -0.00000000	     -1.99699139	      0.00000000	     -0.00000000	      0.00000000	     -0.00000000	     -0.47498516	     -1.46133613	      0.00000000	     -0.00000000	      0.00000000	   -205.09517351	     -0.51481022	     -0.47601925	      0.00000000	     -0.00000000	     -0.00000000	    179.26344271	      0.00000000	      0.00000000	      0.00000000	      0.00000000	      0.00000000	      0.00000000	     -0.17405109	     -1.67904738	      0.00000000
      0.30227671	     -0.00000000	     -1.99884885	      0.00000000	     -0.00000000	      0.00000000	     -0.00000000	     -0.47359841	     -1.46283157	      0.00000000	     -0.00000000	      0.00000000	   -204.90952333	     -0.51319941	     -0.47695070	      0.00000000	     -0.00000000	     -0.00000000	    179.07360112	      0.00000000	      0.00000000	      0.00000000	      0.00000000	      0.00000000	      0.00000000	     -0.17353202	     -1.68069358	      0.00000000
      0.30277599	     -0.00000000	     -2.00064901	      0.00000000	     -0.00000000	      0.00000000	     -0.00000000	     -0.47220733	     -1.46427988	      0.00000000	     -0.00000000	      0.00000000	   -204.72151841	     -0.51158901	     -0.47785915	      0.00000000	     -0.00000000	     -0.00000000	    178.87951751	      0.00000000	      0.00000000	      0.00000000	      0.00000000	      0.00000000	      0.00000000	     -0.17301187	     -1.68228933	      0.00000000
      0.30327527	     -0.00000000	     -2.00239155	      0.00000000	     -0.00000000	      0.00000000	     -0.00000000	     -0.47081167	     -1.46568112	      0.00000000	     -0.00000000	      0.00000000	   -204.53102771	     -0.50997836	     -0.47874497	      0.00000000	     -0.00000000	     -0.00000000	    178.68122834	      0.00000000	      0.00000000	      0.00000000	      0.00000000	      0.00000000	      0.00000000	     -0.17249052	     -1.68383447	      0.00000000
      0.30377455	     -0.00000000	     -2.00407616	      0.00000000	     -0.00000000	      0.00000000	     -0.00000000	     -0.46941123	     -1.46703531	      0.00000000	     -0.00000000	      0.00000000	   -204.33794320	     -0.50836682	     -0.47960836	      0.00000000	     -0.00000000	     -0.00000000	    178.47881291	      0.00000000	      0.00000000	      0.00000000	      0.00000000	      0.00000000	      0.00000000	     -0.17196786	     -1.68532884	      0.00000000
      0.30427384	     -0.00000000	     -2.00570260	      0.00000000	     -0.00000000	      0.00000000	     -0.00000000	     -0.46800591	     -1.46834243	      0.00000000	     -0.00000000	      0.00000000	   -204.14219451	     -0.50675382	     -0.48044927	      0.00000000	     -0.00000000	     -0.00000000	    178.27239076	      0.00000000	      0.00000000	      0.00000000	      0.00000000	      0.00000000	      0.00000000	     -0.17144380	     -1.68677227	      0.00000000
      0.30477312	     -0.00000000	     -2.00727073	      0.00000000	     -0.00000000	      0.00000000	      0.00000000	     -0.46659572	     -1.46960242	      0.00000000	     -0.00000000	      0.00000000	   -203.94375778	     -0.50513893	     -0.48126741	      0.00000000	     -0.00000000	     -0.00000000	    178.06211228	      0.00000000	      0.00000000	      0.00000000	      0.00000000	      0.00000000	      0.00000000	     -0.17091829	     -1.68816462	      0.00000000
      0.30527240	     -0.00000000	     -2.00878049	      0.00000000	     -0.00000000	      0.00000000	     -0.00000000	     -0.46518076	     -1.47081519	      0.00000000	     -0.00000000	      0.00000000	   -203.74265734	     -0.50352193	     -0.48206229	      0.00000000	     -0.00000000	     -0.00000000	    177.84814440	      0.00000000	      0.00000000	      0.00000000	      0.00000000	      0.00000000	      0.00000000	     -0.17039135	     -1.68950580	      0.00000000
      0.30577168	     -0.00000000	     -2.01023194	      0.00000000	     -0.00000000	      0.00000000	     -0.00000000	     -0.46376126	     -1.47198067	      0.00000000	     -0.00000000	      0.00000000	   -203.53896069	     -0.50190276	     -0.48283331	      0.00000000	     -0.00000000	     -0.00000000	    177.63065521	      0.00000000	      0.00000000	      0.00000000	      0.00000000	      0.00000000	      0.00000000	     -0.16986302	     -1.69079576	      0.00000000
      0.30627096	     -0.00000000	     -2.01162524	      0.00000000	     -0.00000000	      0.00000000	     -0.00000000	     -0.46233750	     -1.47309877	      0.00000000	     -0.00000000	      0.00000000	   -203.33276845	     -0.50028158	     -0.48357978	      0.00000000	     -0.00000000	     -0.00000000	    177.40980083	      0.00000000	      0.00000000	      0.00000000	      0.00000000	      0.00000000	      0.00000000	     -0.16933340	     -1.69203450	      0.00000000
      0.30677025	     -0.00000000	     -2.01296061	      0.00000000	      0.00000000	      0.00000000	     -0.00000000	     -0.46090981	     -1.47416943	      0.00000000	      0.00000000	      0.00000000	   -203.12420178	     -0.49865865	     -0.48430106	      0.00000000	      0.00000000	     -0.00000000	    177.18571693	      0.00000000	      0.00000000	      0.00000000	      0.00000000	      0.00000000	      0.00000000	     -0.16880259	     -1.69322209	      0.00000000
      0.30726953	     -0.00000000	     -2.01423835	      0.00000000	      0.00000000	      0.00000000	     -0.00000000	     -0.45947853	     -1.47519264	      0.00000000	      0.00000000	      0.00000000	   -202.91338979	     -0.49703434	     -0.48499655	      0.00000000	      0.00000000	     -0.00000000	    176.95851503	      0.00000000	      0.00000000	      0.00000000	      0.00000000	      0.00000000	      0.00000000	     -0.16827072	     -1.69435864	      0.00000000
      0.30776881	     -0.00000000	     -2.01545879	      0.00000000	      0.00000000	      0.00000000	     -0.00000000	     -0.45804400	     -1.47616840	      0.00000000	      0.00000000	      0.00000000	   -202.70045854	     -0.49540906	     -0.48566579	      0.00000000	      0.00000000	     -0.00000000	    176.72828296	      0.00000000	      0.00000000	      0.00000000	      0.00000000	      0.00000000	      0.00000000	     -0.16773791	     -1.69544433	      0.00000000
      0.30826809	     -0.00000000	     -2.01662229	      0.00000000	      0.00000000	      0.00000000	     -0.00000000	     -0.45660653	     -1.47709680	      0.00000000	      0.00000000	      0.00000000	   -202.48552273	     -0.49378322	     -0.48630842	      0.00000000	      0.00000000	     -0.00000000	    176.49508779	      0.00000000	      0.00000000	      0.00000000	      0.00000000	      0.00000000	      0.00000000	     -0.16720430	     -1.69647936	      0.00000000
      0.30876738	     -0.00000000	     -2.01772921	      0.00000000	      0.00000000	      0.00000000	     -0.00000000	     -0.45516639	     -1.47797795	      0.00000000	      0.00000000	      0.00000000	   -202.26868031	     -0.49215717	     -0.48692424	      0.00000000	      0.00000000	     -0.00000000	    176.25898000	      0.00000000	      0.00000000	      0.00000000	      0.00000000	      0.00000000	      0.00000000	     -0.16666998	     -1.69746397	      0.00000000
      0.30926666	     -0.00000000	     -2.01877991	      0.00000000	      0.00000000	      0.00000000	     -0.00000000	     -0.45372379	     -1.47881204	      0.00000000	      0.00000000	      0.00000000	   -202.05000973	     -0.49053121	     -0.48751315	      0.00000000	      0.00000000	     -0.00000000	    176.01999779	      0.00000000	      0.00000000	      0.00000000	      0.00000000	      0.00000000	      0.00000000	     -0.16613503	     -1.69839842	      0.00000000
      0.30976594	     -0.00000000	     -2.01977475	      0.00000000	      0.00000000	      0.00000000	     -0.00000000	     -0.45227890	     -1.47959927	      0.00000000	      0.00000000	      0.00000000	   -201.82956936	     -0.48890557	     -0.48807520	      0.00000000	      0.00000000	     -0.00000000	    175.77817083	      0.00000000	      0.00000000	      0.00000000	      0.00000000	      0.00000000	      0.00000000	     -0.16559954	     -1.69928299	      0.00000000
      0.31026522	     -0.00000000	     -2.02071406	      0.00000000	      0.00000000	      0.00000000	     -0.00000000	     -0.45083187	     -1.48033989	      0.00000000	     -0.00000000	      0.00000000	   -201.60739850	     -0.48728040	     -0.48861049	      0.00000000	      0.00000000	     -0.00000000	    175.53352326	      0.00000000	      0.00000000	      0.00000000	      0.00000000	      0.00000000	      0.00000000	     -0.16506354	     -1.70011798	      0.00000000
      0.31076451	     -0.00000000	     -2.02159816	      0.00000000	      0.00000000	      0.00000000	     -0.00000000	     -0.44938277	     -1.48103417	      0.00000000	      0.00000000	      0.00000000	   -201.38351932	     -0.48565579	     -0.48911924	      0.00000000	      0.00000000	     -0.00000000	    175.28607591	      0.00000000	      0.00000000	      0.00000000	      0.00000000	      0.00000000	      0.00000000	     -0.16452706	     -1.70090366	      0.00000000
      0.31126379	     -0.00000000	     -2.02242735	      0.00000000	      0.00000000	      0.00000000	     -0.00000000	     -0.44793168	     -1.48168242	      0.00000000	      0.00000000	      0.00000000	   -201.15793941	     -0.48403175	     -0.48960173	      0.00000000	      0.00000000	     -0.00000000	    175.03584771	      0.00000000	      0.00000000	      0.00000000	      0.00000000	      0.00000000	      0.00000000	     -0.16399013	     -1.70164034	      0.00000000
      0.31176307	     -0.00000000	     -2.02320191	      0.00000000	      0.00000000	      0.00000000	     -0.00000000	     -0.44647860	     -1.48228494	      0.00000000	      0.00000000	      0.00000000	   -200.93065436	     -0.48240826	     -0.49005827	      0.00000000	      0.00000000	     -0.00000000	    174.78285665	      0.00000000	      0.00000000	      0.00000000	      0.00000000	      0.00000000	      0.00000000	     -0.16345275	     -1.70232831	      0.00000000
      0.31226235	     -0.00000000	     -2.02392212	      0.00000000	      0.00000000	      0.00000000	     -0.00000000	     -0.44502357	     -1.48284205	      0.00000000	      0.00000000	      0.00000000	   -200.70165044	     -0.48078524	     -0.49048922	      0.00000000	      0.00000000	     -0.00000000	    174.52712027	      0.00000000	      0.00000000	      0.00000000	      0.00000000	      0.00000000	      0.00000000	     -0.16291492	     -1.70296785	      0.00000000
      0.31276164	     -0.00000000	     -2.02458823	      0.00000000	     -0.00000000	      0.00000000	     -0.00000000	     -0.44356657	     -1.48335407	      0.00000000	     -0.00000000	      0.00000000	   -200.47090688	     -0.47916260	     -0.49089495	      0.00000000	     -0.00000000	     -0.00000000	    174.26865587	      0.00000000	      0.00000000	      0.00000000	      0.00000000	      0.00000000	      0.00000000	     -0.16237662	     -1.70355924	      0.00000000
      0.31326092	     -0.00000000	     -2.02520047	      0.00000000	      0.00000000	      0.00000000	     -0.00000000	     -0.44210759	     -1.48382134	      0.00000000	     -0.00000000	      0.00000000	   -200.23839799	     -0.47754021	     -0.49127586	      0.00000000	      0.00000000	     -0.00000000	    174.00748058	      0.00000000	      0.00000000	      0.00000000	      0.00000000	      0.00000000	      0.00000000	     -0.16183783	     -1.70410276	      0.00000000
      0.31376020	     -0.00000000	     -2.02575908	      0.00000000	      0.00000000	      0.00000000	     -0.00000000	     -0.44064660	     -1.48424416	      0.00000000	      0.00000000	      0.00000000	   -200.00409485	     -0.47591796	     -0.49163233	      0.00000000	      0.00000000	     -0.00000000	    173.74361131	      0.00000000	      0.00000000	      0.00000000	      0.00000000	      0.00000000	      0.00000000	     -0.16129855	     -1.70459866	      0.00000000
      0.31425948	     -0.00000000	     -2.02626426	      0.00000000	      0.00000000	      0.00000000	     -0.00000000	     -0.43918358	     -1.48462286	      0.00000000	      0.00000000	      0.00000000	   -199.76796669	     -0.47429569	     -0.49196477	      0.00000000	      0.00000000	     -0.00000000	    173.47706471	      0.00000000	      0.00000000	      0.00000000	      0.00000000	      0.00000000	      0.00000000	     -0.16075874	     -1.70504721	      0.00000000
      0.31475876	     -0.00000000	     -2.02671622	      0.00000000	      0.00000000	      0.00000000	     -0.00000000	     -0.43771851	     -1.48495774	      0.00000000	      0.00000000	      0.00000000	   -199.52998202	     -0.47267327	     -0.49227356	      0.00000000	      0.00000000	     -0.00000000	    173.20785703	      0.00000000	      0.00000000	      0.00000000	      0.00000000	      0.00000000	      0.00000000	     -0.16021839	     -1.70544866	      0.00000000
      0.31525805	     -0.00000000	     -2.02711516	      0.00000000	      0.00000000	      0.00000000	     -0.00000000	     -0.43625136	     -1.48524909	      0.00000000	      0.00000000	      0.00000000	   -199.29010942	     -0.47105057	     -0.49255909	      0.00000000	      0.00000000	     -0.00000000	    172.93600402	      0.00000000	      0.00000000	      0.00000000	      0.00000000	      0.00000000	      0.00000000	     -0.15967748	     -1.70580323	      0.00000000
      0.31575733	     -0.00000000	     -2.02746127	      0.00000000	      0.00000000	      0.00000000	     -0.00000000	     -0.43478210	     -1.48549721	      0.00000000	      0.00000000	      0.00000000	   -199.04831817	     -0.46942746	     -0.49282172	      0.00000000	      0.00000000	     -0.00000000	    172.66152090	      0.00000000	      0.00000000	      0.00000000	      0.00000000	      0.00000000	      0.00000000	     -0.15913598	     -1.70611117	      0.00000000
      0.31625661	     -0.00000000	     -2.02775474	      0.00000000	      0.00000000	      0.00000000	     -0.00000000	     -0.43331072	     -1.48570237	      0.00000000	      0.00000000	      0.00000000	   -198.80457863	     -0.46780382	     -0.49306184	      0.00000000	      0.00000000	     -0.00000000	    172.38442227	      0.00000000	      0.00000000	      0.00000000	      0.00000000	      0.00000000	      0.00000000	     -0.15859389	     -1.70637269	      0.00000000
      0.31675589	     -0.00000000	     -2.02799573	      0.00000000	      0.00000000	      0.00000000	     -0.00000000	     -0.43183720	     -1.48586485	      0.00000000	      0.00000000	      0.00000000	   -198.55886251	     -0.46617954	     -0.49327977	      0.00000000	      0.00000000	     -0.00000000	    172.10472204	      0.00000000	      0.00000000	      0.00000000	      0.00000000	      0.00000000	      0.00000000	     -0.15805118	     -1.70658802	      0.00000000
      0.31725518	     -0.00000000	     -2.02818442	      0.00000000	      0.00000000	      0.00000000	     -0.00000000	     -0.43036152	     -1.48598491	      0.00000000	      0.00000000	      0.00000000	   -198.31114303	     -0.46455452	     -0.49347587	      0.00000000	      0.00000000	     -0.00000000	    171.82243345	      0.00000000	      0.00000000	      0.00000000	      0.00000000	      0.00000000	      0.00000000	     -0.15750785	     -1.70675736	      0.00000000
      0.31747634	     -0.00000000	     -2.02825132	      0.00000000	      0.00000000	      0.00000000	     -0.00000000	     -0.42970716	     -1.48602460	      0.00000000	      0.00000000	      0.00000000	   -198.20076603	     -0.46383451	     -0.49355593	      0.00000000	      0.00000000	     -0.00000000	    171.69653015	      0.00000000	      0.00000000	      0.00000000	      0.00000000	      0.00000000	      0.00000000	     -0.15726697	     -1.70681773	      0.00000000
      0.31758865	     -0.00000000	     -2.02828139	      0.00000000	      0.00000000	      0.00000000	     -0.00000000	     -0.42937471	     -1.48604159	      0.00000000	      0.00000000	      0.00000000	   -198.14456205	     -0.46346880	     -0.49359495	      0.00000000	      0.00000000	     -0.00000000	    171.63241155	      0.00000000	      0.00000000	      0.00000000	      0.00000000	      0.00000000	      0.00000000	     -0.15714460	     -1.70684495	      0.00000000
      0.31770096	     -0.00000000	     -2.02830882	      0.00000000	      0.00000000	      0.00000000	     -0.00000000	     -0.42904214	     -1.48605646	      0.00000000	      0.00000000	      0.00000000	   -198.08825418	     -0.46310303	     -0.49363289	      0.00000000	      0.00000000	     -0.00000000	    171.56816640	      0.00000000	      0.00000000	      0.00000000	      0.00000000	      0.00000000	      0.00000000	     -0.15702220	     -1.70686986	      0.00000000
      0.31826251	     -0.00000000	     -2.02840649	      0.00000000	      0.00000000	      0.00000000	     -0.00000000	     -0.42737752	     -1.48609912	      0.00000000	      0.00000000	      0.00000000	   -197.80508587	     -0.46127287	     -0.49380650	      0.00000000	      0.00000000	     -0.00000000	    171.24513057	      0.00000000	      0.00000000	      0.00000000	      0.00000000	      0.00000000	      0.00000000	     -0.15640960	     -1.70695983	      0.00000000
      0.31882406	     -0.00000000	     -2.02843808	      0.00000000	     -0.00000000	      0.00000000	     -0.00000000	     -0.42570936	     -1.48608954	      0.00000000	     -0.00000000	      0.00000000	   -197.51892113	     -0.45944003	     -0.49395539	      0.00000000	     -0.00000000	     -0.00000000	    170.91879168	      0.00000000	      0.00000000	      0.00000000	      0.00000000	      0.00000000	      0.00000000	     -0.15579581	     -1.70699232	      0.00000000
      0.31938561	     -0.00000000	     -2.02840313	      0.00000000	     -0.00000000	      0.00000000	     -0.00000000	     -0.42403674	     -1.48602856	      0.00000000	     -0.00000000	      0.00000000	   -197.22929627	     -0.45760220	     -0.49408128	      0.00000000	     -0.00000000	     -0.00000000	    170.58932775	      0.00000000	      0.00000000	      0.00000000	      0.00000000	      0.00000000	      0.00000000	     -0.15518037	     -1.70696745	      0.00000000
      0.31994716	     -0.00000000	     -2.02830109	      0.00000000	     -0.00000000	      0.00000000	     -0.00000000	     -0.42235884	     -1.48591682	      0.00000000	     -0.00000000	      0.00000000	   -196.93579058	     -0.45575760	     -0.49418595	      0.00000000	     -0.00000000	     -0.00000000	    170.25677287	      0.00000000	      0.00000000	      0.00000000	      0.00000000	      0.00000000	      0.00000000	     -0.15456289	     -1.70688522	      0.00000000
      0.32050870	     -0.00000000	     -2.02813144	      0.00000000	     -0.00000000	      0.00000000	     -0.00000000	     -0.42067506	     -1.48575473	      0.00000000	     -0.00000000	      0.00000000	   -196.63808172	     -0.45390493	     -0.49427071	      0.00000000	     -0.00000000	     -0.00000000	    169.92115165	      0.00000000	      0.00000000	      0.00000000	      0.00000000	      0.00000000	      0.00000000	     -0.15394309	     -1.70674553	      0.00000000
      0.32107025	     -0.00000000	     -2.02789372	      0.00000000	     -0.00000000	      0.00000000	     -0.00000000	     -0.41898506	     -1.48554248	      0.00000000	     -0.00000000	      0.00000000	   -196.33595539	     -0.45204340	     -0.49433640	      0.00000000	     -0.00000000	     -0.00000000	    169.58246738	      0.00000000	      0.00000000	      0.00000000	      0.00000000	      0.00000000	      0.00000000	     -0.15332079	     -1.70654823	      0.00000000
      0.32163180	     -0.00000000	     -2.02758754	      0.00000000	     -0.00000000	      0.00000000	      0.00000000	     -0.41728868	     -1.48528007	      0.00000000	     -0.00000000	      0.00000000	   -196.02929321	     -0.45017270	     -0.49438345	      0.00000000	     -0.00000000	     -0.00000000	    169.24070689	      0.00000000	      0.00000000	      0.00000000	      0.00000000	      0.00000000	      0.00000000	     -0.15269593	     -1.70629312	      0.00000000
      0.32219335	     -0.00000000	     -2.02721261	      0.00000000	     -0.00000000	      0.00000000	      0.00000000	     -0.41558594	     -1.48496735	      0.00000000	     -0.00000000	      0.00000000	   -195.71805323	     -0.44829285	     -0.49441198	      0.00000000	     -0.00000000	     -0.00000000	    168.89584498	      0.00000000	      0.00000000	      0.00000000	      0.00000000	      0.00000000	      0.00000000	     -0.15206850	     -1.70597999	      0.00000000
      0.32275490	     -0.00000000	     -2.02676867	      0.00000000	     -0.00000000	      0.00000000	      0.00000000	     -0.41387698	     -1.48460410	      0.00000000	     -0.00000000	      0.00000000	   -195.40224981	     -0.44640415	     -0.49442191	      0.00000000	     -0.00000000	     -0.00000000	    168.54784868	      0.00000000	      0.00000000	      0.00000000	      0.00000000	      0.00000000	      0.00000000	     -0.15143859	     -1.70560861	      0.00000000
      0.32331645	     -0.00000000	     -2.02625555	      0.00000000	     -0.00000000	      0.00000000	      0.00000000	     -0.41216201	     -1.48419004	      0.00000000	     -0.00000000	      0.00000000	   -195.08193555	     -0.44450706	     -0.49441297	      0.00000000	     -0.00000000	     -0.00000000	    168.19668084	      0.00000000	      0.00000000	      0.00000000	      0.00000000	      0.00000000	      0.00000000	     -0.15080628	     -1.70517877	      0.00000000
      0.32387800	     -0.00000000	     -2.02567312	      0.00000000	      0.00000000	      0.00000000	     -0.00000000	     -0.41044131	     -1.48372489	      0.00000000	      0.00000000	      0.00000000	   -194.75718656	     -0.44260213	     -0.49438485	      0.00000000	      0.00000000	     -0.00000000	    167.84230286	      0.00000000	      0.00000000	      0.00000000	      0.00000000	      0.00000000	      0.00000000	     -0.15017171	     -1.70469030	      0.00000000
      0.32443955	     -0.00000000	     -2.02502129	      0.00000000	      0.00000000	      0.00000000	     -0.00000000	     -0.40871517	     -1.48320835	      0.00000000	      0.00000000	      0.00000000	   -194.42809098	     -0.44068997	     -0.49433719	      0.00000000	      0.00000000	     -0.00000000	    167.48467672	      0.00000000	      0.00000000	      0.00000000	      0.00000000	      0.00000000	      0.00000000	     -0.14953500	     -1.70414301	      0.00000000
      0.32500110	     -0.00000000	     -2.02430000	      0.00000000	      0.00000000	      0.00000000	     -0.00000000	     -0.40698387	     -1.48264015	      0.00000000	      0.00000000	      0.00000000	   -194.09474057	     -0.43877119	     -0.49426963	      0.00000000	      0.00000000	     -0.00000000	    167.12376634	      0.00000000	      0.00000000	      0.00000000	      0.00000000	      0.00000000	      0.00000000	     -0.14889631	     -1.70353678	      0.00000000
      0.32556265	     -0.00000000	     -2.02350922	      0.00000000	      0.00000000	      0.00000000	      0.00000000	     -0.40524771	     -1.48202007	      0.00000000	     -0.00000000	      0.00000000	   -193.75722482	     -0.43684638	     -0.49418184	      0.00000000	      0.00000000	     -0.00000000	    166.75953845	      0.00000000	      0.00000000	      0.00000000	      0.00000000	      0.00000000	      0.00000000	     -0.14825575	     -1.70287148	      0.00000000
      0.32612419	     -0.00000000	     -2.02264893	      0.00000000	      0.00000000	      0.00000000	      0.00000000	     -0.40350696	     -1.48134788	      0.00000000	      0.00000000	      0.00000000	   -193.41562721	     -0.43491607	     -0.49407353	      0.00000000	      0.00000000	     -0.00000000	    166.39196301	      0.00000000	      0.00000000	      0.00000000	      0.00000000	      0.00000000	      0.00000000	     -0.14761346	     -1.70214702	      0.00000000
      0.32668574	     -0.00000000	     -2.02171915	      0.00000000	      0.00000000	      0.00000000	      0.00000000	     -0.40176186	     -1.48062343	      0.00000000	      0.00000000	      0.00000000	   -193.07002292	     -0.43298078	     -0.49394446	      0.00000000	      0.00000000	     -0.00000000	    166.02101345	      0.00000000	      0.00000000	      0.00000000	      0.00000000	      0.00000000	      0.00000000	     -0.14696955	     -1.70136334	      0.00000000
      0.32724729	     -0.00000000	     -2.02071986	      0.00000000	      0.00000000	      0.00000000	      0.00000000	     -0.40001266	     -1.47984657	      0.00000000	      0.00000000	      0.00000000	   -192.72047778	     -0.43104095	     -0.49379442	      0.00000000	      0.00000000	     -0.00000000	    165.64666664	      0.00000000	      0.00000000	      0.00000000	      0.00000000	      0.00000000	      0.00000000	     -0.14632412	     -1.70052038	      0.00000000
      0.32780884	     -0.00000000	     -2.01965110	      0.00000000	      0.00000000	      0.00000000	      0.00000000	     -0.39825956	     -1.47901720	      0.00000000	      0.00000000	      0.00000000	   -192.36704808	     -0.42909698	     -0.49362328	      0.00000000	      0.00000000	     -0.00000000	    165.26890284	      0.00000000	      0.00000000	      0.00000000	      0.00000000	      0.00000000	      0.00000000	     -0.14567728	     -1.69961812	      0.00000000
      0.32837039	     -0.00000000	     -2.01851289	      0.00000000	      0.00000000	      0.00000000	      0.00000000	     -0.39650274	     -1.47813524	      0.00000000	      0.00000000	      0.00000000	   -192.00978091	     -0.42714922	     -0.49343093	      0.00000000	      0.00000000	     -0.00000000	    164.88770548	      0.00000000	      0.00000000	      0.00000000	      0.00000000	      0.00000000	      0.00000000	     -0.14502910	     -1.69865654	      0.00000000
      0.32893194	     -0.00000000	     -2.01730526	      0.00000000	      0.00000000	      0.00000000	      0.00000000	     -0.39474238	     -1.47720065	      0.00000000	     -0.00000000	      0.00000000	   -191.64871493	     -0.42519798	     -0.49321730	      0.00000000	      0.00000000	     -0.00000000	    164.50306109	      0.00000000	      0.00000000	      0.00000000	      0.00000000	      0.00000000	      0.00000000	     -0.14437966	     -1.69763564	      0.00000000
      0.32949349	     -0.00000000	     -2.01602822	      0.00000000	     -0.00000000	      0.00000000	      0.00000000	     -0.39297864	     -1.47621340	      0.00000000	     -0.00000000	      0.00000000	   -191.28388144	     -0.42324352	     -0.49298237	      0.00000000	     -0.00000000	     -0.00000000	    164.11495905	      0.00000000	      0.00000000	      0.00000000	      0.00000000	      0.00000000	      0.00000000	     -0.14372902	     -1.69655543	      0.00000000
      0.33005504	     -0.00000000	     -2.01468182	      0.00000000	     -0.00000000	      0.00000000	      0.00000000	     -0.39121164	     -1.47517348	      0.00000000	     -0.00000000	      0.00000000	   -190.91530550	     -0.42128608	     -0.49272613	      0.00000000	     -0.00000000	     -0.00000000	    163.72339155	      0.00000000	      0.00000000	      0.00000000	      0.00000000	      0.00000000	      0.00000000	     -0.14307724	     -1.69541592	      0.00000000
      0.33061659	     -0.00000000	     -2.01326609	      0.00000000	     -0.00000000	      0.00000000	      0.00000000	     -0.38944153	     -1.47408090	      0.00000000	     -0.00000000	      0.00000000	   -190.54300734	     -0.41932586	     -0.49244861	      0.00000000	     -0.00000000	     -0.00000000	    163.32835348	      0.00000000	      0.00000000	      0.00000000	      0.00000000	      0.00000000	      0.00000000	     -0.14242439	     -1.69421715	      0.00000000
      0.33117813	     -0.00000000	     -2.01178108	      0.00000000	     -0.00000000	      0.00000000	      0.00000000	     -0.38766841	     -1.47293569	      0.00000000	     -0.00000000	      0.00000000	   -190.16700363	     -0.41736304	     -0.49214984	      0.00000000	     -0.00000000	     -0.00000000	    162.92984244	      0.00000000	      0.00000000	      0.00000000	      0.00000000	      0.00000000	      0.00000000	     -0.14177050	     -1.69295914	      0.00000000
      0.33173968	     -0.00000000	     -2.01022682	      0.00000000	     -0.00000000	      0.00000000	      0.00000000	     -0.38589241	     -1.47173786	      0.00000000	     -0.00000000	      0.00000000	   -189.78730894	     -0.41539780	     -0.49182986	      0.00000000	     -0.00000000	     -0.00000000	    162.52785872	      0.00000000	      0.00000000	      0.00000000	      0.00000000	      0.00000000	      0.00000000	     -0.14111562	     -1.69164194	      0.00000000
      0.33230123	     -0.00000000	     -2.00860337	      0.00000000	     -0.00000000	      0.00000000	      0.00000000	     -0.38411364	     -1.47048748	      0.00000000	     -0.00000000	      0.00000000	   -189.40393696	     -0.41343029	     -0.49148871	      0.00000000	     -0.00000000	     -0.00000000	    162.12240542	      0.00000000	      0.00000000	      0.00000000	      0.00000000	      0.00000000	      0.00000000	     -0.14045980	     -1.69026560	      0.00000000
      0.33286278	     -0.00000000	     -2.00691080	      0.00000000	     -0.00000000	      0.00000000	      0.00000000	     -0.38233220	     -1.46918457	      0.00000000	     -0.00000000	      0.00000000	   -189.01690178	     -0.41146066	     -0.49112644	      0.00000000	     -0.00000000	     -0.00000000	    161.71348854	      0.00000000	      0.00000000	      0.00000000	      0.00000000	      0.00000000	      0.00000000	     -0.13980309	     -1.68883017	      0.00000000
      0.33342433	     -0.00000000	     -2.00514917	      0.00000000	     -0.00000000	      0.00000000	      0.00000000	     -0.38054823	     -1.46782922	      0.00000000	     -0.00000000	      0.00000000	   -188.62621888	     -0.40948906	     -0.49074309	      0.00000000	     -0.00000000	     -0.00000000	    161.30111706	      0.00000000	      0.00000000	      0.00000000	      0.00000000	      0.00000000	      0.00000000	     -0.13914552	     -1.68733572	      0.00000000
      0.33398588	     -0.00000000	     -2.00331859	      0.00000000	     -0.00000000	      0.00000000	      0.00000000	     -0.37876183	     -1.46642147	      0.00000000	     -0.00000000	      0.00000000	   -188.23190589	     -0.40751564	     -0.49033868	      0.00000000	     -0.00000000	     -0.00000000	    160.88530308	      0.00000000	      0.00000000	      0.00000000	      0.00000000	      0.00000000	      0.00000000	     -0.13848715	     -1.68578233	      0.00000000
      0.33454743	     -0.00000000	     -2.00141915	      0.00000000	     -0.00000000	      0.00000000	      0.00000000	     -0.37697314	     -1.46496141	      0.00000000	     -0.00000000	      0.00000000	   -187.83398306	     -0.40554055	     -0.48991324	      0.00000000	     -0.00000000	     -0.00000000	    160.46606184	      0.00000000	      0.00000000	      0.00000000	      0.00000000	      0.00000000	      0.00000000	     -0.13782802	     -1.68417008	      0.00000000
      0.33510898	     -0.00000000	     -1.99945100	      0.00000000	     -0.00000000	      0.00000000	      0.00000000	     -0.37518227	     -1.46344911	      0.00000000	     -0.00000000	      0.00000000	   -187.43247338	     -0.40356396	     -0.48946677	      0.00000000	     -0.00000000	     -0.00000000	    160.04341170	      0.00000000	      0.00000000	      0.00000000	      0.00000000	      0.00000000	      0.00000000	     -0.13716818	     -1.68249908	      0.00000000
      0.33567053	     -0.00000000	     -1.99741427	      0.00000000	     -0.00000000	      0.00000000	      0.00000000	     -0.37338937	     -1.46188469	      0.00000000	     -0.00000000	      0.00000000	   -187.02740242	     -0.40158602	     -0.48899928	      0.00000000	     -0.00000000	     -0.00000000	    159.61737400	      0.00000000	      0.00000000	      0.00000000	      0.00000000	      0.00000000	      0.00000000	     -0.13650768	     -1.68076946	      0.00000000
      0.33623207	     -0.00000000	     -1.99530913	      0.00000000	     -0.00000000	      0.00000000	      0.00000000	     -0.37159456	     -1.46026824	      0.00000000	     -0.00000000	      0.00000000	   -186.61879781	     -0.39960690	     -0.48851079	      0.00000000	     -0.00000000	     -0.00000000	    159.18797277	      0.00000000	      0.00000000	      0.00000000	      0.00000000	      0.00000000	      0.00000000	     -0.13584657	     -1.67898134	      0.00000000
      0.33679362	     -0.00000000	     -1.99313578	      0.00000000	     -0.00000000	      0.00000000	      0.00000000	     -0.36979798	     -1.45859990	      0.00000000	     -0.00000000	      0.00000000	   -186.20668865	     -0.39762674	     -0.48800130	      0.00000000	     -0.00000000	     -0.00000000	    158.75523433	      0.00000000	      0.00000000	      0.00000000	      0.00000000	      0.00000000	      0.00000000	     -0.13518490	     -1.67713488	      0.00000000
      0.33735517	     -0.00000000	     -1.99089442	      0.00000000	     -0.00000000	      0.00000000	      0.00000000	     -0.36799978	     -1.45687981	      0.00000000	     -0.00000000	      0.00000000	   -185.79110467	     -0.39564572	     -0.48747082	      0.00000000	     -0.00000000	     -0.00000000	    158.31918677	      0.00000000	      0.00000000	      0.00000000	      0.00000000	      0.00000000	      0.00000000	     -0.13452273	     -1.67523024	      0.00000000
      0.33791672	     -0.00000000	     -1.98858529	      0.00000000	     -0.00000000	      0.00000000	      0.00000000	     -0.36620008	     -1.45510814	      0.00000000	     -0.00000000	      0.00000000	   -185.37207543	     -0.39366397	     -0.48691940	      0.00000000	     -0.00000000	     -0.00000000	    157.87985938	      0.00000000	      0.00000000	      0.00000000	      0.00000000	      0.00000000	      0.00000000	     -0.13386010	     -1.67326763	      0.00000000
      0.33847827	     -0.00000000	     -1.98620863	      0.00000000	     -0.00000000	      0.00000000	      0.00000000	     -0.36439903	     -1.45328505	      0.00000000	     -0.00000000	      0.00000000	   -184.94962948	     -0.39168166	     -0.48634708	      0.00000000	     -0.00000000	     -0.00000000	    157.43728197	      0.00000000	      0.00000000	      0.00000000	      0.00000000	      0.00000000	      0.00000000	     -0.13319707	     -1.67124724	      0.00000000
      0.33903982	     -0.00000000	     -1.98376470	      0.00000000	     -0.00000000	      0.00000000	      0.00000000	     -0.36259674	     -1.45141077	      0.00000000	     -0.00000000	      0.00000000	   -184.52379366	     -0.38969892	     -0.48575392	      0.00000000	     -0.00000000	     -0.00000000	    156.99148436	      0.00000000	      0.00000000	      0.00000000	      0.00000000	      0.00000000	      0.00000000	     -0.13253368	     -1.66916930	      0.00000000
      0.33960137	     -0.00000000	     -1.98125377	      0.00000000	     -0.00000000	      0.00000000	      0.00000000	     -0.36079335	     -1.44948549	      0.00000000	     -0.00000000	      0.00000000	   -184.09459244	     -0.38771588	     -0.48514003	      0.00000000	      0.00000000	     -0.00000000	    156.54249584	      0.00000000	      0.00000000	      0.00000000	      0.00000000	      0.00000000	      0.00000000	     -0.13186997	     -1.66703404	      0.00000000
      0.34016292	     -0.00000000	     -1.97867613	      0.00000000	     -0.00000000	      0.00000000	      0.00000000	     -0.35898897	     -1.44750945	      0.00000000	     -0.00000000	      0.00000000	   -183.66204751	     -0.38573265	     -0.48450552	      0.00000000	     -0.00000000	     -0.00000000	    156.09034479	      0.00000000	      0.00000000	      0.00000000	      0.00000000	      0.00000000	      0.00000000	     -0.13120599	     -1.66484171	      0.00000000
      0.34072447	     -0.00000000	     -1.97603205	      0.00000000	     -0.00000000	      0.00000000	      0.00000000	     -0.35718370	     -1.44548290	      0.00000000	     -0.00000000	      0.00000000	   -183.22617740	     -0.38374935	     -0.48385054	      0.00000000	     -0.00000000	     -0.00000000	    155.63505840	      0.00000000	      0.00000000	      0.00000000	      0.00000000	      0.00000000	      0.00000000	     -0.13054177	     -1.66259256	      0.00000000
      0.34128602	     -0.00000000	     -1.97332182	      0.00000000	     -0.00000000	      0.00000000	      0.00000000	     -0.35537766	     -1.44340610	      0.00000000	     -0.00000000	      0.00000000	   -182.78699739	     -0.38176608	     -0.48317525	      0.00000000	     -0.00000000	     -0.00000000	    155.17666253	      0.00000000	      0.00000000	      0.00000000	      0.00000000	      0.00000000	      0.00000000	     -0.12987736	     -1.66028687	      0.00000000
      0.34184756	     -0.00000000	     -1.97054574	      0.00000000	     -0.00000000	      0.00000000	      0.00000000	     -0.35357093	     -1.44127930	      0.00000000	     -0.00000000	      0.00000000	   -182.34451944	     -0.37978293	     -0.48247984	      0.00000000	     -0.00000000	     -0.00000000	    154.71518167	      0.00000000	      0.00000000	      0.00000000	      0.00000000	      0.00000000	      0.00000000	     -0.12921278	     -1.65792489	      0.00000000
      0.34240911	     -0.00000000	     -1.96770409	      0.00000000	     -0.00000000	      0.00000000	      0.00000000	     -0.35176361	     -1.43910279	      0.00000000	     -0.00000000	      0.00000000	   -181.89875214	     -0.37779996	     -0.48176451	      0.00000000	     -0.00000000	     -0.00000000	    154.25063902	      0.00000000	      0.00000000	      0.00000000	      0.00000000	      0.00000000	      0.00000000	     -0.12854808	     -1.65550690	      0.00000000
      0.34297066	     -0.00000000	     -1.96479714	      0.00000000	     -0.00000000	      0.00000000	      0.00000000	     -0.34995576	     -1.43687685	      0.00000000	     -0.00000000	      0.00000000	   -181.44969765	     -0.37581724	     -0.48102950	      0.00000000	     -0.00000000	     -0.00000000	    153.78305723	      0.00000000	      0.00000000	      0.00000000	      0.00000000	      0.00000000	      0.00000000	     -0.12788326	     -1.65303317	      0.00000000
      0.34353221	     -0.00000000	     -1.96182516	      0.00000000	     -0.00000000	      0.00000000	      0.00000000	     -0.34814746	     -1.43460176	      0.00000000	     -0.00000000	      0.00000000	   -180.99734971	     -0.37383479	     -0.48027507	      0.00000000	     -0.00000000	     -0.00000000	    153.31245900	      0.00000000	      0.00000000	      0.00000000	      0.00000000	      0.00000000	      0.00000000	     -0.12721835	     -1.65050397	      0.00000000
      0.34409376	     -0.00000000	     -1.95878840	      0.00000000	     -0.00000000	      0.00000000	      0.00000000	     -0.34633874	     -1.43227783	      0.00000000	     -0.00000000	      0.00000000	   -180.54169715	     -0.37185260	     -0.47950150	      0.00000000	     -0.00000000	     -0.00000000	    152.83886594	      0.00000000	      0.00000000	      0.00000000	      0.00000000	      0.00000000	      0.00000000	     -0.12655336	     -1.64791956	      0.00000000
      0.34477146	     -0.00000000	     -1.95503760	      0.00000000	     -0.00000000	      0.00000000	      0.00000000	     -0.34415541	     -1.42940860	      0.00000000	     -0.00000000	      0.00000000	   -179.98737397	     -0.36946058	     -0.47854266	      0.00000000	     -0.00000000	     -0.00000000	    152.26344597	      0.00000000	      0.00000000	      0.00000000	      0.00000000	      0.00000000	      0.00000000	     -0.12575071	     -1.64472742	      0.00000000
      0.34537573	     -0.00000000	     -1.95161419	      0.00000000	     -0.00000000	      0.00000000	      0.00000000	     -0.34220826	     -1.42679091	      0.00000000	     -0.00000000	      0.00000000	   -179.48902590	     -0.36732870	     -0.47766564	      0.00000000	     -0.00000000	     -0.00000000	    151.74645497	      0.00000000	      0.00000000	      0.00000000	      0.00000000	      0.00000000	      0.00000000	     -0.12503503	     -1.64181400	      0.00000000
      0.34585227	     -0.00000000	     -1.94886216	      0.00000000	     -0.00000000	      0.00000000	      0.00000000	     -0.34067245	     -1.42468747	      0.00000000	     -0.00000000	      0.00000000	   -179.09326838	     -0.36564698	     -0.47695838	      0.00000000	     -0.00000000	     -0.00000000	    151.33666154	      0.00000000	      0.00000000	      0.00000000	      0.00000000	      0.00000000	      0.00000000	     -0.12447052	     -1.63947193	      0.00000000
      0.34632881	     -0.00000000	     -1.94606411	      0.00000000	     -0.00000000	      0.00000000	      0.00000000	     -0.33913648	     -1.42254962	      0.00000000	     -0.00000000	      0.00000000	   -178.69509697	     -0.36396589	     -0.47623865	      0.00000000	     -0.00000000	     -0.00000000	    150.92457433	      0.00000000	      0.00000000	      0.00000000	      0.00000000	      0.00000000	      0.00000000	     -0.12390604	     -1.63709084	      0.00000000
      0.34684282	     -0.00000000	     -1.94299465	      0.00000000	     -0.00000000	      0.00000000	      0.00000000	     -0.33747958	     -1.42020536	      0.00000000	     -0.00000000	      0.00000000	   -178.26288570	     -0.36215267	     -0.47544784	      0.00000000	     -0.00000000	     -0.00000000	    150.47781884	      0.00000000	      0.00000000	      0.00000000	      0.00000000	      0.00000000	      0.00000000	     -0.12329712	     -1.63447891	      0.00000000
      0.34748049	     -0.00000000	     -1.93911270	      0.00000000	     -0.00000000	      0.00000000	      0.00000000	     -0.33542382	     -1.41724203	      0.00000000	     -0.00000000	      0.00000000	   -177.72272923	     -0.35990357	     -0.47444651	      0.00000000	     -0.00000000	     -0.00000000	    149.92017175	      0.00000000	      0.00000000	      0.00000000	      0.00000000	      0.00000000	      0.00000000	     -0.12254170	     -1.63117584	      0.00000000
      0.34825717	     -0.00000000	     -1.93427413	      0.00000000	     -0.00000000	      0.00000000	      0.00000000	     -0.33291970	     -1.41355077	      0.00000000	     -0.00000000	      0.00000000	   -177.05887338	     -0.35716485	     -0.47319711	      0.00000000	     -0.00000000	     -0.00000000	    149.23586223	      0.00000000	      0.00000000	      0.00000000	      0.00000000	      0.00000000	      0.00000000	     -0.12162160	     -1.62705926	      0.00000000
      0.34870059	     -0.00000000	     -1.93145756	      0.00000000	      0.00000000	      0.00000000	      0.00000000	     -0.33149001	     -1.41140324	      0.00000000	      0.00000000	      0.00000000	   -176.67693169	     -0.35560151	     -0.47246921	      0.00000000	      0.00000000	     -0.00000000	    148.84274622	      0.00000000	      0.00000000	      0.00000000	      0.00000000	      0.00000000	      0.00000000	     -0.12109632	     -1.62466321	      0.00000000
      0.34940683	     -0.00000000	     -1.92689047	      0.00000000	     -0.00000000	      0.00000000	      0.00000000	     -0.32921289	     -1.40792288	      0.00000000	     -0.00000000	      0.00000000	   -176.06418166	     -0.35311177	     -0.47128794	      0.00000000	     -0.00000000	     -0.00000000	    148.21307650	      0.00000000	      0.00000000	      0.00000000	      0.00000000	      0.00000000	      0.00000000	     -0.12025971	     -1.62077838	      0.00000000
      0.34986741	     -0.00000000	     -1.92385843	      0.00000000	     -0.00000000	      0.00000000	      0.00000000	     -0.32772793	     -1.40561348	      0.00000000	     -0.00000000	      0.00000000	   -175.66166227	     -0.35148911	     -0.47050410	      0.00000000	     -0.00000000	     -0.00000000	    147.79971314	      0.00000000	      0.00000000	      0.00000000	      0.00000000	      0.00000000	      0.00000000	     -0.11971423	     -1.61819962	      0.00000000
      0.35032799	     -0.00000000	     -1.92078426	      0.00000000	     -0.00000000	      0.00000000	      0.00000000	     -0.32624302	     -1.40327301	      0.00000000	     -0.00000000	      0.00000000	   -175.25682170	     -0.34986622	     -0.46970853	      0.00000000	     -0.00000000	     -0.00000000	    147.38470799	      0.00000000	      0.00000000	      0.00000000	      0.00000000	      0.00000000	      0.00000000	     -0.11916874	     -1.61558521	      0.00000000
      0.35090636	     -0.00000000	     -1.91686432	      0.00000000	     -0.00000000	      0.00000000	      0.00000000	     -0.32437856	     -1.40029002	      0.00000000	     -0.00000000	      0.00000000	   -174.74519091	     -0.34782913	     -0.46869414	      0.00000000	     -0.00000000	     -0.00000000	    146.86076677	      0.00000000	      0.00000000	      0.00000000	      0.00000000	      0.00000000	      0.00000000	     -0.11848388	     -1.61225188	      0.00000000
      0.35136418	     -0.00000000	     -1.91371451	      0.00000000	     -0.00000000	      0.00000000	      0.00000000	     -0.32290292	     -1.39789420	      0.00000000	     -0.00000000	      0.00000000	   -174.33762577	     -0.34621708	     -0.46787886	      0.00000000	     -0.00000000	     -0.00000000	    146.44394748	      0.00000000	      0.00000000	      0.00000000	      0.00000000	      0.00000000	      0.00000000	     -0.11794187	     -1.60957370	      0.00000000
      0.35212544	     -0.00000000	     -1.90838561	      0.00000000	     -0.00000000	      0.00000000	      0.00000000	     -0.32044974	     -1.39384309	      0.00000000	     -0.00000000	      0.00000000	   -173.65490770	     -0.34353755	     -0.46649920	      0.00000000	     -0.00000000	     -0.00000000	    145.74684944	      0.00000000	      0.00000000	      0.00000000	      0.00000000	      0.00000000	      0.00000000	     -0.11704085	     -1.60504324	      0.00000000
      0.35258525	     -0.00000000	     -1.90511172	      0.00000000	     -0.00000000	      0.00000000	      0.00000000	     -0.31896841	     -1.39135551	      0.00000000	     -0.00000000	      0.00000000	   -173.23952070	     -0.34192036	     -0.46565210	      0.00000000	     -0.00000000	     -0.00000000	    145.32310799	      0.00000000	      0.00000000	      0.00000000	      0.00000000	      0.00000000	      0.00000000	     -0.11649686	     -1.60226026	      0.00000000
      0.35304505	     -0.00000000	     -1.90179641	      0.00000000	     -0.00000000	      0.00000000	      0.00000000	     -0.31748739	     -1.38883751	      0.00000000	     -0.00000000	      0.00000000	   -172.82184001	     -0.34030331	     -0.46479378	      0.00000000	     -0.00000000	     -0.00000000	    144.89773521	      0.00000000	      0.00000000	      0.00000000	      0.00000000	      0.00000000	      0.00000000	     -0.11595296	     -1.59944229	      0.00000000
      0.35364646	     -0.00000000	     -1.89739776	      0.00000000	     -0.00000000	      0.00000000	      0.00000000	     -0.31555088	     -1.38549821	      0.00000000	     -0.00000000	      0.00000000	   -172.27210367	     -0.33818962	     -0.46365544	      0.00000000	     -0.00000000	     -0.00000000	    144.33844950	      0.00000000	      0.00000000	      0.00000000	      0.00000000	      0.00000000	      0.00000000	     -0.11524185	     -1.59570393	      0.00000000
      0.35420179	     -0.00000000	     -1.89327346	      0.00000000	     -0.00000000	      0.00000000	      0.00000000	     -0.31376333	     -1.38236877	      0.00000000	     -0.00000000	      0.00000000	   -171.76101154	     -0.33623861	     -0.46258792	      0.00000000	     -0.00000000	     -0.00000000	    143.81938009	      0.00000000	      0.00000000	      0.00000000	      0.00000000	      0.00000000	      0.00000000	     -0.11458545	     -1.59219913	      0.00000000
      0.35475713	     -0.00000000	     -1.88908922	      0.00000000	     -0.00000000	      0.00000000	      0.00000000	     -0.31197651	     -1.37919530	      0.00000000	     -0.00000000	      0.00000000	   -171.24661648	     -0.33428931	     -0.46150577	      0.00000000	     -0.00000000	     -0.00000000	    143.29739675	      0.00000000	      0.00000000	      0.00000000	      0.00000000	      0.00000000	      0.00000000	     -0.11392942	     -1.58864385	      0.00000000
      0.35523349	     -0.00000000	     -1.88545238	      0.00000000	     -0.00000000	      0.00000000	      0.00000000	     -0.31044433	     -1.37643828	      0.00000000	     -0.00000000	      0.00000000	   -170.80270769	     -0.33261744	     -0.46056469	      0.00000000	     -0.00000000	     -0.00000000	    142.84785069	      0.00000000	      0.00000000	      0.00000000	      0.00000000	      0.00000000	      0.00000000	     -0.11336684	     -1.58555397	      0.00000000
      0.35570986	     -0.00000000	     -1.88177167	      0.00000000	     -0.00000000	     -0.00000000	      0.00000000	     -0.30891277	     -1.37364908	      0.00000000	     -0.00000000	      0.00000000	   -170.35637432	     -0.33094708	     -0.45961321	      0.00000000	     -0.00000000	     -0.00000000	    142.39610491	      0.00000000	      0.00000000	      0.00000000	      0.00000000	      0.00000000	      0.00000000	     -0.11280457	     -1.58242718	      0.00000000
      0.35618622	     -0.00000000	     -1.87804721	      0.00000000	     -0.00000000	      0.00000000	      0.00000000	     -0.30738182	     -1.37082791	      0.00000000	     -0.00000000	      0.00000000	   -169.90758842	     -0.32927725	     -0.45865030	      0.00000000	     -0.00000000	     -0.00000000	    141.94262283	      0.00000000	      0.00000000	      0.00000000	      0.00000000	      0.00000000	      0.00000000	     -0.11224251	     -1.57926352	      0.00000000
      0.35680585	     -0.00000000	     -1.87313735	      0.00000000	     -0.00000000	      0.00000000	      0.00000000	     -0.30539148	     -1.36711055	      0.00000000	     -0.00000000	      0.00000000	   -169.32019642	     -0.32710721	     -0.45738207	      0.00000000	     -0.00000000	     -0.00000000	    141.34967897	      0.00000000	      0.00000000	      0.00000000	      0.00000000	      0.00000000	      0.00000000	     -0.11151188	     -1.57509351	      0.00000000
      0.35724968	     -0.00000000	     -1.86957520	      0.00000000	     -0.00000000	      0.00000000	      0.00000000	     -0.30396650	     -1.36441485	      0.00000000	     -0.00000000	      0.00000000	   -168.89689244	     -0.32555325	     -0.45646173	      0.00000000	     -0.00000000	     -0.00000000	    140.92326045	      0.00000000	      0.00000000	      0.00000000	      0.00000000	      0.00000000	      0.00000000	     -0.11098875	     -1.57206843	      0.00000000
      0.35769351	     -0.00000000	     -1.86597534	      0.00000000	      0.00000000	      0.00000000	      0.00000000	     -0.30254220	     -1.36169161	      0.00000000	      0.00000000	      0.00000000	   -168.47148241	     -0.32400072	     -0.45553265	      0.00000000	      0.00000000	     -0.00000000	    140.49496959	      0.00000000	      0.00000000	      0.00000000	      0.00000000	      0.00000000	      0.00000000	     -0.11046595	     -1.56901168	      0.00000000
      0.35825196	     -0.00000000	     -1.86139252	      0.00000000	      0.00000000	      0.00000000	      0.00000000	     -0.30075105	     -1.35822630	      0.00000000	      0.00000000	      0.00000000	   -167.93319665	     -0.32204825	     -0.45435014	      0.00000000	      0.00000000	     -0.00000000	    139.95393108	      0.00000000	      0.00000000	      0.00000000	      0.00000000	      0.00000000	      0.00000000	     -0.10980848	     -1.56512070	      0.00000000
      0.35876866	     -0.00000000	     -1.85709938	      0.00000000	      0.00000000	      0.00000000	      0.00000000	     -0.29909479	     -1.35498151	      0.00000000	      0.00000000	      0.00000000	   -167.43216167	     -0.32024336	     -0.45324339	      0.00000000	      0.00000000	     -0.00000000	    139.45092605	      0.00000000	      0.00000000	      0.00000000	      0.00000000	      0.00000000	      0.00000000	     -0.10920058	     -1.56147614	      0.00000000
      0.35928536	     -0.00000000	     -1.85275557	      0.00000000	      0.00000000	      0.00000000	      0.00000000	     -0.29743951	     -1.35169994	      0.00000000	      0.00000000	      0.00000000	   -166.92823613	     -0.31843934	     -0.45212381	      0.00000000	      0.00000000	     -0.00000000	    138.94595208	      0.00000000	      0.00000000	      0.00000000	      0.00000000	      0.00000000	      0.00000000	     -0.10859302	     -1.55778898	      0.00000000
      0.35980207	     -0.00000000	     -1.84836122	      0.00000000	      0.00000000	      0.00000000	      0.00000000	     -0.29578531	     -1.34838160	      0.00000000	      0.00000000	      0.00000000	   -166.42144862	     -0.31663727	     -0.45099261	      0.00000000	      0.00000000	     -0.00000000	    138.43855650	      0.00000000	      0.00000000	      0.00000000	      0.00000000	      0.00000000	      0.00000000	     -0.10798593	     -1.55405942	      0.00000000
      0.36031877	     -0.00000000	     -1.84391648	      0.00000000	      0.00000000	      0.00000000	      0.00000000	     -0.29413216	     -1.34502681	      0.00000000	      0.00000000	      0.00000000	   -165.91175691	     -0.31483576	     -0.44984833	      0.00000000	      0.00000000	     -0.00000000	    137.92939837	      0.00000000	      0.00000000	      0.00000000	      0.00000000	      0.00000000	      0.00000000	     -0.10737917	     -1.55028750	      0.00000000
      0.36073701	     -0.00000000	     -1.84028187	      0.00000000	      0.00000000	      0.00000000	      0.00000000	     -0.29279489	     -1.34228453	      0.00000000	      0.00000000	      0.00000000	   -165.49710180	     -0.31337934	     -0.44891408	      0.00000000	      0.00000000	     -0.00000000	    137.51536471	      0.00000000	      0.00000000	      0.00000000	      0.00000000	      0.00000000	      0.00000000	     -0.10688844	     -1.54720350	      0.00000000
      0.36115525	     -0.00000000	     -1.83661442	      0.00000000	      0.00000000	      0.00000000	      0.00000000	     -0.29145836	     -1.33951851	      0.00000000	      0.00000000	      0.00000000	   -165.08054396	     -0.31192337	     -0.44797142	      0.00000000	      0.00000000	     -0.00000000	    137.10017120	      0.00000000	      0.00000000	      0.00000000	      0.00000000	      0.00000000	      0.00000000	     -0.10639794	     -1.54409189	      0.00000000
      0.36169285	     -0.00000000	     -1.83185219	      0.00000000	      0.00000000	      0.00000000	      0.00000000	     -0.28974159	     -1.33592827	      0.00000000	      0.00000000	      0.00000000	   -164.54234604	     -0.31005368	     -0.44674865	      0.00000000	      0.00000000	     -0.00000000	    136.56431591	      0.00000000	      0.00000000	      0.00000000	      0.00000000	      0.00000000	      0.00000000	     -0.10576794	     -1.54005195	      0.00000000
      0.36223045	     -0.00000000	     -1.82703595	      0.00000000	      0.00000000	      0.00000000	      0.00000000	     -0.28802614	     -1.33229906	      0.00000000	      0.00000000	      0.00000000	   -164.00101115	     -0.30818512	     -0.44551248	      0.00000000	      0.00000000	     -0.00000000	    136.02643648	      0.00000000	      0.00000000	      0.00000000	      0.00000000	      0.00000000	      0.00000000	     -0.10513840	     -1.53596668	      0.00000000
      0.36265555	     -0.00000000	     -1.82318936	      0.00000000	      0.00000000	      0.00000000	      0.00000000	     -0.28667067	     -1.32940167	      0.00000000	      0.00000000	      0.00000000	   -163.57075770	     -0.30670933	     -0.44452660	      0.00000000	      0.00000000	     -0.00000000	    135.59926421	      0.00000000	      0.00000000	      0.00000000	      0.00000000	      0.00000000	      0.00000000	     -0.10464103	     -1.53270432	      0.00000000
      0.36308066	     -0.00000000	     -1.81930916	      0.00000000	      0.00000000	      0.00000000	      0.00000000	     -0.28531607	     -1.32648009	      0.00000000	      0.00000000	      0.00000000	   -163.13853833	     -0.30523417	     -0.44353233	      0.00000000	      0.00000000	     -0.00000000	    135.17089385	      0.00000000	      0.00000000	      0.00000000	      0.00000000	      0.00000000	      0.00000000	     -0.10414395	     -1.52941379	      0.00000000
      0.36357874	     -0.00000000	     -1.81472015	      0.00000000	      0.00000000	      0.00000000	      0.00000000	     -0.28373010	     -1.32302617	      0.00000000	      0.00000000	      0.00000000	   -162.62964045	     -0.30350747	     -0.44235771	      0.00000000	      0.00000000	     -0.00000000	    134.66708178	      0.00000000	      0.00000000	      0.00000000	      0.00000000	      0.00000000	      0.00000000	     -0.10356201	     -1.52552263	      0.00000000
      0.36407683	     -0.00000000	     -1.81008523	      0.00000000	      0.00000000	      0.00000000	      0.00000000	     -0.28214540	     -1.31953924	      0.00000000	      0.00000000	      0.00000000	   -162.11804965	     -0.30178197	     -0.44117199	      0.00000000	      0.00000000	     -0.00000000	    134.16153435	      0.00000000	      0.00000000	      0.00000000	      0.00000000	      0.00000000	      0.00000000	     -0.10298052	     -1.52159301	      0.00000000
      0.36452790	     -0.00000000	     -1.80584821	      0.00000000	      0.00000000	      0.00000000	      0.00000000	     -0.28071144	     -1.31635294	      0.00000000	      0.00000000	      0.00000000	   -161.65243695	     -0.30022102	     -0.44008940	      0.00000000	      0.00000000	     -0.00000000	    133.70191750	      0.00000000	      0.00000000	      0.00000000	      0.00000000	      0.00000000	      0.00000000	     -0.10245438	     -1.51800120	      0.00000000
      0.36497898	     -0.00000000	     -1.80157373	      0.00000000	      0.00000000	      0.00000000	      0.00000000	     -0.27927857	     -1.31313976	      0.00000000	      0.00000000	      0.00000000	   -161.18461344	     -0.29866107	     -0.43899778	      0.00000000	      0.00000000	     -0.00000000	    133.24091193	      0.00000000	      0.00000000	      0.00000000	      0.00000000	      0.00000000	      0.00000000	     -0.10192863	     -1.51437802	      0.00000000
      0.36543788	     -0.00000000	     -1.79718677	      0.00000000	      0.00000000	      0.00000000	      0.00000000	     -0.27782206	     -1.30984330	      0.00000000	      0.00000000	      0.00000000	   -160.70642727	     -0.29707570	     -0.43787868	      0.00000000	      0.00000000	     -0.00000000	    132.77023813	      0.00000000	      0.00000000	      0.00000000	      0.00000000	      0.00000000	      0.00000000	     -0.10139423	     -1.51065995	      0.00000000
      0.36589678	     -0.00000000	     -1.79276122	      0.00000000	      0.00000000	      0.00000000	      0.00000000	     -0.27636674	     -1.30651920	      0.00000000	      0.00000000	      0.00000000	   -160.22595496	     -0.29549152	     -0.43675047	      0.00000000	      0.00000000	     -0.00000000	    132.29809853	      0.00000000	      0.00000000	      0.00000000	      0.00000000	      0.00000000	      0.00000000	     -0.10086025	     -1.50690960	      0.00000000
      0.36630098	     -0.00000000	     -1.78883118	      0.00000000	      0.00000000	      0.00000000	      0.00000000	     -0.27508589	     -1.30356837	      0.00000000	      0.00000000	      0.00000000	   -159.80085790	     -0.29409745	     -0.43574957	      0.00000000	      0.00000000	     -0.00000000	    131.88087727	      0.00000000	      0.00000000	      0.00000000	      0.00000000	      0.00000000	      0.00000000	     -0.10039032	     -1.50357954	      0.00000000
      0.36685382	     -0.00000000	     -1.78340782	      0.00000000	      0.00000000	      0.00000000	      0.00000000	     -0.27333567	     -1.29949798	      0.00000000	      0.00000000	      0.00000000	   -159.21659022	     -0.29219269	     -0.43436973	      0.00000000	      0.00000000	     -0.00000000	    131.30826733	      0.00000000	      0.00000000	      0.00000000	      0.00000000	      0.00000000	      0.00000000	     -0.09974818	     -1.49898471	      0.00000000
      0.36740666	     -0.00000000	     -1.77792887	      0.00000000	      0.00000000	      0.00000000	      0.00000000	     -0.27158729	     -1.29538790	      0.00000000	      0.00000000	      0.00000000	   -158.62899486	     -0.29028954	     -0.43297669	      0.00000000	      0.00000000	     -0.00000000	    130.73367811	      0.00000000	      0.00000000	      0.00000000	      0.00000000	      0.00000000	      0.00000000	     -0.09910669	     -1.49434340	      0.00000000
      0.36777643	     -0.00000000	     -1.77423319	      0.00000000	      0.00000000	      0.00000000	      0.00000000	     -0.27041896	     -1.29261660	      0.00000000	      0.00000000	      0.00000000	   -158.23413783	     -0.28901836	     -0.43203856	      0.00000000	      0.00000000	     -0.00000000	    130.34785434	      0.00000000	      0.00000000	      0.00000000	      0.00000000	      0.00000000	      0.00000000	     -0.09867808	     -1.49121315	      0.00000000
      0.36814621	     -0.00000000	     -1.77051278	      0.00000000	      0.00000000	      0.00000000	      0.00000000	     -0.26925147	     -1.28982768	      0.00000000	      0.00000000	      0.00000000	   -157.83778741	     -0.28774782	     -0.43109447	      0.00000000	      0.00000000	     -0.00000000	    129.96121334	      0.00000000	      0.00000000	      0.00000000	      0.00000000	      0.00000000	      0.00000000	     -0.09824974	     -1.48806222	      0.00000000
      0.36860420	     -0.00000000	     -1.76587052	      0.00000000	      0.00000000	      0.00000000	      0.00000000	     -0.26780670	     -1.28634897	      0.00000000	      0.00000000	      0.00000000	   -157.34482815	     -0.28617572	     -0.42991764	      0.00000000	      0.00000000	     -0.00000000	    129.48089611	      0.00000000	      0.00000000	      0.00000000	      0.00000000	      0.00000000	      0.00000000	     -0.09771970	     -1.48413099	      0.00000000
      0.36906220	     -0.00000000	     -1.76119048	      0.00000000	      0.00000000	      0.00000000	      0.00000000	     -0.26636330	     -1.28284334	      0.00000000	      0.00000000	      0.00000000	   -156.84958843	     -0.28460501	     -0.42873217	      0.00000000	      0.00000000	     -0.00000000	    128.99917042	      0.00000000	      0.00000000	      0.00000000	      0.00000000	      0.00000000	      0.00000000	     -0.09719015	     -1.48016822	      0.00000000
      0.36946856	     -0.00000000	     -1.75700649	      0.00000000	      0.00000000	      0.00000000	      0.00000000	     -0.26508382	     -1.27971045	      0.00000000	      0.00000000	      0.00000000	   -156.40828087	     -0.28321283	     -0.42767346	      0.00000000	      0.00000000	     -0.00000000	    128.57045739	      0.00000000	      0.00000000	      0.00000000	      0.00000000	      0.00000000	      0.00000000	     -0.09672076	     -1.47662588	      0.00000000
      0.36999560	     -0.00000000	     -1.75153586	      0.00000000	      0.00000000	      0.00000000	      0.00000000	     -0.26342605	     -1.27561579	      0.00000000	      0.00000000	      0.00000000	   -155.83324904	     -0.28140916	     -0.42629064	      0.00000000	      0.00000000	     -0.00000000	    128.01267009	      0.00000000	      0.00000000	      0.00000000	      0.00000000	      0.00000000	      0.00000000	     -0.09611259	     -1.47199479	      0.00000000
      0.37052264	     -0.00000000	     -1.74601556	      0.00000000	      0.00000000	      0.00000000	      0.00000000	     -0.26177019	     -1.27148588	      0.00000000	      0.00000000	      0.00000000	   -155.25518878	     -0.27960724	     -0.42489637	      0.00000000	      0.00000000	     -0.00000000	    127.45313909	      0.00000000	      0.00000000	      0.00000000	      0.00000000	      0.00000000	      0.00000000	     -0.09550510	     -1.46732226	      0.00000000
      0.37090835	     -0.00000000	     -1.74194416	      0.00000000	      0.00000000	      0.00000000	      0.00000000	     -0.26055964	     -1.26844110	      0.00000000	      0.00000000	      0.00000000	   -154.83024331	     -0.27829036	     -0.42386959	      0.00000000	      0.00000000	     -0.00000000	    127.04222414	      0.00000000	      0.00000000	      0.00000000	      0.00000000	      0.00000000	      0.00000000	     -0.09506102	     -1.46387658	      0.00000000
      0.37129406	     -0.00000000	     -1.73784631	      0.00000000	      0.00000000	      0.00000000	      0.00000000	     -0.25935014	     -1.26537758	      0.00000000	      0.00000000	      0.00000000	   -154.40367206	     -0.27697436	     -0.42283666	      0.00000000	      0.00000000	     -0.00000000	    126.63042763	      0.00000000	      0.00000000	      0.00000000	      0.00000000	      0.00000000	      0.00000000	     -0.09461730	     -1.46040883	      0.00000000
      0.37172029	     -0.00000000	     -1.73328724	      0.00000000	      0.00000000	      0.00000000	      0.00000000	     -0.25801484	     -1.26197044	      0.00000000	      0.00000000	      0.00000000	   -153.93041422	     -0.27552168	     -0.42168870	      0.00000000	      0.00000000	     -0.00000000	    126.17411226	      0.00000000	      0.00000000	      0.00000000	      0.00000000	      0.00000000	      0.00000000	     -0.09412745	     -1.45655120	      0.00000000
      0.37214652	     -0.00000000	     -1.72869599	      0.00000000	      0.00000000	      0.00000000	      0.00000000	     -0.25668089	     -1.25854053	      0.00000000	      0.00000000	      0.00000000	   -153.45517798	     -0.27407036	     -0.42053360	      0.00000000	      0.00000000	     -0.00000000	    125.71661781	      0.00000000	      0.00000000	      0.00000000	      0.00000000	      0.00000000	      0.00000000	     -0.09363808	     -1.45266678	      0.00000000
      0.37260308	     -0.00000000	     -1.72374239	      0.00000000	      0.00000000	      0.00000000	      0.00000000	     -0.25525351	     -1.25484132	      0.00000000	      0.00000000	      0.00000000	   -152.94393537	     -0.27251757	     -0.41928873	      0.00000000	      0.00000000	     -0.00000000	    125.22513863	      0.00000000	      0.00000000	      0.00000000	      0.00000000	      0.00000000	      0.00000000	     -0.09311446	     -1.44847628	      0.00000000
      0.37305964	     -0.00000000	     -1.71875205	      0.00000000	      0.00000000	      0.00000000	      0.00000000	     -0.25382771	     -1.25111616	      0.00000000	      0.00000000	      0.00000000	   -152.43041981	     -0.27096634	     -0.41803573	      0.00000000	      0.00000000	     -0.00000000	    124.73234375	      0.00000000	      0.00000000	      0.00000000	      0.00000000	      0.00000000	      0.00000000	     -0.09259140	     -1.44425520	      0.00000000
      0.37345145	     -0.00000000	     -1.71444031	      0.00000000	      0.00000000	      0.00000000	      0.00000000	     -0.25260542	     -1.24789872	      0.00000000	      0.00000000	      0.00000000	   -151.98793741	     -0.26963667	     -0.41695430	      0.00000000	      0.00000000	     -0.00000000	    124.30827972	      0.00000000	      0.00000000	      0.00000000	      0.00000000	      0.00000000	      0.00000000	     -0.09214302	     -1.44060853	      0.00000000
      0.37394561	     -0.00000000	     -1.70896373	      0.00000000	      0.00000000	      0.00000000	      0.00000000	     -0.25106552	     -1.24381363	      0.00000000	      0.00000000	      0.00000000	   -151.42747606	     -0.26796156	     -0.41558219	      0.00000000	      0.00000000	     -0.00000000	    123.77194928	      0.00000000	      0.00000000	      0.00000000	      0.00000000	      0.00000000	      0.00000000	     -0.09157813	     -1.43597724	      0.00000000
      0.37443977	     -0.00000000	     -1.70344443	      0.00000000	      0.00000000	      0.00000000	      0.00000000	     -0.24952753	     -1.23969846	      0.00000000	      0.00000000	      0.00000000	   -150.86434491	     -0.26628823	     -0.41420058	      0.00000000	      0.00000000	     -0.00000000	    123.23416609	      0.00000000	      0.00000000	      0.00000000	      0.00000000	      0.00000000	      0.00000000	     -0.09101391	     -1.43131041	      0.00000000
      0.37481075	     -0.00000000	     -1.69927295	      0.00000000	      0.00000000	      0.00000000	      0.00000000	     -0.24837422	     -1.23658934	      0.00000000	      0.00000000	      0.00000000	   -150.43985086	     -0.26503373	     -0.41315776	      0.00000000	      0.00000000	     -0.00000000	    122.82924689	      0.00000000	      0.00000000	      0.00000000	      0.00000000	      0.00000000	      0.00000000	     -0.09059084	     -1.42778365	      0.00000000
      0.37518173	     -0.00000000	     -1.69507750	      0.00000000	      0.00000000	      0.00000000	      0.00000000	     -0.24722201	     -1.23346339	      0.00000000	      0.00000000	      0.00000000	   -150.01385133	     -0.26378027	     -0.41210967	      0.00000000	      0.00000000	     -0.00000000	    122.42351526	      0.00000000	      0.00000000	      0.00000000	      0.00000000	      0.00000000	      0.00000000	     -0.09016816	     -1.42423696	      0.00000000
      0.37562148	     -0.00000000	     -1.69007329	      0.00000000	      0.00000000	      0.00000000	      0.00000000	     -0.24585766	     -1.22973612	      0.00000000	      0.00000000	      0.00000000	   -149.50693861	     -0.26229617	     -0.41086090	      0.00000000	      0.00000000	     -0.00000000	    121.94134238	      0.00000000	      0.00000000	      0.00000000	      0.00000000	      0.00000000	      0.00000000	     -0.08966767	     -1.42000705	      0.00000000
      0.37606123	     -0.00000000	     -1.68503557	      0.00000000	      0.00000000	      0.00000000	      0.00000000	     -0.24449488	     -1.22598534	      0.00000000	      0.00000000	      0.00000000	   -148.99791028	     -0.26081360	     -0.40960485	      0.00000000	      0.00000000	     -0.00000000	    121.45802326	      0.00000000	      0.00000000	      0.00000000	      0.00000000	      0.00000000	      0.00000000	     -0.08916774	     -1.41574929	      0.00000000
      0.37643692	     -0.00000000	     -1.68070529	      0.00000000	      0.00000000	      0.00000000	      0.00000000	     -0.24333193	     -1.22276239	      0.00000000	      0.00000000	      0.00000000	   -148.56137437	     -0.25954855	     -0.40852638	      0.00000000	      0.00000000	     -0.00000000	    121.04407894	      0.00000000	      0.00000000	      0.00000000	      0.00000000	      0.00000000	      0.00000000	     -0.08874113	     -1.41208984	      0.00000000
      0.37690935	     -0.00000000	     -1.67522538	      0.00000000	      0.00000000	      0.00000000	      0.00000000	     -0.24187120	     -1.21868527	      0.00000000	      0.00000000	      0.00000000	   -148.01024424	     -0.25795963	     -0.40716306	      0.00000000	      0.00000000	     -0.00000000	    120.52223977	      0.00000000	      0.00000000	      0.00000000	      0.00000000	      0.00000000	      0.00000000	     -0.08820529	     -1.40745940	      0.00000000
      0.37738178	     -0.00000000	     -1.66970707	      0.00000000	      0.00000000	      0.00000000	      0.00000000	     -0.24041235	     -1.21458129	      0.00000000	      0.00000000	      0.00000000	   -147.45666684	     -0.25637247	     -0.40579139	      0.00000000	      0.00000000	     -0.00000000	    119.99914016	      0.00000000	      0.00000000	      0.00000000	      0.00000000	      0.00000000	      0.00000000	     -0.08767011	     -1.40279707	      0.00000000
      0.37774155	     -0.00000000	     -1.66547898	      0.00000000	      0.00000000	      0.00000000	      0.00000000	     -0.23930268	     -1.21143795	      0.00000000	      0.00000000	      0.00000000	   -147.03347108	     -0.25516544	     -0.40474177	      0.00000000	      0.00000000	     -0.00000000	    119.59972368	      0.00000000	      0.00000000	      0.00000000	      0.00000000	      0.00000000	      0.00000000	     -0.08726305	     -1.39922524	      0.00000000
      0.37810132	     -0.00000000	     -1.66122872	      0.00000000	      0.00000000	      0.00000000	      0.00000000	     -0.23819412	     -1.20827912	      0.00000000	      0.00000000	      0.00000000	   -146.60885659	     -0.25395949	     -0.40368743	      0.00000000	      0.00000000	     -0.00000000	    119.19956249	      0.00000000	      0.00000000	      0.00000000	      0.00000000	      0.00000000	      0.00000000	     -0.08685638	     -1.39563502	      0.00000000
      0.37853371	     -0.00000000	     -1.65609128	      0.00000000	      0.00000000	      0.00000000	      0.00000000	     -0.23686330	     -1.20446220	      0.00000000	      0.00000000	      0.00000000	   -146.09666605	     -0.25251188	     -0.40241441	      0.00000000	      0.00000000	     -0.00000000	    118.71750322	      0.00000000	      0.00000000	      0.00000000	      0.00000000	      0.00000000	      0.00000000	     -0.08636820	     -1.39129585	      0.00000000
      0.37896610	     -0.00000000	     -1.65092196	      0.00000000	      0.00000000	      0.00000000	      0.00000000	     -0.23553411	     -1.20062307	      0.00000000	      0.00000000	      0.00000000	   -145.58242357	     -0.25106583	     -0.40113460	      0.00000000	      0.00000000	     -0.00000000	    118.23439566	      0.00000000	      0.00000000	      0.00000000	      0.00000000	      0.00000000	      0.00000000	     -0.08588059	     -1.38693026	      0.00000000
      0.37932718	     -0.00000000	     -1.64658088	      0.00000000	      0.00000000	      0.00000000	      0.00000000	     -0.23442543	     -1.19740013	      0.00000000	      0.00000000	      0.00000000	   -145.15143509	     -0.24985980	     -0.40006104	      0.00000000	      0.00000000	     -0.00000000	    117.83003337	      0.00000000	      0.00000000	      0.00000000	      0.00000000	      0.00000000	      0.00000000	     -0.08547388	     -1.38326452	      0.00000000
      0.37978256	     -0.00000000	     -1.64107442	      0.00000000	      0.00000000	      0.00000000	      0.00000000	     -0.23302885	     -1.19331340	      0.00000000	      0.00000000	      0.00000000	   -144.60584600	     -0.24834063	     -0.39870074	      0.00000000	      0.00000000	     -0.00000000	    117.31889197	      0.00000000	      0.00000000	      0.00000000	      0.00000000	      0.00000000	      0.00000000	     -0.08496157	     -1.37861523	      0.00000000
      0.38001152	     -0.00000000	     -1.63829254	      0.00000000	      0.00000000	      0.00000000	      0.00000000	     -0.23232735	     -1.19124940	      0.00000000	      0.00000000	      0.00000000	   -144.33066127	     -0.24757736	     -0.39801386	      0.00000000	      0.00000000	     -0.00000000	    117.06151538	      0.00000000	      0.00000000	      0.00000000	      0.00000000	      0.00000000	      0.00000000	     -0.08470422	     -1.37626658	      0.00000000
      0.38024049	     -0.00000000	     -1.63550179	      0.00000000	      0.00000000	      0.00000000	      0.00000000	     -0.23162633	     -1.18917922	      0.00000000	      0.00000000	      0.00000000	   -144.05490700	     -0.24681473	     -0.39732533	      0.00000000	      0.00000000	     -0.00000000	    116.80376425	      0.00000000	      0.00000000	      0.00000000	      0.00000000	      0.00000000	      0.00000000	     -0.08444705	     -1.37391060	      0.00000000
      0.38064143	     -0.00000000	     -1.63059356	      0.00000000	      0.00000000	      0.00000000	      0.00000000	     -0.23039993	     -1.18553924	      0.00000000	      0.00000000	      0.00000000	   -143.57065779	     -0.24548063	     -0.39611540	      0.00000000	      0.00000000	     -0.00000000	    116.35161164	      0.00000000	      0.00000000	      0.00000000	      0.00000000	      0.00000000	      0.00000000	     -0.08399716	     -1.36976738	      0.00000000
      0.38104238	     -0.00000000	     -1.62565838	      0.00000000	      0.00000000	      0.00000000	      0.00000000	     -0.22917504	     -1.18188048	      0.00000000	      0.00000000	      0.00000000	   -143.08467392	     -0.24414788	     -0.39489944	      0.00000000	      0.00000000	     -0.00000000	    115.89867772	      0.00000000	      0.00000000	      0.00000000	      0.00000000	      0.00000000	      0.00000000	     -0.08354780	     -1.36560178	      0.00000000
      0.38142924	     -0.00000000	     -1.62087118	      0.00000000	      0.00000000	      0.00000000	      0.00000000	     -0.22799471	     -1.17833246	      0.00000000	      0.00000000	      0.00000000	   -142.61416480	     -0.24286361	     -0.39372067	      0.00000000	      0.00000000	     -0.00000000	    115.46080243	      0.00000000	      0.00000000	      0.00000000	      0.00000000	      0.00000000	      0.00000000	     -0.08311478	     -1.36156142	      0.00000000
      0.38181610	     -0.00000000	     -1.61605931	      0.00000000	      0.00000000	      0.00000000	      0.00000000	     -0.22681594	     -1.17476709	      0.00000000	      0.00000000	      0.00000000	   -142.14212556	     -0.24158082	     -0.39253603	      0.00000000	      0.00000000	     -0.00000000	    115.02224155	      0.00000000	      0.00000000	      0.00000000	      0.00000000	      0.00000000	      0.00000000	     -0.08268231	     -1.35750050	      0.00000000
      0.38224289	     -0.00000000	     -1.61072248	      0.00000000	      0.00000000	      0.00000000	      0.00000000	     -0.22551744	     -1.17081374	      0.00000000	      0.00000000	      0.00000000	   -141.61965375	     -0.24016770	     -0.39122237	      0.00000000	      0.00000000	     -0.00000000	    114.53756474	      0.00000000	      0.00000000	      0.00000000	      0.00000000	      0.00000000	      0.00000000	     -0.08220591	     -1.35299682	      0.00000000
      0.38266968	     -0.00000000	     -1.60535635	      0.00000000	      0.00000000	      0.00000000	      0.00000000	     -0.22422105	     -1.16683963	      0.00000000	      0.00000000	      0.00000000	   -141.09543708	     -0.23875656	     -0.38990111	      0.00000000	      0.00000000	     -0.00000000	    114.05218939	      0.00000000	      0.00000000	      0.00000000	      0.00000000	      0.00000000	      0.00000000	     -0.08173026	     -1.34846862	      0.00000000
      0.38303998	     -0.00000000	     -1.60067705	      0.00000000	      0.00000000	      0.00000000	      0.00000000	     -0.22309807	     -1.16337484	      0.00000000	      0.00000000	      0.00000000	   -140.63924859	     -0.23753418	     -0.38874878	      0.00000000	      0.00000000	     -0.00000000	    113.63039879	      0.00000000	      0.00000000	      0.00000000	      0.00000000	      0.00000000	      0.00000000	     -0.08131822	     -1.34452015	      0.00000000
      0.38341028	     -0.00000000	     -1.59597631	      0.00000000	      0.00000000	      0.00000000	      0.00000000	     -0.22197683	     -1.15989476	      0.00000000	      0.00000000	      0.00000000	   -140.18183701	     -0.23631357	     -0.38759066	      0.00000000	      0.00000000	     -0.00000000	    113.20810994	      0.00000000	      0.00000000	      0.00000000	      0.00000000	      0.00000000	      0.00000000	     -0.08090682	     -1.34055369	      0.00000000
      0.38383655	     -0.00000000	     -1.59053897	      0.00000000	      0.00000000	      0.00000000	      0.00000000	     -0.22068839	     -1.15586997	      0.00000000	      0.00000000	      0.00000000	   -139.65383522	     -0.23491094	     -0.38625050	      0.00000000	      0.00000000	     -0.00000000	    112.72133308	      0.00000000	      0.00000000	      0.00000000	      0.00000000	      0.00000000	      0.00000000	     -0.08043407	     -1.33596579	      0.00000000
      0.38426282	     -0.00000000	     -1.58507414	      0.00000000	      0.00000000	      0.00000000	      0.00000000	     -0.21940244	     -1.15182550	      0.00000000	      0.00000000	      0.00000000	   -139.12431670	     -0.23351074	     -0.38490245	      0.00000000	      0.00000000	     -0.00000000	    112.23404419	      0.00000000	      0.00000000	      0.00000000	      0.00000000	      0.00000000	      0.00000000	     -0.07996220	     -1.33135475	      0.00000000
      0.38460328	     -0.00000000	     -1.58069004	      0.00000000	      0.00000000	      0.00000000	      0.00000000	     -0.21837724	     -1.14858127	      0.00000000	      0.00000000	      0.00000000	   -138.70035353	     -0.23239450	     -0.38382042	      0.00000000	      0.00000000	     -0.00000000	    111.84438410	      0.00000000	      0.00000000	      0.00000000	      0.00000000	      0.00000000	      0.00000000	     -0.07958602	     -1.32765565	      0.00000000
      0.38503700	     -0.00000000	     -1.57508048	      0.00000000	      0.00000000	      0.00000000	      0.00000000	     -0.21707368	     -1.14443068	      0.00000000	      0.00000000	      0.00000000	   -138.15895357	     -0.23097520	     -0.38243507	      0.00000000	      0.00000000	     -0.00000000	    111.34744861	      0.00000000	      0.00000000	      0.00000000	      0.00000000	      0.00000000	      0.00000000	     -0.07910769	     -1.32292258	      0.00000000
      0.38547072	     -0.00000000	     -1.56944401	      0.00000000	      0.00000000	      0.00000000	      0.00000000	     -0.21577295	     -1.14026075	      0.00000000	      0.00000000	      0.00000000	   -137.61613443	     -0.22955864	     -0.38104155	      0.00000000	      0.00000000	     -0.00000000	    110.85014976	      0.00000000	      0.00000000	      0.00000000	      0.00000000	      0.00000000	      0.00000000	     -0.07863037	     -1.31816680	      0.00000000
      0.38580423	     -0.00000000	     -1.56509182	      0.00000000	      0.00000000	      0.00000000	      0.00000000	     -0.21477474	     -1.13704127	      0.00000000	      0.00000000	      0.00000000	   -137.19780980	     -0.22847170	     -0.37996499	      0.00000000	      0.00000000	     -0.00000000	    110.46732102	      0.00000000	      0.00000000	      0.00000000	      0.00000000	      0.00000000	      0.00000000	     -0.07826408	     -1.31449467	      0.00000000
      0.38620640	     -0.00000000	     -1.55982336	      0.00000000	      0.00000000	      0.00000000	      0.00000000	     -0.21357340	     -1.13314438	      0.00000000	      0.00000000	      0.00000000	   -136.69233273	     -0.22716349	     -0.37866077	      0.00000000	      0.00000000	     -0.00000000	    110.00536221	      0.00000000	      0.00000000	      0.00000000	      0.00000000	      0.00000000	      0.00000000	     -0.07782325	     -1.31004943	      0.00000000
      0.38660857	     -0.00000000	     -1.55453311	      0.00000000	      0.00000000	      0.00000000	      0.00000000	     -0.21237470	     -1.12923180	      0.00000000	      0.00000000	      0.00000000	   -136.18575676	     -0.22585801	     -0.37734999	      0.00000000	      0.00000000	     -0.00000000	    109.54310758	      0.00000000	      0.00000000	      0.00000000	      0.00000000	      0.00000000	      0.00000000	     -0.07738337	     -1.30558580	      0.00000000
      0.38701561	     -0.00000000	     -1.54915704	      0.00000000	      0.00000000	      0.00000000	      0.00000000	     -0.21116422	     -1.12525616	      0.00000000	      0.00000000	      0.00000000	   -135.67196779	     -0.22453977	     -0.37601699	      0.00000000	      0.00000000	     -0.00000000	    109.07488366	      0.00000000	      0.00000000	      0.00000000	      0.00000000	      0.00000000	      0.00000000	     -0.07693917	     -1.30104977	      0.00000000
      0.38742266	      0.00000000	     -1.54375963	      0.00000000	      0.00000000	      0.00000000	      0.00000000	     -0.20995655	     -1.12126517	      0.00000000	      0.00000000	      0.00000000	   -135.15712686	     -0.22322443	     -0.37467748	      0.00000000	      0.00000000	     -0.00000000	    108.60643408	      0.00000000	      0.00000000	      0.00000000	      0.00000000	      0.00000000	      0.00000000	     -0.07649599	     -1.29649572	      0.00000000
      0.38781231	      0.00000000	     -1.53857335	      0.00000000	      0.00000000	      0.00000000	      0.00000000	     -0.20880320	     -1.11743068	      0.00000000	      0.00000000	      0.00000000	   -134.66334497	     -0.22196831	     -0.37338952	      0.00000000	      0.00000000	     -0.00000000	    108.15771362	      0.00000000	      0.00000000	      0.00000000	      0.00000000	      0.00000000	      0.00000000	     -0.07607275	     -1.29211982	      0.00000000
      0.38820195	     -0.00000000	     -1.53336840	      0.00000000	      0.00000000	      0.00000000	      0.00000000	     -0.20765252	     -1.11358279	      0.00000000	      0.00000000	      0.00000000	   -134.16866273	     -0.22071498	     -0.37209589	      0.00000000	      0.00000000	     -0.00000000	    107.70883152	      0.00000000	      0.00000000	      0.00000000	      0.00000000	      0.00000000	      0.00000000	     -0.07565047	     -1.28772817	      0.00000000
      0.38860772	     -0.00000000	     -1.52792878	      0.00000000	      0.00000000	      0.00000000	      0.00000000	     -0.20645715	     -1.10956184	      0.00000000	      0.00000000	      0.00000000	   -133.65260240	     -0.21941304	     -0.37074310	      0.00000000	      0.00000000	     -0.00000000	    107.24114255	      0.00000000	      0.00000000	      0.00000000	      0.00000000	      0.00000000	      0.00000000	     -0.07521180	     -1.28313854	      0.00000000
      0.38901348	     -0.00000000	     -1.52246987	      0.00000000	      0.00000000	      0.00000000	      0.00000000	     -0.20526478	     -1.10552708	      0.00000000	      0.00000000	      0.00000000	   -133.13562781	     -0.21811418	     -0.36938443	      0.00000000	      0.00000000	     -0.00000000	    106.77335538	      0.00000000	      0.00000000	      0.00000000	      0.00000000	      0.00000000	      0.00000000	     -0.07477422	     -1.27853264	      0.00000000
      0.38939013	     -0.00000000	     -1.51738584	      0.00000000	      0.00000000	      0.00000000	      0.00000000	     -0.20416071	     -1.10176983	      0.00000000	      0.00000000	      0.00000000	   -132.65497064	     -0.21691158	     -0.36811840	      0.00000000	      0.00000000	     -0.00000000	    106.33896217	      0.00000000	      0.00000000	      0.00000000	      0.00000000	      0.00000000	      0.00000000	     -0.07436904	     -1.27424309	      0.00000000
      0.38976677	     -0.00000000	     -1.51228598	      0.00000000	      0.00000000	      0.00000000	      0.00000000	     -0.20305929	     -1.09800129	      0.00000000	      0.00000000	      0.00000000	   -132.17357779	     -0.21571176	     -0.36684763	      0.00000000	      0.00000000	     -0.00000000	    105.90451048	      0.00000000	      0.00000000	      0.00000000	      0.00000000	      0.00000000	      0.00000000	     -0.07396483	     -1.26994020	      0.00000000
      0.39017406	     -0.00000000	     -1.50675377	      0.00000000	      0.00000000	      0.00000000	      0.00000000	     -0.20187129	     -1.09391374	      0.00000000	      0.00000000	      0.00000000	   -131.65222074	     -0.21441767	     -0.36546849	      0.00000000	      0.00000000	     -0.00000000	    105.43457646	      0.00000000	      0.00000000	      0.00000000	      0.00000000	      0.00000000	      0.00000000	     -0.07352885	     -1.26527258	      0.00000000
      0.39058135	      0.00000000	     -1.50120395	      0.00000000	      0.00000000	      0.00000000	      0.00000000	     -0.20068646	     -1.08981372	      0.00000000	      0.00000000	      0.00000000	   -131.13005635	     -0.21312685	     -0.36408405	      0.00000000	      0.00000000	     -0.00000000	    104.96466123	      0.00000000	      0.00000000	      0.00000000	      0.00000000	      0.00000000	      0.00000000	     -0.07309401	     -1.26059016	      0.00000000
      0.39093698	     -0.00000000	     -1.49634408	      0.00000000	     -0.00000000	      0.00000000	      0.00000000	     -0.19965458	     -1.08622384	      0.00000000	     -0.00000000	      0.00000000	   -130.67349715	     -0.21200271	     -0.36287131	      0.00000000	     -0.00000000	     -0.00000000	    104.55427185	      0.00000000	      0.00000000	      0.00000000	      0.00000000	      0.00000000	      0.00000000	     -0.07271531	     -1.25648991	      0.00000000
      0.39129261	     -0.00000000	     -1.49147144	      0.00000000	     -0.00000000	      0.00000000	      0.00000000	     -0.19862517	     -1.08262498	      0.00000000	     -0.00000000	      0.00000000	   -130.21636378	     -0.21088118	     -0.36165485	      0.00000000	     -0.00000000	     -0.00000000	    104.14390065	      0.00000000	      0.00000000	      0.00000000	      0.00000000	      0.00000000	      0.00000000	     -0.07233751	     -1.25237896	      0.00000000
      0.39169949	     -0.00000000	     -1.48588130	      0.00000000	     -0.00000000	      0.00000000	      0.00000000	     -0.19745048	     -1.07849670	      0.00000000	     -0.00000000	      0.00000000	   -129.69267257	     -0.20960142	     -0.36025889	      0.00000000	     -0.00000000	     -0.00000000	    103.67435012	      0.00000000	      0.00000000	      0.00000000	      0.00000000	      0.00000000	      0.00000000	     -0.07190640	     -1.24766276	      0.00000000
      0.39210637	     -0.00000000	     -1.48027530	      0.00000000	     -0.00000000	      0.00000000	      0.00000000	     -0.19627910	     -1.07435734	      0.00000000	     -0.00000000	      0.00000000	   -129.16827327	     -0.20832502	     -0.35885825	      0.00000000	     -0.00000000	     -0.00000000	    103.20492810	      0.00000000	      0.00000000	      0.00000000	      0.00000000	      0.00000000	      0.00000000	     -0.07147648	     -1.24293327	      0.00000000
      0.39242982	     -0.00000000	     -1.47580772	      0.00000000	     -0.00000000	      0.00000000	      0.00000000	     -0.19535028	     -1.07105900	      0.00000000	     -0.00000000	      0.00000000	   -128.75091592	     -0.20731299	     -0.35774187	      0.00000000	     -0.00000000	     -0.00000000	    102.83174468	      0.00000000	      0.00000000	      0.00000000	      0.00000000	      0.00000000	      0.00000000	     -0.07113558	     -1.23916430	      0.00000000
      0.39284453	     -0.00000000	     -1.47006590	      0.00000000	     -0.00000000	      0.00000000	      0.00000000	     -0.19416257	     -1.06682050	      0.00000000	     -0.00000000	      0.00000000	   -128.21521543	     -0.20601888	     -0.35630686	      0.00000000	     -0.00000000	     -0.00000000	    102.35331743	      0.00000000	      0.00000000	      0.00000000	      0.00000000	      0.00000000	      0.00000000	     -0.07069967	     -1.23432047	      0.00000000
      0.39325923	     -0.00000000	     -1.46430887	      0.00000000	     -0.00000000	      0.00000000	      0.00000000	     -0.19297836	     -1.06257150	      0.00000000	     -0.00000000	      0.00000000	   -127.67884558	     -0.20472827	     -0.35486738	      0.00000000	     -0.00000000	     -0.00000000	    101.87513678	      0.00000000	      0.00000000	      0.00000000	      0.00000000	      0.00000000	      0.00000000	     -0.07026502	     -1.22946393	      0.00000000
      0.39358064	      0.00000000	     -1.45983677	      0.00000000	     -0.00000000	      0.00000000	      0.00000000	     -0.19206301	     -1.05927133	      0.00000000	     -0.00000000	      0.00000000	   -127.26270834	     -0.20373082	     -0.35374929	      0.00000000	     -0.00000000	     -0.00000000	    101.50451226	      0.00000000	      0.00000000	      0.00000000	      0.00000000	      0.00000000	      0.00000000	     -0.06992906	     -1.22569147	      0.00000000
      0.39390205	      0.00000000	     -1.45535601	      0.00000000	     -0.00000000	      0.00000000	      0.00000000	     -0.19114981	     -1.05596521	      0.00000000	     -0.00000000	      0.00000000	   -126.84619697	     -0.20273557	     -0.35262880	      0.00000000	     -0.00000000	     -0.00000000	    101.13402372	      0.00000000	      0.00000000	      0.00000000	      0.00000000	      0.00000000	      0.00000000	     -0.06959388	     -1.22191180	      0.00000000
      0.39429038	      0.00000000	     -1.44993114	      0.00000000	     -0.00000000	      0.00000000	      0.00000000	     -0.19004938	     -1.05196309	      0.00000000	     -0.00000000	      0.00000000	   -126.34249797	     -0.20153632	     -0.35127226	      0.00000000	     -0.00000000	     -0.00000000	    100.68648202	      0.00000000	      0.00000000	      0.00000000	      0.00000000	      0.00000000	      0.00000000	     -0.06918997	     -1.21733590	      0.00000000
      0.39467870	      0.00000000	     -1.44449426	      0.00000000	     -0.00000000	      0.00000000	      0.00000000	     -0.18895211	     -1.04795282	      0.00000000	     -0.00000000	      0.00000000	   -125.83828510	     -0.20034028	     -0.34991245	      0.00000000	     -0.00000000	     -0.00000000	    100.23918953	      0.00000000	      0.00000000	      0.00000000	      0.00000000	      0.00000000	      0.00000000	     -0.06878721	     -1.21275003	      0.00000000
      0.39501629	      0.00000000	     -1.43975828	      0.00000000	     -0.00000000	      0.00000000	      0.00000000	     -0.18800082	     -1.04446010	      0.00000000	     -0.00000000	      0.00000000	   -125.39955897	     -0.19930341	     -0.34872809	      0.00000000	     -0.00000000	     -0.00000000	     99.85043063	      0.00000000	      0.00000000	      0.00000000	      0.00000000	      0.00000000	      0.00000000	     -0.06843803	     -1.20875550	      0.00000000
      0.39542471	      0.00000000	     -1.43401710	      0.00000000	     -0.00000000	      0.00000000	      0.00000000	     -0.18685316	     -1.04022678	      0.00000000	     -0.00000000	      0.00000000	   -124.86829962	     -0.19805246	     -0.34729243	      0.00000000	     -0.00000000	     -0.00000000	     99.38028128	      0.00000000	      0.00000000	      0.00000000	      0.00000000	      0.00000000	      0.00000000	     -0.06801678	     -1.20391334	      0.00000000
      0.39583313	      0.00000000	     -1.42826372	      0.00000000	     -0.00000000	      0.00000000	      0.00000000	     -0.18570907	     -1.03598532	      0.00000000	     -0.00000000	      0.00000000	   -124.33652831	     -0.19680516	     -0.34585364	      0.00000000	     -0.00000000	     -0.00000000	     98.91045353	      0.00000000	      0.00000000	      0.00000000	      0.00000000	      0.00000000	      0.00000000	     -0.06759680	     -1.19906110	      0.00000000
      0.39613566	      0.00000000	     -1.42399432	      0.00000000	     -0.00000000	      0.00000000	      0.00000000	     -0.18486391	     -1.03283840	      0.00000000	     -0.00000000	      0.00000000	   -123.94231327	     -0.19588379	     -0.34478619	      0.00000000	     -0.00000000	     -0.00000000	     98.56254808	      0.00000000	      0.00000000	      0.00000000	      0.00000000	      0.00000000	      0.00000000	     -0.06728657	     -1.19546057	      0.00000000
      0.39654422	      0.00000000	     -1.41821861	      0.00000000	     -0.00000000	      0.00000000	      0.00000000	     -0.18372571	     -1.02858194	      0.00000000	     -0.00000000	      0.00000000	   -123.40953297	     -0.19464297	     -0.34334246	      0.00000000	     -0.00000000	     -0.00000000	     98.09289005	      0.00000000	      0.00000000	      0.00000000	      0.00000000	      0.00000000	      0.00000000	     -0.06686876	     -1.19058994	      0.00000000
      0.39695278	      0.00000000	     -1.41243170	      0.00000000	     -0.00000000	      0.00000000	      0.00000000	     -0.18259110	     -1.02431815	      0.00000000	     -0.00000000	      0.00000000	   -122.87628502	     -0.19340567	     -0.34189580	      0.00000000	     -0.00000000	     -0.00000000	     97.62368911	      0.00000000	      0.00000000	      0.00000000	      0.00000000	      0.00000000	      0.00000000	     -0.06645224	     -1.18571009	      0.00000000
      0.39727010	      0.00000000	     -1.40792970	      0.00000000	     -0.00000000	      0.00000000	      0.00000000	     -0.18171242	     -1.02100168	      0.00000000	     -0.00000000	      0.00000000	   -122.46183751	     -0.19244766	     -0.34077094	      0.00000000	     -0.00000000	     -0.00000000	     97.25934369	      0.00000000	      0.00000000	      0.00000000	      0.00000000	      0.00000000	      0.00000000	     -0.06612968	     -1.18191396	      0.00000000
      0.39758741	      0.00000000	     -1.40342133	      0.00000000	     -0.00000000	      0.00000000	      0.00000000	     -0.18083593	     -1.01768108	      0.00000000	     -0.00000000	      0.00000000	   -122.04712910	     -0.19149185	     -0.33964454	      0.00000000	     -0.00000000	     -0.00000000	     96.89526132	      0.00000000	      0.00000000	      0.00000000	      0.00000000	      0.00000000	      0.00000000	     -0.06580792	     -1.17811261	      0.00000000
      0.39796215	      0.00000000	     -1.39808908	      0.00000000	     -0.00000000	      0.00000000	      0.00000000	     -0.17980368	     -1.01375438	      0.00000000	     -0.00000000	      0.00000000	   -121.55705724	     -0.19036620	     -0.33831278	      0.00000000	     -0.00000000	     -0.00000000	     96.46548868	      0.00000000	      0.00000000	      0.00000000	      0.00000000	      0.00000000	      0.00000000	     -0.06542897	     -1.17361681	      0.00000000
      0.39833689	      0.00000000	     -1.39274842	      0.00000000	     -0.00000000	      0.00000000	      0.00000000	     -0.17877451	     -1.00982231	      0.00000000	     -0.00000000	      0.00000000	   -121.06664763	     -0.18924371	     -0.33697914	      0.00000000	     -0.00000000	     -0.00000000	     96.03607714	      0.00000000	      0.00000000	      0.00000000	      0.00000000	      0.00000000	      0.00000000	     -0.06505113	     -1.16911416	      0.00000000
      0.39868695	      0.00000000	     -1.38775219	      0.00000000	     -0.00000000	      0.00000000	      0.00000000	     -0.17781594	     -1.00614456	      0.00000000	     -0.00000000	      0.00000000	   -120.60825816	     -0.18819824	     -0.33573206	      0.00000000	     -0.00000000	     -0.00000000	     95.63517003	      0.00000000	      0.00000000	      0.00000000	      0.00000000	      0.00000000	      0.00000000	     -0.06469922	     -1.16490214	      0.00000000
      0.39903700	      0.00000000	     -1.38274904	      0.00000000	     -0.00000000	      0.00000000	      0.00000000	     -0.17686008	     -1.00246245	      0.00000000	     -0.00000000	      0.00000000	   -120.14959735	     -0.18715561	     -0.33448359	      0.00000000	     -0.00000000	     -0.00000000	     95.23456566	      0.00000000	      0.00000000	      0.00000000	      0.00000000	      0.00000000	      0.00000000	     -0.06434829	     -1.16068452	      0.00000000
      0.39942547	      0.00000000	     -1.37718911	      0.00000000	     -0.00000000	      0.00000000	      0.00000000	     -0.17580254	     -0.99837143	      0.00000000	     -0.00000000	      0.00000000	   -119.64031442	     -0.18600206	     -0.33309683	      0.00000000	     -0.00000000	     -0.00000000	     94.79029074	      0.00000000	      0.00000000	      0.00000000	      0.00000000	      0.00000000	      0.00000000	     -0.06396002	     -1.15599781	      0.00000000
      0.39981393	      0.00000000	     -1.37162118	      0.00000000	     -0.00000000	      0.00000000	      0.00000000	     -0.17474836	     -0.99427546	      0.00000000	     -0.00000000	      0.00000000	   -119.13071958	     -0.18485193	     -0.33170849	      0.00000000	     -0.00000000	     -0.00000000	     94.34644945	      0.00000000	      0.00000000	      0.00000000	      0.00000000	      0.00000000	      0.00000000	     -0.06357297	     -1.15130463	      0.00000000
      0.40014416	      0.00000000	     -1.36688170	      0.00000000	      0.00000000	      0.00000000	      0.00000000	     -0.17385483	     -0.99078966	      0.00000000	     -0.00000000	      0.00000000	   -118.69727880	     -0.18387711	     -0.33052735	      0.00000000	      0.00000000	     -0.00000000	     93.96937517	      0.00000000	      0.00000000	      0.00000000	      0.00000000	      0.00000000	      0.00000000	     -0.06324490	     -1.14731001	      0.00000000
      0.40054423	      0.00000000	     -1.36113276	      0.00000000	      0.00000000	      0.00000000	      0.00000000	     -0.17277563	     -0.98656232	      0.00000000	      0.00000000	      0.00000000	   -118.17191225	     -0.18269967	     -0.32909534	      0.00000000	      0.00000000	     -0.00000000	     93.51291766	      0.00000000	      0.00000000	      0.00000000	      0.00000000	      0.00000000	      0.00000000	     -0.06284866	     -1.14246487	      0.00000000
      0.40094430	      0.00000000	     -1.35537610	      0.00000000	      0.00000000	     -0.00000000	      0.00000000	     -0.17170001	     -0.98233037	      0.00000000	      0.00000000	      0.00000000	   -117.64625224	     -0.18152587	     -0.32766195	      0.00000000	      0.00000000	     -0.00000000	     93.05696403	      0.00000000	      0.00000000	      0.00000000	      0.00000000	      0.00000000	      0.00000000	     -0.06245371	     -1.13761356	      0.00000000
      0.40121378	      0.00000000	     -1.35149418	      0.00000000	      0.00000000	     -0.00000000	      0.00000000	     -0.17097750	     -0.97947719	      0.00000000	      0.00000000	      0.00000000	   -117.29201423	     -0.18073742	     -0.32669591	      0.00000000	      0.00000000	     -0.00000000	     92.75003365	      0.00000000	      0.00000000	      0.00000000	      0.00000000	      0.00000000	      0.00000000	     -0.06218841	     -1.13434235	      0.00000000
      0.40161651	      0.00000000	     -1.34568676	      0.00000000	      0.00000000	     -0.00000000	      0.00000000	     -0.16990080	     -0.97520964	      0.00000000	      0.00000000	      0.00000000	   -116.76240821	     -0.17956252	     -0.32525159	      0.00000000	      0.00000000	     -0.00000000	     92.29163579	      0.00000000	      0.00000000	      0.00000000	      0.00000000	      0.00000000	      0.00000000	     -0.06179307	     -1.12944887	      0.00000000
      0.40201925	      0.00000000	     -1.33987223	      0.00000000	     -0.00000000	     -0.00000000	      0.00000000	     -0.16882772	     -0.97093800	      0.00000000	     -0.00000000	      0.00000000	   -116.23252888	     -0.17839107	     -0.32380580	      0.00000000	     -0.00000000	     -0.00000000	     91.83391726	      0.00000000	      0.00000000	      0.00000000	      0.00000000	      0.00000000	      0.00000000	     -0.06139900	     -1.12454973	      0.00000000
      0.40232380	      0.00000000	     -1.33547057	      0.00000000	     -0.00000000	     -0.00000000	      0.00000000	     -0.16801868	     -0.96770500	      0.00000000	     -0.00000000	      0.00000000	   -115.83167216	     -0.17750813	     -0.32271241	      0.00000000	     -0.00000000	     -0.00000000	     91.48789604	      0.00000000	      0.00000000	      0.00000000	      0.00000000	      0.00000000	      0.00000000	     -0.06110193	     -1.12084130	      0.00000000
      0.40262836	      0.00000000	     -1.33106510	      0.00000000	     -0.00000000	     -0.00000000	      0.00000000	     -0.16721173	     -0.96446986	      0.00000000	     -0.00000000	      0.00000000	   -115.43067315	     -0.17662722	     -0.32161835	      0.00000000	     -0.00000000	     -0.00000000	     91.14225149	      0.00000000	      0.00000000	      0.00000000	      0.00000000	      0.00000000	      0.00000000	     -0.06080559	     -1.11712987	      0.00000000
      0.40298674	      0.00000000	     -1.32587628	      0.00000000	     -0.00000000	     -0.00000000	      0.00000000	     -0.16626484	     -0.96066027	      0.00000000	     -0.00000000	      0.00000000	   -114.95864202	     -0.17559358	     -0.32033060	      0.00000000	     -0.00000000	     -0.00000000	     90.73581399	      0.00000000	      0.00000000	      0.00000000	      0.00000000	      0.00000000	      0.00000000	     -0.06045787	     -1.11275879	      0.00000000
      0.40334512	      0.00000000	     -1.32068251	      0.00000000	     -0.00000000	      0.00000000	      0.00000000	     -0.16532085	     -0.95684794	      0.00000000	     -0.00000000	      0.00000000	   -114.48643546	     -0.17456291	     -0.31904225	      0.00000000	     -0.00000000	     -0.00000000	     90.32982751	      0.00000000	      0.00000000	      0.00000000	      0.00000000	      0.00000000	      0.00000000	     -0.06011120	     -1.10838383	      0.00000000
      0.40370007	      0.00000000	     -1.31553384	      0.00000000	     -0.00000000	      0.00000000	      0.00000000	     -0.16438878	     -0.95306959	      0.00000000	     -0.00000000	      0.00000000	   -114.01860145	     -0.17354526	     -0.31776602	      0.00000000	     -0.00000000	     -0.00000000	     89.92807689	      0.00000000	      0.00000000	      0.00000000	      0.00000000	      0.00000000	      0.00000000	     -0.05976890	     -1.10404717	      0.00000000
      0.40405501	      0.00000000	     -1.31038063	      0.00000000	     -0.00000000	      0.00000000	      0.00000000	     -0.16345955	     -0.94928880	      0.00000000	     -0.00000000	      0.00000000	   -113.55061224	     -0.17253056	     -0.31648937	      0.00000000	     -0.00000000	     -0.00000000	     89.52676288	      0.00000000	      0.00000000	      0.00000000	      0.00000000	      0.00000000	      0.00000000	     -0.05942764	     -1.09970699	      0.00000000
      0.40442750	      0.00000000	     -1.30496808	      0.00000000	     -0.00000000	      0.00000000	      0.00000000	     -0.16248749	     -0.94531869	      0.00000000	     -0.00000000	      0.00000000	   -113.05934694	     -0.17146907	     -0.31514948	      0.00000000	     -0.00000000	     -0.00000000	     89.10600851	      0.00000000	      0.00000000	      0.00000000	      0.00000000	      0.00000000	      0.00000000	     -0.05907063	     -1.09514874	      0.00000000
      0.40479998	      0.00000000	     -1.29955088	      0.00000000	      0.00000000	      0.00000000	      0.00000000	     -0.16151856	     -0.94134618	      0.00000000	      0.00000000	      0.00000000	   -112.56792626	     -0.17041081	     -0.31380925	      0.00000000	      0.00000000	     -0.00000000	     88.68576229	      0.00000000	      0.00000000	      0.00000000	      0.00000000	      0.00000000	      0.00000000	     -0.05871476	     -1.09058692	      0.00000000
      0.40514908	      0.00000000	     -1.29446974	      0.00000000	      0.00000000	      0.00000000	      0.00000000	     -0.16061332	     -0.93762101	      0.00000000	      0.00000000	      0.00000000	   -112.10723359	     -0.16942211	     -0.31255315	      0.00000000	      0.00000000	     -0.00000000	     88.29227293	      0.00000000	      0.00000000	      0.00000000	      0.00000000	      0.00000000	      0.00000000	     -0.05838229	     -1.08630842	      0.00000000
      0.40549817	      0.00000000	     -1.28938481	      0.00000000	      0.00000000	     -0.00000000	      0.00000000	     -0.15971084	     -0.93389394	      0.00000000	      0.00000000	      0.00000000	   -111.64641944	     -0.16843628	     -0.31129690	      0.00000000	      0.00000000	     -0.00000000	     87.89922495	      0.00000000	      0.00000000	      0.00000000	      0.00000000	      0.00000000	      0.00000000	     -0.05805081	     -1.08202703	      0.00000000
      0.40587463	      0.00000000	     -1.28389730	      0.00000000	      0.00000000	     -0.00000000	      0.00000000	     -0.15874073	     -0.92987279	      0.00000000	      0.00000000	      0.00000000	   -111.14937044	     -0.16737656	     -0.30994228	      0.00000000	      0.00000000	     -0.00000000	     87.47579855	      0.00000000	      0.00000000	      0.00000000	      0.00000000	      0.00000000	      0.00000000	     -0.05769449	     -1.07740705	      0.00000000
      0.40625108	      0.00000000	     -1.27840570	      0.00000000	      0.00000000	     -0.00000000	      0.00000000	     -0.15777382	     -0.92584971	      0.00000000	      0.00000000	      0.00000000	   -110.65219339	     -0.16632013	     -0.30858754	      0.00000000	      0.00000000	     -0.00000000	     87.05292591	      0.00000000	      0.00000000	      0.00000000	      0.00000000	      0.00000000	      0.00000000	     -0.05733932	     -1.07278399	      0.00000000
      0.40658336	      0.00000000	     -1.27355517	      0.00000000	      0.00000000	     -0.00000000	      0.00000000	     -0.15692303	     -0.92229713	      0.00000000	      0.00000000	      0.00000000	   -110.21325737	     -0.16539056	     -0.30739195	      0.00000000	      0.00000000	     -0.00000000	     86.68003625	      0.00000000	      0.00000000	      0.00000000	      0.00000000	      0.00000000	      0.00000000	     -0.05702681	     -1.06870093	      0.00000000
      0.40691565	      0.00000000	     -1.26870170	      0.00000000	      0.00000000	     -0.00000000	      0.00000000	     -0.15607474	     -0.91874322	      0.00000000	      0.00000000	      0.00000000	   -109.77423469	     -0.16446361	     -0.30619642	      0.00000000	      0.00000000	     -0.00000000	     86.30756119	      0.00000000	      0.00000000	      0.00000000	      0.00000000	      0.00000000	      0.00000000	     -0.05671520	     -1.06461569	      0.00000000
      0.40729357	      0.00000000	     -1.26317816	      0.00000000	      0.00000000	     -0.00000000	      0.00000000	     -0.15511297	     -0.91469967	      0.00000000	      0.00000000	      0.00000000	   -109.27481926	     -0.16341264	     -0.30483699	      0.00000000	      0.00000000	     -0.00000000	     85.88436811	      0.00000000	      0.00000000	      0.00000000	      0.00000000	      0.00000000	      0.00000000	     -0.05636191	     -1.05996681	      0.00000000
      0.40767149	      0.00000000	     -1.25765112	      0.00000000	      0.00000000	     -0.00000000	      0.00000000	     -0.15415443	     -0.91065464	      0.00000000	      0.00000000	      0.00000000	   -108.77530196	     -0.16236495	     -0.30347762	      0.00000000	      0.00000000	     -0.00000000	     85.46176976	      0.00000000	      0.00000000	      0.00000000	      0.00000000	      0.00000000	      0.00000000	     -0.05600978	     -1.05531536	      0.00000000
      0.40797617	      0.00000000	     -1.25319278	      0.00000000	      0.00000000	     -0.00000000	      0.00000000	     -0.15338400	     -0.90739254	      0.00000000	      0.00000000	      0.00000000	   -108.37253071	     -0.16152288	     -0.30238204	      0.00000000	      0.00000000	     -0.00000000	     85.12141007	      0.00000000	      0.00000000	      0.00000000	      0.00000000	      0.00000000	      0.00000000	     -0.05572675	     -1.05156361	      0.00000000
      0.40836201	      0.00000000	     -1.24754390	      0.00000000	      0.00000000	     -0.00000000	      0.00000000	     -0.15241137	     -0.90326034	      0.00000000	      0.00000000	      0.00000000	   -107.86240206	     -0.16045977	     -0.30099506	      0.00000000	      0.00000000	     -0.00000000	     84.69085744	      0.00000000	      0.00000000	      0.00000000	      0.00000000	      0.00000000	      0.00000000	     -0.05536944	     -1.04681037	      0.00000000
      0.40874784	      0.00000000	     -1.24189180	      0.00000000	      0.00000000	     -0.00000000	      0.00000000	     -0.15144209	     -0.89912697	      0.00000000	      0.00000000	      0.00000000	   -107.35218526	     -0.15940001	     -0.29960823	      0.00000000	      0.00000000	     -0.00000000	     84.26097300	      0.00000000	      0.00000000	      0.00000000	      0.00000000	      0.00000000	      0.00000000	     -0.05501333	     -1.04205483	      0.00000000
      0.40904423	      0.00000000	     -1.23754787	      0.00000000	      0.00000000	      0.00000000	      0.00000000	     -0.15069978	     -0.89595101	      0.00000000	      0.00000000	      0.00000000	   -106.96020180	     -0.15858849	     -0.29854342	      0.00000000	      0.00000000	     -0.00000000	     83.93105107	      0.00000000	      0.00000000	      0.00000000	      0.00000000	      0.00000000	      0.00000000	     -0.05474062	     -1.03840024	      0.00000000
      0.40940558	      0.00000000	     -1.23224951	      0.00000000	      0.00000000	      0.00000000	      0.00000000	     -0.14979746	     -0.89207818	      0.00000000	      0.00000000	      0.00000000	   -106.48225102	     -0.15760191	     -0.29724562	      0.00000000	      0.00000000	     -0.00000000	     83.52928389	      0.00000000	      0.00000000	      0.00000000	      0.00000000	      0.00000000	      0.00000000	     -0.05440910	     -1.03394303	      0.00000000
      0.40976694	      0.00000000	     -1.22694869	      0.00000000	      0.00000000	      0.00000000	      0.00000000	     -0.14889806	     -0.88820456	      0.00000000	      0.00000000	      0.00000000	   -106.00424310	     -0.15661837	     -0.29594821	      0.00000000	      0.00000000	     -0.00000000	     83.12806417	      0.00000000	      0.00000000	      0.00000000	      0.00000000	      0.00000000	      0.00000000	     -0.05407865	     -1.02948410	      0.00000000
      0.41012252	      0.00000000	     -1.22173024	      0.00000000	      0.00000000	      0.00000000	      0.00000000	     -0.14801589	     -0.88439213	      0.00000000	      0.00000000	      0.00000000	   -105.53382665	     -0.15565365	     -0.29467217	      0.00000000	      0.00000000	     -0.00000000	     82.73370923	      0.00000000	      0.00000000	      0.00000000	      0.00000000	      0.00000000	      0.00000000	     -0.05375452	     -1.02509484	      0.00000000
      0.41047810	      0.00000000	     -1.21650963	      0.00000000	      0.00000000	      0.00000000	      0.00000000	     -0.14713656	     -0.88057913	      0.00000000	      0.00000000	      0.00000000	   -105.06336529	     -0.15469187	     -0.29339659	      0.00000000	      0.00000000	     -0.00000000	     82.33989084	      0.00000000	      0.00000000	      0.00000000	      0.00000000	      0.00000000	      0.00000000	     -0.05343142	     -1.02070412	      0.00000000
      0.41083748	      0.00000000	     -1.21123114	      0.00000000	      0.00000000	      0.00000000	      0.00000000	     -0.14625070	     -0.87672485	      0.00000000	      0.00000000	      0.00000000	   -104.58784210	     -0.15372293	     -0.29210809	      0.00000000	      0.00000000	     -0.00000000	     81.94233287	      0.00000000	      0.00000000	      0.00000000	      0.00000000	      0.00000000	      0.00000000	     -0.05310591	     -1.01626510	      0.00000000
      0.41119686	      0.00000000	     -1.20595066	      0.00000000	      0.00000000	     -0.00000000	      0.00000000	     -0.14536772	     -0.87287015	      0.00000000	      0.00000000	      0.00000000	   -104.11228268	     -0.15275697	     -0.29082014	      0.00000000	      0.00000000	     -0.00000000	     81.54533555	      0.00000000	      0.00000000	      0.00000000	      0.00000000	      0.00000000	      0.00000000	     -0.05278145	     -1.01182478	      0.00000000
      0.41154798	      0.00000000	     -1.20078973	      0.00000000	      0.00000000	     -0.00000000	      0.00000000	     -0.14450783	     -0.86910369	      0.00000000	      0.00000000	      0.00000000	   -103.64762918	     -0.15181624	     -0.28956255	      0.00000000	      0.00000000	     -0.00000000	     81.15792393	      0.00000000	      0.00000000	      0.00000000	      0.00000000	      0.00000000	      0.00000000	     -0.05246547	     -1.00748536	      0.00000000
      0.41189910	      0.00000000	     -1.19562710	      0.00000000	      0.00000000	      0.00000000	      0.00000000	     -0.14365067	     -0.86533699	      0.00000000	      0.00000000	      0.00000000	   -103.18295053	     -0.15087835	     -0.28830557	      0.00000000	      0.00000000	     -0.00000000	     80.77104941	      0.00000000	      0.00000000	      0.00000000	      0.00000000	      0.00000000	      0.00000000	     -0.05215048	     -1.00314486	      0.00000000
      0.41225882	      0.00000000	     -1.19033626	      0.00000000	      0.00000000	      0.00000000	      0.00000000	     -0.14277535	     -0.86147776	      0.00000000	      0.00000000	      0.00000000	   -102.70686707	     -0.14992057	     -0.28701862	      0.00000000	      0.00000000	     -0.00000000	     80.37517523	      0.00000000	      0.00000000	      0.00000000	      0.00000000	      0.00000000	      0.00000000	     -0.05182882	     -0.99869697	      0.00000000
      0.41261855	      0.00000000	     -1.18504385	      0.00000000	      0.00000000	      0.00000000	      0.00000000	     -0.14190289	     -0.85761842	      0.00000000	      0.00000000	      0.00000000	   -102.23076573	     -0.14896574	     -0.28573235	      0.00000000	      0.00000000	     -0.00000000	     79.97987987	      0.00000000	      0.00000000	      0.00000000	      0.00000000	      0.00000000	      0.00000000	     -0.05150818	     -0.99424813	      0.00000000
      0.41296356	      0.00000000	     -1.17996655	      0.00000000	      0.00000000	      0.00000000	      0.00000000	     -0.14106882	     -0.85391691	      0.00000000	      0.00000000	      0.00000000	   -101.77413517	     -0.14805291	     -0.28449957	      0.00000000	      0.00000000	     -0.00000000	     79.60121855	      0.00000000	      0.00000000	      0.00000000	      0.00000000	      0.00000000	      0.00000000	     -0.05120166	     -0.98998048	      0.00000000
      0.41330857	      0.00000000	     -1.17488798	      0.00000000	      0.00000000	      0.00000000	      0.00000000	     -0.14023738	     -0.85021544	      0.00000000	      0.00000000	      0.00000000	   -101.31749683	     -0.14714281	     -0.28326750	      0.00000000	      0.00000000	     -0.00000000	     79.22308597	      0.00000000	      0.00000000	      0.00000000	      0.00000000	      0.00000000	      0.00000000	     -0.05089608	     -0.98571211	      0.00000000
      0.41367031	      0.00000000	     -1.16956183	      0.00000000	      0.00000000	      0.00000000	      0.00000000	     -0.13936843	     -0.84633455	      0.00000000	      0.00000000	      0.00000000	   -100.83871418	     -0.14619163	     -0.28197664	      0.00000000	      0.00000000	     -0.00000000	     78.82711201	      0.00000000	      0.00000000	      0.00000000	      0.00000000	      0.00000000	      0.00000000	     -0.05057672	     -0.98123605	      0.00000000
      0.41403205	      0.00000000	     -1.16423446	      0.00000000	      0.00000000	     -0.00000000	      0.00000000	     -0.13850236	     -0.84245384	      0.00000000	      0.00000000	      0.00000000	   -100.35993009	     -0.14524341	     -0.28068658	      0.00000000	      0.00000000	     -0.00000000	     78.43174063	      0.00000000	      0.00000000	      0.00000000	      0.00000000	      0.00000000	      0.00000000	     -0.05025839	     -0.97675936	      0.00000000
      0.41436668	      0.00000000	     -1.15930536	      0.00000000	      0.00000000	     -0.00000000	      0.00000000	     -0.13770376	     -0.83886417	      0.00000000	      0.00000000	      0.00000000	    -99.91703757	     -0.14436905	     -0.27949416	      0.00000000	      0.00000000	     -0.00000000	     78.06645411	      0.00000000	      0.00000000	      0.00000000	      0.00000000	      0.00000000	      0.00000000	     -0.04996486	     -0.97261769	      0.00000000
      0.41470131	      0.00000000	     -1.15437537	      0.00000000	      0.00000000	     -0.00000000	      0.00000000	     -0.13690760	     -0.83527478	      0.00000000	      0.00000000	      0.00000000	    -99.47415163	     -0.14349723	     -0.27830250	      0.00000000	      0.00000000	     -0.00000000	     77.70167136	      0.00000000	      0.00000000	      0.00000000	      0.00000000	      0.00000000	      0.00000000	     -0.04967222	     -0.96847561	      0.00000000
      0.41506619	      0.00000000	     -1.14899876	      0.00000000	      0.00000000	     -0.00000000	      0.00000000	     -0.13604227	     -0.83136124	      0.00000000	      0.00000000	      0.00000000	    -98.99124415	     -0.14254964	     -0.27700420	      0.00000000	      0.00000000	     -0.00000000	     77.30442051	      0.00000000	      0.00000000	      0.00000000	      0.00000000	      0.00000000	      0.00000000	     -0.04935415	     -0.96395870	      0.00000000
      0.41543107	      0.00000000	     -1.14362128	      0.00000000	      0.00000000	     -0.00000000	      0.00000000	     -0.13517982	     -0.82744817	      0.00000000	      0.00000000	      0.00000000	    -98.50834999	     -0.14160500	     -0.27570680	      0.00000000	      0.00000000	     -0.00000000	     76.90780186	      0.00000000	      0.00000000	      0.00000000	      0.00000000	      0.00000000	      0.00000000	     -0.04903712	     -0.95944144	      0.00000000
      0.41574709	      0.00000000	     -1.13896331	      0.00000000	      0.00000000	     -0.00000000	      0.00000000	     -0.13443523	     -0.82405954	      0.00000000	      0.00000000	      0.00000000	    -98.09014683	     -0.14078944	     -0.27458412	      0.00000000	      0.00000000	     -0.00000000	     76.56472434	      0.00000000	      0.00000000	      0.00000000	      0.00000000	      0.00000000	      0.00000000	     -0.04876341	     -0.95552894	      0.00000000
      0.41606310	      0.00000000	     -1.13430481	      0.00000000	      0.00000000	     -0.00000000	      0.00000000	     -0.13369279	     -0.82067134	      0.00000000	      0.00000000	      0.00000000	    -97.67196092	     -0.13997613	     -0.27346222	      0.00000000	      0.00000000	     -0.00000000	     76.22209865	      0.00000000	      0.00000000	      0.00000000	      0.00000000	      0.00000000	      0.00000000	     -0.04849048	     -0.95161628	      0.00000000
      0.41642836	      0.00000000	     -1.12891983	      0.00000000	      0.00000000	     -0.00000000	      0.00000000	     -0.13283736	     -0.81675577	      0.00000000	      0.00000000	      0.00000000	    -97.18864294	     -0.13903902	     -0.27216666	      0.00000000	      0.00000000	     -0.00000000	     75.82659153	      0.00000000	      0.00000000	      0.00000000	      0.00000000	      0.00000000	      0.00000000	     -0.04817601	     -0.94709386	      0.00000000
      0.41679362	      0.00000000	     -1.12353429	      0.00000000	      0.00000000	     -0.00000000	      0.00000000	     -0.13198481	     -0.81284091	      0.00000000	      0.00000000	      0.00000000	    -96.70535151	     -0.13810483	     -0.27087207	      0.00000000	      0.00000000	     -0.00000000	     75.43173821	      0.00000000	      0.00000000	      0.00000000	      0.00000000	      0.00000000	      0.00000000	     -0.04786258	     -0.94257136	      0.00000000
      0.41708161	      0.00000000	     -1.11928755	      0.00000000	      0.00000000	     -0.00000000	      0.00000000	     -0.13131461	     -0.80975462	      0.00000000	      0.00000000	      0.00000000	    -96.32431219	     -0.13737046	     -0.26985223	      0.00000000	      0.00000000	     -0.00000000	     75.12077770	      0.00000000	      0.00000000	      0.00000000	      0.00000000	      0.00000000	      0.00000000	     -0.04761619	     -0.93900545	      0.00000000
      0.41745492	      0.00000000	     -1.11378252	      0.00000000	      0.00000000	     -0.00000000	      0.00000000	     -0.13044855	     -0.80575488	      0.00000000	      0.00000000	      0.00000000	    -95.83044574	     -0.13642144	     -0.26853150	      0.00000000	      0.00000000	     -0.00000000	     74.71822217	      0.00000000	      0.00000000	      0.00000000	      0.00000000	      0.00000000	      0.00000000	     -0.04729778	     -0.93438338	      0.00000000
      0.41782822	      0.00000000	     -1.10827715	      0.00000000	      0.00000000	     -0.00000000	      0.00000000	     -0.12958546	     -0.80175607	      0.00000000	      0.00000000	      0.00000000	    -95.33661480	     -0.13547538	     -0.26721176	      0.00000000	      0.00000000	     -0.00000000	     74.31639187	      0.00000000	      0.00000000	      0.00000000	      0.00000000	      0.00000000	      0.00000000	     -0.04698044	     -0.92976143	      0.00000000
      0.41811976	      0.00000000	     -1.10397753	      0.00000000	      0.00000000	     -0.00000000	      0.00000000	     -0.12891351	     -0.79863383	      0.00000000	      0.00000000	      0.00000000	    -94.95099564	     -0.13473890	     -0.26618222	      0.00000000	      0.00000000	     -0.00000000	     74.00293124	      0.00000000	      0.00000000	      0.00000000	      0.00000000	      0.00000000	      0.00000000	     -0.04673338	     -0.92615207	      0.00000000
      0.41841129	      0.00000000	     -1.09967779	      0.00000000	      0.00000000	     -0.00000000	      0.00000000	     -0.12824336	     -0.79551220	      0.00000000	      0.00000000	      0.00000000	    -94.56540411	     -0.13400426	     -0.26515338	      0.00000000	      0.00000000	     -0.00000000	     73.68988792	      0.00000000	      0.00000000	      0.00000000	      0.00000000	      0.00000000	      0.00000000	     -0.04648698	     -0.92254286	      0.00000000
      0.41876158	      0.00000000	     -1.09451130	      0.00000000	      0.00000000	     -0.00000000	      0.00000000	     -0.12744053	     -0.79176224	      0.00000000	      0.00000000	      0.00000000	    -94.10214031	     -0.13312416	     -0.26391835	      0.00000000	      0.00000000	     -0.00000000	     73.31421044	      0.00000000	      0.00000000	      0.00000000	      0.00000000	      0.00000000	      0.00000000	     -0.04619178	     -0.91820647	      0.00000000
      0.41911187	      0.00000000	     -1.08934476	      0.00000000	      0.00000000	     -0.00000000	      0.00000000	     -0.12664029	     -0.78801325	      0.00000000	      0.00000000	      0.00000000	    -93.63892125	     -0.13224670	     -0.26268434	      0.00000000	      0.00000000	     -0.00000000	     72.93914557	      0.00000000	      0.00000000	      0.00000000	      0.00000000	      0.00000000	      0.00000000	     -0.04589752	     -0.91387039	      0.00000000
      0.41942124	      0.00000000	     -1.08478183	      0.00000000	      0.00000000	     -0.00000000	      0.00000000	     -0.12593570	     -0.78470310	      0.00000000	      0.00000000	      0.00000000	    -93.22986719	     -0.13147412	     -0.26159561	      0.00000000	      0.00000000	     -0.00000000	     72.60831772	      0.00000000	      0.00000000	      0.00000000	      0.00000000	      0.00000000	      0.00000000	     -0.04563843	     -0.91004123	      0.00000000
      0.41973061	      0.00000000	     -1.08021896	      0.00000000	      0.00000000	     -0.00000000	      0.00000000	     -0.12523312	     -0.78139377	      0.00000000	      0.00000000	      0.00000000	    -92.82085449	     -0.13070364	     -0.26050778	      0.00000000	      0.00000000	     -0.00000000	     72.27793856	      0.00000000	      0.00000000	      0.00000000	      0.00000000	      0.00000000	      0.00000000	     -0.04538007	     -0.90621241	      0.00000000
      0.42009053	      0.00000000	     -1.07491050	      0.00000000	      0.00000000	     -0.00000000	      0.00000000	     -0.12441825	     -0.77754467	      0.00000000	      0.00000000	      0.00000000	    -92.34505605	     -0.12980999	     -0.25924347	      0.00000000	      0.00000000	     -0.00000000	     71.89407419	      0.00000000	      0.00000000	      0.00000000	      0.00000000	      0.00000000	      0.00000000	     -0.04508041	     -0.90175832	      0.00000000
      0.42045046	      0.00000000	     -1.06960223	      0.00000000	      0.00000000	     -0.00000000	      0.00000000	     -0.12360608	     -0.77369679	      0.00000000	      0.00000000	      0.00000000	    -91.86931608	     -0.12891909	     -0.25798032	      0.00000000	      0.00000000	     -0.00000000	     71.51086225	      0.00000000	      0.00000000	      0.00000000	      0.00000000	      0.00000000	      0.00000000	     -0.04478173	     -0.89730478	      0.00000000
      0.42073494	      0.00000000	     -1.06540687	      0.00000000	      0.00000000	     -0.00000000	      0.00000000	     -0.12296608	     -0.77065638	      0.00000000	      0.00000000	      0.00000000	    -91.49335152	     -0.12821705	     -0.25698298	      0.00000000	      0.00000000	     -0.00000000	     71.20835870	      0.00000000	      0.00000000	      0.00000000	      0.00000000	      0.00000000	      0.00000000	     -0.04454636	     -0.89378525	      0.00000000
      0.42110400	      0.00000000	     -1.05996434	      0.00000000	      0.00000000	     -0.00000000	      0.00000000	     -0.12213829	     -0.76671313	      0.00000000	      0.00000000	      0.00000000	    -91.00566302	     -0.12730897	     -0.25569043	      0.00000000	      0.00000000	     -0.00000000	     70.81642541	      0.00000000	      0.00000000	      0.00000000	      0.00000000	      0.00000000	      0.00000000	     -0.04424193	     -0.88921983	      0.00000000
      0.42147307	      0.00000000	     -1.05452220	      0.00000000	      0.00000000	     -0.00000000	      0.00000000	     -0.12131331	     -0.76277130	      0.00000000	      0.00000000	      0.00000000	    -90.51804216	     -0.12640370	     -0.25439905	      0.00000000	      0.00000000	     -0.00000000	     70.42521499	      0.00000000	      0.00000000	      0.00000000	      0.00000000	      0.00000000	      0.00000000	     -0.04393850	     -0.88465515	      0.00000000
      0.42176156	      0.00000000	     -1.05026846	      0.00000000	      0.00000000	     -0.00000000	      0.00000000	     -0.12067040	     -0.75969100	      0.00000000	      0.00000000	      0.00000000	    -90.13693427	     -0.12569828	     -0.25339080	      0.00000000	      0.00000000	     -0.00000000	     70.11976487	      0.00000000	      0.00000000	      0.00000000	      0.00000000	      0.00000000	      0.00000000	     -0.04370204	     -0.88108755	      0.00000000
      0.42205005	      0.00000000	     -1.04601502	      0.00000000	      0.00000000	     -0.00000000	      0.00000000	     -0.12002919	     -0.75661162	      0.00000000	      0.00000000	      0.00000000	    -89.75587287	     -0.12499462	     -0.25238335	      0.00000000	      0.00000000	     -0.00000000	     69.81473213	      0.00000000	      0.00000000	      0.00000000	      0.00000000	      0.00000000	      0.00000000	     -0.04346620	     -0.87752047	      0.00000000
      0.42239641	      0.00000000	     -1.04090888	      0.00000000	      0.00000000	     -0.00000000	      0.00000000	     -0.11926164	     -0.75291578	      0.00000000	      0.00000000	      0.00000000	    -89.29844740	     -0.12415229	     -0.25117511	      0.00000000	      0.00000000	     -0.00000000	     69.44897941	      0.00000000	      0.00000000	      0.00000000	      0.00000000	      0.00000000	      0.00000000	     -0.04318389	     -0.87323863	      0.00000000
      0.42274277	      0.00000000	     -1.03580328	      0.00000000	      0.00000000	     -0.00000000	      0.00000000	     -0.11849654	     -0.74922134	      0.00000000	      0.00000000	      0.00000000	    -88.84109299	     -0.12331245	     -0.24996802	      0.00000000	      0.00000000	     -0.00000000	     69.08383577	      0.00000000	      0.00000000	      0.00000000	      0.00000000	      0.00000000	      0.00000000	     -0.04290245	     -0.86895760	      0.00000000
      0.42304843	      0.00000000	     -1.03129813	      0.00000000	      0.00000000	     -0.00000000	      0.00000000	     -0.11782337	     -0.74596218	      0.00000000	      0.00000000	      0.00000000	    -88.43754933	     -0.12257353	     -0.24890397	      0.00000000	      0.00000000	     -0.00000000	     68.76201837	      0.00000000	      0.00000000	      0.00000000	      0.00000000	      0.00000000	      0.00000000	     -0.04265484	     -0.86518036	      0.00000000
      0.42335409	      0.00000000	     -1.02679349	      0.00000000	      0.00000000	     -0.00000000	      0.00000000	     -0.11715211	     -0.74270416	      0.00000000	      0.00000000	      0.00000000	    -88.03406666	     -0.12183660	     -0.24784092	      0.00000000	      0.00000000	     -0.00000000	     68.44064676	      0.00000000	      0.00000000	      0.00000000	      0.00000000	      0.00000000	      0.00000000	     -0.04240792	     -0.86140383	      0.00000000
      0.42371026	      0.00000000	     -1.02154514	      0.00000000	      0.00000000	     -0.00000000	      0.00000000	     -0.11637232	     -0.73890920	      0.00000000	      0.00000000	      0.00000000	    -87.56399379	     -0.12098050	     -0.24660361	      0.00000000	      0.00000000	     -0.00000000	     68.06667866	      0.00000000	      0.00000000	      0.00000000	      0.00000000	      0.00000000	      0.00000000	     -0.04212106	     -0.85700418	      0.00000000
      0.42406643	      0.00000000	     -1.01629758	      0.00000000	      0.00000000	     -0.00000000	      0.00000000	     -0.11559508	     -0.73511586	      0.00000000	      0.00000000	      0.00000000	    -87.09400549	     -0.12012700	     -0.24536756	     -0.00000000	      0.00000000	     -0.00000000	     67.69335780	      0.00000000	      0.00000000	      0.00000000	      0.00000000	      0.00000000	      0.00000000	     -0.04183513	     -0.85260556	      0.00000000
      0.42434496	      0.00000000	     -1.01219452	      0.00000000	      0.00000000	     -0.00000000	      0.00000000	     -0.11498905	     -0.73215056	      0.00000000	      0.00000000	      0.00000000	    -86.72653685	     -0.11946151	     -0.24440205	     -0.00000000	      0.00000000	     -0.00000000	     67.40179016	      0.00000000	      0.00000000	      0.00000000	      0.00000000	      0.00000000	      0.00000000	     -0.04161219	     -0.84916656	      0.00000000
      0.42471055	      0.00000000	     -1.00680963	      0.00000000	      0.00000000	     -0.00000000	      0.00000000	     -0.11419594	     -0.72825982	      0.00000000	      0.00000000	      0.00000000	    -86.24428541	     -0.11859056	     -0.24313614	     -0.00000000	      0.00000000	     -0.00000000	     67.01958905	      0.00000000	      0.00000000	      0.00000000	      0.00000000	      0.00000000	      0.00000000	     -0.04132041	     -0.84465358	      0.00000000
      0.42507615	      0.00000000	     -1.00142573	      0.00000000	      0.00000000	     -0.00000000	      0.00000000	     -0.11340549	     -0.72437090	      0.00000000	      0.00000000	      0.00000000	    -85.76212776	     -0.11772226	     -0.24187151	     -0.00000000	      0.00000000	     -0.00000000	     66.63810793	      0.00000000	      0.00000000	      0.00000000	      0.00000000	      0.00000000	      0.00000000	     -0.04102959	     -0.84014179	      0.00000000
      0.42536265	      0.00000000	     -0.99720735	      0.00000000	      0.00000000	     -0.00000000	      0.00000000	     -0.11278793	     -0.72132460	      0.00000000	      0.00000000	      0.00000000	    -85.38436354	     -0.11704395	     -0.24088177	     -0.00000000	      0.00000000	     -0.00000000	     66.33951167	      0.00000000	      0.00000000	      0.00000000	      0.00000000	      0.00000000	      0.00000000	     -0.04080239	     -0.83660704	      0.00000000
      0.42564914	      0.00000000	     -0.99298962	      0.00000000	      0.00000000	     -0.00000000	      0.00000000	     -0.11217199	     -0.71827945	      0.00000000	      0.00000000	      0.00000000	    -85.00666144	     -0.11636729	     -0.23989287	     -0.00000000	      0.00000000	     -0.00000000	     66.04133502	      0.00000000	      0.00000000	      0.00000000	      0.00000000	      0.00000000	      0.00000000	     -0.04057577	     -0.83307308	      0.00000000
      0.42599054	      0.00000000	     -0.98796458	      0.00000000	      0.00000000	     -0.00000000	      0.00000000	     -0.11144014	     -0.71465228	      0.00000000	      0.00000000	      0.00000000	    -84.55667239	     -0.11556329	     -0.23871584	     -0.00000000	      0.00000000	     -0.00000000	     65.68647878	      0.00000000	      0.00000000	      0.00000000	      0.00000000	      0.00000000	      0.00000000	     -0.04030650	     -0.82886302	      0.00000000
      0.42633194	      0.00000000	     -0.98294056	      0.00000000	      0.00000000	     -0.00000000	      0.00000000	     -0.11071059	     -0.71102679	     -0.00000000	      0.00000000	      0.00000000	    -84.10677558	     -0.11476164	     -0.23754003	     -0.00000000	      0.00000000	     -0.00000000	     65.33221613	      0.00000000	      0.00000000	      0.00000000	      0.00000000	      0.00000000	      0.00000000	     -0.04003806	     -0.82465415	     -0.00000000
      0.42663858	      0.00000000	     -0.97842898	     -0.00000000	      0.00000000	     -0.00000000	      0.00000000	     -0.11005727	     -0.70777188	     -0.00000000	      0.00000000	      0.00000000	    -83.70277405	     -0.11404376	     -0.23648522	     -0.00000000	      0.00000000	     -0.00000000	     65.01444812	      0.00000000	      0.00000000	      0.00000000	      0.00000000	      0.00000000	      0.00000000	     -0.03979767	     -0.82087490	     -0.00000000
      0.42694521	      0.00000000	     -0.97391828	     -0.00000000	      0.00000000	     -0.00000000	      0.00000000	     -0.10940579	     -0.70451837	     -0.00000000	      0.00000000	      0.00000000	    -83.29885197	     -0.11332780	     -0.23543148	     -0.00000000	      0.00000000	     -0.00000000	     64.69713290	      0.00000000	      0.00000000	      0.00000000	      0.00000000	      0.00000000	      0.00000000	     -0.03955794	     -0.81709666	     -0.00000000
      0.42729811	      0.00000000	     -0.96872822	      0.00000000	      0.00000000	     -0.00000000	      0.00000000	     -0.10865830	     -0.70077576	     -0.00000000	      0.00000000	      0.00000000	    -82.83409736	     -0.11250631	     -0.23422024	     -0.00000000	      0.00000000	     -0.00000000	     64.33245370	      0.00000000	      0.00000000	      0.00000000	      0.00000000	      0.00000000	      0.00000000	     -0.03928289	     -0.81274974	      0.00000000
      0.42765101	      0.00000000	     -0.96353941	     -0.00000000	      0.00000000	     -0.00000000	      0.00000000	     -0.10791322	     -0.69703506	     -0.00000000	      0.00000000	      0.00000000	    -82.36944961	     -0.11168729	     -0.23301034	     -0.00000000	      0.00000000	     -0.00000000	     63.96840968	      0.00000000	      0.00000000	      0.00000000	      0.00000000	      0.00000000	      0.00000000	     -0.03900870	     -0.80840422	     -0.00000000
      0.42792962	      0.00000000	     -0.95944370	     -0.00000000	      0.00000000	     -0.00000000	      0.00000000	     -0.10732668	     -0.69408309	     -0.00000000	      0.00000000	      0.00000000	    -82.00268765	     -0.11104254	     -0.23205625	     -0.00000000	      0.00000000	     -0.00000000	     63.68136774	      0.00000000	      0.00000000	      0.00000000	      0.00000000	      0.00000000	      0.00000000	     -0.03879286	     -0.80497443	     -0.00000000
      0.42829195	      0.00000000	     -0.95411857	     -0.00000000	      0.00000000	     -0.00000000	      0.00000000	     -0.10656613	     -0.69024592	     -0.00000000	      0.00000000	      0.00000000	    -81.52583121	     -0.11020648	     -0.23081697	     -0.00000000	      0.00000000	     -0.00000000	     63.30858643	      0.00000000	      0.00000000	      0.00000000	      0.00000000	      0.00000000	      0.00000000	     -0.03851298	     -0.80051546	     -0.00000000
      0.42865429	      0.00000000	     -0.94879488	      0.00000000	      0.00000000	     -0.00000000	      0.00000000	     -0.10580810	     -0.68641086	     -0.00000000	      0.00000000	      0.00000000	    -81.04909162	     -0.10937295	     -0.22957903	     -0.00000000	      0.00000000	     -0.00000000	     62.93650686	      0.00000000	      0.00000000	      0.00000000	      0.00000000	      0.00000000	      0.00000000	     -0.03823400	     -0.79605807	     -0.00000000
      0.42893788	      0.00000000	     -0.94462913	     -0.00000000	      0.00000000	     -0.00000000	      0.00000000	     -0.10521655	     -0.68341065	     -0.00000000	      0.00000000	      0.00000000	    -80.67604609	     -0.10872255	     -0.22861142	     -0.00000000	      0.00000000	     -0.00000000	     62.64563611	      0.00000000	      0.00000000	      0.00000000	      0.00000000	      0.00000000	      0.00000000	     -0.03801630	     -0.79257048	     -0.00000000
      0.42922148	      0.00000000	     -0.94046431	      0.00000000	      0.00000000	     -0.00000000	      0.00000000	     -0.10462654	     -0.68041176	     -0.00000000	      0.00000000	      0.00000000	    -80.30307622	     -0.10807371	     -0.22764470	     -0.00000000	      0.00000000	     -0.00000000	     62.35517389	      0.00000000	      0.00000000	      0.00000000	      0.00000000	      0.00000000	      0.00000000	     -0.03779915	     -0.78908391	     -0.00000000
      0.42956054	      0.00000000	     -0.93548617	      0.00000000	      0.00000000	     -0.00000000	      0.00000000	     -0.10392313	     -0.67682805	     -0.00000000	      0.00000000	      0.00000000	    -79.85726551	     -0.10730018	     -0.22649029	     -0.00000000	      0.00000000	     -0.00000000	     62.00835468	      0.00000000	      0.00000000	      0.00000000	      0.00000000	      0.00000000	      0.00000000	     -0.03754026	     -0.78491679	     -0.00000000
      0.42989960	      0.00000000	     -0.93050944	     -0.00000000	      0.00000000	     -0.00000000	      0.00000000	     -0.10322189	     -0.67324627	     -0.00000000	      0.00000000	      0.00000000	    -79.41156637	     -0.10652887	     -0.22533716	     -0.00000000	      0.00000000	     -0.00000000	     61.66212006	      0.00000000	      0.00000000	      0.00000000	      0.00000000	      0.00000000	      0.00000000	     -0.03728216	     -0.78075118	     -0.00000000
      0.43019968	      0.00000000	     -0.92610607	     -0.00000000	      0.00000000	     -0.00000000	      0.00000000	     -0.10260307	     -0.67007787	     -0.00000000	      0.00000000	      0.00000000	    -79.01720838	     -0.10584823	     -0.22431787	     -0.00000000	      0.00000000	     -0.00000000	     61.35610063	      0.00000000	      0.00000000	      0.00000000	      0.00000000	      0.00000000	      0.00000000	     -0.03705440	     -0.77706577	     -0.00000000
      0.43049976	      0.00000000	     -0.92170385	     -0.00000000	      0.00000000	     -0.00000000	      0.00000000	     -0.10198595	     -0.66691102	     -0.00000000	      0.00000000	      0.00000000	    -78.62294238	     -0.10516936	     -0.22329966	     -0.00000000	      0.00000000	     -0.00000000	     61.05051287	      0.00000000	      0.00000000	      0.00000000	      0.00000000	      0.00000000	      0.00000000	     -0.03682725	     -0.77338158	     -0.00000000
      0.43084965	      0.00000000	     -0.91657231	      0.00000000	      0.00000000	     -0.00000000	      0.00000000	     -0.10126851	     -0.66322038	      0.00000000	      0.00000000	      0.00000000	    -78.16334697	     -0.10438012	     -0.22211392	     -0.00000000	      0.00000000	     -0.00000000	     60.69469101	      0.00000000	      0.00000000	      0.00000000	      0.00000000	      0.00000000	      0.00000000	     -0.03656318	     -0.76908738	      0.00000000
      0.43119955	      0.00000000	     -0.91144241	      0.00000000	      0.00000000	     -0.00000000	      0.00000000	     -0.10055334	     -0.65953188	      0.00000000	      0.00000000	      0.00000000	    -77.70387783	     -0.10359321	     -0.22092955	     -0.00000000	      0.00000000	     -0.00000000	     60.33949212	      0.00000000	      0.00000000	      0.00000000	      0.00000000	      0.00000000	      0.00000000	     -0.03629992	     -0.76479490	      0.00000000
      0.43146393	      0.00000000	     -0.90756736	      0.00000000	      0.00000000	     -0.00000000	      0.00000000	     -0.10001447	     -0.65674626	     -0.00000000	      0.00000000	      0.00000000	    -77.35679194	     -0.10300028	     -0.22003573	     -0.00000000	      0.00000000	     -0.00000000	     60.07144870	      0.00000000	      0.00000000	      0.00000000	      0.00000000	      0.00000000	      0.00000000	     -0.03610156	     -0.76155266	     -0.00000000
      0.43182449	      0.00000000	     -0.90228410	     -0.00000000	      0.00000000	     -0.00000000	      0.00000000	     -0.09928163	     -0.65294919	     -0.00000000	      0.00000000	      0.00000000	    -76.88356012	     -0.10219392	     -0.21881823	     -0.00000000	      0.00000000	     -0.00000000	     59.70637485	      0.00000000	      0.00000000	      0.00000000	      0.00000000	      0.00000000	      0.00000000	     -0.03583180	     -0.75713253	     -0.00000000
      0.43218506	      0.00000000	     -0.89700270	     -0.00000000	      0.00000000	     -0.00000000	      0.00000000	     -0.09855118	     -0.64915448	     -0.00000000	      0.00000000	      0.00000000	    -76.41046498	     -0.10138992	     -0.21760209	     -0.00000000	      0.00000000	     -0.00000000	     59.34200947	      0.00000000	      0.00000000	      0.00000000	      0.00000000	      0.00000000	      0.00000000	     -0.03556289	     -0.75271429	     -0.00000000
      0.43247921	      0.00000000	     -0.89269552	     -0.00000000	      0.00000000	     -0.00000000	      0.00000000	     -0.09795704	     -0.64606047	     -0.00000000	      0.00000000	      0.00000000	    -76.02463028	     -0.10073608	     -0.21661143	     -0.00000000	      0.00000000	     -0.00000000	     59.04510522	      0.00000000	      0.00000000	      0.00000000	      0.00000000	      0.00000000	      0.00000000	     -0.03534417	     -0.74911136	     -0.00000000
      0.43277335	      0.00000000	     -0.88838963	     -0.00000000	      0.00000000	     -0.00000000	      0.00000000	     -0.09736448	     -0.64296805	     -0.00000000	      0.00000000	      0.00000000	    -75.63888984	     -0.10008381	     -0.21562169	     -0.00000000	      0.00000000	     -0.00000000	     58.74866277	      0.00000000	      0.00000000	      0.00000000	      0.00000000	      0.00000000	      0.00000000	     -0.03512602	     -0.74550974	     -0.00000000
      0.43309074	      0.00000000	     -0.88374504	     -0.00000000	      0.00000000	     -0.00000000	      0.00000000	     -0.09672688	     -0.63963311	     -0.00000000	      0.00000000	     -0.00000000	    -75.22279289	     -0.09938198	     -0.21455510	     -0.00000000	      0.00000000	     -0.00000000	     58.42921155	      0.00000000	      0.00000000	      0.00000000	      0.00000000	      0.00000000	      0.00000000	     -0.03489129	     -0.74162511	     -0.00000000
      0.43340812	      0.00000000	     -0.87910199	     -0.00000000	      0.00000000	     -0.00000000	      0.00000000	     -0.09609110	     -0.63630005	     -0.00000000	      0.00000000	     -0.00000000	    -74.80681166	     -0.09868203	     -0.21348970	     -0.00000000	      0.00000000	     -0.00000000	     58.11025365	      0.00000000	      0.00000000	      0.00000000	      0.00000000	      0.00000000	      0.00000000	     -0.03465722	     -0.73774205	     -0.00000000
      0.43374324	      0.00000000	     -0.87420122	     -0.00000000	      0.00000000	     -0.00000000	      0.00000000	     -0.09542176	     -0.63278279	     -0.00000000	      0.00000000	     -0.00000000	    -74.36772142	     -0.09794515	     -0.21236625	     -0.00000000	      0.00000000	     -0.00000000	     57.77394673	      0.00000000	      0.00000000	      0.00000000	      0.00000000	      0.00000000	      0.00000000	     -0.03441079	     -0.73364377	     -0.00000000
      0.43407835	      0.00000000	     -0.86930223	     -0.00000000	      0.00000000	     -0.00000000	      0.00000000	     -0.09475444	     -0.62926766	     -0.00000000	      0.00000000	     -0.00000000	    -73.92876342	     -0.09721036	     -0.21124413	     -0.00000000	      0.00000000	     -0.00000000	     57.43819153	      0.00000000	      0.00000000	      0.00000000	      0.00000000	      0.00000000	      0.00000000	     -0.03416510	     -0.72954729	     -0.00000000
      0.43439742	      0.00000000	     -0.86463955	     -0.00000000	      0.00000000	     -0.00000000	      0.00000000	     -0.09412095	     -0.62592287	     -0.00000000	      0.00000000	     -0.00000000	    -73.51095982	     -0.09651281	     -0.21017716	     -0.00000000	      0.00000000	     -0.00000000	     57.11896642	      0.00000000	      0.00000000	      0.00000000	      0.00000000	      0.00000000	      0.00000000	     -0.03393185	     -0.72564872	     -0.00000000
      0.43471648	      0.00000000	     -0.85997853	     -0.00000000	      0.00000000	     -0.00000000	      0.00000000	     -0.09348927	     -0.62258002	     -0.00000000	      0.00000000	      0.00000000	    -73.09327993	     -0.09581716	     -0.20911143	     -0.00000000	      0.00000000	     -0.00000000	     56.80022991	      0.00000000	      0.00000000	      0.00000000	      0.00000000	      0.00000000	      0.00000000	     -0.03369927	     -0.72175181	     -0.00000000
      0.43505845	      0.00000000	     -0.85498476	     -0.00000000	      0.00000000	     -0.00000000	      0.00000000	     -0.09281425	     -0.61899936	     -0.00000000	      0.00000000	      0.00000000	    -72.64575760	     -0.09507376	     -0.20797070	     -0.00000000	      0.00000000	     -0.00000000	     56.45909965	      0.00000000	      0.00000000	      0.00000000	      0.00000000	      0.00000000	      0.00000000	     -0.03345072	     -0.71757703	     -0.00000000
      0.43540042	      0.00000000	     -0.84999295	     -0.00000000	      0.00000000	     -0.00000000	      0.00000000	     -0.09214128	     -0.61542098	     -0.00000000	      0.00000000	      0.00000000	    -72.19837995	     -0.09433250	     -0.20683136	     -0.00000000	      0.00000000	     -0.00000000	     56.11854421	      0.00000000	      0.00000000	      0.00000000	      0.00000000	      0.00000000	      0.00000000	     -0.03320292	     -0.71340421	     -0.00000000
      0.43570371	      0.00000000	     -0.84556743	     -0.00000000	      0.00000000	     -0.00000000	      0.00000000	     -0.09154615	     -0.61224926	     -0.00000000	      0.00000000	     -0.00000000	    -71.80173218	     -0.09367697	     -0.20582222	     -0.00000000	      0.00000000	     -0.00000000	     55.81692591	      0.00000000	      0.00000000	      0.00000000	      0.00000000	      0.00000000	      0.00000000	     -0.03298378	     -0.70970504	     -0.00000000
      0.43600700	      0.00000000	     -0.84114349	     -0.00000000	      0.00000000	     -0.00000000	      0.00000000	     -0.09095263	     -0.60907935	     -0.00000000	      0.00000000	      0.00000000	    -71.40520215	     -0.09302315	     -0.20481422	     -0.00000000	      0.00000000	     -0.00000000	     55.51574197	      0.00000000	      0.00000000	      0.00000000	      0.00000000	      0.00000000	      0.00000000	     -0.03276523	     -0.70600745	     -0.00000000
      0.43635367	      0.00000000	     -0.83608876	     -0.00000000	      0.00000000	     -0.00000000	      0.00000000	     -0.09027618	     -0.60545826	     -0.00000000	      0.00000000	      0.00000000	    -70.95210487	     -0.09227795	     -0.20366356	     -0.00000000	      0.00000000	     -0.00000000	     55.17196451	      0.00000000	      0.00000000	      0.00000000	      0.00000000	      0.00000000	      0.00000000	     -0.03251613	     -0.70178294	     -0.00000000
      0.43670034	      0.00000000	     -0.83103615	     -0.00000000	      0.00000000	     -0.00000000	      0.00000000	     -0.08960180	     -0.60183958	     -0.00000000	      0.00000000	      0.00000000	    -70.49916289	     -0.09153490	     -0.20251430	     -0.00000000	      0.00000000	     -0.00000000	     54.82878395	      0.00000000	      0.00000000	      0.00000000	      0.00000000	      0.00000000	      0.00000000	     -0.03226779	     -0.69756054	     -0.00000000
      0.43695988	      0.00000000	     -0.82725485	     -0.00000000	      0.00000000	     -0.00000000	      0.00000000	     -0.08909828	     -0.59913198	     -0.00000000	      0.00000000	      0.00000000	    -70.16016801	     -0.09098010	     -0.20165497	     -0.00000000	      0.00000000	     -0.00000000	     54.57218765	      0.00000000	      0.00000000	      0.00000000	      0.00000000	      0.00000000	      0.00000000	     -0.03208236	     -0.69440078	     -0.00000000
      0.43731723	      0.00000000	     -0.82205055	     -0.00000000	      0.00000000	     -0.00000000	      0.00000000	     -0.08840690	     -0.59540621	     -0.00000000	      0.00000000	      0.00000000	    -69.69357252	     -0.09021832	     -0.20047329	     -0.00000000	      0.00000000	     -0.00000000	     54.21935858	      0.00000000	      0.00000000	      0.00000000	      0.00000000	      0.00000000	      0.00000000	     -0.03182776	     -0.69005222	     -0.00000000
      0.43767458	      0.00000000	     -0.81684861	     -0.00000000	      0.00000000	     -0.00000000	      0.00000000	     -0.08771770	     -0.59168308	     -0.00000000	      0.00000000	      0.00000000	    -69.22714432	     -0.08945869	     -0.19929298	     -0.00000000	      0.00000000	     -0.00000000	     53.86721139	      0.00000000	      0.00000000	      0.00000000	      0.00000000	      0.00000000	      0.00000000	     -0.03157393	     -0.68570595	     -0.00000000
      0.43796082	      0.00000000	     -0.81268347	     -0.00000000	      0.00000000	     -0.00000000	      0.00000000	     -0.08716721	     -0.58870264	     -0.00000000	      0.00000000	      0.00000000	    -68.85366146	     -0.08885207	     -0.19834896	     -0.00000000	      0.00000000	     -0.00000000	     53.58545752	      0.00000000	      0.00000000	      0.00000000	      0.00000000	      0.00000000	      0.00000000	     -0.03137120	     -0.68222622	     -0.00000000
      0.43824707	      0.00000000	     -0.80851989	     -0.00000000	      0.00000000	     -0.00000000	      0.00000000	     -0.08661810	     -0.58572390	     -0.00000000	      0.00000000	     -0.00000000	    -68.48028898	     -0.08824683	     -0.19740585	     -0.00000000	      0.00000000	     -0.00000000	     53.30413215	      0.00000000	      0.00000000	      0.00000000	      0.00000000	      0.00000000	      0.00000000	     -0.03116896	     -0.67874798	     -0.00000000
      0.43856198	      0.00000000	     -0.80394105	     -0.00000000	      0.00000000	     -0.00000000	      0.00000000	     -0.08601559	     -0.58244875	     -0.00000000	      0.00000000	     -0.00000000	    -68.06965357	     -0.08758275	     -0.19636957	     -0.00000000	      0.00000000	     -0.00000000	     52.99501976	      0.00000000	      0.00000000	      0.00000000	      0.00000000	      0.00000000	      0.00000000	     -0.03094706	     -0.67492312	     -0.00000000
      0.43887689	      0.00000000	     -0.79936413	     -0.00000000	      0.00000000	     -0.00000000	      0.00000000	     -0.08541475	     -0.57917567	     -0.00000000	      0.00000000	     -0.00000000	    -67.65915749	     -0.08692041	     -0.19533449	     -0.00000000	      0.00000000	     -0.00000000	     52.68638267	      0.00000000	      0.00000000	      0.00000000	      0.00000000	      0.00000000	      0.00000000	     -0.03072577	     -0.67110011	     -0.00000000
      0.43920537	      0.00000000	     -0.79459211	     -0.00000000	      0.00000000	     -0.00000000	      0.00000000	     -0.08478979	     -0.57576380	     -0.00000000	      0.00000000	      0.00000000	    -67.23113258	     -0.08623148	     -0.19425625	     -0.00000000	      0.00000000	     -0.00000000	     52.36489659	      0.00000000	      0.00000000	      0.00000000	      0.00000000	      0.00000000	      0.00000000	     -0.03049559	     -0.66711441	     -0.00000000
      0.43953385	      0.00000000	     -0.78982221	      0.00000000	      0.00000000	     -0.00000000	      0.00000000	     -0.08416663	     -0.57235421	     -0.00000000	      0.00000000	      0.00000000	    -66.80326257	     -0.08554443	     -0.19317933	     -0.00000000	      0.00000000	     -0.00000000	     52.04392558	      0.00000000	      0.00000000	      0.00000000	      0.00000000	      0.00000000	      0.00000000	     -0.03026606	     -0.66313078	     -0.00000000
      0.43985281	      0.00000000	     -0.78519258	      0.00000000	      0.00000000	     -0.00000000	      0.00000000	     -0.08356323	     -0.56904559	      0.00000000	      0.00000000	      0.00000000	    -66.38794414	     -0.08487917	     -0.19213500	      0.00000000	      0.00000000	     -0.00000000	     51.73268977	      0.00000000	      0.00000000	      0.00000000	      0.00000000	      0.00000000	      0.00000000	     -0.03004381	     -0.65926456	      0.00000000
      0.44017178	      0.00000000	     -0.78056499	      0.00000000	      0.00000000	     -0.00000000	      0.00000000	     -0.08296152	     -0.56573914	      0.00000000	      0.00000000	      0.00000000	    -65.97277538	     -0.08421568	     -0.19109192	     -0.00000000	      0.00000000	     -0.00000000	     51.42193130	      0.00000000	      0.00000000	      0.00000000	      0.00000000	      0.00000000	      0.00000000	     -0.02982217	     -0.65540031	      0.00000000
      0.44050626	      0.00000000	     -0.77571438	      0.00000000	      0.00000000	     -0.00000000	      0.00000000	     -0.08233230	     -0.56227407	     -0.00000000	      0.00000000	      0.00000000	    -65.53756386	     -0.08352187	     -0.18999955	     -0.00000000	      0.00000000	     -0.00000000	     51.09650778	      0.00000000	      0.00000000	      0.00000000	      0.00000000	      0.00000000	      0.00000000	     -0.02959041	     -0.65135012	      0.00000000
      0.44084075	      0.00000000	     -0.77086606	      0.00000000	      0.00000000	     -0.00000000	      0.00000000	     -0.08170492	     -0.55881142	      0.00000000	      0.00000000	      0.00000000	    -65.10251984	     -0.08282997	     -0.18890853	     -0.00000000	      0.00000000	     -0.00000000	     50.77161595	      0.00000000	      0.00000000	      0.00000000	      0.00000000	      0.00000000	      0.00000000	     -0.02935931	     -0.64730212	      0.00000000
      0.44114878	      0.00000000	     -0.76640329	      0.00000000	      0.00000000	     -0.00000000	      0.00000000	     -0.08112877	     -0.55562479	     -0.00000000	      0.00000000	      0.00000000	    -64.70203965	     -0.08219457	     -0.18790514	     -0.00000000	      0.00000000	     -0.00000000	     50.47283515	      0.00000000	      0.00000000	      0.00000000	      0.00000000	      0.00000000	      0.00000000	     -0.02914708	     -0.64357629	     -0.00000000
      0.44145681	      0.00000000	     -0.76194250	      0.00000000	      0.00000000	     -0.00000000	      0.00000000	     -0.08055415	     -0.55244021	     -0.00000000	      0.00000000	      0.00000000	    -64.30170524	     -0.08156080	     -0.18690293	     -0.00000000	      0.00000000	     -0.00000000	     50.17449229	      0.00000000	      0.00000000	      0.00000000	      0.00000000	      0.00000000	      0.00000000	     -0.02893540	     -0.63985235	      0.00000000
      0.44179783	      0.00000000	     -0.75700639	      0.00000000	      0.00000000	     -0.00000000	      0.00000000	     -0.07991979	     -0.54891704	     -0.00000000	      0.00000000	      0.00000000	    -63.85867752	     -0.08086112	     -0.18579488	     -0.00000000	      0.00000000	     -0.00000000	     49.84466760	      0.00000000	      0.00000000	      0.00000000	      0.00000000	      0.00000000	      0.00000000	     -0.02870172	     -0.63573189	      0.00000000
      0.44213884	      0.00000000	     -0.75207277	      0.00000000	      0.00000000	     -0.00000000	      0.00000000	     -0.07928729	     -0.54539643	      0.00000000	      0.00000000	     -0.00000000	    -63.41583074	     -0.08016339	     -0.18468822	     -0.00000000	      0.00000000	     -0.00000000	     49.51539843	      0.00000000	      0.00000000	      0.00000000	      0.00000000	      0.00000000	      0.00000000	     -0.02846871	     -0.63161379	      0.00000000
      0.44241355	      0.00000000	     -0.74810019	      0.00000000	      0.00000000	     -0.00000000	      0.00000000	     -0.07877911	     -0.54256217	      0.00000000	      0.00000000	     -0.00000000	    -63.05922136	     -0.07960280	     -0.18379788	     -0.00000000	      0.00000000	     -0.00000000	     49.25049593	      0.00000000	      0.00000000	      0.00000000	      0.00000000	      0.00000000	      0.00000000	     -0.02828151	     -0.62829810	      0.00000000
      0.44276679	      0.00000000	     -0.74299446	      0.00000000	      0.00000000	     -0.00000000	      0.00000000	     -0.07812743	     -0.53892018	      0.00000000	      0.00000000	     -0.00000000	    -62.60085376	     -0.07888391	     -0.18265449	      0.00000000	      0.00000000	     -0.00000000	     48.91034014	      0.00000000	      0.00000000	      0.00000000	      0.00000000	      0.00000000	      0.00000000	     -0.02804144	     -0.62403690	      0.00000000
      0.44312004	      0.00000000	     -0.73789147	      0.00000000	      0.00000000	     -0.00000000	      0.00000000	     -0.07747772	     -0.53528099	      0.00000000	      0.00000000	     -0.00000000	    -62.14268454	     -0.07816702	     -0.18151253	     -0.00000000	      0.00000000	     -0.00000000	     48.57080196	      0.00000000	      0.00000000	      0.00000000	      0.00000000	      0.00000000	      0.00000000	     -0.02780207	     -0.61977829	      0.00000000
      0.44339561	      0.00000000	     -0.73391233	     -0.00000000	      0.00000000	     -0.00000000	      0.00000000	     -0.07697222	     -0.53244381	     -0.00000000	      0.00000000	     -0.00000000	    -61.78539353	     -0.07760931	     -0.18062289	     -0.00000000	      0.00000000	     -0.00000000	     48.30623717	      0.00000000	      0.00000000	      0.00000000	      0.00000000	      0.00000000	      0.00000000	     -0.02761584	     -0.61645779	     -0.00000000
      0.44367119	      0.00000000	     -0.72993490	      0.00000000	      0.00000000	     -0.00000000	      0.00000000	     -0.07646791	     -0.52960835	     -0.00000000	      0.00000000	     -0.00000000	    -61.42822647	     -0.07705283	     -0.17973414	     -0.00000000	      0.00000000	     -0.00000000	     48.04203468	      0.00000000	      0.00000000	      0.00000000	      0.00000000	      0.00000000	      0.00000000	     -0.02743004	     -0.61313889	     -0.00000000
      0.44399978	      0.00000000	     -0.72519453	     -0.00000000	      0.00000000	     -0.00000000	      0.00000000	     -0.07586812	     -0.52622964	     -0.00000000	      0.00000000	     -0.00000000	    -61.00251639	     -0.07639101	     -0.17867577	     -0.00000000	      0.00000000	     -0.00000000	     47.72741126	      0.00000000	      0.00000000	      0.00000000	      0.00000000	      0.00000000	      0.00000000	     -0.02720907	     -0.60918363	     -0.00000000
      0.44432838	      0.00000000	     -0.72045662	     -0.00000000	      0.00000000	     -0.00000000	      0.00000000	     -0.07527001	     -0.52285338	     -0.00000000	      0.00000000	     -0.00000000	    -60.57698595	     -0.07573094	     -0.17761866	     -0.00000000	      0.00000000	     -0.00000000	     47.41329902	      0.00000000	      0.00000000	      0.00000000	      0.00000000	      0.00000000	      0.00000000	     -0.02698870	     -0.60523067	     -0.00000000
      0.44461220	      0.00000000	     -0.71636618	     -0.00000000	      0.00000000	     -0.00000000	      0.00000000	     -0.07475472	     -0.51993906	     -0.00000000	      0.00000000	     -0.00000000	    -60.20957860	     -0.07516228	     -0.17670675	     -0.00000000	      0.00000000	     -0.00000000	     47.14233342	      0.00000000	      0.00000000	      0.00000000	      0.00000000	      0.00000000	      0.00000000	     -0.02679886	     -0.60181813	     -0.00000000
      0.44496335	      0.00000000	     -0.71130815	     -0.00000000	      0.00000000	     -0.00000000	      0.00000000	     -0.07411894	     -0.51633606	     -0.00000000	      0.00000000	     -0.00000000	    -59.75522116	     -0.07446061	     -0.17558000	     -0.00000000	      0.00000000	     -0.00000000	     46.80757428	      0.00000000	      0.00000000	      0.00000000	      0.00000000	      0.00000000	      0.00000000	     -0.02656461	     -0.59759862	     -0.00000000
      0.44531449	      0.00000000	     -0.70625299	     -0.00000000	      0.00000000	     -0.00000000	      0.00000000	     -0.07348503	     -0.51273589	     -0.00000000	      0.00000000	     -0.00000000	    -59.30107468	     -0.07376090	     -0.17445469	     -0.00000000	      0.00000000	     -0.00000000	     46.47339813	      0.00000000	      0.00000000	      0.00000000	      0.00000000	      0.00000000	      0.00000000	     -0.02633104	     -0.59338179	     -0.00000000
      0.44557757	      0.00000000	     -0.70246761	     -0.00000000	      0.00000000	     -0.00000000	      0.00000000	     -0.07301134	     -0.51004053	     -0.00000000	      0.00000000	     -0.00000000	    -58.96097599	     -0.07323806	     -0.17361274	     -0.00000000	      0.00000000	     -0.00000000	     46.22335257	      0.00000000	      0.00000000	      0.00000000	      0.00000000	      0.00000000	      0.00000000	     -0.02615651	     -0.59022436	     -0.00000000
      0.44591534	      0.00000000	     -0.69760982	     -0.00000000	      0.00000000	     -0.00000000	      0.00000000	     -0.07240469	     -0.50658218	     -0.00000000	      0.00000000	     -0.00000000	    -58.52448995	     -0.07256844	     -0.17253303	     -0.00000000	      0.00000000	     -0.00000000	     45.90274140	      0.00000000	      0.00000000	      0.00000000	      0.00000000	      0.00000000	      0.00000000	     -0.02593298	     -0.58617266	     -0.00000000
      0.44625311	      0.00000000	     -0.69275476	     -0.00000000	      0.00000000	     -0.00000000	      0.00000000	     -0.07179976	     -0.50312649	     -0.00000000	      0.00000000	     -0.00000000	    -58.08820483	     -0.07190060	     -0.17145465	     -0.00000000	      0.00000000	     -0.00000000	     45.58266421	      0.00000000	      0.00000000	      0.00000000	      0.00000000	      0.00000000	      0.00000000	     -0.02571008	     -0.58212349	     -0.00000000
      0.44648145	      0.00000000	     -0.68947433	     -0.00000000	      0.00000000	     -0.00000000	      0.00000000	     -0.07139179	     -0.50079197	     -0.00000000	      0.00000000	     -0.00000000	    -57.79339691	     -0.07145023	     -0.17072654	     -0.00000000	      0.00000000	     -0.00000000	     45.36655396	      0.00000000	      0.00000000	      0.00000000	      0.00000000	      0.00000000	      0.00000000	     -0.02555976	     -0.57938773	     -0.00000000
      0.44683994	      0.00000000	     -0.68432638	     -0.00000000	      0.00000000	     -0.00000000	      0.00000000	     -0.07075284	     -0.49712905	     -0.00000000	      0.00000000	     -0.00000000	    -57.33072157	     -0.07074488	     -0.16958481	     -0.00000000	      0.00000000	     -0.00000000	     45.02765353	      0.00000000	      0.00000000	      0.00000000	      0.00000000	      0.00000000	      0.00000000	     -0.02532432	     -0.57509478	     -0.00000000
      0.44719844	      0.00000000	     -0.67918157	      0.00000000	      0.00000000	     -0.00000000	      0.00000000	     -0.07011578	     -0.49346917	      0.00000000	      0.00000000	     -0.00000000	    -56.86827305	     -0.07004137	     -0.16844435	      0.00000000	      0.00000000	     -0.00000000	     44.68943561	      0.00000000	      0.00000000	      0.00000000	      0.00000000	      0.00000000	      0.00000000	     -0.02508956	     -0.57080471	      0.00000000
      0.44744831	      0.00000000	     -0.67559755	      0.00000000	      0.00000000	     -0.00000000	      0.00000000	     -0.06967288	     -0.49092003	      0.00000000	      0.00000000	     -0.00000000	    -56.54609927	     -0.06955244	     -0.16765073	      0.00000000	      0.00000000	     -0.00000000	     44.45391123	      0.00000000	      0.00000000	      0.00000000	      0.00000000	      0.00000000	      0.00000000	     -0.02492637	     -0.56781634	      0.00000000
      0.44769818	      0.00000000	     -0.67201509	      0.00000000	      0.00000000	     -0.00000000	      0.00000000	     -0.06923090	     -0.48837238	      0.00000000	      0.00000000	     -0.00000000	    -56.22403799	     -0.06906440	     -0.16685774	      0.00000000	      0.00000000	     -0.00000000	     44.21871289	      0.00000000	      0.00000000	      0.00000000	      0.00000000	      0.00000000	      0.00000000	     -0.02476350	     -0.56482938	      0.00000000
      0.44801719	      0.00000000	     -0.66744359	      0.00000000	      0.00000000	     -0.00000000	      0.00000000	     -0.06866795	     -0.48512191	      0.00000000	      0.00000000	     -0.00000000	    -55.81303133	     -0.06844280	     -0.16584653	      0.00000000	      0.00000000	     -0.00000000	     43.91878969	      0.00000000	      0.00000000	      0.00000000	      0.00000000	      0.00000000	      0.00000000	     -0.02455605	     -0.56101799	      0.00000000
      0.44833620	      0.00000000	     -0.66287464	      0.00000000	      0.00000000	     -0.00000000	      0.00000000	     -0.06810648	     -0.48187386	      0.00000000	      0.00000000	     -0.00000000	    -55.40221529	     -0.06782275	     -0.16483652	      0.00000000	      0.00000000	     -0.00000000	     43.61933406	      0.00000000	      0.00000000	      0.00000000	      0.00000000	      0.00000000	      0.00000000	     -0.02434914	     -0.55720896	      0.00000000
      0.44862669	      0.00000000	     -0.65871634	      0.00000000	      0.00000000	     -0.00000000	      0.00000000	     -0.06759648	     -0.47891825	      0.00000000	      0.00000000	     -0.00000000	    -55.02829150	     -0.06725955	     -0.16391796	      0.00000000	      0.00000000	     -0.00000000	     43.34699601	      0.00000000	      0.00000000	      0.00000000	      0.00000000	      0.00000000	      0.00000000	     -0.02416120	     -0.55374247	      0.00000000
      0.44897604	      0.00000000	     -0.65371840	      0.00000000	      0.00000000	     -0.00000000	      0.00000000	     -0.06698476	     -0.47536649	      0.00000000	      0.00000000	     -0.00000000	    -54.57882458	     -0.06658400	     -0.16281471	      0.00000000	      0.00000000	     -0.00000000	     43.01995039	      0.00000000	      0.00000000	      0.00000000	      0.00000000	      0.00000000	      0.00000000	     -0.02393578	     -0.54957628	      0.00000000
      0.44932540	      0.00000000	     -0.64872359	      0.00000000	      0.00000000	     -0.00000000	      0.00000000	     -0.06637480	     -0.47181766	      0.00000000	      0.00000000	     -0.00000000	    -54.12959336	     -0.06591029	     -0.16171292	      0.00000000	      0.00000000	     -0.00000000	     42.69344969	      0.00000000	      0.00000000	      0.00000000	      0.00000000	      0.00000000	      0.00000000	     -0.02371099	     -0.54541295	      0.00000000
      0.44959388	      0.00000000	     -0.64488706	      0.00000000	      0.00000000	     -0.00000000	      0.00000000	     -0.06590720	     -0.46909227	      0.00000000	      0.00000000	      0.00000000	    -53.78450912	     -0.06539384	     -0.16086724	      0.00000000	      0.00000000	     -0.00000000	     42.44285225	      0.00000000	      0.00000000	      0.00000000	      0.00000000	      0.00000000	      0.00000000	     -0.02353867	     -0.54221528	      0.00000000
      0.44994636	      0.00000000	     -0.63985324	      0.00000000	      0.00000000	     -0.00000000	      0.00000000	     -0.06529489	     -0.46551696	      0.00000000	      0.00000000	      0.00000000	    -53.33169355	     -0.06471755	     -0.15975844	      0.00000000	      0.00000000	     -0.00000000	     42.11430186	      0.00000000	      0.00000000	      0.00000000	      0.00000000	      0.00000000	      0.00000000	     -0.02331301	     -0.53801992	      0.00000000
      0.45029884	      0.00000000	     -0.63482269	      0.00000000	      0.00000000	     -0.00000000	      0.00000000	     -0.06468432	     -0.46194468	      0.00000000	      0.00000000	      0.00000000	    -52.87912197	     -0.06404305	     -0.15865101	      0.00000000	      0.00000000	     -0.00000000	     41.78634048	      0.00000000	      0.00000000	      0.00000000	      0.00000000	      0.00000000	      0.00000000	     -0.02308799	     -0.53382753	      0.00000000
      0.45058179	      0.00000000	     -0.63078672	      0.00000000	      0.00000000	     -0.00000000	      0.00000000	     -0.06419545	     -0.45907915	      0.00000000	      0.00000000	      0.00000000	    -52.51599977	     -0.06350307	     -0.15776330	      0.00000000	      0.00000000	     -0.00000000	     41.52337152	      0.00000000	      0.00000000	      0.00000000	      0.00000000	      0.00000000	      0.00000000	     -0.02290782	     -0.53046421	      0.00000000
      0.45086475	      0.00000000	     -0.62675288	      0.00000000	      0.00000000	     -0.00000000	      0.00000000	     -0.06370769	     -0.45621559	      0.00000000	      0.00000000	      0.00000000	    -52.15303761	     -0.06296422	     -0.15687648	      0.00000000	      0.00000000	     -0.00000000	     41.26078068	      0.00000000	      0.00000000	      0.00000000	      0.00000000	      0.00000000	      0.00000000	     -0.02272806	     -0.52710283	      0.00000000
      0.45116752	      0.00000000	     -0.62243884	      0.00000000	      0.00000000	     -0.00000000	      0.00000000	     -0.06318700	     -0.45315360	      0.00000000	      0.00000000	      0.00000000	    -51.76483297	     -0.06238902	     -0.15592870	      0.00000000	      0.00000000	     -0.00000000	     40.98013635	      0.00000000	      0.00000000	      0.00000000	      0.00000000	      0.00000000	      0.00000000	     -0.02253616	     -0.52350814	      0.00000000
      0.45147030	      0.00000000	     -0.61812726	      0.00000000	      0.00000000	     -0.00000000	      0.00000000	     -0.06266757	     -0.45009386	      0.00000000	      0.00000000	      0.00000000	    -51.37681673	     -0.06181516	     -0.15498201	      0.00000000	      0.00000000	     -0.00000000	     40.69989073	      0.00000000	      0.00000000	      0.00000000	      0.00000000	      0.00000000	      0.00000000	     -0.02234472	     -0.51991570	      0.00000000
      0.45179693	      0.00000000	     -0.61347880	      0.00000000	      0.00000000	     -0.00000000	      0.00000000	     -0.06210864	     -0.44679559	      0.00000000	      0.00000000	      0.00000000	    -50.95844685	     -0.06119767	     -0.15396207	      0.00000000	      0.00000000	     -0.00000000	     40.39796862	      0.00000000	      0.00000000	      0.00000000	      0.00000000	      0.00000000	      0.00000000	     -0.02213872	     -0.51604277	      0.00000000
      0.45212356	      0.00000000	     -0.60883324	      0.00000000	      0.00000000	     -0.00000000	      0.00000000	     -0.06155117	     -0.44349997	      0.00000000	      0.00000000	      0.00000000	    -50.54029962	     -0.06058171	     -0.15294338	      0.00000000	      0.00000000	     -0.00000000	     40.09651420	      0.00000000	      0.00000000	      0.00000000	      0.00000000	      0.00000000	      0.00000000	     -0.02193326	     -0.51217247	      0.00000000
      0.45241510	      0.00000000	     -0.60468933	      0.00000000	      0.00000000	     -0.00000000	      0.00000000	     -0.06105483	     -0.44056069	      0.00000000	      0.00000000	      0.00000000	    -50.16727509	     -0.06003331	     -0.15203531	      0.00000000	      0.00000000	     -0.00000000	     39.82780044	      0.00000000	      0.00000000	      0.00000000	      0.00000000	      0.00000000	      0.00000000	     -0.02175032	     -0.50872029	      0.00000000
      0.45276560	      0.00000000	     -0.59971042	      0.00000000	      0.00000000	     -0.00000000	      0.00000000	     -0.06045962	     -0.43702974	      0.00000000	      0.00000000	      0.00000000	    -49.71904650	     -0.05937566	     -0.15094498	      0.00000000	      0.00000000	     -0.00000000	     39.50519759	      0.00000000	      0.00000000	      0.00000000	      0.00000000	      0.00000000	      0.00000000	     -0.02153095	     -0.50457271	      0.00000000
      0.45311609	      0.00000000	     -0.59473493	      0.00000000	      0.00000000	     -0.00000000	      0.00000000	     -0.05986607	     -0.43350185	      0.00000000	      0.00000000	      0.00000000	    -49.27108132	     -0.05871976	     -0.14985609	      0.00000000	      0.00000000	     -0.00000000	     39.18312586	      0.00000000	      0.00000000	      0.00000000	      0.00000000	      0.00000000	      0.00000000	     -0.02131217	     -0.50042822	      0.00000000
      0.45336563	      0.00000000	     -0.59119480	      0.00000000	      0.00000000	     -0.00000000	      0.00000000	     -0.05944450	     -0.43099210	      0.00000000	      0.00000000	      0.00000000	    -48.95232340	     -0.05825392	     -0.14908184	      0.00000000	      0.00000000	     -0.00000000	     38.95412069	      0.00000000	      0.00000000	      0.00000000	      0.00000000	      0.00000000	      0.00000000	     -0.02115679	     -0.49747951	      0.00000000
      0.45371899	      0.00000000	     -0.58618455	      0.00000000	      0.00000000	     -0.00000000	      0.00000000	     -0.05884894	     -0.42744065	      0.00000000	      0.00000000	     -0.00000000	    -48.50115821	     -0.05759583	     -0.14798677	      0.00000000	      0.00000000	     -0.00000000	     38.63022728	      0.00000000	      0.00000000	      0.00000000	      0.00000000	      0.00000000	      0.00000000	     -0.02093728	     -0.49330648	      0.00000000
      0.45407236	      0.00000000	     -0.58117784	      0.00000000	      0.00000000	     -0.00000000	      0.00000000	     -0.05825501	     -0.42389237	      0.00000000	      0.00000000	     -0.00000000	    -48.05026381	     -0.05693938	     -0.14689300	      0.00000000	      0.00000000	     -0.00000000	     38.30692840	      0.00000000	      0.00000000	      0.00000000	      0.00000000	      0.00000000	      0.00000000	     -0.02071836	     -0.48913663	      0.00000000
      0.45433289	      0.00000000	     -0.57748881	      0.00000000	      0.00000000	     -0.00000000	      0.00000000	     -0.05781819	     -0.42127831	      0.00000000	      0.00000000	     -0.00000000	    -47.71801463	     -0.05645669	     -0.14608779	      0.00000000	      0.00000000	     -0.00000000	     38.06881113	      0.00000000	      0.00000000	      0.00000000	      0.00000000	      0.00000000	      0.00000000	     -0.02055735	     -0.48606437	      0.00000000
      0.45459342	      0.00000000	     -0.57380172	      0.00000000	      0.00000000	     -0.00000000	      0.00000000	     -0.05738226	     -0.41866598	      0.00000000	      0.00000000	     -0.00000000	    -47.38591522	     -0.05597489	     -0.14528328	      0.00000000	      0.00000000	     -0.00000000	     37.83101372	      0.00000000	      0.00000000	      0.00000000	      0.00000000	      0.00000000	      0.00000000	     -0.02039667	     -0.48299386	      0.00000000
      0.45490551	      0.00000000	     -0.56938753	      0.00000000	      0.00000000	     -0.00000000	      0.00000000	     -0.05686122	     -0.41553892	      0.00000000	      0.00000000	     -0.00000000	    -46.98829604	     -0.05539906	     -0.14432071	      0.00000000	      0.00000000	     -0.00000000	     37.54648993	      0.00000000	      0.00000000	      0.00000000	      0.00000000	      0.00000000	      0.00000000	     -0.02020461	     -0.47931800	      0.00000000
      0.45521760	      0.00000000	     -0.56497617	      0.00000000	      0.00000000	     -0.00000000	      0.00000000	     -0.05634144	     -0.41241435	      0.00000000	      0.00000000	     -0.00000000	    -46.59089774	     -0.05482456	     -0.14335926	      0.00000000	      0.00000000	     -0.00000000	     37.26238291	      0.00000000	      0.00000000	      0.00000000	      0.00000000	      0.00000000	      0.00000000	     -0.02001302	     -0.47564467	      0.00000000
      0.45551866	      0.00000000	     -0.56072339	      0.00000000	      0.00000000	     -0.00000000	      0.00000000	     -0.05584122	     -0.40940255	      0.00000000	      0.00000000	     -0.00000000	    -46.20775655	     -0.05427169	     -0.14243295	      0.00000000	      0.00000000	     -0.00000000	     36.98866469	      0.00000000	      0.00000000	      0.00000000	      0.00000000	      0.00000000	      0.00000000	     -0.01982864	     -0.47210357	      0.00000000
      0.45581972	      0.00000000	     -0.55647328	      0.00000000	      0.00000000	     -0.00000000	      0.00000000	     -0.05534217	     -0.40639308	      0.00000000	      0.00000000	      0.00000000	    -45.82482486	     -0.05372008	     -0.14150771	      0.00000000	      0.00000000	     -0.00000000	     36.71532252	      0.00000000	      0.00000000	      0.00000000	      0.00000000	      0.00000000	      0.00000000	     -0.01964468	     -0.46856484	      0.00000000
      0.45615020	      0.00000000	     -0.55181094	      0.00000000	     -0.00000000	     -0.00000000	      0.00000000	     -0.05479569	     -0.40309220	      0.00000000	     -0.00000000	      0.00000000	    -45.40471944	     -0.05311605	     -0.14049338	      0.00000000	     -0.00000000	     -0.00000000	     36.41566633	      0.00000000	      0.00000000	      0.00000000	      0.00000000	      0.00000000	      0.00000000	     -0.01944324	     -0.46468309	      0.00000000
      0.45648068	      0.00000000	     -0.54715186	      0.00000000	      0.00000000	     -0.00000000	      0.00000000	     -0.05425059	     -0.39979415	      0.00000000	      0.00000000	     -0.00000000	    -44.98486986	     -0.05251348	     -0.13948028	      0.00000000	      0.00000000	     -0.00000000	     36.11647281	      0.00000000	      0.00000000	      0.00000000	      0.00000000	      0.00000000	      0.00000000	     -0.01924231	     -0.46080423	      0.00000000
      0.45673907	      0.00000000	     -0.54351136	      0.00000000	      0.00000000	     -0.00000000	      0.00000000	     -0.05382536	     -0.39721748	      0.00000000	      0.00000000	     -0.00000000	    -44.65678657	     -0.05204344	     -0.13868914	      0.00000000	      0.00000000	     -0.00000000	     35.88282901	      0.00000000	      0.00000000	      0.00000000	      0.00000000	      0.00000000	      0.00000000	     -0.01908556	     -0.45777352	      0.00000000
      0.45708962	      0.00000000	     -0.53857569	      0.00000000	      0.00000000	     -0.00000000	      0.00000000	     -0.05324981	     -0.39372459	      0.00000000	      0.00000000	     -0.00000000	    -44.21194877	     -0.05140725	     -0.13761718	      0.00000000	      0.00000000	     -0.00000000	     35.56625883	      0.00000000	      0.00000000	      0.00000000	      0.00000000	      0.00000000	      0.00000000	     -0.01887341	     -0.45366476	      0.00000000
      0.45744016	      0.00000000	     -0.53364374	      0.00000000	      0.00000000	     -0.00000000	      0.00000000	     -0.05267580	     -0.39023492	      0.00000000	      0.00000000	     -0.00000000	    -43.76740364	     -0.05077263	     -0.13654650	      0.00000000	      0.00000000	     -0.00000000	     35.25023964	      0.00000000	      0.00000000	      0.00000000	      0.00000000	      0.00000000	      0.00000000	     -0.01866180	     -0.44955930	      0.00000000
      0.45771033	      0.00000000	     -0.52984525	      0.00000000	      0.00000000	     -0.00000000	      0.00000000	     -0.05223446	     -0.38754760	      0.00000000	      0.00000000	     -0.00000000	    -43.42500182	     -0.05028477	     -0.13572252	      0.00000000	      0.00000000	     -0.00000000	     35.00694937	      0.00000000	      0.00000000	      0.00000000	      0.00000000	      0.00000000	      0.00000000	     -0.01849911	     -0.44639751	      0.00000000
      0.45798049	      0.00000000	     -0.52604899	      0.00000000	      0.00000000	     -0.00000000	      0.00000000	     -0.05179401	     -0.38486220	      0.00000000	      0.00000000	     -0.00000000	    -43.08277661	     -0.04979784	     -0.13489930	      0.00000000	      0.00000000	     -0.00000000	     34.76398508	      0.00000000	      0.00000000	      0.00000000	      0.00000000	      0.00000000	      0.00000000	     -0.01833675	     -0.44323770	      0.00000000
      0.45828467	      0.00000000	     -0.52177753	      0.00000000	      0.00000000	     -0.00000000	      0.00000000	     -0.05129919	     -0.38184103	      0.00000000	      0.00000000	     -0.00000000	    -42.69768735	     -0.04925081	     -0.13397355	      0.00000000	      0.00000000	     -0.00000000	     34.49075396	      0.00000000	      0.00000000	      0.00000000	      0.00000000	      0.00000000	      0.00000000	     -0.01815435	     -0.43968249	      0.00000000
      0.45858884	      0.00000000	     -0.51750893	      0.00000000	      0.00000000	     -0.00000000	      0.00000000	     -0.05080551	     -0.37882230	      0.00000000	      0.00000000	     -0.00000000	    -42.31282735	     -0.04870500	     -0.13304885	      0.00000000	      0.00000000	     -0.00000000	     34.21790237	      0.00000000	      0.00000000	      0.00000000	      0.00000000	      0.00000000	      0.00000000	     -0.01797236	     -0.43612982	      0.00000000
      0.45890424	      0.00000000	     -0.51308591	      0.00000000	      0.00000000	     -0.00000000	      0.00000000	     -0.05029480	     -0.37569477	      0.00000000	      0.00000000	     -0.00000000	    -41.91401707	     -0.04814039	     -0.13209126	      0.00000000	      0.00000000	     -0.00000000	     33.93534711	      0.00000000	      0.00000000	      0.00000000	      0.00000000	      0.00000000	      0.00000000	     -0.01778409	     -0.43244879	      0.00000000
      0.45921963	      0.00000000	     -0.50866600	      0.00000000	      0.00000000	     -0.00000000	      0.00000000	     -0.04978530	     -0.37256988	      0.00000000	      0.00000000	     -0.00000000	    -41.51545719	     -0.04757706	     -0.13113479	      0.00000000	      0.00000000	     -0.00000000	     33.65319685	      0.00000000	      0.00000000	      0.00000000	      0.00000000	      0.00000000	      0.00000000	     -0.01759627	     -0.42877051	      0.00000000
      0.45952605	      0.00000000	     -0.50437496	      0.00000000	      0.00000000	     -0.00000000	      0.00000000	     -0.04929146	     -0.36953650	      0.00000000	      0.00000000	     -0.00000000	    -41.12849175	     -0.04703106	     -0.13020674	      0.00000000	      0.00000000	     -0.00000000	     33.37943264	      0.00000000	      0.00000000	      0.00000000	      0.00000000	      0.00000000	      0.00000000	     -0.01741422	     -0.42519964	      0.00000000
[truncated: 6,057,101 more chars]
