# Supplementary material for: Musculoskeletal simulations to examine the effects of accentuated eccentric loading (AEL) on jump height
Source: PeerJ. 2023 Jan 23;11:e14687. doi: 10.7717/peerj.14687 (PMC9879160; doi:10.7717/peerj.14687)
Supplement: Supplemental Information 1 [file peerj-11-14687-s001.zip › Supplementary Simulation code and output results BW/Two_Segment_four_muscle_scaled_model.m]

%% Create a Model object.
import org.opensim.modeling.* 
path='\OpenSim 4.1\Geometry';
ModelVisualizer.addDirToGeometrySearchPaths(path);

model = Model();
model.setName('Two_Segment');
% Set gravity in the y-axis
model.setGravity(Vec3(0,-9.80665,0));

% Add ground body
ground = model.getGround();
ground.attachGeometry(Mesh('checkered_floor.vtp'));


%% Create a block body (attached to the ground)
scale_factor = 78/75.337;
blockmass = 46.0136*scale_factor;
blockradiusLength = 0.075;

block = Body('Block', blockmass, Vec3(0), Inertia(1.47458*scale_factor ,0.7555*scale_factor,1.4314*scale_factor,0,0,0));
block.attachGeometry(Ellipsoid(blockradiusLength, blockradiusLength, blockradiusLength));
model.addBody(block);

% - Create a FreeJoint named 'BoxCenter' Parent: ground; child: block.
% - The location of the joint in the parent body is (0, 0, 0).
% - The location of the joint in the child body is (0, 0, 0).
BoxCenter = FreeJoint('BoxCenter', ...
    ground, Vec3(0, 0, 0), Vec3(0), ...
    block, Vec3(0, 0, 0), Vec3(0));
model.addJoint(BoxCenter);

% Lock all rotations and translations (except for y-translation) to make it a slider joint
BoxCenter.upd_coordinates(0).setDefaultLocked(true);
BoxCenter.upd_coordinates(1).setDefaultLocked(true);
BoxCenter.upd_coordinates(2).setDefaultLocked(true);
BoxCenter.upd_coordinates(3).setDefaultLocked(true);
BoxCenter.upd_coordinates(4).setDefaultLocked(false);
BoxCenter.upd_coordinates(5).setDefaultLocked(true);

% Set the range & default value of the BoxCenter coordinate.
BoxCenter.upd_coordinates(4).setDefaultValue(0.885);
BoxCenter.upd_coordinates(4).setRange([0.0005, 2]);


%% Create the thigh body and hip joint.
% - Create a body named 'thigh', with the same mass properties as the shank.
% - Attach the same ellipsoid geometry as for the shank.
% - Add the thigh body to the model.
linkLength = 0.4;

thigh = Body('thigh', 18.7752*scale_factor, Vec3(0), Inertia(0.1339*scale_factor,0.0351*scale_factor,0.1412*scale_factor,0,0,0));
thigh.attachGeometry(Ellipsoid(linkLength/10, linkLength/2, linkLength/10));
model.addBody(thigh);

% - Create a PinJoint named 'hip' Parent: block; child: thigh.
% - The location of the joint in the parent body is (0, -blockSideLength/2, 0).
% - The location of the joint in the child body is (0, +linkLength/2, 0).
hip = PinJoint('hip', ...
    block, Vec3(0, -blockradiusLength, 0), Vec3(0), ...
    thigh, Vec3(0, +linkLength/2, 0), Vec3(0));
model.addJoint(hip);

% Specify hip coordinate to be constrained in the FD simulation
hip_coordinate = hip.upd_coordinates(0);
hip_coordinate.setName('hip_coordinate');
hip_coordinate.setRange([-pi/2, 0]);

% Set the default value of the knee coordinate.
hip.getCoordinate().setDefaultValue(-5*pi/180);

%% Create the shank body and knee joint.
shank = Body('shank', 7.415*scale_factor, Vec3(0), Inertia(0.0504*scale_factor,0.0051*scale_factor,0.0511*scale_factor,0,0,0));
shank.attachGeometry(Ellipsoid(linkLength/10, linkLength/2, linkLength/10));
model.addBody(shank);

% - Create a PinJoint named 'knee' Parent: thigh; child: shank.
% - The location of the joint in the parent body is (0, -linkLength/2, 0).
% - The location of the joint in the child body is (0, +linkLength/2, 0).
knee = PinJoint('knee', ...
    thigh, Vec3(0, -linkLength/2, 0), Vec3(0), ...
    shank, Vec3(0, +linkLength/2, 0), Vec3(0));
model.addJoint(knee);

% Specify knee coordinate to be constrained in the FD simulation
knee_coordinate = knee.upd_coordinates(0);
knee_coordinate.setName('knee_coordinate');
knee_coordinate.setRange([0, pi*5/6]);

% Set the default value of the knee coordinate.
knee.getCoordinate().setDefaultValue(10*pi/180);

%% Add a vastus muscle (actuator).
vastus = Millard2012EquilibriumMuscle();
vastus.setName('vastus');
vastus.setMaxIsometricForce(9060*(scale_factor^(2/3)));
vastus.setOptimalFiberLength(0.1265+0.05);
vastus.setTendonSlackLength(0.2365-0.05+0.02);
vastus.set_default_activation(0.01); % set default activation to minimum value

insertion = Vec3(-0.8 * linkLength/10, +0.75 * linkLength/2, 0);
vastus.addNewPathPoint('origin', thigh, Vec3(-0.8*linkLength/10, 0.35 * linkLength/2, 0));
vastus.addNewPathPoint('insertion', shank, insertion);

model.addForce(vastus);

%% The vastus muscle wraps over the knee cap.
patella = WrapCylinder();
patella.setName('patella');
patella.set_translation(Vec3(0, -linkLength/2, 0));
patella.set_radius(0.04);
patella.set_length(0.1);
patella.set_quadrant('-x');
thigh.addWrapObject(patella);
vastus.updGeometryPath().addPathWrap(patella);

%% Add a controller for vastus muscle
vastus_controller = PrescribedController();
vastus_controller.addActuator(vastus);
vastus_controller.setName('vastus_controller')

tvas = 0.2;
upslope_vas = 10;

controlFunction = PiecewiseLinearFunction();
controlFunction.addPoint(0,0);
controlFunction.addPoint(tvas,0); % onset
controlFunction.addPoint(tvas+1/upslope_vas,1); % upslope
controlFunction.addPoint(1.7,1); 

vastus_controller.prescribeControlForActuator('vastus', controlFunction);
model.addController(vastus_controller);

%% Add a recfem muscle (actuator).
recfem = Millard2012EquilibriumMuscle();
recfem.setName('recfem');
recfem.setMaxIsometricForce(2338*(scale_factor^(2/3)));
recfem.setOptimalFiberLength(0.1266+0.05);
recfem.setTendonSlackLength(0.3444-0.05+0.02);
recfem.set_default_activation(0.01); % set default activation to minimum value

insertion = Vec3(-0.8 * linkLength/10, +0.75 * linkLength/2, 0.3*linkLength/10);
recfem.addNewPathPoint('origin', block, Vec3(-blockradiusLength/sqrt(2)+0.01, -blockradiusLength/sqrt(2)-0.01, 0.3*linkLength/10));
recfem.addNewPathPoint('insertion', shank, insertion);

model.addForce(recfem);

% recfem wrap over knee cap
recfem.updGeometryPath().addPathWrap(patella);

%% Add a controller for recfem muscle
recfem_controller = PrescribedController();
recfem_controller.addActuator(recfem);
recfem_controller.setName('recfem_controller')

trec = 0.2;
upslope_rec = 10;

controlFunction = PiecewiseLinearFunction();
controlFunction.addPoint(0,0);
controlFunction.addPoint(trec,0); % onset
controlFunction.addPoint(trec+1/upslope_rec,1); % upslope
controlFunction.addPoint(1.7,1); 

recfem_controller.prescribeControlForActuator('recfem', controlFunction);
model.addController(recfem_controller);

%% Add a GMax (actuator).
glut = Millard2012EquilibriumMuscle();
glut.setName('glut');
glut.setMaxIsometricForce(3888);
glut.setOptimalFiberLength(0.0671);
glut.setTendonSlackLength(0.0579+0.01);
glut.set_default_activation(0.01);

insertion = Vec3(0.85 * linkLength/10, +0.65 * linkLength/2, 0);
glut.addNewPathPoint('origin', block, Vec3(blockradiusLength/sqrt(2), -blockradiusLength/sqrt(2), 0));
glut.addNewPathPoint('insertion', thigh, insertion);

model.addForce(glut);

% The glut wraps over hip cylindar object.
hip_cylindar = WrapCylinder();
hip_cylindar.setName('hip_cylindar');
hip_cylindar.set_translation(Vec3(0.4*blockradiusLength/2, -1.5*blockradiusLength/2, 0));
hip_cylindar.set_radius(0.035);
hip_cylindar.set_length(0.1);
hip_cylindar.set_quadrant('x');
block.addWrapObject(hip_cylindar);
glut.updGeometryPath().addPathWrap(hip_cylindar);

% Add a controller for glut muscle
glut_controller = PrescribedController();
glut_controller.addActuator(glut);
glut_controller.setName('glut_controller')

tglut = 0.2;
upslope_glut = 10;

controlFunction = PiecewiseLinearFunction();
controlFunction.addPoint(0,0);
controlFunction.addPoint(tglut,0); % tvas onset
controlFunction.addPoint(tglut + 1/upslope_glut, 1); % upslope_vas & activation level
controlFunction.addPoint(1.7, 1);

glut_controller.prescribeControlForActuator('glut', controlFunction);
model.addController(glut_controller);

%% Add a hamstring (actuator)
ham = Millard2012EquilibriumMuscle();
ham.setName('ham');
ham.setMaxIsometricForce(6796);
ham.setOptimalFiberLength(0.0866+0.03);
ham.setTendonSlackLength(0.3884-0.03);
ham.set_default_activation(0.01);

insertion = Vec3(0.8 * linkLength/10, +0.75 * linkLength/2, 0.5*linkLength/10);
ham.addNewPathPoint('origin', block, Vec3(blockradiusLength/sqrt(2), -blockradiusLength/sqrt(2), 0.5*linkLength/10));
ham.addNewPathPoint('insertion', shank, insertion);

model.addForce(ham);

% The hamstring muscle also wraps over hip cylindar.
ham.updGeometryPath().addPathWrap(hip_cylindar);

% Add a controller for recfem muscle
ham_controller = PrescribedController();
ham_controller.addActuator(ham);
ham_controller.setName('ham_controller')

tham = 0.2;
upslope_ham = 10;

controlFunction = PiecewiseLinearFunction();
controlFunction.addPoint(0,0);
controlFunction.addPoint(tham,0); % tvas onset
controlFunction.addPoint(tham + 1/upslope_ham, 1); % upslope_vas & activation level
controlFunction.addPoint(1.7, 1);

ham_controller.prescribeControlForActuator('ham', controlFunction);
model.addController(ham_controller);

%% Make and add a Platform Body (for ground contact)
platform = Body();
platform.setName('Platform');
platform.setMass(1);
platform.setInertia( Inertia(1,1,1,0,0,0) );
 
% Add geometry to the body
platformGeometry = Brick( Vec3(0.3,0.001,0.3) );
platformGeometry.setColor( Vec3(0.3, 0.3, 0.3) );
platform.attachGeometry(platformGeometry);
 
% Add Body to the Model
model.addBody(platform);

% Make and add a Pin joint for the Platform Body
locationInParent    = Vec3(0,0,0);
orientationInParent = Vec3(0,0,0);
locationInChild     = Vec3(0,0,0);
orientationInChild  = Vec3(0,0,0);
platformToGround    = PinJoint('PlatformToGround',...  % Joint Name
                                ground,...             % Parent Frame
                                locationInParent,...   % Translation in Parent Frame
                                orientationInParent,...% Orientation in Parent Frame
                                platform,...           % Child Frame
                                locationInChild,...    % Translation in Child Frame
                                orientationInChild);   % Orientation in Child Frame
 
% Add the PlatformToGround Joint to the Model
model.addJoint(platformToGround);

% Set the coordinate properties of the platformToGround coordinate
platformToGround.getCoordinate().setDefaultLocked(true);

%% Add a contact sphere to the shank 
% Construct ContactGeometry and HuntCrossleyForces
contactSphereRadius = 0.02;
 
% Make a Contact Half Space
groundContactLocation = Vec3(0,0,0);
groundContactOrientation = Vec3(0,0,-pi/2);
groundContactSpace = ContactHalfSpace(groundContactLocation,...
                                       groundContactOrientation,...
                                       platform);

groundContactSpace.setName('platformContact');
model.addContactGeometry(groundContactSpace);


% Make a Contact point at the distal shank (i.e. ankle location)
shankContactSphere = ContactSphere();
shankContactSphere.setRadius(contactSphereRadius);
shankContactSphere.setLocation( Vec3(0, -linkLength/2, 0) );
shankContactSphere.setFrame(shank)
shankContactSphere.setName('shankContact');
model.addContactGeometry(shankContactSphere);

% Add HuntCrossleyForces
stiffness           = 1.0000e+07;
dissipation         = 20.0;
staticFriction      = 2.0;
dynamicFriction     = 0.6;
viscousFriction     = 0.5;
transitionVelocity  = 0.3; 
 
% Make a Hunt Crossley Force for distal shank and update parameters
HuntCrossleydistalshank = HuntCrossleyForce();
HuntCrossleydistalshank.setName('GRF_ContactForce');
HuntCrossleydistalshank.addGeometry('shankContact');
HuntCrossleydistalshank.addGeometry('platformContact');
HuntCrossleydistalshank.setStiffness(stiffness);
HuntCrossleydistalshank.setDissipation(dissipation);
HuntCrossleydistalshank.setStaticFriction(staticFriction);
HuntCrossleydistalshank.setDynamicFriction(dynamicFriction);
HuntCrossleydistalshank.setViscousFriction(viscousFriction);
HuntCrossleydistalshank.setTransitionVelocity(transitionVelocity);
model.addForce(HuntCrossleydistalshank);


%% Define Coordinate Limit Force Parameters
upperStiffness = 10;
lowerStiffness = 1;
hipUpperLimit = 0;   % in degree
hipLowerLimit = -90;  % in degree
kneeUpperLimit = 150; % in degree
kneeLowerLimit = 0;   % in degree
damping = 100;
transition = 3.0;

% Make a hip Coordinate Limit Force
hipLimitTorque = CoordinateLimitForce();
hipLimitTorque.setName('hipLimitTorque')
hipLimitTorque.set_coordinate('hip_coordinate');
hipLimitTorque.setUpperStiffness(upperStiffness);
hipLimitTorque.setLowerStiffness(lowerStiffness);
hipLimitTorque.setUpperLimit(hipUpperLimit);
hipLimitTorque.setLowerLimit(hipLowerLimit);
hipLimitTorque.setDamping(damping);
hipLimitTorque.setTransition(transition);
% set True to compute energy dissipation by this limit torques
hipLimitTorque.setComputeDissipationEnergy(1);
model.addForce(hipLimitTorque);

% Make a knee Coordinate Limit Force
kneeLimitTorque = CoordinateLimitForce();
kneeLimitTorque.setName('kneeLimitTorque')
kneeLimitTorque.set_coordinate('knee_coordinate');
kneeLimitTorque.setUpperStiffness(upperStiffness);
kneeLimitTorque.setLowerStiffness(lowerStiffness);
kneeLimitTorque.setUpperLimit(kneeUpperLimit);
kneeLimitTorque.setLowerLimit(kneeLowerLimit);
kneeLimitTorque.setDamping(damping);
kneeLimitTorque.setTransition(transition);
% set True to compute energy dissipation by this limit torque
kneeLimitTorque.setComputeDissipationEnergy(1);
model.addForce(kneeLimitTorque);


%% Finalize connections so that sockets connectees are stored in the OSIM file.
currentFolder = pwd;
cd(currentFolder)
model.finalizeConnections();
model.print('Two_Segment_four_muscle_scaled_model.osim');
