# Supplementary material for: Musculoskeletal simulations to examine the effects of accentuated eccentric loading (AEL) on jump height
Source: PeerJ. 2023 Jan 23;11:e14687. doi: 10.7717/peerj.14687 (PMC9879160; doi:10.7717/peerj.14687)
Supplement: Supplemental Information 1 [file peerj-11-14687-s001.zip › Supplementary Simulation code and output results BW/Two_Segment_four_muscle_scaled_model_Optimization.m]

%% Set up optimization
% Initial guesses of the parameters to be passed in to the optimizer
x(1) =0.27914;
x(2) =9.9891;
x(3) =0.18608;
x(4) =9.9897;
x(5) =0.31799;
x(6) =6.2908;
x(7) =1.1899;
x(8) =7.0419;

%% Set up the parameter bound
% tvas:            0.1 ~ 1.2
% upslope_vas:     1 ~ 10
% trec:            0.1 ~ 1.2
% upslope_rec:     1 ~ 10
% tglut:            0.1 ~ 1.2
% upslope_glut:     1 ~ 10
% tham:            0.1 ~ 1.2
% upslope_ham:     1 ~ 10

LB = [0.1, 1,0.1, 1,0.1, 1,0.1, 1] ; 
UB = [1.2,10,1.2,10,1.2,10,1.2,10] ;

% % set up maximum iterations & termination tolerance level
options = optimset('Display','iter','MaxIter',200,'TolFun',0.00001,'TolX',0.001,'PlotFcns',@optimplotfval);

% options = optimoptions('patternsearch', 'Display', 'iter', 'MaxIter',1000, 'PlotFcn', @psplotbestf);
% [Xval,Yval,exitflag,output] = patternsearch(@Two_Segment_four_muscles_model, x, [], [], [], [], LB, UB, [], options);

% Call the optimizer function: fminsearchbnd
% Author of fminsearchbnd: John D'Errico
[Xval,Yval,exitflag,output] = fminsearchbnd(@Two_Segment_four_muscle_scaled_model_FD, x, LB, UB, options);

% The output is the NEGATIVE of the J cost function
% Therefore, we need to flip the sign of Yval back to "J"
Yval = -1 * Yval;

fprintf(strcat('\n x(1) = ', num2str(Xval(1)),';\n x(2) = ', num2str(Xval(2)),...
    '\n x(3) = ', num2str(Xval(3)),';\n x(4) = ', num2str(Xval(4)),...
    '\n x(5) = ', num2str(Xval(5)),';\n x(6) = ', num2str(Xval(6)),...
    '\n x(7) = ', num2str(Xval(7)),';\n x(8) = ', num2str(Xval(8)),...
    '\n J = ', num2str(Yval)));

%% Optimzer & FWD-tool Setup
% HuntCrossleyForces stiffness = 1.0000e+07
% FD tool.setMinDT(0.00001)
% FD tool.setErrorTolerance(1.0e-7)
% TolFun = 0.00001
% TolX  = 0.001

%% Results for maximizing J 
% Initial Guess: [0.27914, 9.9891, 0.18608, 9.9897, 0.31799, 6.2908, 1.1899, 7.0419]
% first 200 iterations:
% x(1) =0.28087;
% x(2) =9.9902;
% x(3) =0.18759;
% x(4) =9.9874;
% x(5) =0.31751;
% x(6) =6.7178;
% x(7) =0.99083;
% x(8) =8.0506;
% J =0.99217;
% pretty close to convergence 
