# Supplementary material for: Musculoskeletal simulations to examine the effects of accentuated eccentric loading (AEL) on jump height
Source: PeerJ. 2023 Jan 23;11:e14687. doi: 10.7717/peerj.14687 (PMC9879160; doi:10.7717/peerj.14687)
Supplement: Supplemental Information 2 — Added15 folder contains the code and simulation results for a complete jump with an additional 15% model mass. Dropped15 folder contains the code and simulation results for the push-off phase with the original model mass. [file peerj-11-14687-s002.zip › Supplementary Simulation code and output results AEL15/Added15/Optimized_for_J_Results/TwoSegment_controls.sto]

controls
version=1
nRows=12722
nColumns=5
inDegrees=no
endheader
time	vastus	recfem	glut	ham
      0.00000000	      0.01000000	      0.01000000	      0.01000000	      0.01000000
      0.00010000	      0.01000000	      0.01000000	      0.01000000	      0.01000000
      0.00023094	      0.01000000	      0.01000000	      0.01000000	      0.01000000
      0.00036189	      0.01000000	      0.01000000	      0.01000000	      0.01000000
      0.00049283	      0.01000000	      0.01000000	      0.01000000	      0.01000000
      0.00062377	      0.01000000	      0.01000000	      0.01000000	      0.01000000
      0.00075471	      0.01000000	      0.01000000	      0.01000000	      0.01000000
      0.00092167	      0.01000000	      0.01000000	      0.01000000	      0.01000000
      0.00108864	      0.01000000	      0.01000000	      0.01000000	      0.01000000
      0.00125560	      0.01000000	      0.01000000	      0.01000000	      0.01000000
      0.00146694	      0.01000000	      0.01000000	      0.01000000	      0.01000000
      0.00167828	      0.01000000	      0.01000000	      0.01000000	      0.01000000
      0.00193496	      0.01000000	      0.01000000	      0.01000000	      0.01000000
      0.00219165	      0.01000000	      0.01000000	      0.01000000	      0.01000000
      0.00252490	      0.01000000	      0.01000000	      0.01000000	      0.01000000
      0.00285816	      0.01000000	      0.01000000	      0.01000000	      0.01000000
      0.00331636	      0.01000000	      0.01000000	      0.01000000	      0.01000000
      0.00377455	      0.01000000	      0.01000000	      0.01000000	      0.01000000
      0.00443132	      0.01000000	      0.01000000	      0.01000000	      0.01000000
      0.00508809	      0.01000000	      0.01000000	      0.01000000	      0.01000000
      0.00611478	      0.01000000	      0.01000000	      0.01000000	      0.01000000
      0.00691445	      0.01000000	      0.01000000	      0.01000000	      0.01000000
      0.00771412	      0.01000000	      0.01000000	      0.01000000	      0.01000000
      0.00851379	      0.01000000	      0.01000000	      0.01000000	      0.01000000
      0.00931345	      0.01000000	      0.01000000	      0.01000000	      0.01000000
      0.01031496	      0.01000000	      0.01000000	      0.01000000	      0.01000000
      0.01117276	      0.01000000	      0.01000000	      0.01000000	      0.01000000
      0.01192114	      0.01000000	      0.01000000	      0.01000000	      0.01000000
      0.01266951	      0.01000000	      0.01000000	      0.01000000	      0.01000000
      0.01351831	      0.01000000	      0.01000000	      0.01000000	      0.01000000
      0.01436710	      0.01000000	      0.01000000	      0.01000000	      0.01000000
      0.01510582	      0.01000000	      0.01000000	      0.01000000	      0.01000000
      0.01584455	      0.01000000	      0.01000000	      0.01000000	      0.01000000
      0.01677016	      0.01000000	      0.01000000	      0.01000000	      0.01000000
      0.01743280	      0.01000000	      0.01000000	      0.01000000	      0.01000000
      0.01809543	      0.01000000	      0.01000000	      0.01000000	      0.01000000
      0.01904497	      0.01000000	      0.01000000	      0.01000000	      0.01000000
      0.01985779	      0.01000000	      0.01000000	      0.01000000	      0.01000000
      0.02056646	      0.01000000	      0.01000000	      0.01000000	      0.01000000
      0.02127514	      0.01000000	      0.01000000	      0.01000000	      0.01000000
      0.02202269	      0.01000000	      0.01000000	      0.01000000	      0.01000000
      0.02277025	      0.01000000	      0.01000000	      0.01000000	      0.01000000
      0.02350164	      0.01000000	      0.01000000	      0.01000000	      0.01000000
      0.02423303	      0.01000000	      0.01000000	      0.01000000	      0.01000000
      0.02502522	      0.01000000	      0.01000000	      0.01000000	      0.01000000
      0.02581741	      0.01000000	      0.01000000	      0.01000000	      0.01000000
      0.02656472	      0.01000000	      0.01000000	      0.01000000	      0.01000000
      0.02731203	      0.01000000	      0.01000000	      0.01000000	      0.01000000
      0.02805934	      0.01000000	      0.01000000	      0.01000000	      0.01000000
      0.02880665	      0.01000000	      0.01000000	      0.01000000	      0.01000000
      0.02955396	      0.01000000	      0.01000000	      0.01000000	      0.01000000
      0.03030127	      0.01000000	      0.01000000	      0.01000000	      0.01000000
      0.03104858	      0.01000000	      0.01000000	      0.01000000	      0.01000000
      0.03179589	      0.01000000	      0.01000000	      0.01000000	      0.01000000
      0.03254320	      0.01000000	      0.01000000	      0.01000000	      0.01000000
      0.03329051	      0.01000000	      0.01000000	      0.01000000	      0.01000000
      0.03403782	      0.01000000	      0.01000000	      0.01000000	      0.01000000
      0.03478513	      0.01000000	      0.01000000	      0.01000000	      0.01000000
      0.03553244	      0.01000000	      0.01000000	      0.01000000	      0.01000000
      0.03627975	      0.01000000	      0.01000000	      0.01000000	      0.01000000
      0.03702706	      0.01000000	      0.01000000	      0.01000000	      0.01000000
      0.03777437	      0.01000000	      0.01000000	      0.01000000	      0.01000000
      0.03852168	      0.01000000	      0.01000000	      0.01000000	      0.01000000
      0.03926899	      0.01000000	      0.01000000	      0.01000000	      0.01000000
      0.04001630	      0.01000000	      0.01000000	      0.01000000	      0.01000000
      0.04076361	      0.01000000	      0.01000000	      0.01000000	      0.01000000
      0.04151092	      0.01000000	      0.01000000	      0.01000000	      0.01000000
      0.04225823	      0.01000000	      0.01000000	      0.01000000	      0.01000000
      0.04300554	      0.01000000	      0.01000000	      0.01000000	      0.01000000
      0.04375285	      0.01000000	      0.01000000	      0.01000000	      0.01000000
      0.04450016	      0.01000000	      0.01000000	      0.01000000	      0.01000000
      0.04524747	      0.01000000	      0.01000000	      0.01000000	      0.01000000
      0.04599478	      0.01000000	      0.01000000	      0.01000000	      0.01000000
      0.04666588	      0.01000000	      0.01000000	      0.01000000	      0.01000000
      0.04733698	      0.01000000	      0.01000000	      0.01000000	      0.01000000
      0.04800809	      0.01000000	      0.01000000	      0.01000000	      0.01000000
      0.04867919	      0.01000000	      0.01000000	      0.01000000	      0.01000000
      0.04935029	      0.01000000	      0.01000000	      0.01000000	      0.01000000
      0.05002139	      0.01000000	      0.01000000	      0.01000000	      0.01000000
      0.05069249	      0.01000000	      0.01000000	      0.01000000	      0.01000000
      0.05136359	      0.01000000	      0.01000000	      0.01000000	      0.01000000
      0.05203469	      0.01000000	      0.01000000	      0.01000000	      0.01000000
      0.05270579	      0.01000000	      0.01000000	      0.01000000	      0.01000000
      0.05337690	      0.01000000	      0.01000000	      0.01000000	      0.01000000
      0.05404800	      0.01000000	      0.01000000	      0.01000000	      0.01000000
      0.05471910	      0.01000000	      0.01000000	      0.01000000	      0.01000000
      0.05539020	      0.01000000	      0.01000000	      0.01000000	      0.01000000
      0.05606130	      0.01000000	      0.01000000	      0.01000000	      0.01000000
      0.05673240	      0.01000000	      0.01000000	      0.01000000	      0.01000000
      0.05740350	      0.01000000	      0.01000000	      0.01000000	      0.01000000
      0.05807460	      0.01000000	      0.01000000	      0.01000000	      0.01000000
      0.05874571	      0.01000000	      0.01000000	      0.01000000	      0.01000000
      0.05941681	      0.01000000	      0.01000000	      0.01000000	      0.01000000
      0.06008791	      0.01000000	      0.01000000	      0.01000000	      0.01000000
      0.06075901	      0.01000000	      0.01000000	      0.01000000	      0.01000000
      0.06143011	      0.01000000	      0.01000000	      0.01000000	      0.01000000
      0.06210121	      0.01000000	      0.01000000	      0.01000000	      0.01000000
      0.06277231	      0.01000000	      0.01000000	      0.01000000	      0.01000000
      0.06344341	      0.01000000	      0.01000000	      0.01000000	      0.01000000
      0.06411451	      0.01000000	      0.01000000	      0.01000000	      0.01000000
      0.06478562	      0.01000000	      0.01000000	      0.01000000	      0.01000000
      0.06545672	      0.01000000	      0.01000000	      0.01000000	      0.01000000
      0.06612782	      0.01000000	      0.01000000	      0.01000000	      0.01000000
      0.06679892	      0.01000000	      0.01000000	      0.01000000	      0.01000000
      0.06747002	      0.01000000	      0.01000000	      0.01000000	      0.01000000
      0.06814112	      0.01000000	      0.01000000	      0.01000000	      0.01000000
      0.06881222	      0.01000000	      0.01000000	      0.01000000	      0.01000000
      0.06948332	      0.01000000	      0.01000000	      0.01000000	      0.01000000
      0.07015443	      0.01000000	      0.01000000	      0.01000000	      0.01000000
      0.07082553	      0.01000000	      0.01000000	      0.01000000	      0.01000000
      0.07149663	      0.01000000	      0.01000000	      0.01000000	      0.01000000
      0.07216773	      0.01000000	      0.01000000	      0.01000000	      0.01000000
      0.07283883	      0.01000000	      0.01000000	      0.01000000	      0.01000000
      0.07350993	      0.01000000	      0.01000000	      0.01000000	      0.01000000
      0.07418103	      0.01000000	      0.01000000	      0.01000000	      0.01000000
      0.07485213	      0.01000000	      0.01000000	      0.01000000	      0.01000000
      0.07552324	      0.01000000	      0.01000000	      0.01000000	      0.01000000
      0.07619434	      0.01000000	      0.01000000	      0.01000000	      0.01000000
      0.07686544	      0.01000000	      0.01000000	      0.01000000	      0.01000000
      0.07753654	      0.01000000	      0.01000000	      0.01000000	      0.01000000
      0.07820764	      0.01000000	      0.01000000	      0.01000000	      0.01000000
      0.07887874	      0.01000000	      0.01000000	      0.01000000	      0.01000000
      0.07954984	      0.01000000	      0.01000000	      0.01000000	      0.01000000
      0.08022094	      0.01000000	      0.01000000	      0.01000000	      0.01000000
      0.08089205	      0.01000000	      0.01000000	      0.01000000	      0.01000000
      0.08156315	      0.01000000	      0.01000000	      0.01000000	      0.01000000
      0.08223425	      0.01000000	      0.01000000	      0.01000000	      0.01000000
      0.08290535	      0.01000000	      0.01000000	      0.01000000	      0.01000000
      0.08357645	      0.01000000	      0.01000000	      0.01000000	      0.01000000
      0.08424755	      0.01000000	      0.01000000	      0.01000000	      0.01000000
      0.08491865	      0.01000000	      0.01000000	      0.01000000	      0.01000000
      0.08558975	      0.01000000	      0.01000000	      0.01000000	      0.01000000
      0.08626085	      0.01000000	      0.01000000	      0.01000000	      0.01000000
      0.08693196	      0.01000000	      0.01000000	      0.01000000	      0.01000000
      0.08760306	      0.01000000	      0.01000000	      0.01000000	      0.01000000
      0.08827416	      0.01000000	      0.01000000	      0.01000000	      0.01000000
      0.08894526	      0.01000000	      0.01000000	      0.01000000	      0.01000000
      0.08961636	      0.01000000	      0.01000000	      0.01000000	      0.01000000
      0.09028746	      0.01000000	      0.01000000	      0.01000000	      0.01000000
      0.09095856	      0.01000000	      0.01000000	      0.01000000	      0.01000000
      0.09162966	      0.01000000	      0.01000000	      0.01000000	      0.01000000
      0.09230077	      0.01000000	      0.01000000	      0.01000000	      0.01000000
      0.09297187	      0.01000000	      0.01000000	      0.01000000	      0.01000000
      0.09364297	      0.01000000	      0.01000000	      0.01000000	      0.01000000
      0.09431407	      0.01000000	      0.01000000	      0.01000000	      0.01000000
      0.09498517	      0.01000000	      0.01000000	      0.01000000	      0.01000000
      0.09565627	      0.01000000	      0.01000000	      0.01000000	      0.01000000
      0.09632737	      0.01000000	      0.01000000	      0.01000000	      0.01000000
      0.09699847	      0.01000000	      0.01000000	      0.01000000	      0.01000000
      0.09766958	      0.01000000	      0.01000000	      0.01000000	      0.01000000
      0.09834068	      0.01000000	      0.01000000	      0.01000000	      0.01000000
      0.09901178	      0.01000000	      0.01000000	      0.01000000	      0.01000000
      0.09968288	      0.01000000	      0.01000000	      0.01000000	      0.01000000
      0.10035398	      0.01000000	      0.01000000	      0.01000000	      0.01000000
      0.10102508	      0.01000000	      0.01000000	      0.01000000	      0.01000000
      0.10169618	      0.01000000	      0.01000000	      0.01000000	      0.01000000
      0.10236728	      0.01000000	      0.01000000	      0.01000000	      0.01000000
      0.10303839	      0.01000000	      0.01000000	      0.01000000	      0.01000000
      0.10370949	      0.01000000	      0.01000000	      0.01000000	      0.01000000
      0.10438059	      0.01000000	      0.01000000	      0.01000000	      0.01000000
      0.10505169	      0.01000000	      0.01000000	      0.01000000	      0.01000000
      0.10572279	      0.01000000	      0.01000000	      0.01000000	      0.01000000
      0.10639389	      0.01000000	      0.01000000	      0.01000000	      0.01000000
      0.10706499	      0.01000000	      0.01000000	      0.01000000	      0.01000000
      0.10773609	      0.01000000	      0.01000000	      0.01000000	      0.01000000
      0.10840719	      0.01000000	      0.01000000	      0.01000000	      0.01000000
      0.10907830	      0.01000000	      0.01000000	      0.01000000	      0.01000000
      0.10974940	      0.01000000	      0.01000000	      0.01000000	      0.01000000
      0.11042050	      0.01000000	      0.01000000	      0.01000000	      0.01000000
      0.11109160	      0.01000000	      0.01000000	      0.01000000	      0.01000000
      0.11176270	      0.01000000	      0.01000000	      0.01000000	      0.01000000
      0.11243380	      0.01000000	      0.01000000	      0.01000000	      0.01000000
      0.11310490	      0.01000000	      0.01000000	      0.01000000	      0.01000000
      0.11377600	      0.01000000	      0.01000000	      0.01000000	      0.01000000
      0.11444711	      0.01000000	      0.01000000	      0.01000000	      0.01000000
      0.11511821	      0.01000000	      0.01000000	      0.01000000	      0.01000000
      0.11578931	      0.01000000	      0.01000000	      0.01000000	      0.01000000
      0.11646041	      0.01000000	      0.01000000	      0.01000000	      0.01000000
      0.11713151	      0.01000000	      0.01000000	      0.01000000	      0.01000000
      0.11780261	      0.01000000	      0.01000000	      0.01000000	      0.01000000
      0.11847371	      0.01000000	      0.01000000	      0.01000000	      0.01000000
      0.11914481	      0.01000000	      0.01000000	      0.01000000	      0.01000000
      0.11981592	      0.01000000	      0.01000000	      0.01000000	      0.01000000
      0.12048702	      0.01000000	      0.01000000	      0.01000000	      0.01000000
      0.12115812	      0.01000000	      0.01000000	      0.01000000	      0.01000000
      0.12182922	      0.01000000	      0.01000000	      0.01000000	      0.01000000
      0.12250032	      0.01000000	      0.01000000	      0.01000000	      0.01000000
      0.12317142	      0.01000000	      0.01000000	      0.01000000	      0.01000000
      0.12384252	      0.01000000	      0.01000000	      0.01000000	      0.01000000
      0.12451362	      0.01000000	      0.01000000	      0.01000000	      0.01000000
      0.12518472	      0.01000000	      0.01000000	      0.01000000	      0.01000000
      0.12585583	      0.01000000	      0.01000000	      0.01000000	      0.01000000
      0.12652693	      0.01000000	      0.01000000	      0.01000000	      0.01000000
      0.12719803	      0.01000000	      0.01000000	      0.01000000	      0.01000000
      0.12786913	      0.01000000	      0.01000000	      0.01000000	      0.01000000
      0.12854023	      0.01000000	      0.01000000	      0.01000000	      0.01000000
      0.12921133	      0.01000000	      0.01000000	      0.01000000	      0.01000000
      0.12988243	      0.01000000	      0.01000000	      0.01000000	      0.01000000
      0.13055353	      0.01000000	      0.01000000	      0.01000000	      0.01000000
      0.13122464	      0.01000000	      0.01000000	      0.01000000	      0.01000000
      0.13189574	      0.01000000	      0.01000000	      0.01000000	      0.01000000
      0.13256684	      0.01000000	      0.01000000	      0.01000000	      0.01000000
      0.13323794	      0.01000000	      0.01000000	      0.01000000	      0.01000000
      0.13390904	      0.01000000	      0.01000000	      0.01000000	      0.01000000
      0.13458014	      0.01000000	      0.01000000	      0.01000000	      0.01000000
      0.13525124	      0.01000000	      0.01000000	      0.01000000	      0.01000000
      0.13592234	      0.01000000	      0.01000000	      0.01000000	      0.01000000
      0.13659345	      0.01000000	      0.01000000	      0.01000000	      0.01000000
      0.13726455	      0.01000000	      0.01000000	      0.01000000	      0.01000000
      0.13793565	      0.01000000	      0.01000000	      0.01000000	      0.01000000
      0.13860675	      0.01000000	      0.01000000	      0.01000000	      0.01000000
      0.13927785	      0.01000000	      0.01000000	      0.01000000	      0.01000000
      0.13994895	      0.01000000	      0.01000000	      0.01000000	      0.01000000
      0.14062005	      0.01000000	      0.01000000	      0.01000000	      0.01000000
      0.14129115	      0.01000000	      0.01000000	      0.01000000	      0.01000000
      0.14196226	      0.01000000	      0.01000000	      0.01000000	      0.01000000
      0.14263336	      0.01000000	      0.01000000	      0.01000000	      0.01000000
      0.14330446	      0.01000000	      0.01000000	      0.01000000	      0.01000000
      0.14397556	      0.01000000	      0.01000000	      0.01000000	      0.01000000
      0.14464666	      0.01000000	      0.01000000	      0.01000000	      0.01000000
      0.14531776	      0.01000000	      0.01000000	      0.01000000	      0.01000000
      0.14598886	      0.01000000	      0.01000000	      0.01000000	      0.01000000
      0.14665996	      0.01000000	      0.01000000	      0.01000000	      0.01000000
      0.14733106	      0.01000000	      0.01000000	      0.01000000	      0.01000000
      0.14800217	      0.01000000	      0.01000000	      0.01000000	      0.01000000
      0.14867327	      0.01000000	      0.01000000	      0.01000000	      0.01000000
      0.14934437	      0.01000000	      0.01000000	      0.01000000	      0.01000000
      0.15001547	      0.01000000	      0.01000000	      0.01000000	      0.01000000
      0.15068657	      0.01000000	      0.01000000	      0.01000000	      0.01000000
      0.15135767	      0.01000000	      0.01000000	      0.01000000	      0.01000000
      0.15148119	      0.01000000	      0.01021517	      0.01000000	      0.01000000
      0.15160471	      0.01000000	      0.01145031	      0.01000000	      0.01000000
      0.15222230	      0.01000000	      0.01762600	      0.01000000	      0.01000000
      0.15283988	      0.01000000	      0.02380169	      0.01000000	      0.01000000
      0.15360744	      0.01000000	      0.03147703	      0.01000000	      0.01000000
      0.15437500	      0.01000000	      0.03915237	      0.01000000	      0.01000000
      0.15514256	      0.01000000	      0.04682771	      0.01000000	      0.01000000
      0.15591011	      0.01000000	      0.05450305	      0.01000000	      0.01000000
      0.15667767	      0.01000000	      0.06217838	      0.01000000	      0.01000000
      0.15744523	      0.01000000	      0.06985372	      0.01000000	      0.01000000
      0.15821279	      0.01000000	      0.07752906	      0.01000000	      0.01000000
      0.15898034	      0.01000000	      0.08520440	      0.01000000	      0.01000000
      0.15974790	      0.01000000	      0.09287974	      0.01000000	      0.01000000
      0.16051546	      0.01000000	      0.10055508	      0.01000000	      0.01000000
      0.16128302	      0.01000000	      0.10823042	      0.01000000	      0.01000000
      0.16205057	      0.01000000	      0.11590575	      0.01000000	      0.01000000
      0.16281813	      0.01000000	      0.12358109	      0.01000000	      0.01000000
      0.16358569	      0.01000000	      0.13125643	      0.01000000	      0.01000000
      0.16435325	      0.01000000	      0.13893177	      0.01000000	      0.01000000
      0.16512081	      0.01000000	      0.14660711	      0.01000000	      0.01000000
      0.16588836	      0.01000000	      0.15428245	      0.01000000	      0.01000000
      0.16665592	      0.01000000	      0.16195779	      0.01000000	      0.01000000
      0.16742348	      0.01000000	      0.16963312	      0.01000000	      0.01000000
      0.16819104	      0.01000000	      0.17730846	      0.01000000	      0.01000000
      0.16895859	      0.01000000	      0.18498380	      0.01000000	      0.01000000
      0.16972615	      0.01000000	      0.19265914	      0.01000000	      0.01000000
      0.17049371	      0.01000000	      0.20033448	      0.01000000	      0.01000000
      0.17126127	      0.01000000	      0.20800982	      0.01000000	      0.01000000
      0.17202882	      0.01000000	      0.21568516	      0.01000000	      0.01000000
      0.17279638	      0.01000000	      0.22336049	      0.01000000	      0.01000000
      0.17356394	      0.01000000	      0.23103583	      0.01000000	      0.01000000
      0.17433150	      0.01000000	      0.23871117	      0.01000000	      0.01000000
      0.17509905	      0.01000000	      0.24638651	      0.01000000	      0.01000000
      0.17586661	      0.01000000	      0.25406185	      0.01000000	      0.01000000
      0.17663417	      0.01000000	      0.26173719	      0.01000000	      0.01000000
      0.17740173	      0.01000000	      0.26941253	      0.01000000	      0.01000000
      0.17816928	      0.01000000	      0.27708787	      0.01000000	      0.01000000
      0.17893684	      0.01000000	      0.28476320	      0.01000000	      0.01000000
      0.17970440	      0.01000000	      0.29243854	      0.01000000	      0.01000000
      0.18047196	      0.01000000	      0.30011388	      0.01000000	      0.01000000
      0.18115777	      0.01000000	      0.30697178	      0.01000000	      0.01000000
      0.18184358	      0.01000000	      0.31382969	      0.01000000	      0.01000000
      0.18252939	      0.01000000	      0.32068759	      0.01000000	      0.01000000
      0.18321520	      0.01000000	      0.32754549	      0.01000000	      0.01000000
      0.18390101	      0.01000000	      0.33440339	      0.01000000	      0.01000000
      0.18458683	      0.01000000	      0.34126129	      0.01000000	      0.01000000
      0.18527264	      0.01000000	      0.34811920	      0.01000000	      0.01000000
      0.18595845	      0.01000000	      0.35497710	      0.01000000	      0.01000000
      0.18664426	      0.01000000	      0.36183500	      0.01000000	      0.01000000
      0.18733007	      0.01000000	      0.36869290	      0.01000000	      0.01000000
      0.18801588	      0.01000000	      0.37555081	      0.01000000	      0.01000000
      0.18870169	      0.01000000	      0.38240871	      0.01000000	      0.01000000
      0.18938751	      0.01000000	      0.38926661	      0.01000000	      0.01000000
      0.19007332	      0.01000000	      0.39612451	      0.01000000	      0.01000000
      0.19075913	      0.01000000	      0.40298242	      0.01000000	      0.01000000
      0.19144494	      0.01000000	      0.40984032	      0.01000000	      0.01000000
      0.19213075	      0.01000000	      0.41669822	      0.01000000	      0.01000000
      0.19281656	      0.01000000	      0.42355612	      0.01000000	      0.01000000
      0.19350237	      0.01000000	      0.43041402	      0.01000000	      0.01000000
      0.19418819	      0.01000000	      0.43727193	      0.01000000	      0.01000000
      0.19487400	      0.01000000	      0.44412983	      0.01000000	      0.01000000
      0.19555981	      0.01000000	      0.45098773	      0.01000000	      0.01000000
      0.19624562	      0.01000000	      0.45784563	      0.01000000	      0.01000000
      0.19693143	      0.01000000	      0.46470354	      0.01000000	      0.01000000
      0.19761724	      0.01000000	      0.47156144	      0.01000000	      0.01000000
      0.19830305	      0.01000000	      0.47841934	      0.01000000	      0.01000000
      0.19898887	      0.01000000	      0.48527724	      0.01000000	      0.01000000
      0.19967468	      0.01000000	      0.49213514	      0.01000000	      0.01000000
      0.20036049	      0.01000000	      0.49899305	      0.01000000	      0.01000000
      0.20104630	      0.01000000	      0.50585095	      0.01000000	      0.01000000
      0.20173211	      0.01000000	      0.51270885	      0.01000000	      0.01000000
      0.20241792	      0.01000000	      0.51956675	      0.01000000	      0.01000000
      0.20310373	      0.01000000	      0.52642466	      0.01000000	      0.01000000
      0.20378955	      0.01000000	      0.53328256	      0.01000000	      0.01000000
      0.20447536	      0.01000000	      0.54014046	      0.01000000	      0.01000000
      0.20516117	      0.01000000	      0.54699836	      0.01000000	      0.01000000
      0.20584698	      0.01000000	      0.55385626	      0.01000000	      0.01000000
      0.20653279	      0.01000000	      0.56071417	      0.01000000	      0.01000000
      0.20721860	      0.01000000	      0.56757207	      0.01000000	      0.01000000
      0.20790442	      0.01000000	      0.57442997	      0.01000000	      0.01000000
      0.20859023	      0.01000000	      0.58128787	      0.01000000	      0.01000000
      0.20927604	      0.01000000	      0.58814578	      0.01000000	      0.01000000
      0.20996185	      0.01000000	      0.59500368	      0.01000000	      0.01000000
      0.21064766	      0.01000000	      0.60186158	      0.01000000	      0.01000000
      0.21133347	      0.01000000	      0.60871948	      0.01000000	      0.01000000
      0.21201928	      0.01000000	      0.61557739	      0.01000000	      0.01000000
      0.21270510	      0.01000000	      0.62243529	      0.01000000	      0.01000000
      0.21339091	      0.01000000	      0.62929319	      0.01000000	      0.01000000
      0.21407672	      0.01000000	      0.63615109	      0.01000000	      0.01000000
      0.21476253	      0.01000000	      0.64300899	      0.01000000	      0.01000000
      0.21544834	      0.01000000	      0.64986690	      0.01000000	      0.01000000
      0.21606535	      0.01000000	      0.65603677	      0.01000000	      0.01000000
      0.21668235	      0.01000000	      0.66220665	      0.01000000	      0.01000000
      0.21729936	      0.01000000	      0.66837653	      0.01000000	      0.01000000
      0.21791637	      0.01000000	      0.67454641	      0.01000000	      0.01000000
      0.21853338	      0.01000000	      0.68071629	      0.01000000	      0.01000000
      0.21915038	      0.01000000	      0.68688617	      0.01000000	      0.01000000
      0.21976739	      0.01000000	      0.69305605	      0.01000000	      0.01000000
      0.22038440	      0.01000000	      0.69922592	      0.01000000	      0.01000000
      0.22100140	      0.01000000	      0.70539580	      0.01000000	      0.01000000
      0.22161841	      0.01000000	      0.71156568	      0.01000000	      0.01000000
      0.22223542	      0.01000000	      0.71773556	      0.01000000	      0.01000000
      0.22285242	      0.01000000	      0.72390544	      0.01000000	      0.01000000
      0.22346943	      0.01000000	      0.73007532	      0.01000000	      0.01000000
      0.22408644	      0.01000000	      0.73624519	      0.01000000	      0.01000000
      0.22470344	      0.01000000	      0.74241507	      0.01000000	      0.01000000
      0.22532045	      0.01000000	      0.74858495	      0.01000000	      0.01000000
      0.22593746	      0.01000000	      0.75475483	      0.01000000	      0.01000000
      0.22655447	      0.01000000	      0.76092471	      0.01000000	      0.01000000
      0.22717147	      0.01000000	      0.76709459	      0.01000000	      0.01000000
      0.22778848	      0.01000000	      0.77326446	      0.01000000	      0.01000000
      0.22840549	      0.01000000	      0.77943434	      0.01000000	      0.01000000
      0.22902249	      0.01000000	      0.78560422	      0.01000000	      0.01000000
      0.22963950	      0.01000000	      0.79177410	      0.01000000	      0.01000000
      0.23025651	      0.01000000	      0.79794398	      0.01000000	      0.01000000
      0.23087351	      0.01000000	      0.80411386	      0.01000000	      0.01000000
      0.23149052	      0.01000000	      0.81028374	      0.01000000	      0.01000000
      0.23210753	      0.01000000	      0.81645361	      0.01000000	      0.01000000
      0.23272453	      0.01000000	      0.82262349	      0.01000000	      0.01000000
      0.23334154	      0.01000000	      0.82879337	      0.01000000	      0.01000000
      0.23395855	      0.01000000	      0.83496325	      0.01000000	      0.01000000
      0.23457556	      0.01000000	      0.84113313	      0.01000000	      0.01000000
      0.23519256	      0.01000000	      0.84730301	      0.01000000	      0.01000000
      0.23580957	      0.01000000	      0.85347288	      0.01000000	      0.01000000
      0.23642658	      0.01000000	      0.85964276	      0.01000000	      0.01000000
      0.23704358	      0.01000000	      0.86581264	      0.01000000	      0.01000000
      0.23766059	      0.01000000	      0.87198252	      0.01000000	      0.01000000
      0.23827760	      0.01000000	      0.87815240	      0.01000000	      0.01000000
      0.23889460	      0.01000000	      0.88432228	      0.01000000	      0.01000000
      0.23951161	      0.01000000	      0.89049215	      0.01000000	      0.01000000
      0.24012862	      0.01000000	      0.89666203	      0.01000000	      0.01000000
      0.24074562	      0.01000000	      0.90283191	      0.01000000	      0.01000000
      0.24136263	      0.01000000	      0.90900179	      0.01000000	      0.01000000
      0.24197964	      0.01000000	      0.91517167	      0.01000000	      0.01000000
      0.24259665	      0.01000000	      0.92134155	      0.01000000	      0.01000000
      0.24321365	      0.01000000	      0.92751142	      0.01000000	      0.01000000
      0.24383066	      0.01000000	      0.93368130	      0.01000000	      0.01000000
      0.24444767	      0.01000000	      0.93985118	      0.01000000	      0.01000000
      0.24506467	      0.01000000	      0.94602106	      0.01000000	      0.01000000
      0.24568168	      0.01000000	      0.95219094	      0.01000000	      0.01000000
      0.24629869	      0.01000000	      0.95836082	      0.01000000	      0.01000000
      0.24691569	      0.01000000	      0.96453070	      0.01000000	      0.01000000
      0.24753270	      0.01000000	      0.97070057	      0.01000000	      0.01000000
      0.24814971	      0.01000000	      0.97687045	      0.01000000	      0.01000000
      0.24876672	      0.01000000	      0.98304033	      0.01000000	      0.01000000
      0.24938372	      0.01000000	      0.98921021	      0.01000000	      0.01000000
      0.25000073	      0.01000000	      0.99538009	      0.01000000	      0.01000000
      0.25036010	      0.01000000	      0.99897365	      0.01000000	      0.01000000
      0.25057370	      0.01000000	      1.00000000	      0.01000000	      0.01000000
      0.25078730	      0.01000000	      1.00000000	      0.01000000	      0.01000000
      0.25135747	      0.01000000	      1.00000000	      0.01000000	      0.01000000
      0.25192765	      0.01000000	      1.00000000	      0.01000000	      0.01000000
      0.25249783	      0.01000000	      1.00000000	      0.01000000	      0.01000000
      0.25306800	      0.01000000	      1.00000000	      0.01000000	      0.01000000
      0.25363818	      0.01000000	      1.00000000	      0.01000000	      0.01000000
      0.25420835	      0.01000000	      1.00000000	      0.01000000	      0.01000000
      0.25477853	      0.01000000	      1.00000000	      0.01000000	      0.01000000
      0.25534871	      0.01000000	      1.00000000	      0.01000000	      0.01000000
      0.25591888	      0.01000000	      1.00000000	      0.01000000	      0.01000000
      0.25648906	      0.01000000	      1.00000000	      0.01000000	      0.01000000
      0.25705923	      0.01000000	      1.00000000	      0.01000000	      0.01000000
      0.25762941	      0.01000000	      1.00000000	      0.01000000	      0.01000000
      0.25798806	      0.01000000	      1.00000000	      0.01000000	      0.01000000
      0.25815732	      0.01000000	      1.00000000	      0.01000000	      0.01000000
      0.25851126	      0.01347412	      1.00000000	      0.01000000	      0.01000000
      0.25886520	      0.01701156	      1.00000000	      0.01000000	      0.01000000
      0.25945600	      0.02291627	      1.00000000	      0.01000000	      0.01000000
      0.26004680	      0.02882099	      1.00000000	      0.01000000	      0.01000000
      0.26063759	      0.03472570	      1.00000000	      0.01000000	      0.01000000
      0.26122839	      0.04063042	      1.00000000	      0.01000000	      0.01000000
      0.26181919	      0.04653513	      1.00000000	      0.01000000	      0.01000000
      0.26240999	      0.05243985	      1.00000000	      0.01000000	      0.01000000
      0.26300079	      0.05834457	      1.00000000	      0.01000000	      0.01000000
      0.26359159	      0.06424928	      1.00000000	      0.01000000	      0.01000000
      0.26418238	      0.07015400	      1.00000000	      0.01000000	      0.01000000
      0.26477318	      0.07605871	      1.00000000	      0.01000000	      0.01000000
      0.26529948	      0.08131876	      1.00000000	      0.01000000	      0.01000000
      0.26582577	      0.08657880	      1.00000000	      0.01000000	      0.01000000
      0.26635207	      0.09183884	      1.00000000	      0.01000000	      0.01000000
      0.26687836	      0.09709889	      1.00000000	      0.01000000	      0.01000000
      0.26740466	      0.10235893	      1.00000000	      0.01000000	      0.01000000
      0.26793095	      0.10761898	      1.00000000	      0.01000000	      0.01000000
      0.26845725	      0.11287902	      1.00000000	      0.01000000	      0.01000000
      0.26898355	      0.11813906	      1.00000000	      0.01000000	      0.01000000
      0.26950984	      0.12339911	      1.00000000	      0.01000000	      0.01000000
      0.27003614	      0.12865915	      1.00000000	      0.01000000	      0.01000000
      0.27056243	      0.13391920	      1.00000000	      0.01000000	      0.01000000
      0.27108873	      0.13917924	      1.00000000	      0.01000000	      0.01000000
      0.27161502	      0.14443928	      1.00000000	      0.01000000	      0.01000000
      0.27214132	      0.14969933	      1.00000000	      0.01000000	      0.01000000
      0.27266761	      0.15495937	      1.00000000	      0.01000000	      0.01000000
      0.27319391	      0.16021941	      1.00000000	      0.01000000	      0.01000000
      0.27372020	      0.16547946	      1.00000000	      0.01000000	      0.01000000
      0.27424650	      0.17073950	      1.00000000	      0.01000000	      0.01000000
      0.27477280	      0.17599955	      1.00000000	      0.01000000	      0.01000000
      0.27529909	      0.18125959	      1.00000000	      0.01000000	      0.01000000
      0.27582539	      0.18651963	      1.00000000	      0.01000000	      0.01000000
      0.27635168	      0.19177968	      1.00000000	      0.01000000	      0.01000000
      0.27687798	      0.19703972	      1.00000000	      0.01000000	      0.01000000
      0.27740427	      0.20229977	      1.00000000	      0.01000000	      0.01000000
      0.27793057	      0.20755981	      1.00000000	      0.01000000	      0.01000000
      0.27845686	      0.21281985	      1.00000000	      0.01000000	      0.01000000
      0.27898316	      0.21807990	      1.00000000	      0.01000000	      0.01000000
      0.27950945	      0.22333994	      1.00000000	      0.01000000	      0.01000000
      0.28003575	      0.22859999	      1.00000000	      0.01000000	      0.01000000
      0.28050233	      0.23326321	      1.00000000	      0.01000000	      0.01000000
      0.28096891	      0.23792643	      1.00000000	      0.01000000	      0.01000000
      0.28143549	      0.24258966	      1.00000000	      0.01000000	      0.01000000
      0.28190207	      0.24725288	      1.00000000	      0.01000000	      0.01000000
      0.28236865	      0.25191610	      1.00000000	      0.01000000	      0.01000000
      0.28283523	      0.25657932	      1.00000000	      0.01000000	      0.01000000
      0.28330181	      0.26124255	      1.00000000	      0.01000000	      0.01000000
      0.28376839	      0.26590577	      1.00000000	      0.01000000	      0.01000000
      0.28423497	      0.27056899	      1.00000000	      0.01000000	      0.01000000
      0.28470155	      0.27523222	      1.00000000	      0.01000000	      0.01000000
      0.28516813	      0.27989544	      1.00000000	      0.01000000	      0.01000000
      0.28563471	      0.28455866	      1.00000000	      0.01000000	      0.01000000
      0.28610129	      0.28922189	      1.00000000	      0.01000000	      0.01000000
      0.28656787	      0.29388511	      1.00000000	      0.01000000	      0.01000000
      0.28703445	      0.29854833	      1.00000000	      0.01000000	      0.01000000
      0.28750103	      0.30321156	      1.00000000	      0.01000000	      0.01000000
      0.28796761	      0.30787478	      1.00000000	      0.01000000	      0.01000000
      0.28843420	      0.31253800	      1.00000000	      0.01000000	      0.01000000
      0.28890078	      0.31720123	      1.00000000	      0.01000000	      0.01000000
      0.28936736	      0.32186445	      1.00000000	      0.01000000	      0.01000000
      0.28983394	      0.32652767	      1.00000000	      0.01000000	      0.01000000
      0.29030052	      0.33119089	      1.00000000	      0.01000000	      0.01000000
      0.29076710	      0.33585412	      1.00000000	      0.01000000	      0.01000000
      0.29123368	      0.34051734	      1.00000000	      0.01000000	      0.01000000
      0.29170026	      0.34518056	      1.00000000	      0.01000000	      0.01000000
      0.29216684	      0.34984379	      1.00000000	      0.01000000	      0.01000000
      0.29263342	      0.35450701	      1.00000000	      0.01000000	      0.01000000
      0.29310000	      0.35917023	      1.00000000	      0.01000000	      0.01000000
      0.29356658	      0.36383346	      1.00000000	      0.01000000	      0.01000000
      0.29403316	      0.36849668	      1.00000000	      0.01000000	      0.01000000
      0.29449974	      0.37315990	      1.00000000	      0.01000000	      0.01000000
      0.29496632	      0.37782313	      1.00000000	      0.01000000	      0.01000000
      0.29543290	      0.38248635	      1.00000000	      0.01000000	      0.01000000
      0.29589948	      0.38714957	      1.00000000	      0.01000000	      0.01000000
      0.29636606	      0.39181279	      1.00000000	      0.01000000	      0.01000000
      0.29683264	      0.39647602	      1.00000000	      0.01000000	      0.01000000
      0.29729922	      0.40113924	      1.00000000	      0.01000000	      0.01000000
      0.29776580	      0.40580246	      1.00000000	      0.01000000	      0.01000000
      0.29823238	      0.41046569	      1.00000000	      0.01000000	      0.01000000
      0.29869896	      0.41512891	      1.00000000	      0.01000000	      0.01000000
      0.29916554	      0.41979213	      1.00000000	      0.01000000	      0.01000000
      0.29963212	      0.42445536	      1.00000000	      0.01000000	      0.01000000
      0.30009870	      0.42911858	      1.00000000	      0.01000000	      0.01000000
      0.30056528	      0.43378180	      1.00000000	      0.01000000	      0.01000000
      0.30103186	      0.43844503	      1.00000000	      0.01000000	      0.01000000
      0.30149844	      0.44310825	      1.00000000	      0.01000000	      0.01000000
      0.30196502	      0.44777147	      1.00000000	      0.01000000	      0.01000000
      0.30243160	      0.45243470	      1.00000000	      0.01000000	      0.01000000
      0.30289818	      0.45709792	      1.00000000	      0.01000000	      0.01000000
      0.30336477	      0.46176114	      1.00000000	      0.01000000	      0.01000000
      0.30383135	      0.46642436	      1.00000000	      0.01000000	      0.01000000
      0.30429793	      0.47108759	      1.00000000	      0.01000000	      0.01000000
      0.30476451	      0.47575081	      1.00000000	      0.01000000	      0.01000000
      0.30523109	      0.48041403	      1.00000000	      0.01000000	      0.01000000
      0.30569767	      0.48507726	      1.00000000	      0.01000000	      0.01000000
      0.30616425	      0.48974048	      1.00000000	      0.01000000	      0.01000000
      0.30628177	      0.49091510	      1.00000000	      0.01050758	      0.01000000
      0.30639930	      0.49208972	      1.00000000	      0.01145517	      0.01000000
      0.30685672	      0.49666135	      1.00000000	      0.01514323	      0.01000000
      0.30731413	      0.50123298	      1.00000000	      0.01883128	      0.01000000
      0.30777155	      0.50580461	      1.00000000	      0.02251933	      0.01000000
      0.30822897	      0.51037624	      1.00000000	      0.02620739	      0.01000000
      0.30868638	      0.51494787	      1.00000000	      0.02989544	      0.01000000
      0.30914380	      0.51951950	      1.00000000	      0.03358349	      0.01000000
      0.30960121	      0.52409113	      1.00000000	      0.03727155	      0.01000000
      0.31005863	      0.52866277	      1.00000000	      0.04095960	      0.01000000
      0.31051605	      0.53323440	      1.00000000	      0.04464766	      0.01000000
      0.31097346	      0.53780603	      1.00000000	      0.04833571	      0.01000000
      0.31143088	      0.54237766	      1.00000000	      0.05202376	      0.01000000
      0.31188829	      0.54694929	      1.00000000	      0.05571182	      0.01000000
      0.31234571	      0.55152092	      1.00000000	      0.05939987	      0.01000000
      0.31280313	      0.55609255	      1.00000000	      0.06308792	      0.01000000
      0.31326054	      0.56066418	      1.00000000	      0.06677598	      0.01000000
      0.31371796	      0.56523581	      1.00000000	      0.07046403	      0.01000000
      0.31417537	      0.56980744	      1.00000000	      0.07415209	      0.01000000
      0.31463279	      0.57437907	      1.00000000	      0.07784014	      0.01000000
      0.31509021	      0.57895070	      1.00000000	      0.08152819	      0.01000000
      0.31554762	      0.58352233	      1.00000000	      0.08521625	      0.01000000
      0.31600504	      0.58809396	      1.00000000	      0.08890430	      0.01000000
      0.31646245	      0.59266559	      1.00000000	      0.09259236	      0.01000000
      0.31691987	      0.59723723	      1.00000000	      0.09628041	      0.01000000
      0.31737729	      0.60180886	      1.00000000	      0.09996846	      0.01000000
      0.31783470	      0.60638049	      1.00000000	      0.10365652	      0.01000000
      0.31829212	      0.61095212	      1.00000000	      0.10734457	      0.01000000
      0.31874953	      0.61552375	      1.00000000	      0.11103262	      0.01000000
      0.31920695	      0.62009538	      1.00000000	      0.11472068	      0.01000000
      0.31975717	      0.62559458	      1.00000000	      0.11915702	      0.01000000
      0.32030740	      0.63109378	      1.00000000	      0.12359337	      0.01000000
      0.32080446	      0.63606169	      1.00000000	      0.12760112	      0.01000000
      0.32130153	      0.64102961	      1.00000000	      0.13160887	      0.01000000
      0.32191269	      0.64713785	      1.00000000	      0.13653654	      0.01000000
      0.32252385	      0.65324609	      1.00000000	      0.14146422	      0.01000000
      0.32294978	      0.65750299	      1.00000000	      0.14489837	      0.01000000
      0.32337570	      0.66175988	      1.00000000	      0.14833252	      0.01000000
      0.32390701	      0.66707002	      1.00000000	      0.15261635	      0.01000000
      0.32443832	      0.67238015	      1.00000000	      0.15690017	      0.01000000
      0.32491296	      0.67712394	      1.00000000	      0.16072711	      0.01000000
      0.32549563	      0.68294737	      1.00000000	      0.16542502	      0.01000000
      0.32607829	      0.68877079	      1.00000000	      0.17012293	      0.01000000
      0.32652751	      0.69326054	      1.00000000	      0.17374492	      0.01000000
      0.32708490	      0.69883129	      1.00000000	      0.17823899	      0.01000000
      0.32764228	      0.70440205	      1.00000000	      0.18273307	      0.01000000
      0.32813418	      0.70931833	      1.00000000	      0.18669916	      0.01000000
      0.32874614	      0.71543453	      1.00000000	      0.19163326	      0.01000000
      0.32935810	      0.72155074	      1.00000000	      0.19656736	      0.01000000
      0.32981677	      0.72613489	      1.00000000	      0.20026552	      0.01000000
      0.33027544	      0.73071905	      1.00000000	      0.20396368	      0.01000000
      0.33078423	      0.73580416	      1.00000000	      0.20806597	      0.01000000
      0.33140606	      0.74201900	      1.00000000	      0.21307965	      0.01000000
      0.33186234	      0.74657928	      1.00000000	      0.21675854	      0.01000000
      0.33247509	      0.75270346	      1.00000000	      0.22169907	      0.01000000
      0.33330676	      0.76101551	      1.00000000	      0.22840462	      0.01000000
      0.33371563	      0.76510200	      1.00000000	      0.23170130	      0.01000000
      0.33424414	      0.77038417	      1.00000000	      0.23596257	      0.01000000
      0.33472633	      0.77520335	      1.00000000	      0.23985033	      0.01000000
      0.33543629	      0.78229905	      1.00000000	      0.24557461	      0.01000000
      0.33598519	      0.78778505	      1.00000000	      0.25000031	      0.01000000
      0.33679153	      0.79584399	      1.00000000	      0.25650167	      0.01000000
      0.33712845	      0.79921128	      1.00000000	      0.25921815	      0.01000000
      0.33754833	      0.80340775	      1.00000000	      0.26260355	      0.01000000
      0.33815349	      0.80945606	      1.00000000	      0.26748288	      0.01000000
      0.33870914	      0.81500945	      1.00000000	      0.27196295	      0.01000000
      0.33917980	      0.81971341	      1.00000000	      0.27575776	      0.01000000
      0.33965045	      0.82441738	      1.00000000	      0.27955257	      0.01000000
      0.34012111	      0.82912134	      1.00000000	      0.28334738	      0.01000000
      0.34059177	      0.83382531	      1.00000000	      0.28714219	      0.01000000
      0.34106242	      0.83852927	      1.00000000	      0.29093700	      0.01000000
      0.34153308	      0.84323324	      1.00000000	      0.29473181	      0.01000000
      0.34194606	      0.84736076	      1.00000000	      0.29806160	      0.01000000
      0.34235904	      0.85148829	      1.00000000	      0.30139138	      0.01000000
      0.34277202	      0.85561581	      1.00000000	      0.30472116	      0.01000000
      0.34339154	      0.86180754	      1.00000000	      0.30971619	      0.01000000
      0.34374369	      0.86532715	      1.00000000	      0.31255555	      0.01000000
      0.34409585	      0.86884676	      1.00000000	      0.31539491	      0.01000000
      0.34466999	      0.87458501	      1.00000000	      0.32002411	      0.01000000
      0.34521101	      0.87999217	      1.00000000	      0.32438620	      0.01000000
      0.34561472	      0.88402706	      1.00000000	      0.32764125	      0.01000000
      0.34601843	      0.88806195	      1.00000000	      0.33089631	      0.01000000
      0.34651756	      0.89305042	      1.00000000	      0.33492063	      0.01000000
      0.34701668	      0.89803888	      1.00000000	      0.33894496	      0.01000000
      0.34737744	      0.90164453	      1.00000000	      0.34185372	      0.01000000
      0.34773821	      0.90525017	      1.00000000	      0.34476249	      0.01000000
      0.34823304	      0.91019573	      1.00000000	      0.34875221	      0.01000000
      0.34872787	      0.91514130	      1.00000000	      0.35274192	      0.01000000
      0.34911412	      0.91900174	      1.00000000	      0.35585624	      0.01000000
      0.34950038	      0.92286219	      1.00000000	      0.35897057	      0.01000000
      0.34996737	      0.92752947	      1.00000000	      0.36273579	      0.01000000
      0.35043435	      0.93219676	      1.00000000	      0.36650100	      0.01000000
      0.35083450	      0.93619601	      1.00000000	      0.36972731	      0.01000000
      0.35123465	      0.94019527	      1.00000000	      0.37295362	      0.01000000
      0.35167429	      0.94458929	      1.00000000	      0.37649838	      0.01000000
      0.35211394	      0.94898331	      1.00000000	      0.38004315	      0.01000000
      0.35255358	      0.95337732	      1.00000000	      0.38358792	      0.01000000
      0.35299323	      0.95777134	      1.00000000	      0.38713269	      0.01000000
      0.35336805	      0.96151753	      1.00000000	      0.39015484	      0.01000000
      0.35374288	      0.96526371	      1.00000000	      0.39317698	      0.01000000
      0.35417100	      0.96954259	      1.00000000	      0.39662886	      0.01000000
      0.35459913	      0.97382146	      1.00000000	      0.40008074	      0.01000000
      0.35500037	      0.97783168	      1.00000000	      0.40331589	      0.01000000
      0.35540162	      0.98184189	      1.00000000	      0.40655103	      0.01000000
      0.35579851	      0.98580864	      1.00000000	      0.40975111	      0.01000000
      0.35619540	      0.98977538	      1.00000000	      0.41295118	      0.01000000
      0.35658239	      0.99364310	      1.00000000	      0.41607137	      0.01000000
      0.35707921	      0.99860860	      1.00000000	      0.42007718	      0.01000000
      0.35727973	      1.00000000	      1.00000000	      0.42169387	      0.01000000
      0.35748024	      1.00000000	      1.00000000	      0.42331057	      0.01000000
      0.35790698	      1.00000000	      1.00000000	      0.42675127	      0.01000000
      0.35833372	      1.00000000	      1.00000000	      0.43019197	      0.01000000
      0.35871080	      1.00000000	      1.00000000	      0.43323232	      0.01000000
      0.35908788	      1.00000000	      1.00000000	      0.43627268	      0.01000000
      0.35942484	      1.00000000	      1.00000000	      0.43898952	      0.01000000
      0.35990671	      1.00000000	      1.00000000	      0.44287467	      0.01000000
      0.36031944	      1.00000000	      1.00000000	      0.44620249	      0.01000000
      0.36067603	      1.00000000	      1.00000000	      0.44907761	      0.01000000
      0.36103262	      1.00000000	      1.00000000	      0.45195273	      0.01000000
      0.36140656	      1.00000000	      1.00000000	      0.45496774	      0.01000000
      0.36178050	      1.00000000	      1.00000000	      0.45798274	      0.01000000
      0.36218730	      1.00000000	      1.00000000	      0.46126265	      0.01000000
      0.36259409	      1.00000000	      1.00000000	      0.46454255	      0.01000000
      0.36288014	      1.00000000	      1.00000000	      0.46684888	      0.01000000
      0.36331083	      1.00000000	      1.00000000	      0.47032144	      0.01000000
      0.36374152	      1.00000000	      1.00000000	      0.47379400	      0.01000000
      0.36409483	      1.00000000	      1.00000000	      0.47664266	      0.01000000
      0.36444814	      1.00000000	      1.00000000	      0.47949133	      0.01000000
      0.36480590	      1.00000000	      1.00000000	      0.48237590	      0.01000000
      0.36524593	      1.00000000	      1.00000000	      0.48592379	      0.01000000
      0.36578808	      1.00000000	      1.00000000	      0.49029503	      0.01000000
      0.36624889	      1.00000000	      1.00000000	      0.49401041	      0.01000000
      0.36656927	      1.00000000	      1.00000000	      0.49659359	      0.01000000
      0.36688965	      1.00000000	      1.00000000	      0.49917678	      0.01000000
      0.36726218	      1.00000000	      1.00000000	      0.50218036	      0.01000000
      0.36763470	      1.00000000	      1.00000000	      0.50518393	      0.01000000
      0.36802239	      1.00000000	      1.00000000	      0.50830978	      0.01000000
      0.36841007	      1.00000000	      1.00000000	      0.51143562	      0.01000000
      0.36875923	      1.00000000	      1.00000000	      0.51425080	      0.01000000
      0.36920767	      1.00000000	      1.00000000	      0.51786650	      0.01000000
      0.36965611	      1.00000000	      1.00000000	      0.52148220	      0.01000000
      0.36999348	      1.00000000	      1.00000000	      0.52420234	      0.01000000
      0.37033085	      1.00000000	      1.00000000	      0.52692248	      0.01000000
      0.37060028	      1.00000000	      1.00000000	      0.52909486	      0.01000000
      0.37100911	      1.00000000	      1.00000000	      0.53239115	      0.01000000
      0.37141794	      1.00000000	      1.00000000	      0.53568743	      0.01000000
      0.37176189	      1.00000000	      1.00000000	      0.53846065	      0.01000000
      0.37210584	      1.00000000	      1.00000000	      0.54123387	      0.01000000
      0.37245277	      1.00000000	      1.00000000	      0.54403105	      0.01000000
      0.37279969	      1.00000000	      1.00000000	      0.54682823	      0.01000000
      0.37318625	      1.00000000	      1.00000000	      0.54994495	      0.01000000
      0.37357280	      1.00000000	      1.00000000	      0.55306167	      0.01000000
      0.37388810	      1.00000000	      1.00000000	      0.55560383	      0.01000000
      0.37431222	      1.00000000	      1.00000000	      0.55902342	      0.01000000
      0.37473633	      1.00000000	      1.00000000	      0.56244301	      0.01000000
      0.37506024	      1.00000000	      1.00000000	      0.56505458	      0.01000000
      0.37538414	      1.00000000	      1.00000000	      0.56766615	      0.01000000
      0.37567927	      1.00000000	      1.00000000	      0.57004571	      0.01000000
      0.37611342	      1.00000000	      1.00000000	      0.57354614	      0.01000000
      0.37648103	      1.00000000	      1.00000000	      0.57651017	      0.01000000
      0.37680961	      1.00000000	      1.00000000	      0.57915938	      0.01000000
      0.37713818	      1.00000000	      1.00000000	      0.58180859	      0.01000000
      0.37747586	      1.00000000	      1.00000000	      0.58453123	      0.01000000
      0.37781354	      1.00000000	      1.00000000	      0.58725386	      0.01000000
      0.37819358	      1.00000000	      1.00000000	      0.59031808	      0.01000000
      0.37857362	      1.00000000	      1.00000000	      0.59338230	      0.01000000
      0.37888916	      1.00000000	      1.00000000	      0.59592642	      0.01000000
      0.37929530	      1.00000000	      1.00000000	      0.59920106	      0.01000000
      0.37970144	      1.00000000	      1.00000000	      0.60247569	      0.01000000
      0.38002185	      1.00000000	      1.00000000	      0.60505910	      0.01000000
      0.38034227	      1.00000000	      1.00000000	      0.60764250	      0.01000000
      0.38071726	      1.00000000	      1.00000000	      0.61066604	      0.01000000
      0.38109226	      1.00000000	      1.00000000	      0.61368957	      0.01000000
      0.38140797	      1.00000000	      1.00000000	      0.61623505	      0.01000000
      0.38180534	      1.00000000	      1.00000000	      0.61943895	      0.01000000
      0.38220270	      1.00000000	      1.00000000	      0.62264285	      0.01000000
      0.38244459	      1.00000000	      1.00000000	      0.62459314	      0.01000000
      0.38282262	      1.00000000	      1.00000000	      0.62764112	      0.01000000
      0.38320065	      1.00000000	      1.00000000	      0.63068909	      0.01000000
      0.38352141	      1.00000000	      1.00000000	      0.63327531	      0.01000000
      0.38384217	      1.00000000	      1.00000000	      0.63586153	      0.01000000
      0.38417667	      1.00000000	      1.00000000	      0.63855858	      0.01000000
      0.38458262	      1.00000000	      1.00000000	      0.64183167	      0.01000000
      0.38498857	      1.00000000	      1.00000000	      0.64510475	      0.01000000
      0.38534542	      1.00000000	      1.00000000	      0.64798195	      0.01000000
      0.38570227	      1.00000000	      1.00000000	      0.65085914	      0.01000000
      0.38607100	      1.00000000	      1.00000000	      0.65383214	      0.01000000
      0.38643973	      1.00000000	      1.00000000	      0.65680513	      0.01000000
      0.38669073	      1.00000000	      1.00000000	      0.65882891	      0.01000000
      0.38706618	      1.00000000	      1.00000000	      0.66185607	      0.01000000
      0.38744162	      1.00000000	      1.00000000	      0.66488322	      0.01000000
      0.38775396	      1.00000000	      1.00000000	      0.66740155	      0.01000000
      0.38806630	      1.00000000	      1.00000000	      0.66991988	      0.01000000
      0.38839824	      1.00000000	      1.00000000	      0.67259620	      0.01000000
      0.38873017	      1.00000000	      1.00000000	      0.67527253	      0.01000000
      0.38909601	      1.00000000	      1.00000000	      0.67822221	      0.01000000
      0.38946185	      1.00000000	      1.00000000	      0.68117189	      0.01000000
      0.38975650	      1.00000000	      1.00000000	      0.68354763	      0.01000000
      0.39014500	      1.00000000	      1.00000000	      0.68667996	      0.01000000
      0.39053349	      1.00000000	      1.00000000	      0.68981228	      0.01000000
      0.39083731	      1.00000000	      1.00000000	      0.69226192	      0.01000000
      0.39114113	      1.00000000	      1.00000000	      0.69471155	      0.01000000
      0.39148509	      1.00000000	      1.00000000	      0.69748487	      0.01000000
      0.39182905	      1.00000000	      1.00000000	      0.70025819	      0.01000000
      0.39215274	      1.00000000	      1.00000000	      0.70286798	      0.01000000
      0.39254882	      1.00000000	      1.00000000	      0.70606154	      0.01000000
      0.39294491	      1.00000000	      1.00000000	      0.70925509	      0.01000000
      0.39319368	      1.00000000	      1.00000000	      0.71126089	      0.01000000
      0.39359643	      1.00000000	      1.00000000	      0.71450815	      0.01000000
      0.39391841	      1.00000000	      1.00000000	      0.71710426	      0.01000000
      0.39424040	      1.00000000	      1.00000000	      0.71970037	      0.01000000
      0.39456238	      1.00000000	      1.00000000	      0.72229648	      0.01000000
      0.39488298	      1.00000000	      1.00000000	      0.72488139	      0.01000000
      0.39520358	      1.00000000	      1.00000000	      0.72746630	      0.01000000
      0.39551620	      1.00000000	      1.00000000	      0.72998693	      0.01000000
      0.39590413	      1.00000000	      1.00000000	      0.73311468	      0.01000000
      0.39629205	      1.00000000	      1.00000000	      0.73624243	      0.01000000
      0.39658364	      1.00000000	      1.00000000	      0.73859343	      0.01000000
      0.39695075	      1.00000000	      1.00000000	      0.74155340	      0.01000000
      0.39731786	      1.00000000	      1.00000000	      0.74451337	      0.01000000
      0.39761193	      1.00000000	      1.00000000	      0.74688435	      0.01000000
      0.39800327	      1.00000000	      1.00000000	      0.75003964	      0.01000000
      0.39839461	      1.00000000	      1.00000000	      0.75319493	      0.01000000
      0.39867238	      1.00000000	      1.00000000	      0.75543458	      0.01000000
      0.39895016	      1.00000000	      1.00000000	      0.75767423	      0.01000000
      0.39928221	      1.00000000	      1.00000000	      0.76035153	      0.01000000
      0.39961427	      1.00000000	      1.00000000	      0.76302882	      0.01000000
      0.39993414	      1.00000000	      1.00000000	      0.76560787	      0.01000000
      0.40031862	      1.00000000	      1.00000000	      0.76870784	      0.01000000
      0.40070310	      1.00000000	      1.00000000	      0.77180782	      0.01000000
      0.40103819	      1.00000000	      1.00000000	      0.77450964	      0.01000000
      0.40137329	      1.00000000	      1.00000000	      0.77721145	      0.01000000
      0.40172777	      1.00000000	      1.00000000	      0.78006953	      0.01000000
      0.40208224	      1.00000000	      1.00000000	      0.78292761	      0.01000000
      0.40235285	      1.00000000	      1.00000000	      0.78510948	      0.01000000
      0.40272950	      1.00000000	      1.00000000	      0.78814627	      0.01000000
      0.40310614	      1.00000000	      1.00000000	      0.79118306	      0.01000000
      0.40338663	      1.00000000	      1.00000000	      0.79344459	      0.01000000
      0.40366712	      1.00000000	      1.00000000	      0.79570611	      0.01000000
      0.40398603	      1.00000000	      1.00000000	      0.79827745	      0.01000000
      0.40430494	      1.00000000	      1.00000000	      0.80084879	      0.01000000
      0.40464374	      1.00000000	      1.00000000	      0.80358042	      0.01000000
      0.40498253	      1.00000000	      1.00000000	      0.80631205	      0.01000000
      0.40527725	      1.00000000	      1.00000000	      0.80868832	      0.01000000
      0.40565627	      1.00000000	      1.00000000	      0.81174428	      0.01000000
      0.40603529	      1.00000000	      1.00000000	      0.81480023	      0.01000000
      0.40632970	      1.00000000	      1.00000000	      0.81717399	      0.01000000
      0.40662411	      1.00000000	      1.00000000	      0.81954776	      0.01000000
      0.40691339	      1.00000000	      1.00000000	      0.82188016	      0.01000000
      0.40728699	      1.00000000	      1.00000000	      0.82489242	      0.01000000
      0.40766059	      1.00000000	      1.00000000	      0.82790469	      0.01000000
      0.40794484	      1.00000000	      1.00000000	      0.83019653	      0.01000000
      0.40822909	      1.00000000	      1.00000000	      0.83248837	      0.01000000
      0.40855733	      1.00000000	      1.00000000	      0.83513496	      0.01000000
      0.40888558	      1.00000000	      1.00000000	      0.83778155	      0.01000000
      0.40918449	      1.00000000	      1.00000000	      0.84019159	      0.01000000
      0.40955851	      1.00000000	      1.00000000	      0.84320724	      0.01000000
      0.40993253	      1.00000000	      1.00000000	      0.84622289	      0.01000000
      0.41021715	      1.00000000	      1.00000000	      0.84851772	      0.01000000
      0.41050177	      1.00000000	      1.00000000	      0.85081255	      0.01000000
      0.41083959	      1.00000000	      1.00000000	      0.85353636	      0.01000000
      0.41117742	      1.00000000	      1.00000000	      0.85626017	      0.01000000
      0.41145226	      1.00000000	      1.00000000	      0.85847619	      0.01000000
      0.41181378	      1.00000000	      1.00000000	      0.86139101	      0.01000000
      0.41217529	      1.00000000	      1.00000000	      0.86430582	      0.01000000
      0.41246050	      1.00000000	      1.00000000	      0.86660544	      0.01000000
      0.41274572	      1.00000000	      1.00000000	      0.86890505	      0.01000000
      0.41307150	      1.00000000	      1.00000000	      0.87153175	      0.01000000
      0.41339728	      1.00000000	      1.00000000	      0.87415845	      0.01000000
      0.41368935	      1.00000000	      1.00000000	      0.87651341	      0.01000000
      0.41405941	      1.00000000	      1.00000000	      0.87949708	      0.01000000
      0.41442946	      1.00000000	      1.00000000	      0.88248076	      0.01000000
      0.41470981	      1.00000000	      1.00000000	      0.88474114	      0.01000000
      0.41499016	      1.00000000	      1.00000000	      0.88700151	      0.01000000
      0.41531710	      1.00000000	      1.00000000	      0.88963759	      0.01000000
      0.41564404	      1.00000000	      1.00000000	      0.89227368	      0.01000000
      0.41591077	      1.00000000	      1.00000000	      0.89442425	      0.01000000
      0.41628133	      1.00000000	      1.00000000	      0.89741196	      0.01000000
      0.41665188	      1.00000000	      1.00000000	      0.90039967	      0.01000000
      0.41690734	      1.00000000	      1.00000000	      0.90245939	      0.01000000
      0.41716280	      1.00000000	      1.00000000	      0.90451910	      0.01000000
      0.41748546	      1.00000000	      1.00000000	      0.90712069	      0.01000000
      0.41780813	      1.00000000	      1.00000000	      0.90972228	      0.01000000
      0.41806785	      1.00000000	      1.00000000	      0.91181635	      0.01000000
      0.41843760	      1.00000000	      1.00000000	      0.91479755	      0.01000000
      0.41880735	      1.00000000	      1.00000000	      0.91777875	      0.01000000
      0.41905445	      1.00000000	      1.00000000	      0.91977110	      0.01000000
      0.41930155	      1.00000000	      1.00000000	      0.92176345	      0.01000000
      0.41962666	      1.00000000	      1.00000000	      0.92438469	      0.01000000
      0.41995176	      1.00000000	      1.00000000	      0.92700593	      0.01000000
      0.42021734	      1.00000000	      1.00000000	      0.92914723	      0.01000000
      0.42057501	      1.00000000	      1.00000000	      0.93203110	      0.01000000
      0.42093269	      1.00000000	      1.00000000	      0.93491496	      0.01000000
      0.42121604	      1.00000000	      1.00000000	      0.93719959	      0.01000000
      0.42149939	      1.00000000	      1.00000000	      0.93948421	      0.01000000
      0.42176860	      1.00000000	      1.00000000	      0.94165473	      0.01000000
      0.42213172	      1.00000000	      1.00000000	      0.94458249	      0.01000000
      0.42249484	      1.00000000	      1.00000000	      0.94751025	      0.01000000
      0.42276148	      1.00000000	      1.00000000	      0.94966013	      0.01000000
      0.42302812	      1.00000000	      1.00000000	      0.95181001	      0.01000000
      0.42333359	      1.00000000	      1.00000000	      0.95427294	      0.01000000
      0.42363906	      1.00000000	      1.00000000	      0.95673587	      0.01000000
      0.42395967	      1.00000000	      1.00000000	      0.95932094	      0.01000000
      0.42428029	      1.00000000	      1.00000000	      0.96190602	      0.01000000
      0.42457261	      1.00000000	      1.00000000	      0.96426290	      0.01000000
      0.42493542	      1.00000000	      1.00000000	      0.96718822	      0.01000000
      0.42529824	      1.00000000	      1.00000000	      0.97011353	      0.01000000
      0.42557233	      1.00000000	      1.00000000	      0.97232348	      0.01000000
      0.42590476	      1.00000000	      1.00000000	      0.97500382	      0.01000000
      0.42631435	      1.00000000	      1.00000000	      0.97830622	      0.01000000
      0.42665921	      1.00000000	      1.00000000	      0.98108674	      0.01000000
      0.42692810	      1.00000000	      1.00000000	      0.98325479	      0.01000000
      0.42719700	      1.00000000	      1.00000000	      0.98542284	      0.01000000
      0.42748631	      1.00000000	      1.00000000	      0.98775550	      0.01000000
      0.42784146	      1.00000000	      1.00000000	      0.99061905	      0.01000000
      0.42819662	      1.00000000	      1.00000000	      0.99348261	      0.01000000
      0.42845011	      1.00000000	      1.00000000	      0.99552646	      0.01000000
      0.42881647	      1.00000000	      1.00000000	      0.99848031	      0.01000000
      0.42906560	      1.00000000	      1.00000000	      1.00000000	      0.01000000
      0.42931474	      1.00000000	      1.00000000	      1.00000000	      0.01000000
      0.42965928	      1.00000000	      1.00000000	      1.00000000	      0.01000000
      0.43000382	      1.00000000	      1.00000000	      1.00000000	      0.01000000
      0.43029144	      1.00000000	      1.00000000	      1.00000000	      0.01000000
      0.43057905	      1.00000000	      1.00000000	      1.00000000	      0.01000000
      0.43084921	      1.00000000	      1.00000000	      1.00000000	      0.01000000
      0.43119877	      1.00000000	      1.00000000	      1.00000000	      0.01000000
      0.43154833	      1.00000000	      1.00000000	      1.00000000	      0.01000000
      0.43182307	      1.00000000	      1.00000000	      1.00000000	      0.01000000
      0.43209781	      1.00000000	      1.00000000	      1.00000000	      0.01000000
      0.43241319	      1.00000000	      1.00000000	      1.00000000	      0.01000000
      0.43272858	      1.00000000	      1.00000000	      1.00000000	      0.01000000
      0.43298552	      1.00000000	      1.00000000	      1.00000000	      0.01000000
      0.43334610	      1.00000000	      1.00000000	      1.00000000	      0.01000000
      0.43370667	      1.00000000	      1.00000000	      1.00000000	      0.01000000
      0.43394761	      1.00000000	      1.00000000	      1.00000000	      0.01000000
      0.43418855	      1.00000000	      1.00000000	      1.00000000	      0.01000000
      0.43450428	      1.00000000	      1.00000000	      1.00000000	      0.01000000
      0.43482002	      1.00000000	      1.00000000	      1.00000000	      0.01000000
      0.43508385	      1.00000000	      1.00000000	      1.00000000	      0.01000000
      0.43543130	      1.00000000	      1.00000000	      1.00000000	      0.01000000
      0.43577875	      1.00000000	      1.00000000	      1.00000000	      0.01000000
      0.43605010	      1.00000000	      1.00000000	      1.00000000	      0.01000000
      0.43632146	      1.00000000	      1.00000000	      1.00000000	      0.01000000
      0.43662680	      1.00000000	      1.00000000	      1.00000000	      0.01000000
      0.43693214	      1.00000000	      1.00000000	      1.00000000	      0.01000000
      0.43722787	      1.00000000	      1.00000000	      1.00000000	      0.01000000
      0.43758447	      1.00000000	      1.00000000	      1.00000000	      0.01000000
      0.43801686	      1.00000000	      1.00000000	      1.00000000	      0.01000000
      0.43838578	      1.00000000	      1.00000000	      1.00000000	      0.01000000
      0.43863876	      1.00000000	      1.00000000	      1.00000000	      0.01000000
      0.43889175	      1.00000000	      1.00000000	      1.00000000	      0.01000000
      0.43919598	      1.00000000	      1.00000000	      1.00000000	      0.01000000
      0.43950021	      1.00000000	      1.00000000	      1.00000000	      0.01000000
      0.43978614	      1.00000000	      1.00000000	      1.00000000	      0.01000000
      0.44014164	      1.00000000	      1.00000000	      1.00000000	      0.01000000
      0.44049713	      1.00000000	      1.00000000	      1.00000000	      0.01000000
      0.44076405	      1.00000000	      1.00000000	      1.00000000	      0.01000000
      0.44109514	      1.00000000	      1.00000000	      1.00000000	      0.01000000
      0.44149420	      1.00000000	      1.00000000	      1.00000000	      0.01000000
      0.44189326	      1.00000000	      1.00000000	      1.00000000	      0.01000000
      0.44215014	      1.00000000	      1.00000000	      1.00000000	      0.01000000
      0.44247914	      1.00000000	      1.00000000	      1.00000000	      0.01000000
      0.44280814	      1.00000000	      1.00000000	      1.00000000	      0.01000000
      0.44307018	      1.00000000	      1.00000000	      1.00000000	      0.01000000
      0.44342909	      1.00000000	      1.00000000	      1.00000000	      0.01000000
      0.44378800	      1.00000000	      1.00000000	      1.00000000	      0.01000000
      0.44402530	      1.00000000	      1.00000000	      1.00000000	      0.01000000
      0.44426260	      1.00000000	      1.00000000	      1.00000000	      0.01000000
      0.44457371	      1.00000000	      1.00000000	      1.00000000	      0.01000000
      0.44488481	      1.00000000	      1.00000000	      1.00000000	      0.01000000
      0.44515310	      1.00000000	      1.00000000	      1.00000000	      0.01000000
      0.44549372	      1.00000000	      1.00000000	      1.00000000	      0.01000000
      0.44583434	      1.00000000	      1.00000000	      1.00000000	      0.01000000
      0.44609597	      1.00000000	      1.00000000	      1.00000000	      0.01000000
      0.44643644	      1.00000000	      1.00000000	      1.00000000	      0.01000000
      0.44677691	      1.00000000	      1.00000000	      1.00000000	      0.01000000
      0.44704830	      1.00000000	      1.00000000	      1.00000000	      0.01000000
      0.44731969	      1.00000000	      1.00000000	      1.00000000	      0.01000000
      0.44762691	      1.00000000	      1.00000000	      1.00000000	      0.01000000
      0.44793413	      1.00000000	      1.00000000	      1.00000000	      0.01000000
      0.44817141	      1.00000000	      1.00000000	      1.00000000	      0.01000000
      0.44853255	      1.00000000	      1.00000000	      1.00000000	      0.01000000
      0.44882183	      1.00000000	      1.00000000	      1.00000000	      0.01000000
      0.44911110	      1.00000000	      1.00000000	      1.00000000	      0.01000000
      0.44940038	      1.00000000	      1.00000000	      1.00000000	      0.01000000
      0.44968688	      1.00000000	      1.00000000	      1.00000000	      0.01000000
      0.44997338	      1.00000000	      1.00000000	      1.00000000	      0.01000000
      0.45025348	      1.00000000	      1.00000000	      1.00000000	      0.01000000
      0.45053358	      1.00000000	      1.00000000	      1.00000000	      0.01000000
      0.45084377	      1.00000000	      1.00000000	      1.00000000	      0.01000000
      0.45115396	      1.00000000	      1.00000000	      1.00000000	      0.01000000
      0.45140288	      1.00000000	      1.00000000	      1.00000000	      0.01000000
      0.45175418	      1.00000000	      1.00000000	      1.00000000	      0.01000000
      0.45210547	      1.00000000	      1.00000000	      1.00000000	      0.01000000
      0.45234280	      1.00000000	      1.00000000	      1.00000000	      0.01000000
      0.45258014	      1.00000000	      1.00000000	      1.00000000	      0.01000000
      0.45288400	      1.00000000	      1.00000000	      1.00000000	      0.01000000
      0.45318787	      1.00000000	      1.00000000	      1.00000000	      0.01000000
      0.45343833	      1.00000000	      1.00000000	      1.00000000	      0.01000000
      0.45378906	      1.00000000	      1.00000000	      1.00000000	      0.01000000
      0.45413978	      1.00000000	      1.00000000	      1.00000000	      0.01000000
      0.45437849	      1.00000000	      1.00000000	      1.00000000	      0.01000000
      0.45461720	      1.00000000	      1.00000000	      1.00000000	      0.01000000
      0.45491759	      1.00000000	      1.00000000	      1.00000000	      0.01000000
      0.45521798	      1.00000000	      1.00000000	      1.00000000	      0.01000000
      0.45543727	      1.00000000	      1.00000000	      1.00000000	      0.01000000
      0.45580313	      1.00000000	      1.00000000	      1.00000000	      0.01000000
      0.45606509	      1.00000000	      1.00000000	      1.00000000	      0.01000000
      0.45632706	      1.00000000	      1.00000000	      1.00000000	      0.01000000
      0.45658902	      1.00000000	      1.00000000	      1.00000000	      0.01000000
      0.45687165	      1.00000000	      1.00000000	      1.00000000	      0.01000000
      0.45722165	      1.00000000	      1.00000000	      1.00000000	      0.01000000
      0.45765479	      1.00000000	      1.00000000	      1.00000000	      0.01000000
      0.45808792	      1.00000000	      1.00000000	      1.00000000	      0.01000000
      0.45830750	      1.00000000	      1.00000000	      1.00000000	      0.01000000
      0.45852708	      1.00000000	      1.00000000	      1.00000000	      0.01000000
      0.45884532	      1.00000000	      1.00000000	      1.00000000	      0.01000000
      0.45916356	      1.00000000	      1.00000000	      1.00000000	      0.01000000
      0.45943613	      1.00000000	      1.00000000	      1.00000000	      0.01000000
      0.45970870	      1.00000000	      1.00000000	      1.00000000	      0.01000000
      0.45995667	      1.00000000	      1.00000000	      1.00000000	      0.01000000
      0.46031018	      1.00000000	      1.00000000	      1.00000000	      0.01000000
      0.46062471	      1.00000000	      1.00000000	      1.00000000	      0.01000000
      0.46088516	      1.00000000	      1.00000000	      1.00000000	      0.01000000
      0.46114561	      1.00000000	      1.00000000	      1.00000000	      0.01000000
      0.46142798	      1.00000000	      1.00000000	      1.00000000	      0.01000000
      0.46171036	      1.00000000	      1.00000000	      1.00000000	      0.01000000
      0.46200501	      1.00000000	      1.00000000	      1.00000000	      0.01000000
      0.46229967	      1.00000000	      1.00000000	      1.00000000	      0.01000000
      0.46258535	      1.00000000	      1.00000000	      1.00000000	      0.01000000
      0.46294038	      1.00000000	      1.00000000	      1.00000000	      0.01000000
      0.46338846	      1.00000000	      1.00000000	      1.00000000	      0.01000000
      0.46371057	      1.00000000	      1.00000000	      1.00000000	      0.01000000
      0.46397365	      1.00000000	      1.00000000	      1.00000000	      0.01000000
      0.46423672	      1.00000000	      1.00000000	      1.00000000	      0.01000000
      0.46452272	      1.00000000	      1.00000000	      1.00000000	      0.01000000
      0.46480871	      1.00000000	      1.00000000	      1.00000000	      0.01000000
      0.46506024	      1.00000000	      1.00000000	      1.00000000	      0.01000000
      0.46541800	      1.00000000	      1.00000000	      1.00000000	      0.01000000
      0.46572215	      1.00000000	      1.00000000	      1.00000000	      0.01000000
      0.46598651	      1.00000000	      1.00000000	      1.00000000	      0.01000000
      0.46625087	      1.00000000	      1.00000000	      1.00000000	      0.01000000
      0.46654196	      1.00000000	      1.00000000	      1.00000000	      0.01000000
      0.46683304	      1.00000000	      1.00000000	      1.00000000	      0.01000000
      0.46710991	      1.00000000	      1.00000000	      1.00000000	      0.01000000
      0.46744374	      1.00000000	      1.00000000	      1.00000000	      0.01000000
      0.46777109	      1.00000000	      1.00000000	      1.00000000	      0.01000000
      0.46809844	      1.00000000	      1.00000000	      1.00000000	      0.01000000
      0.46836951	      1.00000000	      1.00000000	      1.00000000	      0.01000000
      0.46864058	      1.00000000	      1.00000000	      1.00000000	      0.01000000
      0.46891582	      1.00000000	      1.00000000	      1.00000000	      0.01000000
      0.46926944	      1.00000000	      1.00000000	      1.00000000	      0.01000000
      0.46962306	      1.00000000	      1.00000000	      1.00000000	      0.01000000
      0.46988526	      1.00000000	      1.00000000	      1.00000000	      0.01000000
      0.47014746	      1.00000000	      1.00000000	      1.00000000	      0.01000000
      0.47043351	      1.00000000	      1.00000000	      1.00000000	      0.01000000
      0.47078557	      1.00000000	      1.00000000	      1.00000000	      0.01000000
      0.47113996	      1.00000000	      1.00000000	      1.00000000	      0.01000000
      0.47149436	      1.00000000	      1.00000000	      1.00000000	      0.01000000
      0.47175280	      1.00000000	      1.00000000	      1.00000000	      0.01000000
      0.47201123	      1.00000000	      1.00000000	      1.00000000	      0.01000000
      0.47229265	      1.00000000	      1.00000000	      1.00000000	      0.01000000
      0.47263265	      1.00000000	      1.00000000	      1.00000000	      0.01000000
      0.47293466	      1.00000000	      1.00000000	      1.00000000	      0.01000000
      0.47330791	      1.00000000	      1.00000000	      1.00000000	      0.01000000
      0.47363554	      1.00000000	      1.00000000	      1.00000000	      0.01000000
      0.47403671	      1.00000000	      1.00000000	      1.00000000	      0.01000000
      0.47428086	      1.00000000	      1.00000000	      1.00000000	      0.01000000
      0.47462680	      1.00000000	      1.00000000	      1.00000000	      0.01000000
      0.47497273	      1.00000000	      1.00000000	      1.00000000	      0.01000000
      0.47520732	      1.00000000	      1.00000000	      1.00000000	      0.01000000
      0.47544190	      1.00000000	      1.00000000	      1.00000000	      0.01000000
      0.47571472	      1.00000000	      1.00000000	      1.00000000	      0.01000000
      0.47607024	      1.00000000	      1.00000000	      1.00000000	      0.01000000
      0.47650347	      1.00000000	      1.00000000	      1.00000000	      0.01000000
      0.47673636	      1.00000000	      1.00000000	      1.00000000	      0.01000000
      0.47696926	      1.00000000	      1.00000000	      1.00000000	      0.01000000
      0.47727079	      1.00000000	      1.00000000	      1.00000000	      0.01000000
      0.47757233	      1.00000000	      1.00000000	      1.00000000	      0.01000000
      0.47785542	      1.00000000	      1.00000000	      1.00000000	      0.01000000
      0.47813851	      1.00000000	      1.00000000	      1.00000000	      0.01000000
      0.47842552	      1.00000000	      1.00000000	      1.00000000	      0.01000000
      0.47871252	      1.00000000	      1.00000000	      1.00000000	      0.01000000
      0.47899846	      1.00000000	      1.00000000	      1.00000000	      0.01000000
      0.47928441	      1.00000000	      1.00000000	      1.00000000	      0.01000000
      0.47956963	      1.00000000	      1.00000000	      1.00000000	      0.01000000
      0.47991595	      1.00000000	      1.00000000	      1.00000000	      0.01000000
      0.48018809	      1.00000000	      1.00000000	      1.00000000	      0.01000000
      0.48052656	      1.00000000	      1.00000000	      1.00000000	      0.01000000
      0.48078029	      1.00000000	      1.00000000	      1.00000000	      0.01000000
      0.48116304	      1.00000000	      1.00000000	      1.00000000	      0.01000000
      0.48143046	      1.00000000	      1.00000000	      1.00000000	      0.01000000
      0.48169788	      1.00000000	      1.00000000	      1.00000000	      0.01000000
      0.48196530	      1.00000000	      1.00000000	      1.00000000	      0.01000000
      0.48227074	      1.00000000	      1.00000000	      1.00000000	      0.01000000
      0.48257619	      1.00000000	      1.00000000	      1.00000000	      0.01000000
      0.48288163	      1.00000000	      1.00000000	      1.00000000	      0.01000000
      0.48314994	      1.00000000	      1.00000000	      1.00000000	      0.01000000
      0.48341824	      1.00000000	      1.00000000	      1.00000000	      0.01000000
      0.48368654	      1.00000000	      1.00000000	      1.00000000	      0.01000000
      0.48399106	      1.00000000	      1.00000000	      1.00000000	      0.01000000
      0.48429557	      1.00000000	      1.00000000	      1.00000000	      0.01000000
      0.48456461	      1.00000000	      1.00000000	      1.00000000	      0.01000000
      0.48483364	      1.00000000	      1.00000000	      1.00000000	      0.01000000
      0.48513646	      1.00000000	      1.00000000	      1.00000000	      0.01000000
      0.48543927	      1.00000000	      1.00000000	      1.00000000	      0.01000000
      0.48570624	      1.00000000	      1.00000000	      1.00000000	      0.01000000
      0.48597322	      1.00000000	      1.00000000	      1.00000000	      0.01000000
      0.48627909	      1.00000000	      1.00000000	      1.00000000	      0.01000000
      0.48658496	      1.00000000	      1.00000000	      1.00000000	      0.01000000
      0.48684468	      1.00000000	      1.00000000	      1.00000000	      0.01000000
      0.48710440	      1.00000000	      1.00000000	      1.00000000	      0.01000000
      0.48742042	      1.00000000	      1.00000000	      1.00000000	      0.01000000
      0.48773644	      1.00000000	      1.00000000	      1.00000000	      0.01000000
      0.48797951	      1.00000000	      1.00000000	      1.00000000	      0.01000000
      0.48822258	      1.00000000	      1.00000000	      1.00000000	      0.01000000
      0.48855730	      1.00000000	      1.00000000	      1.00000000	      0.01000000
      0.48884995	      1.00000000	      1.00000000	      1.00000000	      0.01000000
      0.48914261	      1.00000000	      1.00000000	      1.00000000	      0.01000000
      0.48943527	      1.00000000	      1.00000000	      1.00000000	      0.01000000
      0.48968389	      1.00000000	      1.00000000	      1.00000000	      0.01000000
      0.48993251	      1.00000000	      1.00000000	      1.00000000	      0.01000000
      0.49029352	      1.00000000	      1.00000000	      1.00000000	      0.01000000
      0.49053124	      1.00000000	      1.00000000	      1.00000000	      0.01000000
      0.49076896	      1.00000000	      1.00000000	      1.00000000	      0.01000000
      0.49109409	      1.00000000	      1.00000000	      1.00000000	      0.01000000
      0.49141403	      1.00000000	      1.00000000	      1.00000000	      0.01000000
      0.49184138	      1.00000000	      1.00000000	      1.00000000	      0.01000000
      0.49205842	      1.00000000	      1.00000000	      1.00000000	      0.01000000
      0.49227545	      1.00000000	      1.00000000	      1.00000000	      0.01000000
      0.49259963	      1.00000000	      1.00000000	      1.00000000	      0.01000000
      0.49295786	      1.00000000	      1.00000000	      1.00000000	      0.01000000
      0.49320489	      1.00000000	      1.00000000	      1.00000000	      0.01000000
      0.49345192	      1.00000000	      1.00000000	      1.00000000	      0.01000000
      0.49383045	      1.00000000	      1.00000000	      1.00000000	      0.01000000
      0.49405802	      1.00000000	      1.00000000	      1.00000000	      0.01000000
      0.49428558	      1.00000000	      1.00000000	      1.00000000	      0.01000000
      0.49463279	      1.00000000	      1.00000000	      1.00000000	      0.01000000
      0.49518301	      1.00000000	      1.00000000	      1.00000000	      0.01000000
      0.49541068	      1.00000000	      1.00000000	      1.00000000	      0.01000000
      0.49571231	      1.00000000	      1.00000000	      1.00000000	      0.01000000
      0.49604385	      1.00000000	      1.00000000	      1.00000000	      0.01000000
      0.49637539	      1.00000000	      1.00000000	      1.00000000	      0.01000000
      0.49662318	      1.00000000	      1.00000000	      1.00000000	      0.01000000
      0.49687097	      1.00000000	      1.00000000	      1.00000000	      0.01000000
      0.49722444	      1.00000000	      1.00000000	      1.00000000	      0.01000000
      0.49747884	      1.00000000	      1.00000000	      1.00000000	      0.01000000
      0.49773324	      1.00000000	      1.00000000	      1.00000000	      0.01000000
      0.49804509	      1.00000000	      1.00000000	      1.00000000	      0.01000000
      0.49834021	      1.00000000	      1.00000000	      1.00000000	      0.01000000
      0.49863533	      1.00000000	      1.00000000	      1.00000000	      0.01000000
      0.49893045	      1.00000000	      1.00000000	      1.00000000	      0.01000000
      0.49918967	      1.00000000	      1.00000000	      1.00000000	      0.01000000
      0.49944890	      1.00000000	      1.00000000	      1.00000000	      0.01000000
      0.49970812	      1.00000000	      1.00000000	      1.00000000	      0.01000000
      0.50006560	      1.00000000	      1.00000000	      1.00000000	      0.01000000
      0.50030855	      1.00000000	      1.00000000	      1.00000000	      0.01000000
      0.50055149	      1.00000000	      1.00000000	      1.00000000	      0.01000000
      0.50088079	      1.00000000	      1.00000000	      1.00000000	      0.01000000
      0.50118418	      1.00000000	      1.00000000	      1.00000000	      0.01000000
      0.50148757	      1.00000000	      1.00000000	      1.00000000	      0.01000000
      0.50175133	      1.00000000	      1.00000000	      1.00000000	      0.01000000
      0.50201509	      1.00000000	      1.00000000	      1.00000000	      0.01000000
      0.50227886	      1.00000000	      1.00000000	      1.00000000	      0.01000000
      0.50260944	      1.00000000	      1.00000000	      1.00000000	      0.01000000
      0.50288495	      1.00000000	      1.00000000	      1.00000000	      0.01000000
      0.50316045	      1.00000000	      1.00000000	      1.00000000	      0.01000000
      0.50343596	      1.00000000	      1.00000000	      1.00000000	      0.01000000
      0.50371147	      1.00000000	      1.00000000	      1.00000000	      0.01000000
      0.50398697	      1.00000000	      1.00000000	      1.00000000	      0.01000000
      0.50426248	      1.00000000	      1.00000000	      1.00000000	      0.01000000
      0.50459744	      1.00000000	      1.00000000	      1.00000000	      0.01000000
      0.50484133	      1.00000000	      1.00000000	      1.00000000	      0.01000000
      0.50508523	      1.00000000	      1.00000000	      1.00000000	      0.01000000
      0.50541378	      1.00000000	      1.00000000	      1.00000000	      0.01000000
      0.50570556	      1.00000000	      1.00000000	      1.00000000	      0.01000000
      0.50599734	      1.00000000	      1.00000000	      1.00000000	      0.01000000
      0.50628912	      1.00000000	      1.00000000	      1.00000000	      0.01000000
      0.50654719	      1.00000000	      1.00000000	      1.00000000	      0.01000000
      0.50680527	      1.00000000	      1.00000000	      1.00000000	      0.01000000
      0.50706335	      1.00000000	      1.00000000	      1.00000000	      0.01000000
      0.50740877	      1.00000000	      1.00000000	      1.00000000	      0.01000000
      0.50767084	      1.00000000	      1.00000000	      1.00000000	      0.01000000
      0.50793291	      1.00000000	      1.00000000	      1.00000000	      0.01000000
      0.50819499	      1.00000000	      1.00000000	      1.00000000	      0.01000000
      0.50853901	      1.00000000	      1.00000000	      1.00000000	      0.01000000
      0.50879756	      1.00000000	      1.00000000	      1.00000000	      0.01000000
      0.50905610	      1.00000000	      1.00000000	      1.00000000	      0.01000000
      0.50937214	      1.00000000	      1.00000000	      1.00000000	      0.01000000
      0.50965040	      1.00000000	      1.00000000	      1.00000000	      0.01000000
      0.50992866	      1.00000000	      1.00000000	      1.00000000	      0.01000000
      0.51020692	      1.00000000	      1.00000000	      1.00000000	      0.01000000
      0.51048518	      1.00000000	      1.00000000	      1.00000000	      0.01000000
      0.51076344	      1.00000000	      1.00000000	      1.00000000	      0.01000000
      0.51104170	      1.00000000	      1.00000000	      1.00000000	      0.01000000
      0.51131996	      1.00000000	      1.00000000	      1.00000000	      0.01000000
      0.51159822	      1.00000000	      1.00000000	      1.00000000	      0.01000000
      0.51187648	      1.00000000	      1.00000000	      1.00000000	      0.01000000
      0.51215474	      1.00000000	      1.00000000	      1.00000000	      0.01000000
      0.51243300	      1.00000000	      1.00000000	      1.00000000	      0.01000000
      0.51271126	      1.00000000	      1.00000000	      1.00000000	      0.01000000
      0.51298952	      1.00000000	      1.00000000	      1.00000000	      0.01000000
      0.51326778	      1.00000000	      1.00000000	      1.00000000	      0.01000000
      0.51354604	      1.00000000	      1.00000000	      1.00000000	      0.01000000
      0.51382430	      1.00000000	      1.00000000	      1.00000000	      0.01000000
      0.51410256	      1.00000000	      1.00000000	      1.00000000	      0.01000000
      0.51438082	      1.00000000	      1.00000000	      1.00000000	      0.01000000
      0.51465908	      1.00000000	      1.00000000	      1.00000000	      0.01000000
      0.51493734	      1.00000000	      1.00000000	      1.00000000	      0.01000000
      0.51521560	      1.00000000	      1.00000000	      1.00000000	      0.01000000
      0.51549386	      1.00000000	      1.00000000	      1.00000000	      0.01000000
      0.51577212	      1.00000000	      1.00000000	      1.00000000	      0.01000000
      0.51605038	      1.00000000	      1.00000000	      1.00000000	      0.01000000
      0.51632864	      1.00000000	      1.00000000	      1.00000000	      0.01000000
      0.51660690	      1.00000000	      1.00000000	      1.00000000	      0.01000000
      0.51688516	      1.00000000	      1.00000000	      1.00000000	      0.01000000
      0.51716342	      1.00000000	      1.00000000	      1.00000000	      0.01000000
      0.51744168	      1.00000000	      1.00000000	      1.00000000	      0.01000000
      0.51771994	      1.00000000	      1.00000000	      1.00000000	      0.01000000
      0.51799820	      1.00000000	      1.00000000	      1.00000000	      0.01000000
      0.51827646	      1.00000000	      1.00000000	      1.00000000	      0.01000000
      0.51855472	      1.00000000	      1.00000000	      1.00000000	      0.01000000
      0.51883298	      1.00000000	      1.00000000	      1.00000000	      0.01000000
      0.51911124	      1.00000000	      1.00000000	      1.00000000	      0.01000000
      0.51938950	      1.00000000	      1.00000000	      1.00000000	      0.01000000
      0.51966776	      1.00000000	      1.00000000	      1.00000000	      0.01000000
      0.51991620	      1.00000000	      1.00000000	      1.00000000	      0.01000000
      0.52016464	      1.00000000	      1.00000000	      1.00000000	      0.01000000
      0.52048548	      1.00000000	      1.00000000	      1.00000000	      0.01000000
      0.52075540	      1.00000000	      1.00000000	      1.00000000	      0.01000000
      0.52102533	      1.00000000	      1.00000000	      1.00000000	      0.01000000
      0.52129525	      1.00000000	      1.00000000	      1.00000000	      0.01000000
      0.52156517	      1.00000000	      1.00000000	      1.00000000	      0.01000000
      0.52183509	      1.00000000	      1.00000000	      1.00000000	      0.01000000
      0.52217093	      1.00000000	      1.00000000	      1.00000000	      0.01000000
      0.52240192	      1.00000000	      1.00000000	      1.00000000	      0.01000000
      0.52263292	      1.00000000	      1.00000000	      1.00000000	      0.01000000
      0.52295674	      1.00000000	      1.00000000	      1.00000000	      0.01000000
      0.52326647	      1.00000000	      1.00000000	      1.00000000	      0.01000000
      0.52360934	      1.00000000	      1.00000000	      1.00000000	      0.01000000
      0.52385397	      1.00000000	      1.00000000	      1.00000000	      0.01000000
      0.52409861	      1.00000000	      1.00000000	      1.00000000	      0.01000000
      0.52445368	      1.00000000	      1.00000000	      1.00000000	      0.01000000
      0.52468859	      1.00000000	      1.00000000	      1.00000000	      0.01000000
      0.52492351	      1.00000000	      1.00000000	      1.00000000	      0.01000000
      0.52524212	      1.00000000	      1.00000000	      1.00000000	      0.01000000
      0.52554765	      1.00000000	      1.00000000	      1.00000000	      0.01000000
      0.52591720	      1.00000000	      1.00000000	      1.00000000	      0.01000000
      0.52612672	      1.00000000	      1.00000000	      1.00000000	      0.01000000
      0.52633623	      1.00000000	      1.00000000	      1.00000000	      0.01000000
      0.52667063	      1.00000000	      1.00000000	      1.00000000	      0.01000000
      0.52700503	      1.00000000	      1.00000000	      1.00000000	      0.01000000
      0.52723597	      1.00000000	      1.00000000	      1.00000000	      0.01000000
      0.52746691	      1.00000000	      1.00000000	      1.00000000	      0.01000000
      0.52781114	      1.00000000	      1.00000000	      1.00000000	      0.01000000
      0.52807775	      1.00000000	      1.00000000	      1.00000000	      0.01000000
      0.52834436	      1.00000000	      1.00000000	      1.00000000	      0.01000000
      0.52861097	      1.00000000	      1.00000000	      1.00000000	      0.01000000
      0.52893233	      1.00000000	      1.00000000	      1.00000000	      0.01000000
      0.52917144	      1.00000000	      1.00000000	      1.00000000	      0.01000000
      0.52941056	      1.00000000	      1.00000000	      1.00000000	      0.01000000
      0.52971329	      1.00000000	      1.00000000	      1.00000000	      0.01000000
      0.53001276	      1.00000000	      1.00000000	      1.00000000	      0.01000000
      0.53031222	      1.00000000	      1.00000000	      1.00000000	      0.01000000
      0.53061169	      1.00000000	      1.00000000	      1.00000000	      0.01000000
      0.53086123	      1.00000000	      1.00000000	      1.00000000	      0.01000000
      0.53111077	      1.00000000	      1.00000000	      1.00000000	      0.01000000
      0.53136031	      1.00000000	      1.00000000	      1.00000000	      0.01000000
      0.53168153	      1.00000000	      1.00000000	      1.00000000	      0.01000000
      0.53196792	      1.00000000	      1.00000000	      1.00000000	      0.01000000
      0.53225431	      1.00000000	      1.00000000	      1.00000000	      0.01000000
      0.53250999	      1.00000000	      1.00000000	      1.00000000	      0.01000000
      0.53276566	      1.00000000	      1.00000000	      1.00000000	      0.01000000
      0.53302134	      1.00000000	      1.00000000	      1.00000000	      0.01000000
      0.53332930	      1.00000000	      1.00000000	      1.00000000	      0.01000000
      0.53363726	      1.00000000	      1.00000000	      1.00000000	      0.01000000
      0.53386848	      1.00000000	      1.00000000	      1.00000000	      0.01000000
      0.53409970	      1.00000000	      1.00000000	      1.00000000	      0.01000000
      0.53442749	      1.00000000	      1.00000000	      1.00000000	      0.01000000
      0.53470976	      1.00000000	      1.00000000	      1.00000000	      0.01000000
      0.53499204	      1.00000000	      1.00000000	      1.00000000	      0.01000000
      0.53527431	      1.00000000	      1.00000000	      1.00000000	      0.01000000
      0.53551767	      1.00000000	      1.00000000	      1.00000000	      0.01000000
      0.53576102	      1.00000000	      1.00000000	      1.00000000	      0.01000000
      0.53610901	      1.00000000	      1.00000000	      1.00000000	      0.01000000
      0.53633543	      1.00000000	      1.00000000	      1.00000000	      0.01000000
      0.53656184	      1.00000000	      1.00000000	      1.00000000	      0.01000000
      0.53687631	      1.00000000	      1.00000000	      1.00000000	      0.01000000
      0.53731022	      1.00000000	      1.00000000	      1.00000000	      0.01000000
      0.53755604	      1.00000000	      1.00000000	      1.00000000	      0.01000000
      0.53780187	      1.00000000	      1.00000000	      1.00000000	      0.01000000
      0.53810441	      1.00000000	      1.00000000	      1.00000000	      0.01000000
      0.53839053	      1.00000000	      1.00000000	      1.00000000	      0.01000000
      0.53867665	      1.00000000	      1.00000000	      1.00000000	      0.01000000
      0.53895860	      1.00000000	      1.00000000	      1.00000000	      0.01000000
      0.53924054	      1.00000000	      1.00000000	      1.00000000	      0.01000000
      0.53952248	      1.00000000	      1.00000000	      1.00000000	      0.01000000
      0.53980443	      1.00000000	      1.00000000	      1.00000000	      0.01000000
      0.54008637	      1.00000000	      1.00000000	      1.00000000	      0.01000000
      0.54036831	      1.00000000	      1.00000000	      1.00000000	      0.01000000
      0.54060987	      1.00000000	      1.00000000	      1.00000000	      0.01000000
      0.54085143	      1.00000000	      1.00000000	      1.00000000	      0.01000000
      0.54116060	      1.00000000	      1.00000000	      1.00000000	      0.01000000
      0.54146978	      1.00000000	      1.00000000	      1.00000000	      0.01000000
      0.54170097	      1.00000000	      1.00000000	      1.00000000	      0.01000000
      0.54193217	      1.00000000	      1.00000000	      1.00000000	      0.01000000
      0.54224425	      1.00000000	      1.00000000	      1.00000000	      0.01000000
      0.54255632	      1.00000000	      1.00000000	      1.00000000	      0.01000000
      0.54279501	      1.00000000	      1.00000000	      1.00000000	      0.01000000
      0.54303370	      1.00000000	      1.00000000	      1.00000000	      0.01000000
      0.54334202	      1.00000000	      1.00000000	      1.00000000	      0.01000000
      0.54365034	      1.00000000	      1.00000000	      1.00000000	      0.01000000
      0.54388994	      1.00000000	      1.00000000	      1.00000000	      0.01000000
      0.54412954	      1.00000000	      1.00000000	      1.00000000	      0.01000000
      0.54443597	      1.00000000	      1.00000000	      1.00000000	      0.01000000
      0.54474240	      1.00000000	      1.00000000	      1.00000000	      0.01000000
      0.54498456	      1.00000000	      1.00000000	      1.00000000	      0.01000000
      0.54522671	      1.00000000	      1.00000000	      1.00000000	      0.01000000
      0.54553044	      1.00000000	      1.00000000	      1.00000000	      0.01000000
      0.54583417	      1.00000000	      1.00000000	      1.00000000	      0.01000000
      0.54607937	      1.00000000	      1.00000000	      1.00000000	      0.01000000
      0.54632456	      1.00000000	      1.00000000	      1.00000000	      0.01000000
      0.54662516	      1.00000000	      1.00000000	      1.00000000	      0.01000000
      0.54692576	      1.00000000	      1.00000000	      1.00000000	      0.01000000
      0.54717441	      1.00000000	      1.00000000	      1.00000000	      0.01000000
      0.54742305	      1.00000000	      1.00000000	      1.00000000	      0.01000000
      0.54772000	      1.00000000	      1.00000000	      1.00000000	      0.01000000
      0.54801694	      1.00000000	      1.00000000	      1.00000000	      0.01000000
      0.54826982	      1.00000000	      1.00000000	      1.00000000	      0.01000000
      0.54852269	      1.00000000	      1.00000000	      1.00000000	      0.01000000
      0.54881501	      1.00000000	      1.00000000	      1.00000000	      0.01000000
      0.54910733	      1.00000000	      1.00000000	      1.00000000	      0.01000000
      0.54936584	      1.00000000	      1.00000000	      1.00000000	      0.01000000
      0.54962436	      1.00000000	      1.00000000	      1.00000000	      0.01000000
      0.54991018	      1.00000000	      1.00000000	      1.00000000	      0.01000000
      0.55019600	      1.00000000	      1.00000000	      1.00000000	      0.01000000
      0.55048181	      1.00000000	      1.00000000	      1.00000000	      0.01000000
      0.55076763	      1.00000000	      1.00000000	      1.00000000	      0.01000000
      0.55100387	      1.00000000	      1.00000000	      1.00000000	      0.01000000
      0.55124011	      1.00000000	      1.00000000	      1.00000000	      0.01000000
      0.55153894	      1.00000000	      1.00000000	      1.00000000	      0.01000000
      0.55183777	      1.00000000	      1.00000000	      1.00000000	      0.01000000
      0.55209643	      1.00000000	      1.00000000	      1.00000000	      0.01000000
      0.55235509	      1.00000000	      1.00000000	      1.00000000	      0.01000000
      0.55263963	      1.00000000	      1.00000000	      1.00000000	      0.01000000
      0.55292418	      1.00000000	      1.00000000	      1.00000000	      0.01000000
      0.55320872	      1.00000000	      1.00000000	      1.00000000	      0.01000000
      0.55349327	      1.00000000	      1.00000000	      1.00000000	      0.01000000
      0.55373618	      1.00000000	      1.00000000	      1.00000000	      0.01000000
      0.55397909	      1.00000000	      1.00000000	      1.00000000	      0.01000000
      0.55427295	      1.00000000	      1.00000000	      1.00000000	      0.01000000
      0.55456682	      1.00000000	      1.00000000	      1.00000000	      0.01000000
      0.55482970	      1.00000000	      1.00000000	      1.00000000	      0.01000000
      0.55509257	      1.00000000	      1.00000000	      1.00000000	      0.01000000
      0.55537122	      1.00000000	      1.00000000	      1.00000000	      0.01000000
      0.55564988	      1.00000000	      1.00000000	      1.00000000	      0.01000000
      0.55592853	      1.00000000	      1.00000000	      1.00000000	      0.01000000
      0.55620718	      1.00000000	      1.00000000	      1.00000000	      0.01000000
      0.55648584	      1.00000000	      1.00000000	      1.00000000	      0.01000000
      0.55676449	      1.00000000	      1.00000000	      1.00000000	      0.01000000
      0.55704314	      1.00000000	      1.00000000	      1.00000000	      0.01000000
      0.55732180	      1.00000000	      1.00000000	      1.00000000	      0.01000000
      0.55756098	      1.00000000	      1.00000000	      1.00000000	      0.01000000
      0.55780015	      1.00000000	      1.00000000	      1.00000000	      0.01000000
      0.55809132	      1.00000000	      1.00000000	      1.00000000	      0.01000000
      0.55838249	      1.00000000	      1.00000000	      1.00000000	      0.01000000
      0.55867366	      1.00000000	      1.00000000	      1.00000000	      0.01000000
      0.55896483	      1.00000000	      1.00000000	      1.00000000	      0.01000000
      0.55919336	      1.00000000	      1.00000000	      1.00000000	      0.01000000
      0.55942189	      1.00000000	      1.00000000	      1.00000000	      0.01000000
      0.55970425	      1.00000000	      1.00000000	      1.00000000	      0.01000000
      0.55998661	      1.00000000	      1.00000000	      1.00000000	      0.01000000
      0.56025812	      1.00000000	      1.00000000	      1.00000000	      0.01000000
      0.56052963	      1.00000000	      1.00000000	      1.00000000	      0.01000000
      0.56080424	      1.00000000	      1.00000000	      1.00000000	      0.01000000
      0.56107886	      1.00000000	      1.00000000	      1.00000000	      0.01000000
      0.56135240	      1.00000000	      1.00000000	      1.00000000	      0.01000000
      0.56162594	      1.00000000	      1.00000000	      1.00000000	      0.01000000
      0.56189957	      1.00000000	      1.00000000	      1.00000000	      0.01000000
      0.56217320	      1.00000000	      1.00000000	      1.00000000	      0.01000000
      0.56244648	      1.00000000	      1.00000000	      1.00000000	      0.01000000
      0.56271977	      1.00000000	      1.00000000	      1.00000000	      0.01000000
      0.56299278	      1.00000000	      1.00000000	      1.00000000	      0.01000000
      0.56326580	      1.00000000	      1.00000000	      1.00000000	      0.01000000
      0.56353844	      1.00000000	      1.00000000	      1.00000000	      0.01000000
      0.56381107	      1.00000000	      1.00000000	      1.00000000	      0.01000000
      0.56408316	      1.00000000	      1.00000000	      1.00000000	      0.01000000
      0.56435524	      1.00000000	      1.00000000	      1.00000000	      0.01000000
      0.56462628	      1.00000000	      1.00000000	      1.00000000	      0.01000000
      0.56489732	      1.00000000	      1.00000000	      1.00000000	      0.01000000
      0.56516558	      1.00000000	      1.00000000	      1.00000000	      0.01000000
      0.56543383	      1.00000000	      1.00000000	      1.00000000	      0.01000000
      0.56568248	      1.00000000	      1.00000000	      1.00000000	      0.01000000
      0.56601813	      1.00000000	      1.00000000	      1.00000000	      0.01000000
      0.56635378	      1.00000000	      1.00000000	      1.00000000	      0.01000000
      0.56659238	      1.00000000	      1.00000000	      1.00000000	      0.01000000
      0.56683099	      1.00000000	      1.00000000	      1.00000000	      0.01000000
      0.56710398	      1.00000000	      1.00000000	      1.00000000	      0.01000000
      0.56737697	      1.00000000	      1.00000000	      1.00000000	      0.01000000
      0.56762918	      1.00000000	      1.00000000	      1.00000000	      0.01000000
      0.56796294	      1.00000000	      1.00000000	      1.00000000	      0.01000000
      0.56836634	      1.00000000	      1.00000000	      1.00000000	      0.01000000
      0.56858322	      1.00000000	      1.00000000	      1.00000000	      0.01000000
      0.56880010	      1.00000000	      1.00000000	      1.00000000	      0.01000000
      0.56908940	      1.00000000	      1.00000000	      1.00000000	      0.01000000
      0.56937869	      1.00000000	      1.00000000	      1.00000000	      0.01000000
      0.56964559	      1.00000000	      1.00000000	      1.00000000	      0.01000000
      0.56991248	      1.00000000	      1.00000000	      1.00000000	      0.01000000
      0.57018464	      1.00000000	      1.00000000	      1.00000000	      0.01000000
      0.57045679	      1.00000000	      1.00000000	      1.00000000	      0.01000000
      0.57072455	      1.00000000	      1.00000000	      1.00000000	      0.01000000
      0.57104644	      1.00000000	      1.00000000	      1.00000000	      0.01000000
      0.57127939	      1.00000000	      1.00000000	      1.00000000	      0.01000000
      0.57162176	      1.00000000	      1.00000000	      1.00000000	      0.01000000
      0.57190197	      1.00000000	      1.00000000	      1.00000000	      0.01000000
      0.57218217	      1.00000000	      1.00000000	      1.00000000	      0.01000000
      0.57246237	      1.00000000	      1.00000000	      1.00000000	      0.01000000
      0.57270034	      1.00000000	      1.00000000	      1.00000000	      0.01000000
      0.57293830	      1.00000000	      1.00000000	      1.00000000	      0.01000000
      0.57322398	      1.00000000	      1.00000000	      1.00000000	      0.01000000
      0.57350965	      1.00000000	      1.00000000	      1.00000000	      0.01000000
      0.57377622	      1.00000000	      1.00000000	      1.00000000	      0.01000000
      0.57404278	      1.00000000	      1.00000000	      1.00000000	      0.01000000
      0.57431915	      1.00000000	      1.00000000	      1.00000000	      0.01000000
      0.57459552	      1.00000000	      1.00000000	      1.00000000	      0.01000000
      0.57486766	      1.00000000	      1.00000000	      1.00000000	      0.01000000
      0.57513980	      1.00000000	      1.00000000	      1.00000000	      0.01000000
      0.57541399	      1.00000000	      1.00000000	      1.00000000	      0.01000000
      0.57568819	      1.00000000	      1.00000000	      1.00000000	      0.01000000
      0.57596150	      1.00000000	      1.00000000	      1.00000000	      0.01000000
      0.57623481	      1.00000000	      1.00000000	      1.00000000	      0.01000000
      0.57650859	      1.00000000	      1.00000000	      1.00000000	      0.01000000
      0.57678237	      1.00000000	      1.00000000	      1.00000000	      0.01000000
      0.57705597	      1.00000000	      1.00000000	      1.00000000	      0.01000000
      0.57732957	      1.00000000	      1.00000000	      1.00000000	      0.01000000
      0.57760328	      1.00000000	      1.00000000	      1.00000000	      0.01000000
      0.57787700	      1.00000000	      1.00000000	      1.00000000	      0.01000000
      0.57815068	      1.00000000	      1.00000000	      1.00000000	      0.01000000
      0.57842437	      1.00000000	      1.00000000	      1.00000000	      0.01000000
      0.57869808	      1.00000000	      1.00000000	      1.00000000	      0.01000000
      0.57897180	      1.00000000	      1.00000000	      1.00000000	      0.01000000
      0.57924552	      1.00000000	      1.00000000	      1.00000000	      0.01000000
      0.57951923	      1.00000000	      1.00000000	      1.00000000	      0.01000000
      0.57979296	      1.00000000	      1.00000000	      1.00000000	      0.01000000
      0.58006669	      1.00000000	      1.00000000	      1.00000000	      0.01000000
      0.58034043	      1.00000000	      1.00000000	      1.00000000	      0.01000000
      0.58061416	      1.00000000	      1.00000000	      1.00000000	      0.01000000
      0.58088790	      1.00000000	      1.00000000	      1.00000000	      0.01000000
      0.58116165	      1.00000000	      1.00000000	      1.00000000	      0.01000000
      0.58143540	      1.00000000	      1.00000000	      1.00000000	      0.01000000
      0.58170915	      1.00000000	      1.00000000	      1.00000000	      0.01000000
      0.58198292	      1.00000000	      1.00000000	      1.00000000	      0.01000000
      0.58225668	      1.00000000	      1.00000000	      1.00000000	      0.01000000
      0.58253046	      1.00000000	      1.00000000	      1.00000000	      0.01000000
      0.58280423	      1.00000000	      1.00000000	      1.00000000	      0.01000000
      0.58307802	      1.00000000	      1.00000000	      1.00000000	      0.01000000
      0.58335181	      1.00000000	      1.00000000	      1.00000000	      0.01000000
      0.58362562	      1.00000000	      1.00000000	      1.00000000	      0.01000000
      0.58389942	      1.00000000	      1.00000000	      1.00000000	      0.01000000
      0.58417324	      1.00000000	      1.00000000	      1.00000000	      0.01000000
      0.58444706	      1.00000000	      1.00000000	      1.00000000	      0.01000000
      0.58472090	      1.00000000	      1.00000000	      1.00000000	      0.01000000
      0.58499474	      1.00000000	      1.00000000	      1.00000000	      0.01000000
      0.58526859	      1.00000000	      1.00000000	      1.00000000	      0.01000000
      0.58554245	      1.00000000	      1.00000000	      1.00000000	      0.01000000
      0.58581633	      1.00000000	      1.00000000	      1.00000000	      0.01000000
      0.58609020	      1.00000000	      1.00000000	      1.00000000	      0.01000000
      0.58636410	      1.00000000	      1.00000000	      1.00000000	      0.01000000
      0.58663800	      1.00000000	      1.00000000	      1.00000000	      0.01000000
      0.58691192	      1.00000000	      1.00000000	      1.00000000	      0.01000000
      0.58718584	      1.00000000	      1.00000000	      1.00000000	      0.01000000
      0.58745978	      1.00000000	      1.00000000	      1.00000000	      0.01000000
      0.58773372	      1.00000000	      1.00000000	      1.00000000	      0.01000000
      0.58800768	      1.00000000	      1.00000000	      1.00000000	      0.01000000
      0.58828165	      1.00000000	      1.00000000	      1.00000000	      0.01000000
      0.58855564	      1.00000000	      1.00000000	      1.00000000	      0.01000000
      0.58882963	      1.00000000	      1.00000000	      1.00000000	      0.01000000
      0.58910364	      1.00000000	      1.00000000	      1.00000000	      0.01000000
      0.58937766	      1.00000000	      1.00000000	      1.00000000	      0.01000000
      0.58965170	      1.00000000	      1.00000000	      1.00000000	      0.01000000
      0.58992574	      1.00000000	      1.00000000	      1.00000000	      0.01000000
      0.59019981	      1.00000000	      1.00000000	      1.00000000	      0.01000000
      0.59047388	      1.00000000	      1.00000000	      1.00000000	      0.01000000
      0.59074798	      1.00000000	      1.00000000	      1.00000000	      0.01000000
      0.59102207	      1.00000000	      1.00000000	      1.00000000	      0.01000000
      0.59129620	      1.00000000	      1.00000000	      1.00000000	      0.01000000
      0.59157032	      1.00000000	      1.00000000	      1.00000000	      0.01000000
      0.59184447	      1.00000000	      1.00000000	      1.00000000	      0.01000000
      0.59211863	      1.00000000	      1.00000000	      1.00000000	      0.01000000
      0.59239281	      1.00000000	      1.00000000	      1.00000000	      0.01000000
      0.59266700	      1.00000000	      1.00000000	      1.00000000	      0.01000000
      0.59294121	      1.00000000	      1.00000000	      1.00000000	      0.01000000
      0.59321543	      1.00000000	      1.00000000	      1.00000000	      0.01000000
      0.59348967	      1.00000000	      1.00000000	      1.00000000	      0.01000000
      0.59376392	      1.00000000	      1.00000000	      1.00000000	      0.01000000
      0.59403820	      1.00000000	      1.00000000	      1.00000000	      0.01000000
      0.59431247	      1.00000000	      1.00000000	      1.00000000	      0.01000000
      0.59458678	      1.00000000	      1.00000000	      1.00000000	      0.01000000
      0.59486109	      1.00000000	      1.00000000	      1.00000000	      0.01000000
      0.59513544	      1.00000000	      1.00000000	      1.00000000	      0.01000000
      0.59540978	      1.00000000	      1.00000000	      1.00000000	      0.01000000
      0.59568416	      1.00000000	      1.00000000	      1.00000000	      0.01000000
      0.59595854	      1.00000000	      1.00000000	      1.00000000	      0.01000000
      0.59623295	      1.00000000	      1.00000000	      1.00000000	      0.01000000
      0.59650736	      1.00000000	      1.00000000	      1.00000000	      0.01000000
      0.59678181	      1.00000000	      1.00000000	      1.00000000	      0.01000000
      0.59705626	      1.00000000	      1.00000000	      1.00000000	      0.01000000
      0.59733074	      1.00000000	      1.00000000	      1.00000000	      0.01000000
      0.59760523	      1.00000000	      1.00000000	      1.00000000	      0.01000000
      0.59787975	      1.00000000	      1.00000000	      1.00000000	      0.01000000
      0.59815427	      1.00000000	      1.00000000	      1.00000000	      0.01000000
      0.59842883	      1.00000000	      1.00000000	      1.00000000	      0.01000000
      0.59870339	      1.00000000	      1.00000000	      1.00000000	      0.01000000
      0.59897798	      1.00000000	      1.00000000	      1.00000000	      0.01000000
      0.59925258	      1.00000000	      1.00000000	      1.00000000	      0.01000000
      0.59952721	      1.00000000	      1.00000000	      1.00000000	      0.01000000
      0.59980185	      1.00000000	      1.00000000	      1.00000000	      0.01000000
      0.60007652	      1.00000000	      1.00000000	      1.00000000	      0.01000000
      0.60035119	      1.00000000	      1.00000000	      1.00000000	      0.01000000
      0.60062591	      1.00000000	      1.00000000	      1.00000000	      0.01000000
      0.60090062	      1.00000000	      1.00000000	      1.00000000	      0.01000000
      0.60117537	      1.00000000	      1.00000000	      1.00000000	      0.01000000
      0.60145013	      1.00000000	      1.00000000	      1.00000000	      0.01000000
      0.60172492	      1.00000000	      1.00000000	      1.00000000	      0.01000000
      0.60199971	      1.00000000	      1.00000000	      1.00000000	      0.01000000
      0.60227455	      1.00000000	      1.00000000	      1.00000000	      0.01000000
      0.60254938	      1.00000000	      1.00000000	      1.00000000	      0.01000000
      0.60282426	      1.00000000	      1.00000000	      1.00000000	      0.01000000
      0.60309914	      1.00000000	      1.00000000	      1.00000000	      0.01000000
      0.60337406	      1.00000000	      1.00000000	      1.00000000	      0.01000000
      0.60364898	      1.00000000	      1.00000000	      1.00000000	      0.01000000
      0.60392394	      1.00000000	      1.00000000	      1.00000000	      0.01000000
      0.60419891	      1.00000000	      1.00000000	      1.00000000	      0.01000000
      0.60447391	      1.00000000	      1.00000000	      1.00000000	      0.01000000
      0.60474892	      1.00000000	      1.00000000	      1.00000000	      0.01000000
      0.60502397	      1.00000000	      1.00000000	      1.00000000	      0.01000000
      0.60529902	      1.00000000	      1.00000000	      1.00000000	      0.01000000
      0.60557412	      1.00000000	      1.00000000	      1.00000000	      0.01000000
      0.60584921	      1.00000000	      1.00000000	      1.00000000	      0.01000000
      0.60612435	      1.00000000	      1.00000000	      1.00000000	      0.01000000
      0.60639950	      1.00000000	      1.00000000	      1.00000000	      0.01000000
      0.60667468	      1.00000000	      1.00000000	      1.00000000	      0.01000000
      0.60694987	      1.00000000	      1.00000000	      1.00000000	      0.01000000
      0.60722510	      1.00000000	      1.00000000	      1.00000000	      0.01000000
      0.60750034	      1.00000000	      1.00000000	      1.00000000	      0.01000000
      0.60777562	      1.00000000	      1.00000000	      1.00000000	      0.01000000
      0.60805089	      1.00000000	      1.00000000	      1.00000000	      0.01000000
      0.60832622	      1.00000000	      1.00000000	      1.00000000	      0.01000000
      0.60860155	      1.00000000	      1.00000000	      1.00000000	      0.01000000
      0.60887693	      1.00000000	      1.00000000	      1.00000000	      0.01000000
      0.60915230	      1.00000000	      1.00000000	      1.00000000	      0.01000000
      0.60942772	      1.00000000	      1.00000000	      1.00000000	      0.01000000
      0.60970315	      1.00000000	      1.00000000	      1.00000000	      0.01000000
      0.60997862	      1.00000000	      1.00000000	      1.00000000	      0.01000000
      0.61025409	      1.00000000	      1.00000000	      1.00000000	      0.01000000
      0.61052961	      1.00000000	      1.00000000	      1.00000000	      0.01000000
      0.61080514	      1.00000000	      1.00000000	      1.00000000	      0.01000000
      0.61108071	      1.00000000	      1.00000000	      1.00000000	      0.01000000
      0.61135628	      1.00000000	      1.00000000	      1.00000000	      0.01000000
      0.61163190	      1.00000000	      1.00000000	      1.00000000	      0.01000000
      0.61190752	      1.00000000	      1.00000000	      1.00000000	      0.01000000
      0.61218319	      1.00000000	      1.00000000	      1.00000000	      0.01000000
      0.61245887	      1.00000000	      1.00000000	      1.00000000	      0.01000000
      0.61273459	      1.00000000	      1.00000000	      1.00000000	      0.01000000
      0.61301031	      1.00000000	      1.00000000	      1.00000000	      0.01000000
      0.61328609	      1.00000000	      1.00000000	      1.00000000	      0.01000000
      0.61356186	      1.00000000	      1.00000000	      1.00000000	      0.01000000
      0.61383769	      1.00000000	      1.00000000	      1.00000000	      0.01000000
      0.61411352	      1.00000000	      1.00000000	      1.00000000	      0.01000000
      0.61438939	      1.00000000	      1.00000000	      1.00000000	      0.01000000
      0.61466527	      1.00000000	      1.00000000	      1.00000000	      0.01000000
      0.61494120	      1.00000000	      1.00000000	      1.00000000	      0.01000000
      0.61521714	      1.00000000	      1.00000000	      1.00000000	      0.01000000
      0.61549312	      1.00000000	      1.00000000	      1.00000000	      0.01000000
      0.61576910	      1.00000000	      1.00000000	      1.00000000	      0.01000000
      0.61604514	      1.00000000	      1.00000000	      1.00000000	      0.01000000
      0.61632118	      1.00000000	      1.00000000	      1.00000000	      0.01000000
      0.61659727	      1.00000000	      1.00000000	      1.00000000	      0.01000000
      0.61687336	      1.00000000	      1.00000000	      1.00000000	      0.01000000
      0.61714950	      1.00000000	      1.00000000	      1.00000000	      0.01000000
      0.61742565	      1.00000000	      1.00000000	      1.00000000	      0.01000000
      0.61770185	      1.00000000	      1.00000000	      1.00000000	      0.01000000
      0.61797805	      1.00000000	      1.00000000	      1.00000000	      0.01000000
      0.61825430	      1.00000000	      1.00000000	      1.00000000	      0.01000000
      0.61853055	      1.00000000	      1.00000000	      1.00000000	      0.01000000
      0.61880686	      1.00000000	      1.00000000	      1.00000000	      0.01000000
      0.61908317	      1.00000000	      1.00000000	      1.00000000	      0.01000000
      0.61935953	      1.00000000	      1.00000000	      1.00000000	      0.01000000
      0.61963589	      1.00000000	      1.00000000	      1.00000000	      0.01000000
      0.61991230	      1.00000000	      1.00000000	      1.00000000	      0.01000000
      0.62018872	      1.00000000	      1.00000000	      1.00000000	      0.01000000
      0.62046519	      1.00000000	      1.00000000	      1.00000000	      0.01000000
      0.62074166	      1.00000000	      1.00000000	      1.00000000	      0.01000000
      0.62101818	      1.00000000	      1.00000000	      1.00000000	      0.01000000
      0.62129471	      1.00000000	      1.00000000	      1.00000000	      0.01000000
      0.62157129	      1.00000000	      1.00000000	      1.00000000	      0.01000000
      0.62184786	      1.00000000	      1.00000000	      1.00000000	      0.01000000
      0.62212449	      1.00000000	      1.00000000	      1.00000000	      0.01000000
      0.62240112	      1.00000000	      1.00000000	      1.00000000	      0.01000000
      0.62267781	      1.00000000	      1.00000000	      1.00000000	      0.01000000
      0.62295449	      1.00000000	      1.00000000	      1.00000000	      0.01000000
      0.62323123	      1.00000000	      1.00000000	      1.00000000	      0.01000000
      0.62350796	      1.00000000	      1.00000000	      1.00000000	      0.01000000
      0.62378475	      1.00000000	      1.00000000	      1.00000000	      0.01000000
      0.62406153	      1.00000000	      1.00000000	      1.00000000	      0.01000000
      0.62433836	      1.00000000	      1.00000000	      1.00000000	      0.01000000
      0.62461520	      1.00000000	      1.00000000	      1.00000000	      0.01000000
      0.62489208	      1.00000000	      1.00000000	      1.00000000	      0.01000000
      0.62516896	      1.00000000	      1.00000000	      1.00000000	      0.01000000
      0.62544588	      1.00000000	      1.00000000	      1.00000000	      0.01000000
      0.62572280	      1.00000000	      1.00000000	      1.00000000	      0.01000000
      0.62599976	      1.00000000	      1.00000000	      1.00000000	      0.01000000
      0.62627671	      1.00000000	      1.00000000	      1.00000000	      0.01000000
      0.62655370	      1.00000000	      1.00000000	      1.00000000	      0.01000000
      0.62683069	      1.00000000	      1.00000000	      1.00000000	      0.01000000
      0.62710770	      1.00000000	      1.00000000	      1.00000000	      0.01000000
      0.62738471	      1.00000000	      1.00000000	      1.00000000	      0.01000000
      0.62766172	      1.00000000	      1.00000000	      1.00000000	      0.01000000
      0.62793873	      1.00000000	      1.00000000	      1.00000000	      0.01000000
      0.62821571	      1.00000000	      1.00000000	      1.00000000	      0.01000000
      0.62849270	      1.00000000	      1.00000000	      1.00000000	      0.01000000
      0.62876961	      1.00000000	      1.00000000	      1.00000000	      0.01000000
      0.62904653	      1.00000000	      1.00000000	      1.00000000	      0.01000000
      0.62932329	      1.00000000	      1.00000000	      1.00000000	      0.01000000
      0.62960004	      1.00000000	      1.00000000	      1.00000000	      0.01000000
      0.62987645	      1.00000000	      1.00000000	      1.00000000	      0.01000000
      0.63015286	      1.00000000	      1.00000000	      1.00000000	      0.01000000
      0.63042842	      1.00000000	      1.00000000	      1.00000000	      0.01000000
      0.63070398	      1.00000000	      1.00000000	      1.00000000	      0.01000000
      0.63097688	      1.00000000	      1.00000000	      1.00000000	      0.01000000
      0.63124977	      1.00000000	      1.00000000	      1.00000000	      0.01000000
      0.63150418	      1.00000000	      1.00000000	      1.00000000	      0.01000000
      0.63184481	      1.00000000	      1.00000000	      1.00000000	      0.01000000
      0.63218544	      1.00000000	      1.00000000	      1.00000000	      0.01000000
      0.63243734	      1.00000000	      1.00000000	      1.00000000	      0.01000000
      0.63268923	      1.00000000	      1.00000000	      1.00000000	      0.01000000
      0.63297293	      1.00000000	      1.00000000	      1.00000000	      0.01000000
      0.63325662	      1.00000000	      1.00000000	      1.00000000	      0.01000000
      0.63353108	      1.00000000	      1.00000000	      1.00000000	      0.01000000
      0.63380555	      1.00000000	      1.00000000	      1.00000000	      0.01000000
      0.63408153	      1.00000000	      1.00000000	      1.00000000	      0.01000000
      0.63435750	      1.00000000	      1.00000000	      1.00000000	      0.01000000
      0.63462926	      1.00000000	      1.00000000	      1.00000000	      0.01000000
      0.63490103	      1.00000000	      1.00000000	      1.00000000	      0.01000000
      0.63512168	      1.00000000	      1.00000000	      1.00000000	      0.01000000
      0.63547749	      1.00000000	      1.00000000	      1.00000000	      0.01000000
      0.63572546	      1.00000000	      1.00000000	      1.00000000	      0.01000000
      0.63597343	      1.00000000	      1.00000000	      1.00000000	      0.01000000
      0.63622140	      1.00000000	      1.00000000	      1.00000000	      0.01000000
      0.63645781	      1.00000000	      1.00000000	      1.00000000	      0.01000000
      0.63680803	      1.00000000	      1.00000000	      1.00000000	      0.01000000
      0.63708383	      1.00000000	      1.00000000	      1.00000000	      0.01000000
      0.63735963	      1.00000000	      1.00000000	      1.00000000	      0.01000000
      0.63763543	      1.00000000	      1.00000000	      1.00000000	      0.01000000
      0.63791123	      1.00000000	      1.00000000	      1.00000000	      0.01000000
      0.63818703	      1.00000000	      1.00000000	      1.00000000	      0.01000000
      0.63846283	      1.00000000	      1.00000000	      1.00000000	      0.01000000
      0.63873864	      1.00000000	      1.00000000	      1.00000000	      0.01000000
      0.63901045	      1.00000000	      1.00000000	      1.00000000	      0.01000000
      0.63928226	      1.00000000	      1.00000000	      1.00000000	      0.01000000
      0.63956093	      1.00000000	      1.00000000	      1.00000000	      0.01000000
      0.63983961	      1.00000000	      1.00000000	      1.00000000	      0.01000000
      0.64011575	      1.00000000	      1.00000000	      1.00000000	      0.01000000
      0.64039189	      1.00000000	      1.00000000	      1.00000000	      0.01000000
      0.64066940	      1.00000000	      1.00000000	      1.00000000	      0.01000000
      0.64094692	      1.00000000	      1.00000000	      1.00000000	      0.01000000
      0.64122345	      1.00000000	      1.00000000	      1.00000000	      0.01000000
      0.64149998	      1.00000000	      1.00000000	      1.00000000	      0.01000000
      0.64177476	      1.00000000	      1.00000000	      1.00000000	      0.01000000
      0.64204953	      1.00000000	      1.00000000	      1.00000000	      0.01000000
      0.64231419	      1.00000000	      1.00000000	      1.00000000	      0.01000000
      0.64264680	      1.00000000	      1.00000000	      1.00000000	      0.01000000
      0.64302160	      1.00000000	      1.00000000	      1.00000000	      0.01000000
      0.64333340	      1.00000000	      1.00000000	      1.00000000	      0.01000000
      0.64358115	      1.00000000	      1.00000000	      1.00000000	      0.01000000
      0.64382890	      1.00000000	      1.00000000	      1.00000000	      0.01000000
      0.64411274	      1.00000000	      1.00000000	      1.00000000	      0.01000000
      0.64439658	      1.00000000	      1.00000000	      1.00000000	      0.01000000
      0.64466987	      1.00000000	      1.00000000	      1.00000000	      0.01000000
      0.64494316	      1.00000000	      1.00000000	      1.00000000	      0.01000000
      0.64520711	      1.00000000	      1.00000000	      1.00000000	      0.01000000
      0.64554021	      1.00000000	      1.00000000	      1.00000000	      0.01000000
      0.64594205	      1.00000000	      1.00000000	      1.00000000	      0.01000000
      0.64622287	      1.00000000	      1.00000000	      1.00000000	      0.01000000
      0.64650369	      1.00000000	      1.00000000	      1.00000000	      0.01000000
      0.64678451	      1.00000000	      1.00000000	      1.00000000	      0.01000000
      0.64706533	      1.00000000	      1.00000000	      1.00000000	      0.01000000
      0.64734615	      1.00000000	      1.00000000	      1.00000000	      0.01000000
      0.64762698	      1.00000000	      1.00000000	      1.00000000	      0.01000000
      0.64790780	      1.00000000	      1.00000000	      1.00000000	      0.01000000
      0.64818862	      1.00000000	      1.00000000	      1.00000000	      0.01000000
      0.64846944	      1.00000000	      1.00000000	      1.00000000	      0.01000000
      0.64875026	      1.00000000	      1.00000000	      1.00000000	      0.01000000
      0.64903108	      1.00000000	      1.00000000	      1.00000000	      0.01000000
      0.64931190	      1.00000000	      1.00000000	      1.00000000	      0.01000000
      0.64959272	      1.00000000	      1.00000000	      1.00000000	      0.01000000
      0.64987355	      1.00000000	      1.00000000	      1.00000000	      0.01000000
      0.65015437	      1.00000000	      1.00000000	      1.00000000	      0.01000000
      0.65043519	      1.00000000	      1.00000000	      1.00000000	      0.01000000
      0.65071601	      1.00000000	      1.00000000	      1.00000000	      0.01000000
      0.65099683	      1.00000000	      1.00000000	      1.00000000	      0.01000000
      0.65127765	      1.00000000	      1.00000000	      1.00000000	      0.01000000
      0.65155847	      1.00000000	      1.00000000	      1.00000000	      0.01000000
      0.65183930	      1.00000000	      1.00000000	      1.00000000	      0.01000000
      0.65212012	      1.00000000	      1.00000000	      1.00000000	      0.01000000
      0.65240094	      1.00000000	      1.00000000	      1.00000000	      0.01000000
      0.65268176	      1.00000000	      1.00000000	      1.00000000	      0.01000000
      0.65296258	      1.00000000	      1.00000000	      1.00000000	      0.01000000
      0.65324340	      1.00000000	      1.00000000	      1.00000000	      0.01000000
      0.65352422	      1.00000000	      1.00000000	      1.00000000	      0.01000000
      0.65380504	      1.00000000	      1.00000000	      1.00000000	      0.01000000
      0.65408587	      1.00000000	      1.00000000	      1.00000000	      0.01000000
      0.65436669	      1.00000000	      1.00000000	      1.00000000	      0.01000000
      0.65464751	      1.00000000	      1.00000000	      1.00000000	      0.01000000
      0.65492833	      1.00000000	      1.00000000	      1.00000000	      0.01000000
      0.65520915	      1.00000000	      1.00000000	      1.00000000	      0.01000000
      0.65548997	      1.00000000	      1.00000000	      1.00000000	      0.01000000
      0.65577079	      1.00000000	      1.00000000	      1.00000000	      0.01000000
      0.65605162	      1.00000000	      1.00000000	      1.00000000	      0.01000000
      0.65633244	      1.00000000	      1.00000000	      1.00000000	      0.01000000
      0.65661326	      1.00000000	      1.00000000	      1.00000000	      0.01000000
      0.65689408	      1.00000000	      1.00000000	      1.00000000	      0.01000000
      0.65717490	      1.00000000	      1.00000000	      1.00000000	      0.01000000
      0.65745572	      1.00000000	      1.00000000	      1.00000000	      0.01000000
      0.65773654	      1.00000000	      1.00000000	      1.00000000	      0.01000000
      0.65801736	      1.00000000	      1.00000000	      1.00000000	      0.01000000
      0.65829819	      1.00000000	      1.00000000	      1.00000000	      0.01000000
      0.65857901	      1.00000000	      1.00000000	      1.00000000	      0.01000000
      0.65885983	      1.00000000	      1.00000000	      1.00000000	      0.01000000
      0.65914065	      1.00000000	      1.00000000	      1.00000000	      0.01000000
      0.65942147	      1.00000000	      1.00000000	      1.00000000	      0.01000000
      0.65970229	      1.00000000	      1.00000000	      1.00000000	      0.01000000
      0.65998311	      1.00000000	      1.00000000	      1.00000000	      0.01000000
      0.66026394	      1.00000000	      1.00000000	      1.00000000	      0.01000000
      0.66054476	      1.00000000	      1.00000000	      1.00000000	      0.01000000
      0.66082558	      1.00000000	      1.00000000	      1.00000000	      0.01000000
      0.66110640	      1.00000000	      1.00000000	      1.00000000	      0.01000000
      0.66138722	      1.00000000	      1.00000000	      1.00000000	      0.01000000
      0.66165738	      1.00000000	      1.00000000	      1.00000000	      0.01000000
      0.66192753	      1.00000000	      1.00000000	      1.00000000	      0.01000000
      0.66220659	      1.00000000	      1.00000000	      1.00000000	      0.01000000
      0.66248564	      1.00000000	      1.00000000	      1.00000000	      0.01000000
      0.66275759	      1.00000000	      1.00000000	      1.00000000	      0.01000000
      0.66302954	      1.00000000	      1.00000000	      1.00000000	      0.01000000
      0.66328316	      1.00000000	      1.00000000	      1.00000000	      0.01000000
      0.66362826	      1.00000000	      1.00000000	      1.00000000	      0.01000000
      0.66397336	      1.00000000	      1.00000000	      1.00000000	      0.01000000
      0.66419723	      1.00000000	      1.00000000	      1.00000000	      0.01000000
      0.66442109	      1.00000000	      1.00000000	      1.00000000	      0.01000000
      0.66471029	      1.00000000	      1.00000000	      1.00000000	      0.01000000
      0.66499950	      1.00000000	      1.00000000	      1.00000000	      0.01000000
      0.66525477	      1.00000000	      1.00000000	      1.00000000	      0.01000000
      0.66558786	      1.00000000	      1.00000000	      1.00000000	      0.01000000
      0.66592095	      1.00000000	      1.00000000	      1.00000000	      0.01000000
      0.66617765	      1.00000000	      1.00000000	      1.00000000	      0.01000000
      0.66643435	      1.00000000	      1.00000000	      1.00000000	      0.01000000
      0.66670438	      1.00000000	      1.00000000	      1.00000000	      0.01000000
      0.66704517	      1.00000000	      1.00000000	      1.00000000	      0.01000000
      0.66746450	      1.00000000	      1.00000000	      1.00000000	      0.01000000
      0.66772365	      1.00000000	      1.00000000	      1.00000000	      0.01000000
      0.66809544	      1.00000000	      1.00000000	      1.00000000	      0.01000000
      0.66834479	      1.00000000	      1.00000000	      1.00000000	      0.01000000
      0.66859413	      1.00000000	      1.00000000	      1.00000000	      0.01000000
      0.66884348	      1.00000000	      1.00000000	      1.00000000	      0.01000000
      0.66912004	      1.00000000	      1.00000000	      1.00000000	      0.01000000
      0.66945886	      1.00000000	      1.00000000	      1.00000000	      0.01000000
      0.66982515	      1.00000000	      1.00000000	      1.00000000	      0.01000000
      0.67019144	      1.00000000	      1.00000000	      1.00000000	      0.01000000
      0.67040737	      1.00000000	      1.00000000	      1.00000000	      0.01000000
      0.67062329	      1.00000000	      1.00000000	      1.00000000	      0.01000000
      0.67092465	      1.00000000	      1.00000000	      1.00000000	      0.01000000
      0.67122600	      1.00000000	      1.00000000	      1.00000000	      0.01000000
      0.67149341	      1.00000000	      1.00000000	      1.00000000	      0.01000000
      0.67176081	      1.00000000	      1.00000000	      1.00000000	      0.01000000
      0.67198169	      1.00000000	      1.00000000	      1.00000000	      0.01000000
      0.67233090	      1.00000000	      1.00000000	      1.00000000	      0.01000000
      0.67259400	      1.00000000	      1.00000000	      1.00000000	      0.01000000
      0.67285710	      1.00000000	      1.00000000	      1.00000000	      0.01000000
      0.67312020	      1.00000000	      1.00000000	      1.00000000	      0.01000000
      0.67339863	      1.00000000	      1.00000000	      1.00000000	      0.01000000
      0.67367706	      1.00000000	      1.00000000	      1.00000000	      0.01000000
      0.67392262	      1.00000000	      1.00000000	      1.00000000	      0.01000000
      0.67426043	      1.00000000	      1.00000000	      1.00000000	      0.01000000
      0.67459824	      1.00000000	      1.00000000	      1.00000000	      0.01000000
      0.67483207	      1.00000000	      1.00000000	      1.00000000	      0.01000000
      0.67506591	      1.00000000	      1.00000000	      1.00000000	      0.01000000
      0.67534241	      1.00000000	      1.00000000	      1.00000000	      0.01000000
      0.67567838	      1.00000000	      1.00000000	      1.00000000	      0.01000000
      0.67603786	      1.00000000	      1.00000000	      1.00000000	      0.01000000
      0.67639734	      1.00000000	      1.00000000	      1.00000000	      0.01000000
      0.67662481	      1.00000000	      1.00000000	      1.00000000	      0.01000000
      0.67685228	      1.00000000	      1.00000000	      1.00000000	      0.01000000
      0.67714441	      1.00000000	      1.00000000	      1.00000000	      0.01000000
      0.67743654	      1.00000000	      1.00000000	      1.00000000	      0.01000000
      0.67769163	      1.00000000	      1.00000000	      1.00000000	      0.01000000
      0.67802146	      1.00000000	      1.00000000	      1.00000000	      0.01000000
      0.67835129	      1.00000000	      1.00000000	      1.00000000	      0.01000000
      0.67860961	      1.00000000	      1.00000000	      1.00000000	      0.01000000
      0.67886794	      1.00000000	      1.00000000	      1.00000000	      0.01000000
      0.67915842	      1.00000000	      1.00000000	      1.00000000	      0.01000000
      0.67944889	      1.00000000	      1.00000000	      1.00000000	      0.01000000
      0.67967697	      1.00000000	      1.00000000	      1.00000000	      0.01000000
      0.68002450	      1.00000000	      1.00000000	      1.00000000	      0.01000000
      0.68029699	      1.00000000	      1.00000000	      1.00000000	      0.01000000
      0.68056948	      1.00000000	      1.00000000	      1.00000000	      0.01000000
      0.68084196	      1.00000000	      1.00000000	      1.00000000	      0.01000000
      0.68111923	      1.00000000	      1.00000000	      1.00000000	      0.01000000
      0.68139650	      1.00000000	      1.00000000	      1.00000000	      0.01000000
      0.68166781	      1.00000000	      1.00000000	      1.00000000	      0.01000000
      0.68193911	      1.00000000	      1.00000000	      1.00000000	      0.01000000
      0.68221770	      1.00000000	      1.00000000	      1.00000000	      0.01000000
      0.68255620	      1.00000000	      1.00000000	      1.00000000	      0.01000000
      0.68294346	      1.00000000	      1.00000000	      1.00000000	      0.01000000
      0.68325599	      1.00000000	      1.00000000	      1.00000000	      0.01000000
      0.68350796	      1.00000000	      1.00000000	      1.00000000	      0.01000000
      0.68375994	      1.00000000	      1.00000000	      1.00000000	      0.01000000
      0.68401768	      1.00000000	      1.00000000	      1.00000000	      0.01000000
      0.68434952	      1.00000000	      1.00000000	      1.00000000	      0.01000000
      0.68468137	      1.00000000	      1.00000000	      1.00000000	      0.01000000
      0.68493849	      1.00000000	      1.00000000	      1.00000000	      0.01000000
      0.68519561	      1.00000000	      1.00000000	      1.00000000	      0.01000000
      0.68548554	      1.00000000	      1.00000000	      1.00000000	      0.01000000
      0.68577546	      1.00000000	      1.00000000	      1.00000000	      0.01000000
      0.68602698	      1.00000000	      1.00000000	      1.00000000	      0.01000000
      0.68636817	      1.00000000	      1.00000000	      1.00000000	      0.01000000
      0.68670937	      1.00000000	      1.00000000	      1.00000000	      0.01000000
      0.68693960	      1.00000000	      1.00000000	      1.00000000	      0.01000000
      0.68716983	      1.00000000	      1.00000000	      1.00000000	      0.01000000
      0.68745958	      1.00000000	      1.00000000	      1.00000000	      0.01000000
      0.68774933	      1.00000000	      1.00000000	      1.00000000	      0.01000000
      0.68797041	      1.00000000	      1.00000000	      1.00000000	      0.01000000
      0.68831742	      1.00000000	      1.00000000	      1.00000000	      0.01000000
      0.68858605	      1.00000000	      1.00000000	      1.00000000	      0.01000000
      0.68885468	      1.00000000	      1.00000000	      1.00000000	      0.01000000
      0.68912331	      1.00000000	      1.00000000	      1.00000000	      0.01000000
      0.68940039	      1.00000000	      1.00000000	      1.00000000	      0.01000000
      0.68967747	      1.00000000	      1.00000000	      1.00000000	      0.01000000
      0.68988182	      1.00000000	      1.00000000	      1.00000000	      0.01000000
      0.69019481	      1.00000000	      1.00000000	      1.00000000	      0.01000000
      0.69050780	      1.00000000	      1.00000000	      1.00000000	      0.01000000
      0.69077424	      1.00000000	      1.00000000	      1.00000000	      0.01000000
      0.69104068	      1.00000000	      1.00000000	      1.00000000	      0.01000000
      0.69131179	      1.00000000	      1.00000000	      1.00000000	      0.01000000
      0.69158289	      1.00000000	      1.00000000	      1.00000000	      0.01000000
      0.69187417	      1.00000000	      1.00000000	      1.00000000	      0.01000000
      0.69216544	      1.00000000	      1.00000000	      1.00000000	      0.01000000
      0.69243046	      1.00000000	      1.00000000	      1.00000000	      0.01000000
      0.69276905	      1.00000000	      1.00000000	      1.00000000	      0.01000000
      0.69310764	      1.00000000	      1.00000000	      1.00000000	      0.01000000
      0.69335931	      1.00000000	      1.00000000	      1.00000000	      0.01000000
      0.69361098	      1.00000000	      1.00000000	      1.00000000	      0.01000000
      0.69389905	      1.00000000	      1.00000000	      1.00000000	      0.01000000
      0.69418712	      1.00000000	      1.00000000	      1.00000000	      0.01000000
      0.69445745	      1.00000000	      1.00000000	      1.00000000	      0.01000000
      0.69479504	      1.00000000	      1.00000000	      1.00000000	      0.01000000
      0.69513262	      1.00000000	      1.00000000	      1.00000000	      0.01000000
      0.69538642	      1.00000000	      1.00000000	      1.00000000	      0.01000000
      0.69569801	      1.00000000	      1.00000000	      1.00000000	      0.01000000
      0.69608511	      1.00000000	      1.00000000	      1.00000000	      0.01000000
      0.69640202	      1.00000000	      1.00000000	      1.00000000	      0.01000000
      0.69665287	      1.00000000	      1.00000000	      1.00000000	      0.01000000
      0.69690371	      1.00000000	      1.00000000	      1.00000000	      0.01000000
      0.69714424	      1.00000000	      1.00000000	      1.00000000	      0.01000000
      0.69748255	      1.00000000	      1.00000000	      1.00000000	      0.01000000
      0.69782086	      1.00000000	      1.00000000	      1.00000000	      0.01000000
      0.69804711	      1.00000000	      1.00000000	      1.00000000	      0.01000000
      0.69827336	      1.00000000	      1.00000000	      1.00000000	      0.01000000
      0.69856906	      1.00000000	      1.00000000	      1.00000000	      0.01000000
      0.69886477	      1.00000000	      1.00000000	      1.00000000	      0.01000000
      0.69911208	      1.00000000	      1.00000000	      1.00000000	      0.01000000
      0.69944044	      1.00000000	      1.00000000	      1.00000000	      0.01000000
      0.69976880	      1.00000000	      1.00000000	      1.00000000	      0.01000000
      0.70003473	      1.00000000	      1.00000000	      1.00000000	      0.01000000
      0.70030066	      1.00000000	      1.00000000	      1.00000000	      0.01000000
      0.70055118	      1.00000000	      1.00000000	      1.00000000	      0.01000000
      0.70088032	      1.00000000	      1.00000000	      1.00000000	      0.01000000
      0.70120946	      1.00000000	      1.00000000	      1.00000000	      0.01000000
      0.70146367	      1.00000000	      1.00000000	      1.00000000	      0.01000000
      0.70171788	      1.00000000	      1.00000000	      1.00000000	      0.01000000
      0.70200511	      1.00000000	      1.00000000	      1.00000000	      0.01000000
      0.70229234	      1.00000000	      1.00000000	      1.00000000	      0.01000000
      0.70257358	      1.00000000	      1.00000000	      1.00000000	      0.01000000
      0.70285482	      1.00000000	      1.00000000	      1.00000000	      0.01000000
      0.70315940	      1.00000000	      1.00000000	      1.00000000	      0.01000000
      0.70346399	      1.00000000	      1.00000000	      1.00000000	      0.01000000
      0.70369981	      1.00000000	      1.00000000	      1.00000000	      0.01000000
      0.70403226	      1.00000000	      1.00000000	      1.00000000	      0.01000000
      0.70436471	      1.00000000	      1.00000000	      1.00000000	      0.01000000
      0.70460379	      1.00000000	      1.00000000	      1.00000000	      0.01000000
      0.70484287	      1.00000000	      1.00000000	      1.00000000	      0.01000000
      0.70512926	      1.00000000	      1.00000000	      1.00000000	      0.01000000
      0.70541566	      1.00000000	      1.00000000	      1.00000000	      0.01000000
      0.70569659	      1.00000000	      1.00000000	      1.00000000	      0.01000000
      0.70597753	      1.00000000	      1.00000000	      1.00000000	      0.01000000
      0.70628310	      1.00000000	      1.00000000	      1.00000000	      0.01000000
      0.70658868	      1.00000000	      1.00000000	      1.00000000	      0.01000000
      0.70682405	      1.00000000	      1.00000000	      1.00000000	      0.01000000
      0.70715567	      1.00000000	      1.00000000	      1.00000000	      0.01000000
      0.70748728	      1.00000000	      1.00000000	      1.00000000	      0.01000000
      0.70772856	      1.00000000	      1.00000000	      1.00000000	      0.01000000
      0.70796984	      1.00000000	      1.00000000	      1.00000000	      0.01000000
      0.70825538	      1.00000000	      1.00000000	      1.00000000	      0.01000000
      0.70854092	      1.00000000	      1.00000000	      1.00000000	      0.01000000
      0.70882692	      1.00000000	      1.00000000	      1.00000000	      0.01000000
      0.70911292	      1.00000000	      1.00000000	      1.00000000	      0.01000000
      0.70941146	      1.00000000	      1.00000000	      1.00000000	      0.01000000
      0.70971000	      1.00000000	      1.00000000	      1.00000000	      0.01000000
      0.70997646	      1.00000000	      1.00000000	      1.00000000	      0.01000000
      0.71031087	      1.00000000	      1.00000000	      1.00000000	      0.01000000
      0.71064528	      1.00000000	      1.00000000	      1.00000000	      0.01000000
      0.71090001	      1.00000000	      1.00000000	      1.00000000	      0.01000000
      0.71115474	      1.00000000	      1.00000000	      1.00000000	      0.01000000
      0.71145597	      1.00000000	      1.00000000	      1.00000000	      0.01000000
      0.71175721	      1.00000000	      1.00000000	      1.00000000	      0.01000000
      0.71198603	      1.00000000	      1.00000000	      1.00000000	      0.01000000
      0.71231923	      1.00000000	      1.00000000	      1.00000000	      0.01000000
      0.71265242	      1.00000000	      1.00000000	      1.00000000	      0.01000000
      0.71288525	      1.00000000	      1.00000000	      1.00000000	      0.01000000
      0.71311808	      1.00000000	      1.00000000	      1.00000000	      0.01000000
      0.71341187	      1.00000000	      1.00000000	      1.00000000	      0.01000000
      0.71370567	      1.00000000	      1.00000000	      1.00000000	      0.01000000
      0.71395668	      1.00000000	      1.00000000	      1.00000000	      0.01000000
      0.71428982	      1.00000000	      1.00000000	      1.00000000	      0.01000000
      0.71462296	      1.00000000	      1.00000000	      1.00000000	      0.01000000
      0.71487560	      1.00000000	      1.00000000	      1.00000000	      0.01000000
      0.71512823	      1.00000000	      1.00000000	      1.00000000	      0.01000000
      0.71540627	      1.00000000	      1.00000000	      1.00000000	      0.01000000
      0.71568431	      1.00000000	      1.00000000	      1.00000000	      0.01000000
      0.71598933	      1.00000000	      1.00000000	      1.00000000	      0.01000000
      0.71629436	      1.00000000	      1.00000000	      1.00000000	      0.01000000
      0.71651286	      1.00000000	      1.00000000	      1.00000000	      0.01000000
      0.71685184	      1.00000000	      1.00000000	      1.00000000	      0.01000000
      0.71714102	      1.00000000	      1.00000000	      1.00000000	      0.01000000
      0.71743019	      1.00000000	      1.00000000	      1.00000000	      0.01000000
      0.71771937	      1.00000000	      1.00000000	      1.00000000	      0.01000000
      0.71800855	      1.00000000	      1.00000000	      1.00000000	      0.01000000
      0.71829773	      1.00000000	      1.00000000	      1.00000000	      0.01000000
      0.71858690	      1.00000000	      1.00000000	      1.00000000	      0.01000000
      0.71887608	      1.00000000	      1.00000000	      1.00000000	      0.01000000
      0.71914390	      1.00000000	      1.00000000	      1.00000000	      0.01000000
      0.71941173	      1.00000000	      1.00000000	      1.00000000	      0.01000000
      0.71968868	      1.00000000	      1.00000000	      1.00000000	      0.01000000
      0.71996563	      1.00000000	      1.00000000	      1.00000000	      0.01000000
      0.72027457	      1.00000000	      1.00000000	      1.00000000	      0.01000000
      0.72058350	      1.00000000	      1.00000000	      1.00000000	      0.01000000
      0.72080897	      1.00000000	      1.00000000	      1.00000000	      0.01000000
      0.72114038	      1.00000000	      1.00000000	      1.00000000	      0.01000000
      0.72147180	      1.00000000	      1.00000000	      1.00000000	      0.01000000
      0.72170870	      1.00000000	      1.00000000	      1.00000000	      0.01000000
      0.72194561	      1.00000000	      1.00000000	      1.00000000	      0.01000000
      0.72223871	      1.00000000	      1.00000000	      1.00000000	      0.01000000
      0.72253182	      1.00000000	      1.00000000	      1.00000000	      0.01000000
      0.72280113	      1.00000000	      1.00000000	      1.00000000	      0.01000000
      0.72313082	      1.00000000	      1.00000000	      1.00000000	      0.01000000
      0.72346051	      1.00000000	      1.00000000	      1.00000000	      0.01000000
      0.72369497	      1.00000000	      1.00000000	      1.00000000	      0.01000000
      0.72401980	      1.00000000	      1.00000000	      1.00000000	      0.01000000
      0.72434463	      1.00000000	      1.00000000	      1.00000000	      0.01000000
      0.72460593	      1.00000000	      1.00000000	      1.00000000	      0.01000000
      0.72486723	      1.00000000	      1.00000000	      1.00000000	      0.01000000
      0.72513987	      1.00000000	      1.00000000	      1.00000000	      0.01000000
      0.72541251	      1.00000000	      1.00000000	      1.00000000	      0.01000000
      0.72572434	      1.00000000	      1.00000000	      1.00000000	      0.01000000
      0.72603617	      1.00000000	      1.00000000	      1.00000000	      0.01000000
      0.72627579	      1.00000000	      1.00000000	      1.00000000	      0.01000000
      0.72659814	      1.00000000	      1.00000000	      1.00000000	      0.01000000
      0.72692048	      1.00000000	      1.00000000	      1.00000000	      0.01000000
      0.72717680	      1.00000000	      1.00000000	      1.00000000	      0.01000000
      0.72743312	      1.00000000	      1.00000000	      1.00000000	      0.01000000
      0.72773089	      1.00000000	      1.00000000	      1.00000000	      0.01000000
      0.72802866	      1.00000000	      1.00000000	      1.00000000	      0.01000000
      0.72829681	      1.00000000	      1.00000000	      1.00000000	      0.01000000
      0.72862534	      1.00000000	      1.00000000	      1.00000000	      0.01000000
      0.72895388	      1.00000000	      1.00000000	      1.00000000	      0.01000000
      0.72919199	      1.00000000	      1.00000000	      1.00000000	      0.01000000
      0.72951266	      1.00000000	      1.00000000	      1.00000000	      0.01000000
      0.72983333	      1.00000000	      1.00000000	      1.00000000	      0.01000000
      0.73009027	      1.00000000	      1.00000000	      1.00000000	      0.01000000
      0.73034721	      1.00000000	      1.00000000	      1.00000000	      0.01000000
      0.73064729	      1.00000000	      1.00000000	      1.00000000	      0.01000000
      0.73094738	      1.00000000	      1.00000000	      1.00000000	      0.01000000
      0.73121030	      1.00000000	      1.00000000	      1.00000000	      0.01000000
      0.73153796	      1.00000000	      1.00000000	      1.00000000	      0.01000000
      0.73186562	      1.00000000	      1.00000000	      1.00000000	      0.01000000
      0.73211740	      1.00000000	      1.00000000	      1.00000000	      0.01000000
      0.73242333	      1.00000000	      1.00000000	      1.00000000	      0.01000000
      0.73272927	      1.00000000	      1.00000000	      1.00000000	      0.01000000
      0.73303731	      1.00000000	      1.00000000	      1.00000000	      0.01000000
      0.73334536	      1.00000000	      1.00000000	      1.00000000	      0.01000000
      0.73362538	      1.00000000	      1.00000000	      1.00000000	      0.01000000
      0.73390540	      1.00000000	      1.00000000	      1.00000000	      0.01000000
      0.73421973	      1.00000000	      1.00000000	      1.00000000	      0.01000000
      0.73453406	      1.00000000	      1.00000000	      1.00000000	      0.01000000
      0.73473113	      1.00000000	      1.00000000	      1.00000000	      0.01000000
      0.73503099	      1.00000000	      1.00000000	      1.00000000	      0.01000000
      0.73533086	      1.00000000	      1.00000000	      1.00000000	      0.01000000
      0.73556658	      1.00000000	      1.00000000	      1.00000000	      0.01000000
      0.73588854	      1.00000000	      1.00000000	      1.00000000	      0.01000000
      0.73621049	      1.00000000	      1.00000000	      1.00000000	      0.01000000
      0.73646603	      1.00000000	      1.00000000	      1.00000000	      0.01000000
      0.73672157	      1.00000000	      1.00000000	      1.00000000	      0.01000000
      0.73702029	      1.00000000	      1.00000000	      1.00000000	      0.01000000
      0.73731901	      1.00000000	      1.00000000	      1.00000000	      0.01000000
      0.73759283	      1.00000000	      1.00000000	      1.00000000	      0.01000000
      0.73786664	      1.00000000	      1.00000000	      1.00000000	      0.01000000
      0.73818133	      1.00000000	      1.00000000	      1.00000000	      0.01000000
      0.73849602	      1.00000000	      1.00000000	      1.00000000	      0.01000000
      0.73870206	      1.00000000	      1.00000000	      1.00000000	      0.01000000
      0.73903476	      1.00000000	      1.00000000	      1.00000000	      0.01000000
      0.73936746	      1.00000000	      1.00000000	      1.00000000	      0.01000000
      0.73959776	      1.00000000	      1.00000000	      1.00000000	      0.01000000
      0.73982806	      1.00000000	      1.00000000	      1.00000000	      0.01000000
      0.74012453	      1.00000000	      1.00000000	      1.00000000	      0.01000000
      0.74042101	      1.00000000	      1.00000000	      1.00000000	      0.01000000
      0.74069118	      1.00000000	      1.00000000	      1.00000000	      0.01000000
      0.74101552	      1.00000000	      1.00000000	      1.00000000	      0.01000000
      0.74133987	      1.00000000	      1.00000000	      1.00000000	      0.01000000
      0.74159949	      1.00000000	      1.00000000	      1.00000000	      0.01000000
      0.74192682	      1.00000000	      1.00000000	      1.00000000	      0.01000000
      0.74225414	      1.00000000	      1.00000000	      1.00000000	      0.01000000
      0.74250723	      1.00000000	      1.00000000	      1.00000000	      0.01000000
      0.74276031	      1.00000000	      1.00000000	      1.00000000	      0.01000000
      0.74306514	      1.00000000	      1.00000000	      1.00000000	      0.01000000
      0.74336997	      1.00000000	      1.00000000	      1.00000000	      0.01000000
      0.74362702	      1.00000000	      1.00000000	      1.00000000	      0.01000000
      0.74395088	      1.00000000	      1.00000000	      1.00000000	      0.01000000
      0.74427475	      1.00000000	      1.00000000	      1.00000000	      0.01000000
      0.74452439	      1.00000000	      1.00000000	      1.00000000	      0.01000000
      0.74482963	      1.00000000	      1.00000000	      1.00000000	      0.01000000
      0.74513487	      1.00000000	      1.00000000	      1.00000000	      0.01000000
      0.74543358	      1.00000000	      1.00000000	      1.00000000	      0.01000000
      0.74573228	      1.00000000	      1.00000000	      1.00000000	      0.01000000
      0.74603473	      1.00000000	      1.00000000	      1.00000000	      0.01000000
      0.74633718	      1.00000000	      1.00000000	      1.00000000	      0.01000000
      0.74663244	      1.00000000	      1.00000000	      1.00000000	      0.01000000
      0.74692769	      1.00000000	      1.00000000	      1.00000000	      0.01000000
      0.74723275	      1.00000000	      1.00000000	      1.00000000	      0.01000000
      0.74753780	      1.00000000	      1.00000000	      1.00000000	      0.01000000
      0.74782807	      1.00000000	      1.00000000	      1.00000000	      0.01000000
      0.74811833	      1.00000000	      1.00000000	      1.00000000	      0.01000000
      0.74842797	      1.00000000	      1.00000000	      1.00000000	      0.01000000
      0.74873762	      1.00000000	      1.00000000	      1.00000000	      0.01000000
      0.74901715	      1.00000000	      1.00000000	      1.00000000	      0.01000000
      0.74929667	      1.00000000	      1.00000000	      1.00000000	      0.01000000
      0.74961084	      1.00000000	      1.00000000	      1.00000000	      0.01000000
      0.74992500	      1.00000000	      1.00000000	      1.00000000	      0.01000000
      0.75018390	      1.00000000	      1.00000000	      1.00000000	      0.01000000
      0.75050662	      1.00000000	      1.00000000	      1.00000000	      0.01000000
      0.75082934	      1.00000000	      1.00000000	      1.00000000	      0.01000000
      0.75106827	      1.00000000	      1.00000000	      1.00000000	      0.01000000
      0.75138068	      1.00000000	      1.00000000	      1.00000000	      0.01000000
      0.75169310	      1.00000000	      1.00000000	      1.00000000	      0.01000000
      0.75188876	      1.00000000	      1.00000000	      1.00000000	      0.01000000
      0.75218353	      1.00000000	      1.00000000	      1.00000000	      0.01000000
      0.75247829	      1.00000000	      1.00000000	      1.00000000	      0.01000000
      0.75274706	      1.00000000	      1.00000000	      1.00000000	      0.01000000
      0.75301582	      1.00000000	      1.00000000	      1.00000000	      0.01000000
      0.75332827	      1.00000000	      1.00000000	      1.00000000	      0.01000000
      0.75364072	      1.00000000	      1.00000000	      1.00000000	      0.01000000
      0.75390027	      1.00000000	      1.00000000	      1.00000000	      0.01000000
      0.75422142	      1.00000000	      1.00000000	      1.00000000	      0.01000000
      0.75454257	      1.00000000	      1.00000000	      1.00000000	      0.01000000
      0.75474205	      1.00000000	      1.00000000	      1.00000000	      0.01000000
      0.75503719	      1.00000000	      1.00000000	      1.00000000	      0.01000000
      0.75533234	      1.00000000	      1.00000000	      1.00000000	      0.01000000
      0.75560338	      1.00000000	      1.00000000	      1.00000000	      0.01000000
      0.75587443	      1.00000000	      1.00000000	      1.00000000	      0.01000000
      0.75618644	      1.00000000	      1.00000000	      1.00000000	      0.01000000
      0.75649845	      1.00000000	      1.00000000	      1.00000000	      0.01000000
      0.75676581	      1.00000000	      1.00000000	      1.00000000	      0.01000000
      0.75703318	      1.00000000	      1.00000000	      1.00000000	      0.01000000
      0.75738035	      1.00000000	      1.00000000	      1.00000000	      0.01000000
      0.75772752	      1.00000000	      1.00000000	      1.00000000	      0.01000000
      0.75795276	      1.00000000	      1.00000000	      1.00000000	      0.01000000
      0.75817801	      1.00000000	      1.00000000	      1.00000000	      0.01000000
      0.75847338	      1.00000000	      1.00000000	      1.00000000	      0.01000000
      0.75876876	      1.00000000	      1.00000000	      1.00000000	      0.01000000
      0.75905191	      1.00000000	      1.00000000	      1.00000000	      0.01000000
      0.75933507	      1.00000000	      1.00000000	      1.00000000	      0.01000000
      0.75964569	      1.00000000	      1.00000000	      1.00000000	      0.01000000
      0.75995632	      1.00000000	      1.00000000	      1.00000000	      0.01000000
      0.76023928	      1.00000000	      1.00000000	      1.00000000	      0.01000000
      0.76052224	      1.00000000	      1.00000000	      1.00000000	      0.01000000
      0.76083519	      1.00000000	      1.00000000	      1.00000000	      0.01000000
      0.76114814	      1.00000000	      1.00000000	      1.00000000	      0.01000000
      0.76142772	      1.00000000	      1.00000000	      1.00000000	      0.01000000
      0.76170730	      1.00000000	      1.00000000	      1.00000000	      0.01000000
      0.76202040	      1.00000000	      1.00000000	      1.00000000	      0.01000000
      0.76233350	      1.00000000	      1.00000000	      1.00000000	      0.01000000
      0.76261157	      1.00000000	      1.00000000	      1.00000000	      0.01000000
      0.76288963	      1.00000000	      1.00000000	      1.00000000	      0.01000000
      0.76320243	      1.00000000	      1.00000000	      1.00000000	      0.01000000
      0.76351523	      1.00000000	      1.00000000	      1.00000000	      0.01000000
      0.76379399	      1.00000000	      1.00000000	      1.00000000	      0.01000000
      0.76407274	      1.00000000	      1.00000000	      1.00000000	      0.01000000
      0.76438535	      1.00000000	      1.00000000	      1.00000000	      0.01000000
      0.76469796	      1.00000000	      1.00000000	      1.00000000	      0.01000000
      0.76497865	      1.00000000	      1.00000000	      1.00000000	      0.01000000
      0.76525933	      1.00000000	      1.00000000	      1.00000000	      0.01000000
      0.76557187	      1.00000000	      1.00000000	      1.00000000	      0.01000000
      0.76588440	      1.00000000	      1.00000000	      1.00000000	      0.01000000
      0.76616752	      1.00000000	      1.00000000	      1.00000000	      0.01000000
      0.76645063	      1.00000000	      1.00000000	      1.00000000	      0.01000000
      0.76676311	      1.00000000	      1.00000000	      1.00000000	      0.01000000
      0.76707559	      1.00000000	      1.00000000	      1.00000000	      0.01000000
      0.76736127	      1.00000000	      1.00000000	      1.00000000	      0.01000000
      0.76764696	      1.00000000	      1.00000000	      1.00000000	      0.01000000
      0.76795935	      1.00000000	      1.00000000	      1.00000000	      0.01000000
      0.76827173	      1.00000000	      1.00000000	      1.00000000	      0.01000000
      0.76856000	      1.00000000	      1.00000000	      1.00000000	      0.01000000
      0.76884828	      1.00000000	      1.00000000	      1.00000000	      0.01000000
      0.76916051	      1.00000000	      1.00000000	      1.00000000	      0.01000000
      0.76947274	      1.00000000	      1.00000000	      1.00000000	      0.01000000
      0.76976356	      1.00000000	      1.00000000	      1.00000000	      0.01000000
      0.77005437	      1.00000000	      1.00000000	      1.00000000	      0.01000000
      0.77036638	      1.00000000	      1.00000000	      1.00000000	      0.01000000
      0.77067840	      1.00000000	      1.00000000	      1.00000000	      0.01000000
      0.77097167	      1.00000000	      1.00000000	      1.00000000	      0.01000000
      0.77126495	      1.00000000	      1.00000000	      1.00000000	      0.01000000
      0.77157668	      1.00000000	      1.00000000	      1.00000000	      0.01000000
      0.77188841	      1.00000000	      1.00000000	      1.00000000	      0.01000000
      0.77218404	      1.00000000	      1.00000000	      1.00000000	      0.01000000
      0.77247967	      1.00000000	      1.00000000	      1.00000000	      0.01000000
      0.77279106	      1.00000000	      1.00000000	      1.00000000	      0.01000000
      0.77310245	      1.00000000	      1.00000000	      1.00000000	      0.01000000
      0.77340030	      1.00000000	      1.00000000	      1.00000000	      0.01000000
      0.77369815	      1.00000000	      1.00000000	      1.00000000	      0.01000000
      0.77400915	      1.00000000	      1.00000000	      1.00000000	      0.01000000
      0.77432015	      1.00000000	      1.00000000	      1.00000000	      0.01000000
      0.77462005	      1.00000000	      1.00000000	      1.00000000	      0.01000000
      0.77491995	      1.00000000	      1.00000000	      1.00000000	      0.01000000
      0.77523055	      1.00000000	      1.00000000	      1.00000000	      0.01000000
      0.77554114	      1.00000000	      1.00000000	      1.00000000	      0.01000000
      0.77584290	      1.00000000	      1.00000000	      1.00000000	      0.01000000
      0.77614466	      1.00000000	      1.00000000	      1.00000000	      0.01000000
      0.77645485	      1.00000000	      1.00000000	      1.00000000	      0.01000000
      0.77676504	      1.00000000	      1.00000000	      1.00000000	      0.01000000
      0.77706843	      1.00000000	      1.00000000	      1.00000000	      0.01000000
      0.77737183	      1.00000000	      1.00000000	      1.00000000	      0.01000000
      0.77768165	      1.00000000	      1.00000000	      1.00000000	      0.01000000
      0.77799148	      1.00000000	      1.00000000	      1.00000000	      0.01000000
      0.77829628	      1.00000000	      1.00000000	      1.00000000	      0.01000000
      0.77860109	      1.00000000	      1.00000000	      1.00000000	      0.01000000
      0.77890589	      1.00000000	      1.00000000	      1.00000000	      0.01000000
      0.77921070	      1.00000000	      1.00000000	      1.00000000	      0.01000000
      0.77951550	      1.00000000	      1.00000000	      1.00000000	      0.01000000
      0.77982031	      1.00000000	      1.00000000	      1.00000000	      0.01000000
      0.78012511	      1.00000000	      1.00000000	      1.00000000	      0.01000000
      0.78042992	      1.00000000	      1.00000000	      1.00000000	      0.01000000
      0.78073472	      1.00000000	      1.00000000	      1.00000000	      0.01000000
      0.78103953	      1.00000000	      1.00000000	      1.00000000	      0.01000000
      0.78134433	      1.00000000	      1.00000000	      1.00000000	      0.01000000
      0.78164914	      1.00000000	      1.00000000	      1.00000000	      0.01000000
      0.78195394	      1.00000000	      1.00000000	      1.00000000	      0.01000000
      0.78225875	      1.00000000	      1.00000000	      1.00000000	      0.01000000
      0.78256355	      1.00000000	      1.00000000	      1.00000000	      0.01000000
      0.78286836	      1.00000000	      1.00000000	      1.00000000	      0.01000000
      0.78317316	      1.00000000	      1.00000000	      1.00000000	      0.01000000
      0.78347797	      1.00000000	      1.00000000	      1.00000000	      0.01000000
      0.78378277	      1.00000000	      1.00000000	      1.00000000	      0.01000000
      0.78408758	      1.00000000	      1.00000000	      1.00000000	      0.01000000
      0.78439238	      1.00000000	      1.00000000	      1.00000000	      0.01000000
      0.78469719	      1.00000000	      1.00000000	      1.00000000	      0.01000000
      0.78500199	      1.00000000	      1.00000000	      1.00000000	      0.01000000
      0.78530680	      1.00000000	      1.00000000	      1.00000000	      0.01000000
      0.78561160	      1.00000000	      1.00000000	      1.00000000	      0.01000000
      0.78591641	      1.00000000	      1.00000000	      1.00000000	      0.01000000
      0.78622121	      1.00000000	      1.00000000	      1.00000000	      0.01000000
      0.78652602	      1.00000000	      1.00000000	      1.00000000	      0.01000000
      0.78683082	      1.00000000	      1.00000000	      1.00000000	      0.01000000
      0.78713563	      1.00000000	      1.00000000	      1.00000000	      0.01000000
      0.78744043	      1.00000000	      1.00000000	      1.00000000	      0.01000000
      0.78774524	      1.00000000	      1.00000000	      1.00000000	      0.01000000
      0.78805004	      1.00000000	      1.00000000	      1.00000000	      0.01000000
      0.78835485	      1.00000000	      1.00000000	      1.00000000	      0.01000000
      0.78865965	      1.00000000	      1.00000000	      1.00000000	      0.01000000
      0.78896446	      1.00000000	      1.00000000	      1.00000000	      0.01000000
      0.78926926	      1.00000000	      1.00000000	      1.00000000	      0.01000000
      0.78957407	      1.00000000	      1.00000000	      1.00000000	      0.01000000
      0.78987887	      1.00000000	      1.00000000	      1.00000000	      0.01000000
      0.79018368	      1.00000000	      1.00000000	      1.00000000	      0.01000000
      0.79048848	      1.00000000	      1.00000000	      1.00000000	      0.01000000
      0.79079329	      1.00000000	      1.00000000	      1.00000000	      0.01000000
      0.79109809	      1.00000000	      1.00000000	      1.00000000	      0.01000000
      0.79140290	      1.00000000	      1.00000000	      1.00000000	      0.01000000
      0.79170770	      1.00000000	      1.00000000	      1.00000000	      0.01000000
      0.79201251	      1.00000000	      1.00000000	      1.00000000	      0.01000000
      0.79231731	      1.00000000	      1.00000000	      1.00000000	      0.01000000
      0.79262212	      1.00000000	      1.00000000	      1.00000000	      0.01000000
      0.79292692	      1.00000000	      1.00000000	      1.00000000	      0.01000000
      0.79323173	      1.00000000	      1.00000000	      1.00000000	      0.01000000
      0.79353653	      1.00000000	      1.00000000	      1.00000000	      0.01000000
      0.79384134	      1.00000000	      1.00000000	      1.00000000	      0.01000000
      0.79414614	      1.00000000	      1.00000000	      1.00000000	      0.01000000
      0.79445095	      1.00000000	      1.00000000	      1.00000000	      0.01000000
      0.79475575	      1.00000000	      1.00000000	      1.00000000	      0.01000000
      0.79506056	      1.00000000	      1.00000000	      1.00000000	      0.01000000
      0.79536536	      1.00000000	      1.00000000	      1.00000000	      0.01000000
      0.79567017	      1.00000000	      1.00000000	      1.00000000	      0.01000000
      0.79597497	      1.00000000	      1.00000000	      1.00000000	      0.01000000
      0.79627978	      1.00000000	      1.00000000	      1.00000000	      0.01000000
      0.79658458	      1.00000000	      1.00000000	      1.00000000	      0.01000000
      0.79688939	      1.00000000	      1.00000000	      1.00000000	      0.01000000
      0.79719419	      1.00000000	      1.00000000	      1.00000000	      0.01000000
      0.79749900	      1.00000000	      1.00000000	      1.00000000	      0.01000000
      0.79780380	      1.00000000	      1.00000000	      1.00000000	      0.01000000
      0.79810861	      1.00000000	      1.00000000	      1.00000000	      0.01000000
      0.79841341	      1.00000000	      1.00000000	      1.00000000	      0.01000000
      0.79871822	      1.00000000	      1.00000000	      1.00000000	      0.01000000
      0.79902302	      1.00000000	      1.00000000	      1.00000000	      0.01000000
      0.79932783	      1.00000000	      1.00000000	      1.00000000	      0.01000000
      0.79963263	      1.00000000	      1.00000000	      1.00000000	      0.01000000
      0.79993744	      1.00000000	      1.00000000	      1.00000000	      0.01000000
      0.80024224	      1.00000000	      1.00000000	      1.00000000	      0.01000000
      0.80054705	      1.00000000	      1.00000000	      1.00000000	      0.01000000
      0.80085185	      1.00000000	      1.00000000	      1.00000000	      0.01000000
      0.80115666	      1.00000000	      1.00000000	      1.00000000	      0.01000000
      0.80146146	      1.00000000	      1.00000000	      1.00000000	      0.01000000
      0.80176627	      1.00000000	      1.00000000	      1.00000000	      0.01000000
      0.80207107	      1.00000000	      1.00000000	      1.00000000	      0.01000000
      0.80237588	      1.00000000	      1.00000000	      1.00000000	      0.01000000
      0.80268068	      1.00000000	      1.00000000	      1.00000000	      0.01000000
      0.80298549	      1.00000000	      1.00000000	      1.00000000	      0.01000000
      0.80329029	      1.00000000	      1.00000000	      1.00000000	      0.01000000
      0.80359510	      1.00000000	      1.00000000	      1.00000000	      0.01000000
      0.80389990	      1.00000000	      1.00000000	      1.00000000	      0.01000000
      0.80420471	      1.00000000	      1.00000000	      1.00000000	      0.01000000
      0.80450951	      1.00000000	      1.00000000	      1.00000000	      0.01000000
      0.80481432	      1.00000000	      1.00000000	      1.00000000	      0.01000000
      0.80511912	      1.00000000	      1.00000000	      1.00000000	      0.01000000
      0.80542393	      1.00000000	      1.00000000	      1.00000000	      0.01000000
      0.80572873	      1.00000000	      1.00000000	      1.00000000	      0.01000000
      0.80603354	      1.00000000	      1.00000000	      1.00000000	      0.01000000
      0.80633834	      1.00000000	      1.00000000	      1.00000000	      0.01000000
      0.80664315	      1.00000000	      1.00000000	      1.00000000	      0.01000000
      0.80694795	      1.00000000	      1.00000000	      1.00000000	      0.01000000
      0.80725276	      1.00000000	      1.00000000	      1.00000000	      0.01000000
      0.80755756	      1.00000000	      1.00000000	      1.00000000	      0.01000000
      0.80786237	      1.00000000	      1.00000000	      1.00000000	      0.01000000
      0.80816717	      1.00000000	      1.00000000	      1.00000000	      0.01000000
      0.80847198	      1.00000000	      1.00000000	      1.00000000	      0.01000000
      0.80877678	      1.00000000	      1.00000000	      1.00000000	      0.01000000
      0.80908159	      1.00000000	      1.00000000	      1.00000000	      0.01000000
      0.80938639	      1.00000000	      1.00000000	      1.00000000	      0.01000000
      0.80969120	      1.00000000	      1.00000000	      1.00000000	      0.01000000
      0.80999600	      1.00000000	      1.00000000	      1.00000000	      0.01000000
      0.81030081	      1.00000000	      1.00000000	      1.00000000	      0.01000000
      0.81060561	      1.00000000	      1.00000000	      1.00000000	      0.01000000
      0.81091042	      1.00000000	      1.00000000	      1.00000000	      0.01000000
      0.81121522	      1.00000000	      1.00000000	      1.00000000	      0.01000000
      0.81152003	      1.00000000	      1.00000000	      1.00000000	      0.01000000
      0.81182483	      1.00000000	      1.00000000	      1.00000000	      0.01000000
      0.81212964	      1.00000000	      1.00000000	      1.00000000	      0.01000000
      0.81243444	      1.00000000	      1.00000000	      1.00000000	      0.01000000
      0.81273925	      1.00000000	      1.00000000	      1.00000000	      0.01000000
      0.81315297	      1.00000000	      1.00000000	      1.00000000	      0.01000000
      0.81351202	      1.00000000	      1.00000000	      1.00000000	      0.01000000
      0.81387107	      1.00000000	      1.00000000	      1.00000000	      0.01000000
      0.81417463	      1.00000000	      1.00000000	      1.00000000	      0.01000000
      0.81447818	      1.00000000	      1.00000000	      1.00000000	      0.01000000
      0.81478173	      1.00000000	      1.00000000	      1.00000000	      0.01000000
      0.81506268	      1.00000000	      1.00000000	      1.00000000	      0.01000000
      0.81534362	      1.00000000	      1.00000000	      1.00000000	      0.01000000
      0.81565243	      1.00000000	      1.00000000	      1.00000000	      0.01000000
      0.81596124	      1.00000000	      1.00000000	      1.00000000	      0.01000000
      0.81627005	      1.00000000	      1.00000000	      1.00000000	      0.01000000
      0.81657885	      1.00000000	      1.00000000	      1.00000000	      0.01000000
      0.81688766	      1.00000000	      1.00000000	      1.00000000	      0.01000000
      0.81719647	      1.00000000	      1.00000000	      1.00000000	      0.01000000
      0.81750528	      1.00000000	      1.00000000	      1.00000000	      0.01000000
      0.81781409	      1.00000000	      1.00000000	      1.00000000	      0.01000000
      0.81812290	      1.00000000	      1.00000000	      1.00000000	      0.01000000
      0.81843170	      1.00000000	      1.00000000	      1.00000000	      0.01000000
      0.81874051	      1.00000000	      1.00000000	      1.00000000	      0.01000000
      0.81904932	      1.00000000	      1.00000000	      1.00000000	      0.01000000
      0.81935813	      1.00000000	      1.00000000	      1.00000000	      0.01000000
      0.81966694	      1.00000000	      1.00000000	      1.00000000	      0.01000000
      0.81997575	      1.00000000	      1.00000000	      1.00000000	      0.01000000
      0.82028455	      1.00000000	      1.00000000	      1.00000000	      0.01000000
      0.82059336	      1.00000000	      1.00000000	      1.00000000	      0.01000000
      0.82090217	      1.00000000	      1.00000000	      1.00000000	      0.01000000
      0.82121098	      1.00000000	      1.00000000	      1.00000000	      0.01000000
      0.82151979	      1.00000000	      1.00000000	      1.00000000	      0.01000000
      0.82182859	      1.00000000	      1.00000000	      1.00000000	      0.01000000
      0.82213740	      1.00000000	      1.00000000	      1.00000000	      0.01000000
      0.82244621	      1.00000000	      1.00000000	      1.00000000	      0.01000000
      0.82275502	      1.00000000	      1.00000000	      1.00000000	      0.01000000
      0.82306383	      1.00000000	      1.00000000	      1.00000000	      0.01000000
      0.82337264	      1.00000000	      1.00000000	      1.00000000	      0.01000000
      0.82368144	      1.00000000	      1.00000000	      1.00000000	      0.01000000
      0.82399025	      1.00000000	      1.00000000	      1.00000000	      0.01000000
      0.82429906	      1.00000000	      1.00000000	      1.00000000	      0.01000000
      0.82460787	      1.00000000	      1.00000000	      1.00000000	      0.01000000
      0.82491668	      1.00000000	      1.00000000	      1.00000000	      0.01000000
      0.82522549	      1.00000000	      1.00000000	      1.00000000	      0.01000000
      0.82553429	      1.00000000	      1.00000000	      1.00000000	      0.01000000
      0.82584310	      1.00000000	      1.00000000	      1.00000000	      0.01000000
      0.82615191	      1.00000000	      1.00000000	      1.00000000	      0.01000000
      0.82646072	      1.00000000	      1.00000000	      1.00000000	      0.01000000
      0.82676953	      1.00000000	      1.00000000	      1.00000000	      0.01000000
      0.82707834	      1.00000000	      1.00000000	      1.00000000	      0.01000000
      0.82738714	      1.00000000	      1.00000000	      1.00000000	      0.01000000
      0.82769595	      1.00000000	      1.00000000	      1.00000000	      0.01000000
      0.82800476	      1.00000000	      1.00000000	      1.00000000	      0.01000000
      0.82831357	      1.00000000	      1.00000000	      1.00000000	      0.01000000
      0.82862238	      1.00000000	      1.00000000	      1.00000000	      0.01000000
      0.82893118	      1.00000000	      1.00000000	      1.00000000	      0.01000000
      0.82923999	      1.00000000	      1.00000000	      1.00000000	      0.01000000
      0.82954880	      1.00000000	      1.00000000	      1.00000000	      0.01000000
      0.82985761	      1.00000000	      1.00000000	      1.00000000	      0.01000000
      0.83016642	      1.00000000	      1.00000000	      1.00000000	      0.01000000
      0.83047523	      1.00000000	      1.00000000	      1.00000000	      0.01000000
      0.83078403	      1.00000000	      1.00000000	      1.00000000	      0.01000000
      0.83109284	      1.00000000	      1.00000000	      1.00000000	      0.01000000
      0.83140165	      1.00000000	      1.00000000	      1.00000000	      0.01000000
      0.83171046	      1.00000000	      1.00000000	      1.00000000	      0.01000000
      0.83201927	      1.00000000	      1.00000000	      1.00000000	      0.01000000
      0.83232808	      1.00000000	      1.00000000	      1.00000000	      0.01000000
      0.83263688	      1.00000000	      1.00000000	      1.00000000	      0.01000000
      0.83294569	      1.00000000	      1.00000000	      1.00000000	      0.01000000
      0.83325450	      1.00000000	      1.00000000	      1.00000000	      0.01000000
      0.83356331	      1.00000000	      1.00000000	      1.00000000	      0.01000000
      0.83387212	      1.00000000	      1.00000000	      1.00000000	      0.01000000
      0.83418092	      1.00000000	      1.00000000	      1.00000000	      0.01000000
      0.83448973	      1.00000000	      1.00000000	      1.00000000	      0.01000000
      0.83479854	      1.00000000	      1.00000000	      1.00000000	      0.01000000
      0.83510735	      1.00000000	      1.00000000	      1.00000000	      0.01000000
      0.83541616	      1.00000000	      1.00000000	      1.00000000	      0.01000000
      0.83572497	      1.00000000	      1.00000000	      1.00000000	      0.01000000
      0.83603377	      1.00000000	      1.00000000	      1.00000000	      0.01000000
      0.83634258	      1.00000000	      1.00000000	      1.00000000	      0.01000000
      0.83665139	      1.00000000	      1.00000000	      1.00000000	      0.01000000
      0.83696020	      1.00000000	      1.00000000	      1.00000000	      0.01000000
      0.83726901	      1.00000000	      1.00000000	      1.00000000	      0.01000000
      0.83757782	      1.00000000	      1.00000000	      1.00000000	      0.01000000
      0.83788662	      1.00000000	      1.00000000	      1.00000000	      0.01000000
      0.83819543	      1.00000000	      1.00000000	      1.00000000	      0.01000000
      0.83850424	      1.00000000	      1.00000000	      1.00000000	      0.01000000
      0.83881305	      1.00000000	      1.00000000	      1.00000000	      0.01000000
      0.83912186	      1.00000000	      1.00000000	      1.00000000	      0.01000000
      0.83943067	      1.00000000	      1.00000000	      1.00000000	      0.01000000
      0.83973947	      1.00000000	      1.00000000	      1.00000000	      0.01000000
      0.84004828	      1.00000000	      1.00000000	      1.00000000	      0.01000000
      0.84035709	      1.00000000	      1.00000000	      1.00000000	      0.01000000
      0.84066590	      1.00000000	      1.00000000	      1.00000000	      0.01000000
      0.84097471	      1.00000000	      1.00000000	      1.00000000	      0.01000000
      0.84128351	      1.00000000	      1.00000000	      1.00000000	      0.01000000
      0.84159232	      1.00000000	      1.00000000	      1.00000000	      0.01000000
      0.84190113	      1.00000000	      1.00000000	      1.00000000	      0.01000000
      0.84220994	      1.00000000	      1.00000000	      1.00000000	      0.01000000
      0.84251875	      1.00000000	      1.00000000	      1.00000000	      0.01000000
      0.84282756	      1.00000000	      1.00000000	      1.00000000	      0.01000000
      0.84313636	      1.00000000	      1.00000000	      1.00000000	      0.01000000
      0.84344517	      1.00000000	      1.00000000	      1.00000000	      0.01000000
      0.84375398	      1.00000000	      1.00000000	      1.00000000	      0.01000000
      0.84406279	      1.00000000	      1.00000000	      1.00000000	      0.01000000
      0.84437160	      1.00000000	      1.00000000	      1.00000000	      0.01000000
      0.84468041	      1.00000000	      1.00000000	      1.00000000	      0.01000000
      0.84498921	      1.00000000	      1.00000000	      1.00000000	      0.01000000
      0.84529802	      1.00000000	      1.00000000	      1.00000000	      0.01000000
      0.84560683	      1.00000000	      1.00000000	      1.00000000	      0.01000000
      0.84591564	      1.00000000	      1.00000000	      1.00000000	      0.01000000
      0.84622445	      1.00000000	      1.00000000	      1.00000000	      0.01000000
      0.84653325	      1.00000000	      1.00000000	      1.00000000	      0.01000000
      0.84684206	      1.00000000	      1.00000000	      1.00000000	      0.01000000
      0.84715087	      1.00000000	      1.00000000	      1.00000000	      0.01000000
      0.84745968	      1.00000000	      1.00000000	      1.00000000	      0.01000000
      0.84776849	      1.00000000	      1.00000000	      1.00000000	      0.01000000
      0.84807730	      1.00000000	      1.00000000	      1.00000000	      0.01000000
      0.84838610	      1.00000000	      1.00000000	      1.00000000	      0.01000000
      0.84869491	      1.00000000	      1.00000000	      1.00000000	      0.01000000
      0.84900372	      1.00000000	      1.00000000	      1.00000000	      0.01000000
      0.84931253	      1.00000000	      1.00000000	      1.00000000	      0.01000000
      0.84962134	      1.00000000	      1.00000000	      1.00000000	      0.01000000
      0.84993015	      1.00000000	      1.00000000	      1.00000000	      0.01000000
      0.85023895	      1.00000000	      1.00000000	      1.00000000	      0.01000000
      0.85054776	      1.00000000	      1.00000000	      1.00000000	      0.01000000
      0.85085657	      1.00000000	      1.00000000	      1.00000000	      0.01000000
      0.85116538	      1.00000000	      1.00000000	      1.00000000	      0.01000000
      0.85147419	      1.00000000	      1.00000000	      1.00000000	      0.01000000
      0.85178299	      1.00000000	      1.00000000	      1.00000000	      0.01000000
      0.85209180	      1.00000000	      1.00000000	      1.00000000	      0.01000000
      0.85240061	      1.00000000	      1.00000000	      1.00000000	      0.01000000
      0.85270942	      1.00000000	      1.00000000	      1.00000000	      0.01000000
      0.85301823	      1.00000000	      1.00000000	      1.00000000	      0.01000000
      0.85332704	      1.00000000	      1.00000000	      1.00000000	      0.01000000
      0.85363584	      1.00000000	      1.00000000	      1.00000000	      0.01000000
      0.85394465	      1.00000000	      1.00000000	      1.00000000	      0.01000000
      0.85425346	      1.00000000	      1.00000000	      1.00000000	      0.01000000
      0.85456227	      1.00000000	      1.00000000	      1.00000000	      0.01000000
      0.85487108	      1.00000000	      1.00000000	      1.00000000	      0.01000000
      0.85517989	      1.00000000	      1.00000000	      1.00000000	      0.01000000
      0.85548869	      1.00000000	      1.00000000	      1.00000000	      0.01000000
      0.85579750	      1.00000000	      1.00000000	      1.00000000	      0.01000000
      0.85610631	      1.00000000	      1.00000000	      1.00000000	      0.01000000
      0.85641512	      1.00000000	      1.00000000	      1.00000000	      0.01000000
      0.85672393	      1.00000000	      1.00000000	      1.00000000	      0.01000000
      0.85703274	      1.00000000	      1.00000000	      1.00000000	      0.01000000
      0.85734154	      1.00000000	      1.00000000	      1.00000000	      0.01000000
      0.85765035	      1.00000000	      1.00000000	      1.00000000	      0.01000000
      0.85795916	      1.00000000	      1.00000000	      1.00000000	      0.01000000
      0.85826797	      1.00000000	      1.00000000	      1.00000000	      0.01000000
      0.85857678	      1.00000000	      1.00000000	      1.00000000	      0.01000000
      0.85888558	      1.00000000	      1.00000000	      1.00000000	      0.01000000
      0.85916329	      1.00000000	      1.00000000	      1.00000000	      0.01000000
      0.85944100	      1.00000000	      1.00000000	      1.00000000	      0.01000000
      0.85971871	      1.00000000	      1.00000000	      1.00000000	      0.01000000
      0.85999642	      1.00000000	      1.00000000	      1.00000000	      0.01000000
      0.86027413	      1.00000000	      1.00000000	      1.00000000	      0.01000000
      0.86055184	      1.00000000	      1.00000000	      1.00000000	      0.01000000
      0.86082954	      1.00000000	      1.00000000	      1.00000000	      0.01000000
      0.86110725	      1.00000000	      1.00000000	      1.00000000	      0.01000000
      0.86138496	      1.00000000	      1.00000000	      1.00000000	      0.01000000
      0.86166267	      1.00000000	      1.00000000	      1.00000000	      0.01000000
      0.86194038	      1.00000000	      1.00000000	      1.00000000	      0.01000000
      0.86221809	      1.00000000	      1.00000000	      1.00000000	      0.01000000
      0.86249580	      1.00000000	      1.00000000	      1.00000000	      0.01000000
      0.86277350	      1.00000000	      1.00000000	      1.00000000	      0.01000000
      0.86305121	      1.00000000	      1.00000000	      1.00000000	      0.01000000
      0.86332892	      1.00000000	      1.00000000	      1.00000000	      0.01000000
      0.86360663	      1.00000000	      1.00000000	      1.00000000	      0.01000000
      0.86388434	      1.00000000	      1.00000000	      1.00000000	      0.01000000
      0.86416205	      1.00000000	      1.00000000	      1.00000000	      0.01000000
      0.86443976	      1.00000000	      1.00000000	      1.00000000	      0.01000000
      0.86471746	      1.00000000	      1.00000000	      1.00000000	      0.01000000
      0.86499517	      1.00000000	      1.00000000	      1.00000000	      0.01000000
      0.86527288	      1.00000000	      1.00000000	      1.00000000	      0.01000000
      0.86555059	      1.00000000	      1.00000000	      1.00000000	      0.01000000
      0.86582830	      1.00000000	      1.00000000	      1.00000000	      0.01000000
      0.86610601	      1.00000000	      1.00000000	      1.00000000	      0.01000000
      0.86638372	      1.00000000	      1.00000000	      1.00000000	      0.01000000
      0.86666142	      1.00000000	      1.00000000	      1.00000000	      0.01000000
      0.86693913	      1.00000000	      1.00000000	      1.00000000	      0.01000000
      0.86721684	      1.00000000	      1.00000000	      1.00000000	      0.01000000
      0.86749455	      1.00000000	      1.00000000	      1.00000000	      0.01000000
      0.86777226	      1.00000000	      1.00000000	      1.00000000	      0.01000000
      0.86804997	      1.00000000	      1.00000000	      1.00000000	      0.01000000
      0.86832768	      1.00000000	      1.00000000	      1.00000000	      0.01000000
      0.86860538	      1.00000000	      1.00000000	      1.00000000	      0.01000000
      0.86888309	      1.00000000	      1.00000000	      1.00000000	      0.01000000
      0.86916080	      1.00000000	      1.00000000	      1.00000000	      0.01000000
      0.86943851	      1.00000000	      1.00000000	      1.00000000	      0.01000000
      0.86971622	      1.00000000	      1.00000000	      1.00000000	      0.01000000
      0.86999393	      1.00000000	      1.00000000	      1.00000000	      0.01000000
      0.87027164	      1.00000000	      1.00000000	      1.00000000	      0.01000000
      0.87054935	      1.00000000	      1.00000000	      1.00000000	      0.01000000
      0.87082705	      1.00000000	      1.00000000	      1.00000000	      0.01000000
      0.87110476	      1.00000000	      1.00000000	      1.00000000	      0.01000000
      0.87138247	      1.00000000	      1.00000000	      1.00000000	      0.01000000
      0.87166018	      1.00000000	      1.00000000	      1.00000000	      0.01000000
      0.87193789	      1.00000000	      1.00000000	      1.00000000	      0.01000000
      0.87221560	      1.00000000	      1.00000000	      1.00000000	      0.01000000
      0.87249331	      1.00000000	      1.00000000	      1.00000000	      0.01000000
      0.87277101	      1.00000000	      1.00000000	      1.00000000	      0.01000000
      0.87304872	      1.00000000	      1.00000000	      1.00000000	      0.01000000
      0.87332643	      1.00000000	      1.00000000	      1.00000000	      0.01000000
      0.87360414	      1.00000000	      1.00000000	      1.00000000	      0.01000000
      0.87388185	      1.00000000	      1.00000000	      1.00000000	      0.01000000
      0.87415956	      1.00000000	      1.00000000	      1.00000000	      0.01000000
      0.87443727	      1.00000000	      1.00000000	      1.00000000	      0.01000000
      0.87471497	      1.00000000	      1.00000000	      1.00000000	      0.01000000
      0.87499268	      1.00000000	      1.00000000	      1.00000000	      0.01000000
      0.87527039	      1.00000000	      1.00000000	      1.00000000	      0.01000000
      0.87554810	      1.00000000	      1.00000000	      1.00000000	      0.01000000
      0.87582581	      1.00000000	      1.00000000	      1.00000000	      0.01000000
      0.87610352	      1.00000000	      1.00000000	      1.00000000	      0.01000000
      0.87638123	      1.00000000	      1.00000000	      1.00000000	      0.01000000
      0.87665893	      1.00000000	      1.00000000	      1.00000000	      0.01000000
      0.87693664	      1.00000000	      1.00000000	      1.00000000	      0.01000000
      0.87721435	      1.00000000	      1.00000000	      1.00000000	      0.01000000
      0.87749206	      1.00000000	      1.00000000	      1.00000000	      0.01000000
      0.87776977	      1.00000000	      1.00000000	      1.00000000	      0.01000000
      0.87804748	      1.00000000	      1.00000000	      1.00000000	      0.01000000
      0.87832519	      1.00000000	      1.00000000	      1.00000000	      0.01000000
      0.87860289	      1.00000000	      1.00000000	      1.00000000	      0.01000000
      0.87888060	      1.00000000	      1.00000000	      1.00000000	      0.01000000
      0.87915831	      1.00000000	      1.00000000	      1.00000000	      0.01000000
      0.87943602	      1.00000000	      1.00000000	      1.00000000	      0.01000000
      0.87971373	      1.00000000	      1.00000000	      1.00000000	      0.01000000
      0.87999144	      1.00000000	      1.00000000	      1.00000000	      0.01000000
      0.88026915	      1.00000000	      1.00000000	      1.00000000	      0.01000000
      0.88054685	      1.00000000	      1.00000000	      1.00000000	      0.01000000
      0.88082456	      1.00000000	      1.00000000	      1.00000000	      0.01000000
      0.88110227	      1.00000000	      1.00000000	      1.00000000	      0.01000000
      0.88137998	      1.00000000	      1.00000000	      1.00000000	      0.01000000
      0.88165769	      1.00000000	      1.00000000	      1.00000000	      0.01000000
      0.88190751	      1.00000000	      1.00000000	      1.00000000	      0.01000000
      0.88215733	      1.00000000	      1.00000000	      1.00000000	      0.01000000
      0.88240716	      1.00000000	      1.00000000	      1.00000000	      0.01000000
      0.88265698	      1.00000000	      1.00000000	      1.00000000	      0.01000000
      0.88290680	      1.00000000	      1.00000000	      1.00000000	      0.01000000
      0.88315662	      1.00000000	      1.00000000	      1.00000000	      0.01000000
      0.88340645	      1.00000000	      1.00000000	      1.00000000	      0.01000000
      0.88365627	      1.00000000	      1.00000000	      1.00000000	      0.01000000
      0.88390609	      1.00000000	      1.00000000	      1.00000000	      0.01000000
      0.88415592	      1.00000000	      1.00000000	      1.00000000	      0.01000000
      0.88440574	      1.00000000	      1.00000000	      1.00000000	      0.01000000
      0.88465556	      1.00000000	      1.00000000	      1.00000000	      0.01000000
      0.88490538	      1.00000000	      1.00000000	      1.00000000	      0.01000000
      0.88515521	      1.00000000	      1.00000000	      1.00000000	      0.01000000
      0.88540503	      1.00000000	      1.00000000	      1.00000000	      0.01000000
      0.88565485	      1.00000000	      1.00000000	      1.00000000	      0.01000000
      0.88590468	      1.00000000	      1.00000000	      1.00000000	      0.01000000
      0.88615450	      1.00000000	      1.00000000	      1.00000000	      0.01000000
      0.88640432	      1.00000000	      1.00000000	      1.00000000	      0.01000000
      0.88665414	      1.00000000	      1.00000000	      1.00000000	      0.01000000
      0.88690397	      1.00000000	      1.00000000	      1.00000000	      0.01000000
      0.88715379	      1.00000000	      1.00000000	      1.00000000	      0.01000000
      0.88740361	      1.00000000	      1.00000000	      1.00000000	      0.01000000
      0.88765343	      1.00000000	      1.00000000	      1.00000000	      0.01000000
      0.88790326	      1.00000000	      1.00000000	      1.00000000	      0.01000000
      0.88815308	      1.00000000	      1.00000000	      1.00000000	      0.01000000
      0.88840290	      1.00000000	      1.00000000	      1.00000000	      0.01000000
      0.88865273	      1.00000000	      1.00000000	      1.00000000	      0.01000000
      0.88890255	      1.00000000	      1.00000000	      1.00000000	      0.01000000
      0.88915237	      1.00000000	      1.00000000	      1.00000000	      0.01000000
      0.88940219	      1.00000000	      1.00000000	      1.00000000	      0.01000000
      0.88965202	      1.00000000	      1.00000000	      1.00000000	      0.01000000
      0.88990184	      1.00000000	      1.00000000	      1.00000000	      0.01000000
      0.89015166	      1.00000000	      1.00000000	      1.00000000	      0.01000000
      0.89040149	      1.00000000	      1.00000000	      1.00000000	      0.01000000
      0.89065131	      1.00000000	      1.00000000	      1.00000000	      0.01000000
      0.89090113	      1.00000000	      1.00000000	      1.00000000	      0.01000000
      0.89115095	      1.00000000	      1.00000000	      1.00000000	      0.01000000
      0.89140078	      1.00000000	      1.00000000	      1.00000000	      0.01000000
      0.89165060	      1.00000000	      1.00000000	      1.00000000	      0.01000000
      0.89190042	      1.00000000	      1.00000000	      1.00000000	      0.01000000
      0.89215025	      1.00000000	      1.00000000	      1.00000000	      0.01000000
      0.89240007	      1.00000000	      1.00000000	      1.00000000	      0.01000000
      0.89264989	      1.00000000	      1.00000000	      1.00000000	      0.01000000
      0.89289971	      1.00000000	      1.00000000	      1.00000000	      0.01000000
      0.89314954	      1.00000000	      1.00000000	      1.00000000	      0.01000000
      0.89339936	      1.00000000	      1.00000000	      1.00000000	      0.01000000
      0.89364918	      1.00000000	      1.00000000	      1.00000000	      0.01000000
      0.89389900	      1.00000000	      1.00000000	      1.00000000	      0.01000000
      0.89414883	      1.00000000	      1.00000000	      1.00000000	      0.01000000
      0.89439865	      1.00000000	      1.00000000	      1.00000000	      0.01000000
      0.89464847	      1.00000000	      1.00000000	      1.00000000	      0.01000000
      0.89489830	      1.00000000	      1.00000000	      1.00000000	      0.01000000
      0.89514812	      1.00000000	      1.00000000	      1.00000000	      0.01000000
      0.89539794	      1.00000000	      1.00000000	      1.00000000	      0.01000000
      0.89564776	      1.00000000	      1.00000000	      1.00000000	      0.01000000
      0.89589759	      1.00000000	      1.00000000	      1.00000000	      0.01000000
      0.89614741	      1.00000000	      1.00000000	      1.00000000	      0.01000000
      0.89639723	      1.00000000	      1.00000000	      1.00000000	      0.01000000
      0.89664706	      1.00000000	      1.00000000	      1.00000000	      0.01000000
      0.89689688	      1.00000000	      1.00000000	      1.00000000	      0.01000000
      0.89714670	      1.00000000	      1.00000000	      1.00000000	      0.01000000
      0.89739652	      1.00000000	      1.00000000	      1.00000000	      0.01000000
      0.89764635	      1.00000000	      1.00000000	      1.00000000	      0.01000000
      0.89789617	      1.00000000	      1.00000000	      1.00000000	      0.01000000
      0.89814599	      1.00000000	      1.00000000	      1.00000000	      0.01000000
      0.89839581	      1.00000000	      1.00000000	      1.00000000	      0.01000000
      0.89864564	      1.00000000	      1.00000000	      1.00000000	      0.01000000
      0.89889546	      1.00000000	      1.00000000	      1.00000000	      0.01000000
      0.89914528	      1.00000000	      1.00000000	      1.00000000	      0.01000000
      0.89939511	      1.00000000	      1.00000000	      1.00000000	      0.01000000
      0.89964493	      1.00000000	      1.00000000	      1.00000000	      0.01000000
      0.89989475	      1.00000000	      1.00000000	      1.00000000	      0.01000000
      0.90014457	      1.00000000	      1.00000000	      1.00000000	      0.01000000
      0.90039440	      1.00000000	      1.00000000	      1.00000000	      0.01000000
      0.90064422	      1.00000000	      1.00000000	      1.00000000	      0.01000000
      0.90089404	      1.00000000	      1.00000000	      1.00000000	      0.01000000
      0.90114387	      1.00000000	      1.00000000	      1.00000000	      0.01000000
      0.90139369	      1.00000000	      1.00000000	      1.00000000	      0.01000000
      0.90164351	      1.00000000	      1.00000000	      1.00000000	      0.01000000
      0.90189333	      1.00000000	      1.00000000	      1.00000000	      0.01000000
      0.90214316	      1.00000000	      1.00000000	      1.00000000	      0.01000000
      0.90239298	      1.00000000	      1.00000000	      1.00000000	      0.01000000
      0.90264280	      1.00000000	      1.00000000	      1.00000000	      0.01000000
      0.90289262	      1.00000000	      1.00000000	      1.00000000	      0.01000000
      0.90314245	      1.00000000	      1.00000000	      1.00000000	      0.01000000
      0.90339227	      1.00000000	      1.00000000	      1.00000000	      0.01000000
      0.90364209	      1.00000000	      1.00000000	      1.00000000	      0.01000000
      0.90389192	      1.00000000	      1.00000000	      1.00000000	      0.01000000
      0.90414174	      1.00000000	      1.00000000	      1.00000000	      0.01000000
      0.90439156	      1.00000000	      1.00000000	      1.00000000	      0.01000000
      0.90464138	      1.00000000	      1.00000000	      1.00000000	      0.01000000
      0.90489121	      1.00000000	      1.00000000	      1.00000000	      0.01000000
      0.90514103	      1.00000000	      1.00000000	      1.00000000	      0.01000000
      0.90536584	      1.00000000	      1.00000000	      1.00000000	      0.01000000
      0.90559064	      1.00000000	      1.00000000	      1.00000000	      0.01000000
      0.90581545	      1.00000000	      1.00000000	      1.00000000	      0.01000000
      0.90604026	      1.00000000	      1.00000000	      1.00000000	      0.01000000
      0.90626506	      1.00000000	      1.00000000	      1.00000000	      0.01000000
      0.90648987	      1.00000000	      1.00000000	      1.00000000	      0.01000000
      0.90671468	      1.00000000	      1.00000000	      1.00000000	      0.01000000
      0.90693948	      1.00000000	      1.00000000	      1.00000000	      0.01000000
      0.90716429	      1.00000000	      1.00000000	      1.00000000	      0.01000000
      0.90738909	      1.00000000	      1.00000000	      1.00000000	      0.01000000
      0.90761390	      1.00000000	      1.00000000	      1.00000000	      0.01000000
      0.90783871	      1.00000000	      1.00000000	      1.00000000	      0.01000000
      0.90806351	      1.00000000	      1.00000000	      1.00000000	      0.01000000
      0.90828832	      1.00000000	      1.00000000	      1.00000000	      0.01000000
      0.90851313	      1.00000000	      1.00000000	      1.00000000	      0.01000000
      0.90873793	      1.00000000	      1.00000000	      1.00000000	      0.01000000
      0.90896274	      1.00000000	      1.00000000	      1.00000000	      0.01000000
      0.90918755	      1.00000000	      1.00000000	      1.00000000	      0.01000000
      0.90941235	      1.00000000	      1.00000000	      1.00000000	      0.01000000
      0.90963716	      1.00000000	      1.00000000	      1.00000000	      0.01000000
      0.90986197	      1.00000000	      1.00000000	      1.00000000	      0.01000000
      0.91008677	      1.00000000	      1.00000000	      1.00000000	      0.01000000
      0.91031158	      1.00000000	      1.00000000	      1.00000000	      0.01000000
      0.91053639	      1.00000000	      1.00000000	      1.00000000	      0.01000000
      0.91076119	      1.00000000	      1.00000000	      1.00000000	      0.01000000
      0.91098600	      1.00000000	      1.00000000	      1.00000000	      0.01000000
      0.91121081	      1.00000000	      1.00000000	      1.00000000	      0.01000000
      0.91143561	      1.00000000	      1.00000000	      1.00000000	      0.01000000
      0.91166042	      1.00000000	      1.00000000	      1.00000000	      0.01000000
      0.91188523	      1.00000000	      1.00000000	      1.00000000	      0.01000000
      0.91211003	      1.00000000	      1.00000000	      1.00000000	      0.01000000
      0.91233484	      1.00000000	      1.00000000	      1.00000000	      0.01000000
      0.91255964	      1.00000000	      1.00000000	      1.00000000	      0.01000000
      0.91278445	      1.00000000	      1.00000000	      1.00000000	      0.01000000
      0.91300926	      1.00000000	      1.00000000	      1.00000000	      0.01000000
      0.91323406	      1.00000000	      1.00000000	      1.00000000	      0.01000000
      0.91345887	      1.00000000	      1.00000000	      1.00000000	      0.01000000
      0.91368368	      1.00000000	      1.00000000	      1.00000000	      0.01000000
      0.91390848	      1.00000000	      1.00000000	      1.00000000	      0.01000000
      0.91413329	      1.00000000	      1.00000000	      1.00000000	      0.01000000
      0.91435810	      1.00000000	      1.00000000	      1.00000000	      0.01000000
      0.91458290	      1.00000000	      1.00000000	      1.00000000	      0.01000000
      0.91480771	      1.00000000	      1.00000000	      1.00000000	      0.01000000
      0.91503252	      1.00000000	      1.00000000	      1.00000000	      0.01000000
      0.91525732	      1.00000000	      1.00000000	      1.00000000	      0.01000000
      0.91548213	      1.00000000	      1.00000000	      1.00000000	      0.01000000
      0.91570694	      1.00000000	      1.00000000	      1.00000000	      0.01000000
      0.91593174	      1.00000000	      1.00000000	      1.00000000	      0.01000000
      0.91615655	      1.00000000	      1.00000000	      1.00000000	      0.01000000
      0.91638136	      1.00000000	      1.00000000	      1.00000000	      0.01000000
      0.91660616	      1.00000000	      1.00000000	      1.00000000	      0.01000000
      0.91683097	      1.00000000	      1.00000000	      1.00000000	      0.01000000
      0.91705578	      1.00000000	      1.00000000	      1.00000000	      0.01000000
      0.91728058	      1.00000000	      1.00000000	      1.00000000	      0.01000000
      0.91750539	      1.00000000	      1.00000000	      1.00000000	      0.01000000
      0.91773019	      1.00000000	      1.00000000	      1.00000000	      0.01000000
      0.91795500	      1.00000000	      1.00000000	      1.00000000	      0.01000000
      0.91817981	      1.00000000	      1.00000000	      1.00000000	      0.01000000
      0.91840461	      1.00000000	      1.00000000	      1.00000000	      0.01000000
      0.91862942	      1.00000000	      1.00000000	      1.00000000	      0.01000000
      0.91885423	      1.00000000	      1.00000000	      1.00000000	      0.01000000
      0.91907903	      1.00000000	      1.00000000	      1.00000000	      0.01000000
      0.91930384	      1.00000000	      1.00000000	      1.00000000	      0.01000000
      0.91952865	      1.00000000	      1.00000000	      1.00000000	      0.01000000
      0.91975345	      1.00000000	      1.00000000	      1.00000000	      0.01000000
      0.91997826	      1.00000000	      1.00000000	      1.00000000	      0.01000000
      0.92020307	      1.00000000	      1.00000000	      1.00000000	      0.01000000
      0.92042787	      1.00000000	      1.00000000	      1.00000000	      0.01000000
      0.92065268	      1.00000000	      1.00000000	      1.00000000	      0.01000000
      0.92087749	      1.00000000	      1.00000000	      1.00000000	      0.01000000
      0.92110229	      1.00000000	      1.00000000	      1.00000000	      0.01000000
      0.92132710	      1.00000000	      1.00000000	      1.00000000	      0.01000000
      0.92155191	      1.00000000	      1.00000000	      1.00000000	      0.01000000
      0.92177671	      1.00000000	      1.00000000	      1.00000000	      0.01000000
      0.92200152	      1.00000000	      1.00000000	      1.00000000	      0.01000000
      0.92222633	      1.00000000	      1.00000000	      1.00000000	      0.01000000
      0.92245113	      1.00000000	      1.00000000	      1.00000000	      0.01000000
      0.92267594	      1.00000000	      1.00000000	      1.00000000	      0.01000000
      0.92290074	      1.00000000	      1.00000000	      1.00000000	      0.01000000
      0.92312555	      1.00000000	      1.00000000	      1.00000000	      0.01000000
      0.92335036	      1.00000000	      1.00000000	      1.00000000	      0.01000000
      0.92357516	      1.00000000	      1.00000000	      1.00000000	      0.01000000
      0.92377745	      1.00000000	      1.00000000	      1.00000000	      0.01000000
      0.92397973	      1.00000000	      1.00000000	      1.00000000	      0.01000000
      0.92418201	      1.00000000	      1.00000000	      1.00000000	      0.01000000
      0.92438429	      1.00000000	      1.00000000	      1.00000000	      0.01000000
      0.92458657	      1.00000000	      1.00000000	      1.00000000	      0.01000000
      0.92478885	      1.00000000	      1.00000000	      1.00000000	      0.01000000
      0.92499113	      1.00000000	      1.00000000	      1.00000000	      0.01000000
      0.92519341	      1.00000000	      1.00000000	      1.00000000	      0.01000000
      0.92539569	      1.00000000	      1.00000000	      1.00000000	      0.01000000
      0.92559797	      1.00000000	      1.00000000	      1.00000000	      0.01000000
      0.92580025	      1.00000000	      1.00000000	      1.00000000	      0.01000000
      0.92600253	      1.00000000	      1.00000000	      1.00000000	      0.01000000
      0.92620482	      1.00000000	      1.00000000	      1.00000000	      0.01000000
      0.92640710	      1.00000000	      1.00000000	      1.00000000	      0.01000000
      0.92660938	      1.00000000	      1.00000000	      1.00000000	      0.01000000
      0.92681166	      1.00000000	      1.00000000	      1.00000000	      0.01000000
      0.92701394	      1.00000000	      1.00000000	      1.00000000	      0.01000000
      0.92721622	      1.00000000	      1.00000000	      1.00000000	      0.01000000
      0.92741850	      1.00000000	      1.00000000	      1.00000000	      0.01000000
      0.92762078	      1.00000000	      1.00000000	      1.00000000	      0.01000000
      0.92782306	      1.00000000	      1.00000000	      1.00000000	      0.01000000
      0.92802534	      1.00000000	      1.00000000	      1.00000000	      0.01000000
      0.92822762	      1.00000000	      1.00000000	      1.00000000	      0.01000000
      0.92842991	      1.00000000	      1.00000000	      1.00000000	      0.01000000
      0.92863219	      1.00000000	      1.00000000	      1.00000000	      0.01000000
      0.92883447	      1.00000000	      1.00000000	      1.00000000	      0.01000000
      0.92903675	      1.00000000	      1.00000000	      1.00000000	      0.01000000
      0.92923903	      1.00000000	      1.00000000	      1.00000000	      0.01000000
      0.92944131	      1.00000000	      1.00000000	      1.00000000	      0.01000000
      0.92964359	      1.00000000	      1.00000000	      1.00000000	      0.01000000
      0.92984587	      1.00000000	      1.00000000	      1.00000000	      0.01000000
      0.93004815	      1.00000000	      1.00000000	      1.00000000	      0.01000000
      0.93025043	      1.00000000	      1.00000000	      1.00000000	      0.01000000
      0.93045271	      1.00000000	      1.00000000	      1.00000000	      0.01000000
      0.93065499	      1.00000000	      1.00000000	      1.00000000	      0.01000000
      0.93085728	      1.00000000	      1.00000000	      1.00000000	      0.01000000
      0.93105956	      1.00000000	      1.00000000	      1.00000000	      0.01000000
      0.93126184	      1.00000000	      1.00000000	      1.00000000	      0.01000000
      0.93146412	      1.00000000	      1.00000000	      1.00000000	      0.01000000
      0.93166640	      1.00000000	      1.00000000	      1.00000000	      0.01000000
      0.93186868	      1.00000000	      1.00000000	      1.00000000	      0.01000000
      0.93207096	      1.00000000	      1.00000000	      1.00000000	      0.01000000
      0.93227324	      1.00000000	      1.00000000	      1.00000000	      0.01000000
      0.93247552	      1.00000000	      1.00000000	      1.00000000	      0.01000000
      0.93267780	      1.00000000	      1.00000000	      1.00000000	      0.01000000
      0.93288008	      1.00000000	      1.00000000	      1.00000000	      0.01000000
      0.93308237	      1.00000000	      1.00000000	      1.00000000	      0.01000000
      0.93328465	      1.00000000	      1.00000000	      1.00000000	      0.01000000
      0.93348693	      1.00000000	      1.00000000	      1.00000000	      0.01000000
      0.93368921	      1.00000000	      1.00000000	      1.00000000	      0.01000000
      0.93389149	      1.00000000	      1.00000000	      1.00000000	      0.01000000
      0.93409377	      1.00000000	      1.00000000	      1.00000000	      0.01000000
      0.93429605	      1.00000000	      1.00000000	      1.00000000	      0.01000000
      0.93449833	      1.00000000	      1.00000000	      1.00000000	      0.01000000
      0.93470061	      1.00000000	      1.00000000	      1.00000000	      0.01000000
      0.93488209	      1.00000000	      1.00000000	      1.00000000	      0.01000000
      0.93506357	      1.00000000	      1.00000000	      1.00000000	      0.01000000
      0.93524504	      1.00000000	      1.00000000	      1.00000000	      0.01000000
      0.93542652	      1.00000000	      1.00000000	      1.00000000	      0.01000000
      0.93560800	      1.00000000	      1.00000000	      1.00000000	      0.01000000
      0.93578947	      1.00000000	      1.00000000	      1.00000000	      0.01000000
      0.93597095	      1.00000000	      1.00000000	      1.00000000	      0.01000000
      0.93615243	      1.00000000	      1.00000000	      1.00000000	      0.01000000
      0.93633391	      1.00000000	      1.00000000	      1.00000000	      0.01000000
      0.93651538	      1.00000000	      1.00000000	      1.00000000	      0.01000000
      0.93669686	      1.00000000	      1.00000000	      1.00000000	      0.01000000
      0.93687834	      1.00000000	      1.00000000	      1.00000000	      0.01000000
      0.93705981	      1.00000000	      1.00000000	      1.00000000	      0.01000000
      0.93724129	      1.00000000	      1.00000000	      1.00000000	      0.01000000
      0.93742277	      1.00000000	      1.00000000	      1.00000000	      0.01000000
      0.93760425	      1.00000000	      1.00000000	      1.00000000	      0.01000000
      0.93778572	      1.00000000	      1.00000000	      1.00000000	      0.01000000
      0.93796720	      1.00000000	      1.00000000	      1.00000000	      0.01000000
      0.93814868	      1.00000000	      1.00000000	      1.00000000	      0.01000000
      0.93833015	      1.00000000	      1.00000000	      1.00000000	      0.01000000
      0.93851163	      1.00000000	      1.00000000	      1.00000000	      0.01000000
      0.93869311	      1.00000000	      1.00000000	      1.00000000	      0.01000000
      0.93887459	      1.00000000	      1.00000000	      1.00000000	      0.01000000
      0.93905606	      1.00000000	      1.00000000	      1.00000000	      0.01000000
      0.93923754	      1.00000000	      1.00000000	      1.00000000	      0.01000000
      0.93941902	      1.00000000	      1.00000000	      1.00000000	      0.01000000
      0.93960049	      1.00000000	      1.00000000	      1.00000000	      0.01000000
      0.93978197	      1.00000000	      1.00000000	      1.00000000	      0.01000000
      0.93996345	      1.00000000	      1.00000000	      1.00000000	      0.01000000
      0.94014493	      1.00000000	      1.00000000	      1.00000000	      0.01000000
      0.94030818	      1.00000000	      1.00000000	      1.00000000	      0.01000000
      0.94047144	      1.00000000	      1.00000000	      1.00000000	      0.01000000
      0.94063470	      1.00000000	      1.00000000	      1.00000000	      0.01000000
      0.94079796	      1.00000000	      1.00000000	      1.00000000	      0.01000000
      0.94096122	      1.00000000	      1.00000000	      1.00000000	      0.01000000
      0.94112448	      1.00000000	      1.00000000	      1.00000000	      0.01000000
      0.94128774	      1.00000000	      1.00000000	      1.00000000	      0.01000000
      0.94145100	      1.00000000	      1.00000000	      1.00000000	      0.01000000
      0.94161426	      1.00000000	      1.00000000	      1.00000000	      0.01000000
      0.94177752	      1.00000000	      1.00000000	      1.00000000	      0.01000000
      0.94194078	      1.00000000	      1.00000000	      1.00000000	      0.01000000
      0.94210404	      1.00000000	      1.00000000	      1.00000000	      0.01000000
      0.94226730	      1.00000000	      1.00000000	      1.00000000	      0.01000000
      0.94243056	      1.00000000	      1.00000000	      1.00000000	      0.01000000
      0.94259382	      1.00000000	      1.00000000	      1.00000000	      0.01000000
      0.94275708	      1.00000000	      1.00000000	      1.00000000	      0.01000000
      0.94292034	      1.00000000	      1.00000000	      1.00000000	      0.01000000
      0.94308360	      1.00000000	      1.00000000	      1.00000000	      0.01000000
      0.94324686	      1.00000000	      1.00000000	      1.00000000	      0.01000000
      0.94341012	      1.00000000	      1.00000000	      1.00000000	      0.01000000
      0.94355596	      1.00000000	      1.00000000	      1.00000000	      0.01000000
      0.94370179	      1.00000000	      1.00000000	      1.00000000	      0.01000000
      0.94384763	      1.00000000	      1.00000000	      1.00000000	      0.01000000
      0.94399347	      1.00000000	      1.00000000	      1.00000000	      0.01000000
      0.94413930	      1.00000000	      1.00000000	      1.00000000	      0.01000000
      0.94428514	      1.00000000	      1.00000000	      1.00000000	      0.01000000
      0.94443098	      1.00000000	      1.00000000	      1.00000000	      0.01000000
      0.94457682	      1.00000000	      1.00000000	      1.00000000	      0.01000000
      0.94472265	      1.00000000	      1.00000000	      1.00000000	      0.01000000
      0.94486849	      1.00000000	      1.00000000	      1.00000000	      0.01000000
      0.94501433	      1.00000000	      1.00000000	      1.00000000	      0.01000000
      0.94516016	      1.00000000	      1.00000000	      1.00000000	      0.01000000
      0.94530600	      1.00000000	      1.00000000	      1.00000000	      0.01000000
      0.94545184	      1.00000000	      1.00000000	      1.00000000	      0.01000000
      0.94559767	      1.00000000	      1.00000000	      1.00000000	      0.01000000
      0.94574351	      1.00000000	      1.00000000	      1.00000000	      0.01000000
      0.94587386	      1.00000000	      1.00000000	      1.00000000	      0.01000000
      0.94600420	      1.00000000	      1.00000000	      1.00000000	      0.01000000
      0.94613455	      1.00000000	      1.00000000	      1.00000000	      0.01000000
      0.94626490	      1.00000000	      1.00000000	      1.00000000	      0.01000000
      0.94639524	      1.00000000	      1.00000000	      1.00000000	      0.01000000
      0.94652559	      1.00000000	      1.00000000	      1.00000000	      0.01000000
      0.94665594	      1.00000000	      1.00000000	      1.00000000	      0.01000000
      0.94678628	      1.00000000	      1.00000000	      1.00000000	      0.01000000
      0.94691663	      1.00000000	      1.00000000	      1.00000000	      0.01000000
      0.94704698	      1.00000000	      1.00000000	      1.00000000	      0.01000000
      0.94717732	      1.00000000	      1.00000000	      1.00000000	      0.01000000
      0.94730767	      1.00000000	      1.00000000	      1.00000000	      0.01000000
      0.94743802	      1.00000000	      1.00000000	      1.00000000	      0.01000000
      0.94756836	      1.00000000	      1.00000000	      1.00000000	      0.01000000
      0.94769871	      1.00000000	      1.00000000	      1.00000000	      0.01000000
      0.94782905	      1.00000000	      1.00000000	      1.00000000	      0.01000000
      0.94794564	      1.00000000	      1.00000000	      1.00000000	      0.01000000
      0.94806222	      1.00000000	      1.00000000	      1.00000000	      0.01000000
      0.94817880	      1.00000000	      1.00000000	      1.00000000	      0.01000000
      0.94829539	      1.00000000	      1.00000000	      1.00000000	      0.01000000
      0.94841197	      1.00000000	      1.00000000	      1.00000000	      0.01000000
      0.94852856	      1.00000000	      1.00000000	      1.00000000	      0.01000000
      0.94864514	      1.00000000	      1.00000000	      1.00000000	      0.01000000
      0.94876172	      1.00000000	      1.00000000	      1.00000000	      0.01000000
      0.94887831	      1.00000000	      1.00000000	      1.00000000	      0.01000000
      0.94899489	      1.00000000	      1.00000000	      1.00000000	      0.01000000
      0.94911147	      1.00000000	      1.00000000	      1.00000000	      0.01000000
      0.94922806	      1.00000000	      1.00000000	      1.00000000	      0.01000000
      0.94934464	      1.00000000	      1.00000000	      1.00000000	      0.01000000
      0.94946122	      1.00000000	      1.00000000	      1.00000000	      0.01000000
      0.94957781	      1.00000000	      1.00000000	      1.00000000	      0.01000000
      0.94969439	      1.00000000	      1.00000000	      1.00000000	      0.01000000
      0.94981097	      1.00000000	      1.00000000	      1.00000000	      0.01000000
      0.94992756	      1.00000000	      1.00000000	      1.00000000	      0.01000000
      0.95004414	      1.00000000	      1.00000000	      1.00000000	      0.01000000
      0.95016072	      1.00000000	      1.00000000	      1.00000000	      0.01000000
      0.95024780	      1.00000000	      1.00000000	      1.00000000	      0.01000000
      0.95033488	      1.00000000	      1.00000000	      1.00000000	      0.01000000
      0.95044326	      1.00000000	      1.00000000	      1.00000000	      0.01000000
      0.95055165	      1.00000000	      1.00000000	      1.00000000	      0.01000000
      0.95066003	      1.00000000	      1.00000000	      1.00000000	      0.01000000
      0.95076842	      1.00000000	      1.00000000	      1.00000000	      0.01000000
      0.95087681	      1.00000000	      1.00000000	      1.00000000	      0.01000000
      0.95098519	      1.00000000	      1.00000000	      1.00000000	      0.01000000
      0.95109358	      1.00000000	      1.00000000	      1.00000000	      0.01000000
      0.95120196	      1.00000000	      1.00000000	      1.00000000	      0.01000000
      0.95131035	      1.00000000	      1.00000000	      1.00000000	      0.01000000
      0.95141874	      1.00000000	      1.00000000	      1.00000000	      0.01000000
      0.95152712	      1.00000000	      1.00000000	      1.00000000	      0.01000000
      0.95163551	      1.00000000	      1.00000000	      1.00000000	      0.01000000
      0.95174389	      1.00000000	      1.00000000	      1.00000000	      0.01000000
      0.95185228	      1.00000000	      1.00000000	      1.00000000	      0.01000000
      0.95196066	      1.00000000	      1.00000000	      1.00000000	      0.01000000
      0.95206905	      1.00000000	      1.00000000	      1.00000000	      0.01000000
      0.95217744	      1.00000000	      1.00000000	      1.00000000	      0.01000000
      0.95228582	      1.00000000	      1.00000000	      1.00000000	      0.01000000
      0.95239421	      1.00000000	      1.00000000	      1.00000000	      0.01000000
      0.95250259	      1.00000000	      1.00000000	      1.00000000	      0.01000000
      0.95261098	      1.00000000	      1.00000000	      1.00000000	      0.01000000
      0.95271936	      1.00000000	      1.00000000	      1.00000000	      0.01000000
      0.95282775	      1.00000000	      1.00000000	      1.00000000	      0.01000000
      0.95293614	      1.00000000	      1.00000000	      1.00000000	      0.01000000
      0.95304452	      1.00000000	      1.00000000	      1.00000000	      0.01000000
      0.95315291	      1.00000000	      1.00000000	      1.00000000	      0.01000000
      0.95326129	      1.00000000	      1.00000000	      1.00000000	      0.01000000
      0.95336968	      1.00000000	      1.00000000	      1.00000000	      0.01000000
      0.95347807	      1.00000000	      1.00000000	      1.00000000	      0.01000000
      0.95358645	      1.00000000	      1.00000000	      1.00000000	      0.01000000
      0.95369484	      1.00000000	      1.00000000	      1.00000000	      0.01000000
      0.95380322	      1.00000000	      1.00000000	      1.00000000	      0.01000000
      0.95391161	      1.00000000	      1.00000000	      1.00000000	      0.01000000
      0.95401999	      1.00000000	      1.00000000	      1.00000000	      0.01000000
      0.95412838	      1.00000000	      1.00000000	      1.00000000	      0.01000000
      0.95423677	      1.00000000	      1.00000000	      1.00000000	      0.01000000
      0.95434515	      1.00000000	      1.00000000	      1.00000000	      0.01000000
      0.95445354	      1.00000000	      1.00000000	      1.00000000	      0.01000000
      0.95456192	      1.00000000	      1.00000000	      1.00000000	      0.01000000
      0.95463114	      1.00000000	      1.00000000	      1.00000000	      0.01000000
      0.95470035	      1.00000000	      1.00000000	      1.00000000	      0.01000000
      0.95504642	      1.00000000	      1.00000000	      1.00000000	      0.01000000
      0.95625245	      1.00000000	      1.00000000	      1.00000000	      0.01000000
      0.95745848	      1.00000000	      1.00000000	      1.00000000	      0.01000000
      0.95866452	      1.00000000	      1.00000000	      1.00000000	      0.01000000
      0.96000372	      1.00000000	      1.00000000	      1.00000000	      0.01000000
      0.96134292	      1.00000000	      1.00000000	      1.00000000	      0.01000000
      0.96251120	      1.00000000	      1.00000000	      1.00000000	      0.01000000
      0.96367948	      1.00000000	      1.00000000	      1.00000000	      0.01000000
      0.96484775	      1.00000000	      1.00000000	      1.00000000	      0.01000000
      0.96601603	      1.00000000	      1.00000000	      1.00000000	      0.01000000
      0.96718430	      1.00000000	      1.00000000	      1.00000000	      0.01000000
      0.96835258	      1.00000000	      1.00000000	      1.00000000	      0.01000000
      0.96977663	      1.00000000	      1.00000000	      1.00000000	      0.01000000
      0.96991904	      1.00000000	      1.00000000	      1.00000000	      0.01000000
      0.96999024	      1.00000000	      1.00000000	      1.00000000	      0.01000000
      0.97034625	      1.00000000	      1.00000000	      1.00000000	      0.01000000
      0.97036554	      1.00000000	      1.00000000	      1.00000000	      0.01000000
      0.97046200	      1.00000000	      1.00000000	      1.00000000	      0.01000000
      0.97047200	      1.00000000	      1.00000000	      1.00000000	      0.01000000
      0.97048200	      1.00000000	      1.00000000	      1.00000000	      0.01000000
      0.97049200	      1.00000000	      1.00000000	      1.00000000	      0.01000000
      0.97050200	      1.00000000	      1.00000000	      1.00000000	      0.01000000
      0.97051200	      1.00000000	      1.00000000	      1.00000000	      0.01000000
      0.97052200	      1.00000000	      1.00000000	      1.00000000	      0.01000000
      0.97053200	      1.00000000	      1.00000000	      1.00000000	      0.01000000
      0.97054200	      1.00000000	      1.00000000	      1.00000000	      0.01000000
      0.97055200	      1.00000000	      1.00000000	      1.00000000	      0.01000000
      0.97056200	      1.00000000	      1.00000000	      1.00000000	      0.01000000
      0.97057200	      1.00000000	      1.00000000	      1.00000000	      0.01000000
      0.97058200	      1.00000000	      1.00000000	      1.00000000	      0.01000000
      0.97059200	      1.00000000	      1.00000000	      1.00000000	      0.01000000
      0.97060200	      1.00000000	      1.00000000	      1.00000000	      0.01000000
      0.97061200	      1.00000000	      1.00000000	      1.00000000	      0.01000000
      0.97062200	      1.00000000	      1.00000000	      1.00000000	      0.01000000
      0.97063445	      1.00000000	      1.00000000	      1.00000000	      0.01000000
      0.97064445	      1.00000000	      1.00000000	      1.00000000	      0.01000000
      0.97065445	      1.00000000	      1.00000000	      1.00000000	      0.01000000
      0.97066445	      1.00000000	      1.00000000	      1.00000000	      0.01000000
      0.97067445	      1.00000000	      1.00000000	      1.00000000	      0.01000000
      0.97068445	      1.00000000	      1.00000000	      1.00000000	      0.01000000
      0.97069445	      1.00000000	      1.00000000	      1.00000000	      0.01000000
      0.97070445	      1.00000000	      1.00000000	      1.00000000	      0.01000000
      0.97071445	      1.00000000	      1.00000000	      1.00000000	      0.01000000
      0.97072445	      1.00000000	      1.00000000	      1.00000000	      0.01000000
      0.97073445	      1.00000000	      1.00000000	      1.00000000	      0.01000000
      0.97074445	      1.00000000	      1.00000000	      1.00000000	      0.01000000
      0.97075445	      1.00000000	      1.00000000	      1.00000000	      0.01000000
      0.97076445	      1.00000000	      1.00000000	      1.00000000	      0.01000000
      0.97077445	      1.00000000	      1.00000000	      1.00000000	      0.01000000
      0.97078445	      1.00000000	      1.00000000	      1.00000000	      0.01000000
      0.97079445	      1.00000000	      1.00000000	      1.00000000	      0.01000000
      0.97080445	      1.00000000	      1.00000000	      1.00000000	      0.01000000
      0.97081664	      1.00000000	      1.00000000	      1.00000000	      0.01000000
      0.97082883	      1.00000000	      1.00000000	      1.00000000	      0.01000000
      0.97084346	      1.00000000	      1.00000000	      1.00000000	      0.01000000
      0.97086106	      1.00000000	      1.00000000	      1.00000000	      0.01000000
      0.97087866	      1.00000000	      1.00000000	      1.00000000	      0.01000000
      0.97089420	      1.00000000	      1.00000000	      1.00000000	      0.01000000
      0.97090974	      1.00000000	      1.00000000	      1.00000000	      0.01000000
      0.97092528	      1.00000000	      1.00000000	      1.00000000	      0.01000000
      0.97094083	      1.00000000	      1.00000000	      1.00000000	      0.01000000
      0.97095637	      1.00000000	      1.00000000	      1.00000000	      0.01000000
      0.97097191	      1.00000000	      1.00000000	      1.00000000	      0.01000000
      0.97098745	      1.00000000	      1.00000000	      1.00000000	      0.01000000
      0.97100299	      1.00000000	      1.00000000	      1.00000000	      0.01000000
      0.97101853	      1.00000000	      1.00000000	      1.00000000	      0.01000000
      0.97103408	      1.00000000	      1.00000000	      1.00000000	      0.01000000
      0.97104962	      1.00000000	      1.00000000	      1.00000000	      0.01000000
      0.97106516	      1.00000000	      1.00000000	      1.00000000	      0.01000000
      0.97108070	      1.00000000	      1.00000000	      1.00000000	      0.01000000
      0.97109624	      1.00000000	      1.00000000	      1.00000000	      0.01000000
      0.97111178	      1.00000000	      1.00000000	      1.00000000	      0.01000000
      0.97112732	      1.00000000	      1.00000000	      1.00000000	      0.01000000
      0.97114287	      1.00000000	      1.00000000	      1.00000000	      0.01000000
      0.97115841	      1.00000000	      1.00000000	      1.00000000	      0.01000000
      0.97117395	      1.00000000	      1.00000000	      1.00000000	      0.01000000
      0.97118949	      1.00000000	      1.00000000	      1.00000000	      0.01000000
      0.97120503	      1.00000000	      1.00000000	      1.00000000	      0.01000000
      0.97122057	      1.00000000	      1.00000000	      1.00000000	      0.01000000
      0.97123612	      1.00000000	      1.00000000	      1.00000000	      0.01000000
      0.97125166	      1.00000000	      1.00000000	      1.00000000	      0.01000000
      0.97126720	      1.00000000	      1.00000000	      1.00000000	      0.01000000
      0.97128274	      1.00000000	      1.00000000	      1.00000000	      0.01000000
      0.97129828	      1.00000000	      1.00000000	      1.00000000	      0.01000000
      0.97131382	      1.00000000	      1.00000000	      1.00000000	      0.01000000
      0.97132936	      1.00000000	      1.00000000	      1.00000000	      0.01000000
      0.97134491	      1.00000000	      1.00000000	      1.00000000	      0.01000000
      0.97136378	      1.00000000	      1.00000000	      1.00000000	      0.01000000
      0.97138265	      1.00000000	      1.00000000	      1.00000000	      0.01000000
      0.97140152	      1.00000000	      1.00000000	      1.00000000	      0.01000000
      0.97142039	      1.00000000	      1.00000000	      1.00000000	      0.01000000
      0.97143926	      1.00000000	      1.00000000	      1.00000000	      0.01000000
      0.97145813	      1.00000000	      1.00000000	      1.00000000	      0.01000000
      0.97147700	      1.00000000	      1.00000000	      1.00000000	      0.01000000
      0.97150035	      1.00000000	      1.00000000	      1.00000000	      0.01000000
      0.97152370	      1.00000000	      1.00000000	      1.00000000	      0.01000000
      0.97154705	      1.00000000	      1.00000000	      1.00000000	      0.01000000
      0.97157040	      1.00000000	      1.00000000	      1.00000000	      0.01000000
      0.97159868	      1.00000000	      1.00000000	      1.00000000	      0.01000000
      0.97162696	      1.00000000	      1.00000000	      1.00000000	      0.01000000
      0.97165524	      1.00000000	      1.00000000	      1.00000000	      0.01000000
      0.97168352	      1.00000000	      1.00000000	      1.00000000	      0.01000000
      0.97171795	      1.00000000	      1.00000000	      1.00000000	      0.01000000
      0.97175239	      1.00000000	      1.00000000	      1.00000000	      0.01000000
      0.97178682	      1.00000000	      1.00000000	      1.00000000	      0.01000000
      0.97182125	      1.00000000	      1.00000000	      1.00000000	      0.01000000
      0.97186361	      1.00000000	      1.00000000	      1.00000000	      0.01000000
      0.97190597	      1.00000000	      1.00000000	      1.00000000	      0.01000000
      0.97194833	      1.00000000	      1.00000000	      1.00000000	      0.01000000
      0.97199069	      1.00000000	      1.00000000	      1.00000000	      0.01000000
      0.97204442	      1.00000000	      1.00000000	      1.00000000	      0.01000000
      0.97209815	      1.00000000	      1.00000000	      1.00000000	      0.01000000
      0.97215188	      1.00000000	      1.00000000	      1.00000000	      0.01000000
      0.97221744	      1.00000000	      1.00000000	      1.00000000	      0.01000000
      0.97228300	      1.00000000	      1.00000000	      1.00000000	      0.01000000
      0.97234856	      1.00000000	      1.00000000	      1.00000000	      0.01000000
      0.97243274	      1.00000000	      1.00000000	      1.00000000	      0.01000000
      0.97251692	      1.00000000	      1.00000000	      1.00000000	      0.01000000
      0.97260110	      1.00000000	      1.00000000	      1.00000000	      0.01000000
      0.97270905	      1.00000000	      1.00000000	      1.00000000	      0.01000000
      0.97281701	      1.00000000	      1.00000000	      1.00000000	      0.01000000
      0.97292497	      1.00000000	      1.00000000	      1.00000000	      0.01000000
      0.97303293	      1.00000000	      1.00000000	      1.00000000	      0.01000000
      0.97316462	      1.00000000	      1.00000000	      1.00000000	      0.01000000
      0.97329632	      1.00000000	      1.00000000	      1.00000000	      0.01000000
      0.97342802	      1.00000000	      1.00000000	      1.00000000	      0.01000000
      0.97355972	      1.00000000	      1.00000000	      1.00000000	      0.01000000
      0.97372644	      1.00000000	      1.00000000	      1.00000000	      0.01000000
      0.97389316	      1.00000000	      1.00000000	      1.00000000	      0.01000000
      0.97411526	      1.00000000	      1.00000000	      1.00000000	      0.01000000
      0.97429836	      1.00000000	      1.00000000	      1.00000000	      0.01000000
      0.97448146	      1.00000000	      1.00000000	      1.00000000	      0.01000000
      0.97466456	      1.00000000	      1.00000000	      1.00000000	      0.01000000
      0.97484766	      1.00000000	      1.00000000	      1.00000000	      0.01000000
      0.97503076	      1.00000000	      1.00000000	      1.00000000	      0.01000000
      0.97528524	      1.00000000	      1.00000000	      1.00000000	      0.01000000
      0.97547118	      1.00000000	      1.00000000	      1.00000000	      0.01000000
      0.97565712	      1.00000000	      1.00000000	      1.00000000	      0.01000000
      0.97584307	      1.00000000	      1.00000000	      1.00000000	      0.01000000
      0.97602901	      1.00000000	      1.00000000	      1.00000000	      0.01000000
      0.97621495	      1.00000000	      1.00000000	      1.00000000	      0.01000000
      0.97640090	      1.00000000	      1.00000000	      1.00000000	      0.01000000
      0.97658684	      1.00000000	      1.00000000	      1.00000000	      0.01000000
      0.97677278	      1.00000000	      1.00000000	      1.00000000	      0.01000000
      0.97695872	      1.00000000	      1.00000000	      1.00000000	      0.01000000
      0.97714467	      1.00000000	      1.00000000	      1.00000000	      0.01000000
      0.97736849	      1.00000000	      1.00000000	      1.00000000	      0.01000000
      0.97759231	      1.00000000	      1.00000000	      1.00000000	      0.01000000
      0.97791408	      1.00000000	      1.00000000	      1.00000000	      0.01000000
      0.97815870	      1.00000000	      1.00000000	      1.00000000	      0.01000000
      0.97840332	      1.00000000	      1.00000000	      1.00000000	      0.01000000
      0.97864793	      1.00000000	      1.00000000	      1.00000000	      0.01000000
      0.97886701	      1.00000000	      1.00000000	      1.00000000	      0.01000000
      0.97908610	      1.00000000	      1.00000000	      1.00000000	      0.01000000
      0.97930518	      1.00000000	      1.00000000	      1.00000000	      0.01000000
      0.97952426	      1.00000000	      1.00000000	      1.00000000	      0.01000000
      0.97974334	      1.00000000	      1.00000000	      1.00000000	      0.01000000
      0.97996242	      1.00000000	      1.00000000	      1.00000000	      0.01000000
      0.98018150	      1.00000000	      1.00000000	      1.00000000	      0.01000000
      0.98027731	      1.00000000	      1.00000000	      1.00000000	      0.01000000
      0.98036868	      1.00000000	      1.00000000	      1.00000000	      0.01000000
      0.98046005	      1.00000000	      1.00000000	      1.00000000	      0.01000000
      0.98053774	      1.00000000	      1.00000000	      1.00000000	      0.01000000
      0.98061543	      1.00000000	      1.00000000	      1.00000000	      0.01000000
      0.98068200	      1.00000000	      1.00000000	      1.00000000	      0.01000000
      0.98074858	      1.00000000	      1.00000000	      1.00000000	      0.01000000
      0.98081515	      1.00000000	      1.00000000	      1.00000000	      0.01000000
      0.98087507	      1.00000000	      1.00000000	      1.00000000	      0.01000000
      0.98093498	      1.00000000	      1.00000000	      1.00000000	      0.01000000
      0.98099489	      1.00000000	      1.00000000	      1.00000000	      0.01000000
      0.98105481	      1.00000000	      1.00000000	      1.00000000	      0.01000000
      0.98111472	      1.00000000	      1.00000000	      1.00000000	      0.01000000
      0.98117463	      1.00000000	      1.00000000	      1.00000000	      0.01000000
      0.98122848	      1.00000000	      1.00000000	      1.00000000	      0.01000000
      0.98128233	      1.00000000	      1.00000000	      1.00000000	      0.01000000
      0.98133618	      1.00000000	      1.00000000	      1.00000000	      0.01000000
      0.98139002	      1.00000000	      1.00000000	      1.00000000	      0.01000000
      0.98144387	      1.00000000	      1.00000000	      1.00000000	      0.01000000
      0.98149772	      1.00000000	      1.00000000	      1.00000000	      0.01000000
      0.98155156	      1.00000000	      1.00000000	      1.00000000	      0.01000000
      0.98160541	      1.00000000	      1.00000000	      1.00000000	      0.01000000
      0.98165926	      1.00000000	      1.00000000	      1.00000000	      0.01000000
      0.98171310	      1.00000000	      1.00000000	      1.00000000	      0.01000000
      0.98176695	      1.00000000	      1.00000000	      1.00000000	      0.01000000
      0.98182080	      1.00000000	      1.00000000	      1.00000000	      0.01000000
      0.98187465	      1.00000000	      1.00000000	      1.00000000	      0.01000000
      0.98192849	      1.00000000	      1.00000000	      1.00000000	      0.01000000
      0.98198234	      1.00000000	      1.00000000	      1.00000000	      0.01000000
      0.98203619	      1.00000000	      1.00000000	      1.00000000	      0.01000000
      0.98209003	      1.00000000	      1.00000000	      1.00000000	      0.01000000
      0.98214388	      1.00000000	      1.00000000	      1.00000000	      0.01000000
      0.98219773	      1.00000000	      1.00000000	      1.00000000	      0.01000000
      0.98225157	      1.00000000	      1.00000000	      1.00000000	      0.01000000
      0.98230542	      1.00000000	      1.00000000	      1.00000000	      0.01000000
      0.98235927	      1.00000000	      1.00000000	      1.00000000	      0.01000000
      0.98241312	      1.00000000	      1.00000000	      1.00000000	      0.01000000
      0.98246696	      1.00000000	      1.00000000	      1.00000000	      0.01000000
      0.98252081	      1.00000000	      1.00000000	      1.00000000	      0.01000000
      0.98257466	      1.00000000	      1.00000000	      1.00000000	      0.01000000
      0.98262850	      1.00000000	      1.00000000	      1.00000000	      0.01000000
      0.98268235	      1.00000000	      1.00000000	      1.00000000	      0.01000000
      0.98273620	      1.00000000	      1.00000000	      1.00000000	      0.01000000
      0.98279004	      1.00000000	      1.00000000	      1.00000000	      0.01000000
      0.98284389	      1.00000000	      1.00000000	      1.00000000	      0.01000000
      0.98289774	      1.00000000	      1.00000000	      1.00000000	      0.01000000
      0.98295159	      1.00000000	      1.00000000	      1.00000000	      0.01000000
      0.98300543	      1.00000000	      1.00000000	      1.00000000	      0.01000000
      0.98305928	      1.00000000	      1.00000000	      1.00000000	      0.01000000
      0.98311313	      1.00000000	      1.00000000	      1.00000000	      0.01000000
      0.98316697	      1.00000000	      1.00000000	      1.00000000	      0.01000000
      0.98322082	      1.00000000	      1.00000000	      1.00000000	      0.01000000
      0.98327467	      1.00000000	      1.00000000	      1.00000000	      0.01000000
      0.98332851	      1.00000000	      1.00000000	      1.00000000	      0.01000000
      0.98338236	      1.00000000	      1.00000000	      1.00000000	      0.01000000
      0.98343621	      1.00000000	      1.00000000	      1.00000000	      0.01000000
      0.98349006	      1.00000000	      1.00000000	      1.00000000	      0.01000000
      0.98354390	      1.00000000	      1.00000000	      1.00000000	      0.01000000
      0.98359775	      1.00000000	      1.00000000	      1.00000000	      0.01000000
      0.98365160	      1.00000000	      1.00000000	      1.00000000	      0.01000000
      0.98370544	      1.00000000	      1.00000000	      1.00000000	      0.01000000
      0.98377119	      1.00000000	      1.00000000	      1.00000000	      0.01000000
      0.98383693	      1.00000000	      1.00000000	      1.00000000	      0.01000000
      0.98390267	      1.00000000	      1.00000000	      1.00000000	      0.01000000
      0.98396841	      1.00000000	      1.00000000	      1.00000000	      0.01000000
      0.98405218	      1.00000000	      1.00000000	      1.00000000	      0.01000000
      0.98413595	      1.00000000	      1.00000000	      1.00000000	      0.01000000
      0.98422011	      1.00000000	      1.00000000	      1.00000000	      0.01000000
      0.98430426	      1.00000000	      1.00000000	      1.00000000	      0.01000000
      0.98437645	      1.00000000	      1.00000000	      1.00000000	      0.01000000
      0.98444864	      1.00000000	      1.00000000	      1.00000000	      0.01000000
      0.98452082	      1.00000000	      1.00000000	      1.00000000	      0.01000000
      0.98458438	      1.00000000	      1.00000000	      1.00000000	      0.01000000
      0.98464794	      1.00000000	      1.00000000	      1.00000000	      0.01000000
      0.98471149	      1.00000000	      1.00000000	      1.00000000	      0.01000000
      0.98477505	      1.00000000	      1.00000000	      1.00000000	      0.01000000
      0.98483861	      1.00000000	      1.00000000	      1.00000000	      0.01000000
      0.98490216	      1.00000000	      1.00000000	      1.00000000	      0.01000000
      0.98495920	      1.00000000	      1.00000000	      1.00000000	      0.01000000
      0.98501624	      1.00000000	      1.00000000	      1.00000000	      0.01000000
      0.98507327	      1.00000000	      1.00000000	      1.00000000	      0.01000000
      0.98513031	      1.00000000	      1.00000000	      1.00000000	      0.01000000
      0.98518734	      1.00000000	      1.00000000	      1.00000000	      0.01000000
      0.98524438	      1.00000000	      1.00000000	      1.00000000	      0.01000000
      0.98530142	      1.00000000	      1.00000000	      1.00000000	      0.01000000
      0.98535845	      1.00000000	      1.00000000	      1.00000000	      0.01000000
      0.98541549	      1.00000000	      1.00000000	      1.00000000	      0.01000000
      0.98547253	      1.00000000	      1.00000000	      1.00000000	      0.01000000
      0.98552956	      1.00000000	      1.00000000	      1.00000000	      0.01000000
      0.98558660	      1.00000000	      1.00000000	      1.00000000	      0.01000000
      0.98564364	      1.00000000	      1.00000000	      1.00000000	      0.01000000
      0.98570067	      1.00000000	      1.00000000	      1.00000000	      0.01000000
      0.98575771	      1.00000000	      1.00000000	      1.00000000	      0.01000000
      0.98581475	      1.00000000	      1.00000000	      1.00000000	      0.01000000
      0.98587178	      1.00000000	      1.00000000	      1.00000000	      0.01000000
      0.98592882	      1.00000000	      1.00000000	      1.00000000	      0.01000000
      0.98598586	      1.00000000	      1.00000000	      1.00000000	      0.01000000
      0.98604289	      1.00000000	      1.00000000	      1.00000000	      0.01000000
      0.98609993	      1.00000000	      1.00000000	      1.00000000	      0.01000000
      0.98615697	      1.00000000	      1.00000000	      1.00000000	      0.01000000
      0.98621400	      1.00000000	      1.00000000	      1.00000000	      0.01000000
      0.98627104	      1.00000000	      1.00000000	      1.00000000	      0.01000000
      0.98632808	      1.00000000	      1.00000000	      1.00000000	      0.01000000
      0.98638511	      1.00000000	      1.00000000	      1.00000000	      0.01000000
      0.98644215	      1.00000000	      1.00000000	      1.00000000	      0.01000000
      0.98649919	      1.00000000	      1.00000000	      1.00000000	      0.01000000
      0.98655622	      1.00000000	      1.00000000	      1.00000000	      0.01000000
      0.98661326	      1.00000000	      1.00000000	      1.00000000	      0.01000000
      0.98667030	      1.00000000	      1.00000000	      1.00000000	      0.01000000
      0.98672733	      1.00000000	      1.00000000	      1.00000000	      0.01000000
      0.98678437	      1.00000000	      1.00000000	      1.00000000	      0.01000000
      0.98684141	      1.00000000	      1.00000000	      1.00000000	      0.01000000
      0.98689844	      1.00000000	      1.00000000	      1.00000000	      0.01000000
      0.98695548	      1.00000000	      1.00000000	      1.00000000	      0.01000000
      0.98701252	      1.00000000	      1.00000000	      1.00000000	      0.01000000
      0.98706955	      1.00000000	      1.00000000	      1.00000000	      0.01000000
      0.98712659	      1.00000000	      1.00000000	      1.00000000	      0.01000000
      0.98718362	      1.00000000	      1.00000000	      1.00000000	      0.01000000
      0.98724066	      1.00000000	      1.00000000	      1.00000000	      0.01000000
      0.98729770	      1.00000000	      1.00000000	      1.00000000	      0.01000000
      0.98735473	      1.00000000	      1.00000000	      1.00000000	      0.01000000
      0.98741177	      1.00000000	      1.00000000	      1.00000000	      0.01000000
      0.98746881	      1.00000000	      1.00000000	      1.00000000	      0.01000000
      0.98752584	      1.00000000	      1.00000000	      1.00000000	      0.01000000
      0.98758288	      1.00000000	      1.00000000	      1.00000000	      0.01000000
      0.98763992	      1.00000000	      1.00000000	      1.00000000	      0.01000000
      0.98769695	      1.00000000	      1.00000000	      1.00000000	      0.01000000
      0.98775399	      1.00000000	      1.00000000	      1.00000000	      0.01000000
      0.98781103	      1.00000000	      1.00000000	      1.00000000	      0.01000000
      0.98786806	      1.00000000	      1.00000000	      1.00000000	      0.01000000
      0.98792510	      1.00000000	      1.00000000	      1.00000000	      0.01000000
      0.98798214	      1.00000000	      1.00000000	      1.00000000	      0.01000000
      0.98803917	      1.00000000	      1.00000000	      1.00000000	      0.01000000
      0.98809621	      1.00000000	      1.00000000	      1.00000000	      0.01000000
      0.98815325	      1.00000000	      1.00000000	      1.00000000	      0.01000000
      0.98821028	      1.00000000	      1.00000000	      1.00000000	      0.01000000
      0.98827878	      1.00000000	      1.00000000	      1.00000000	      0.01000000
      0.98834728	      1.00000000	      1.00000000	      1.00000000	      0.01000000
      0.98841577	      1.00000000	      1.00000000	      1.00000000	      0.01000000
      0.98848427	      1.00000000	      1.00000000	      1.00000000	      0.01000000
      0.98855277	      1.00000000	      1.00000000	      1.00000000	      0.01000000
      0.98862127	      1.00000000	      1.00000000	      1.00000000	      0.01000000
      0.98868976	      1.00000000	      1.00000000	      1.00000000	      0.01000000
      0.98875826	      1.00000000	      1.00000000	      1.00000000	      0.01000000
      0.98882676	      1.00000000	      1.00000000	      1.00000000	      0.01000000
      0.98889526	      1.00000000	      1.00000000	      1.00000000	      0.01000000
      0.98896375	      1.00000000	      1.00000000	      1.00000000	      0.01000000
      0.98903225	      1.00000000	      1.00000000	      1.00000000	      0.01000000
      0.98910075	      1.00000000	      1.00000000	      1.00000000	      0.01000000
      0.98918307	      1.00000000	      1.00000000	      1.00000000	      0.01000000
      0.98926540	      1.00000000	      1.00000000	      1.00000000	      0.01000000
      0.98934773	      1.00000000	      1.00000000	      1.00000000	      0.01000000
      0.98943005	      1.00000000	      1.00000000	      1.00000000	      0.01000000
      0.98951238	      1.00000000	      1.00000000	      1.00000000	      0.01000000
      0.98959470	      1.00000000	      1.00000000	      1.00000000	      0.01000000
      0.98967703	      1.00000000	      1.00000000	      1.00000000	      0.01000000
      0.98975936	      1.00000000	      1.00000000	      1.00000000	      0.01000000
      0.98984168	      1.00000000	      1.00000000	      1.00000000	      0.01000000
      0.98994298	      1.00000000	      1.00000000	      1.00000000	      0.01000000
      0.99004427	      1.00000000	      1.00000000	      1.00000000	      0.01000000
      0.99014556	      1.00000000	      1.00000000	      1.00000000	      0.01000000
      0.99024685	      1.00000000	      1.00000000	      1.00000000	      0.01000000
      0.99034814	      1.00000000	      1.00000000	      1.00000000	      0.01000000
      0.99047155	      1.00000000	      1.00000000	      1.00000000	      0.01000000
      0.99059497	      1.00000000	      1.00000000	      1.00000000	      0.01000000
      0.99071838	      1.00000000	      1.00000000	      1.00000000	      0.01000000
      0.99087559	      1.00000000	      1.00000000	      1.00000000	      0.01000000
      0.99103280	      1.00000000	      1.00000000	      1.00000000	      0.01000000
      0.99119558	      1.00000000	      1.00000000	      1.00000000	      0.01000000
      0.99135837	      1.00000000	      1.00000000	      1.00000000	      0.01000000
      0.99150402	      1.00000000	      1.00000000	      1.00000000	      0.01000000
      0.99164968	      1.00000000	      1.00000000	      1.00000000	      0.01000000
      0.99179534	      1.00000000	      1.00000000	      1.00000000	      0.01000000
      0.99194099	      1.00000000	      1.00000000	      1.00000000	      0.01000000
      0.99208665	      1.00000000	      1.00000000	      1.00000000	      0.01000000
      0.99223231	      1.00000000	      1.00000000	      1.00000000	      0.01000000
      0.99237796	      1.00000000	      1.00000000	      1.00000000	      0.01000000
      0.99252362	      1.00000000	      1.00000000	      1.00000000	      0.01000000
      0.99266928	      1.00000000	      1.00000000	      1.00000000	      0.01000000
      0.99281493	      1.00000000	      1.00000000	      1.00000000	      0.01000000
      0.99296059	      1.00000000	      1.00000000	      1.00000000	      0.01000000
      0.99310625	      1.00000000	      1.00000000	      1.00000000	      0.01000000
      0.99325190	      1.00000000	      1.00000000	      1.00000000	      0.01000000
      0.99339756	      1.00000000	      1.00000000	      1.00000000	      0.01000000
      0.99354322	      1.00000000	      1.00000000	      1.00000000	      0.01000000
      0.99368887	      1.00000000	      1.00000000	      1.00000000	      0.01000000
      0.99383453	      1.00000000	      1.00000000	      1.00000000	      0.01000000
      0.99398019	      1.00000000	      1.00000000	      1.00000000	      0.01000000
      0.99412584	      1.00000000	      1.00000000	      1.00000000	      0.01000000
      0.99427150	      1.00000000	      1.00000000	      1.00000000	      0.01000000
      0.99441716	      1.00000000	      1.00000000	      1.00000000	      0.01000000
      0.99456281	      1.00000000	      1.00000000	      1.00000000	      0.01000000
      0.99470847	      1.00000000	      1.00000000	      1.00000000	      0.01000000
      0.99485413	      1.00000000	      1.00000000	      1.00000000	      0.01000000
      0.99499978	      1.00000000	      1.00000000	      1.00000000	      0.01000000
      0.99514544	      1.00000000	      1.00000000	      1.00000000	      0.01000000
      0.99532203	      1.00000000	      1.00000000	      1.00000000	      0.01000000
      0.99549862	      1.00000000	      1.00000000	      1.00000000	      0.01000000
      0.99567521	      1.00000000	      1.00000000	      1.00000000	      0.01000000
      0.99585180	      1.00000000	      1.00000000	      1.00000000	      0.01000000
      0.99602839	      1.00000000	      1.00000000	      1.00000000	      0.01000000
      0.99625195	      1.00000000	      1.00000000	      1.00000000	      0.01000000
      0.99647551	      1.00000000	      1.00000000	      1.00000000	      0.01000000
      0.99677460	      1.00000000	      1.00000000	      1.00000000	      0.01000000
      0.99700340	      1.00000000	      1.00000000	      1.00000000	      0.01000000
      0.99723220	      1.00000000	      1.00000000	      1.00000000	      0.01000000
      0.99746100	      1.00000000	      1.00000000	      1.00000000	      0.01000000
      0.99766176	      1.00000000	      1.00000000	      1.00000000	      0.01000000
      0.99786252	      1.00000000	      1.00000000	      1.00000000	      0.01000000
      0.99806329	      1.00000000	      1.00000000	      1.00000000	      0.01000000
      0.99826405	      1.00000000	      1.00000000	      1.00000000	      0.01000000
      0.99846481	      1.00000000	      1.00000000	      1.00000000	      0.01000000
      0.99866557	      1.00000000	      1.00000000	      1.00000000	      0.01000000
      0.99884404	      1.00000000	      1.00000000	      1.00000000	      0.01000000
      0.99902251	      1.00000000	      1.00000000	      1.00000000	      0.01000000
      0.99920097	      1.00000000	      1.00000000	      1.00000000	      0.01000000
      0.99937944	      1.00000000	      1.00000000	      1.00000000	      0.01000000
      0.99955790	      1.00000000	      1.00000000	      1.00000000	      0.01000000
      0.99973637	      1.00000000	      1.00000000	      1.00000000	      0.01000000
      0.99991484	      1.00000000	      1.00000000	      1.00000000	      0.01000000
      1.00009330	      1.00000000	      1.00000000	      1.00000000	      0.01000000
      1.00027177	      1.00000000	      1.00000000	      1.00000000	      0.01000000
      1.00045023	      1.00000000	      1.00000000	      1.00000000	      0.01000000
      1.00062870	      1.00000000	      1.00000000	      1.00000000	      0.01000000
      1.00080717	      1.00000000	      1.00000000	      1.00000000	      0.01000000
      1.00098563	      1.00000000	      1.00000000	      1.00000000	      0.01000000
      1.00116410	      1.00000000	      1.00000000	      1.00000000	      0.01000000
      1.00134256	      1.00000000	      1.00000000	      1.00000000	      0.01000000
      1.00152103	      1.00000000	      1.00000000	      1.00000000	      0.01000000
      1.00169950	      1.00000000	      1.00000000	      1.00000000	      0.01000000
      1.00187796	      1.00000000	      1.00000000	      1.00000000	      0.01000000
      1.00205643	      1.00000000	      1.00000000	      1.00000000	      0.01000000
      1.00223489	      1.00000000	      1.00000000	      1.00000000	      0.01000000
      1.00241336	      1.00000000	      1.00000000	      1.00000000	      0.01000000
      1.00259183	      1.00000000	      1.00000000	      1.00000000	      0.01000000
      1.00277029	      1.00000000	      1.00000000	      1.00000000	      0.01000000
      1.00294876	      1.00000000	      1.00000000	      1.00000000	      0.01000000
      1.00312722	      1.00000000	      1.00000000	      1.00000000	      0.01000000
      1.00330569	      1.00000000	      1.00000000	      1.00000000	      0.01000000
      1.00348416	      1.00000000	      1.00000000	      1.00000000	      0.01000000
      1.00366262	      1.00000000	      1.00000000	      1.00000000	      0.01000000
      1.00384109	      1.00000000	      1.00000000	      1.00000000	      0.01000000
      1.00401955	      1.00000000	      1.00000000	      1.00000000	      0.01000000
      1.00419802	      1.00000000	      1.00000000	      1.00000000	      0.01000000
      1.00437648	      1.00000000	      1.00000000	      1.00000000	      0.01000000
      1.00455495	      1.00000000	      1.00000000	      1.00000000	      0.01000000
      1.00473342	      1.00000000	      1.00000000	      1.00000000	      0.01000000
      1.00491188	      1.00000000	      1.00000000	      1.00000000	      0.01000000
      1.00509035	      1.00000000	      1.00000000	      1.00000000	      0.01000000
      1.00526881	      1.00000000	      1.00000000	      1.00000000	      0.01000000
      1.00544728	      1.00000000	      1.00000000	      1.00000000	      0.01000000
      1.00562575	      1.00000000	      1.00000000	      1.00000000	      0.01000000
      1.00580421	      1.00000000	      1.00000000	      1.00000000	      0.01000000
      1.00598268	      1.00000000	      1.00000000	      1.00000000	      0.01000000
      1.00616114	      1.00000000	      1.00000000	      1.00000000	      0.01000000
      1.00633961	      1.00000000	      1.00000000	      1.00000000	      0.01000000
      1.00651808	      1.00000000	      1.00000000	      1.00000000	      0.01000000
      1.00669654	      1.00000000	      1.00000000	      1.00000000	      0.01000000
      1.00687501	      1.00000000	      1.00000000	      1.00000000	      0.01000000
      1.00705347	      1.00000000	      1.00000000	      1.00000000	      0.01000000
      1.00723194	      1.00000000	      1.00000000	      1.00000000	      0.01000000
      1.00741041	      1.00000000	      1.00000000	      1.00000000	      0.01000000
      1.00758887	      1.00000000	      1.00000000	      1.00000000	      0.01000000
      1.00776734	      1.00000000	      1.00000000	      1.00000000	      0.01000000
      1.00794580	      1.00000000	      1.00000000	      1.00000000	      0.01000000
      1.00812427	      1.00000000	      1.00000000	      1.00000000	      0.01000000
      1.00830274	      1.00000000	      1.00000000	      1.00000000	      0.01000000
      1.00848120	      1.00000000	      1.00000000	      1.00000000	      0.01000000
      1.00865967	      1.00000000	      1.00000000	      1.00000000	      0.01000000
      1.00883813	      1.00000000	      1.00000000	      1.00000000	      0.01000000
      1.00901660	      1.00000000	      1.00000000	      1.00000000	      0.01000000
      1.00919507	      1.00000000	      1.00000000	      1.00000000	      0.01000000
      1.00937353	      1.00000000	      1.00000000	      1.00000000	      0.01000000
      1.00955200	      1.00000000	      1.00000000	      1.00000000	      0.01000000
      1.00973046	      1.00000000	      1.00000000	      1.00000000	      0.01000000
      1.00990893	      1.00000000	      1.00000000	      1.00000000	      0.01000000
      1.01008739	      1.00000000	      1.00000000	      1.00000000	      0.01000000
      1.01026586	      1.00000000	      1.00000000	      1.00000000	      0.01000000
      1.01044433	      1.00000000	      1.00000000	      1.00000000	      0.01000000
      1.01062279	      1.00000000	      1.00000000	      1.00000000	      0.01000000
      1.01080126	      1.00000000	      1.00000000	      1.00000000	      0.01000000
      1.01097972	      1.00000000	      1.00000000	      1.00000000	      0.01000000
      1.01115819	      1.00000000	      1.00000000	      1.00000000	      0.01000000
      1.01133666	      1.00000000	      1.00000000	      1.00000000	      0.01000000
      1.01151512	      1.00000000	      1.00000000	      1.00000000	      0.01000000
      1.01169359	      1.00000000	      1.00000000	      1.00000000	      0.01000000
      1.01187205	      1.00000000	      1.00000000	      1.00000000	      0.01000000
      1.01205052	      1.00000000	      1.00000000	      1.00000000	      0.01000000
      1.01222899	      1.00000000	      1.00000000	      1.00000000	      0.01000000
      1.01240745	      1.00000000	      1.00000000	      1.00000000	      0.01000000
      1.01258592	      1.00000000	      1.00000000	      1.00000000	      0.01000000
      1.01276438	      1.00000000	      1.00000000	      1.00000000	      0.01000000
      1.01294285	      1.00000000	      1.00000000	      1.00000000	      0.01000000
      1.01312132	      1.00000000	      1.00000000	      1.00000000	      0.01000000
      1.01329978	      1.00000000	      1.00000000	      1.00000000	      0.01000000
      1.01347825	      1.00000000	      1.00000000	      1.00000000	      0.01000000
      1.01365671	      1.00000000	      1.00000000	      1.00000000	      0.01000000
      1.01383518	      1.00000000	      1.00000000	      1.00000000	      0.01000000
      1.01401365	      1.00000000	      1.00000000	      1.00000000	      0.01000000
      1.01419211	      1.00000000	      1.00000000	      1.00000000	      0.01000000
      1.01437058	      1.00000000	      1.00000000	      1.00000000	      0.01000000
      1.01454904	      1.00000000	      1.00000000	      1.00000000	      0.01000000
      1.01472751	      1.00000000	      1.00000000	      1.00000000	      0.01000000
      1.01490598	      1.00000000	      1.00000000	      1.00000000	      0.01000000
      1.01508444	      1.00000000	      1.00000000	      1.00000000	      0.01000000
      1.01526291	      1.00000000	      1.00000000	      1.00000000	      0.01000000
      1.01544137	      1.00000000	      1.00000000	      1.00000000	      0.01000000
      1.01561984	      1.00000000	      1.00000000	      1.00000000	      0.01000000
      1.01579830	      1.00000000	      1.00000000	      1.00000000	      0.01000000
      1.01597677	      1.00000000	      1.00000000	      1.00000000	      0.01000000
      1.01615524	      1.00000000	      1.00000000	      1.00000000	      0.01000000
      1.01633370	      1.00000000	      1.00000000	      1.00000000	      0.01000000
      1.01651217	      1.00000000	      1.00000000	      1.00000000	      0.01000000
      1.01669063	      1.00000000	      1.00000000	      1.00000000	      0.01000000
      1.01686910	      1.00000000	      1.00000000	      1.00000000	      0.01000000
      1.01704757	      1.00000000	      1.00000000	      1.00000000	      0.01000000
      1.01722603	      1.00000000	      1.00000000	      1.00000000	      0.01000000
      1.01740450	      1.00000000	      1.00000000	      1.00000000	      0.01000000
      1.01758296	      1.00000000	      1.00000000	      1.00000000	      0.01000000
      1.01776143	      1.00000000	      1.00000000	      1.00000000	      0.01000000
      1.01793990	      1.00000000	      1.00000000	      1.00000000	      0.01000000
      1.01811836	      1.00000000	      1.00000000	      1.00000000	      0.01000000
      1.01829683	      1.00000000	      1.00000000	      1.00000000	      0.01000000
      1.01847529	      1.00000000	      1.00000000	      1.00000000	      0.01000000
      1.01865376	      1.00000000	      1.00000000	      1.00000000	      0.01000000
      1.01883223	      1.00000000	      1.00000000	      1.00000000	      0.01000000
      1.01901069	      1.00000000	      1.00000000	      1.00000000	      0.01000000
      1.01918916	      1.00000000	      1.00000000	      1.00000000	      0.01000000
      1.01936762	      1.00000000	      1.00000000	      1.00000000	      0.01000000
      1.01954609	      1.00000000	      1.00000000	      1.00000000	      0.01000000
      1.01972456	      1.00000000	      1.00000000	      1.00000000	      0.01000000
      1.01990302	      1.00000000	      1.00000000	      1.00000000	      0.01000000
      1.02008149	      1.00000000	      1.00000000	      1.00000000	      0.01000000
      1.02025995	      1.00000000	      1.00000000	      1.00000000	      0.01000000
      1.02043842	      1.00000000	      1.00000000	      1.00000000	      0.01000000
      1.02061689	      1.00000000	      1.00000000	      1.00000000	      0.01000000
      1.02079535	      1.00000000	      1.00000000	      1.00000000	      0.01000000
      1.02097382	      1.00000000	      1.00000000	      1.00000000	      0.01000000
      1.02115228	      1.00000000	      1.00000000	      1.00000000	      0.01000000
      1.02133075	      1.00000000	      1.00000000	      1.00000000	      0.01000000
      1.02150922	      1.00000000	      1.00000000	      1.00000000	      0.01000000
      1.02168768	      1.00000000	      1.00000000	      1.00000000	      0.01000000
      1.02186615	      1.00000000	      1.00000000	      1.00000000	      0.01000000
      1.02204461	      1.00000000	      1.00000000	      1.00000000	      0.01000000
      1.02222308	      1.00000000	      1.00000000	      1.00000000	      0.01000000
      1.02240154	      1.00000000	      1.00000000	      1.00000000	      0.01000000
      1.02258001	      1.00000000	      1.00000000	      1.00000000	      0.01000000
      1.02275848	      1.00000000	      1.00000000	      1.00000000	      0.01000000
      1.02293694	      1.00000000	      1.00000000	      1.00000000	      0.01000000
      1.02311541	      1.00000000	      1.00000000	      1.00000000	      0.01000000
      1.02329387	      1.00000000	      1.00000000	      1.00000000	      0.01000000
      1.02347234	      1.00000000	      1.00000000	      1.00000000	      0.01000000
      1.02365081	      1.00000000	      1.00000000	      1.00000000	      0.01000000
      1.02382927	      1.00000000	      1.00000000	      1.00000000	      0.01000000
      1.02400774	      1.00000000	      1.00000000	      1.00000000	      0.01000000
      1.02418620	      1.00000000	      1.00000000	      1.00000000	      0.01000000
      1.02436467	      1.00000000	      1.00000000	      1.00000000	      0.01000000
      1.02454314	      1.00000000	      1.00000000	      1.00000000	      0.01000000
      1.02472160	      1.00000000	      1.00000000	      1.00000000	      0.01000000
      1.02490007	      1.00000000	      1.00000000	      1.00000000	      0.01000000
      1.02507853	      1.00000000	      1.00000000	      1.00000000	      0.01000000
      1.02529305	      1.00000000	      1.00000000	      1.00000000	      0.01000000
      1.02550757	      1.00000000	      1.00000000	      1.00000000	      0.01000000
      1.02566305	      1.00000000	      1.00000000	      1.00000000	      0.01000000
      1.02586026	      1.00000000	      1.00000000	      1.00000000	      0.01000000
      1.02605747	      1.00000000	      1.00000000	      1.00000000	      0.01000000
      1.02624169	      1.00000000	      1.00000000	      1.00000000	      0.01000000
      1.02642590	      1.00000000	      1.00000000	      1.00000000	      0.01000000
      1.02662839	      1.00000000	      1.00000000	      1.00000000	      0.01000000
      1.02683087	      1.00000000	      1.00000000	      1.00000000	      0.01000000
      1.02701302	      1.00000000	      1.00000000	      1.00000000	      0.01000000
      1.02719517	      1.00000000	      1.00000000	      1.00000000	      0.01000000
      1.02739826	      1.00000000	      1.00000000	      1.00000000	      0.01000000
      1.02760135	      1.00000000	      1.00000000	      1.00000000	      0.01000000
      1.02777313	      1.00000000	      1.00000000	      1.00000000	      0.01000000
      1.02798086	      1.00000000	      1.00000000	      1.00000000	      0.01000000
      1.02818858	      1.00000000	      1.00000000	      1.00000000	      0.01000000
      1.02833071	      1.00000000	      1.00000000	      1.00000000	      0.01000000
      1.02854103	      1.00000000	      1.00000000	      1.00000000	      0.01000000
      1.02875136	      1.00000000	      1.00000000	      1.00000000	      0.01000000
      1.02890921	      1.00000000	      1.00000000	      1.00000000	      0.01000000
      1.02906706	      1.00000000	      1.00000000	      1.00000000	      0.01000000
      1.02925437	      1.00000000	      1.00000000	      1.00000000	      0.01000000
      1.02944168	      1.00000000	      1.00000000	      1.00000000	      0.01000000
      1.02962329	      1.00000000	      1.00000000	      1.00000000	      0.01000000
      1.02980490	      1.00000000	      1.00000000	      1.00000000	      0.01000000
      1.03000188	      1.00000000	      1.00000000	      1.00000000	      0.01000000
      1.03019886	      1.00000000	      1.00000000	      1.00000000	      0.01000000
      1.03035655	      1.00000000	      1.00000000	      1.00000000	      0.01000000
      1.03056616	      1.00000000	      1.00000000	      1.00000000	      0.01000000
      1.03077577	      1.00000000	      1.00000000	      1.00000000	      0.01000000
      1.03093793	      1.00000000	      1.00000000	      1.00000000	      0.01000000
      1.03110008	      1.00000000	      1.00000000	      1.00000000	      0.01000000
      1.03127725	      1.00000000	      1.00000000	      1.00000000	      0.01000000
      1.03145441	      1.00000000	      1.00000000	      1.00000000	      0.01000000
      1.03164639	      1.00000000	      1.00000000	      1.00000000	      0.01000000
      1.03183837	      1.00000000	      1.00000000	      1.00000000	      0.01000000
      1.03198517	      1.00000000	      1.00000000	      1.00000000	      0.01000000
      1.03219764	      1.00000000	      1.00000000	      1.00000000	      0.01000000
      1.03241011	      1.00000000	      1.00000000	      1.00000000	      0.01000000
      1.03255015	      1.00000000	      1.00000000	      1.00000000	      0.01000000
      1.03269018	      1.00000000	      1.00000000	      1.00000000	      0.01000000
      1.03287812	      1.00000000	      1.00000000	      1.00000000	      0.01000000
      1.03306605	      1.00000000	      1.00000000	      1.00000000	      0.01000000
      1.03322836	      1.00000000	      1.00000000	      1.00000000	      0.01000000
      1.03342783	      1.00000000	      1.00000000	      1.00000000	      0.01000000
      1.03366832	      1.00000000	      1.00000000	      1.00000000	      0.01000000
      1.03390881	      1.00000000	      1.00000000	      1.00000000	      0.01000000
      1.03406000	      1.00000000	      1.00000000	      1.00000000	      0.01000000
      1.03424385	      1.00000000	      1.00000000	      1.00000000	      0.01000000
      1.03448763	      1.00000000	      1.00000000	      1.00000000	      0.01000000
      1.03464183	      1.00000000	      1.00000000	      1.00000000	      0.01000000
      1.03479603	      1.00000000	      1.00000000	      1.00000000	      0.01000000
      1.03495023	      1.00000000	      1.00000000	      1.00000000	      0.01000000
      1.03513424	      1.00000000	      1.00000000	      1.00000000	      0.01000000
      1.03531825	      1.00000000	      1.00000000	      1.00000000	      0.01000000
      1.03547962	      1.00000000	      1.00000000	      1.00000000	      0.01000000
      1.03568182	      1.00000000	      1.00000000	      1.00000000	      0.01000000
      1.03593360	      1.00000000	      1.00000000	      1.00000000	      0.01000000
      1.03620115	      1.00000000	      1.00000000	      1.00000000	      0.01000000
      1.03633136	      1.00000000	      1.00000000	      1.00000000	      0.01000000
      1.03648770	      1.00000000	      1.00000000	      1.00000000	      0.01000000
      1.03669387	      1.00000000	      1.00000000	      1.00000000	      0.01000000
      1.03690004	      1.00000000	      1.00000000	      1.00000000	      0.01000000
      1.03704099	      1.00000000	      1.00000000	      1.00000000	      0.01000000
      1.03718194	      1.00000000	      1.00000000	      1.00000000	      0.01000000
      1.03734957	      1.00000000	      1.00000000	      1.00000000	      0.01000000
      1.03756026	      1.00000000	      1.00000000	      1.00000000	      0.01000000
      1.03784263	      1.00000000	      1.00000000	      1.00000000	      0.01000000
      1.03797238	      1.00000000	      1.00000000	      1.00000000	      0.01000000
      1.03812949	      1.00000000	      1.00000000	      1.00000000	      0.01000000
      1.03832465	      1.00000000	      1.00000000	      1.00000000	      0.01000000
      1.03853369	      1.00000000	      1.00000000	      1.00000000	      0.01000000
      1.03874273	      1.00000000	      1.00000000	      1.00000000	      0.01000000
      1.03888756	      1.00000000	      1.00000000	      1.00000000	      0.01000000
      1.03903240	      1.00000000	      1.00000000	      1.00000000	      0.01000000
      1.03919786	      1.00000000	      1.00000000	      1.00000000	      0.01000000
      1.03940636	      1.00000000	      1.00000000	      1.00000000	      0.01000000
      1.03960562	      1.00000000	      1.00000000	      1.00000000	      0.01000000
      1.03980488	      1.00000000	      1.00000000	      1.00000000	      0.01000000
      1.03996159	      1.00000000	      1.00000000	      1.00000000	      0.01000000
      1.04011830	      1.00000000	      1.00000000	      1.00000000	      0.01000000
      1.04029074	      1.00000000	      1.00000000	      1.00000000	      0.01000000
      1.04046317	      1.00000000	      1.00000000	      1.00000000	      0.01000000
      1.04063221	      1.00000000	      1.00000000	      1.00000000	      0.01000000
      1.04080126	      1.00000000	      1.00000000	      1.00000000	      0.01000000
      1.04097100	      1.00000000	      1.00000000	      1.00000000	      0.01000000
      1.04114074	      1.00000000	      1.00000000	      1.00000000	      0.01000000
      1.04130793	      1.00000000	      1.00000000	      1.00000000	      0.01000000
      1.04147512	      1.00000000	      1.00000000	      1.00000000	      0.01000000
      1.04164216	      1.00000000	      1.00000000	      1.00000000	      0.01000000
      1.04180920	      1.00000000	      1.00000000	      1.00000000	      0.01000000
      1.04197465	      1.00000000	      1.00000000	      1.00000000	      0.01000000
      1.04214010	      1.00000000	      1.00000000	      1.00000000	      0.01000000
      1.04230567	      1.00000000	      1.00000000	      1.00000000	      0.01000000
      1.04247124	      1.00000000	      1.00000000	      1.00000000	      0.01000000
      1.04263546	      1.00000000	      1.00000000	      1.00000000	      0.01000000
      1.04279969	      1.00000000	      1.00000000	      1.00000000	      0.01000000
      1.04296415	      1.00000000	      1.00000000	      1.00000000	      0.01000000
      1.04312862	      1.00000000	      1.00000000	      1.00000000	      0.01000000
      1.04329309	      1.00000000	      1.00000000	      1.00000000	      0.01000000
      1.04345756	      1.00000000	      1.00000000	      1.00000000	      0.01000000
      1.04362202	      1.00000000	      1.00000000	      1.00000000	      0.01000000
      1.04378649	      1.00000000	      1.00000000	      1.00000000	      0.01000000
      1.04395096	      1.00000000	      1.00000000	      1.00000000	      0.01000000
      1.04411543	      1.00000000	      1.00000000	      1.00000000	      0.01000000
      1.04427989	      1.00000000	      1.00000000	      1.00000000	      0.01000000
      1.04444436	      1.00000000	      1.00000000	      1.00000000	      0.01000000
      1.04460883	      1.00000000	      1.00000000	      1.00000000	      0.01000000
      1.04477329	      1.00000000	      1.00000000	      1.00000000	      0.01000000
      1.04491350	      1.00000000	      1.00000000	      1.00000000	      0.01000000
      1.04505370	      1.00000000	      1.00000000	      1.00000000	      0.01000000
      1.04523584	      1.00000000	      1.00000000	      1.00000000	      0.01000000
      1.04541797	      1.00000000	      1.00000000	      1.00000000	      0.01000000
      1.04555166	      1.00000000	      1.00000000	      1.00000000	      0.01000000
      1.04568536	      1.00000000	      1.00000000	      1.00000000	      0.01000000
      1.04586961	      1.00000000	      1.00000000	      1.00000000	      0.01000000
      1.04605386	      1.00000000	      1.00000000	      1.00000000	      0.01000000
      1.04618810	      1.00000000	      1.00000000	      1.00000000	      0.01000000
      1.04632233	      1.00000000	      1.00000000	      1.00000000	      0.01000000
      1.04650685	      1.00000000	      1.00000000	      1.00000000	      0.01000000
      1.04669137	      1.00000000	      1.00000000	      1.00000000	      0.01000000
      1.04682115	      1.00000000	      1.00000000	      1.00000000	      0.01000000
      1.04695093	      1.00000000	      1.00000000	      1.00000000	      0.01000000
      1.04713592	      1.00000000	      1.00000000	      1.00000000	      0.01000000
      1.04732090	      1.00000000	      1.00000000	      1.00000000	      0.01000000
      1.04745064	      1.00000000	      1.00000000	      1.00000000	      0.01000000
      1.04758038	      1.00000000	      1.00000000	      1.00000000	      0.01000000
      1.04776611	      1.00000000	      1.00000000	      1.00000000	      0.01000000
      1.04795183	      1.00000000	      1.00000000	      1.00000000	      0.01000000
      1.04807678	      1.00000000	      1.00000000	      1.00000000	      0.01000000
      1.04820173	      1.00000000	      1.00000000	      1.00000000	      0.01000000
      1.04838627	      1.00000000	      1.00000000	      1.00000000	      0.01000000
      1.04857080	      1.00000000	      1.00000000	      1.00000000	      0.01000000
      1.04869990	      1.00000000	      1.00000000	      1.00000000	      0.01000000
      1.04882900	      1.00000000	      1.00000000	      1.00000000	      0.01000000
      1.04901573	      1.00000000	      1.00000000	      1.00000000	      0.01000000
      1.04917638	      1.00000000	      1.00000000	      1.00000000	      0.01000000
      1.04933704	      1.00000000	      1.00000000	      1.00000000	      0.01000000
      1.04949770	      1.00000000	      1.00000000	      1.00000000	      0.01000000
      1.04963000	      1.00000000	      1.00000000	      1.00000000	      0.01000000
      1.04976230	      1.00000000	      1.00000000	      1.00000000	      0.01000000
      1.04996546	      1.00000000	      1.00000000	      1.00000000	      0.01000000
      1.05008966	      1.00000000	      1.00000000	      1.00000000	      0.01000000
      1.05021386	      1.00000000	      1.00000000	      1.00000000	      0.01000000
      1.05039743	      1.00000000	      1.00000000	      1.00000000	      0.01000000
      1.05066317	      1.00000000	      1.00000000	      1.00000000	      0.01000000
      1.05078748	      1.00000000	      1.00000000	      1.00000000	      0.01000000
      1.05093842	      1.00000000	      1.00000000	      1.00000000	      0.01000000
      1.05111171	      1.00000000	      1.00000000	      1.00000000	      0.01000000
      1.05128499	      1.00000000	      1.00000000	      1.00000000	      0.01000000
      1.05142650	      1.00000000	      1.00000000	      1.00000000	      0.01000000
      1.05156801	      1.00000000	      1.00000000	      1.00000000	      0.01000000
      1.05175016	      1.00000000	      1.00000000	      1.00000000	      0.01000000
      1.05188194	      1.00000000	      1.00000000	      1.00000000	      0.01000000
      1.05201372	      1.00000000	      1.00000000	      1.00000000	      0.01000000
      1.05218110	      1.00000000	      1.00000000	      1.00000000	      0.01000000
      1.05234574	      1.00000000	      1.00000000	      1.00000000	      0.01000000
      1.05251037	      1.00000000	      1.00000000	      1.00000000	      0.01000000
      1.05265755	      1.00000000	      1.00000000	      1.00000000	      0.01000000
      1.05280473	      1.00000000	      1.00000000	      1.00000000	      0.01000000
      1.05295191	      1.00000000	      1.00000000	      1.00000000	      0.01000000
      1.05309909	      1.00000000	      1.00000000	      1.00000000	      0.01000000
      1.05325998	      1.00000000	      1.00000000	      1.00000000	      0.01000000
      1.05342088	      1.00000000	      1.00000000	      1.00000000	      0.01000000
      1.05355513	      1.00000000	      1.00000000	      1.00000000	      0.01000000
      1.05368937	      1.00000000	      1.00000000	      1.00000000	      0.01000000
      1.05387079	      1.00000000	      1.00000000	      1.00000000	      0.01000000
      1.05400396	      1.00000000	      1.00000000	      1.00000000	      0.01000000
      1.05413713	      1.00000000	      1.00000000	      1.00000000	      0.01000000
      1.05429936	      1.00000000	      1.00000000	      1.00000000	      0.01000000
      1.05445749	      1.00000000	      1.00000000	      1.00000000	      0.01000000
      1.05461562	      1.00000000	      1.00000000	      1.00000000	      0.01000000
      1.05477375	      1.00000000	      1.00000000	      1.00000000	      0.01000000
      1.05490637	      1.00000000	      1.00000000	      1.00000000	      0.01000000
      1.05503899	      1.00000000	      1.00000000	      1.00000000	      0.01000000
      1.05517161	      1.00000000	      1.00000000	      1.00000000	      0.01000000
      1.05535272	      1.00000000	      1.00000000	      1.00000000	      0.01000000
      1.05549682	      1.00000000	      1.00000000	      1.00000000	      0.01000000
      1.05564091	      1.00000000	      1.00000000	      1.00000000	      0.01000000
      1.05578500	      1.00000000	      1.00000000	      1.00000000	      0.01000000
      1.05592909	      1.00000000	      1.00000000	      1.00000000	      0.01000000
      1.05607318	      1.00000000	      1.00000000	      1.00000000	      0.01014867
      1.05624810	      1.00000000	      1.00000000	      1.00000000	      0.01046937
      1.05637076	      1.00000000	      1.00000000	      1.00000000	      0.01069428
      1.05649343	      1.00000000	      1.00000000	      1.00000000	      0.01091918
      1.05666291	      1.00000000	      1.00000000	      1.00000000	      0.01122991
      1.05682693	      1.00000000	      1.00000000	      1.00000000	      0.01153063
      1.05700133	      1.00000000	      1.00000000	      1.00000000	      0.01185039
      1.05713295	      1.00000000	      1.00000000	      1.00000000	      0.01209169
      1.05726456	      1.00000000	      1.00000000	      1.00000000	      0.01233300
      1.05744298	      1.00000000	      1.00000000	      1.00000000	      0.01266013
      1.05757163	      1.00000000	      1.00000000	      1.00000000	      0.01289599
      1.05770027	      1.00000000	      1.00000000	      1.00000000	      0.01313186
      1.05786098	      1.00000000	      1.00000000	      1.00000000	      0.01342650
      1.05801541	      1.00000000	      1.00000000	      1.00000000	      0.01370964
      1.05816985	      1.00000000	      1.00000000	      1.00000000	      0.01399279
      1.05830799	      1.00000000	      1.00000000	      1.00000000	      0.01424607
      1.05844613	      1.00000000	      1.00000000	      1.00000000	      0.01449934
      1.05858427	      1.00000000	      1.00000000	      1.00000000	      0.01475262
      1.05872242	      1.00000000	      1.00000000	      1.00000000	      0.01500590
      1.05888776	      1.00000000	      1.00000000	      1.00000000	      0.01530905
      1.05902934	      1.00000000	      1.00000000	      1.00000000	      0.01556862
      1.05917091	      1.00000000	      1.00000000	      1.00000000	      0.01582819
      1.05931248	      1.00000000	      1.00000000	      1.00000000	      0.01608775
      1.05945406	      1.00000000	      1.00000000	      1.00000000	      0.01634732
      1.05959563	      1.00000000	      1.00000000	      1.00000000	      0.01660688
      1.05973720	      1.00000000	      1.00000000	      1.00000000	      0.01686645
      1.05987878	      1.00000000	      1.00000000	      1.00000000	      0.01712602
      1.06002035	      1.00000000	      1.00000000	      1.00000000	      0.01738558
      1.06016192	      1.00000000	      1.00000000	      1.00000000	      0.01764515
      1.06030350	      1.00000000	      1.00000000	      1.00000000	      0.01790471
      1.06044507	      1.00000000	      1.00000000	      1.00000000	      0.01816428
      1.06058664	      1.00000000	      1.00000000	      1.00000000	      0.01842385
      1.06072821	      1.00000000	      1.00000000	      1.00000000	      0.01868341
      1.06086979	      1.00000000	      1.00000000	      1.00000000	      0.01894298
      1.06101136	      1.00000000	      1.00000000	      1.00000000	      0.01920254
      1.06115293	      1.00000000	      1.00000000	      1.00000000	      0.01946211
      1.06129451	      1.00000000	      1.00000000	      1.00000000	      0.01972168
      1.06143608	      1.00000000	      1.00000000	      1.00000000	      0.01998124
      1.06157765	      1.00000000	      1.00000000	      1.00000000	      0.02024081
      1.06171923	      1.00000000	      1.00000000	      1.00000000	      0.02050037
      1.06186080	      1.00000000	      1.00000000	      1.00000000	      0.02075994
      1.06200237	      1.00000000	      1.00000000	      1.00000000	      0.02101951
      1.06214394	      1.00000000	      1.00000000	      1.00000000	      0.02127907
      1.06228552	      1.00000000	      1.00000000	      1.00000000	      0.02153864
      1.06242709	      1.00000000	      1.00000000	      1.00000000	      0.02179820
      1.06256866	      1.00000000	      1.00000000	      1.00000000	      0.02205777
      1.06271024	      1.00000000	      1.00000000	      1.00000000	      0.02231734
      1.06285181	      1.00000000	      1.00000000	      1.00000000	      0.02257690
      1.06299338	      1.00000000	      1.00000000	      1.00000000	      0.02283647
      1.06311955	      1.00000000	      1.00000000	      1.00000000	      0.02306778
      1.06324571	      1.00000000	      1.00000000	      1.00000000	      0.02329909
      1.06340520	      1.00000000	      1.00000000	      1.00000000	      0.02359152
      1.06354095	      1.00000000	      1.00000000	      1.00000000	      0.02384040
      1.06367670	      1.00000000	      1.00000000	      1.00000000	      0.02408928
      1.06381244	      1.00000000	      1.00000000	      1.00000000	      0.02433817
      1.06394819	      1.00000000	      1.00000000	      1.00000000	      0.02458705
      1.06408394	      1.00000000	      1.00000000	      1.00000000	      0.02483594
      1.06421968	      1.00000000	      1.00000000	      1.00000000	      0.02508482
      1.06435543	      1.00000000	      1.00000000	      1.00000000	      0.02533370
      1.06452879	      1.00000000	      1.00000000	      1.00000000	      0.02565155
      1.06464018	      1.00000000	      1.00000000	      1.00000000	      0.02585578
      1.06475157	      1.00000000	      1.00000000	      1.00000000	      0.02606001
      1.06492285	      1.00000000	      1.00000000	      1.00000000	      0.02637403
      1.06506079	      1.00000000	      1.00000000	      1.00000000	      0.02662694
      1.06530222	      1.00000000	      1.00000000	      1.00000000	      0.02706958
      1.06544629	      1.00000000	      1.00000000	      1.00000000	      0.02733373
      1.06559208	      1.00000000	      1.00000000	      1.00000000	      0.02760103
      1.06573787	      1.00000000	      1.00000000	      1.00000000	      0.02786833
      1.06586381	      1.00000000	      1.00000000	      1.00000000	      0.02809923
      1.06598974	      1.00000000	      1.00000000	      1.00000000	      0.02833013
      1.06614490	      1.00000000	      1.00000000	      1.00000000	      0.02861460
      1.06627726	      1.00000000	      1.00000000	      1.00000000	      0.02885727
      1.06640962	      1.00000000	      1.00000000	      1.00000000	      0.02909995
      1.06654198	      1.00000000	      1.00000000	      1.00000000	      0.02934262
      1.06667434	      1.00000000	      1.00000000	      1.00000000	      0.02958529
      1.06680670	      1.00000000	      1.00000000	      1.00000000	      0.02982797
      1.06697327	      1.00000000	      1.00000000	      1.00000000	      0.03013336
      1.06708715	      1.00000000	      1.00000000	      1.00000000	      0.03034216
      1.06720104	      1.00000000	      1.00000000	      1.00000000	      0.03055097
      1.06736241	      1.00000000	      1.00000000	      1.00000000	      0.03084683
      1.06751540	      1.00000000	      1.00000000	      1.00000000	      0.03112732
      1.06766838	      1.00000000	      1.00000000	      1.00000000	      0.03140781
      1.06778908	      1.00000000	      1.00000000	      1.00000000	      0.03162910
      1.06790977	      1.00000000	      1.00000000	      1.00000000	      0.03185038
      1.06807057	      1.00000000	      1.00000000	      1.00000000	      0.03214521
      1.06819955	      1.00000000	      1.00000000	      1.00000000	      0.03238167
      1.06832852	      1.00000000	      1.00000000	      1.00000000	      0.03261814
      1.06845749	      1.00000000	      1.00000000	      1.00000000	      0.03285460
      1.06861496	      1.00000000	      1.00000000	      1.00000000	      0.03314331
      1.06873537	      1.00000000	      1.00000000	      1.00000000	      0.03336406
      1.06885577	      1.00000000	      1.00000000	      1.00000000	      0.03358482
      1.06900432	      1.00000000	      1.00000000	      1.00000000	      0.03385718
      1.06914479	      1.00000000	      1.00000000	      1.00000000	      0.03411473
      1.06928526	      1.00000000	      1.00000000	      1.00000000	      0.03437227
      1.06942573	      1.00000000	      1.00000000	      1.00000000	      0.03462981
      1.06954683	      1.00000000	      1.00000000	      1.00000000	      0.03485184
      1.06966793	      1.00000000	      1.00000000	      1.00000000	      0.03507386
      1.06978903	      1.00000000	      1.00000000	      1.00000000	      0.03529589
      1.06996716	      1.00000000	      1.00000000	      1.00000000	      0.03562249
      1.07007770	      1.00000000	      1.00000000	      1.00000000	      0.03582517
      1.07018825	      1.00000000	      1.00000000	      1.00000000	      0.03602785
      1.07035196	      1.00000000	      1.00000000	      1.00000000	      0.03632800
      1.07050428	      1.00000000	      1.00000000	      1.00000000	      0.03660726
      1.07065659	      1.00000000	      1.00000000	      1.00000000	      0.03688653
      1.07077429	      1.00000000	      1.00000000	      1.00000000	      0.03710231
      1.07089198	      1.00000000	      1.00000000	      1.00000000	      0.03731809
      1.07105092	      1.00000000	      1.00000000	      1.00000000	      0.03760950
      1.07117810	      1.00000000	      1.00000000	      1.00000000	      0.03784268
      1.07130528	      1.00000000	      1.00000000	      1.00000000	      0.03807586
      1.07143246	      1.00000000	      1.00000000	      1.00000000	      0.03830904
      1.07158509	      1.00000000	      1.00000000	      1.00000000	      0.03858887
      1.07170444	      1.00000000	      1.00000000	      1.00000000	      0.03880768
      1.07182378	      1.00000000	      1.00000000	      1.00000000	      0.03902650
      1.07196837	      1.00000000	      1.00000000	      1.00000000	      0.03929159
      1.07211296	      1.00000000	      1.00000000	      1.00000000	      0.03955668
      1.07223821	      1.00000000	      1.00000000	      1.00000000	      0.03978634
      1.07236347	      1.00000000	      1.00000000	      1.00000000	      0.04001599
      1.07248873	      1.00000000	      1.00000000	      1.00000000	      0.04024564
      1.07264064	      1.00000000	      1.00000000	      1.00000000	      0.04052416
      1.07276044	      1.00000000	      1.00000000	      1.00000000	      0.04074380
      1.07288023	      1.00000000	      1.00000000	      1.00000000	      0.04096344
      1.07300003	      1.00000000	      1.00000000	      1.00000000	      0.04118308
      1.07317382	      1.00000000	      1.00000000	      1.00000000	      0.04150171
      1.07328262	      1.00000000	      1.00000000	      1.00000000	      0.04170120
      1.07339143	      1.00000000	      1.00000000	      1.00000000	      0.04190069
      1.07355185	      1.00000000	      1.00000000	      1.00000000	      0.04219481
      1.07369913	      1.00000000	      1.00000000	      1.00000000	      0.04246485
      1.07384642	      1.00000000	      1.00000000	      1.00000000	      0.04273489
      1.07396283	      1.00000000	      1.00000000	      1.00000000	      0.04294831
      1.07407923	      1.00000000	      1.00000000	      1.00000000	      0.04316174
      1.07423238	      1.00000000	      1.00000000	      1.00000000	      0.04344252
      1.07435887	      1.00000000	      1.00000000	      1.00000000	      0.04367444
      1.07448537	      1.00000000	      1.00000000	      1.00000000	      0.04390636
      1.07461186	      1.00000000	      1.00000000	      1.00000000	      0.04413828
      1.07473835	      1.00000000	      1.00000000	      1.00000000	      0.04437020
      1.07486485	      1.00000000	      1.00000000	      1.00000000	      0.04460212
      1.07501931	      1.00000000	      1.00000000	      1.00000000	      0.04488532
      1.07513085	      1.00000000	      1.00000000	      1.00000000	      0.04508983
      1.07524240	      1.00000000	      1.00000000	      1.00000000	      0.04529434
      1.07539211	      1.00000000	      1.00000000	      1.00000000	      0.04556883
      1.07553083	      1.00000000	      1.00000000	      1.00000000	      0.04582315
      1.07566954	      1.00000000	      1.00000000	      1.00000000	      0.04607748
      1.07579018	      1.00000000	      1.00000000	      1.00000000	      0.04629867
      1.07591083	      1.00000000	      1.00000000	      1.00000000	      0.04651986
      1.07603147	      1.00000000	      1.00000000	      1.00000000	      0.04674106
      1.07618265	      1.00000000	      1.00000000	      1.00000000	      0.04701824
      1.07630936	      1.00000000	      1.00000000	      1.00000000	      0.04725055
      1.07643607	      1.00000000	      1.00000000	      1.00000000	      0.04748287
      1.07656278	      1.00000000	      1.00000000	      1.00000000	      0.04771518
      1.07668949	      1.00000000	      1.00000000	      1.00000000	      0.04794749
      1.07681620	      1.00000000	      1.00000000	      1.00000000	      0.04817980
      1.07694290	      1.00000000	      1.00000000	      1.00000000	      0.04841212
      1.07706961	      1.00000000	      1.00000000	      1.00000000	      0.04864443
      1.07719632	      1.00000000	      1.00000000	      1.00000000	      0.04887674
      1.07732303	      1.00000000	      1.00000000	      1.00000000	      0.04910905
      1.07744974	      1.00000000	      1.00000000	      1.00000000	      0.04934136
      1.07757644	      1.00000000	      1.00000000	      1.00000000	      0.04957368
      1.07770315	      1.00000000	      1.00000000	      1.00000000	      0.04980599
      1.07785665	      1.00000000	      1.00000000	      1.00000000	      0.05008741
      1.07796327	      1.00000000	      1.00000000	      1.00000000	      0.05028291
      1.07806990	      1.00000000	      1.00000000	      1.00000000	      0.05047840
      1.07822253	      1.00000000	      1.00000000	      1.00000000	      0.05075824
      1.07836316	      1.00000000	      1.00000000	      1.00000000	      0.05101608
      1.07850380	      1.00000000	      1.00000000	      1.00000000	      0.05127392
      1.07861815	      1.00000000	      1.00000000	      1.00000000	      0.05148359
      1.07873251	      1.00000000	      1.00000000	      1.00000000	      0.05169326
      1.07887860	      1.00000000	      1.00000000	      1.00000000	      0.05196110
      1.07900364	      1.00000000	      1.00000000	      1.00000000	      0.05219035
      1.07912868	      1.00000000	      1.00000000	      1.00000000	      0.05241960
      1.07925371	      1.00000000	      1.00000000	      1.00000000	      0.05264885
      1.07937875	      1.00000000	      1.00000000	      1.00000000	      0.05287811
      1.07950379	      1.00000000	      1.00000000	      1.00000000	      0.05310736
      1.07962883	      1.00000000	      1.00000000	      1.00000000	      0.05333661
      1.07975387	      1.00000000	      1.00000000	      1.00000000	      0.05356586
      1.07987891	      1.00000000	      1.00000000	      1.00000000	      0.05379511
      1.08000395	      1.00000000	      1.00000000	      1.00000000	      0.05402436
      1.08012899	      1.00000000	      1.00000000	      1.00000000	      0.05425362
      1.08025403	      1.00000000	      1.00000000	      1.00000000	      0.05448287
      1.08037906	      1.00000000	      1.00000000	      1.00000000	      0.05471212
      1.08050410	      1.00000000	      1.00000000	      1.00000000	      0.05494137
      1.08062914	      1.00000000	      1.00000000	      1.00000000	      0.05517062
      1.08075418	      1.00000000	      1.00000000	      1.00000000	      0.05539987
      1.08087922	      1.00000000	      1.00000000	      1.00000000	      0.05562913
      1.08100426	      1.00000000	      1.00000000	      1.00000000	      0.05585838
      1.08112930	      1.00000000	      1.00000000	      1.00000000	      0.05608763
      1.08125434	      1.00000000	      1.00000000	      1.00000000	      0.05631688
      1.08137937	      1.00000000	      1.00000000	      1.00000000	      0.05654613
      1.08150441	      1.00000000	      1.00000000	      1.00000000	      0.05677538
      1.08162945	      1.00000000	      1.00000000	      1.00000000	      0.05700463
      1.08175449	      1.00000000	      1.00000000	      1.00000000	      0.05723389
      1.08187953	      1.00000000	      1.00000000	      1.00000000	      0.05746314
      1.08200457	      1.00000000	      1.00000000	      1.00000000	      0.05769239
      1.08212961	      1.00000000	      1.00000000	      1.00000000	      0.05792164
      1.08225465	      1.00000000	      1.00000000	      1.00000000	      0.05815089
      1.08237969	      1.00000000	      1.00000000	      1.00000000	      0.05838014
      1.08250472	      1.00000000	      1.00000000	      1.00000000	      0.05860940
      1.08262976	      1.00000000	      1.00000000	      1.00000000	      0.05883865
      1.08275480	      1.00000000	      1.00000000	      1.00000000	      0.05906790
      1.08287984	      1.00000000	      1.00000000	      1.00000000	      0.05929715
      1.08300488	      1.00000000	      1.00000000	      1.00000000	      0.05952640
      1.08311654	      1.00000000	      1.00000000	      1.00000000	      0.05973112
      1.08322819	      1.00000000	      1.00000000	      1.00000000	      0.05993583
      1.08336655	      1.00000000	      1.00000000	      1.00000000	      0.06018950
      1.08350490	      1.00000000	      1.00000000	      1.00000000	      0.06044316
      1.08360906	      1.00000000	      1.00000000	      1.00000000	      0.06063413
      1.08371322	      1.00000000	      1.00000000	      1.00000000	      0.06082510
      1.08386673	      1.00000000	      1.00000000	      1.00000000	      0.06110655
      1.08399026	      1.00000000	      1.00000000	      1.00000000	      0.06133305
      1.08411380	      1.00000000	      1.00000000	      1.00000000	      0.06155954
      1.08423734	      1.00000000	      1.00000000	      1.00000000	      0.06178604
      1.08436087	      1.00000000	      1.00000000	      1.00000000	      0.06201254
      1.08448441	      1.00000000	      1.00000000	      1.00000000	      0.06223903
      1.08460794	      1.00000000	      1.00000000	      1.00000000	      0.06246553
      1.08473148	      1.00000000	      1.00000000	      1.00000000	      0.06269203
      1.08485502	      1.00000000	      1.00000000	      1.00000000	      0.06291852
      1.08497855	      1.00000000	      1.00000000	      1.00000000	      0.06314502
      1.08510209	      1.00000000	      1.00000000	      1.00000000	      0.06337152
      1.08522563	      1.00000000	      1.00000000	      1.00000000	      0.06359801
      1.08533433	      1.00000000	      1.00000000	      1.00000000	      0.06379731
      1.08544303	      1.00000000	      1.00000000	      1.00000000	      0.06399662
      1.08558183	      1.00000000	      1.00000000	      1.00000000	      0.06425109
      1.08572062	      1.00000000	      1.00000000	      1.00000000	      0.06450556
      1.08582228	      1.00000000	      1.00000000	      1.00000000	      0.06469194
      1.08592394	      1.00000000	      1.00000000	      1.00000000	      0.06487833
      1.08607863	      1.00000000	      1.00000000	      1.00000000	      0.06516195
      1.08620083	      1.00000000	      1.00000000	      1.00000000	      0.06538600
      1.08632303	      1.00000000	      1.00000000	      1.00000000	      0.06561004
      1.08644523	      1.00000000	      1.00000000	      1.00000000	      0.06583409
      1.08656743	      1.00000000	      1.00000000	      1.00000000	      0.06605813
      1.08668963	      1.00000000	      1.00000000	      1.00000000	      0.06628218
      1.08681183	      1.00000000	      1.00000000	      1.00000000	      0.06650622
      1.08693403	      1.00000000	      1.00000000	      1.00000000	      0.06673027
      1.08705623	      1.00000000	      1.00000000	      1.00000000	      0.06695431
      1.08717842	      1.00000000	      1.00000000	      1.00000000	      0.06717836
      1.08730062	      1.00000000	      1.00000000	      1.00000000	      0.06740240
      1.08742282	      1.00000000	      1.00000000	      1.00000000	      0.06762645
      1.08753031	      1.00000000	      1.00000000	      1.00000000	      0.06782352
      1.08763780	      1.00000000	      1.00000000	      1.00000000	      0.06802059
      1.08777489	      1.00000000	      1.00000000	      1.00000000	      0.06827194
      1.08791198	      1.00000000	      1.00000000	      1.00000000	      0.06852329
      1.08801309	      1.00000000	      1.00000000	      1.00000000	      0.06870868
      1.08811421	      1.00000000	      1.00000000	      1.00000000	      0.06889406
      1.08826568	      1.00000000	      1.00000000	      1.00000000	      0.06917177
      1.08838751	      1.00000000	      1.00000000	      1.00000000	      0.06939514
      1.08850934	      1.00000000	      1.00000000	      1.00000000	      0.06961851
      1.08863117	      1.00000000	      1.00000000	      1.00000000	      0.06984188
      1.08875300	      1.00000000	      1.00000000	      1.00000000	      0.07006524
      1.08887483	      1.00000000	      1.00000000	      1.00000000	      0.07028861
      1.08899666	      1.00000000	      1.00000000	      1.00000000	      0.07051198
      1.08911849	      1.00000000	      1.00000000	      1.00000000	      0.07073535
      1.08922420	      1.00000000	      1.00000000	      1.00000000	      0.07092917
      1.08932991	      1.00000000	      1.00000000	      1.00000000	      0.07112299
      1.08946716	      1.00000000	      1.00000000	      1.00000000	      0.07137462
      1.08960441	      1.00000000	      1.00000000	      1.00000000	      0.07162625
      1.08970370	      1.00000000	      1.00000000	      1.00000000	      0.07180830
      1.08980299	      1.00000000	      1.00000000	      1.00000000	      0.07199034
      1.08995541	      1.00000000	      1.00000000	      1.00000000	      0.07226980
      1.09007636	      1.00000000	      1.00000000	      1.00000000	      0.07249156
      1.09019732	      1.00000000	      1.00000000	      1.00000000	      0.07271333
      1.09031827	      1.00000000	      1.00000000	      1.00000000	      0.07293509
      1.09043923	      1.00000000	      1.00000000	      1.00000000	      0.07315686
      1.09056019	      1.00000000	      1.00000000	      1.00000000	      0.07337862
      1.09068114	      1.00000000	      1.00000000	      1.00000000	      0.07360039
      1.09078940	      1.00000000	      1.00000000	      1.00000000	      0.07379888
      1.09089766	      1.00000000	      1.00000000	      1.00000000	      0.07399736
      1.09100592	      1.00000000	      1.00000000	      1.00000000	      0.07419585
      1.09115859	      1.00000000	      1.00000000	      1.00000000	      0.07447576
      1.09126466	      1.00000000	      1.00000000	      1.00000000	      0.07467023
      1.09137073	      1.00000000	      1.00000000	      1.00000000	      0.07486471
      1.09150765	      1.00000000	      1.00000000	      1.00000000	      0.07511574
      1.09164457	      1.00000000	      1.00000000	      1.00000000	      0.07536677
      1.09174542	      1.00000000	      1.00000000	      1.00000000	      0.07555168
      1.09184627	      1.00000000	      1.00000000	      1.00000000	      0.07573659
      1.09198633	      1.00000000	      1.00000000	      1.00000000	      0.07599337
      1.09211302	      1.00000000	      1.00000000	      1.00000000	      0.07622565
      1.09223971	      1.00000000	      1.00000000	      1.00000000	      0.07645793
      1.09235079	      1.00000000	      1.00000000	      1.00000000	      0.07666160
      1.09246188	      1.00000000	      1.00000000	      1.00000000	      0.07686526
      1.09257296	      1.00000000	      1.00000000	      1.00000000	      0.07706893
      1.09271097	      1.00000000	      1.00000000	      1.00000000	      0.07732197
      1.09282518	      1.00000000	      1.00000000	      1.00000000	      0.07753136
      1.09293939	      1.00000000	      1.00000000	      1.00000000	      0.07774076
      1.09305360	      1.00000000	      1.00000000	      1.00000000	      0.07795015
      1.09316781	      1.00000000	      1.00000000	      1.00000000	      0.07815955
      1.09330749	      1.00000000	      1.00000000	      1.00000000	      0.07841564
      1.09341162	      1.00000000	      1.00000000	      1.00000000	      0.07860656
      1.09351575	      1.00000000	      1.00000000	      1.00000000	      0.07879748
      1.09365010	      1.00000000	      1.00000000	      1.00000000	      0.07904380
      1.09378445	      1.00000000	      1.00000000	      1.00000000	      0.07929012
      1.09388746	      1.00000000	      1.00000000	      1.00000000	      0.07947899
      1.09399047	      1.00000000	      1.00000000	      1.00000000	      0.07966786
      1.09412457	      1.00000000	      1.00000000	      1.00000000	      0.07991371
      1.09424689	      1.00000000	      1.00000000	      1.00000000	      0.08013799
      1.09436922	      1.00000000	      1.00000000	      1.00000000	      0.08036227
      1.09449154	      1.00000000	      1.00000000	      1.00000000	      0.08058654
      1.09459763	      1.00000000	      1.00000000	      1.00000000	      0.08078104
      1.09470371	      1.00000000	      1.00000000	      1.00000000	      0.08097553
      1.09480979	      1.00000000	      1.00000000	      1.00000000	      0.08117002
      1.09496180	      1.00000000	      1.00000000	      1.00000000	      0.08144874
      1.09506552	      1.00000000	      1.00000000	      1.00000000	      0.08163889
      1.09516923	      1.00000000	      1.00000000	      1.00000000	      0.08182903
      1.09530510	      1.00000000	      1.00000000	      1.00000000	      0.08207815
      1.09544097	      1.00000000	      1.00000000	      1.00000000	      0.08232726
      1.09553842	      1.00000000	      1.00000000	      1.00000000	      0.08250593
      1.09563587	      1.00000000	      1.00000000	      1.00000000	      0.08268460
      1.09577677	      1.00000000	      1.00000000	      1.00000000	      0.08294292
      1.09590260	      1.00000000	      1.00000000	      1.00000000	      0.08317363
      1.09602843	      1.00000000	      1.00000000	      1.00000000	      0.08340433
      1.09613636	      1.00000000	      1.00000000	      1.00000000	      0.08360222
      1.09624430	      1.00000000	      1.00000000	      1.00000000	      0.08380012
      1.09635224	      1.00000000	      1.00000000	      1.00000000	      0.08399802
      1.09649219	      1.00000000	      1.00000000	      1.00000000	      0.08425462
      1.09660403	      1.00000000	      1.00000000	      1.00000000	      0.08445967
      1.09671588	      1.00000000	      1.00000000	      1.00000000	      0.08466473
      1.09682772	      1.00000000	      1.00000000	      1.00000000	      0.08486978
      1.09693956	      1.00000000	      1.00000000	      1.00000000	      0.08507483
      1.09707997	      1.00000000	      1.00000000	      1.00000000	      0.08533227
      1.09718106	      1.00000000	      1.00000000	      1.00000000	      0.08551762
      1.09728216	      1.00000000	      1.00000000	      1.00000000	      0.08570298
      1.09741686	      1.00000000	      1.00000000	      1.00000000	      0.08594995
      1.09753654	      1.00000000	      1.00000000	      1.00000000	      0.08616937
      1.09765622	      1.00000000	      1.00000000	      1.00000000	      0.08638879
      1.09777589	      1.00000000	      1.00000000	      1.00000000	      0.08660821
      1.09789557	      1.00000000	      1.00000000	      1.00000000	      0.08682763
      1.09799618	      1.00000000	      1.00000000	      1.00000000	      0.08701209
      1.09809678	      1.00000000	      1.00000000	      1.00000000	      0.08719654
      1.09823006	      1.00000000	      1.00000000	      1.00000000	      0.08744089
      1.09836333	      1.00000000	      1.00000000	      1.00000000	      0.08768524
      1.09845809	      1.00000000	      1.00000000	      1.00000000	      0.08785898
      1.09855285	      1.00000000	      1.00000000	      1.00000000	      0.08803272
      1.09870000	      1.00000000	      1.00000000	      1.00000000	      0.08830251
      1.09881848	      1.00000000	      1.00000000	      1.00000000	      0.08851974
      1.09893696	      1.00000000	      1.00000000	      1.00000000	      0.08873696
      1.09905544	      1.00000000	      1.00000000	      1.00000000	      0.08895419
      1.09916005	      1.00000000	      1.00000000	      1.00000000	      0.08914598
      1.09926466	      1.00000000	      1.00000000	      1.00000000	      0.08933778
      1.09939097	      1.00000000	      1.00000000	      1.00000000	      0.08956937
      1.09951729	      1.00000000	      1.00000000	      1.00000000	      0.08980096
      1.09961691	      1.00000000	      1.00000000	      1.00000000	      0.08998360
      1.09971653	      1.00000000	      1.00000000	      1.00000000	      0.09016625
      1.09985135	      1.00000000	      1.00000000	      1.00000000	      0.09041343
      1.09996942	      1.00000000	      1.00000000	      1.00000000	      0.09062991
      1.10008749	      1.00000000	      1.00000000	      1.00000000	      0.09084639
      1.10020556	      1.00000000	      1.00000000	      1.00000000	      0.09106286
      1.10030704	      1.00000000	      1.00000000	      1.00000000	      0.09124891
      1.10040851	      1.00000000	      1.00000000	      1.00000000	      0.09143496
      1.10053755	      1.00000000	      1.00000000	      1.00000000	      0.09167154
      1.10066658	      1.00000000	      1.00000000	      1.00000000	      0.09190812
      1.10076314	      1.00000000	      1.00000000	      1.00000000	      0.09208515
      1.10085969	      1.00000000	      1.00000000	      1.00000000	      0.09226217
      1.10099898	      1.00000000	      1.00000000	      1.00000000	      0.09251756
      1.10111695	      1.00000000	      1.00000000	      1.00000000	      0.09273385
      1.10123492	      1.00000000	      1.00000000	      1.00000000	      0.09295014
      1.10135289	      1.00000000	      1.00000000	      1.00000000	      0.09316643
      1.10145322	      1.00000000	      1.00000000	      1.00000000	      0.09335037
      1.10155355	      1.00000000	      1.00000000	      1.00000000	      0.09353432
      1.10168293	      1.00000000	      1.00000000	      1.00000000	      0.09377154
      1.10181231	      1.00000000	      1.00000000	      1.00000000	      0.09400876
      1.10190763	      1.00000000	      1.00000000	      1.00000000	      0.09418350
      1.10200294	      1.00000000	      1.00000000	      1.00000000	      0.09435825
      1.10214317	      1.00000000	      1.00000000	      1.00000000	      0.09461536
      1.10226081	      1.00000000	      1.00000000	      1.00000000	      0.09483105
      1.10237845	      1.00000000	      1.00000000	      1.00000000	      0.09504674
      1.10249609	      1.00000000	      1.00000000	      1.00000000	      0.09526242
      1.10259545	      1.00000000	      1.00000000	      1.00000000	      0.09544459
      1.10269481	      1.00000000	      1.00000000	      1.00000000	      0.09562676
      1.10282428	      1.00000000	      1.00000000	      1.00000000	      0.09586413
      1.10295374	      1.00000000	      1.00000000	      1.00000000	      0.09610150
      1.10304811	      1.00000000	      1.00000000	      1.00000000	      0.09627452
      1.10314248	      1.00000000	      1.00000000	      1.00000000	      0.09644754
      1.10328309	      1.00000000	      1.00000000	      1.00000000	      0.09670534
      1.10340038	      1.00000000	      1.00000000	      1.00000000	      0.09692038
      1.10351767	      1.00000000	      1.00000000	      1.00000000	      0.09713542
      1.10363495	      1.00000000	      1.00000000	      1.00000000	      0.09735045
      1.10373338	      1.00000000	      1.00000000	      1.00000000	      0.09753093
      1.10383182	      1.00000000	      1.00000000	      1.00000000	      0.09771140
      1.10396134	      1.00000000	      1.00000000	      1.00000000	      0.09794886
      1.10409085	      1.00000000	      1.00000000	      1.00000000	      0.09818632
      1.10418433	      1.00000000	      1.00000000	      1.00000000	      0.09835772
      1.10427782	      1.00000000	      1.00000000	      1.00000000	      0.09852911
      1.10441876	      1.00000000	      1.00000000	      1.00000000	      0.09878752
      1.10453569	      1.00000000	      1.00000000	      1.00000000	      0.09900190
      1.10465262	      1.00000000	      1.00000000	      1.00000000	      0.09921629
      1.10476955	      1.00000000	      1.00000000	      1.00000000	      0.09943068
      1.10486709	      1.00000000	      1.00000000	      1.00000000	      0.09960951
      1.10496463	      1.00000000	      1.00000000	      1.00000000	      0.09978835
      1.10509419	      1.00000000	      1.00000000	      1.00000000	      0.10002589
      1.10522375	      1.00000000	      1.00000000	      1.00000000	      0.10026343
      1.10531638	      1.00000000	      1.00000000	      1.00000000	      0.10043325
      1.10540900	      1.00000000	      1.00000000	      1.00000000	      0.10060307
      1.10555026	      1.00000000	      1.00000000	      1.00000000	      0.10086207
      1.10566685	      1.00000000	      1.00000000	      1.00000000	      0.10107582
      1.10578343	      1.00000000	      1.00000000	      1.00000000	      0.10128956
      1.10588829	      1.00000000	      1.00000000	      1.00000000	      0.10148183
      1.10599316	      1.00000000	      1.00000000	      1.00000000	      0.10167410
      1.10609803	      1.00000000	      1.00000000	      1.00000000	      0.10186637
      1.10622832	      1.00000000	      1.00000000	      1.00000000	      0.10210524
      1.10633253	      1.00000000	      1.00000000	      1.00000000	      0.10229630
      1.10643674	      1.00000000	      1.00000000	      1.00000000	      0.10248737
      1.10654095	      1.00000000	      1.00000000	      1.00000000	      0.10267843
      1.10667642	      1.00000000	      1.00000000	      1.00000000	      0.10292681
      1.10677753	      1.00000000	      1.00000000	      1.00000000	      0.10311220
      1.10687864	      1.00000000	      1.00000000	      1.00000000	      0.10329758
      1.10700360	      1.00000000	      1.00000000	      1.00000000	      0.10352668
      1.10712856	      1.00000000	      1.00000000	      1.00000000	      0.10375579
      1.10722379	      1.00000000	      1.00000000	      1.00000000	      0.10393038
      1.10731902	      1.00000000	      1.00000000	      1.00000000	      0.10410498
      1.10744884	      1.00000000	      1.00000000	      1.00000000	      0.10434300
      1.10756541	      1.00000000	      1.00000000	      1.00000000	      0.10455673
      1.10768198	      1.00000000	      1.00000000	      1.00000000	      0.10477045
      1.10779855	      1.00000000	      1.00000000	      1.00000000	      0.10498418
      1.10789627	      1.00000000	      1.00000000	      1.00000000	      0.10516334
      1.10799399	      1.00000000	      1.00000000	      1.00000000	      0.10534251
      1.10811770	      1.00000000	      1.00000000	      1.00000000	      0.10556932
      1.10824141	      1.00000000	      1.00000000	      1.00000000	      0.10579613
      1.10834205	      1.00000000	      1.00000000	      1.00000000	      0.10598065
      1.10844270	      1.00000000	      1.00000000	      1.00000000	      0.10616518
      1.10856427	      1.00000000	      1.00000000	      1.00000000	      0.10638807
      1.10868584	      1.00000000	      1.00000000	      1.00000000	      0.10661097
      1.10878484	      1.00000000	      1.00000000	      1.00000000	      0.10679248
      1.10888384	      1.00000000	      1.00000000	      1.00000000	      0.10697399
      1.10900648	      1.00000000	      1.00000000	      1.00000000	      0.10719885
      1.10912912	      1.00000000	      1.00000000	      1.00000000	      0.10742370
      1.10922788	      1.00000000	      1.00000000	      1.00000000	      0.10760476
      1.10932663	      1.00000000	      1.00000000	      1.00000000	      0.10778583
      1.10944948	      1.00000000	      1.00000000	      1.00000000	      0.10801105
      1.10957232	      1.00000000	      1.00000000	      1.00000000	      0.10823628
      1.10967026	      1.00000000	      1.00000000	      1.00000000	      0.10841585
      1.10976820	      1.00000000	      1.00000000	      1.00000000	      0.10859542
      1.10989175	      1.00000000	      1.00000000	      1.00000000	      0.10882193
      1.11001529	      1.00000000	      1.00000000	      1.00000000	      0.10904844
      1.11011246	      1.00000000	      1.00000000	      1.00000000	      0.10922660
      1.11020963	      1.00000000	      1.00000000	      1.00000000	      0.10940475
      1.11033396	      1.00000000	      1.00000000	      1.00000000	      0.10963271
      1.11045829	      1.00000000	      1.00000000	      1.00000000	      0.10986066
      1.11055452	      1.00000000	      1.00000000	      1.00000000	      0.11003708
      1.11065074	      1.00000000	      1.00000000	      1.00000000	      0.11021350
      1.11077614	      1.00000000	      1.00000000	      1.00000000	      0.11044342
      1.11090155	      1.00000000	      1.00000000	      1.00000000	      0.11067334
      1.11099670	      1.00000000	      1.00000000	      1.00000000	      0.11084779
      1.11109185	      1.00000000	      1.00000000	      1.00000000	      0.11102225
      1.11121861	      1.00000000	      1.00000000	      1.00000000	      0.11125465
      1.11134537	      1.00000000	      1.00000000	      1.00000000	      0.11148706
      1.11143928	      1.00000000	      1.00000000	      1.00000000	      0.11165924
      1.11153319	      1.00000000	      1.00000000	      1.00000000	      0.11183143
      1.11166169	      1.00000000	      1.00000000	      1.00000000	      0.11206701
      1.11177546	      1.00000000	      1.00000000	      1.00000000	      0.11227560
      1.11188923	      1.00000000	      1.00000000	      1.00000000	      0.11248420
      1.11200300	      1.00000000	      1.00000000	      1.00000000	      0.11269279
      1.11210210	      1.00000000	      1.00000000	      1.00000000	      0.11287448
      1.11220120	      1.00000000	      1.00000000	      1.00000000	      0.11305618
      1.11230030	      1.00000000	      1.00000000	      1.00000000	      0.11323788
      1.11243918	      1.00000000	      1.00000000	      1.00000000	      0.11349250
      1.11253812	      1.00000000	      1.00000000	      1.00000000	      0.11367390
      1.11263706	      1.00000000	      1.00000000	      1.00000000	      0.11385531
      1.11276080	      1.00000000	      1.00000000	      1.00000000	      0.11408217
      1.11287189	      1.00000000	      1.00000000	      1.00000000	      0.11428584
      1.11298297	      1.00000000	      1.00000000	      1.00000000	      0.11448952
      1.11309406	      1.00000000	      1.00000000	      1.00000000	      0.11469319
      1.11320515	      1.00000000	      1.00000000	      1.00000000	      0.11489687
      1.11330086	      1.00000000	      1.00000000	      1.00000000	      0.11507234
      1.11339656	      1.00000000	      1.00000000	      1.00000000	      0.11524781
      1.11351916	      1.00000000	      1.00000000	      1.00000000	      0.11547258
      1.11364176	      1.00000000	      1.00000000	      1.00000000	      0.11569736
      1.11373485	      1.00000000	      1.00000000	      1.00000000	      0.11586804
      1.11382794	      1.00000000	      1.00000000	      1.00000000	      0.11603872
      1.11395724	      1.00000000	      1.00000000	      1.00000000	      0.11627579
      1.11407025	      1.00000000	      1.00000000	      1.00000000	      0.11648297
      1.11418325	      1.00000000	      1.00000000	      1.00000000	      0.11669016
      1.11428314	      1.00000000	      1.00000000	      1.00000000	      0.11687330
      1.11438303	      1.00000000	      1.00000000	      1.00000000	      0.11705644
      1.11448292	      1.00000000	      1.00000000	      1.00000000	      0.11723958
      1.11461468	      1.00000000	      1.00000000	      1.00000000	      0.11748116
      1.11471448	      1.00000000	      1.00000000	      1.00000000	      0.11766413
      1.11481427	      1.00000000	      1.00000000	      1.00000000	      0.11784710
      1.11491407	      1.00000000	      1.00000000	      1.00000000	      0.11803007
      1.11505068	      1.00000000	      1.00000000	      1.00000000	      0.11828053
      1.11514716	      1.00000000	      1.00000000	      1.00000000	      0.11845743
      1.11524365	      1.00000000	      1.00000000	      1.00000000	      0.11863433
      1.11536792	      1.00000000	      1.00000000	      1.00000000	      0.11886217
      1.11547948	      1.00000000	      1.00000000	      1.00000000	      0.11906671
      1.11559104	      1.00000000	      1.00000000	      1.00000000	      0.11927125
      1.11570260	      1.00000000	      1.00000000	      1.00000000	      0.11947580
      1.11579711	      1.00000000	      1.00000000	      1.00000000	      0.11964907
      1.11589161	      1.00000000	      1.00000000	      1.00000000	      0.11982234
      1.11601195	      1.00000000	      1.00000000	      1.00000000	      0.12004297
      1.11613229	      1.00000000	      1.00000000	      1.00000000	      0.12026361
      1.11622977	      1.00000000	      1.00000000	      1.00000000	      0.12044233
      1.11632724	      1.00000000	      1.00000000	      1.00000000	      0.12062104
      1.11644580	      1.00000000	      1.00000000	      1.00000000	      0.12083842
      1.11656437	      1.00000000	      1.00000000	      1.00000000	      0.12105580
      1.11665961	      1.00000000	      1.00000000	      1.00000000	      0.12123042
      1.11675486	      1.00000000	      1.00000000	      1.00000000	      0.12140505
      1.11687538	      1.00000000	      1.00000000	      1.00000000	      0.12162602
      1.11699590	      1.00000000	      1.00000000	      1.00000000	      0.12184699
      1.11709036	      1.00000000	      1.00000000	      1.00000000	      0.12202018
      1.11718482	      1.00000000	      1.00000000	      1.00000000	      0.12219336
      1.11730651	      1.00000000	      1.00000000	      1.00000000	      0.12241648
      1.11742821	      1.00000000	      1.00000000	      1.00000000	      0.12263961
      1.11752118	      1.00000000	      1.00000000	      1.00000000	      0.12281006
      1.11761415	      1.00000000	      1.00000000	      1.00000000	      0.12298052
      1.11773782	      1.00000000	      1.00000000	      1.00000000	      0.12320726
      1.11786149	      1.00000000	      1.00000000	      1.00000000	      0.12343400
      1.11795290	      1.00000000	      1.00000000	      1.00000000	      0.12360159
      1.11804431	      1.00000000	      1.00000000	      1.00000000	      0.12376919
      1.11817039	      1.00000000	      1.00000000	      1.00000000	      0.12400036
      1.11828141	      1.00000000	      1.00000000	      1.00000000	      0.12420389
      1.11839242	      1.00000000	      1.00000000	      1.00000000	      0.12440743
      1.11850344	      1.00000000	      1.00000000	      1.00000000	      0.12461097
      1.11860053	      1.00000000	      1.00000000	      1.00000000	      0.12478898
      1.11869762	      1.00000000	      1.00000000	      1.00000000	      0.12496700
      1.11879471	      1.00000000	      1.00000000	      1.00000000	      0.12514501
      1.11892898	      1.00000000	      1.00000000	      1.00000000	      0.12539118
      1.11902634	      1.00000000	      1.00000000	      1.00000000	      0.12556969
      1.11912371	      1.00000000	      1.00000000	      1.00000000	      0.12574820
      1.11924361	      1.00000000	      1.00000000	      1.00000000	      0.12596803
      1.11935135	      1.00000000	      1.00000000	      1.00000000	      0.12616556
      1.11945909	      1.00000000	      1.00000000	      1.00000000	      0.12636310
      1.11956683	      1.00000000	      1.00000000	      1.00000000	      0.12656064
      1.11967457	      1.00000000	      1.00000000	      1.00000000	      0.12675817
      1.11978231	      1.00000000	      1.00000000	      1.00000000	      0.12695571
      1.11987642	      1.00000000	      1.00000000	      1.00000000	      0.12712825
      1.11997053	      1.00000000	      1.00000000	      1.00000000	      0.12730080
      1.12008742	      1.00000000	      1.00000000	      1.00000000	      0.12751511
      1.12020430	      1.00000000	      1.00000000	      1.00000000	      0.12772941
      1.12030186	      1.00000000	      1.00000000	      1.00000000	      0.12790828
      1.12039942	      1.00000000	      1.00000000	      1.00000000	      0.12808715
      1.12049698	      1.00000000	      1.00000000	      1.00000000	      0.12826603
      1.12062845	      1.00000000	      1.00000000	      1.00000000	      0.12850705
      1.12072508	      1.00000000	      1.00000000	      1.00000000	      0.12868423
      1.12082172	      1.00000000	      1.00000000	      1.00000000	      0.12886141
      1.12094069	      1.00000000	      1.00000000	      1.00000000	      0.12907954
      1.12105966	      1.00000000	      1.00000000	      1.00000000	      0.12929766
      1.12114833	      1.00000000	      1.00000000	      1.00000000	      0.12946024
      1.12123700	      1.00000000	      1.00000000	      1.00000000	      0.12962281
      1.12136369	      1.00000000	      1.00000000	      1.00000000	      0.12985508
      1.12147516	      1.00000000	      1.00000000	      1.00000000	      0.13005945
      1.12158663	      1.00000000	      1.00000000	      1.00000000	      0.13026382
      1.12169809	      1.00000000	      1.00000000	      1.00000000	      0.13046819
      1.12178959	      1.00000000	      1.00000000	      1.00000000	      0.13063595
      1.12188110	      1.00000000	      1.00000000	      1.00000000	      0.13080372
      1.12200104	      1.00000000	      1.00000000	      1.00000000	      0.13102362
      1.12212098	      1.00000000	      1.00000000	      1.00000000	      0.13124353
      1.12221426	      1.00000000	      1.00000000	      1.00000000	      0.13141455
      1.12230754	      1.00000000	      1.00000000	      1.00000000	      0.13158558
      1.12242694	      1.00000000	      1.00000000	      1.00000000	      0.13180449
      1.12254634	      1.00000000	      1.00000000	      1.00000000	      0.13202339
      1.12263700	      1.00000000	      1.00000000	      1.00000000	      0.13218963
      1.12272767	      1.00000000	      1.00000000	      1.00000000	      0.13235586
      1.12285020	      1.00000000	      1.00000000	      1.00000000	      0.13258051
      1.12295904	      1.00000000	      1.00000000	      1.00000000	      0.13278007
      1.12306788	      1.00000000	      1.00000000	      1.00000000	      0.13297962
      1.12317672	      1.00000000	      1.00000000	      1.00000000	      0.13317917
      1.12327291	      1.00000000	      1.00000000	      1.00000000	      0.13335553
      1.12336910	      1.00000000	      1.00000000	      1.00000000	      0.13353189
      1.12346530	      1.00000000	      1.00000000	      1.00000000	      0.13370825
      1.12359480	      1.00000000	      1.00000000	      1.00000000	      0.13394569
      1.12369148	      1.00000000	      1.00000000	      1.00000000	      0.13412294
      1.12378815	      1.00000000	      1.00000000	      1.00000000	      0.13430019
      1.12390470	      1.00000000	      1.00000000	      1.00000000	      0.13451388
      1.12402125	      1.00000000	      1.00000000	      1.00000000	      0.13472757
      1.12410969	      1.00000000	      1.00000000	      1.00000000	      0.13488972
      1.12419814	      1.00000000	      1.00000000	      1.00000000	      0.13505187
      1.12432224	      1.00000000	      1.00000000	      1.00000000	      0.13527941
      1.12443211	      1.00000000	      1.00000000	      1.00000000	      0.13548086
      1.12454199	      1.00000000	      1.00000000	      1.00000000	      0.13568231
      1.12465187	      1.00000000	      1.00000000	      1.00000000	      0.13588376
      1.12474343	      1.00000000	      1.00000000	      1.00000000	      0.13605164
      1.12483499	      1.00000000	      1.00000000	      1.00000000	      0.13621952
      1.12495237	      1.00000000	      1.00000000	      1.00000000	      0.13643472
      1.12506974	      1.00000000	      1.00000000	      1.00000000	      0.13664991
      1.12516284	      1.00000000	      1.00000000	      1.00000000	      0.13682061
      1.12525595	      1.00000000	      1.00000000	      1.00000000	      0.13699131
      1.12537295	      1.00000000	      1.00000000	      1.00000000	      0.13720584
      1.12548996	      1.00000000	      1.00000000	      1.00000000	      0.13742036
      1.12558064	      1.00000000	      1.00000000	      1.00000000	      0.13758663
      1.12567133	      1.00000000	      1.00000000	      1.00000000	      0.13775289
      1.12579113	      1.00000000	      1.00000000	      1.00000000	      0.13797255
      1.12591094	      1.00000000	      1.00000000	      1.00000000	      0.13819220
      1.12600007	      1.00000000	      1.00000000	      1.00000000	      0.13835562
      1.12608920	      1.00000000	      1.00000000	      1.00000000	      0.13851903
      1.12621165	      1.00000000	      1.00000000	      1.00000000	      0.13874354
      1.12631932	      1.00000000	      1.00000000	      1.00000000	      0.13894095
      1.12642700	      1.00000000	      1.00000000	      1.00000000	      0.13913837
      1.12653467	      1.00000000	      1.00000000	      1.00000000	      0.13933578
      1.12663006	      1.00000000	      1.00000000	      1.00000000	      0.13951067
      1.12672545	      1.00000000	      1.00000000	      1.00000000	      0.13968556
      1.12682084	      1.00000000	      1.00000000	      1.00000000	      0.13986045
      1.12694794	      1.00000000	      1.00000000	      1.00000000	      0.14009349
      1.12704388	      1.00000000	      1.00000000	      1.00000000	      0.14026938
      1.12713981	      1.00000000	      1.00000000	      1.00000000	      0.14044527
      1.12723574	      1.00000000	      1.00000000	      1.00000000	      0.14062116
      1.12736567	      1.00000000	      1.00000000	      1.00000000	      0.14085936
      1.12745878	      1.00000000	      1.00000000	      1.00000000	      0.14103008
      1.12755189	      1.00000000	      1.00000000	      1.00000000	      0.14120080
      1.12767030	      1.00000000	      1.00000000	      1.00000000	      0.14141789
      1.12777633	      1.00000000	      1.00000000	      1.00000000	      0.14161228
      1.12788235	      1.00000000	      1.00000000	      1.00000000	      0.14180667
      1.12798838	      1.00000000	      1.00000000	      1.00000000	      0.14200107
      1.12808202	      1.00000000	      1.00000000	      1.00000000	      0.14217275
      1.12817566	      1.00000000	      1.00000000	      1.00000000	      0.14234444
      1.12826930	      1.00000000	      1.00000000	      1.00000000	      0.14251612
      1.12840034	      1.00000000	      1.00000000	      1.00000000	      0.14275637
      1.12849496	      1.00000000	      1.00000000	      1.00000000	      0.14292987
      1.12858959	      1.00000000	      1.00000000	      1.00000000	      0.14310336
      1.12870579	      1.00000000	      1.00000000	      1.00000000	      0.14331640
      1.12880953	      1.00000000	      1.00000000	      1.00000000	      0.14350659
      1.12891326	      1.00000000	      1.00000000	      1.00000000	      0.14369679
      1.12901700	      1.00000000	      1.00000000	      1.00000000	      0.14388699
      1.12912074	      1.00000000	      1.00000000	      1.00000000	      0.14407719
      1.12922448	      1.00000000	      1.00000000	      1.00000000	      0.14426738
      1.12932822	      1.00000000	      1.00000000	      1.00000000	      0.14445758
      1.12942107	      1.00000000	      1.00000000	      1.00000000	      0.14462782
      1.12951392	      1.00000000	      1.00000000	      1.00000000	      0.14479806
      1.12962628	      1.00000000	      1.00000000	      1.00000000	      0.14500408
      1.12973865	      1.00000000	      1.00000000	      1.00000000	      0.14521009
      1.12983064	      1.00000000	      1.00000000	      1.00000000	      0.14537875
      1.12992263	      1.00000000	      1.00000000	      1.00000000	      0.14554741
      1.13003813	      1.00000000	      1.00000000	      1.00000000	      0.14575918
      1.13015364	      1.00000000	      1.00000000	      1.00000000	      0.14597095
      1.13024051	      1.00000000	      1.00000000	      1.00000000	      0.14613023
      1.13032739	      1.00000000	      1.00000000	      1.00000000	      0.14628951
      1.13045094	      1.00000000	      1.00000000	      1.00000000	      0.14651604
      1.13055961	      1.00000000	      1.00000000	      1.00000000	      0.14671527
      1.13066827	      1.00000000	      1.00000000	      1.00000000	      0.14691450
      1.13075930	      1.00000000	      1.00000000	      1.00000000	      0.14708140
      1.13085033	      1.00000000	      1.00000000	      1.00000000	      0.14724830
      1.13096420	      1.00000000	      1.00000000	      1.00000000	      0.14745706
      1.13107806	      1.00000000	      1.00000000	      1.00000000	      0.14766582
      1.13116959	      1.00000000	      1.00000000	      1.00000000	      0.14783364
      1.13126112	      1.00000000	      1.00000000	      1.00000000	      0.14800146
      1.13137542	      1.00000000	      1.00000000	      1.00000000	      0.14821101
      1.13148972	      1.00000000	      1.00000000	      1.00000000	      0.14842057
      1.13157913	      1.00000000	      1.00000000	      1.00000000	      0.14858451
      1.13166855	      1.00000000	      1.00000000	      1.00000000	      0.14874844
      1.13178543	      1.00000000	      1.00000000	      1.00000000	      0.14896274
      1.13190231	      1.00000000	      1.00000000	      1.00000000	      0.14917704
      1.13199001	      1.00000000	      1.00000000	      1.00000000	      0.14933782
      1.13207770	      1.00000000	      1.00000000	      1.00000000	      0.14949861
      1.13219740	      1.00000000	      1.00000000	      1.00000000	      0.14971807
      1.13230283	      1.00000000	      1.00000000	      1.00000000	      0.14991137
      1.13240826	      1.00000000	      1.00000000	      1.00000000	      0.15010467
      1.13251369	      1.00000000	      1.00000000	      1.00000000	      0.15029798
      1.13260779	      1.00000000	      1.00000000	      1.00000000	      0.15047049
      1.13270188	      1.00000000	      1.00000000	      1.00000000	      0.15064300
      1.13279597	      1.00000000	      1.00000000	      1.00000000	      0.15081552
      1.13291885	      1.00000000	      1.00000000	      1.00000000	      0.15104080
      1.13301357	      1.00000000	      1.00000000	      1.00000000	      0.15121446
      1.13310829	      1.00000000	      1.00000000	      1.00000000	      0.15138813
      1.13320301	      1.00000000	      1.00000000	      1.00000000	      0.15156179
      1.13332794	      1.00000000	      1.00000000	      1.00000000	      0.15179085
      1.13342019	      1.00000000	      1.00000000	      1.00000000	      0.15195997
      1.13351243	      1.00000000	      1.00000000	      1.00000000	      0.15212910
      1.13362711	      1.00000000	      1.00000000	      1.00000000	      0.15233936
      1.13374179	      1.00000000	      1.00000000	      1.00000000	      0.15254962
      1.13382658	      1.00000000	      1.00000000	      1.00000000	      0.15270508
      1.13391138	      1.00000000	      1.00000000	      1.00000000	      0.15286055
      1.13403389	      1.00000000	      1.00000000	      1.00000000	      0.15308518
      1.13414069	      1.00000000	      1.00000000	      1.00000000	      0.15328097
      1.13424748	      1.00000000	      1.00000000	      1.00000000	      0.15347676
      1.13435427	      1.00000000	      1.00000000	      1.00000000	      0.15367256
      1.13444291	      1.00000000	      1.00000000	      1.00000000	      0.15383508
      1.13453155	      1.00000000	      1.00000000	      1.00000000	      0.15399760
      1.13464577	      1.00000000	      1.00000000	      1.00000000	      0.15420702
      1.13475999	      1.00000000	      1.00000000	      1.00000000	      0.15441644
      1.13484970	      1.00000000	      1.00000000	      1.00000000	      0.15458091
      1.13493941	      1.00000000	      1.00000000	      1.00000000	      0.15474539
      1.13505387	      1.00000000	      1.00000000	      1.00000000	      0.15495524
      1.13516833	      1.00000000	      1.00000000	      1.00000000	      0.15516510
      1.13525541	      1.00000000	      1.00000000	      1.00000000	      0.15532475
      1.13534249	      1.00000000	      1.00000000	      1.00000000	      0.15548440
      1.13546036	      1.00000000	      1.00000000	      1.00000000	      0.15570051
      1.13557823	      1.00000000	      1.00000000	      1.00000000	      0.15591663
      1.13566332	      1.00000000	      1.00000000	      1.00000000	      0.15607263
      1.13574840	      1.00000000	      1.00000000	      1.00000000	      0.15622863
      1.13586996	      1.00000000	      1.00000000	      1.00000000	      0.15645150
      1.13597501	      1.00000000	      1.00000000	      1.00000000	      0.15664411
      1.13608007	      1.00000000	      1.00000000	      1.00000000	      0.15683672
      1.13618512	      1.00000000	      1.00000000	      1.00000000	      0.15702933
      1.13627669	      1.00000000	      1.00000000	      1.00000000	      0.15719721
      1.13636826	      1.00000000	      1.00000000	      1.00000000	      0.15736510
      1.13645983	      1.00000000	      1.00000000	      1.00000000	      0.15753298
      1.13658702	      1.00000000	      1.00000000	      1.00000000	      0.15776619
      1.13667944	      1.00000000	      1.00000000	      1.00000000	      0.15793563
      1.13677186	      1.00000000	      1.00000000	      1.00000000	      0.15810508
      1.13688497	      1.00000000	      1.00000000	      1.00000000	      0.15831247
      1.13698597	      1.00000000	      1.00000000	      1.00000000	      0.15849764
      1.13708697	      1.00000000	      1.00000000	      1.00000000	      0.15868281
      1.13718797	      1.00000000	      1.00000000	      1.00000000	      0.15886798
      1.13728896	      1.00000000	      1.00000000	      1.00000000	      0.15905316
      1.13738996	      1.00000000	      1.00000000	      1.00000000	      0.15923833
      1.13749096	      1.00000000	      1.00000000	      1.00000000	      0.15942350
      1.13759195	      1.00000000	      1.00000000	      1.00000000	      0.15960867
      1.13768210	      1.00000000	      1.00000000	      1.00000000	      0.15977395
      1.13777225	      1.00000000	      1.00000000	      1.00000000	      0.15993924
      1.13788118	      1.00000000	      1.00000000	      1.00000000	      0.16013896
      1.13799012	      1.00000000	      1.00000000	      1.00000000	      0.16033869
      1.13808298	      1.00000000	      1.00000000	      1.00000000	      0.16050894
      1.13817584	      1.00000000	      1.00000000	      1.00000000	      0.16067920
      1.13826870	      1.00000000	      1.00000000	      1.00000000	      0.16084946
      1.13839001	      1.00000000	      1.00000000	      1.00000000	      0.16107187
      1.13848259	      1.00000000	      1.00000000	      1.00000000	      0.16124161
      1.13857517	      1.00000000	      1.00000000	      1.00000000	      0.16141134
      1.13866775	      1.00000000	      1.00000000	      1.00000000	      0.16158108
      1.13879292	      1.00000000	      1.00000000	      1.00000000	      0.16181057
      1.13888326	      1.00000000	      1.00000000	      1.00000000	      0.16197621
      1.13897360	      1.00000000	      1.00000000	      1.00000000	      0.16214185
      1.13908750	      1.00000000	      1.00000000	      1.00000000	      0.16235066
      1.13918932	      1.00000000	      1.00000000	      1.00000000	      0.16253735
      1.13929114	      1.00000000	      1.00000000	      1.00000000	      0.16272403
      1.13939296	      1.00000000	      1.00000000	      1.00000000	      0.16291072
      1.13949478	      1.00000000	      1.00000000	      1.00000000	      0.16309740
      1.13958301	      1.00000000	      1.00000000	      1.00000000	      0.16325915
      1.13967123	      1.00000000	      1.00000000	      1.00000000	      0.16342090
      1.13978275	      1.00000000	      1.00000000	      1.00000000	      0.16362537
      1.13989427	      1.00000000	      1.00000000	      1.00000000	      0.16382984
      1.13998148	      1.00000000	      1.00000000	      1.00000000	      0.16398974
      1.14006869	      1.00000000	      1.00000000	      1.00000000	      0.16414963
      1.14018400	      1.00000000	      1.00000000	      1.00000000	      0.16436103
      1.14029930	      1.00000000	      1.00000000	      1.00000000	      0.16457243
      1.14038094	      1.00000000	      1.00000000	      1.00000000	      0.16472212
      1.14046259	      1.00000000	      1.00000000	      1.00000000	      0.16487182
      1.14058812	      1.00000000	      1.00000000	      1.00000000	      0.16510196
      1.14068986	      1.00000000	      1.00000000	      1.00000000	      0.16528851
      1.14079161	      1.00000000	      1.00000000	      1.00000000	      0.16547506
      1.14089335	      1.00000000	      1.00000000	      1.00000000	      0.16566160
      1.14099510	      1.00000000	      1.00000000	      1.00000000	      0.16584815
      1.14109685	      1.00000000	      1.00000000	      1.00000000	      0.16603469
      1.14118481	      1.00000000	      1.00000000	      1.00000000	      0.16619598
      1.14127278	      1.00000000	      1.00000000	      1.00000000	      0.16635726
      1.14138369	      1.00000000	      1.00000000	      1.00000000	      0.16656061
      1.14149460	      1.00000000	      1.00000000	      1.00000000	      0.16676396
      1.14158140	      1.00000000	      1.00000000	      1.00000000	      0.16692310
      1.14166820	      1.00000000	      1.00000000	      1.00000000	      0.16708224
      1.14178296	      1.00000000	      1.00000000	      1.00000000	      0.16729265
      1.14189772	      1.00000000	      1.00000000	      1.00000000	      0.16750305
      1.14197907	      1.00000000	      1.00000000	      1.00000000	      0.16765220
      1.14206042	      1.00000000	      1.00000000	      1.00000000	      0.16780135
      1.14218520	      1.00000000	      1.00000000	      1.00000000	      0.16803012
      1.14228651	      1.00000000	      1.00000000	      1.00000000	      0.16821588
      1.14238783	      1.00000000	      1.00000000	      1.00000000	      0.16840163
      1.14248914	      1.00000000	      1.00000000	      1.00000000	      0.16858738
      1.14259045	      1.00000000	      1.00000000	      1.00000000	      0.16877313
      1.14269177	      1.00000000	      1.00000000	      1.00000000	      0.16895889
      1.14277915	      1.00000000	      1.00000000	      1.00000000	      0.16911910
      1.14286654	      1.00000000	      1.00000000	      1.00000000	      0.16927932
      1.14297719	      1.00000000	      1.00000000	      1.00000000	      0.16948220
      1.14308785	      1.00000000	      1.00000000	      1.00000000	      0.16968508
      1.14317411	      1.00000000	      1.00000000	      1.00000000	      0.16984324
      1.14326038	      1.00000000	      1.00000000	      1.00000000	      0.17000140
      1.14337488	      1.00000000	      1.00000000	      1.00000000	      0.17021135
      1.14348939	      1.00000000	      1.00000000	      1.00000000	      0.17042129
      1.14357018	      1.00000000	      1.00000000	      1.00000000	      0.17056941
      1.14365097	      1.00000000	      1.00000000	      1.00000000	      0.17071753
      1.14377566	      1.00000000	      1.00000000	      1.00000000	      0.17094615
      1.14387659	      1.00000000	      1.00000000	      1.00000000	      0.17113118
      1.14397751	      1.00000000	      1.00000000	      1.00000000	      0.17131622
      1.14407843	      1.00000000	      1.00000000	      1.00000000	      0.17150126
      1.14417936	      1.00000000	      1.00000000	      1.00000000	      0.17168630
      1.14428028	      1.00000000	      1.00000000	      1.00000000	      0.17187134
      1.14436709	      1.00000000	      1.00000000	      1.00000000	      0.17203049
      1.14445389	      1.00000000	      1.00000000	      1.00000000	      0.17218964
      1.14456433	      1.00000000	      1.00000000	      1.00000000	      0.17239212
      1.14467476	      1.00000000	      1.00000000	      1.00000000	      0.17259459
      1.14476047	      1.00000000	      1.00000000	      1.00000000	      0.17275173
      1.14484618	      1.00000000	      1.00000000	      1.00000000	      0.17290887
      1.14496049	      1.00000000	      1.00000000	      1.00000000	      0.17311847
      1.14506326	      1.00000000	      1.00000000	      1.00000000	      0.17330688
      1.14516603	      1.00000000	      1.00000000	      1.00000000	      0.17349530
      1.14525532	      1.00000000	      1.00000000	      1.00000000	      0.17365902
      1.14534462	      1.00000000	      1.00000000	      1.00000000	      0.17382275
      1.14543392	      1.00000000	      1.00000000	      1.00000000	      0.17398647
      1.14555780	      1.00000000	      1.00000000	      1.00000000	      0.17421359
      1.14564803	      1.00000000	      1.00000000	      1.00000000	      0.17437903
      1.14573826	      1.00000000	      1.00000000	      1.00000000	      0.17454447
      1.14584842	      1.00000000	      1.00000000	      1.00000000	      0.17474644
      1.14594669	      1.00000000	      1.00000000	      1.00000000	      0.17492660
      1.14604495	      1.00000000	      1.00000000	      1.00000000	      0.17510676
      1.14614321	      1.00000000	      1.00000000	      1.00000000	      0.17528692
      1.14624147	      1.00000000	      1.00000000	      1.00000000	      0.17546707
      1.14633974	      1.00000000	      1.00000000	      1.00000000	      0.17564723
      1.14643800	      1.00000000	      1.00000000	      1.00000000	      0.17582739
      1.14653626	      1.00000000	      1.00000000	      1.00000000	      0.17600755
      1.14663452	      1.00000000	      1.00000000	      1.00000000	      0.17618771
      1.14672250	      1.00000000	      1.00000000	      1.00000000	      0.17634900
      1.14681047	      1.00000000	      1.00000000	      1.00000000	      0.17651029
      1.14691742	      1.00000000	      1.00000000	      1.00000000	      0.17670638
      1.14702437	      1.00000000	      1.00000000	      1.00000000	      0.17690247
      1.14711222	      1.00000000	      1.00000000	      1.00000000	      0.17706353
      1.14720006	      1.00000000	      1.00000000	      1.00000000	      0.17722458
      1.14730930	      1.00000000	      1.00000000	      1.00000000	      0.17742487
      1.14741854	      1.00000000	      1.00000000	      1.00000000	      0.17762516
      1.14750190	      1.00000000	      1.00000000	      1.00000000	      0.17777799
      1.14758526	      1.00000000	      1.00000000	      1.00000000	      0.17793083
      1.14770121	      1.00000000	      1.00000000	      1.00000000	      0.17814342
      1.14780466	      1.00000000	      1.00000000	      1.00000000	      0.17833308
      1.14790810	      1.00000000	      1.00000000	      1.00000000	      0.17852273
      1.14799431	      1.00000000	      1.00000000	      1.00000000	      0.17868079
      1.14808052	      1.00000000	      1.00000000	      1.00000000	      0.17883885
      1.14818951	      1.00000000	      1.00000000	      1.00000000	      0.17903869
      1.14829851	      1.00000000	      1.00000000	      1.00000000	      0.17923852
      1.14838489	      1.00000000	      1.00000000	      1.00000000	      0.17939690
      1.14847127	      1.00000000	      1.00000000	      1.00000000	      0.17955528
      1.14858125	      1.00000000	      1.00000000	      1.00000000	      0.17975692
      1.14869123	      1.00000000	      1.00000000	      1.00000000	      0.17995856
      1.14877518	      1.00000000	      1.00000000	      1.00000000	      0.18011247
      1.14885912	      1.00000000	      1.00000000	      1.00000000	      0.18026638
      1.14897247	      1.00000000	      1.00000000	      1.00000000	      0.18047420
      1.14908582	      1.00000000	      1.00000000	      1.00000000	      0.18068202
      1.14916756	      1.00000000	      1.00000000	      1.00000000	      0.18083188
      1.14924929	      1.00000000	      1.00000000	      1.00000000	      0.18098174
      1.14936674	      1.00000000	      1.00000000	      1.00000000	      0.18119706
      1.14946781	      1.00000000	      1.00000000	      1.00000000	      0.18138237
      1.14956888	      1.00000000	      1.00000000	      1.00000000	      0.18156769
      1.14966996	      1.00000000	      1.00000000	      1.00000000	      0.18175300
      1.14975843	      1.00000000	      1.00000000	      1.00000000	      0.18191521
      1.14984691	      1.00000000	      1.00000000	      1.00000000	      0.18207742
      1.14993538	      1.00000000	      1.00000000	      1.00000000	      0.18223964
      1.15005667	      1.00000000	      1.00000000	      1.00000000	      0.18246202
      1.15014617	      1.00000000	      1.00000000	      1.00000000	      0.18262611
      1.15023567	      1.00000000	      1.00000000	      1.00000000	      0.18279019
      1.15034391	      1.00000000	      1.00000000	      1.00000000	      0.18298866
      1.15044083	      1.00000000	      1.00000000	      1.00000000	      0.18316635
      1.15053775	      1.00000000	      1.00000000	      1.00000000	      0.18334404
      1.15063467	      1.00000000	      1.00000000	      1.00000000	      0.18352174
      1.15073158	      1.00000000	      1.00000000	      1.00000000	      0.18369943
      1.15082850	      1.00000000	      1.00000000	      1.00000000	      0.18387712
      1.15092542	      1.00000000	      1.00000000	      1.00000000	      0.18405482
      1.15102234	      1.00000000	      1.00000000	      1.00000000	      0.18423251
      1.15111926	      1.00000000	      1.00000000	      1.00000000	      0.18441020
      1.15121617	      1.00000000	      1.00000000	      1.00000000	      0.18458790
      1.15131309	      1.00000000	      1.00000000	      1.00000000	      0.18476559
      1.15139893	      1.00000000	      1.00000000	      1.00000000	      0.18492298
      1.15148478	      1.00000000	      1.00000000	      1.00000000	      0.18508037
      1.15159166	      1.00000000	      1.00000000	      1.00000000	      0.18527633
      1.15169854	      1.00000000	      1.00000000	      1.00000000	      0.18547228
      1.15178451	      1.00000000	      1.00000000	      1.00000000	      0.18562992
      1.15187049	      1.00000000	      1.00000000	      1.00000000	      0.18578755
      1.15197969	      1.00000000	      1.00000000	      1.00000000	      0.18598776
      1.15208889	      1.00000000	      1.00000000	      1.00000000	      0.18618797
      1.15217009	      1.00000000	      1.00000000	      1.00000000	      0.18633685
      1.15225130	      1.00000000	      1.00000000	      1.00000000	      0.18648574
      1.15236804	      1.00000000	      1.00000000	      1.00000000	      0.18669978
      1.15247095	      1.00000000	      1.00000000	      1.00000000	      0.18688847
      1.15257387	      1.00000000	      1.00000000	      1.00000000	      0.18707716
      1.15265801	      1.00000000	      1.00000000	      1.00000000	      0.18723143
      1.15274216	      1.00000000	      1.00000000	      1.00000000	      0.18738571
      1.15285139	      1.00000000	      1.00000000	      1.00000000	      0.18758598
      1.15296063	      1.00000000	      1.00000000	      1.00000000	      0.18778626
      1.15304479	      1.00000000	      1.00000000	      1.00000000	      0.18794056
      1.15312895	      1.00000000	      1.00000000	      1.00000000	      0.18809486
      1.15323958	      1.00000000	      1.00000000	      1.00000000	      0.18829770
      1.15335021	      1.00000000	      1.00000000	      1.00000000	      0.18850054
      1.15343158	      1.00000000	      1.00000000	      1.00000000	      0.18864972
      1.15351295	      1.00000000	      1.00000000	      1.00000000	      0.18879891
      1.15362788	      1.00000000	      1.00000000	      1.00000000	      0.18900963
      1.15372761	      1.00000000	      1.00000000	      1.00000000	      0.18919247
      1.15382734	      1.00000000	      1.00000000	      1.00000000	      0.18937532
      1.15392706	      1.00000000	      1.00000000	      1.00000000	      0.18955816
      1.15401490	      1.00000000	      1.00000000	      1.00000000	      0.18971920
      1.15410274	      1.00000000	      1.00000000	      1.00000000	      0.18988025
      1.15419057	      1.00000000	      1.00000000	      1.00000000	      0.19004129
      1.15430923	      1.00000000	      1.00000000	      1.00000000	      0.19025884
      1.15439810	      1.00000000	      1.00000000	      1.00000000	      0.19042177
      1.15448697	      1.00000000	      1.00000000	      1.00000000	      0.19058471
      1.15457584	      1.00000000	      1.00000000	      1.00000000	      0.19074765
      1.15469557	      1.00000000	      1.00000000	      1.00000000	      0.19096716
      1.15478211	      1.00000000	      1.00000000	      1.00000000	      0.19112583
      1.15486864	      1.00000000	      1.00000000	      1.00000000	      0.19128450
      1.15497783	      1.00000000	      1.00000000	      1.00000000	      0.19148468
      1.15507523	      1.00000000	      1.00000000	      1.00000000	      0.19166326
      1.15517263	      1.00000000	      1.00000000	      1.00000000	      0.19184183
      1.15527002	      1.00000000	      1.00000000	      1.00000000	      0.19202040
      1.15536742	      1.00000000	      1.00000000	      1.00000000	      0.19219898
      1.15545274	      1.00000000	      1.00000000	      1.00000000	      0.19235540
      1.15553806	      1.00000000	      1.00000000	      1.00000000	      0.19251182
      1.15564377	      1.00000000	      1.00000000	      1.00000000	      0.19270564
      1.15574948	      1.00000000	      1.00000000	      1.00000000	      0.19289946
      1.15583421	      1.00000000	      1.00000000	      1.00000000	      0.19305481
      1.15591894	      1.00000000	      1.00000000	      1.00000000	      0.19321015
      1.15602746	      1.00000000	      1.00000000	      1.00000000	      0.19340912
      1.15613598	      1.00000000	      1.00000000	      1.00000000	      0.19360808
      1.15621615	      1.00000000	      1.00000000	      1.00000000	      0.19375507
      1.15629631	      1.00000000	      1.00000000	      1.00000000	      0.19390205
      1.15641232	      1.00000000	      1.00000000	      1.00000000	      0.19411473
      1.15651435	      1.00000000	      1.00000000	      1.00000000	      0.19430181
      1.15661639	      1.00000000	      1.00000000	      1.00000000	      0.19448889
      1.15669944	      1.00000000	      1.00000000	      1.00000000	      0.19464116
      1.15678249	      1.00000000	      1.00000000	      1.00000000	      0.19479343
      1.15689102	      1.00000000	      1.00000000	      1.00000000	      0.19499240
      1.15699954	      1.00000000	      1.00000000	      1.00000000	      0.19519137
      1.15708252	      1.00000000	      1.00000000	      1.00000000	      0.19534350
      1.15716549	      1.00000000	      1.00000000	      1.00000000	      0.19549564
      1.15727559	      1.00000000	      1.00000000	      1.00000000	      0.19569749
      1.15738569	      1.00000000	      1.00000000	      1.00000000	      0.19589935
      1.15746577	      1.00000000	      1.00000000	      1.00000000	      0.19604617
      1.15754585	      1.00000000	      1.00000000	      1.00000000	      0.19619299
      1.15766058	      1.00000000	      1.00000000	      1.00000000	      0.19640334
      1.15775950	      1.00000000	      1.00000000	      1.00000000	      0.19658471
      1.15785842	      1.00000000	      1.00000000	      1.00000000	      0.19676608
      1.15795735	      1.00000000	      1.00000000	      1.00000000	      0.19694745
      1.15804397	      1.00000000	      1.00000000	      1.00000000	      0.19710627
      1.15813059	      1.00000000	      1.00000000	      1.00000000	      0.19726509
      1.15821721	      1.00000000	      1.00000000	      1.00000000	      0.19742390
      1.15833596	      1.00000000	      1.00000000	      1.00000000	      0.19764163
      1.15842372	      1.00000000	      1.00000000	      1.00000000	      0.19780251
      1.15851147	      1.00000000	      1.00000000	      1.00000000	      0.19796340
      1.15861738	      1.00000000	      1.00000000	      1.00000000	      0.19815760
      1.15871214	      1.00000000	      1.00000000	      1.00000000	      0.19833133
      1.15880690	      1.00000000	      1.00000000	      1.00000000	      0.19850506
      1.15890165	      1.00000000	      1.00000000	      1.00000000	      0.19867879
      1.15899641	      1.00000000	      1.00000000	      1.00000000	      0.19885252
      1.15909117	      1.00000000	      1.00000000	      1.00000000	      0.19902625
      1.15918592	      1.00000000	      1.00000000	      1.00000000	      0.19919998
      1.15928068	      1.00000000	      1.00000000	      1.00000000	      0.19937371
      1.15937544	      1.00000000	      1.00000000	      1.00000000	      0.19954744
      1.15947019	      1.00000000	      1.00000000	      1.00000000	      0.19972117
      1.15956495	      1.00000000	      1.00000000	      1.00000000	      0.19989490
      1.15965970	      1.00000000	      1.00000000	      1.00000000	      0.20006863
      1.15974496	      1.00000000	      1.00000000	      1.00000000	      0.20022493
      1.15983021	      1.00000000	      1.00000000	      1.00000000	      0.20038123
      1.15993264	      1.00000000	      1.00000000	      1.00000000	      0.20056903
      1.16003506	      1.00000000	      1.00000000	      1.00000000	      0.20075683
      1.16012273	      1.00000000	      1.00000000	      1.00000000	      0.20091755
      1.16021039	      1.00000000	      1.00000000	      1.00000000	      0.20107827
      1.16029805	      1.00000000	      1.00000000	      1.00000000	      0.20123900
      1.16041206	      1.00000000	      1.00000000	      1.00000000	      0.20144802
      1.16049975	      1.00000000	      1.00000000	      1.00000000	      0.20160881
      1.16058745	      1.00000000	      1.00000000	      1.00000000	      0.20176959
      1.16067514	      1.00000000	      1.00000000	      1.00000000	      0.20193037
      1.16079178	      1.00000000	      1.00000000	      1.00000000	      0.20214423
      1.16087763	      1.00000000	      1.00000000	      1.00000000	      0.20230162
      1.16096347	      1.00000000	      1.00000000	      1.00000000	      0.20245901
      1.16107006	      1.00000000	      1.00000000	      1.00000000	      0.20265444
      1.16116563	      1.00000000	      1.00000000	      1.00000000	      0.20282965
      1.16126119	      1.00000000	      1.00000000	      1.00000000	      0.20300487
      1.16135676	      1.00000000	      1.00000000	      1.00000000	      0.20318008
      1.16145232	      1.00000000	      1.00000000	      1.00000000	      0.20335529
      1.16153811	      1.00000000	      1.00000000	      1.00000000	      0.20351257
      1.16162389	      1.00000000	      1.00000000	      1.00000000	      0.20366986
      1.16170968	      1.00000000	      1.00000000	      1.00000000	      0.20382714
      1.16182648	      1.00000000	      1.00000000	      1.00000000	      0.20404128
      1.16191556	      1.00000000	      1.00000000	      1.00000000	      0.20420461
      1.16200464	      1.00000000	      1.00000000	      1.00000000	      0.20436794
      1.16209373	      1.00000000	      1.00000000	      1.00000000	      0.20453127
      1.16220479	      1.00000000	      1.00000000	      1.00000000	      0.20473490
      1.16229190	      1.00000000	      1.00000000	      1.00000000	      0.20489460
      1.16237900	      1.00000000	      1.00000000	      1.00000000	      0.20505430
      1.16246610	      1.00000000	      1.00000000	      1.00000000	      0.20521400
      1.16258192	      1.00000000	      1.00000000	      1.00000000	      0.20542634
      1.16266901	      1.00000000	      1.00000000	      1.00000000	      0.20558601
      1.16275610	      1.00000000	      1.00000000	      1.00000000	      0.20574569
      1.16286109	      1.00000000	      1.00000000	      1.00000000	      0.20593818
      1.16295385	      1.00000000	      1.00000000	      1.00000000	      0.20610825
      1.16304661	      1.00000000	      1.00000000	      1.00000000	      0.20627832
      1.16313937	      1.00000000	      1.00000000	      1.00000000	      0.20644839
      1.16323213	      1.00000000	      1.00000000	      1.00000000	      0.20661846
      1.16332489	      1.00000000	      1.00000000	      1.00000000	      0.20678853
      1.16341764	      1.00000000	      1.00000000	      1.00000000	      0.20695860
      1.16351040	      1.00000000	      1.00000000	      1.00000000	      0.20712867
      1.16360316	      1.00000000	      1.00000000	      1.00000000	      0.20729874
      1.16369592	      1.00000000	      1.00000000	      1.00000000	      0.20746880
      1.16378868	      1.00000000	      1.00000000	      1.00000000	      0.20763887
      1.16388144	      1.00000000	      1.00000000	      1.00000000	      0.20780894
      1.16397420	      1.00000000	      1.00000000	      1.00000000	      0.20797901
      1.16406696	      1.00000000	      1.00000000	      1.00000000	      0.20814908
      1.16415972	      1.00000000	      1.00000000	      1.00000000	      0.20831915
      1.16425248	      1.00000000	      1.00000000	      1.00000000	      0.20848922
      1.16434524	      1.00000000	      1.00000000	      1.00000000	      0.20865929
      1.16443800	      1.00000000	      1.00000000	      1.00000000	      0.20882936
      1.16453076	      1.00000000	      1.00000000	      1.00000000	      0.20899943
      1.16462352	      1.00000000	      1.00000000	      1.00000000	      0.20916950
      1.16471628	      1.00000000	      1.00000000	      1.00000000	      0.20933957
      1.16480904	      1.00000000	      1.00000000	      1.00000000	      0.20950964
      1.16490180	      1.00000000	      1.00000000	      1.00000000	      0.20967971
      1.16499456	      1.00000000	      1.00000000	      1.00000000	      0.20984977
      1.16508732	      1.00000000	      1.00000000	      1.00000000	      0.21001984
      1.16518008	      1.00000000	      1.00000000	      1.00000000	      0.21018991
      1.16527284	      1.00000000	      1.00000000	      1.00000000	      0.21035998
      1.16536559	      1.00000000	      1.00000000	      1.00000000	      0.21053005
      1.16545835	      1.00000000	      1.00000000	      1.00000000	      0.21070012
      1.16555111	      1.00000000	      1.00000000	      1.00000000	      0.21087019
      1.16564387	      1.00000000	      1.00000000	      1.00000000	      0.21104026
      1.16573663	      1.00000000	      1.00000000	      1.00000000	      0.21121033
      1.16582939	      1.00000000	      1.00000000	      1.00000000	      0.21138040
      1.16592215	      1.00000000	      1.00000000	      1.00000000	      0.21155047
      1.16601491	      1.00000000	      1.00000000	      1.00000000	      0.21172054
      1.16610767	      1.00000000	      1.00000000	      1.00000000	      0.21189061
      1.16620043	      1.00000000	      1.00000000	      1.00000000	      0.21206068
      1.16629319	      1.00000000	      1.00000000	      1.00000000	      0.21223074
      1.16638595	      1.00000000	      1.00000000	      1.00000000	      0.21240081
      1.16647871	      1.00000000	      1.00000000	      1.00000000	      0.21257088
      1.16657147	      1.00000000	      1.00000000	      1.00000000	      0.21274095
      1.16666423	      1.00000000	      1.00000000	      1.00000000	      0.21291102
      1.16675699	      1.00000000	      1.00000000	      1.00000000	      0.21308109
      1.16684975	      1.00000000	      1.00000000	      1.00000000	      0.21325116
      1.16694251	      1.00000000	      1.00000000	      1.00000000	      0.21342123
      1.16703527	      1.00000000	      1.00000000	      1.00000000	      0.21359130
      1.16712803	      1.00000000	      1.00000000	      1.00000000	      0.21376137
      1.16722079	      1.00000000	      1.00000000	      1.00000000	      0.21393144
      1.16731355	      1.00000000	      1.00000000	      1.00000000	      0.21410151
      1.16740630	      1.00000000	      1.00000000	      1.00000000	      0.21427158
      1.16749906	      1.00000000	      1.00000000	      1.00000000	      0.21444165
      1.16759182	      1.00000000	      1.00000000	      1.00000000	      0.21461171
      1.16768458	      1.00000000	      1.00000000	      1.00000000	      0.21478178
      1.16777734	      1.00000000	      1.00000000	      1.00000000	      0.21495185
      1.16787010	      1.00000000	      1.00000000	      1.00000000	      0.21512192
      1.16796286	      1.00000000	      1.00000000	      1.00000000	      0.21529199
      1.16805562	      1.00000000	      1.00000000	      1.00000000	      0.21546206
      1.16814838	      1.00000000	      1.00000000	      1.00000000	      0.21563213
      1.16823176	      1.00000000	      1.00000000	      1.00000000	      0.21578501
      1.16831515	      1.00000000	      1.00000000	      1.00000000	      0.21593789
      1.16841638	      1.00000000	      1.00000000	      1.00000000	      0.21612350
      1.16851762	      1.00000000	      1.00000000	      1.00000000	      0.21630911
      1.16860149	      1.00000000	      1.00000000	      1.00000000	      0.21646289
      1.16868537	      1.00000000	      1.00000000	      1.00000000	      0.21661667
      1.16878812	      1.00000000	      1.00000000	      1.00000000	      0.21680505
      1.16889086	      1.00000000	      1.00000000	      1.00000000	      0.21699343
      1.16897087	      1.00000000	      1.00000000	      1.00000000	      0.21714013
      1.16905089	      1.00000000	      1.00000000	      1.00000000	      0.21728682
      1.16915905	      1.00000000	      1.00000000	      1.00000000	      0.21748513
      1.16926721	      1.00000000	      1.00000000	      1.00000000	      0.21768344
      1.16934315	      1.00000000	      1.00000000	      1.00000000	      0.21782267
      1.16941909	      1.00000000	      1.00000000	      1.00000000	      0.21796189
      1.16953561	      1.00000000	      1.00000000	      1.00000000	      0.21817553
      1.16963063	      1.00000000	      1.00000000	      1.00000000	      0.21834975
      1.16972565	      1.00000000	      1.00000000	      1.00000000	      0.21852397
      1.16982068	      1.00000000	      1.00000000	      1.00000000	      0.21869819
      1.16991570	      1.00000000	      1.00000000	      1.00000000	      0.21887241
      1.16999989	      1.00000000	      1.00000000	      1.00000000	      0.21902676
      1.17008407	      1.00000000	      1.00000000	      1.00000000	      0.21918111
      1.17016826	      1.00000000	      1.00000000	      1.00000000	      0.21933547
      1.17028351	      1.00000000	      1.00000000	      1.00000000	      0.21954677
      1.17036918	      1.00000000	      1.00000000	      1.00000000	      0.21970384
      1.17045485	      1.00000000	      1.00000000	      1.00000000	      0.21986091
      1.17054052	      1.00000000	      1.00000000	      1.00000000	      0.22001799
      1.17065563	      1.00000000	      1.00000000	      1.00000000	      0.22022904
      1.17073908	      1.00000000	      1.00000000	      1.00000000	      0.22038202
      1.17082252	      1.00000000	      1.00000000	      1.00000000	      0.22053501
      1.17092760	      1.00000000	      1.00000000	      1.00000000	      0.22072766
      1.17102117	      1.00000000	      1.00000000	      1.00000000	      0.22089923
      1.17111475	      1.00000000	      1.00000000	      1.00000000	      0.22107080
      1.17120832	      1.00000000	      1.00000000	      1.00000000	      0.22124236
      1.17130190	      1.00000000	      1.00000000	      1.00000000	      0.22141393
      1.17138518	      1.00000000	      1.00000000	      1.00000000	      0.22156662
      1.17146847	      1.00000000	      1.00000000	      1.00000000	      0.22171932
      1.17156879	      1.00000000	      1.00000000	      1.00000000	      0.22190326
      1.17166912	      1.00000000	      1.00000000	      1.00000000	      0.22208720
      1.17175211	      1.00000000	      1.00000000	      1.00000000	      0.22223936
      1.17183510	      1.00000000	      1.00000000	      1.00000000	      0.22239152
      1.17193742	      1.00000000	      1.00000000	      1.00000000	      0.22257912
      1.17203974	      1.00000000	      1.00000000	      1.00000000	      0.22276671
      1.17211911	      1.00000000	      1.00000000	      1.00000000	      0.22291223
      1.17219848	      1.00000000	      1.00000000	      1.00000000	      0.22305775
      1.17230607	      1.00000000	      1.00000000	      1.00000000	      0.22325501
      1.17241366	      1.00000000	      1.00000000	      1.00000000	      0.22345227
      1.17248894	      1.00000000	      1.00000000	      1.00000000	      0.22359029
      1.17256422	      1.00000000	      1.00000000	      1.00000000	      0.22372832
      1.17268021	      1.00000000	      1.00000000	      1.00000000	      0.22394098
      1.17277467	      1.00000000	      1.00000000	      1.00000000	      0.22411417
      1.17286914	      1.00000000	      1.00000000	      1.00000000	      0.22428736
      1.17296360	      1.00000000	      1.00000000	      1.00000000	      0.22446056
      1.17305806	      1.00000000	      1.00000000	      1.00000000	      0.22463375
      1.17314131	      1.00000000	      1.00000000	      1.00000000	      0.22478638
      1.17322456	      1.00000000	      1.00000000	      1.00000000	      0.22493902
      1.17330781	      1.00000000	      1.00000000	      1.00000000	      0.22509166
      1.17342362	      1.00000000	      1.00000000	      1.00000000	      0.22530398
      1.17350848	      1.00000000	      1.00000000	      1.00000000	      0.22545957
      1.17359335	      1.00000000	      1.00000000	      1.00000000	      0.22561517
      1.17369586	      1.00000000	      1.00000000	      1.00000000	      0.22580312
      1.17378702	      1.00000000	      1.00000000	      1.00000000	      0.22597025
      1.17387817	      1.00000000	      1.00000000	      1.00000000	      0.22613737
      1.17396933	      1.00000000	      1.00000000	      1.00000000	      0.22630450
      1.17406048	      1.00000000	      1.00000000	      1.00000000	      0.22647163
      1.17415164	      1.00000000	      1.00000000	      1.00000000	      0.22663876
      1.17424279	      1.00000000	      1.00000000	      1.00000000	      0.22680588
      1.17433395	      1.00000000	      1.00000000	      1.00000000	      0.22697301
      1.17442510	      1.00000000	      1.00000000	      1.00000000	      0.22714014
      1.17451626	      1.00000000	      1.00000000	      1.00000000	      0.22730727
      1.17460741	      1.00000000	      1.00000000	      1.00000000	      0.22747439
      1.17469857	      1.00000000	      1.00000000	      1.00000000	      0.22764152
      1.17478972	      1.00000000	      1.00000000	      1.00000000	      0.22780865
      1.17488088	      1.00000000	      1.00000000	      1.00000000	      0.22797578
      1.17497203	      1.00000000	      1.00000000	      1.00000000	      0.22814290
      1.17506319	      1.00000000	      1.00000000	      1.00000000	      0.22831003
      1.17515434	      1.00000000	      1.00000000	      1.00000000	      0.22847716
      1.17524550	      1.00000000	      1.00000000	      1.00000000	      0.22864429
      1.17533665	      1.00000000	      1.00000000	      1.00000000	      0.22881141
      1.17542781	      1.00000000	      1.00000000	      1.00000000	      0.22897854
      1.17551896	      1.00000000	      1.00000000	      1.00000000	      0.22914567
      1.17560072	      1.00000000	      1.00000000	      1.00000000	      0.22929556
      1.17568247	      1.00000000	      1.00000000	      1.00000000	      0.22944546
      1.17578236	      1.00000000	      1.00000000	      1.00000000	      0.22962860
      1.17588225	      1.00000000	      1.00000000	      1.00000000	      0.22981174
      1.17596473	      1.00000000	      1.00000000	      1.00000000	      0.22996296
      1.17604721	      1.00000000	      1.00000000	      1.00000000	      0.23011419
      1.17614840	      1.00000000	      1.00000000	      1.00000000	      0.23029971
      1.17624959	      1.00000000	      1.00000000	      1.00000000	      0.23048523
      1.17632830	      1.00000000	      1.00000000	      1.00000000	      0.23062954
      1.17640701	      1.00000000	      1.00000000	      1.00000000	      0.23077385
      1.17651345	      1.00000000	      1.00000000	      1.00000000	      0.23096901
      1.17661990	      1.00000000	      1.00000000	      1.00000000	      0.23116417
      1.17669474	      1.00000000	      1.00000000	      1.00000000	      0.23130140
      1.17676959	      1.00000000	      1.00000000	      1.00000000	      0.23143862
      1.17688395	      1.00000000	      1.00000000	      1.00000000	      0.23164830
      1.17697759	      1.00000000	      1.00000000	      1.00000000	      0.23181998
      1.17707123	      1.00000000	      1.00000000	      1.00000000	      0.23199166
      1.17716487	      1.00000000	      1.00000000	      1.00000000	      0.23216334
      1.17725851	      1.00000000	      1.00000000	      1.00000000	      0.23233502
      1.17734075	      1.00000000	      1.00000000	      1.00000000	      0.23248581
      1.17742299	      1.00000000	      1.00000000	      1.00000000	      0.23263660
      1.17752184	      1.00000000	      1.00000000	      1.00000000	      0.23281782
      1.17762068	      1.00000000	      1.00000000	      1.00000000	      0.23299905
      1.17770357	      1.00000000	      1.00000000	      1.00000000	      0.23315103
      1.17778647	      1.00000000	      1.00000000	      1.00000000	      0.23330301
      1.17786936	      1.00000000	      1.00000000	      1.00000000	      0.23345499
      1.17798391	      1.00000000	      1.00000000	      1.00000000	      0.23366501
      1.17806743	      1.00000000	      1.00000000	      1.00000000	      0.23381814
      1.17815095	      1.00000000	      1.00000000	      1.00000000	      0.23397127
      1.17825307	      1.00000000	      1.00000000	      1.00000000	      0.23415849
      1.17834375	      1.00000000	      1.00000000	      1.00000000	      0.23432475
      1.17843443	      1.00000000	      1.00000000	      1.00000000	      0.23449100
      1.17852511	      1.00000000	      1.00000000	      1.00000000	      0.23465726
      1.17861579	      1.00000000	      1.00000000	      1.00000000	      0.23482352
      1.17870647	      1.00000000	      1.00000000	      1.00000000	      0.23498977
      1.17879715	      1.00000000	      1.00000000	      1.00000000	      0.23515603
      1.17888783	      1.00000000	      1.00000000	      1.00000000	      0.23532229
      1.17897851	      1.00000000	      1.00000000	      1.00000000	      0.23548854
      1.17906918	      1.00000000	      1.00000000	      1.00000000	      0.23565480
      1.17915986	      1.00000000	      1.00000000	      1.00000000	      0.23582105
      1.17925054	      1.00000000	      1.00000000	      1.00000000	      0.23598731
      1.17933200	      1.00000000	      1.00000000	      1.00000000	      0.23613666
      1.17941346	      1.00000000	      1.00000000	      1.00000000	      0.23628600
      1.17951174	      1.00000000	      1.00000000	      1.00000000	      0.23646620
      1.17961003	      1.00000000	      1.00000000	      1.00000000	      0.23664641
      1.17969354	      1.00000000	      1.00000000	      1.00000000	      0.23679951
      1.17977704	      1.00000000	      1.00000000	      1.00000000	      0.23695261
      1.17986055	      1.00000000	      1.00000000	      1.00000000	      0.23710572
      1.17997110	      1.00000000	      1.00000000	      1.00000000	      0.23730841
      1.18005495	      1.00000000	      1.00000000	      1.00000000	      0.23746215
      1.18013880	      1.00000000	      1.00000000	      1.00000000	      0.23761588
      1.18022266	      1.00000000	      1.00000000	      1.00000000	      0.23776962
      1.18033500	      1.00000000	      1.00000000	      1.00000000	      0.23797559
      1.18041714	      1.00000000	      1.00000000	      1.00000000	      0.23812620
      1.18049929	      1.00000000	      1.00000000	      1.00000000	      0.23827681
      1.18060169	      1.00000000	      1.00000000	      1.00000000	      0.23846456
      1.18069296	      1.00000000	      1.00000000	      1.00000000	      0.23863190
      1.18078423	      1.00000000	      1.00000000	      1.00000000	      0.23879924
      1.18087550	      1.00000000	      1.00000000	      1.00000000	      0.23896658
      1.18096677	      1.00000000	      1.00000000	      1.00000000	      0.23913392
      1.18105804	      1.00000000	      1.00000000	      1.00000000	      0.23930126
      1.18113912	      1.00000000	      1.00000000	      1.00000000	      0.23944990
      1.18122019	      1.00000000	      1.00000000	      1.00000000	      0.23959854
      1.18131846	      1.00000000	      1.00000000	      1.00000000	      0.23977872
      1.18141674	      1.00000000	      1.00000000	      1.00000000	      0.23995890
      1.18149936	      1.00000000	      1.00000000	      1.00000000	      0.24011038
      1.18158197	      1.00000000	      1.00000000	      1.00000000	      0.24026185
      1.18166459	      1.00000000	      1.00000000	      1.00000000	      0.24041333
      1.18177691	      1.00000000	      1.00000000	      1.00000000	      0.24061925
      1.18186004	      1.00000000	      1.00000000	      1.00000000	      0.24077167
      1.18194317	      1.00000000	      1.00000000	      1.00000000	      0.24092408
      1.18204391	      1.00000000	      1.00000000	      1.00000000	      0.24110880
      1.18213384	      1.00000000	      1.00000000	      1.00000000	      0.24127367
      1.18222377	      1.00000000	      1.00000000	      1.00000000	      0.24143854
      1.18231369	      1.00000000	      1.00000000	      1.00000000	      0.24160342
      1.18240362	      1.00000000	      1.00000000	      1.00000000	      0.24176829
      1.18249354	      1.00000000	      1.00000000	      1.00000000	      0.24193317
      1.18258347	      1.00000000	      1.00000000	      1.00000000	      0.24209804
      1.18267340	      1.00000000	      1.00000000	      1.00000000	      0.24226291
      1.18276332	      1.00000000	      1.00000000	      1.00000000	      0.24242779
      1.18285325	      1.00000000	      1.00000000	      1.00000000	      0.24259266
      1.18294317	      1.00000000	      1.00000000	      1.00000000	      0.24275754
      1.18303310	      1.00000000	      1.00000000	      1.00000000	      0.24292241
      1.18312303	      1.00000000	      1.00000000	      1.00000000	      0.24308728
      1.18320332	      1.00000000	      1.00000000	      1.00000000	      0.24323451
      1.18328362	      1.00000000	      1.00000000	      1.00000000	      0.24338173
      1.18338218	      1.00000000	      1.00000000	      1.00000000	      0.24356243
      1.18348074	      1.00000000	      1.00000000	      1.00000000	      0.24374313
      1.18356181	      1.00000000	      1.00000000	      1.00000000	      0.24389176
      1.18364287	      1.00000000	      1.00000000	      1.00000000	      0.24404039
      1.18374265	      1.00000000	      1.00000000	      1.00000000	      0.24422334
      1.18384243	      1.00000000	      1.00000000	      1.00000000	      0.24440628
      1.18391984	      1.00000000	      1.00000000	      1.00000000	      0.24454820
      1.18399725	      1.00000000	      1.00000000	      1.00000000	      0.24469013
      1.18410215	      1.00000000	      1.00000000	      1.00000000	      0.24488244
      1.18420704	      1.00000000	      1.00000000	      1.00000000	      0.24507476
      1.18428075	      1.00000000	      1.00000000	      1.00000000	      0.24520990
      1.18435446	      1.00000000	      1.00000000	      1.00000000	      0.24534505
      1.18446695	      1.00000000	      1.00000000	      1.00000000	      0.24555130
      1.18455928	      1.00000000	      1.00000000	      1.00000000	      0.24572056
      1.18465160	      1.00000000	      1.00000000	      1.00000000	      0.24588983
      1.18474392	      1.00000000	      1.00000000	      1.00000000	      0.24605909
      1.18483624	      1.00000000	      1.00000000	      1.00000000	      0.24622836
      1.18491663	      1.00000000	      1.00000000	      1.00000000	      0.24637576
      1.18499703	      1.00000000	      1.00000000	      1.00000000	      0.24652316
      1.18509511	      1.00000000	      1.00000000	      1.00000000	      0.24670299
      1.18519319	      1.00000000	      1.00000000	      1.00000000	      0.24688282
      1.18527419	      1.00000000	      1.00000000	      1.00000000	      0.24703132
      1.18535519	      1.00000000	      1.00000000	      1.00000000	      0.24717982
      1.18545391	      1.00000000	      1.00000000	      1.00000000	      0.24736082
      1.18555263	      1.00000000	      1.00000000	      1.00000000	      0.24754183
      1.18563126	      1.00000000	      1.00000000	      1.00000000	      0.24768599
      1.18570989	      1.00000000	      1.00000000	      1.00000000	      0.24783015
      1.18581163	      1.00000000	      1.00000000	      1.00000000	      0.24801669
      1.18591337	      1.00000000	      1.00000000	      1.00000000	      0.24820322
      1.18598991	      1.00000000	      1.00000000	      1.00000000	      0.24834355
      1.18606645	      1.00000000	      1.00000000	      1.00000000	      0.24848389
      1.18617182	      1.00000000	      1.00000000	      1.00000000	      0.24867707
      1.18627719	      1.00000000	      1.00000000	      1.00000000	      0.24887026
      1.18635079	      1.00000000	      1.00000000	      1.00000000	      0.24900521
      1.18642440	      1.00000000	      1.00000000	      1.00000000	      0.24914016
      1.18653558	      1.00000000	      1.00000000	      1.00000000	      0.24934400
      1.18662876	      1.00000000	      1.00000000	      1.00000000	      0.24951485
      1.18672195	      1.00000000	      1.00000000	      1.00000000	      0.24968571
      1.18681514	      1.00000000	      1.00000000	      1.00000000	      0.24985656
      1.18689629	      1.00000000	      1.00000000	      1.00000000	      0.25000534
      1.18697744	      1.00000000	      1.00000000	      1.00000000	      0.25015413
      1.18705859	      1.00000000	      1.00000000	      1.00000000	      0.25030291
      1.18717063	      1.00000000	      1.00000000	      1.00000000	      0.25050833
      1.18725323	      1.00000000	      1.00000000	      1.00000000	      0.25065978
      1.18733584	      1.00000000	      1.00000000	      1.00000000	      0.25081123
      1.18743533	      1.00000000	      1.00000000	      1.00000000	      0.25099364
      1.18752382	      1.00000000	      1.00000000	      1.00000000	      0.25115589
      1.18761232	      1.00000000	      1.00000000	      1.00000000	      0.25131814
      1.18770081	      1.00000000	      1.00000000	      1.00000000	      0.25148039
      1.18778930	      1.00000000	      1.00000000	      1.00000000	      0.25164263
      1.18787780	      1.00000000	      1.00000000	      1.00000000	      0.25180488
      1.18796629	      1.00000000	      1.00000000	      1.00000000	      0.25196713
      1.18805478	      1.00000000	      1.00000000	      1.00000000	      0.25212938
      1.18814328	      1.00000000	      1.00000000	      1.00000000	      0.25229163
      1.18823177	      1.00000000	      1.00000000	      1.00000000	      0.25245387
      1.18832026	      1.00000000	      1.00000000	      1.00000000	      0.25261612
      1.18840876	      1.00000000	      1.00000000	      1.00000000	      0.25277837
      1.18849725	      1.00000000	      1.00000000	      1.00000000	      0.25294062
      1.18858574	      1.00000000	      1.00000000	      1.00000000	      0.25310287
      1.18867424	      1.00000000	      1.00000000	      1.00000000	      0.25326511
      1.18876273	      1.00000000	      1.00000000	      1.00000000	      0.25342736
      1.18885123	      1.00000000	      1.00000000	      1.00000000	      0.25358961
      1.18893972	      1.00000000	      1.00000000	      1.00000000	      0.25375186
      1.18902821	      1.00000000	      1.00000000	      1.00000000	      0.25391411
      1.18911671	      1.00000000	      1.00000000	      1.00000000	      0.25407635
      1.18920520	      1.00000000	      1.00000000	      1.00000000	      0.25423860
      1.18929369	      1.00000000	      1.00000000	      1.00000000	      0.25440085
      1.18938219	      1.00000000	      1.00000000	      1.00000000	      0.25456310
      1.18947068	      1.00000000	      1.00000000	      1.00000000	      0.25472534
      1.18955917	      1.00000000	      1.00000000	      1.00000000	      0.25488759
      1.18964767	      1.00000000	      1.00000000	      1.00000000	      0.25504984
      1.18973616	      1.00000000	      1.00000000	      1.00000000	      0.25521209
      1.18982465	      1.00000000	      1.00000000	      1.00000000	      0.25537434
      1.18990367	      1.00000000	      1.00000000	      1.00000000	      0.25551921
[truncated: 681,531 more chars]
