# Supplementary material for: Musculoskeletal simulations to examine the effects of accentuated eccentric loading (AEL) on jump height
Source: PeerJ. 2023 Jan 23;11:e14687. doi: 10.7717/peerj.14687 (PMC9879160; doi:10.7717/peerj.14687)
Supplement: Supplemental Information 2 — Added15 folder contains the code and simulation results for a complete jump with an additional 15% model mass. Dropped15 folder contains the code and simulation results for the push-off phase with the original model mass. [file peerj-11-14687-s002.zip › Supplementary Simulation code and output results AEL15/Added15/Optimized_for_J_Results/TwoSegment_states.sto]

TwoSegment_states
version=1
nRows=12722
nColumns=29
inDegrees=no
endheader
time	/jointset/BoxCenter/BoxCenter_coord_0/value	/jointset/BoxCenter/BoxCenter_coord_0/speed	/jointset/BoxCenter/BoxCenter_coord_1/value	/jointset/BoxCenter/BoxCenter_coord_1/speed	/jointset/BoxCenter/BoxCenter_coord_2/value	/jointset/BoxCenter/BoxCenter_coord_2/speed	/jointset/BoxCenter/BoxCenter_coord_3/value	/jointset/BoxCenter/BoxCenter_coord_3/speed	/jointset/BoxCenter/BoxCenter_coord_4/value	/jointset/BoxCenter/BoxCenter_coord_4/speed	/jointset/BoxCenter/BoxCenter_coord_5/value	/jointset/BoxCenter/BoxCenter_coord_5/speed	/jointset/hip/hip_coordinate/value	/jointset/hip/hip_coordinate/speed	/jointset/knee/knee_coordinate/value	/jointset/knee/knee_coordinate/speed	/jointset/PlatformToGround/PlatformToGround_coord_0/value	/jointset/PlatformToGround/PlatformToGround_coord_0/speed	/forceset/vastus/activation	/forceset/vastus/fiber_length	/forceset/recfem/activation	/forceset/recfem/fiber_length	/forceset/glut/activation	/forceset/glut/fiber_length	/forceset/ham/activation	/forceset/ham/fiber_length	/forceset/hipLimitTorque/dissipatedEnergy	/forceset/kneeLimitTorque/dissipatedEnergy
      0.00000000	      0.00000000	      0.00000000	      0.00000000	      0.00000000	      0.00000000	      0.00000000	      0.00000000	      0.00000000	      0.88500000	      0.00000000	      0.00000000	      0.00000000	     -0.08726646	      0.00000000	      0.17453293	      0.00000000	      0.00000000	      0.00000000	      0.01000000	      0.12085176	      0.01000000	      0.15073687	      0.01000000	      0.03007345	      0.01000000	      0.11108101	      0.00000000	      0.00000000
      0.00010000	     -0.00000000	     -0.00000000	      0.00000000	      0.00000000	      0.00000000	      0.00000000	     -0.00000000	      0.00000000	      0.88499997	     -0.00055887	      0.00000000	      0.00000000	     -0.08726658	     -0.00235791	      0.17453340	      0.00917407	      0.00000000	      0.00000000	      0.01000000	      0.12085176	      0.01000000	      0.15073687	      0.01000000	      0.03007345	      0.01000000	      0.11108101	      0.00000000	      0.00000000
      0.00023094	     -0.00000000	      0.00000000	      0.00000000	      0.00000000	      0.00000000	      0.00000000	     -0.00000000	     -0.00000000	      0.88499985	     -0.00128071	      0.00000000	      0.00000000	     -0.08726708	     -0.00517362	      0.17453527	      0.01917368	      0.00000000	      0.00000000	      0.01000000	      0.12085176	      0.01000000	      0.15073687	      0.01000000	      0.03007345	      0.01000000	      0.11108101	      0.00000000	      0.00000000
      0.00036189	     -0.00000000	     -0.00000000	      0.00000000	      0.00000000	      0.00000000	     -0.00000000	     -0.00000000	     -0.00000000	      0.88499964	     -0.00199172	      0.00000000	      0.00000000	     -0.08726793	     -0.00776940	      0.17453835	      0.02749220	      0.00000000	      0.00000000	      0.01000000	      0.12085177	      0.01000000	      0.15073688	      0.01000000	      0.03007345	      0.01000000	      0.11108100	      0.00000000	      0.00000000
      0.00049283	     -0.00000000	      0.00000000	      0.00000000	     -0.00000000	      0.00000000	      0.00000000	     -0.00000000	     -0.00000000	      0.88499933	     -0.00269235	      0.00000000	     -0.00000000	     -0.08726911	     -0.01021584	      0.17454242	      0.03461155	      0.00000000	      0.00000000	      0.01000000	      0.12085179	      0.01000000	      0.15073689	      0.01000000	      0.03007345	      0.01000000	      0.11108100	      0.00000000	      0.00000000
      0.00062377	     -0.00000000	      0.00000000	      0.00000000	     -0.00000000	      0.00000000	      0.00000000	     -0.00000000	     -0.00000000	      0.88499893	     -0.00338297	      0.00000000	     -0.00000000	     -0.08727060	     -0.01256404	      0.17454737	      0.04088172	      0.00000000	      0.00000000	      0.01000000	      0.12085182	      0.01000000	      0.15073690	      0.01000000	      0.03007345	      0.01000000	      0.11108099	      0.00000000	      0.00000000
      0.00075471	      0.00000000	      0.00000000	      0.00000000	     -0.00000000	      0.00000000	     -0.00000000	     -0.00000000	     -0.00000000	      0.88499844	     -0.00406390	      0.00000000	      0.00000000	     -0.08727239	     -0.01485104	      0.17455310	      0.04655744	      0.00000000	      0.00000000	      0.01000000	      0.12085186	      0.01000000	      0.15073692	      0.01000000	      0.03007345	      0.01000000	      0.11108098	      0.00000000	      0.00000000
      0.00092167	      0.00000000	      0.00000000	     -0.00000000	     -0.00000000	      0.00000000	     -0.00000000	     -0.00000000	     -0.00000000	      0.88499769	     -0.00491852	      0.00000000	     -0.00000000	     -0.08727511	     -0.01771991	      0.17456144	      0.05321969	      0.00000000	      0.00000000	      0.01000000	      0.12085193	      0.01000000	      0.15073695	      0.01000000	      0.03007345	      0.01000000	      0.11108096	      0.00000000	      0.00000000
      0.00108864	      0.00000000	      0.00000000	     -0.00000000	     -0.00000000	     -0.00000000	     -0.00000000	     -0.00000000	      0.00000000	      0.88499680	     -0.00575839	      0.00000000	     -0.00000000	     -0.08727831	     -0.02057070	      0.17457085	      0.05948100	      0.00000000	      0.00000000	      0.01000000	      0.12085202	      0.01000000	      0.15073699	      0.01000000	      0.03007345	      0.01000000	      0.11108094	      0.00000000	      0.00000000
      0.00125560	      0.00000000	      0.00000000	     -0.00000000	     -0.00000000	     -0.00000000	     -0.00000000	     -0.00000000	     -0.00000000	      0.88499577	     -0.00658398	      0.00000000	     -0.00000000	     -0.08728198	     -0.02342841	      0.17458129	      0.06551840	      0.00000000	      0.00000000	      0.01000000	      0.12085214	      0.01000000	      0.15073705	      0.01000000	      0.03007345	      0.01000000	      0.11108091	      0.00000000	      0.00000000
      0.00146694	      0.00000000	      0.00000000	     -0.00000000	     -0.00000000	     -0.00000000	     -0.00000000	     -0.00000000	     -0.00000000	      0.88499427	     -0.00760923	     -0.00000000	     -0.00000000	     -0.08728732	     -0.02707999	      0.17459593	      0.07301554	      0.00000000	      0.00000000	      0.01000000	      0.12085232	      0.01000000	      0.15073713	      0.01000000	      0.03007345	      0.01000000	      0.11108086	      0.00000000	      0.00000000
      0.00167828	      0.00000000	      0.00000000	     -0.00000000	     -0.00000000	     -0.00000000	     -0.00000000	     -0.00000000	      0.00000000	      0.88499256	     -0.00861309	     -0.00000000	     -0.00000000	     -0.08729343	     -0.03078698	      0.17461215	      0.08048028	      0.00000000	      0.00000000	      0.01000000	      0.12085255	      0.01000000	      0.15073723	      0.01000000	      0.03007345	      0.01000000	      0.11108079	      0.00000000	      0.00000000
      0.00193496	      0.00000000	      0.00000000	     -0.00000000	     -0.00000000	     -0.00000000	     -0.00000000	     -0.00000000	      0.00000000	      0.88499019	     -0.00980462	     -0.00000000	     -0.00000000	     -0.08730192	     -0.03537753	      0.17463398	      0.08961623	      0.00000000	      0.00000000	      0.01000000	      0.12085289	      0.01000000	      0.15073739	      0.01000000	      0.03007345	      0.01000000	      0.11108070	      0.00000000	      0.00000000
      0.00219165	      0.00000000	      0.00000000	     -0.00000000	     -0.00000000	     -0.00000000	     -0.00000000	      0.00000000	      0.00000000	      0.88498753	     -0.01096694	     -0.00000000	     -0.00000000	     -0.08731160	     -0.04007164	      0.17465817	      0.09889617	      0.00000000	      0.00000000	      0.01000000	      0.12085329	      0.01000000	      0.15073757	      0.01000000	      0.03007345	      0.01000000	      0.11108059	      0.00000000	      0.00000000
      0.00252490	      0.00000000	      0.00000000	     -0.00000000	     -0.00000000	     -0.00000000	     -0.00000000	      0.00000000	      0.00000000	      0.88498363	     -0.01243433	     -0.00000000	      0.00000000	     -0.08732599	     -0.04632268	      0.17469317	      0.11120997	      0.00000000	      0.00000000	      0.01000000	      0.12085393	      0.01000000	      0.15073785	      0.01000000	      0.03007345	      0.01000000	      0.11108042	      0.00000000	      0.00000000
      0.00285816	      0.00000000	      0.00000000	     -0.00000000	     -0.00000000	     -0.00000000	     -0.00000000	      0.00000000	      0.00000000	      0.88497924	     -0.01385682	     -0.00000000	      0.00000000	     -0.08734250	     -0.05274693	      0.17473233	      0.12384184	      0.00000000	      0.00000000	      0.01000000	      0.12085470	      0.01000000	      0.15073819	      0.01000000	      0.03007345	      0.01000000	      0.11108021	      0.00000000	      0.00000000
      0.00331636	      0.00000000	      0.00000000	     -0.00000000	     -0.00000000	     -0.00000000	     -0.00000000	      0.00000000	      0.00000000	      0.88497246	     -0.01574340	     -0.00000000	      0.00000000	     -0.08736874	     -0.06184973	      0.17479314	      0.14172365	      0.00000000	      0.00000000	      0.01000000	      0.12085598	      0.01000000	      0.15073874	      0.01000000	      0.03007346	      0.01000000	      0.11107987	      0.00000000	      0.00000000
      0.00377455	      0.00000000	      0.00000000	     -0.00000000	     -0.00000000	     -0.00000000	     -0.00000000	      0.00000000	      0.00000000	      0.88496483	     -0.01755482	     -0.00000000	     -0.00000000	     -0.08739922	     -0.07124701	      0.17486229	      0.16017375	      0.00000000	      0.00000000	      0.01000000	      0.12085753	      0.01000000	      0.15073941	      0.01000000	      0.03007346	      0.01000000	      0.11107944	      0.00000000	      0.00000000
      0.00443132	      0.00000000	      0.00000000	     -0.00000000	     -0.00000000	     -0.00000000	     -0.00000000	      0.00000000	      0.00000000	      0.88495248	     -0.02003027	      0.00000000	      0.00000000	     -0.08745056	     -0.08519092	      0.17497641	      0.18753979	      0.00000000	      0.00000000	      0.01000000	      0.12086026	      0.01000000	      0.15074057	      0.01000000	      0.03007348	      0.01000000	      0.11107870	      0.00000000	      0.00000000
      0.00508809	      0.00000000	      0.00000000	     -0.00000000	     -0.00000000	     -0.00000000	     -0.00000000	      0.00000000	      0.00000000	      0.88493855	     -0.02237545	      0.00000000	     -0.00000000	     -0.08751123	     -0.09964414	      0.17510884	      0.21589645	      0.00000000	      0.00000000	      0.01000000	      0.12086361	      0.01000000	      0.15074199	      0.01000000	      0.03007352	      0.01000000	      0.11107778	      0.00000000	      0.00000000
      0.00611478	      0.00000000	      0.00000000	     -0.00000000	     -0.00000000	     -0.00000000	      0.00000000	      0.00000000	      0.00000000	      0.88491379	     -0.02580986	     -0.00000000	     -0.00000000	     -0.08762551	     -0.12314139	      0.17535399	      0.26198504	      0.00000000	      0.00000000	      0.01000000	      0.12087018	      0.01000000	      0.15074475	      0.01000000	      0.03007365	      0.01000000	      0.11107595	      0.00000000	      0.00000000
      0.00691445	      0.00000000	      0.00000000	     -0.00000000	     -0.00000000	     -0.00000000	      0.00000000	      0.00000000	      0.00000000	      0.88489214	     -0.02831250	     -0.00000000	     -0.00000000	     -0.08773153	     -0.14211263	      0.17557830	      0.29918916	      0.00000000	      0.00000000	      0.01000000	      0.12087650	      0.01000000	      0.15074740	      0.01000000	      0.03007387	      0.01000000	      0.11107418	      0.00000000	      0.00000000
      0.00771412	      0.00000000	     -0.00000000	     -0.00000000	      0.00000000	     -0.00000000	     -0.00000000	      0.00000000	      0.00000000	      0.88486854	     -0.03068351	     -0.00000000	     -0.00000000	     -0.08785293	     -0.16159332	      0.17583276	      0.33738844	      0.00000000	      0.00000000	      0.01000000	      0.12088391	      0.01000000	      0.15075049	      0.01000000	      0.03007427	      0.01000000	      0.11107208	      0.00000000	      0.00000000
      0.00851379	      0.00000000	     -0.00000000	     -0.00000000	     -0.00000000	     -0.00000000	      0.00000000	      0.00000000	      0.00000000	      0.88484310	     -0.03293848	     -0.00000000	     -0.00000000	     -0.08799009	     -0.18152077	      0.17611813	      0.37646113	      0.00000000	      0.00000000	      0.01000000	      0.12089247	      0.01000000	      0.15075407	      0.01000000	      0.03007499	      0.01000000	      0.11106962	      0.00000000	      0.00000000
      0.00931345	      0.00000000	     -0.00000000	     -0.00000000	      0.00000000	     -0.00000000	      0.00000000	      0.00000000	      0.00000000	      0.88481589	     -0.03509135	     -0.00000000	     -0.00000000	     -0.08814335	     -0.20183852	      0.17643505	      0.41629745	      0.00000000	      0.00000000	      0.01000000	      0.12090222	      0.01000000	      0.15075813	      0.01000000	      0.03007617	      0.01000000	      0.11106680	      0.00000000	      0.00000000
      0.01031496	      0.00000000	     -0.00000000	     -0.00000000	      0.00000000	     -0.00000000	      0.00000000	      0.00000000	     -0.00000000	      0.88477945	     -0.03766262	     -0.00000000	     -0.00000000	     -0.08835843	     -0.22775773	      0.17687734	      0.46711506	      0.00000000	      0.00000000	      0.01000000	      0.12091615	      0.01000000	      0.15076394	      0.01000000	      0.03007860	      0.01000000	      0.11106271	      0.00000000	      0.00000000
      0.01117276	     -0.00000000	     -0.00000000	     -0.00000000	      0.00000000	     -0.00000000	      0.00000000	      0.00000000	     -0.00000000	      0.88474623	     -0.03976965	     -0.00000000	     -0.00000000	     -0.08856345	     -0.25031424	      0.17729696	      0.51134021	      0.00000000	      0.00000000	      0.01000000	      0.12092965	      0.01000000	      0.15076958	      0.01000000	      0.03008179	      0.01000000	      0.11105870	      0.00000000	      0.00000000
      0.01192114	     -0.00000000	     -0.00000000	     -0.00000000	      0.00000000	      0.00000000	      0.00000000	      0.00000000	     -0.00000000	      0.88471580	     -0.04154620	     -0.00000000	     -0.00000000	     -0.08875822	     -0.27022189	      0.17769422	      0.55037198	      0.00000000	      0.00000000	      0.01000000	      0.12094263	      0.01000000	      0.15077500	      0.01000000	      0.03008558	      0.01000000	      0.11105481	      0.00000000	      0.00000000
      0.01266951	     -0.00000000	     -0.00000000	      0.00000000	      0.00000000	      0.00000000	      0.00000000	      0.00000000	      0.00000000	      0.88468406	     -0.04327283	     -0.00000000	     -0.00000000	     -0.08896796	     -0.29031362	      0.17812082	      0.58976643	      0.00000000	      0.00000000	      0.01000000	      0.12095676	      0.01000000	      0.15078091	      0.01000000	      0.03009042	      0.01000000	      0.11105053	      0.00000000	      0.00000000
      0.01351831	     -0.00000000	     -0.00000000	      0.00000000	      0.00000000	      0.00000000	      0.00000000	      0.00000000	      0.00000000	      0.88464652	     -0.04517904	     -0.00000000	     -0.00000000	     -0.08922411	     -0.31329385	      0.17864051	      0.63482621	      0.00000000	      0.00000000	      0.01000000	      0.12097419	      0.01000000	      0.15078821	      0.01000000	      0.03009723	      0.01000000	      0.11104520	      0.00000000	      0.00000000
      0.01436710	     -0.00000000	     -0.00000000	      0.00000000	      0.00000000	      0.00000000	      0.00000000	      0.00000000	      0.00000000	      0.88460738	     -0.04703821	     -0.00000000	      0.00000000	     -0.08949985	     -0.33645044	      0.17919859	      0.68023523	      0.00000000	      0.00000000	      0.01000000	      0.12099314	      0.01000000	      0.15079616	      0.01000000	      0.03010546	      0.01000000	      0.11103936	      0.00000000	      0.00000000
      0.01510582	     -0.00000000	     -0.00000000	      0.00000000	      0.00000000	      0.00000000	     -0.00000000	      0.00000000	      0.00000000	      0.88457204	     -0.04862412	     -0.00000000	      0.00000000	     -0.08975588	     -0.35672759	      0.17971577	      0.71999990	      0.00000000	      0.00000000	      0.01000000	      0.12101087	      0.01000000	      0.15080360	      0.01000000	      0.03011375	      0.01000000	      0.11103384	      0.00000000	      0.00000000
      0.01584455	     -0.00000000	     -0.00000000	      0.00000000	      0.00000000	      0.00000000	     -0.00000000	      0.00000000	     -0.00000000	      0.88453554	     -0.05018508	     -0.00000000	      0.00000000	     -0.09002692	     -0.37710468	      0.18026240	      0.75996382	      0.00000000	      0.00000000	      0.01000000	      0.12102978	      0.01000000	      0.15081155	      0.01000000	      0.03012306	      0.01000000	      0.11102790	      0.00000000	      0.00000000
      0.01677016	     -0.00000000	     -0.00000000	      0.00000000	      0.00000000	      0.00000000	     -0.00000000	      0.00000000	      0.00000000	      0.88448820	     -0.05211235	     -0.00000000	      0.00000000	     -0.09038784	     -0.40275859	      0.18098911	      0.81028016	      0.00000000	      0.00000000	      0.01000000	      0.12105514	      0.01000000	      0.15082222	      0.01000000	      0.03013607	      0.01000000	      0.11101987	      0.00000000	      0.00000000
      0.01743280	     -0.00000000	     -0.00000000	      0.00000000	      0.00000000	      0.00000000	     -0.00000000	      0.00000000	      0.00000000	      0.88445321	     -0.05347649	     -0.00000000	      0.00000000	     -0.09066082	     -0.42119565	      0.18153800	      0.84644521	      0.00000000	      0.00000000	      0.01000000	      0.12107444	      0.01000000	      0.15083036	      0.01000000	      0.03014627	      0.01000000	      0.11101372	      0.00000000	      0.00000000
      0.01809543	     -0.00000000	     -0.00000000	      0.00000000	      0.00000000	     -0.00000000	     -0.00000000	      0.00000000	      0.00000000	      0.88441733	     -0.05483063	     -0.00000000	     -0.00000000	     -0.09094604	     -0.43968433	      0.18211089	      0.88271343	      0.00000000	      0.00000000	      0.01000000	      0.12109471	      0.01000000	      0.15083891	      0.01000000	      0.03015718	      0.01000000	      0.11100721	      0.00000000	      0.00000000
      0.01904497	     -0.00000000	     -0.00000000	      0.00000000	      0.00000000	     -0.00000000	     -0.00000000	      0.00000000	      0.00000000	      0.88436435	     -0.05675845	     -0.00000000	     -0.00000000	     -0.09137615	     -0.46625566	      0.18297380	      0.93484158	      0.00000000	      0.00000000	      0.01000000	      0.12112543	      0.01000000	      0.15085188	      0.01000000	      0.03017399	      0.01000000	      0.11099726	      0.00000000	      0.00000000
      0.01985779	     -0.00000000	     -0.00000000	      0.00000000	      0.00000000	     -0.00000000	     -0.00000000	      0.00000000	      0.00000000	      0.88431755	     -0.05840128	     -0.00000000	     -0.00000000	     -0.09176440	     -0.48906227	      0.18375184	      0.97958753	      0.00000000	      0.00000000	      0.01000000	      0.12115332	      0.01000000	      0.15086368	      0.01000000	      0.03018945	      0.01000000	      0.11098817	      0.00000000	      0.00000000
      0.02056646	     -0.00000000	     -0.00000000	      0.00000000	      0.00000000	     -0.00000000	     -0.00000000	      0.00000000	      0.00000000	      0.88427565	     -0.05983112	     -0.00000000	     -0.00000000	     -0.09211804	     -0.50898476	      0.18445990	      1.01867855	      0.00000000	      0.00000000	      0.01000000	      0.12117883	      0.01000000	      0.15087448	      0.01000000	      0.03020370	      0.01000000	      0.11097979	      0.00000000	      0.00000000
      0.02127514	     -0.00000000	     -0.00000000	      0.00000000	      0.00000000	     -0.00000000	     -0.00000000	      0.00000000	      0.00000000	      0.88423274	     -0.06126107	     -0.00000000	     -0.00000000	     -0.09248582	     -0.52893677	      0.18519568	      1.05782987	      0.00000000	      0.00000000	      0.01000000	      0.12120546	      0.01000000	      0.15088577	      0.01000000	      0.03021867	      0.01000000	      0.11097098	      0.00000000	      0.00000000
      0.02202269	     -0.00000000	     -0.00000000	      0.00000000	      0.00000000	     -0.00000000	     -0.00000000	      0.00000000	      0.00000000	      0.88418638	     -0.06277193	     -0.00000000	     -0.00000000	     -0.09288910	     -0.55001005	      0.18600192	      1.09918480	      0.00000000	      0.00000000	      0.01000000	      0.12123477	      0.01000000	      0.15089820	      0.01000000	      0.03023521	      0.01000000	      0.11096124	      0.00000000	      0.00000000
      0.02277025	     -0.00000000	     -0.00000000	      0.00000000	     -0.00000000	     -0.00000000	     -0.00000000	      0.00000000	      0.00000000	      0.88413889	     -0.06428760	     -0.00000000	     -0.00000000	     -0.09330815	     -0.57110531	      0.18683909	      1.14058580	      0.00000000	      0.00000000	      0.01000000	      0.12126534	      0.01000000	      0.15091118	      0.01000000	      0.03025253	      0.01000000	      0.11095101	      0.00000000	      0.00000000
      0.02350164	     -0.00000000	     -0.00000000	      0.00000000	     -0.00000000	     -0.00000000	     -0.00000000	      0.00000000	      0.00000000	      0.88409133	     -0.06577723	     -0.00000000	     -0.00000000	     -0.09373340	     -0.59176120	      0.18768813	      1.18112770	      0.00000000	      0.00000000	      0.01000000	      0.12129645	      0.01000000	      0.15092440	      0.01000000	      0.03027020	      0.01000000	      0.11094054	      0.00000000	      0.00000000
      0.02423303	     -0.00000000	     -0.00000000	      0.00000000	     -0.00000000	     -0.00000000	     -0.00000000	      0.00000000	      0.00000000	      0.88404267	     -0.06727544	     -0.00000000	     -0.00000000	     -0.09417377	     -0.61242956	      0.18856683	      1.22169695	      0.00000000	      0.00000000	      0.01000000	      0.12132877	      0.01000000	      0.15093814	      0.01000000	      0.03028860	      0.01000000	      0.11092960	      0.00000000	      0.00000000
      0.02502522	     -0.00000000	     -0.00000000	      0.00000000	     -0.00000000	     -0.00000000	     -0.00000000	      0.00000000	      0.00000000	      0.88398873	     -0.06890993	     -0.00000000	     -0.00000000	     -0.09466780	     -0.63482598	      0.18955205	      1.26566167	      0.00000000	      0.00000000	      0.01000000	      0.12136513	      0.01000000	      0.15095362	      0.01000000	      0.03030933	      0.01000000	      0.11091722	      0.00000000	      0.00000000
      0.02581741	     -0.00000000	     -0.00000000	      0.00000000	      0.00000000	     -0.00000000	     -0.00000000	      0.00000000	      0.00000000	      0.88393349	     -0.07055867	     -0.00000000	     -0.00000000	     -0.09517957	     -0.65722865	      0.19057212	      1.30964191	      0.00000000	      0.00000000	      0.01000000	      0.12140291	      0.01000000	      0.15096972	      0.01000000	      0.03033090	      0.01000000	      0.11090428	      0.00000000	      0.00000000
      0.02656472	     -0.00000000	     -0.00000000	      0.00000000	      0.00000000	     -0.00000000	     -0.00000000	      0.00000000	      0.00000000	      0.88388017	     -0.07212884	     -0.00000000	      0.00000000	     -0.09567862	     -0.67836462	      0.19156633	      1.35113871	      0.00000000	      0.00000000	      0.01000000	      0.12143984	      0.01000000	      0.15098546	      0.01000000	      0.03035201	      0.01000000	      0.11089156	      0.00000000	      0.00000000
      0.02731203	     -0.00000000	     -0.00000000	      0.00000000	      0.00000000	     -0.00000000	     -0.00000000	      0.00000000	      0.00000000	      0.88382568	     -0.07371501	     -0.00000000	      0.00000000	     -0.09619347	     -0.69950008	      0.19259156	      1.39263741	      0.00000000	      0.00000000	      0.01000000	      0.12147802	      0.01000000	      0.15100176	      0.01000000	      0.03037386	      0.01000000	      0.11087833	      0.00000000	      0.00000000
      0.02805934	     -0.00000000	     -0.00000000	      0.00000000	      0.00000000	     -0.00000000	     -0.00000000	      0.00000000	      0.00000000	      0.88376999	     -0.07531863	     -0.00000000	      0.00000000	     -0.09672411	     -0.72063251	      0.19364779	      1.43413325	      0.00000000	      0.00000000	      0.01000000	      0.12151747	      0.01000000	      0.15101861	      0.01000000	      0.03039644	      0.01000000	      0.11086460	      0.00000000	      0.00000000
      0.02880665	     -0.00000000	     -0.00000000	      0.00000000	      0.00000000	     -0.00000000	     -0.00000000	      0.00000000	      0.00000000	      0.88371310	     -0.07694111	     -0.00000000	      0.00000000	     -0.09727054	     -0.74175960	      0.19473504	      1.47562145	      0.00000000	      0.00000000	      0.01000000	      0.12155817	      0.01000000	      0.15103600	      0.01000000	      0.03041976	      0.01000000	      0.11085034	      0.00000000	      0.00000000
      0.02955396	     -0.00000000	     -0.00000000	      0.00000000	      0.00000000	     -0.00000000	     -0.00000000	      0.00000000	      0.00000000	      0.88365499	     -0.07858375	     -0.00000000	      0.00000000	     -0.09783276	     -0.76287923	      0.19585328	      1.51709795	      0.00000000	      0.00000000	      0.01000000	      0.12160013	      0.01000000	      0.15105394	      0.01000000	      0.03044381	      0.01000000	      0.11083558	      0.00000000	      0.00000000
      0.03030127	     -0.00000000	     -0.00000000	      0.00000000	      0.00000000	     -0.00000000	     -0.00000000	      0.00000000	      0.00000000	      0.88359564	     -0.08024779	     -0.00000000	     -0.00000000	     -0.09841075	     -0.78398943	      0.19700252	      1.55855874	      0.00000000	      0.00000000	      0.01000000	      0.12164335	      0.01000000	      0.15107244	      0.01000000	      0.03046858	      0.01000000	      0.11082029	      0.00000000	      0.00000000
      0.03104858	     -0.00000000	     -0.00000000	      0.00000000	      0.00000000	     -0.00000000	     -0.00000000	      0.00000000	      0.00000000	      0.88353505	     -0.08193443	     -0.00000000	     -0.00000000	     -0.09900452	     -0.80508841	      0.19818273	      1.60000029	      0.00000000	      0.00000000	      0.01000000	      0.12168782	      0.01000000	      0.15109148	      0.01000000	      0.03049408	      0.01000000	      0.11080447	      0.00000000	      0.00000000
      0.03179589	     -0.00000000	     -0.00000000	      0.00000000	      0.00000000	     -0.00000000	     -0.00000000	      0.00000000	      0.00000000	      0.88347318	     -0.08364478	     -0.00000000	     -0.00000000	     -0.09961405	     -0.82617444	      0.19939391	      1.64141912	      0.00000000	      0.00000000	      0.01000000	      0.12173355	      0.01000000	      0.15111108	      0.01000000	      0.03052031	      0.01000000	      0.11078813	      0.00000000	      0.00000000
      0.03254320	     -0.00000000	     -0.00000000	      0.00000000	     -0.00000000	     -0.00000000	     -0.00000000	      0.00000000	      0.00000000	      0.88341002	     -0.08537995	     -0.00000000	     -0.00000000	     -0.10023933	     -0.84724591	      0.20063602	      1.68281205	      0.00000000	      0.00000000	      0.01000000	      0.12178054	      0.01000000	      0.15113122	      0.01000000	      0.03054726	      0.01000000	      0.11077125	      0.00000000	      0.00000000
      0.03329051	     -0.00000000	     -0.00000000	      0.00000000	     -0.00000000	     -0.00000000	     -0.00000000	      0.00000000	      0.00000000	      0.88334556	     -0.08714094	     -0.00000000	     -0.00000000	     -0.10088036	     -0.86830130	      0.20190906	      1.72417595	      0.00000000	      0.00000000	      0.01000000	      0.12182877	      0.01000000	      0.15115191	      0.01000000	      0.03057493	      0.01000000	      0.11075383	      0.00000000	      0.00000000
      0.03403782	     -0.00000000	      0.00000000	      0.00000000	     -0.00000000	     -0.00000000	     -0.00000000	      0.00000000	      0.00000000	      0.88327977	     -0.08892876	     -0.00000000	     -0.00000000	     -0.10153711	     -0.88933911	      0.20321300	      1.76550788	      0.00000000	      0.00000000	      0.01000000	      0.12187826	      0.01000000	      0.15117316	      0.01000000	      0.03060331	      0.01000000	      0.11073587	      0.00000000	      0.00000000
      0.03478513	     -0.00000000	     -0.00000000	      0.00000000	     -0.00000000	     -0.00000000	     -0.00000000	      0.00000000	      0.00000000	      0.88321264	     -0.09074435	     -0.00000000	     -0.00000000	     -0.10220958	     -0.91035791	      0.20454782	      1.80680490	      0.00000000	      0.00000000	      0.01000000	      0.12192900	      0.01000000	      0.15119495	      0.01000000	      0.03063241	      0.01000000	      0.11071737	      0.00000000	      0.00000000
      0.03553244	     -0.00000000	     -0.00000000	      0.00000000	      0.00000000	     -0.00000000	     -0.00000000	      0.00000000	      0.00000000	      0.88314414	     -0.09258862	     -0.00000000	     -0.00000000	     -0.10289774	     -0.93135628	      0.20591348	      1.84806419	      0.00000000	      0.00000000	      0.01000000	      0.12198099	      0.01000000	      0.15121729	      0.01000000	      0.03066223	      0.01000000	      0.11069832	      0.00000000	      0.00000000
      0.03627975	     -0.00000000	     -0.00000000	      0.00000000	     -0.00000000	     -0.00000000	     -0.00000000	      0.00000000	      0.00000000	      0.88307425	     -0.09446246	     -0.00000000	     -0.00000000	     -0.10360160	     -0.95233282	      0.20730996	      1.88928292	      0.00000000	      0.00000000	      0.01000000	      0.12203422	      0.01000000	      0.15124017	      0.01000000	      0.03069276	      0.01000000	      0.11067871	      0.00000000	      0.00000000
      0.03702706	     -0.00000000	     -0.00000000	      0.00000000	      0.00000000	     -0.00000000	     -0.00000000	      0.00000000	      0.00000000	      0.88300294	     -0.09636670	     -0.00000000	     -0.00000000	     -0.10432111	     -0.97328615	      0.20873723	      1.93045826	      0.00000000	      0.00000000	      0.01000000	      0.12208871	      0.01000000	      0.15126361	      0.01000000	      0.03072399	      0.01000000	      0.11065855	      0.00000000	      0.00000000
      0.03777437	     -0.00000000	     -0.00000000	      0.00000000	      0.00000000	     -0.00000000	     -0.00000000	      0.00000000	      0.00000000	      0.88293021	     -0.09830217	     -0.00000000	     -0.00000000	     -0.10505628	     -0.99421486	      0.21019525	      1.97158740	      0.00000000	      0.00000000	      0.01000000	      0.12214443	      0.01000000	      0.15128759	      0.01000000	      0.03075594	      0.01000000	      0.11063783	      0.00000000	      0.00000000
      0.03852168	     -0.00000000	     -0.00000000	      0.00000000	     -0.00000000	     -0.00000000	     -0.00000000	      0.00000000	      0.00000000	      0.88285601	     -0.10026965	     -0.00000000	     -0.00000000	     -0.10580708	     -1.01511755	      0.21168399	      2.01266747	      0.00000000	      0.00000000	      0.01000000	      0.12220140	      0.01000000	      0.15131212	      0.01000000	      0.03078859	      0.01000000	      0.11061654	      0.00000000	      0.00000000
      0.03926899	     -0.00000000	     -0.00000000	      0.00000000	      0.00000000	     -0.00000000	     -0.00000000	      0.00000000	      0.00000000	      0.88278033	     -0.10226990	     -0.00000000	     -0.00000000	     -0.10657349	     -1.03599278	      0.21320341	      2.05369560	      0.00000000	      0.00000000	      0.01000000	      0.12225961	      0.01000000	      0.15133719	      0.01000000	      0.03082194	      0.01000000	      0.11059468	      0.00000000	      0.00000000
      0.04001630	     -0.00000000	     -0.00000000	      0.00000000	      0.00000000	     -0.00000000	     -0.00000000	      0.00000000	      0.00000000	      0.88270315	     -0.10430366	     -0.00000000	     -0.00000000	     -0.10735549	     -1.05683911	      0.21475347	      2.09466882	      0.00000000	      0.00000000	      0.01000000	      0.12231906	      0.01000000	      0.15136281	      0.01000000	      0.03085599	      0.01000000	      0.11057225	      0.00000000	      0.00000000
      0.04076361	     -0.00000000	     -0.00000000	      0.00000000	      0.00000000	     -0.00000000	     -0.00000000	      0.00000000	      0.00000000	      0.88262443	     -0.10637163	     -0.00000000	     -0.00000000	     -0.10815306	     -1.07765503	      0.21633413	      2.13558414	      0.00000000	      0.00000000	      0.01000000	      0.12237975	      0.01000000	      0.15138897	      0.01000000	      0.03089075	      0.01000000	      0.11054924	      0.00000000	      0.00000000
      0.04151092	     -0.00000000	     -0.00000000	      0.00000000	      0.00000000	     -0.00000000	     -0.00000000	      0.00000000	      0.00000000	      0.88254416	     -0.10847451	     -0.00000000	     -0.00000000	     -0.10896617	     -1.09843904	      0.21794534	      2.17643846	      0.00000000	      0.00000000	      0.01000000	      0.12244167	      0.01000000	      0.15141567	      0.01000000	      0.03092619	      0.01000000	      0.11052565	      0.00000000	      0.00000000
      0.04225823	     -0.00000000	     -0.00000000	      0.00000000	      0.00000000	     -0.00000000	     -0.00000000	      0.00000000	      0.00000000	      0.88246229	     -0.11061296	     -0.00000000	     -0.00000000	     -0.10979480	     -1.11918957	      0.21958706	      2.21722862	      0.00000000	      0.00000000	      0.01000000	      0.12250483	      0.01000000	      0.15144292	      0.01000000	      0.03096234	      0.01000000	      0.11050148	      0.00000000	      0.00000000
      0.04300554	     -0.00000000	     -0.00000000	      0.00000000	      0.00000000	     -0.00000000	     -0.00000000	      0.00000000	      0.00000000	      0.88237882	     -0.11278761	     -0.00000000	     -0.00000000	     -0.11063892	     -1.13990502	      0.22125924	      2.25795139	      0.00000000	      0.00000000	      0.01000000	      0.12256921	      0.01000000	      0.15147070	      0.01000000	      0.03099917	      0.01000000	      0.11047671	      0.00000000	      0.00000000
      0.04375285	     -0.00000000	     -0.00000000	      0.00000000	      0.00000000	     -0.00000000	     -0.00000000	      0.00000000	      0.00000000	      0.88229371	     -0.11499910	     -0.00000000	     -0.00000000	     -0.11149851	     -1.16058372	      0.22296182	      2.29860341	      0.00000000	      0.00000000	      0.01000000	      0.12263483	      0.01000000	      0.15149903	      0.01000000	      0.03103669	      0.01000000	      0.11045135	      0.00000000	      0.00000000
      0.04450016	     -0.00000000	     -0.00000000	      0.00000000	      0.00000000	     -0.00000000	     -0.00000000	      0.00000000	      0.00000000	      0.88220693	     -0.11724801	     -0.00000000	     -0.00000000	     -0.11237354	     -1.18122400	      0.22469476	      2.33918126	      0.00000000	      0.00000000	      0.01000000	      0.12270167	      0.01000000	      0.15152789	      0.01000000	      0.03107490	      0.01000000	      0.11042540	      0.00000000	      0.00000000
      0.04524747	     -0.00000000	     -0.00000000	      0.00000000	      0.00000000	     -0.00000000	     -0.00000000	      0.00000000	      0.00000000	      0.88211846	     -0.11953493	     -0.00000000	     -0.00000000	     -0.11326398	     -1.20182409	      0.22645799	      2.37968141	      0.00000000	      0.00000000	      0.01000000	      0.12276974	      0.01000000	      0.15155730	      0.01000000	      0.03111379	      0.01000000	      0.11039884	      0.00000000	      0.00000000
      0.04599478	     -0.00000000	     -0.00000000	      0.00000000	      0.00000000	     -0.00000000	     -0.00000000	      0.00000000	      0.00000000	      0.88202826	     -0.12186042	     -0.00000000	     -0.00000000	     -0.11416980	     -1.22238221	      0.22825146	      2.42010023	      0.00000000	      0.00000000	      0.01000000	      0.12283903	      0.01000000	      0.15158723	      0.01000000	      0.03115336	      0.01000000	      0.11037167	      0.00000000	      0.00000000
      0.04666588	     -0.00000000	     -0.00000000	      0.00000000	      0.00000000	     -0.00000000	     -0.00000000	      0.00000000	      0.00000000	      0.88194577	     -0.12398207	     -0.00000000	     -0.00000000	     -0.11499633	     -1.24080652	      0.22988775	      2.45632450	      0.00000000	      0.00000000	      0.01000000	      0.12290230	      0.01000000	      0.15161458	      0.01000000	      0.03118947	      0.01000000	      0.11034675	      0.00000000	      0.00000000
      0.04733698	     -0.00000000	     -0.00000000	      0.00000000	      0.00000000	     -0.00000000	     -0.00000000	      0.00000000	      0.00000000	      0.88186185	     -0.12613564	     -0.00000000	     -0.00000000	     -0.11583521	     -1.25919418	      0.23154833	      2.49247780	      0.00000000	      0.00000000	      0.01000000	      0.12296654	      0.01000000	      0.15164235	      0.01000000	      0.03122613	      0.01000000	      0.11032134	      0.00000000	      0.00000000
      0.04800809	     -0.00000000	     -0.00000000	      0.00000000	      0.00000000	     -0.00000000	     -0.00000000	      0.00000000	      0.00000000	      0.88177647	     -0.12832148	     -0.00000000	     -0.00000000	     -0.11668642	     -1.27754373	      0.23323314	      2.52855687	      0.00000000	      0.00000000	      0.01000000	      0.12303177	      0.01000000	      0.15167055	      0.01000000	      0.03126333	      0.01000000	      0.11029543	      0.00000000	      0.00000000
      0.04867919	     -0.00000000	     -0.00000000	      0.00000000	      0.00000000	     -0.00000000	     -0.00000000	      0.00000000	      0.00000000	      0.88168961	     -0.13053994	     -0.00000000	     -0.00000000	     -0.11754992	     -1.29585373	      0.23494214	      2.56455887	      0.00000000	      0.00000000	      0.01000000	      0.12309797	      0.01000000	      0.15169919	      0.01000000	      0.03130107	      0.01000000	      0.11026902	      0.00000000	      0.00000000
      0.04935029	     -0.00000000	     -0.00000000	      0.00000000	      0.00000000	     -0.00000000	     -0.00000000	      0.00000000	      0.00000000	      0.88160125	     -0.13279136	     -0.00000000	     -0.00000000	     -0.11842570	     -1.31412273	      0.23667528	      2.60048084	      0.00000000	      0.00000000	      0.01000000	      0.12316515	      0.01000000	      0.15172825	      0.01000000	      0.03133934	      0.01000000	      0.11024211	      0.00000000	      0.00000000
      0.05002139	     -0.00000000	     -0.00000000	      0.00000000	      0.00000000	     -0.00000000	     -0.00000000	      0.00000000	      0.00000000	      0.88151137	     -0.13507607	     -0.00000000	     -0.00000000	     -0.11931373	     -1.33234922	      0.23843250	      2.63631976	      0.00000000	      0.00000000	      0.01000000	      0.12323330	      0.01000000	      0.15175773	      0.01000000	      0.03137815	      0.01000000	      0.11021469	      0.00000000	      0.00000000
      0.05069249	     -0.00000000	     -0.00000000	      0.00000000	      0.00000000	     -0.00000000	     -0.00000000	      0.00000000	      0.00000000	      0.88141994	     -0.13739437	     -0.00000000	     -0.00000000	     -0.12021398	     -1.35053169	      0.24021374	      2.67207257	      0.00000000	      0.00000000	      0.01000000	      0.12330242	      0.01000000	      0.15178764	      0.01000000	      0.03141750	      0.01000000	      0.11018675	      0.00000000	      0.00000000
      0.05136359	     -0.00000000	     -0.00000000	      0.00000000	      0.00000000	     -0.00000000	     -0.00000000	      0.00000000	      0.00000000	      0.88132695	     -0.13974656	     -0.00000000	      0.00000000	     -0.12112641	     -1.36866858	      0.24201894	      2.70773613	      0.00000000	      0.00000000	      0.01000000	      0.12337251	      0.01000000	      0.15181798	      0.01000000	      0.03145737	      0.01000000	      0.11015831	      0.00000000	      0.00000000
      0.05203469	     -0.00000000	     -0.00000000	      0.00000000	      0.00000000	     -0.00000000	     -0.00000000	      0.00000000	      0.00000000	      0.88123236	     -0.14213293	     -0.00000000	      0.00000000	     -0.12205100	     -1.38675832	      0.24384804	      2.74330727	      0.00000000	      0.00000000	      0.01000000	      0.12344357	      0.01000000	      0.15184874	      0.01000000	      0.03149777	      0.01000000	      0.11012935	      0.00000000	      0.00000000
      0.05270579	     -0.00000000	     -0.00000000	      0.00000000	      0.00000000	     -0.00000000	     -0.00000000	      0.00000000	      0.00000000	      0.88113617	     -0.14455374	     -0.00000000	     -0.00000000	     -0.12298771	     -1.40479931	      0.24570099	      2.77878277	      0.00000000	      0.00000000	      0.01000000	      0.12351559	      0.01000000	      0.15187992	      0.01000000	      0.03153869	      0.01000000	      0.11009987	      0.00000000	      0.00000000
      0.05337690	     -0.00000000	     -0.00000000	      0.00000000	      0.00000000	     -0.00000000	     -0.00000000	      0.00000000	      0.00000000	      0.88103834	     -0.14700926	     -0.00000000	     -0.00000000	     -0.12393651	     -1.42278991	      0.24757771	      2.81415936	      0.00000000	      0.00000000	      0.01000000	      0.12358857	      0.01000000	      0.15191152	      0.01000000	      0.03158014	      0.01000000	      0.11006988	      0.00000000	      0.00000000
      0.05404800	     -0.00000000	     -0.00000000	      0.00000000	      0.00000000	     -0.00000000	     -0.00000000	      0.00000000	      0.00000000	      0.88093884	     -0.14949973	     -0.00000000	     -0.00000000	     -0.12489737	     -1.44072849	      0.24947814	      2.84943371	      0.00000000	      0.00000000	      0.01000000	      0.12366251	      0.01000000	      0.15194354	      0.01000000	      0.03162210	      0.01000000	      0.11003935	      0.00000000	      0.00000000
      0.05471910	     -0.00000000	     -0.00000000	      0.00000000	      0.00000000	     -0.00000000	     -0.00000000	      0.00000000	      0.00000000	      0.88083767	     -0.15202538	     -0.00000000	     -0.00000000	     -0.12587025	     -1.45861339	      0.25140220	      2.88460250	      0.00000000	      0.00000000	      0.01000000	      0.12373741	      0.01000000	      0.15197598	      0.01000000	      0.03166458	      0.01000000	      0.11000831	      0.00000000	      0.00000000
      0.05539020	     -0.00000000	     -0.00000000	      0.00000000	      0.00000000	     -0.00000000	     -0.00000000	      0.00000000	      0.00000000	      0.88073479	     -0.15458643	     -0.00000000	     -0.00000000	     -0.12685511	     -1.47644292	      0.25334983	      2.91966234	      0.00000000	      0.00000000	      0.01000000	      0.12381326	      0.01000000	      0.15200884	      0.01000000	      0.03170758	      0.01000000	      0.10997673	      0.00000000	      0.00000000
      0.05606130	     -0.00000000	     -0.00000000	      0.00000000	      0.00000000	     -0.00000000	     -0.00000000	      0.00000000	      0.00000000	      0.88063018	     -0.15718308	     -0.00000000	     -0.00000000	     -0.12785192	     -1.49421540	      0.25532095	      2.95460983	      0.00000000	      0.00000000	      0.01000000	      0.12389006	      0.01000000	      0.15204211	      0.01000000	      0.03175108	      0.01000000	      0.10994463	      0.00000000	      0.00000000
      0.05673240	     -0.00000000	     -0.00000000	      0.00000000	      0.00000000	     -0.00000000	     -0.00000000	      0.00000000	      0.00000000	      0.88052381	     -0.15981552	     -0.00000000	     -0.00000000	     -0.12886064	     -1.51192912	      0.25731549	      2.98944156	      0.00000000	      0.00000000	      0.01000000	      0.12396780	      0.01000000	      0.15207579	      0.01000000	      0.03179510	      0.01000000	      0.10991199	      0.00000000	      0.00000000
      0.05740350	     -0.00000000	     -0.00000000	      0.00000000	      0.00000000	     -0.00000000	     -0.00000000	      0.00000000	      0.00000000	      0.88041566	     -0.16248393	     -0.00000000	     -0.00000000	     -0.12988122	     -1.52958237	      0.25933336	      3.02415407	      0.00000000	      0.00000000	      0.01000000	      0.12404649	      0.01000000	      0.15210989	      0.01000000	      0.03183962	      0.01000000	      0.10987881	      0.00000000	      0.00000000
      0.05807460	     -0.00000000	     -0.00000000	      0.00000000	      0.00000000	     -0.00000000	     -0.00000000	      0.00000000	      0.00000000	      0.88030571	     -0.16518848	     -0.00000000	     -0.00000000	     -0.13091363	     -1.54717345	      0.26137449	      3.05874394	      0.00000000	      0.00000000	      0.01000000	      0.12412613	      0.01000000	      0.15214440	      0.01000000	      0.03188465	      0.01000000	      0.10984510	      0.00000000	      0.00000000
      0.05874571	     -0.00000000	     -0.00000000	      0.00000000	      0.00000000	     -0.00000000	     -0.00000000	      0.00000000	      0.00000000	      0.88019394	     -0.16792930	     -0.00000000	     -0.00000000	     -0.13195783	     -1.56470063	      0.26343879	      3.09320770	      0.00000000	      0.00000000	      0.01000000	      0.12420670	      0.01000000	      0.15217931	      0.01000000	      0.03193017	      0.01000000	      0.10981086	      0.00000000	      0.00000000
      0.05941681	     -0.00000000	     -0.00000000	      0.00000000	      0.00000000	     -0.00000000	     -0.00000000	      0.00000000	      0.00000000	      0.88008031	     -0.17070655	     -0.00000000	     -0.00000000	     -0.13301376	     -1.58216220	      0.26552617	      3.12754192	      0.00000000	      0.00000000	      0.01000000	      0.12428820	      0.01000000	      0.15221464	      0.01000000	      0.03197620	      0.01000000	      0.10977607	      0.00000000	      0.00000000
      0.06008791	     -0.00000000	     -0.00000000	      0.00000000	      0.00000000	     -0.00000000	     -0.00000000	      0.00000000	      0.00000000	      0.87996481	     -0.17352033	     -0.00000000	     -0.00000000	     -0.13408139	     -1.59955646	      0.26763655	      3.16174314	      0.00000000	      0.00000000	      0.01000000	      0.12437064	      0.01000000	      0.15225037	      0.01000000	      0.03202272	      0.01000000	      0.10974074	      0.00000000	      0.00000000
      0.06075901	     -0.00000000	     -0.00000000	      0.00000000	      0.00000000	     -0.00000000	     -0.00000000	      0.00000000	      0.00000000	      0.87984740	     -0.17637077	     -0.00000000	     -0.00000000	     -0.13516067	     -1.61688168	      0.26976984	      3.19580795	      0.00000000	      0.00000000	      0.01000000	      0.12445400	      0.01000000	      0.15228650	      0.01000000	      0.03206973	      0.01000000	      0.10970486	      0.00000000	      0.00000000
      0.06143011	     -0.00000000	     -0.00000000	      0.00000000	      0.00000000	     -0.00000000	     -0.00000000	      0.00000000	      0.00000000	      0.87972807	     -0.17925796	     -0.00000000	     -0.00000000	     -0.13625156	     -1.63413618	      0.27192594	      3.22973294	      0.00000000	      0.00000000	      0.01000000	      0.12453828	      0.01000000	      0.15232304	      0.01000000	      0.03211724	      0.01000000	      0.10966844	      0.00000000	      0.00000000
      0.06210121	     -0.00000000	     -0.00000000	      0.00000000	      0.00000000	     -0.00000000	     -0.00000000	      0.00000000	      0.00000000	      0.87960679	     -0.18218197	     -0.00000000	     -0.00000000	     -0.13735400	     -1.65131827	      0.27410476	      3.26351471	      0.00000000	      0.00000000	      0.01000000	      0.12462349	      0.01000000	      0.15235997	      0.01000000	      0.03216523	      0.01000000	      0.10963148	      0.00000000	      0.00000000
      0.06277231	     -0.00000000	     -0.00000000	      0.00000000	      0.00000000	     -0.00000000	     -0.00000000	      0.00000000	      0.00000000	      0.87948354	     -0.18514289	     -0.00000000	     -0.00000000	     -0.13846795	     -1.66842627	      0.27630620	      3.29714990	      0.00000000	      0.00000000	      0.01000000	      0.12470961	      0.01000000	      0.15239730	      0.01000000	      0.03221370	      0.01000000	      0.10959396	      0.00000000	      0.00000000
      0.06344341	     -0.00000000	     -0.00000000	      0.00000000	      0.00000000	     -0.00000000	     -0.00000000	      0.00000000	      0.00000000	      0.87935829	     -0.18814076	     -0.00000000	     -0.00000000	     -0.13959335	     -1.68545854	      0.27853017	      3.33063519	      0.00000000	      0.00000000	      0.01000000	      0.12479665	      0.01000000	      0.15243504	      0.01000000	      0.03226266	      0.01000000	      0.10955590	      0.00000000	      0.00000000
      0.06411451	     -0.00000000	     -0.00000000	      0.00000000	      0.00000000	     -0.00000000	     -0.00000000	      0.00000000	      0.00000000	      0.87923101	     -0.19117563	     -0.00000000	     -0.00000000	     -0.14073015	     -1.70241342	      0.28077655	      3.36396729	      0.00000000	      0.00000000	      0.01000000	      0.12488459	      0.01000000	      0.15247316	      0.01000000	      0.03231210	      0.01000000	      0.10951730	      0.00000000	      0.00000000
      0.06478562	     -0.00000000	     -0.00000000	      0.00000000	      0.00000000	     -0.00000000	     -0.00000000	      0.00000000	      0.00000000	      0.87910168	     -0.19424753	     -0.00000000	     -0.00000000	     -0.14187831	     -1.71928930	      0.28304526	      3.39714294	      0.00000000	      0.00000000	      0.01000000	      0.12497344	      0.01000000	      0.15251168	      0.01000000	      0.03236201	      0.01000000	      0.10947814	      0.00000000	      0.00000000
      0.06545672	     -0.00000000	     -0.00000000	      0.00000000	      0.00000000	     -0.00000000	     -0.00000000	      0.00000000	      0.00000000	      0.87897028	     -0.19735647	     -0.00000000	     -0.00000000	     -0.14303777	     -1.73608460	      0.28533617	      3.43015894	      0.00000000	      0.00000000	      0.01000000	      0.12506318	      0.01000000	      0.15255059	      0.01000000	      0.03241239	      0.01000000	      0.10943844	      0.00000000	      0.00000000
      0.06612782	     -0.00000000	     -0.00000000	      0.00000000	      0.00000000	     -0.00000000	     -0.00000000	      0.00000000	      0.00000000	      0.87883678	     -0.20050247	     -0.00000000	     -0.00000000	     -0.14420847	     -1.75279772	      0.28764919	      3.46301214	      0.00000000	      0.00000000	      0.01000000	      0.12515383	      0.01000000	      0.15258988	      0.01000000	      0.03246325	      0.01000000	      0.10939819	      0.00000000	      0.00000000
      0.06679892	     -0.00000000	     -0.00000000	      0.00000000	      0.00000000	     -0.00000000	     -0.00000000	      0.00000000	      0.00000000	      0.87870116	     -0.20368551	     -0.00000000	     -0.00000000	     -0.14539036	     -1.76942713	      0.28998420	      3.49569944	      0.00000000	      0.00000000	      0.01000000	      0.12524536	      0.01000000	      0.15262957	      0.01000000	      0.03251457	      0.01000000	      0.10935739	      0.00000000	      0.00000000
      0.06747002	     -0.00000000	     -0.00000000	      0.00000000	      0.00000000	     -0.00000000	     -0.00000000	      0.00000000	      0.00000000	      0.87856339	     -0.20690557	     -0.00000000	     -0.00000000	     -0.14658338	     -1.78597132	      0.29234109	      3.52821779	      0.00000000	      0.00000000	      0.01000000	      0.12533778	      0.01000000	      0.15266964	      0.01000000	      0.03256636	      0.01000000	      0.10931604	      0.00000000	      0.00000000
      0.06814112	     -0.00000000	     -0.00000000	      0.00000000	      0.00000000	     -0.00000000	     -0.00000000	      0.00000000	      0.00000000	      0.87842344	     -0.21016263	     -0.00000000	     -0.00000000	     -0.14778748	     -1.80242880	      0.29471974	      3.56056423	      0.00000000	      0.00000000	      0.01000000	      0.12543109	      0.01000000	      0.15271009	      0.01000000	      0.03261860	      0.01000000	      0.10927416	      0.00000000	      0.00000000
      0.06881222	     -0.00000000	     -0.00000000	      0.00000000	      0.00000000	     -0.00000000	     -0.00000000	      0.00000000	      0.00000000	      0.87828130	     -0.21345663	     -0.00000000	     -0.00000000	     -0.14900259	     -1.81879811	      0.29712004	      3.59273584	      0.00000000	      0.00000000	      0.01000000	      0.12552527	      0.01000000	      0.15275092	      0.01000000	      0.03267130	      0.01000000	      0.10923173	      0.00000000	      0.00000000
      0.06948332	     -0.00000000	     -0.00000000	      0.00000000	      0.00000000	     -0.00000000	     -0.00000000	      0.00000000	      0.00000000	      0.87813693	     -0.21678752	     -0.00000000	     -0.00000000	     -0.15022865	     -1.83507785	      0.29954188	      3.62472979	      0.00000000	      0.00000000	      0.01000000	      0.12562032	      0.01000000	      0.15279212	      0.01000000	      0.03272446	      0.01000000	      0.10918876	      0.00000000	      0.00000000
      0.07015443	     -0.00000000	     -0.00000000	      0.00000000	      0.00000000	     -0.00000000	     -0.00000000	      0.00000000	      0.00000000	      0.87799032	     -0.22015523	     -0.00000000	     -0.00000000	     -0.15146561	     -1.85126664	      0.30198512	      3.65654333	      0.00000000	      0.00000000	      0.01000000	      0.12571625	      0.01000000	      0.15283371	      0.01000000	      0.03277806	      0.01000000	      0.10914525	      0.00000000	      0.00000000
      0.07082553	     -0.00000000	     -0.00000000	      0.00000000	      0.00000000	     -0.00000000	     -0.00000000	      0.00000000	      0.00000000	      0.87784143	     -0.22355969	     -0.00000000	     -0.00000000	     -0.15271341	     -1.86736314	      0.30444966	      3.68817377	      0.00000000	      0.00000000	      0.01000000	      0.12581304	      0.01000000	      0.15287566	      0.01000000	      0.03283211	      0.01000000	      0.10910121	      0.00000000	      0.00000000
      0.07149663	     -0.00000000	     -0.00000000	      0.00000000	      0.00000000	     -0.00000000	     -0.00000000	      0.00000000	      0.00000000	      0.87769025	     -0.22700080	     -0.00000000	     -0.00000000	     -0.15397197	     -1.88336605	      0.30693536	      3.71961854	      0.00000000	      0.00000000	      0.01000000	      0.12591068	      0.01000000	      0.15291799	      0.01000000	      0.03288661	      0.01000000	      0.10905663	      0.00000000	      0.00000000
      0.07216773	     -0.00000000	     -0.00000000	      0.00000000	      0.00000000	     -0.00000000	     -0.00000000	      0.00000000	      0.00000000	      0.87753674	     -0.23047846	     -0.00000000	     -0.00000000	     -0.15524124	     -1.89927412	      0.30944210	      3.75087513	      0.00000000	      0.00000000	      0.01000000	      0.12600918	      0.01000000	      0.15296069	      0.01000000	      0.03294154	      0.01000000	      0.10901153	      0.00000000	      0.00000000
      0.07283883	     -0.00000000	     -0.00000000	      0.00000000	      0.00000000	     -0.00000000	     -0.00000000	      0.00000000	      0.00000000	      0.87738089	     -0.23399256	     -0.00000000	     -0.00000000	     -0.15652116	     -1.91508615	      0.31196975	      3.78194114	      0.00000000	      0.00000000	      0.01000000	      0.12610853	      0.01000000	      0.15300375	      0.01000000	      0.03299691	      0.01000000	      0.10896591	      0.00000000	      0.00000000
      0.07350993	     -0.00000000	     -0.00000000	      0.00000000	      0.00000000	     -0.00000000	     -0.00000000	      0.00000000	      0.00000000	      0.87722267	     -0.23754298	     -0.00000000	     -0.00000000	     -0.15781165	     -1.93080097	      0.31451818	      3.81281427	      0.00000000	      0.00000000	      0.01000000	      0.12620872	      0.01000000	      0.15304718	      0.01000000	      0.03305271	      0.01000000	      0.10891978	      0.00000000	      0.00000000
      0.07418103	     -0.00000000	     -0.00000000	      0.00000000	      0.00000000	     -0.00000000	     -0.00000000	      0.00000000	      0.00000000	      0.87706205	     -0.24112959	     -0.00000000	     -0.00000000	     -0.15911266	     -1.94641749	      0.31708727	      3.84349233	      0.00000000	      0.00000000	      0.01000000	      0.12630975	      0.01000000	      0.15309097	      0.01000000	      0.03310894	      0.01000000	      0.10887314	      0.00000000	      0.00000000
      0.07485213	     -0.00000000	     -0.00000000	      0.00000000	      0.00000000	     -0.00000000	     -0.00000000	      0.00000000	      0.00000000	      0.87689901	     -0.24475224	     -0.00000000	     -0.00000000	     -0.16042412	     -1.96193464	      0.31967688	      3.87397321	      0.00000000	      0.00000000	      0.01000000	      0.12641162	      0.01000000	      0.15313511	      0.01000000	      0.03316559	      0.01000000	      0.10882599	      0.00000000	      0.00000000
      0.07552324	     -0.00000000	     -0.00000000	      0.00000000	      0.00000000	     -0.00000000	     -0.00000000	      0.00000000	      0.00000000	      0.87673353	     -0.24841080	     -0.00000000	     -0.00000000	     -0.16174595	     -1.97735142	      0.32228688	      3.90425495	      0.00000000	      0.00000000	      0.01000000	      0.12651431	      0.01000000	      0.15317962	      0.01000000	      0.03322266	      0.01000000	      0.10877835	      0.00000000	      0.00000000
      0.07619434	     -0.00000000	     -0.00000000	      0.00000000	      0.00000000	     -0.00000000	     -0.00000000	      0.00000000	      0.00000000	      0.87656559	     -0.25210509	     -0.00000000	     -0.00000000	     -0.16307810	     -1.99266689	      0.32491714	      3.93433568	      0.00000000	      0.00000000	      0.01000000	      0.12661783	      0.01000000	      0.15322447	      0.01000000	      0.03328015	      0.01000000	      0.10873023	      0.00000000	      0.00000000
      0.07686544	     -0.00000000	     -0.00000000	      0.00000000	      0.00000000	     -0.00000000	     -0.00000000	      0.00000000	      0.00000000	      0.87639515	     -0.25583496	     -0.00000000	     -0.00000000	     -0.16442049	     -2.00788015	      0.32756751	      3.96421367	      0.00000000	      0.00000000	      0.01000000	      0.12672216	      0.01000000	      0.15326968	      0.01000000	      0.03333805	      0.01000000	      0.10868163	      0.00000000	      0.00000000
      0.07753654	     -0.00000000	     -0.00000000	      0.00000000	      0.00000000	     -0.00000000	     -0.00000000	      0.00000000	      0.00000000	      0.87622220	     -0.25960023	     -0.00000000	     -0.00000000	     -0.16577306	     -2.02299039	      0.33023787	      3.99388730	      0.00000000	      0.00000000	      0.01000000	      0.12682730	      0.01000000	      0.15331524	      0.01000000	      0.03339636	      0.01000000	      0.10863257	      0.00000000	      0.00000000
      0.07820764	     -0.00000000	     -0.00000000	      0.00000000	      0.00000000	     -0.00000000	     -0.00000000	      0.00000000	      0.00000000	      0.87604671	     -0.26340071	     -0.00000000	     -0.00000000	     -0.16713573	     -2.03799682	      0.33292807	      4.02335509	      0.00000000	      0.00000000	      0.01000000	      0.12693325	      0.01000000	      0.15336114	      0.01000000	      0.03345508	      0.01000000	      0.10858305	      0.00000000	      0.00000000
      0.07887874	     -0.00000000	     -0.00000000	      0.00000000	      0.00000000	     -0.00000000	     -0.00000000	      0.00000000	      0.00000000	      0.87586865	     -0.26723623	     -0.00000000	     -0.00000000	     -0.16850844	     -2.05289875	      0.33563798	      4.05261569	      0.00000000	      0.00000000	      0.01000000	      0.12704000	      0.01000000	      0.15340739	      0.01000000	      0.03351419	      0.01000000	      0.10853310	      0.00000000	      0.00000000
      0.07954984	     -0.00000000	     -0.00000000	      0.00000000	      0.00000000	     -0.00000000	     -0.00000000	      0.00000000	      0.00000000	      0.87568801	     -0.27110659	     -0.00000000	     -0.00000000	     -0.16989111	     -2.06769553	      0.33836745	      4.08166788	      0.00000000	      0.00000000	      0.01000000	      0.12714755	      0.01000000	      0.15345398	      0.01000000	      0.03357371	      0.01000000	      0.10848273	      0.00000000	      0.00000000
      0.08022094	     -0.00000000	     -0.00000000	      0.00000000	      0.00000000	     -0.00000000	     -0.00000000	      0.00000000	      0.00000000	      0.87550477	     -0.27501159	     -0.00000000	     -0.00000000	     -0.17128368	     -2.08238658	      0.34111635	      4.11051058	      0.00000000	      0.00000000	      0.01000000	      0.12725588	      0.01000000	      0.15350091	      0.01000000	      0.03363361	      0.01000000	      0.10843195	      0.00000000	      0.00000000
      0.08089205	     -0.00000000	     -0.00000000	      0.00000000	      0.00000000	     -0.00000000	     -0.00000000	      0.00000000	      0.00000000	      0.87531888	     -0.27895101	     -0.00000000	     -0.00000000	     -0.17268607	     -2.09697140	      0.34388454	      4.13914285	      0.00000000	      0.00000000	      0.01000000	      0.12736500	      0.01000000	      0.15354817	      0.01000000	      0.03369390	      0.01000000	      0.10838079	      0.00000000	      0.00000000
      0.08156315	     -0.00000000	     -0.00000000	      0.00000000	      0.00000000	     -0.00000000	     -0.00000000	      0.00000000	      0.00000000	      0.87513035	     -0.28292466	     -0.00000000	     -0.00000000	     -0.17409822	     -2.11144953	      0.34667187	      4.16756389	      0.00000000	      0.00000000	      0.01000000	      0.12747490	      0.01000000	      0.15359577	      0.01000000	      0.03375458	      0.01000000	      0.10832925	      0.00000000	      0.00000000
      0.08223425	     -0.00000000	     -0.00000000	      0.00000000	      0.00000000	     -0.00000000	     -0.00000000	      0.00000000	      0.00000000	      0.87493914	     -0.28693233	     -0.00000000	     -0.00000000	     -0.17552004	     -2.12582061	      0.34947821	      4.19577302	      0.00000000	      0.00000000	      0.01000000	      0.12758557	      0.01000000	      0.15364370	      0.01000000	      0.03381563	      0.01000000	      0.10827737	      0.00000000	      0.00000000
      0.08290535	     -0.00000000	     -0.00000000	      0.00000000	      0.00000000	     -0.00000000	     -0.00000000	      0.00000000	      0.00000000	      0.87474522	     -0.29097378	     -0.00000000	     -0.00000000	     -0.17695148	     -2.14008430	      0.35230340	      4.22376973	      0.00000000	      0.00000000	      0.01000000	      0.12769700	      0.01000000	      0.15369196	      0.01000000	      0.03387707	      0.01000000	      0.10822516	      0.00000000	      0.00000000
      0.08357645	     -0.00000000	     -0.00000000	      0.00000000	      0.00000000	     -0.00000000	     -0.00000000	      0.00000000	      0.00000000	      0.87454858	     -0.29504881	     -0.00000000	     -0.00000000	     -0.17839245	     -2.15424037	      0.35514731	      4.25155361	      0.00000000	      0.00000000	      0.01000000	      0.12780920	      0.01000000	      0.15374054	      0.01000000	      0.03393887	      0.01000000	      0.10817265	      0.00000000	      0.00000000
      0.08424755	     -0.00000000	     -0.00000000	      0.00000000	      0.00000000	     -0.00000000	     -0.00000000	      0.00000000	      0.00000000	      0.87434920	     -0.29915719	     -0.00000000	     -0.00000000	     -0.17984288	     -2.16828862	      0.35800980	      4.27912438	      0.00000000	      0.00000000	      0.01000000	      0.12792215	      0.01000000	      0.15378944	      0.01000000	      0.03400104	      0.01000000	      0.10811986	      0.00000000	      0.00000000
      0.08491865	     -0.00000000	     -0.00000000	      0.00000000	      0.00000000	     -0.00000000	     -0.00000000	      0.00000000	      0.00000000	      0.87414705	     -0.30329868	     -0.00000000	     -0.00000000	     -0.18130270	     -2.18222891	      0.36089072	      4.30648188	      0.00000000	      0.00000000	      0.01000000	      0.12803586	      0.01000000	      0.15383867	      0.01000000	      0.03406358	      0.01000000	      0.10806683	      0.00000000	      0.00000000
      0.08558975	     -0.00000000	     -0.00000000	      0.00000000	      0.00000000	     -0.00000000	     -0.00000000	      0.00000000	      0.00000000	      0.87394210	     -0.30747308	     -0.00000000	     -0.00000000	     -0.18277185	     -2.19606117	      0.36378992	      4.33362602	      0.00000000	      0.00000000	      0.01000000	      0.12815030	      0.01000000	      0.15388821	      0.01000000	      0.03412647	      0.01000000	      0.10801357	      0.00000000	      0.00000000
      0.08626085	     -0.00000000	     -0.00000000	      0.00000000	      0.00000000	     -0.00000000	     -0.00000000	      0.00000000	      0.00000000	      0.87373435	     -0.31168013	     -0.00000000	     -0.00000000	     -0.18425024	     -2.20978535	      0.36670727	      4.36055681	      0.00000000	      0.00000000	      0.01000000	      0.12826548	      0.01000000	      0.15393807	      0.01000000	      0.03418972	      0.01000000	      0.10796012	      0.00000000	      0.00000000
      0.08693196	     -0.00000000	     -0.00000000	      0.00000000	      0.00000000	     -0.00000000	     -0.00000000	      0.00000000	      0.00000000	      0.87352376	     -0.31591961	     -0.00000000	     -0.00000000	     -0.18573780	     -2.22340146	      0.36964262	      4.38727428	      0.00000000	      0.00000000	      0.01000000	      0.12838140	      0.01000000	      0.15398824	      0.01000000	      0.03425332	      0.01000000	      0.10790651	      0.00000000	      0.00000000
      0.08760306	     -0.00000000	     -0.00000000	      0.00000000	      0.00000000	     -0.00000000	     -0.00000000	      0.00000000	      0.00000000	      0.87331031	     -0.32019129	     -0.00000000	     -0.00000000	     -0.18723447	     -2.23690952	      0.37259583	      4.41377851	      0.00000000	      0.00000000	      0.01000000	      0.12849804	      0.01000000	      0.15403872	      0.01000000	      0.03431727	      0.01000000	      0.10785277	      0.00000000	      0.00000000
      0.08827416	     -0.00000000	     -0.00000000	      0.00000000	      0.00000000	     -0.00000000	     -0.00000000	      0.00000000	      0.00000000	      0.87309399	     -0.32449491	     -0.00000000	     -0.00000000	     -0.18874016	     -2.25030957	      0.37556676	      4.44006954	      0.00000000	      0.00000000	      0.01000000	      0.12861540	      0.01000000	      0.15408951	      0.01000000	      0.03438156	      0.01000000	      0.10779893	      0.00000000	      0.00000000
      0.08894526	     -0.00000000	     -0.00000000	      0.00000000	      0.00000000	     -0.00000000	     -0.00000000	      0.00000000	      0.00000000	      0.87287477	     -0.32883024	     -0.00000000	     -0.00000000	     -0.19025481	     -2.26360161	      0.37855526	      4.46614727	      0.00000000	      0.00000000	      0.01000000	      0.12873348	      0.01000000	      0.15414060	      0.01000000	      0.03444619	      0.01000000	      0.10774501	      0.00000000	      0.00000000
      0.08961636	     -0.00000000	     -0.00000000	      0.00000000	      0.00000000	     -0.00000000	     -0.00000000	      0.00000000	      0.00000000	      0.87265262	     -0.33319701	     -0.00000000	     -0.00000000	     -0.19177835	     -2.27678532	      0.38156118	      4.49201083	      0.00000000	      0.00000000	      0.01000000	      0.12885227	      0.01000000	      0.15419199	      0.01000000	      0.03451115	      0.01000000	      0.10769104	      0.00000000	      0.00000000
      0.09028746	     -0.00000000	     -0.00000000	      0.00000000	      0.00000000	     -0.00000000	     -0.00000000	      0.00000000	      0.00000000	      0.87242754	     -0.33759496	     -0.00000000	     -0.00000000	     -0.19331070	     -2.28986060	      0.38458439	      4.51765988	      0.00000000	      0.00000000	      0.01000000	      0.12897176	      0.01000000	      0.15424369	      0.01000000	      0.03457646	      0.01000000	      0.10763705	      0.00000000	      0.00000000
      0.09095856	     -0.00000000	     -0.00000000	      0.00000000	      0.00000000	     -0.00000000	     -0.00000000	      0.00000000	      0.00000000	      0.87219950	     -0.34202382	     -0.00000000	     -0.00000000	     -0.19485178	     -2.30282737	      0.38762475	      4.54309399	      0.00000000	      0.00000000	      0.01000000	      0.12909194	      0.01000000	      0.15429568	      0.01000000	      0.03464211	      0.01000000	      0.10758305	      0.00000000	      0.00000000
      0.09162966	     -0.00000000	     -0.00000000	      0.00000000	      0.00000000	     -0.00000000	     -0.00000000	      0.00000000	      0.00000000	      0.87196847	     -0.34648329	     -0.00000000	     -0.00000000	     -0.19640153	     -2.31568551	      0.39068210	      4.56831254	      0.00000000	      0.00000000	      0.01000000	      0.12921282	      0.01000000	      0.15434796	      0.01000000	      0.03470809	      0.01000000	      0.10752905	      0.00000000	      0.00000000
      0.09230077	     -0.00000000	     -0.00000000	      0.00000000	      0.00000000	     -0.00000000	     -0.00000000	      0.00000000	      0.00000000	      0.87173444	     -0.35097309	     -0.00000000	     -0.00000000	     -0.19795988	     -2.32843484	      0.39375630	      4.59331465	      0.00000000	      0.00000000	      0.01000000	      0.12933438	      0.01000000	      0.15440054	      0.01000000	      0.03477441	      0.01000000	      0.10747507	      0.00000000	      0.00000000
      0.09297187	     -0.00000000	     -0.00000000	      0.00000000	      0.00000000	     -0.00000000	     -0.00000000	      0.00000000	      0.00000000	      0.87149739	     -0.35549291	     -0.00000000	     -0.00000000	     -0.19952674	     -2.34107512	      0.39684721	      4.61809941	      0.00000000	      0.00000000	      0.01000000	      0.12945663	      0.01000000	      0.15445341	      0.01000000	      0.03484106	      0.01000000	      0.10742111	      0.00000000	      0.00000000
      0.09364297	     -0.00000000	     -0.00000000	      0.00000000	      0.00000000	     -0.00000000	     -0.00000000	      0.00000000	      0.00000000	      0.87125729	     -0.36004244	     -0.00000000	     -0.00000000	     -0.20110205	     -2.35360624	      0.39995467	      4.64266639	      0.00000000	      0.00000000	      0.01000000	      0.12957955	      0.01000000	      0.15450656	      0.01000000	      0.03490804	      0.01000000	      0.10736717	      0.00000000	      0.00000000
      0.09431407	     -0.00000000	     -0.00000000	      0.00000000	      0.00000000	     -0.00000000	     -0.00000000	      0.00000000	      0.00000000	      0.87101413	     -0.36462135	     -0.00000000	     -0.00000000	     -0.20268573	     -2.36602815	      0.40307855	      4.66701545	      0.00000000	      0.00000000	      0.01000000	      0.12970313	      0.01000000	      0.15456000	      0.01000000	      0.03497534	      0.01000000	      0.10731323	      0.00000000	      0.00000000
      0.09498517	     -0.00000000	     -0.00000000	      0.00000000	      0.00000000	     -0.00000000	     -0.00000000	      0.00000000	      0.00000000	      0.87076789	     -0.36922933	     -0.00000000	     -0.00000000	     -0.20427771	     -2.37834089	      0.40621870	      4.69114664	      0.00000000	      0.00000000	      0.01000000	      0.12982738	      0.01000000	      0.15461371	      0.01000000	      0.03504296	      0.01000000	      0.10725932	      0.00000000	      0.00000000
      0.09565627	     -0.00000000	     -0.00000000	      0.00000000	      0.00000000	     -0.00000000	     -0.00000000	      0.00000000	      0.00000000	      0.87051854	     -0.37386606	     -0.00000000	     -0.00000000	     -0.20587792	     -2.39054452	      0.40937497	      4.71506008	      0.00000000	      0.00000000	      0.01000000	      0.12995228	      0.01000000	      0.15466771	      0.01000000	      0.03511089	      0.01000000	      0.10720542	      0.00000000	      0.00000000
      0.09632737	     -0.00000000	     -0.00000000	      0.00000000	      0.00000000	     -0.00000000	     -0.00000000	      0.00000000	      0.00000000	      0.87026608	     -0.37853120	     -0.00000000	     -0.00000000	     -0.20748628	     -2.40263918	      0.41254722	      4.73875602	      0.00000000	      0.00000000	      0.01000000	      0.13007784	      0.01000000	      0.15472198	      0.01000000	      0.03517914	      0.01000000	      0.10715154	      0.00000000	      0.00000000
      0.09699847	     -0.00000000	     -0.00000000	      0.00000000	      0.00000000	     -0.00000000	     -0.00000000	      0.00000000	      0.00000000	      0.87001047	     -0.38322443	     -0.00000000	     -0.00000000	     -0.20910273	     -2.41462505	      0.41573529	      4.76223477	      0.00000000	      0.00000000	      0.01000000	      0.13020404	      0.01000000	      0.15477653	      0.01000000	      0.03524770	      0.01000000	      0.10709768	      0.00000000	      0.00000000
      0.09766958	     -0.00000000	     -0.00000000	      0.00000000	      0.00000000	     -0.00000000	     -0.00000000	      0.00000000	      0.00000000	      0.86975171	     -0.38794543	     -0.00000000	     -0.00000000	     -0.21072717	     -2.42650232	      0.41893905	      4.78549675	      0.00000000	      0.00000000	      0.01000000	      0.13033088	      0.01000000	      0.15483135	      0.01000000	      0.03531656	      0.01000000	      0.10704383	      0.00000000	      0.00000000
      0.09834068	     -0.00000000	     -0.00000000	      0.00000000	      0.00000000	     -0.00000000	     -0.00000000	      0.00000000	      0.00000000	      0.86948976	     -0.39269386	     -0.00000000	     -0.00000000	     -0.21235956	     -2.43827127	      0.42215835	      4.80854244	      0.00000000	      0.00000000	      0.01000000	      0.13045835	      0.01000000	      0.15488643	      0.01000000	      0.03538572	      0.01000000	      0.10698999	      0.00000000	      0.00000000
      0.09901178	     -0.00000000	     -0.00000000	      0.00000000	      0.00000000	     -0.00000000	     -0.00000000	      0.00000000	      0.00000000	      0.86922463	     -0.39746939	     -0.00000000	     -0.00000000	     -0.21399980	     -2.44993218	      0.42539304	      4.83137242	      0.00000000	      0.00000000	      0.01000000	      0.13058645	      0.01000000	      0.15494179	      0.01000000	      0.03545517	      0.01000000	      0.10693618	      0.00000000	      0.00000000
      0.09968288	     -0.00000000	     -0.00000000	      0.00000000	      0.00000000	     -0.00000000	     -0.00000000	      0.00000000	      0.00000000	      0.86895627	     -0.40227170	     -0.00000000	     -0.00000000	     -0.21564784	     -2.46148539	      0.42864298	      4.85398733	      0.00000000	      0.00000000	      0.01000000	      0.13071517	      0.01000000	      0.15499740	      0.01000000	      0.03552492	      0.01000000	      0.10688238	      0.00000000	      0.00000000
      0.10035398	     -0.00000000	     -0.00000000	      0.00000000	      0.00000000	     -0.00000000	     -0.00000000	      0.00000000	      0.00000000	      0.86868469	     -0.40710044	     -0.00000000	     -0.00000000	     -0.21730359	     -2.47293126	      0.43190803	      4.87638788	      0.00000000	      0.00000000	      0.01000000	      0.13084450	      0.01000000	      0.15505328	      0.01000000	      0.03559496	      0.01000000	      0.10682859	      0.00000000	      0.00000000
      0.10102508	     -0.00000000	     -0.00000000	      0.00000000	      0.00000000	     -0.00000000	     -0.00000000	      0.00000000	      0.00000000	      0.86840986	     -0.41195530	     -0.00000000	     -0.00000000	     -0.21896699	     -2.48427022	      0.43518803	      4.89857487	      0.00000000	      0.00000000	      0.01000000	      0.13097444	      0.01000000	      0.15510941	      0.01000000	      0.03566529	      0.01000000	      0.10677483	      0.00000000	      0.00000000
      0.10169618	     -0.00000000	     -0.00000000	      0.00000000	      0.00000000	     -0.00000000	     -0.00000000	      0.00000000	      0.00000000	      0.86813176	     -0.41683593	     -0.00000000	     -0.00000000	     -0.22063796	     -2.49550268	      0.43848286	      4.92054915	      0.00000000	      0.00000000	      0.01000000	      0.13110499	      0.01000000	      0.15516580	      0.01000000	      0.03573589	      0.01000000	      0.10672108	      0.00000000	      0.00000000
      0.10236728	     -0.00000000	     -0.00000000	      0.00000000	      0.00000000	     -0.00000000	     -0.00000000	      0.00000000	      0.00000000	      0.86785037	     -0.42174201	     -0.00000000	     -0.00000000	     -0.22231644	     -2.50662912	      0.44179236	      4.94231162	      0.00000000	      0.00000000	      0.01000000	      0.13123614	      0.01000000	      0.15522244	      0.01000000	      0.03580678	      0.01000000	      0.10666734	      0.00000000	      0.00000000
      0.10303839	     -0.00000000	     -0.00000000	      0.00000000	      0.00000000	     -0.00000000	     -0.00000000	      0.00000000	      0.00000000	      0.86756569	     -0.42667320	     -0.00000000	     -0.00000000	     -0.22400234	     -2.51765005	      0.44511639	      4.96386327	      0.00000000	      0.00000000	      0.01000000	      0.13136788	      0.01000000	      0.15527934	      0.01000000	      0.03587794	      0.01000000	      0.10661362	      0.00000000	      0.00000000
      0.10370949	     -0.00000000	     -0.00000000	      0.00000000	      0.00000000	     -0.00000000	     -0.00000000	      0.00000000	      0.00000000	      0.86727768	     -0.43162919	     -0.00000000	     -0.00000000	     -0.22569561	     -2.52856598	      0.44845482	      4.98520514	      0.00000000	      0.00000000	      0.01000000	      0.13150020	      0.01000000	      0.15533648	      0.01000000	      0.03594937	      0.01000000	      0.10655992	      0.00000000	      0.00000000
      0.10438059	     -0.00000000	     -0.00000000	      0.00000000	      0.00000000	     -0.00000000	     -0.00000000	      0.00000000	      0.00000000	      0.86698635	     -0.43660964	     -0.00000000	     -0.00000000	     -0.22739616	     -2.53937748	      0.45180750	      5.00633831	      0.00000000	      0.00000000	      0.01000000	      0.13163311	      0.01000000	      0.15539387	      0.01000000	      0.03602106	      0.01000000	      0.10650624	      0.00000000	      0.00000000
      0.10505169	     -0.00000000	     -0.00000000	      0.00000000	      0.00000000	     -0.00000000	     -0.00000000	      0.00000000	      0.00000000	      0.86669166	     -0.44161423	     -0.00000000	     -0.00000000	     -0.22910394	     -2.55008512	      0.45517429	      5.02726393	      0.00000000	      0.00000000	      0.01000000	      0.13176659	      0.01000000	      0.15545150	      0.01000000	      0.03609302	      0.01000000	      0.10645257	      0.00000000	      0.00000000
      0.10572279	     -0.00000000	     -0.00000000	      0.00000000	      0.00000000	     -0.00000000	     -0.00000000	      0.00000000	      0.00000000	      0.86639361	     -0.44664264	     -0.00000000	     -0.00000000	     -0.23081887	     -2.56068952	      0.45855506	      5.04798319	      0.00000000	      0.00000000	      0.01000000	      0.13190063	      0.01000000	      0.15550937	      0.01000000	      0.03616524	      0.01000000	      0.10639892	      0.00000000	      0.00000000
      0.10639389	     -0.00000000	     -0.00000000	      0.00000000	      0.00000000	     -0.00000000	     -0.00000000	      0.00000000	      0.00000000	      0.86609217	     -0.45169453	     -0.00000000	     -0.00000000	     -0.23254088	     -2.57119131	      0.46194966	      5.06849733	      0.00000000	      0.00000000	      0.01000000	      0.13203525	      0.01000000	      0.15556748	      0.01000000	      0.03623772	      0.01000000	      0.10634528	      0.00000000	      0.00000000
      0.10706499	     -0.00000000	     -0.00000000	      0.00000000	      0.00000000	     -0.00000000	     -0.00000000	      0.00000000	      0.00000000	      0.86578734	     -0.45676959	     -0.00000000	     -0.00000000	     -0.23426991	     -2.58159115	      0.46535796	      5.08880765	      0.00000000	      0.00000000	      0.01000000	      0.13217042	      0.01000000	      0.15562583	      0.01000000	      0.03631044	      0.01000000	      0.10629166	      0.00000000	      0.00000000
      0.10773609	     -0.00000000	     -0.00000000	      0.00000000	      0.00000000	     -0.00000000	     -0.00000000	      0.00000000	      0.00000000	      0.86547909	     -0.46186751	     -0.00000000	     -0.00000000	     -0.23600588	     -2.59188970	      0.46877982	      5.10891547	      0.00000000	      0.00000000	      0.01000000	      0.13230614	      0.01000000	      0.15568441	      0.01000000	      0.03638342	      0.01000000	      0.10623806	      0.00000000	      0.00000000
      0.10840719	     -0.00000000	     -0.00000000	      0.00000000	      0.00000000	     -0.00000000	     -0.00000000	      0.00000000	      0.00000000	      0.86516741	     -0.46698795	     -0.00000000	     -0.00000000	     -0.23774873	     -2.60208768	      0.47221511	      5.12882218	      0.00000000	      0.00000000	      0.01000000	      0.13244242	      0.01000000	      0.15574323	      0.01000000	      0.03645664	      0.01000000	      0.10618447	      0.00000000	      0.00000000
      0.10907830	     -0.00000000	     -0.00000000	      0.00000000	      0.00000000	     -0.00000000	     -0.00000000	      0.00000000	      0.00000000	      0.86485229	     -0.47213062	     -0.00000000	     -0.00000000	     -0.23949838	     -2.61218579	      0.47566370	      5.14852918	      0.00000000	      0.00000000	      0.01000000	      0.13257923	      0.01000000	      0.15580227	      0.01000000	      0.03653011	      0.01000000	      0.10613090	      0.00000000	      0.00000000
      0.10974940	     -0.00000000	     -0.00000000	      0.00000000	      0.00000000	     -0.00000000	     -0.00000000	      0.00000000	      0.00000000	      0.86453371	     -0.47729520	     -0.00000000	     -0.00000000	     -0.24125479	     -2.62218477	      0.47912544	      5.16803793	      0.00000000	      0.00000000	      0.01000000	      0.13271658	      0.01000000	      0.15586154	      0.01000000	      0.03660381	      0.01000000	      0.10607735	      0.00000000	      0.00000000
      0.11042050	     -0.00000000	     -0.00000000	      0.00000000	      0.00000000	     -0.00000000	     -0.00000000	      0.00000000	      0.00000000	      0.86421166	     -0.48248138	     -0.00000000	     -0.00000000	     -0.24301787	     -2.63208538	      0.48260021	      5.18734991	      0.00000000	      0.00000000	      0.01000000	      0.13285446	      0.01000000	      0.15592103	      0.01000000	      0.03667775	      0.01000000	      0.10602381	      0.00000000	      0.00000000
      0.11109160	     -0.00000000	     -0.00000000	      0.00000000	      0.00000000	     -0.00000000	     -0.00000000	      0.00000000	      0.00000000	      0.86388612	     -0.48768884	     -0.00000000	     -0.00000000	     -0.24478756	     -2.64188839	      0.48608787	      5.20646664	      0.00000000	      0.00000000	      0.01000000	      0.13299287	      0.01000000	      0.15598075	      0.01000000	      0.03675191	      0.01000000	      0.10597029	      0.00000000	      0.00000000
      0.11176270	     -0.00000000	     -0.00000000	      0.00000000	      0.00000000	     -0.00000000	     -0.00000000	      0.00000000	      0.00000000	      0.86355708	     -0.49291730	     -0.00000000	     -0.00000000	     -0.24656379	     -2.65159457	      0.48958829	      5.22538968	      0.00000000	      0.00000000	      0.01000000	      0.13313179	      0.01000000	      0.15604069	      0.01000000	      0.03682631	      0.01000000	      0.10591679	      0.00000000	      0.00000000
      0.11243380	     -0.00000000	     -0.00000000	      0.00000000	      0.00000000	     -0.00000000	     -0.00000000	      0.00000000	      0.00000000	      0.86322452	     -0.49816644	     -0.00000000	     -0.00000000	     -0.24834651	     -2.66120473	      0.49310136	      5.24412059	      0.00000000	      0.00000000	      0.01000000	      0.13327123	      0.01000000	      0.15610084	      0.01000000	      0.03690093	      0.01000000	      0.10586330	      0.00000000	      0.00000000
      0.11310490	     -0.00000000	     -0.00000000	      0.00000000	      0.00000000	     -0.00000000	     -0.00000000	      0.00000000	      0.00000000	      0.86288843	     -0.50343597	     -0.00000000	     -0.00000000	     -0.25013565	     -2.67071969	      0.49662692	      5.26266099	      0.00000000	      0.00000000	      0.01000000	      0.13341119	      0.01000000	      0.15616121	      0.01000000	      0.03697577	      0.01000000	      0.10580983	      0.00000000	      0.00000000
      0.11377600	     -0.00000000	     -0.00000000	      0.00000000	      0.00000000	     -0.00000000	     -0.00000000	      0.00000000	      0.00000000	      0.86254880	     -0.50872560	     -0.00000000	     -0.00000000	     -0.25193114	     -2.68014026	      0.50016487	      5.28101251	      0.00000000	      0.00000000	      0.01000000	      0.13355164	      0.01000000	      0.15622179	      0.01000000	      0.03705083	      0.01000000	      0.10575638	      0.00000000	      0.00000000
      0.11444711	     -0.00000000	     -0.00000000	      0.00000000	      0.00000000	     -0.00000000	     -0.00000000	      0.00000000	      0.00000000	      0.86220562	     -0.51403502	     -0.00000000	     -0.00000000	     -0.25373292	     -2.68946729	      0.50371507	      5.29917681	      0.00000000	      0.00000000	      0.01000000	      0.13369260	      0.01000000	      0.15628259	      0.01000000	      0.03712611	      0.01000000	      0.10570294	      0.00000000	      0.00000000
      0.11511821	     -0.00000000	     -0.00000000	      0.00000000	      0.00000000	     -0.00000000	     -0.00000000	      0.00000000	      0.00000000	      0.86185886	     -0.51936395	     -0.00000000	     -0.00000000	     -0.25554092	     -2.69870162	      0.50727739	      5.31715555	      0.00000000	      0.00000000	      0.01000000	      0.13383405	      0.01000000	      0.15634360	      0.01000000	      0.03720160	      0.01000000	      0.10564952	      0.00000000	      0.00000000
      0.11578931	     -0.00000000	     -0.00000000	      0.00000000	      0.00000000	     -0.00000000	     -0.00000000	      0.00000000	      0.00000000	      0.86150852	     -0.52471211	     -0.00000000	     -0.00000000	     -0.25735510	     -2.70784410	      0.51085173	      5.33495045	      0.00000000	      0.00000000	      0.01000000	      0.13397599	      0.01000000	      0.15640481	      0.01000000	      0.03727729	      0.01000000	      0.10559612	      0.00000000	      0.00000000
      0.11646041	     -0.00000000	     -0.00000000	      0.00000000	      0.00000000	     -0.00000000	     -0.00000000	      0.00000000	      0.00000000	      0.86115458	     -0.53007921	     -0.00000000	     -0.00000000	     -0.25917538	     -2.71689562	      0.51443794	      5.35256320	      0.00000000	      0.00000000	      0.01000000	      0.13411841	      0.01000000	      0.15646623	      0.01000000	      0.03735319	      0.01000000	      0.10554273	      0.00000000	      0.00000000
      0.11713151	     -0.00000000	     -0.00000000	      0.00000000	      0.00000000	     -0.00000000	     -0.00000000	      0.00000000	      0.00000000	      0.86079704	     -0.53546497	     -0.00000000	     -0.00000000	     -0.26100170	     -2.72585703	      0.51803591	      5.36999555	      0.00000000	      0.00000000	      0.01000000	      0.13426131	      0.01000000	      0.15652785	      0.01000000	      0.03742929	      0.01000000	      0.10548936	      0.00000000	      0.00000000
      0.11780261	     -0.00000000	     -0.00000000	      0.00000000	      0.00000000	     -0.00000000	     -0.00000000	      0.00000000	      0.00000000	      0.86043588	     -0.54086911	     -0.00000000	     -0.00000000	     -0.26283401	     -2.73472922	      0.52164552	      5.38724923	      0.00000000	      0.00000000	      0.01000000	      0.13440469	      0.01000000	      0.15658967	      0.01000000	      0.03750559	      0.01000000	      0.10543601	      0.00000000	      0.00000000
      0.11847371	     -0.00000000	     -0.00000000	      0.00000000	      0.00000000	     -0.00000000	     -0.00000000	      0.00000000	      0.00000000	      0.86007108	     -0.54629136	     -0.00000000	     -0.00000000	     -0.26467224	     -2.74351309	      0.52526665	      5.40432601	      0.00000000	      0.00000000	      0.01000000	      0.13454853	      0.01000000	      0.15665169	      0.01000000	      0.03758209	      0.01000000	      0.10538267	      0.00000000	      0.00000000
      0.11914481	     -0.00000000	     -0.00000000	      0.00000000	      0.00000000	     -0.00000000	     -0.00000000	      0.00000000	      0.00000000	      0.85970264	     -0.55173145	     -0.00000000	     -0.00000000	     -0.26651634	     -2.75220952	      0.52889918	      5.42122766	      0.00000000	      0.00000000	      0.01000000	      0.13469284	      0.01000000	      0.15671391	      0.01000000	      0.03765877	      0.01000000	      0.10532935	      0.00000000	      0.00000000
      0.11981592	     -0.00000000	     -0.00000000	      0.00000000	      0.00000000	     -0.00000000	     -0.00000000	      0.00000000	      0.00000000	      0.85933054	     -0.55718912	     -0.00000000	     -0.00000000	     -0.26836625	     -2.76081941	      0.53254299	      5.43795596	      0.00000000	      0.00000000	      0.01000000	      0.13483761	      0.01000000	      0.15677633	      0.01000000	      0.03773565	      0.01000000	      0.10527604	      0.00000000	      0.00000000
      0.12048702	     -0.00000000	     -0.00000000	      0.00000000	      0.00000000	     -0.00000000	     -0.00000000	      0.00000000	      0.00000000	      0.85895478	     -0.56266410	     -0.00000000	     -0.00000000	     -0.27022190	     -2.76934367	      0.53619798	      5.45451270	      0.00000000	      0.00000000	      0.01000000	      0.13498284	      0.01000000	      0.15683894	      0.01000000	      0.03781272	      0.01000000	      0.10522276	      0.00000000	      0.00000000
      0.12115812	     -0.00000000	     -0.00000000	      0.00000000	      0.00000000	     -0.00000000	     -0.00000000	      0.00000000	      0.00000000	      0.85857533	     -0.56815612	     -0.00000000	     -0.00000000	     -0.27208325	     -2.77778320	      0.53986401	      5.47089967	      0.00000000	      0.00000000	      0.01000000	      0.13512852	      0.01000000	      0.15690174	      0.01000000	      0.03788996	      0.01000000	      0.10516949	      0.00000000	      0.00000000
      0.12182922	     -0.00000000	     -0.00000000	      0.00000000	      0.00000000	     -0.00000000	     -0.00000000	      0.00000000	      0.00000000	      0.85819219	     -0.57366494	     -0.00000000	     -0.00000000	     -0.27395023	     -2.78613892	      0.54354099	      5.48711869	      0.00000000	      0.00000000	      0.01000000	      0.13527464	      0.01000000	      0.15696473	      0.01000000	      0.03796739	      0.01000000	      0.10511623	      0.00000000	      0.00000000
      0.12250032	     -0.00000000	     -0.00000000	      0.00000000	      0.00000000	     -0.00000000	     -0.00000000	      0.00000000	      0.00000000	      0.85780535	     -0.57919030	     -0.00000000	     -0.00000000	     -0.27582279	     -2.79441174	      0.54722880	      5.50317156	      0.00000000	      0.00000000	      0.01000000	      0.13542120	      0.01000000	      0.15702791	      0.01000000	      0.03804499	      0.01000000	      0.10506299	      0.00000000	      0.00000000
      0.12317142	     -0.00000000	     -0.00000000	      0.00000000	      0.00000000	     -0.00000000	     -0.00000000	      0.00000000	      0.00000000	      0.85741480	     -0.58473195	     -0.00000000	     -0.00000000	     -0.27770088	     -2.80260257	      0.55092733	      5.51906010	      0.00000000	      0.00000000	      0.01000000	      0.13556820	      0.01000000	      0.15709128	      0.01000000	      0.03812277	      0.01000000	      0.10500977	      0.00000000	      0.00000000
      0.12384252	     -0.00000000	     -0.00000000	      0.00000000	      0.00000000	     -0.00000000	     -0.00000000	      0.00000000	      0.00000000	      0.85702052	     -0.59028965	     -0.00000000	     -0.00000000	     -0.27958443	     -2.81071234	      0.55463646	      5.53478612	      0.00000000	      0.00000000	      0.01000000	      0.13571563	      0.01000000	      0.15715483	      0.01000000	      0.03820072	      0.01000000	      0.10495657	      0.00000000	      0.00000000
      0.12451362	     -0.00000000	     -0.00000000	      0.00000000	      0.00000000	     -0.00000000	     -0.00000000	      0.00000000	      0.00000000	      0.85662251	     -0.59586314	     -0.00000000	     -0.00000000	     -0.28147340	     -2.81874195	      0.55835609	      5.55035144	      0.00000000	      0.00000000	      0.01000000	      0.13586349	      0.01000000	      0.15721856	      0.01000000	      0.03827884	      0.01000000	      0.10490338	      0.00000000	      0.00000000
      0.12518472	     -0.00000000	     -0.00000000	      0.00000000	      0.00000000	     -0.00000000	     -0.00000000	      0.00000000	      0.00000000	      0.85622075	     -0.60145220	     -0.00000000	     -0.00000000	     -0.28336774	     -2.82669232	      0.56208612	      5.56575787	      0.00000000	      0.00000000	      0.01000000	      0.13601178	      0.01000000	      0.15728247	      0.01000000	      0.03835713	      0.01000000	      0.10485021	      0.00000000	      0.00000000
      0.12585583	     -0.00000000	     -0.00000000	      0.00000000	      0.00000000	     -0.00000000	     -0.00000000	      0.00000000	      0.00000000	      0.85581523	     -0.60705658	     -0.00000000	     -0.00000000	     -0.28526738	     -2.83456437	      0.56582643	      5.58100724	      0.00000000	      0.00000000	      0.01000000	      0.13616048	      0.01000000	      0.15734657	      0.01000000	      0.03843558	      0.01000000	      0.10479705	      0.00000000	      0.00000000
      0.12652693	     -0.00000000	     -0.00000000	      0.00000000	      0.00000000	     -0.00000000	     -0.00000000	      0.00000000	      0.00000000	      0.85540595	     -0.61267605	     -0.00000000	     -0.00000000	     -0.28717228	     -2.84235903	      0.56957692	      5.59610136	      0.00000000	      0.00000000	      0.01000000	      0.13630960	      0.01000000	      0.15741084	      0.01000000	      0.03851419	      0.01000000	      0.10474392	      0.00000000	      0.00000000
      0.12719803	     -0.00000000	     -0.00000000	      0.00000000	      0.00000000	     -0.00000000	     -0.00000000	      0.00000000	      0.00000000	      0.85499289	     -0.61831039	     -0.00000000	     -0.00000000	     -0.28908238	     -2.85007719	      0.57333750	      5.61104204	      0.00000000	      0.00000000	      0.01000000	      0.13645912	      0.01000000	      0.15747529	      0.01000000	      0.03859295	      0.01000000	      0.10469079	      0.00000000	      0.00000000
      0.12786913	     -0.00000000	     -0.00000000	      0.00000000	      0.00000000	     -0.00000000	     -0.00000000	      0.00000000	      0.00000000	      0.85457605	     -0.62395936	     -0.00000000	     -0.00000000	     -0.29099764	     -2.85771979	      0.57710804	      5.62583110	      0.00000000	      0.00000000	      0.01000000	      0.13660906	      0.01000000	      0.15753991	      0.01000000	      0.03867187	      0.01000000	      0.10463769	      0.00000000	      0.00000000
      0.12854023	     -0.00000000	     -0.00000000	      0.00000000	      0.00000000	     -0.00000000	     -0.00000000	      0.00000000	      0.00000000	      0.85415541	     -0.62962275	     -0.00000000	     -0.00000000	     -0.29291800	     -2.86528772	      0.58088847	      5.64047034	      0.00000000	      0.00000000	      0.01000000	      0.13675939	      0.01000000	      0.15760471	      0.01000000	      0.03875095	      0.01000000	      0.10458460	      0.00000000	      0.00000000
      0.12921133	     -0.00000000	     -0.00000000	      0.00000000	      0.00000000	     -0.00000000	     -0.00000000	      0.00000000	      0.00000000	      0.85373097	     -0.63530033	     -0.00000000	     -0.00000000	     -0.29484342	     -2.87278189	      0.58467866	      5.65496156	      0.00000000	      0.00000000	      0.01000000	      0.13691013	      0.01000000	      0.15766968	      0.01000000	      0.03883017	      0.01000000	      0.10453153	      0.00000000	      0.00000000
      0.12988243	     -0.00000000	     -0.00000000	      0.00000000	      0.00000000	     -0.00000000	     -0.00000000	      0.00000000	      0.00000000	      0.85330271	     -0.64099189	     -0.00000000	     -0.00000000	     -0.29677384	     -2.88020322	      0.58847854	      5.66930656	      0.00000000	      0.00000000	      0.01000000	      0.13706126	      0.01000000	      0.15773482	      0.01000000	      0.03890954	      0.01000000	      0.10447848	      0.00000000	      0.00000000
      0.13055353	     -0.00000000	     -0.00000000	      0.00000000	      0.00000000	     -0.00000000	     -0.00000000	      0.00000000	      0.00000000	      0.85287062	     -0.64669722	     -0.00000000	     -0.00000000	     -0.29870922	     -2.88755261	      0.59228799	      5.68350712	      0.00000000	      0.00000000	      0.01000000	      0.13721278	      0.01000000	      0.15780012	      0.01000000	      0.03898906	      0.01000000	      0.10442544	      0.00000000	      0.00000000
      0.13122464	     -0.00000000	     -0.00000000	      0.00000000	      0.00000000	     -0.00000000	     -0.00000000	      0.00000000	      0.00000000	      0.85243470	     -0.65241611	     -0.00000000	     -0.00000000	     -0.30064951	     -2.89483095	      0.59610692	      5.69756503	      0.00000000	      0.00000000	      0.01000000	      0.13736468	      0.01000000	      0.15786560	      0.01000000	      0.03906872	      0.01000000	      0.10437242	      0.00000000	      0.00000000
      0.13189574	     -0.00000000	     -0.00000000	      0.00000000	      0.00000000	     -0.00000000	     -0.00000000	      0.00000000	      0.00000000	      0.85199494	     -0.65814834	     -0.00000000	     -0.00000000	     -0.30259465	     -2.90203914	      0.59993524	      5.71148206	      0.00000000	      0.00000000	      0.01000000	      0.13751697	      0.01000000	      0.15793124	      0.01000000	      0.03914851	      0.01000000	      0.10431941	      0.00000000	      0.00000000
      0.13256684	     -0.00000000	     -0.00000000	      0.00000000	      0.00000000	     -0.00000000	     -0.00000000	      0.00000000	      0.00000000	      0.85155133	     -0.66389373	     -0.00000000	     -0.00000000	     -0.30454462	     -2.90917807	      0.60377285	      5.72525997	      0.00000000	      0.00000000	      0.01000000	      0.13766963	      0.01000000	      0.15799704	      0.01000000	      0.03922845	      0.01000000	      0.10426642	      0.00000000	      0.00000000
      0.13323794	     -0.00000000	     -0.00000000	      0.00000000	      0.00000000	     -0.00000000	     -0.00000000	      0.00000000	      0.00000000	      0.85110386	     -0.66965206	     -0.00000000	     -0.00000000	     -0.30649935	     -2.91624863	      0.60761967	      5.73890053	      0.00000000	      0.00000000	      0.01000000	      0.13782267	      0.01000000	      0.15806301	      0.01000000	      0.03930852	      0.01000000	      0.10421345	      0.00000000	      0.00000000
      0.13390904	     -0.00000000	     -0.00000000	      0.00000000	      0.00000000	     -0.00000000	     -0.00000000	      0.00000000	      0.00000000	      0.85065252	     -0.67542314	     -0.00000000	     -0.00000000	     -0.30845880	     -2.92325169	      0.61147559	      5.75240548	      0.00000000	      0.00000000	      0.01000000	      0.13797608	      0.01000000	      0.15812914	      0.01000000	      0.03938872	      0.01000000	      0.10416050	      0.00000000	      0.00000000
      0.13458014	     -0.00000000	     -0.00000000	      0.00000000	      0.00000000	     -0.00000000	     -0.00000000	      0.00000000	      0.00000000	      0.85019730	     -0.68120678	     -0.00000000	     -0.00000000	     -0.31042293	     -2.93018814	      0.61534053	      5.76577655	      0.00000000	      0.00000000	      0.01000000	      0.13812986	      0.01000000	      0.15819542	      0.01000000	      0.03946905	      0.01000000	      0.10410756	      0.00000000	      0.00000000
      0.13525124	     -0.00000000	     -0.00000000	      0.00000000	      0.00000000	     -0.00000000	     -0.00000000	      0.00000000	      0.00000000	      0.84973820	     -0.68700279	     -0.00000000	     -0.00000000	     -0.31239169	     -2.93705885	      0.61921440	      5.77901547	      0.00000000	      0.00000000	      0.01000000	      0.13828400	      0.01000000	      0.15826187	      0.01000000	      0.03954951	      0.01000000	      0.10405464	      0.00000000	      0.00000000
      0.13592234	     -0.00000000	     -0.00000000	      0.00000000	      0.00000000	     -0.00000000	     -0.00000000	      0.00000000	      0.00000000	      0.84927520	     -0.69281098	     -0.00000000	     -0.00000000	     -0.31436504	     -2.94386469	      0.62309711	      5.79212395	      0.00000000	      0.00000000	      0.01000000	      0.13843850	      0.01000000	      0.15832848	      0.01000000	      0.03963009	      0.01000000	      0.10400173	      0.00000000	      0.00000000
      0.13659345	     -0.00000000	     -0.00000000	      0.00000000	      0.00000000	     -0.00000000	     -0.00000000	      0.00000000	      0.00000000	      0.84880831	     -0.69863116	     -0.00000000	     -0.00000000	     -0.31634294	     -2.95060651	      0.62698857	      5.80510370	      0.00000000	      0.00000000	      0.01000000	      0.13859336	      0.01000000	      0.15839524	      0.01000000	      0.03971080	      0.01000000	      0.10394884	      0.00000000	      0.00000000
      0.13726455	     -0.00000000	     -0.00000000	      0.00000000	      0.00000000	     -0.00000000	     -0.00000000	      0.00000000	      0.00000000	      0.84833750	     -0.70446316	     -0.00000000	     -0.00000000	     -0.31832534	     -2.95728516	      0.63088870	      5.81795641	      0.00000000	      0.00000000	      0.01000000	      0.13874857	      0.01000000	      0.15846216	      0.01000000	      0.03979162	      0.01000000	      0.10389597	      0.00000000	      0.00000000
      0.13793565	     -0.00000000	     -0.00000000	      0.00000000	      0.00000000	     -0.00000000	     -0.00000000	      0.00000000	      0.00000000	      0.84786277	     -0.71030680	     -0.00000000	     -0.00000000	     -0.32031220	     -2.96390151	      0.63479742	      5.83068375	      0.00000000	      0.00000000	      0.01000000	      0.13890413	      0.01000000	      0.15852923	      0.01000000	      0.03987257	      0.01000000	      0.10384312	      0.00000000	      0.00000000
      0.13860675	     -0.00000000	     -0.00000000	      0.00000000	      0.00000000	     -0.00000000	     -0.00000000	      0.00000000	      0.00000000	      0.84738412	     -0.71616189	     -0.00000000	     -0.00000000	     -0.32230348	     -2.97045638	      0.63871463	      5.84328740	      0.00000000	      0.00000000	      0.01000000	      0.13906003	      0.01000000	      0.15859646	      0.01000000	      0.03995363	      0.01000000	      0.10379028	      0.00000000	      0.00000000
      0.13927785	     -0.00000000	     -0.00000000	      0.00000000	      0.00000000	     -0.00000000	     -0.00000000	      0.00000000	      0.00000000	      0.84690153	     -0.72202828	     -0.00000000	     -0.00000000	     -0.32429914	     -2.97695061	      0.64264027	      5.85576900	      0.00000000	      0.00000000	      0.01000000	      0.13921628	      0.01000000	      0.15866383	      0.01000000	      0.04003480	      0.01000000	      0.10373746	      0.00000000	      0.00000000
      0.13994895	     -0.00000000	     -0.00000000	      0.00000000	      0.00000000	     -0.00000000	     -0.00000000	      0.00000000	      0.00000000	      0.84641501	     -0.72790578	     -0.00000000	     -0.00000000	     -0.32629913	     -2.98338504	      0.64657423	      5.86813019	      0.00000000	      0.00000000	      0.01000000	      0.13937287	      0.01000000	      0.15873136	      0.01000000	      0.04011609	      0.01000000	      0.10368465	      0.00000000	      0.00000000
      0.14062005	     -0.00000000	     -0.00000000	      0.00000000	      0.00000000	     -0.00000000	     -0.00000000	      0.00000000	      0.00000000	      0.84592454	     -0.73379424	     -0.00000000	     -0.00000000	     -0.32830343	     -2.98976049	      0.65051646	      5.88037261	      0.00000000	      0.00000000	      0.01000000	      0.13952979	      0.01000000	      0.15879904	      0.01000000	      0.04019749	      0.01000000	      0.10363187	      0.00000000	      0.00000000
      0.14129115	     -0.00000000	     -0.00000000	      0.00000000	      0.00000000	     -0.00000000	     -0.00000000	      0.00000000	      0.00000000	      0.84543011	     -0.73969349	     -0.00000000	     -0.00000000	     -0.33031198	     -2.99607777	      0.65446686	      5.89249785	      0.00000000	      0.00000000	      0.01000000	      0.13968704	      0.01000000	      0.15886686	      0.01000000	      0.04027899	      0.01000000	      0.10357909	      0.00000000	      0.00000000
      0.14196226	     -0.00000000	     -0.00000000	      0.00000000	      0.00000000	     -0.00000000	     -0.00000000	      0.00000000	      0.00000000	      0.84493171	     -0.74560336	     -0.00000000	     -0.00000000	     -0.33232476	     -3.00233769	      0.65842536	      5.90450753	      0.00000000	      0.00000000	      0.01000000	      0.13984463	      0.01000000	      0.15893483	      0.01000000	      0.04036060	      0.01000000	      0.10352634	      0.00000000	      0.00000000
      0.14263336	     -0.00000000	     -0.00000000	      0.00000000	      0.00000000	     -0.00000000	     -0.00000000	      0.00000000	      0.00000000	      0.84442935	     -0.75152370	     -0.00000000	     -0.00000000	     -0.33434172	     -3.00854105	      0.66239188	      5.91640321	      0.00000000	      0.00000000	      0.01000000	      0.14000254	      0.01000000	      0.15900295	      0.01000000	      0.04044231	      0.01000000	      0.10347360	      0.00000000	      0.00000000
      0.14330446	     -0.00000000	     -0.00000000	      0.00000000	      0.00000000	     -0.00000000	     -0.00000000	      0.00000000	      0.00000000	      0.84392302	     -0.75745435	     -0.00000000	     -0.00000000	     -0.33636282	     -3.01468865	      0.66636634	      5.92818648	      0.00000000	      0.00000000	      0.01000000	      0.14016077	      0.01000000	      0.15907122	      0.01000000	      0.04052412	      0.01000000	      0.10342088	      0.00000000	      0.00000000
      0.14397556	     -0.00000000	     -0.00000000	      0.00000000	      0.00000000	     -0.00000000	     -0.00000000	      0.00000000	      0.00000000	      0.84341269	     -0.76339516	     -0.00000000	     -0.00000000	     -0.33838803	     -3.02078128	      0.67034868	      5.93985889	      0.00000000	      0.00000000	      0.01000000	      0.14031933	      0.01000000	      0.15913963	      0.01000000	      0.04060604	      0.01000000	      0.10336818	      0.00000000	      0.00000000
      0.14464666	     -0.00000000	     -0.00000000	      0.00000000	      0.00000000	     -0.00000000	     -0.00000000	      0.00000000	      0.00000000	      0.84289838	     -0.76934598	     -0.00000000	     -0.00000000	     -0.34041731	     -3.02681971	      0.67433881	      5.95142198	      0.00000000	      0.00000000	      0.01000000	      0.14047820	      0.01000000	      0.15920818	      0.01000000	      0.04068805	      0.01000000	      0.10331549	      0.00000000	      0.00000000
      0.14531776	     -0.00000000	     -0.00000000	      0.00000000	      0.00000000	     -0.00000000	     -0.00000000	      0.00000000	      0.00000000	      0.84238007	     -0.77530666	     -0.00000000	     -0.00000000	     -0.34245062	     -3.03280471	      0.67833667	      5.96287726	      0.00000000	      0.00000000	      0.01000000	      0.14063738	      0.01000000	      0.15927687	      0.01000000	      0.04077015	      0.01000000	      0.10326282	      0.00000000	      0.00000000
      0.14598886	     -0.00000000	     -0.00000000	      0.00000000	      0.00000000	     -0.00000000	     -0.00000000	      0.00000000	      0.00000000	      0.84185776	     -0.78127706	     -0.00000000	     -0.00000000	     -0.34448793	     -3.03873706	      0.68234217	      5.97422626	      0.00000000	      0.00000000	      0.01000000	      0.14079688	      0.01000000	      0.15934571	      0.01000000	      0.04085235	      0.01000000	      0.10321016	      0.00000000	      0.00000000
      0.14665996	     -0.00000000	     -0.00000000	      0.00000000	      0.00000000	     -0.00000000	     -0.00000000	      0.00000000	      0.00000000	      0.84133144	     -0.78725702	     -0.00000000	     -0.00000000	     -0.34652921	     -3.04461751	      0.68635526	      5.98547046	      0.00000000	      0.00000000	      0.01000000	      0.14095668	      0.01000000	      0.15941469	      0.01000000	      0.04093464	      0.01000000	      0.10315752	      0.00000000	      0.00000000
      0.14733106	     -0.00000000	     -0.00000000	      0.00000000	      0.00000000	     -0.00000000	     -0.00000000	      0.00000000	      0.00000000	      0.84080110	     -0.79324642	     -0.00000000	     -0.00000000	     -0.34857441	     -3.05044681	      0.69037586	      5.99661135	      0.00000000	      0.00000000	      0.01000000	      0.14111679	      0.01000000	      0.15948380	      0.01000000	      0.04101702	      0.01000000	      0.10310490	      0.00000000	      0.00000000
      0.14800217	     -0.00000000	     -0.00000000	      0.00000000	      0.00000000	     -0.00000000	     -0.00000000	      0.00000000	      0.00000000	      0.84026674	     -0.79924511	     -0.00000000	     -0.00000000	     -0.35062351	     -3.05622571	      0.69440391	      6.00765038	      0.00000000	      0.00000000	      0.01000000	      0.14127720	      0.01000000	      0.15955306	      0.01000000	      0.04109949	      0.01000000	      0.10305230	      0.00000000	      0.00000000
      0.14867327	     -0.00000000	     -0.00000000	      0.00000000	      0.00000000	     -0.00000000	     -0.00000000	      0.00000000	      0.00000000	      0.83972835	     -0.80525296	     -0.00000000	     -0.00000000	     -0.35267648	     -3.06195494	      0.69843932	      6.01858901	      0.00000000	      0.00000000	      0.01000000	      0.14143791	      0.01000000	      0.15962245	      0.01000000	      0.04118204	      0.01000000	      0.10299971	      0.00000000	      0.00000000
      0.14934437	     -0.00000000	     -0.00000000	      0.00000000	      0.00000000	     -0.00000000	     -0.00000000	      0.00000000	      0.00000000	      0.83918593	     -0.81126983	     -0.00000000	     -0.00000000	     -0.35473327	     -3.06763522	      0.70248205	      6.02942868	      0.00000000	      0.00000000	      0.01000000	      0.14159892	      0.01000000	      0.15969199	      0.01000000	      0.04126468	      0.01000000	      0.10294714	      0.00000000	      0.00000000
      0.15001547	     -0.00000000	     -0.00000000	      0.00000000	      0.00000000	     -0.00000000	     -0.00000000	      0.00000000	      0.00000000	      0.83863946	     -0.81729559	     -0.00000000	     -0.00000000	     -0.35679385	     -3.07326729	      0.70653202	      6.04017079	      0.00000000	      0.00000000	      0.01000000	      0.14176022	      0.01000000	      0.15976165	      0.01000000	      0.04134740	      0.01000000	      0.10289458	      0.00000000	      0.00000000
      0.15068657	     -0.00000000	     -0.00000000	      0.00000000	      0.00000000	     -0.00000000	     -0.00000000	      0.00000000	      0.00000000	      0.83808895	     -0.82333011	     -0.00000000	     -0.00000000	     -0.35885820	     -3.07885184	      0.71058916	      6.05081675	      0.00000000	      0.00000000	      0.01000000	      0.14192181	      0.01000000	      0.15983146	      0.01000000	      0.04143020	      0.01000000	      0.10284205	      0.00000000	      0.00000000
      0.15135767	     -0.00000000	     -0.00000000	      0.00000000	      0.00000000	     -0.00000000	     -0.00000000	      0.00000000	      0.00000000	      0.83753438	     -0.82937327	     -0.00000000	     -0.00000000	     -0.36092628	     -3.08438959	      0.71465341	      6.06136794	      0.00000000	      0.00000000	      0.01000000	      0.14208370	      0.01000000	      0.15990140	      0.01000000	      0.04151309	      0.01000000	      0.10278952	      0.00000000	      0.00000000
      0.15148119	     -0.00000000	     -0.00000000	      0.00000000	      0.00000000	     -0.00000000	     -0.00000000	      0.00000000	      0.00000000	      0.83743187	     -0.83048646	     -0.00000000	     -0.00000000	     -0.36130732	     -3.08540377	      0.71540222	      6.06329965	      0.00000000	      0.00000000	      0.01000000	      0.14211352	      0.01000086	      0.15991429	      0.01000000	      0.04152835	      0.01000000	      0.10277986	      0.00000000	      0.00000000
      0.15160471	     -0.00000000	     -0.00000000	      0.00000000	      0.00000000	     -0.00000000	     -0.00000000	      0.00000000	      0.00000000	      0.83732922	     -0.83159993	     -0.00000000	     -0.00000000	     -0.36168849	     -3.08641640	      0.71615126	      6.06522819	      0.00000000	      0.00000000	      0.01000000	      0.14214336	      0.01002063	      0.15992716	      0.01000000	      0.04154361	      0.01000000	      0.10277019	      0.00000000	      0.00000000
      0.15222230	     -0.00000000	     -0.00000000	      0.00000000	      0.00000000	     -0.00000000	     -0.00000000	      0.00000000	      0.00000000	      0.83681392	     -0.83717153	     -0.00000000	     -0.00000000	     -0.36359618	     -3.09145549	      0.71990004	      6.07481914	      0.00000000	      0.00000000	      0.01000000	      0.14229268	      0.01053772	      0.15998947	      0.01000000	      0.04161998	      0.01000000	      0.10272188	      0.00000000	      0.00000000
      0.15283988	     -0.00000000	     -0.00000000	      0.00000000	      0.00000000	     -0.00000000	     -0.00000000	      0.00000000	      0.00000000	      0.83629517	     -0.84274971	     -0.00000000	     -0.00000000	     -0.36550697	     -3.09645116	      0.72365471	      6.08430127	      0.00000000	      0.00000000	      0.01000000	      0.14244225	      0.01169110	      0.16004457	      0.01000000	      0.04169641	      0.01000000	      0.10267358	      0.00000000	      0.00000000
      0.15360744	     -0.00000000	     -0.00000000	      0.00000000	      0.00000000	     -0.00000000	     -0.00000000	      0.00000000	      0.00000000	      0.83564565	     -0.84969025	     -0.00000000	     -0.00000000	     -0.36788604	     -3.10259339	      0.72832923	      6.09588849	      0.00000000	      0.00000000	      0.01000000	      0.14262846	      0.01389568	      0.16009871	      0.01000000	      0.04179149	      0.01000000	      0.10261358	      0.00000000	      0.00000000
      0.15437500	     -0.00000000	     -0.00000000	      0.00000000	      0.00000000	     -0.00000000	     -0.00000000	      0.00000000	      0.00000000	      0.83499079	     -0.85663758	     -0.00000000	     -0.00000000	     -0.37026979	     -3.10865911	      0.73301254	      6.10722337	      0.00000000	      0.00000000	      0.01000000	      0.14281503	      0.01683166	      0.16013609	      0.01000000	      0.04188665	      0.01000000	      0.10255359	      0.00000000	      0.00000000
      0.15514256	     -0.00000000	     -0.00000000	      0.00000000	      0.00000000	     -0.00000000	     -0.00000000	      0.00000000	      0.00000000	      0.83433061	     -0.86358983	     -0.00000000	     -0.00000000	     -0.37265817	     -3.11465021	      0.73770445	      6.11829843	      0.00000000	      0.00000000	      0.01000000	      0.14300196	      0.02038357	      0.16015857	      0.01000000	      0.04198191	      0.01000000	      0.10249363	      0.00000000	      0.00000000
      0.15591011	     -0.00000000	     -0.00000000	      0.00000000	      0.00000000	     -0.00000000	     -0.00000000	      0.00000000	      0.00000000	      0.83366508	     -0.87054540	     -0.00000000	     -0.00000000	     -0.37505112	     -3.12057070	      0.74240477	      6.12912352	      0.00000000	      0.00000000	      0.01000000	      0.14318923	      0.02445229	      0.16016870	      0.01000000	      0.04207726	      0.01000000	      0.10243368	      0.00000000	      0.00000000
      0.15667767	     -0.00000000	     -0.00000000	      0.00000000	      0.00000000	     -0.00000000	     -0.00000000	      0.00000000	      0.00000000	      0.83299422	     -0.87750298	     -0.00000000	     -0.00000000	     -0.37744859	     -3.12642436	      0.74711330	      6.13971326	      0.00000000	      0.00000000	      0.01000000	      0.14337685	      0.02895352	      0.16016861	      0.01000000	      0.04217269	      0.01000000	      0.10237376	      0.00000000	      0.00000000
      0.15744523	     -0.00000000	     -0.00000000	      0.00000000	      0.00000000	     -0.00000000	     -0.00000000	      0.00000000	      0.00000000	      0.83231801	     -0.88446151	     -0.00000000	     -0.00000000	     -0.37985052	     -3.13221390	      0.75182987	      6.15008132	      0.00000000	      0.00000000	      0.01000000	      0.14356479	      0.03381619	      0.16016005	      0.01000000	      0.04226821	      0.01000000	      0.10231386	      0.00000000	      0.00000000
      0.15821279	     -0.00000000	     -0.00000000	      0.00000000	      0.00000000	     -0.00000000	     -0.00000000	      0.00000000	      0.00000000	      0.83163647	     -0.89142007	     -0.00000000	     -0.00000000	     -0.38225688	     -3.13794108	      0.75655433	      6.16023986	      0.00000000	      0.00000000	      0.01000000	      0.14375307	      0.03898067	      0.16014448	      0.01000000	      0.04236380	      0.01000000	      0.10225399	      0.00000000	      0.00000000
      0.15898034	     -0.00000000	     -0.00000000	      0.00000000	      0.00000000	     -0.00000000	     -0.00000000	      0.00000000	      0.00000000	      0.83094958	     -0.89837793	     -0.00000000	     -0.00000000	     -0.38466761	     -3.14360699	      0.76128650	      6.17019966	      0.00000000	      0.00000000	      0.01000000	      0.14394166	      0.04439719	      0.16012317	      0.01000000	      0.04245948	      0.01000000	      0.10219413	      0.00000000	      0.00000000
      0.15974790	     -0.00000000	     -0.00000000	      0.00000000	      0.00000000	     -0.00000000	     -0.00000000	      0.00000000	      0.00000000	      0.83025735	     -0.90533448	     -0.00000000	     -0.00000000	     -0.38708266	     -3.14921216	      0.76602625	      6.17997009	      0.00000000	      0.00000000	      0.01000000	      0.14413056	      0.05002427	      0.16009715	      0.01000000	      0.04255522	      0.01000000	      0.10213430	      0.00000000	      0.00000000
      0.16051546	     -0.00000000	     -0.00000000	      0.00000000	      0.00000000	     -0.00000000	     -0.00000000	      0.00000000	      0.00000000	      0.82955979	     -0.91228920	     -0.00000000	     -0.00000000	     -0.38950200	     -3.15475675	      0.77077342	      6.18955909	      0.00000000	      0.00000000	      0.01000000	      0.14431977	      0.05582742	      0.16006727	      0.01000000	      0.04265104	      0.01000000	      0.10207449	      0.00000000	      0.00000000
      0.16128302	     -0.00000000	     -0.00000000	      0.00000000	      0.00000000	     -0.00000000	     -0.00000000	      0.00000000	      0.00000000	      0.82885689	     -0.91924165	     -0.00000000	     -0.00000000	     -0.39192556	     -3.16024063	      0.77552789	      6.19897337	      0.00000000	      0.00000000	      0.01000000	      0.14450928	      0.06177801	      0.16003425	      0.01000000	      0.04274693	      0.01000000	      0.10201470	      0.00000000	      0.00000000
      0.16205057	     -0.00000000	     -0.00000000	      0.00000000	      0.00000000	     -0.00000000	     -0.00000000	      0.00000000	      0.00000000	      0.82814865	     -0.92619146	     -0.00000000	     -0.00000000	     -0.39435331	     -3.16566355	      0.78028951	      6.20821851	      0.00000000	      0.00000000	      0.01000000	      0.14469908	      0.06785223	      0.15999868	      0.01000000	      0.04284289	      0.01000000	      0.10195493	      0.00000000	      0.00000000
      0.16281813	     -0.00000000	     -0.00000000	      0.00000000	      0.00000000	     -0.00000000	     -0.00000000	      0.00000000	      0.00000000	      0.82743508	     -0.93313829	     -0.00000000	     -0.00000000	     -0.39678520	     -3.17102517	      0.78505817	      6.21729915	      0.00000000	      0.00000000	      0.01000000	      0.14488917	      0.07403030	      0.15996107	      0.01000000	      0.04293891	      0.01000000	      0.10189518	      0.00000000	      0.00000000
      0.16358569	     -0.00000000	     -0.00000000	      0.00000000	      0.00000000	     -0.00000000	     -0.00000000	      0.00000000	      0.00000000	      0.82671617	     -0.94008183	     -0.00000000	     -0.00000000	     -0.39922119	     -3.17632515	      0.78983374	      6.22621915	      0.00000000	      0.00000000	      0.01000000	      0.14507955	      0.08029577	      0.15992182	      0.01000000	      0.04303499	      0.01000000	      0.10183546	      0.00000000	      0.00000000
      0.16435325	     -0.00000000	     -0.00000000	      0.00000000	      0.00000000	     -0.00000000	     -0.00000000	      0.00000000	      0.00000000	      0.82599194	     -0.94702179	     -0.00000000	     -0.00000000	     -0.40166121	     -3.18156321	      0.79461610	      6.23498172	      0.00000000	      0.00000000	      0.01000000	      0.14527020	      0.08663494	      0.15988132	      0.01000000	      0.04313114	      0.01000000	      0.10177575	      0.00000000	      0.00000000
      0.16512081	     -0.00000000	     -0.00000000	      0.00000000	      0.00000000	     -0.00000000	     -0.00000000	      0.00000000	      0.00000000	      0.82526239	     -0.95395791	     -0.00000000	     -0.00000000	     -0.40410524	     -3.18673909	      0.79940512	      6.24358955	      0.00000000	      0.00000000	      0.01000000	      0.14546113	      0.09303638	      0.15983989	      0.01000000	      0.04322734	      0.01000000	      0.10171607	      0.00000000	      0.00000000
      0.16588836	     -0.00000000	     -0.00000000	      0.00000000	      0.00000000	     -0.00000000	     -0.00000000	      0.00000000	      0.00000000	      0.82452751	     -0.96088991	     -0.00000000	     -0.00000000	     -0.40655321	     -3.19185265	      0.80420068	      6.25204488	      0.00000000	      0.00000000	      0.01000000	      0.14565233	      0.09949055	      0.15979780	      0.01000000	      0.04332360	      0.01000000	      0.10165641	      0.00000000	      0.00000000
      0.16665592	     -0.00000000	     -0.00000000	      0.00000000	      0.00000000	     -0.00000000	     -0.00000000	      0.00000000	      0.00000000	      0.82378731	     -0.96781753	     -0.00000000	     -0.00000000	     -0.40900508	     -3.19690381	      0.80900269	      6.26034968	      0.00000000	      0.00000000	      0.01000000	      0.14584379	      0.10598947	      0.15975531	      0.01000000	      0.04341991	      0.01000000	      0.10159678	      0.00000000	      0.00000000
      0.16742348	     -0.00000000	     -0.00000000	      0.00000000	      0.00000000	     -0.00000000	     -0.00000000	      0.00000000	      0.00000000	      0.82304180	     -0.97474049	     -0.00000000	     -0.00000000	     -0.41146081	     -3.20189262	      0.81381100	      6.26850576	      0.00000000	      0.00000000	      0.01000000	      0.14603551	      0.11252643	      0.15971265	      0.01000000	      0.04351627	      0.01000000	      0.10153716	      0.00000000	      0.00000000
      0.16819104	     -0.00000000	     -0.00000000	      0.00000000	      0.00000000	     -0.00000000	     -0.00000000	      0.00000000	      0.00000000	      0.82229097	     -0.98165854	     -0.00000000	     -0.00000000	     -0.41392034	     -3.20681921	      0.81862552	      6.27651491	      0.00000000	      0.00000000	      0.01000000	      0.14622749	      0.11909582	      0.15967002	      0.01000000	      0.04361268	      0.01000000	      0.10147757	      0.00000000	      0.00000000
      0.16895859	     -0.00000000	     -0.00000000	      0.00000000	      0.00000000	     -0.00000000	     -0.00000000	      0.00000000	      0.00000000	      0.82153484	     -0.98857143	     -0.00000000	     -0.00000000	     -0.41638363	     -3.21168385	      0.82344614	      6.28437915	      0.00000000	      0.00000000	      0.01000000	      0.14641971	      0.12569289	      0.15962760	      0.01000000	      0.04370914	      0.01000000	      0.10141799	      0.00000000	      0.00000000
      0.16972615	     -0.00000000	     -0.00000000	      0.00000000	      0.00000000	     -0.00000000	     -0.00000000	      0.00000000	      0.00000000	      0.82077340	     -0.99547889	     -0.00000000	     -0.00000000	     -0.41885063	     -3.21648694	      0.82827273	      6.29210086	      0.00000000	      0.00000000	      0.01000000	      0.14661218	      0.13231365	      0.15958554	      0.01000000	      0.04380564	      0.01000000	      0.10135844	      0.00000000	      0.00000000
      0.17049371	     -0.00000000	     -0.00000000	      0.00000000	      0.00000000	     -0.00000000	     -0.00000000	      0.00000000	      0.00000000	      0.82000667	     -1.00238070	     -0.00000000	     -0.00000000	     -0.42132129	     -3.22122899	      0.83310520	      6.29968301	      0.00000000	      0.00000000	      0.01000000	      0.14680490	      0.13895473	      0.15954399	      0.01000000	      0.04390218	      0.01000000	      0.10129891	      0.00000000	      0.00000000
      0.17126127	     -0.00000000	     -0.00000000	      0.00000000	      0.00000000	     -0.00000000	     -0.00000000	      0.00000000	      0.00000000	      0.81923464	     -1.00927667	     -0.00000000	     -0.00000000	     -0.42379557	     -3.22591068	      0.83794344	      6.30712916	      0.00000000	      0.00000000	      0.01000000	      0.14699785	      0.14561327	      0.15950302	      0.01000000	      0.04399876	      0.01000000	      0.10123941	      0.00000000	      0.00000000
      0.17202882	     -0.00000000	     -0.00000000	      0.00000000	      0.00000000	     -0.00000000	     -0.00000000	      0.00000000	      0.00000000	      0.81845731	     -1.01616663	     -0.00000000	     -0.00000000	     -0.42627342	     -3.23053276	      0.84278734	      6.31444348	      0.00000000	      0.00000000	      0.01000000	      0.14719103	      0.15228684	      0.15946272	      0.01000000	      0.04409538	      0.01000000	      0.10117992	      0.00000000	      0.00000000
      0.17279638	     -0.00000000	     -0.00000000	      0.00000000	      0.00000000	     -0.00000000	     -0.00000000	      0.00000000	      0.00000000	      0.81767471	     -1.02305045	     -0.00000000	     -0.00000000	     -0.42875479	     -3.23509610	      0.84763680	      6.32163061	      0.00000000	      0.00000000	      0.01000000	      0.14738444	      0.15897338	      0.15942312	      0.01000000	      0.04419204	      0.01000000	      0.10112046	      0.00000000	      0.00000000
      0.17356394	     -0.00000000	     -0.00000000	      0.00000000	      0.00000000	     -0.00000000	     -0.00000000	      0.00000000	      0.00000000	      0.81688682	     -1.02992805	     -0.00000000	     -0.00000000	     -0.43123965	     -3.23960160	      0.85249173	      6.32869534	      0.00000000	      0.00000000	      0.01000000	      0.14757808	      0.16567113	      0.15938423	      0.01000000	      0.04428872	      0.01000000	      0.10106102	      0.00000000	      0.00000000
      0.17433150	     -0.00000000	     -0.00000000	      0.00000000	      0.00000000	     -0.00000000	     -0.00000000	      0.00000000	      0.00000000	      0.81609365	     -1.03679937	     -0.00000000	     -0.00000000	     -0.43372794	     -3.24405020	      0.85735204	      6.33564246	      0.00000000	      0.00000000	      0.01000000	      0.14777194	      0.17237859	      0.15934603	      0.01000000	      0.04438544	      0.01000000	      0.10100160	      0.00000000	      0.00000000
      0.17509905	     -0.00000000	     -0.00000000	      0.00000000	      0.00000000	     -0.00000000	     -0.00000000	      0.00000000	      0.00000000	      0.81529521	     -1.04366441	     -0.00000000	     -0.00000000	     -0.43621963	     -3.24844284	      0.86221764	      6.34247651	      0.00000000	      0.00000000	      0.01000000	      0.14796601	      0.17909447	      0.15930850	      0.01000000	      0.04448219	      0.01000000	      0.10094220	      0.00000000	      0.00000000
      0.17586661	     -0.00000000	     -0.00000000	      0.00000000	      0.00000000	     -0.00000000	     -0.00000000	      0.00000000	      0.00000000	      0.81449151	     -1.05052316	     -0.00000000	     -0.00000000	     -0.43871466	     -3.25278045	      0.86708845	      6.34920166	      0.00000000	      0.00000000	      0.01000000	      0.14816030	      0.18581768	      0.15927160	      0.01000000	      0.04457896	      0.01000000	      0.10088282	      0.00000000	      0.00000000
      0.17663417	     -0.00000000	     -0.00000000	      0.00000000	      0.00000000	     -0.00000000	     -0.00000000	      0.00000000	      0.00000000	      0.81368254	     -1.05737565	     -0.00000000	     -0.00000000	     -0.44121300	     -3.25706400	      0.87196437	      6.35582167	      0.00000000	      0.00000000	      0.01000000	      0.14835479	      0.19254726	      0.15923526	      0.01000000	      0.04467576	      0.01000000	      0.10082347	      0.00000000	      0.00000000
      0.17740173	     -0.00000000	     -0.00000000	      0.00000000	      0.00000000	     -0.00000000	     -0.00000000	      0.00000000	      0.00000000	      0.81286831	     -1.06422191	     -0.00000000	     -0.00000000	     -0.44371462	     -3.26129444	      0.87684534	      6.36233992	      0.00000000	      0.00000000	      0.01000000	      0.14854950	      0.19928240	      0.15919945	      0.01000000	      0.04477259	      0.01000000	      0.10076413	      0.00000000	      0.00000000
      0.17816928	     -0.00000000	     -0.00000000	      0.00000000	      0.00000000	     -0.00000000	     -0.00000000	      0.00000000	      0.00000000	      0.81204884	     -1.07106199	     -0.00000000	     -0.00000000	     -0.44621945	     -3.26547277	      0.88173127	      6.36875941	      0.00000000	      0.00000000	      0.01000000	      0.14874440	      0.20602240	      0.15916410	      0.01000000	      0.04486943	      0.01000000	      0.10070482	      0.00000000	      0.00000000
      0.17893684	     -0.00000000	     -0.00000000	      0.00000000	      0.00000000	     -0.00000000	     -0.00000000	      0.00000000	      0.00000000	      0.81122411	     -1.07789590	     -0.00000000	     -0.00000000	     -0.44872748	     -3.26959987	      0.88662209	      6.37508213	      0.00000000	      0.00000000	      0.01000000	      0.14893951	      0.21276665	      0.15912918	      0.01000000	      0.04496629	      0.01000000	      0.10064553	      0.00000000	      0.00000000
      0.17970440	     -0.00000000	     -0.00000000	      0.00000000	      0.00000000	     -0.00000000	     -0.00000000	      0.00000000	      0.00000000	      0.81039414	     -1.08472365	     -0.00000000	     -0.00000000	     -0.45123865	     -3.27367642	      0.89151773	      6.38130797	      0.00000000	      0.00000000	      0.01000000	      0.14913481	      0.21951464	      0.15909464	      0.01000000	      0.04506317	      0.01000000	      0.10058626	      0.00000000	      0.00000000
      0.18047196	     -0.00000000	     -0.00000000	      0.00000000	      0.00000000	     -0.00000000	     -0.00000000	      0.00000000	      0.00000000	      0.80955894	     -1.09154515	     -0.00000000	     -0.00000000	     -0.45375294	     -3.27770303	      0.89641811	      6.38743582	      0.00000000	      0.00000000	      0.01000000	      0.14933031	      0.22626590	      0.15906050	      0.01000000	      0.04516007	      0.01000000	      0.10052702	      0.00000000	      0.00000000
      0.18115777	     -0.00000000	     -0.00000000	      0.00000000	      0.00000000	     -0.00000000	     -0.00000000	      0.00000000	      0.00000000	      0.80880825	     -1.09763478	     -0.00000000	     -0.00000000	     -0.45600204	     -3.28125898	      0.90080054	      6.39282640	      0.00000000	      0.00000000	      0.01000000	      0.14950515	      0.23230058	      0.15903035	      0.01000000	      0.04524666	      0.01000000	      0.10047410	      0.00000000	      0.00000000
      0.18184358	     -0.00000000	     -0.00000000	      0.00000000	      0.00000000	     -0.00000000	      0.00000000	      0.00000000	      0.00000000	      0.80805340	     -1.10371921	     -0.00000000	     -0.00000000	     -0.45825358	     -3.28477605	      0.90518663	      6.39813669	      0.00000000	      0.00000000	      0.01000000	      0.14968014	      0.23833732	      0.15900055	      0.01000000	      0.04533326	      0.01000000	      0.10042120	      0.00000000	      0.00000000
      0.18252939	     -0.00000000	     -0.00000000	      0.00000000	      0.00000000	     -0.00000000	      0.00000000	      0.00000000	      0.00000000	      0.80729437	     -1.10979830	     -0.00000000	     -0.00000000	     -0.46050751	     -3.28825467	      0.90957635	      6.40336524	      0.00000000	      0.00000000	      0.01000000	      0.14985527	      0.24437589	      0.15897117	      0.01000000	      0.04541987	      0.01000000	      0.10036831	      0.00000000	      0.00000000
      0.18321520	     -0.00000000	     -0.00000000	      0.00000000	      0.00000000	     -0.00000000	      0.00000000	      0.00000000	      0.00000000	      0.80653117	     -1.11587187	     -0.00000000	     -0.00000000	     -0.46276381	     -3.29169531	      0.91396962	      6.40851108	      0.00000000	      0.00000000	      0.01000000	      0.15003056	      0.25041610	      0.15894225	      0.01000000	      0.04550649	      0.01000000	      0.10031545	      0.00000000	      0.00000000
      0.18390101	     -0.00000000	     -0.00000000	      0.00000000	      0.00000000	     -0.00000000	     -0.00000000	      0.00000000	      0.00000000	      0.80576382	     -1.12193975	     -0.00000000	     -0.00000000	     -0.46502247	     -3.29509850	      0.91836639	      6.41357370	      0.00000000	      0.00000000	      0.01000000	      0.15020598	      0.25645778	      0.15891384	      0.01000000	      0.04559311	      0.01000000	      0.10026260	      0.00000000	      0.00000000
      0.18458683	     -0.00000000	     -0.00000000	      0.00000000	      0.00000000	     -0.00000000	     -0.00000000	      0.00000000	      0.00000000	      0.80499230	     -1.12800173	     -0.00000000	     -0.00000000	     -0.46728344	     -3.29846481	      0.92276660	      6.41855314	      0.00000000	      0.00000000	      0.01000000	      0.15038155	      0.26250078	      0.15888602	      0.01000000	      0.04567974	      0.01000000	      0.10020977	      0.00000000	      0.00000000
      0.18527264	     -0.00000000	     -0.00000000	      0.00000000	      0.00000000	     -0.00000000	     -0.00000000	      0.00000000	      0.00000000	      0.80421662	     -1.13405764	     -0.00000000	     -0.00000000	     -0.46954671	     -3.30179484	      0.92717020	      6.42345010	      0.00000000	      0.00000000	      0.01000000	      0.15055726	      0.26854496	      0.15885882	      0.01000000	      0.04576638	      0.01000000	      0.10015695	      0.00000000	      0.00000000
      0.18595845	     -0.00000000	     -0.00000000	      0.00000000	      0.00000000	     -0.00000000	     -0.00000000	      0.00000000	      0.00000000	      0.80343680	     -1.14010729	     -0.00000000	     -0.00000000	     -0.47181225	     -3.30508924	      0.93157713	      6.42826585	      0.00000000	      0.00000000	      0.01000000	      0.15073310	      0.27459021	      0.15883232	      0.01000000	      0.04585302	      0.01000000	      0.10010415	      0.00000000	      0.00000000
      0.18664426	     -0.00000000	     -0.00000000	      0.00000000	      0.00000000	     -0.00000000	     -0.00000000	      0.00000000	      0.00000000	      0.80265283	     -1.14615053	     -0.00000000	     -0.00000000	     -0.47408003	     -3.30834868	      0.93598734	      6.43300218	      0.00000000	      0.00000000	      0.01000000	      0.15090908	      0.28063642	      0.15880654	      0.01000000	      0.04593967	      0.01000000	      0.10005137	      0.00000000	      0.00000000
      0.18733007	     -0.00000000	     -0.00000000	      0.00000000	      0.00000000	     -0.00000000	      0.00000000	      0.00000000	      0.00000000	      0.80186471	     -1.15218722	     -0.00000000	     -0.00000000	     -0.47635005	     -3.31157383	      0.94040077	      6.43766126	      0.00000000	      0.00000000	      0.01000000	      0.15108519	      0.28668349	      0.15878153	      0.01000000	      0.04602632	      0.01000000	      0.09999861	      0.00000000	      0.00000000
      0.18801588	     -0.00000000	     -0.00000000	      0.00000000	      0.00000000	     -0.00000000	      0.00000000	      0.00000000	      0.00000000	      0.80107246	     -1.15821723	     -0.00000000	     -0.00000000	     -0.47862226	     -3.31476535	      0.94481736	      6.44224548	      0.00000000	      0.00000000	      0.01000000	      0.15126143	      0.29273133	      0.15875730	      0.01000000	      0.04611297	      0.01000000	      0.09994587	      0.00000000	      0.00000000
      0.18870169	     -0.00000000	     -0.00000000	      0.00000000	      0.00000000	     -0.00000000	     -0.00000000	      0.00000000	      0.00000000	      0.80027608	     -1.16424049	     -0.00000000	     -0.00000000	     -0.48089665	     -3.31792391	      0.94923708	      6.44675733	      0.00000000	      0.00000000	      0.01000000	      0.15143780	      0.29877988	      0.15873387	      0.01000000	      0.04619962	      0.01000000	      0.09989314	      0.00000000	      0.00000000
      0.18938751	     -0.00000000	     -0.00000000	      0.00000000	      0.00000000	     -0.00000000	     -0.00000000	      0.00000000	      0.00000000	      0.79947557	     -1.17025691	     -0.00000000	     -0.00000000	     -0.48317319	     -3.32105011	      0.95365987	      6.45119928	      0.00000000	      0.00000000	      0.01000000	      0.15161429	      0.30482906	      0.15871125	      0.01000000	      0.04628627	      0.01000000	      0.09984043	      0.00000000	      0.00000000
      0.19007332	     -0.00000000	     -0.00000000	      0.00000000	      0.00000000	     -0.00000000	      0.00000000	      0.00000000	      0.00000000	      0.79867093	     -1.17626645	     -0.00000000	     -0.00000000	     -0.48545187	     -3.32414459	      0.95808568	      6.45557374	      0.00000000	      0.00000000	      0.01000000	      0.15179091	      0.31087881	      0.15868944	      0.01000000	      0.04637291	      0.01000000	      0.09978773	      0.00000000	      0.00000000
      0.19075913	     -0.00000000	     -0.00000000	      0.00000000	      0.00000000	     -0.00000000	      0.00000000	      0.00000000	      0.00000000	      0.79786217	     -1.18226907	     -0.00000000	     -0.00000000	     -0.48773266	     -3.32720792	      0.96251446	      6.45988297	      0.00000000	      0.00000000	      0.01000000	      0.15196765	      0.31692909	      0.15866842	      0.01000000	      0.04645956	      0.01000000	      0.09973506	      0.00000000	      0.00000000
      0.19144494	     -0.00000000	     -0.00000000	      0.00000000	      0.00000000	     -0.00000000	      0.00000000	      0.00000000	      0.00000000	      0.79704930	     -1.18826474	     -0.00000000	     -0.00000000	     -0.49001553	     -3.33024069	      0.96694618	      6.46412911	      0.00000000	      0.00000000	      0.01000000	      0.15214451	      0.32297983	      0.15864818	      0.01000000	      0.04654620	      0.01000000	      0.09968240	      0.00000000	      0.00000000
      0.19213075	     -0.00000000	     -0.00000000	      0.00000000	      0.00000000	     -0.00000000	     -0.00000000	      0.00000000	      0.00000000	      0.79623232	     -1.19425345	     -0.00000000	     -0.00000000	     -0.49230048	     -3.33324348	      0.97138079	      6.46831414	      0.00000000	      0.00000000	      0.01000000	      0.15232149	      0.32903100	      0.15862871	      0.01000000	      0.04663284	      0.01000000	      0.09962976	      0.00000000	      0.00000000
      0.19281656	     -0.00000000	     -0.00000000	      0.00000000	      0.00000000	     -0.00000000	      0.00000000	      0.00000000	      0.00000000	      0.79541124	     -1.20023519	     -0.00000000	     -0.00000000	     -0.49458748	     -3.33621686	      0.97581826	      6.47243990	      0.00000000	      0.00000000	      0.01000000	      0.15249859	      0.33508256	      0.15860999	      0.01000000	      0.04671947	      0.01000000	      0.09957713	      0.00000000	      0.00000000
      0.19350237	     -0.00000000	     -0.00000000	      0.00000000	      0.00000000	     -0.00000000	     -0.00000000	      0.00000000	      0.00000000	      0.79458606	     -1.20620999	     -0.00000000	     -0.00000000	     -0.49687651	     -3.33916141	      0.98025853	      6.47650812	      0.00000000	      0.00000000	      0.01000000	      0.15267580	      0.34113447	      0.15859200	      0.01000000	      0.04680610	      0.01000000	      0.09952453	      0.00000000	      0.00000000
      0.19418819	     -0.00000000	     -0.00000000	      0.00000000	      0.00000000	     -0.00000000	      0.00000000	      0.00000000	      0.00000000	      0.79375678	     -1.21217783	     -0.00000000	     -0.00000000	     -0.49916754	     -3.34207769	      0.98470157	      6.48052039	      0.00000000	      0.00000000	      0.01000000	      0.15285313	      0.34718670	      0.15857471	      0.01000000	      0.04689272	      0.01000000	      0.09947194	      0.00000000	      0.00000000
      0.19487400	     -0.00000000	     -0.00000000	      0.00000000	      0.00000000	     -0.00000000	      0.00000000	      0.00000000	      0.00000000	      0.79292341	     -1.21813874	     -0.00000000	     -0.00000000	     -0.50146057	     -3.34496630	      0.98914734	      6.48447819	      0.00000000	      0.00000000	      0.01000000	      0.15303057	      0.35323922	      0.15855810	      0.01000000	      0.04697933	      0.01000000	      0.09941936	      0.00000000	      0.00000000
      0.19555981	     -0.00000000	     -0.00000000	      0.00000000	      0.00000000	     -0.00000000	      0.00000000	      0.00000000	      0.00000000	      0.79208595	     -1.22409273	     -0.00000000	     -0.00000000	     -0.50375557	     -3.34782780	      0.99359581	      6.48838294	      0.00000000	      0.00000000	      0.01000000	      0.15320811	      0.35929201	      0.15854215	      0.01000000	      0.04706593	      0.01000000	      0.09936681	      0.00000000	      0.00000000
      0.19624562	     -0.00000000	     -0.00000000	      0.00000000	      0.00000000	     -0.00000000	      0.00000000	      0.00000000	      0.00000000	      0.79124441	     -1.23003981	     -0.00000000	     -0.00000000	     -0.50605252	     -3.35066280	      0.99804694	      6.49223595	      0.00000000	      0.00000000	      0.01000000	      0.15338577	      0.36534503	      0.15852683	      0.01000000	      0.04715251	      0.01000000	      0.09931427	      0.00000000	      0.00000000
      0.19693143	     -0.00000000	     -0.00000000	      0.00000000	      0.00000000	     -0.00000000	      0.00000000	      0.00000000	      0.00000000	      0.79039880	     -1.23598002	     -0.00000000	     -0.00000000	     -0.50835141	     -3.35347187	      1.00250070	      6.49603847	      0.00000000	      0.00000000	      0.01000000	      0.15356353	      0.37139828	      0.15851213	      0.01000000	      0.04723909	      0.01000000	      0.09926175	      0.00000000	      0.00000000
      0.19761724	     -0.00000000	     -0.00000000	      0.00000000	      0.00000000	     -0.00000000	      0.00000000	      0.00000000	      0.00000000	      0.78954912	     -1.24191337	     -0.00000000	     -0.00000000	     -0.51065221	     -3.35625561	      1.00695705	      6.49979170	      0.00000000	      0.00000000	      0.01000000	      0.15374140	      0.37745173	      0.15849801	      0.01000000	      0.04732565	      0.01000000	      0.09920925	      0.00000000	      0.00000000
      0.19830305	     -0.00000000	     -0.00000000	      0.00000000	      0.00000000	     -0.00000000	      0.00000000	      0.00000000	      0.00000000	      0.78869537	     -1.24783987	     -0.00000000	     -0.00000000	     -0.51295492	     -3.35901462	      1.01141595	      6.50349676	      0.00000000	      0.00000000	      0.01000000	      0.15391938	      0.38350536	      0.15848446	      0.01000000	      0.04741219	      0.01000000	      0.09915676	      0.00000000	      0.00000000
      0.19898887	     -0.00000000	     -0.00000000	      0.00000000	      0.00000000	     -0.00000000	      0.00000000	      0.00000000	      0.00000000	      0.78783755	     -1.25375956	     -0.00000000	     -0.00000000	     -0.51525951	     -3.36174949	      1.01587738	      6.50715473	      0.00000000	      0.00000000	      0.01000000	      0.15409745	      0.38955916	      0.15847146	      0.01000000	      0.04749872	      0.01000000	      0.09910429	      0.00000000	      0.00000000
      0.19967468	     -0.00000000	     -0.00000000	      0.00000000	      0.00000000	     -0.00000000	      0.00000000	      0.00000000	      0.00000000	      0.78697568	     -1.25967244	     -0.00000000	     -0.00000000	     -0.51756597	     -3.36446080	      1.02034130	      6.51076665	      0.00000000	      0.00000000	      0.01000000	      0.15427563	      0.39561311	      0.15845898	      0.01000000	      0.04758523	      0.01000000	      0.09905184	      0.00000000	      0.00000000
      0.20036049	     -0.00000000	     -0.00000000	      0.00000000	      0.00000000	     -0.00000000	      0.00000000	      0.00000000	      0.00000000	      0.78610976	     -1.26557854	     -0.00000000	     -0.00000000	     -0.51987428	     -3.36714914	      1.02480768	      6.51433352	      0.00000000	      0.00000000	      0.01000000	      0.15445391	      0.40166721	      0.15844701	      0.01000000	      0.04767172	      0.01000000	      0.09899941	      0.00000000	      0.00000000
      0.20104630	     -0.00000000	     -0.00000000	      0.00000000	      0.00000000	     -0.00000000	      0.00000000	      0.00000000	      0.00000000	      0.78523979	     -1.27147787	     -0.00000000	     -0.00000000	     -0.52218442	     -3.36981510	      1.02927650	      6.51785628	      0.00000000	      0.00000000	      0.01000000	      0.15463229	      0.40772143	      0.15843553	      0.01000000	      0.04775819	      0.01000000	      0.09894699	      0.00000000	      0.00000000
      0.20173211	     -0.00000000	     -0.00000000	      0.00000000	      0.00000000	     -0.00000000	      0.00000000	      0.00000000	      0.00000000	      0.78436577	     -1.27737045	     -0.00000000	     -0.00000000	     -0.52449639	     -3.37245924	      1.03374771	      6.52133586	      0.00000000	      0.00000000	      0.01000000	      0.15481077	      0.41377577	      0.15842452	      0.01000000	      0.04784464	      0.01000000	      0.09889459	      0.00000000	      0.00000000
      0.20241792	     -0.00000000	     -0.00000000	      0.00000000	      0.00000000	     -0.00000000	      0.00000000	      0.00000000	      0.00000000	      0.78348772	     -1.28325629	     -0.00000000	     -0.00000000	     -0.52681016	     -3.37508214	      1.03822130	      6.52477314	      0.00000000	      0.00000000	      0.01000000	      0.15498934	      0.41983022	      0.15841397	      0.01000000	      0.04793106	      0.01000000	      0.09884220	      0.00000000	      0.00000000
      0.20310373	     -0.00000000	     -0.00000000	      0.00000000	      0.00000000	     -0.00000000	      0.00000000	      0.00000000	      0.00000000	      0.78260563	     -1.28913540	     -0.00000000	     -0.00000000	     -0.52912572	     -3.37768435	      1.04269723	      6.52816896	      0.00000000	      0.00000000	      0.01000000	      0.15516801	      0.42588477	      0.15840387	      0.01000000	      0.04801747	      0.01000000	      0.09878984	      0.00000000	      0.00000000
      0.20378955	     -0.00000000	     -0.00000000	      0.00000000	      0.00000000	     -0.00000000	      0.00000000	      0.00000000	      0.00000000	      0.78171951	     -1.29500780	     -0.00000000	     -0.00000000	     -0.53144306	     -3.38026643	      1.04717548	      6.53152413	      0.00000000	      0.00000000	      0.01000000	      0.15534678	      0.43193942	      0.15839419	      0.01000000	      0.04810385	      0.01000000	      0.09873749	      0.00000000	      0.00000000
      0.20447536	     -0.00000000	     -0.00000000	      0.00000000	      0.00000000	     -0.00000000	      0.00000000	      0.00000000	      0.00000000	      0.78082937	     -1.30087348	     -0.00000000	     -0.00000000	     -0.53376217	     -3.38282891	      1.05165601	      6.53483945	      0.00000000	      0.00000000	      0.01000000	      0.15552563	      0.43799414	      0.15838493	      0.01000000	      0.04819020	      0.01000000	      0.09868516	      0.00000000	      0.00000000
      0.20516117	     -0.00000000	     -0.00000000	      0.00000000	      0.00000000	     -0.00000000	      0.00000000	      0.00000000	      0.00000000	      0.77993521	     -1.30673247	     -0.00000000	     -0.00000000	     -0.53608302	     -3.38537233	      1.05613880	      6.53811565	      0.00000000	      0.00000000	      0.01000000	      0.15570458	      0.44404895	      0.15837607	      0.01000000	      0.04827652	      0.01000000	      0.09863285	      0.00000000	      0.00000000
      0.20584698	     -0.00000000	     -0.00000000	      0.00000000	      0.00000000	     -0.00000000	      0.00000000	      0.00000000	      0.00000000	      0.77903703	     -1.31258476	     -0.00000000	     -0.00000000	     -0.53840562	     -3.38789719	      1.06062383	      6.54135345	      0.00000000	      0.00000000	      0.01000000	      0.15588362	      0.45010382	      0.15836761	      0.01000000	      0.04836282	      0.01000000	      0.09858055	      0.00000000	      0.00000000
      0.20653279	     -0.00000000	     -0.00000000	      0.00000000	      0.00000000	     -0.00000000	      0.00000000	      0.00000000	      0.00000000	      0.77813484	     -1.31843035	     -0.00000000	     -0.00000000	     -0.54072994	     -3.39040402	      1.06511106	      6.54455354	      0.00000000	      0.00000000	      0.01000000	      0.15606275	      0.45615876	      0.15835953	      0.01000000	      0.04844910	      0.01000000	      0.09852827	      0.00000000	      0.00000000
      0.20721860	     -0.00000000	     -0.00000000	      0.00000000	      0.00000000	     -0.00000000	      0.00000000	      0.00000000	      0.00000000	      0.77722864	     -1.32426924	     -0.00000000	     -0.00000000	     -0.54305597	     -3.39289330	      1.06960048	      6.54771657	      0.00000000	      0.00000000	      0.01000000	      0.15624197	      0.46221376	      0.15835183	      0.01000000	      0.04853534	      0.01000000	      0.09847601	      0.00000000	      0.00000000
      0.20790442	     -0.00000000	     -0.00000000	      0.00000000	      0.00000000	     -0.00000000	      0.00000000	      0.00000000	      0.00000000	      0.77631844	     -1.33010143	     -0.00000000	     -0.00000000	     -0.54538370	     -3.39536552	      1.07409205	      6.55084316	      0.00000000	      0.00000000	      0.01000000	      0.15642128	      0.46826882	      0.15834450	      0.01000000	      0.04862155	      0.01000000	      0.09842376	      0.00000000	      0.00000000
      0.20859023	     -0.00000000	     -0.00000000	      0.00000000	      0.00000000	     -0.00000000	      0.00000000	      0.00000000	      0.00000000	      0.77540424	     -1.33592691	     -0.00000000	     -0.00000000	     -0.54771313	     -3.39782113	      1.07858575	      6.55393390	      0.00000000	      0.00000000	      0.01000000	      0.15660068	      0.47432393	      0.15833754	      0.01000000	      0.04870773	      0.01000000	      0.09837153	      0.00000000	      0.00000000
      0.20927604	     -0.00000000	     -0.00000000	      0.00000000	      0.00000000	     -0.00000000	      0.00000000	      0.00000000	      0.00000000	      0.77448605	     -1.34174567	     -0.00000000	     -0.00000000	     -0.55004423	     -3.40026060	      1.08308156	      6.55698934	      0.00000000	      0.00000000	      0.01000000	      0.15678016	      0.48037909	      0.15833093	      0.01000000	      0.04879388	      0.01000000	      0.09831932	      0.00000000	      0.00000000
      0.20996185	     -0.00000000	     -0.00000000	      0.00000000	      0.00000000	     -0.00000000	      0.00000000	      0.00000000	      0.00000000	      0.77356388	     -1.34755771	     -0.00000000	     -0.00000000	     -0.55237700	     -3.40268437	      1.08757946	      6.56001000	      0.00000000	      0.00000000	      0.01000000	      0.15695972	      0.48643429	      0.15832468	      0.01000000	      0.04888000	      0.01000000	      0.09826713	      0.00000000	      0.00000000
      0.21064766	     -0.00000000	     -0.00000000	      0.00000000	      0.00000000	     -0.00000000	      0.00000000	      0.00000000	      0.00000000	      0.77263771	     -1.35336300	     -0.00000000	     -0.00000000	     -0.55471142	     -3.40509286	      1.09207941	      6.56299636	      0.00000000	      0.00000000	      0.01000000	      0.15713937	      0.49248953	      0.15831877	      0.01000000	      0.04896608	      0.01000000	      0.09821495	      0.00000000	      0.00000000
      0.21133347	     -0.00000000	     -0.00000000	      0.00000000	      0.00000000	     -0.00000000	      0.00000000	      0.00000000	      0.00000000	      0.77170757	     -1.35916152	     -0.00000000	     -0.00000000	     -0.55704750	     -3.40748649	      1.09658141	      6.56594890	      0.00000000	      0.00000000	      0.01000000	      0.15731910	      0.49854481	      0.15831322	      0.01000000	      0.04905213	      0.01000000	      0.09816279	      0.00000000	      0.00000000
      0.21201928	     -0.00000000	     -0.00000000	      0.00000000	      0.00000000	     -0.00000000	      0.00000000	      0.00000000	      0.00000000	      0.77077346	     -1.36495326	     -0.00000000	     -0.00000000	     -0.55938521	     -3.40986565	      1.10108541	      6.56886801	      0.00000000	      0.00000000	      0.01000000	      0.15749892	      0.50460013	      0.15830801	      0.01000000	      0.04913815	      0.01000000	      0.09811065	      0.00000000	      0.00000000
      0.21270510	     -0.00000000	     -0.00000000	      0.00000000	      0.00000000	     -0.00000000	      0.00000000	      0.00000000	      0.00000000	      0.76983537	     -1.37073819	     -0.00000000	     -0.00000000	     -0.56172454	     -3.41223072	      1.10559141	      6.57175410	      0.00000000	      0.00000000	      0.01000000	      0.15767881	      0.51065548	      0.15830314	      0.01000000	      0.04922413	      0.01000000	      0.09805853	      0.00000000	      0.00000000
      0.21339091	     -0.00000000	     -0.00000000	      0.00000000	      0.00000000	     -0.00000000	      0.00000000	      0.00000000	      0.00000000	      0.76889332	     -1.37651627	     -0.00000000	     -0.00000000	     -0.56406550	     -3.41458209	      1.11009937	      6.57460752	      0.00000000	      0.00000000	      0.01000000	      0.15785879	      0.51671085	      0.15829862	      0.01000000	      0.04931007	      0.01000000	      0.09800642	      0.00000000	      0.00000000
      0.21407672	     -0.00000000	     -0.00000000	      0.00000000	      0.00000000	     -0.00000000	      0.00000000	      0.00000000	      0.00000000	      0.76794731	     -1.38228749	     -0.00000000	     -0.00000000	     -0.56640806	     -3.41692009	      1.11460928	      6.57742859	      0.00000000	      0.00000000	      0.01000000	      0.15803885	      0.52276626	      0.15829445	      0.01000000	      0.04939598	      0.01000000	      0.09795433	      0.00000000	      0.00000000
      0.21476253	     -0.00000000	     -0.00000000	      0.00000000	      0.00000000	     -0.00000000	      0.00000000	      0.00000000	      0.00000000	      0.76699735	     -1.38805179	     -0.00000000	     -0.00000000	     -0.56875222	     -3.41924507	      1.11912111	      6.58021762	      0.00000000	      0.00000000	      0.01000000	      0.15821898	      0.52882169	      0.15829063	      0.01000000	      0.04948185	      0.01000000	      0.09790226	      0.00000000	      0.00000000
      0.21544834	     -0.00000000	     -0.00000000	      0.00000000	      0.00000000	     -0.00000000	      0.00000000	      0.00000000	      0.00000000	      0.76604343	     -1.39380914	     -0.00000000	     -0.00000000	     -0.57109797	     -3.42155736	      1.12363485	      6.58297487	      0.00000000	      0.00000000	      0.01000000	      0.15839919	      0.53487714	      0.15828717	      0.01000000	      0.04956769	      0.01000000	      0.09785020	      0.00000000	      0.00000000
      0.21606535	     -0.00000000	     -0.00000000	      0.00000000	      0.00000000	     -0.00000000	      0.00000000	      0.00000000	      0.00000000	      0.76518185	     -1.39898290	     -0.00000000	     -0.00000000	     -0.57320973	     -3.42362701	      1.12769734	      6.58542798	      0.00000000	      0.00000000	      0.01000000	      0.15856139	      0.54032510	      0.15828435	      0.01000000	      0.04964488	      0.01000000	      0.09780338	      0.00000000	      0.00000000
      0.21668235	     -0.00000000	     -0.00000000	      0.00000000	      0.00000000	     -0.00000000	      0.00000000	      0.00000000	      0.00000000	      0.76431707	     -1.40415097	     -0.00000000	     -0.00000000	     -0.57532277	     -3.42568693	      1.13176135	      6.58785626	      0.00000000	      0.00000000	      0.01000000	      0.15872365	      0.54577307	      0.15828183	      0.01000000	      0.04972203	      0.01000000	      0.09775658	      0.00000000	      0.00000000
      0.21729936	     -0.00000000	     -0.00000000	      0.00000000	      0.00000000	     -0.00000000	      0.00000000	      0.00000000	      0.00000000	      0.76344911	     -1.40931330	     -0.00000000	     -0.00000000	     -0.57743708	     -3.42773726	      1.13582684	      6.59025947	      0.00000000	      0.00000000	      0.01000000	      0.15888597	      0.55122106	      0.15827961	      0.01000000	      0.04979916	      0.01000000	      0.09770978	      0.00000000	      0.00000000
      0.21791637	     -0.00000000	     -0.00000000	      0.00000000	      0.00000000	     -0.00000000	      0.00000000	      0.00000000	      0.00000000	      0.76257796	     -1.41446986	     -0.00000000	     -0.00000000	     -0.57955264	     -3.42977822	      1.13989381	      6.59263774	      0.00000000	      0.00000000	      0.01000000	      0.15904835	      0.55666906	      0.15827769	      0.01000000	      0.04987625	      0.01000000	      0.09766301	      0.00000000	      0.00000000
      0.21853338	     -0.00000000	     -0.00000000	      0.00000000	      0.00000000	     -0.00000000	      0.00000000	      0.00000000	      0.00000000	      0.76170363	     -1.41962061	     -0.00000000	     -0.00000000	     -0.58166947	     -3.43181000	      1.14396224	      6.59499125	      0.00000000	      0.00000000	      0.01000000	      0.15921079	      0.56211708	      0.15827607	      0.01000000	      0.04995332	      0.01000000	      0.09761624	      0.00000000	      0.00000000
      0.21915038	     -0.00000000	     -0.00000000	      0.00000000	      0.00000000	     -0.00000000	      0.00000000	      0.00000000	      0.00000000	      0.76082613	     -1.42476551	     -0.00000000	     -0.00000000	     -0.58378754	     -3.43383280	      1.14803212	      6.59732020	      0.00000000	      0.00000000	      0.01000000	      0.15937329	      0.56756511	      0.15827476	      0.01000000	      0.05003034	      0.01000000	      0.09756949	      0.00000000	      0.00000000
      0.21976739	     -0.00000000	     -0.00000000	      0.00000000	      0.00000000	     -0.00000000	      0.00000000	      0.00000000	      0.00000000	      0.75994545	     -1.42990452	     -0.00000000	     -0.00000000	     -0.58590686	     -3.43584682	      1.15210342	      6.59962485	      0.00000000	      0.00000000	      0.01000000	      0.15953584	      0.57301316	      0.15827377	      0.01000000	      0.05010734	      0.01000000	      0.09752276	      0.00000000	      0.00000000
      0.22038440	     -0.00000000	     -0.00000000	      0.00000000	      0.00000000	     -0.00000000	      0.00000000	      0.00000000	      0.00000000	      0.75906161	     -1.43503759	     -0.00000000	     -0.00000000	     -0.58802742	     -3.43785225	      1.15617614	      6.60190547	      0.00000000	      0.00000000	      0.01000000	      0.15969846	      0.57846121	      0.15827310	      0.01000000	      0.05018430	      0.01000000	      0.09747604	      0.00000000	      0.00000000
      0.22100140	     -0.00000000	     -0.00000000	      0.00000000	      0.00000000	     -0.00000000	      0.00000000	      0.00000000	      0.00000000	      0.75817460	     -1.44016469	     -0.00000000	     -0.00000000	     -0.59014922	     -3.43984929	      1.16025026	      6.60416237	      0.00000000	      0.00000000	      0.01000000	      0.15986113	      0.58390927	      0.15827276	      0.01000000	      0.05026123	      0.01000000	      0.09742933	      0.00000000	      0.00000000
      0.22161841	     -0.00000000	     -0.00000000	      0.00000000	      0.00000000	     -0.00000000	      0.00000000	      0.00000000	      0.00000000	      0.75728443	     -1.44528578	     -0.00000000	     -0.00000000	     -0.59227224	     -3.44183812	      1.16432576	      6.60639592	      0.00000000	      0.00000000	      0.01000000	      0.16002386	      0.58935735	      0.15827274	      0.01000000	      0.05033812	      0.01000000	      0.09738264	      0.00000000	      0.00000000
      0.22223542	     -0.00000000	     -0.00000000	      0.00000000	      0.00000000	     -0.00000000	      0.00000000	      0.00000000	      0.00000000	      0.75639110	     -1.45040082	     -0.00000000	     -0.00000000	     -0.59439649	     -3.44381897	      1.16840264	      6.60860654	      0.00000000	      0.00000000	      0.01000000	      0.16018664	      0.59480543	      0.15827305	      0.01000000	      0.05041498	      0.01000000	      0.09733596	      0.00000000	      0.00000000
      0.22285242	     -0.00000000	     -0.00000000	      0.00000000	      0.00000000	     -0.00000000	      0.00000000	      0.00000000	      0.00000000	      0.75549461	     -1.45550977	     -0.00000000	     -0.00000000	     -0.59652196	     -3.44579202	      1.17248087	      6.61079471	      0.00000000	      0.00000000	      0.01000000	      0.16034948	      0.60025353	      0.15827371	      0.01000000	      0.05049180	      0.01000000	      0.09728929	      0.00000000	      0.00000000
      0.22346943	     -0.00000000	     -0.00000000	      0.00000000	      0.00000000	     -0.00000000	      0.00000000	      0.00000000	      0.00000000	      0.75459498	     -1.46061262	     -0.00000000	     -0.00000000	     -0.59864865	     -3.44775749	      1.17656044	      6.61296095	      0.00000000	      0.00000000	      0.01000000	      0.16051238	      0.60570163	      0.15827469	      0.01000000	      0.05056858	      0.01000000	      0.09724264	      0.00000000	      0.00000000
      0.22408644	     -0.00000000	     -0.00000000	      0.00000000	      0.00000000	     -0.00000000	      0.00000000	      0.00000000	      0.00000000	      0.75369220	     -1.46570933	     -0.00000000	     -0.00000000	     -0.60077654	     -3.44971559	      1.18064135	      6.61510585	      0.00000000	      0.00000000	      0.01000000	      0.16067533	      0.61114974	      0.15827602	      0.01000000	      0.05064533	      0.01000000	      0.09719600	      0.00000000	      0.00000000
      0.22470344	     -0.00000000	     -0.00000000	      0.00000000	      0.00000000	     -0.00000000	      0.00000000	      0.00000000	      0.00000000	      0.75278627	     -1.47079988	     -0.00000000	     -0.00000000	     -0.60290564	     -3.45166657	      1.18472357	      6.61723003	      0.00000000	      0.00000000	      0.01000000	      0.16083833	      0.61659786	      0.15827768	      0.01000000	      0.05072205	      0.01000000	      0.09714937	      0.00000000	      0.00000000
      0.22532045	     -0.00000000	     -0.00000000	      0.00000000	      0.00000000	     -0.00000000	      0.00000000	      0.00000000	      0.00000000	      0.75187721	     -1.47588427	     -0.00000000	     -0.00000000	     -0.60503594	     -3.45361063	      1.18880710	      6.61933416	      0.00000000	      0.00000000	      0.01000000	      0.16100139	      0.62204598	      0.15827968	      0.01000000	      0.05079873	      0.01000000	      0.09710276	      0.00000000	      0.00000000
      0.22593746	     -0.00000000	     -0.00000000	      0.00000000	      0.00000000	     -0.00000000	      0.00000000	      0.00000000	      0.00000000	      0.75096501	     -1.48096247	     -0.00000000	     -0.00000000	     -0.60716744	     -3.45554803	      1.19289192	      6.62141892	      0.00000000	      0.00000000	      0.01000000	      0.16116449	      0.62749411	      0.15828202	      0.01000000	      0.05087537	      0.01000000	      0.09705617	      0.00000000	      0.00000000
      0.22655447	     -0.00000000	     -0.00000000	      0.00000000	      0.00000000	     -0.00000000	      0.00000000	      0.00000000	      0.00000000	      0.75004968	     -1.48603450	     -0.00000000	     -0.00000000	     -0.60930014	     -3.45747901	      1.19697801	      6.62348502	      0.00000000	      0.00000000	      0.01000000	      0.16132766	      0.63294225	      0.15828468	      0.01000000	      0.05095197	      0.01000000	      0.09700958	      0.00000000	      0.00000000
      0.22717147	     -0.00000000	     -0.00000000	      0.00000000	      0.00000000	     -0.00000000	      0.00000000	      0.00000000	      0.00000000	      0.74913123	     -1.49110034	     -0.00000000	     -0.00000000	     -0.61143402	     -3.45940382	      1.20106538	      6.62553317	      0.00000000	      0.00000000	      0.01000000	      0.16149087	      0.63839039	      0.15828768	      0.01000000	      0.05102854	      0.01000000	      0.09696301	      0.00000000	      0.00000000
      0.22778848	     -0.00000000	     -0.00000000	      0.00000000	      0.00000000	     -0.00000000	      0.00000000	      0.00000000	      0.00000000	      0.74820965	     -1.49616002	     -0.00000000	     -0.00000000	     -0.61356909	     -3.46132271	      1.20515401	      6.62756406	      0.00000000	      0.00000000	      0.01000000	      0.16165413	      0.64383854	      0.15829099	      0.01000000	      0.05110506	      0.01000000	      0.09691646	      0.00000000	      0.00000000
      0.22840549	     -0.00000000	     -0.00000000	      0.00000000	      0.00000000	     -0.00000000	      0.00000000	      0.00000000	      0.00000000	      0.74728495	     -1.50121352	     -0.00000000	     -0.00000000	     -0.61570534	     -3.46323595	      1.20924388	      6.62957839	      0.00000000	      0.00000000	      0.01000000	      0.16181745	      0.64928669	      0.15829462	      0.01000000	      0.05118155	      0.01000000	      0.09686992	      0.00000000	      0.00000000
      0.22902249	     -0.00000000	     -0.00000000	      0.00000000	      0.00000000	     -0.00000000	      0.00000000	      0.00000000	      0.00000000	      0.74635713	     -1.50626088	     -0.00000000	     -0.00000000	     -0.61784277	     -3.46514379	      1.21333500	      6.63157682	      0.00000000	      0.00000000	      0.01000000	      0.16198082	      0.65473485	      0.15829856	      0.01000000	      0.05125800	      0.01000000	      0.09682339	      0.00000000	      0.00000000
      0.22963950	     -0.00000000	     -0.00000000	      0.00000000	      0.00000000	     -0.00000000	      0.00000000	      0.00000000	      0.00000000	      0.74542620	     -1.51130211	     -0.00000000	     -0.00000000	     -0.61998137	     -3.46704650	      1.21742734	      6.63355999	      0.00000000	      0.00000000	      0.01000000	      0.16214423	      0.66018301	      0.15830280	      0.01000000	      0.05133442	      0.01000000	      0.09677688	      0.00000000	      0.00000000
      0.23025651	     -0.00000000	     -0.00000000	      0.00000000	      0.00000000	     -0.00000000	      0.00000000	      0.00000000	      0.00000000	      0.74449216	     -1.51633723	     -0.00000000	     -0.00000000	     -0.62212115	     -3.46894434	      1.22152090	      6.63552851	      0.00000000	      0.00000000	      0.01000000	      0.16230770	      0.66563118	      0.15830732	      0.01000000	      0.05141079	      0.01000000	      0.09673038	      0.00000000	      0.00000000
      0.23087351	     -0.00000000	     -0.00000000	      0.00000000	      0.00000000	     -0.00000000	      0.00000000	      0.00000000	      0.00000000	      0.74355502	     -1.52136627	     -0.00000000	     -0.00000000	     -0.62426210	     -3.47083759	      1.22561567	      6.63748296	      0.00000000	      0.00000000	      0.01000000	      0.16247122	      0.67107935	      0.15831214	      0.01000000	      0.05148712	      0.01000000	      0.09668389	      0.00000000	      0.00000000
      0.23149052	     -0.00000000	     -0.00000000	      0.00000000	      0.00000000	     -0.00000000	      0.00000000	      0.00000000	      0.00000000	      0.74261478	     -1.52638925	     -0.00000000	     -0.00000000	     -0.62640421	     -3.47272652	      1.22971164	      6.63942387	      0.00000000	      0.00000000	      0.01000000	      0.16263478	      0.67652752	      0.15831722	      0.01000000	      0.05156342	      0.01000000	      0.09663742	      0.00000000	      0.00000000
      0.23210753	     -0.00000000	     -0.00000000	      0.00000000	      0.00000000	     -0.00000000	      0.00000000	      0.00000000	      0.00000000	      0.74167144	     -1.53140619	     -0.00000000	      0.00000000	     -0.62854749	     -3.47461138	      1.23380880	      6.64135178	      0.00000000	      0.00000000	      0.01000000	      0.16279840	      0.68197570	      0.15832257	      0.01000000	      0.05163967	      0.01000000	      0.09659096	      0.00000000	      0.00000000
      0.23272453	     -0.00000000	     -0.00000000	      0.00000000	      0.00000000	     -0.00000000	      0.00000000	      0.00000000	      0.00000000	      0.74072500	     -1.53641714	     -0.00000000	      0.00000000	     -0.63069193	     -3.47649244	      1.23790715	      6.64326713	      0.00000000	      0.00000000	      0.01000000	      0.16296206	      0.68742389	      0.15832817	      0.01000000	      0.05171589	      0.01000000	      0.09654451	      0.00000000	      0.00000000
      0.23334154	     -0.00000000	     -0.00000000	      0.00000000	      0.00000000	     -0.00000000	      0.00000000	      0.00000000	      0.00000000	      0.73977548	     -1.54142210	     -0.00000000	      0.00000000	     -0.63283753	     -3.47836996	      1.24200668	      6.64517031	      0.00000000	      0.00000000	      0.01000000	      0.16312577	      0.69287207	      0.15833402	      0.01000000	      0.05179206	      0.01000000	      0.09649808	      0.00000000	      0.00000000
      0.23395855	     -0.00000000	     -0.00000000	      0.00000000	      0.00000000	     -0.00000000	      0.00000000	      0.00000000	      0.00000000	      0.73882287	     -1.54642111	     -0.00000000	      0.00000000	     -0.63498428	     -3.48024419	      1.24610738	      6.64706159	      0.00000000	      0.00000000	      0.01000000	      0.16328953	      0.69832026	      0.15834011	      0.01000000	      0.05186820	      0.01000000	      0.09645167	      0.00000000	      0.00000000
      0.23457556	     -0.00000000	     -0.00000000	      0.00000000	      0.00000000	     -0.00000000	      0.00000000	      0.00000000	      0.00000000	      0.73786717	     -1.55141420	     -0.00000000	      0.00000000	     -0.63713220	     -3.48211537	      1.25020925	      6.64894127	      0.00000000	      0.00000000	      0.01000000	      0.16345333	      0.70376845	      0.15834642	      0.01000000	      0.05194429	      0.01000000	      0.09640526	      0.00000000	      0.00000000
      0.23519256	     -0.00000000	     -0.00000000	      0.00000000	      0.00000000	     -0.00000000	      0.00000000	      0.00000000	      0.00000000	      0.73690840	     -1.55640137	     -0.00000000	      0.00000000	     -0.63928126	     -3.48398375	      1.25431227	      6.65080961	      0.00000000	      0.00000000	      0.01000000	      0.16361719	      0.70921664	      0.15835296	      0.01000000	      0.05202034	      0.01000000	      0.09635887	      0.00000000	      0.00000000
      0.23580957	     -0.00000000	     -0.00000000	      0.00000000	      0.00000000	     -0.00000000	      0.00000000	      0.00000000	      0.00000000	      0.73594655	     -1.56138266	     -0.00000000	      0.00000000	     -0.64143148	     -3.48584956	      1.25841643	      6.65266689	      0.00000000	      0.00000000	      0.01000000	      0.16378109	      0.71466484	      0.15835971	      0.01000000	      0.05209635	      0.01000000	      0.09631250	      0.00000000	      0.00000000
      0.23642658	     -0.00000000	     -0.00000000	      0.00000000	      0.00000000	     -0.00000000	      0.00000000	      0.00000000	      0.00000000	      0.73498163	     -1.56635809	     -0.00000000	      0.00000000	     -0.64358285	     -3.48771304	      1.26252174	      6.65451337	      0.00000000	      0.00000000	      0.01000000	      0.16394504	      0.72011304	      0.15836666	      0.01000000	      0.05217232	      0.01000000	      0.09626614	      0.00000000	      0.00000000
      0.23704358	     -0.00000000	     -0.00000000	      0.00000000	      0.00000000	     -0.00000000	      0.00000000	      0.00000000	      0.00000000	      0.73401365	     -1.57132767	     -0.00000000	     -0.00000000	     -0.64573537	     -3.48957442	      1.26662819	      6.65634932	      0.00000000	      0.00000000	      0.01000000	      0.16410903	      0.72556124	      0.15837382	      0.01000000	      0.05224825	      0.01000000	      0.09621979	      0.00000000	      0.00000000
      0.23766059	     -0.00000000	     -0.00000000	      0.00000000	      0.00000000	     -0.00000000	      0.00000000	      0.00000000	      0.00000000	      0.73304260	     -1.57629141	     -0.00000000	     -0.00000000	     -0.64788903	     -3.49143394	      1.27073577	      6.65817498	      0.00000000	      0.00000000	      0.01000000	      0.16427307	      0.73100945	      0.15838117	      0.01000000	      0.05232414	      0.01000000	      0.09617346	      0.00000000	      0.00000000
      0.23827760	     -0.00000000	     -0.00000000	      0.00000000	      0.00000000	     -0.00000000	      0.00000000	      0.00000000	      0.00000000	      0.73206848	     -1.58124935	     -0.00000000	     -0.00000000	     -0.65004384	     -3.49329183	      1.27484447	      6.65999061	      0.00000000	      0.00000000	      0.01000000	      0.16443716	      0.73645765	      0.15838870	      0.01000000	      0.05239998	      0.01000000	      0.09612714	      0.00000000	      0.00000000
      0.23889460	     -0.00000000	     -0.00000000	      0.00000000	      0.00000000	      0.00000000	      0.00000000	      0.00000000	      0.00000000	      0.73109131	     -1.58620148	     -0.00000000	     -0.00000000	     -0.65219980	     -3.49514830	      1.27895429	      6.66179646	      0.00000000	      0.00000000	      0.01000000	      0.16460130	      0.74190586	      0.15839642	      0.01000000	      0.05247579	      0.01000000	      0.09608083	      0.00000000	      0.00000000
      0.23951161	     -0.00000000	     -0.00000000	      0.00000000	      0.00000000	      0.00000000	      0.00000000	      0.00000000	      0.00000000	      0.73011109	     -1.59114783	     -0.00000000	     -0.00000000	     -0.65435690	     -3.49700358	      1.28306521	      6.66359277	      0.00000000	      0.00000000	      0.01000000	      0.16476548	      0.74735407	      0.15840432	      0.01000000	      0.05255155	      0.01000000	      0.09603454	      0.00000000	      0.00000000
      0.24012862	     -0.00000000	     -0.00000000	      0.00000000	      0.00000000	      0.00000000	      0.00000000	      0.00000000	      0.00000000	      0.72912782	     -1.59608841	     -0.00000000	     -0.00000000	     -0.65651515	     -3.49885788	      1.28717725	      6.66537978	      0.00000000	      0.00000000	      0.01000000	      0.16492970	      0.75280228	      0.15841238	      0.01000000	      0.05262727	      0.01000000	      0.09598826	      0.00000000	      0.00000000
      0.24074562	     -0.00000000	     -0.00000000	      0.00000000	      0.00000000	      0.00000000	      0.00000000	      0.00000000	      0.00000000	      0.72814150	     -1.60102323	     -0.00000000	     -0.00000000	     -0.65867454	     -3.50071143	      1.29129038	      6.66715773	      0.00000000	      0.00000000	      0.01000000	      0.16509398	      0.75825049	      0.15842061	      0.01000000	      0.05270294	      0.01000000	      0.09594199	      0.00000000	      0.00000000
      0.24136263	     -0.00000000	     -0.00000000	      0.00000000	      0.00000000	      0.00000000	      0.00000000	      0.00000000	      0.00000000	      0.72715213	     -1.60595231	     -0.00000000	     -0.00000000	     -0.66083508	     -3.50256442	      1.29540461	      6.66892684	      0.00000000	      0.00000000	      0.01000000	      0.16525829	      0.76369871	      0.15842900	      0.01000000	      0.05277857	      0.01000000	      0.09589574	      0.00000000	      0.00000000
      0.24197964	     -0.00000000	     -0.00000000	      0.00000000	      0.00000000	      0.00000000	      0.00000000	      0.00000000	      0.00000000	      0.72615973	     -1.61087565	     -0.00000000	     -0.00000000	     -0.66299676	     -3.50441708	      1.29951993	      6.67068735	      0.00000000	      0.00000000	      0.01000000	      0.16542266	      0.76914693	      0.15843755	      0.01000000	      0.05285416	      0.01000000	      0.09584951	      0.00000000	      0.00000000
      0.24259665	     -0.00000000	     -0.00000000	      0.00000000	      0.00000000	      0.00000000	      0.00000000	      0.00000000	      0.00000000	      0.72516429	     -1.61579327	     -0.00000000	     -0.00000000	     -0.66515958	     -3.50626961	      1.30363633	      6.67243947	      0.00000000	      0.00000000	      0.01000000	      0.16558707	      0.77459514	      0.15844625	      0.01000000	      0.05292971	      0.01000000	      0.09580328	      0.00000000	      0.00000000
      0.24321365	     -0.00000000	     -0.00000000	      0.00000000	      0.00000000	      0.00000000	      0.00000000	      0.00000000	      0.00000000	      0.72416582	     -1.62070517	     -0.00000000	     -0.00000000	     -0.66732354	     -3.50812220	      1.30775381	      6.67418343	      0.00000000	      0.00000000	      0.01000000	      0.16575152	      0.78004336	      0.15845510	      0.01000000	      0.05300521	      0.01000000	      0.09575707	      0.00000000	      0.00000000
      0.24383066	     -0.00000000	     -0.00000000	      0.00000000	      0.00000000	      0.00000000	      0.00000000	      0.00000000	      0.00000000	      0.72316432	     -1.62561137	     -0.00000000	     -0.00000000	     -0.66948865	     -3.50997506	      1.31187236	      6.67591943	      0.00000000	      0.00000000	      0.01000000	      0.16591602	      0.78549158	      0.15846409	      0.01000000	      0.05308067	      0.01000000	      0.09571088	      0.00000000	      0.00000000
      0.24444767	     -0.00000000	     -0.00000000	      0.00000000	      0.00000000	      0.00000000	      0.00000000	      0.00000000	      0.00000000	      0.72215979	     -1.63051187	     -0.00000000	     -0.00000000	     -0.67165490	     -3.51182840	      1.31599198	      6.67764770	      0.00000000	      0.00000000	      0.01000000	      0.16608057	      0.79093981	      0.15847322	      0.01000000	      0.05315609	      0.01000000	      0.09566469	      0.00000000	      0.00000000
      0.24506467	     -0.00000000	     -0.00000000	      0.00000000	      0.00000000	      0.00000000	      0.00000000	      0.00000000	      0.00000000	      0.72115225	     -1.63540668	     -0.00000000	     -0.00000000	     -0.67382229	     -3.51368239	      1.32011267	      6.67936844	      0.00000000	      0.00000000	      0.01000000	      0.16624516	      0.79638803	      0.15848249	      0.01000000	      0.05323146	      0.01000000	      0.09561853	      0.00000000	      0.00000000
      0.24568168	     -0.00000000	     -0.00000000	      0.00000000	      0.00000000	      0.00000000	      0.00000000	      0.00000000	      0.00000000	      0.72014168	     -1.64029581	     -0.00000000	     -0.00000000	     -0.67599083	     -3.51553725	      1.32423441	      6.68108185	      0.00000000	      0.00000000	      0.01000000	      0.16640980	      0.80183625	      0.15849190	      0.01000000	      0.05330679	      0.01000000	      0.09557237	      0.00000000	      0.00000000
      0.24629869	     -0.00000000	     -0.00000000	      0.00000000	      0.00000000	      0.00000000	      0.00000000	      0.00000000	      0.00000000	      0.71912810	     -1.64517926	     -0.00000000	     -0.00000000	     -0.67816051	     -3.51739315	      1.32835721	      6.68278815	      0.00000000	      0.00000000	      0.01000000	      0.16657449	      0.80728448	      0.15850143	      0.01000000	      0.05338207	      0.01000000	      0.09552623	      0.00000000	      0.00000000
      0.24691569	     -0.00000000	     -0.00000000	      0.00000000	      0.00000000	      0.00000000	      0.00000000	      0.00000000	      0.00000000	      0.71811151	     -1.65005705	     -0.00000000	     -0.00000000	     -0.68033134	     -3.51925030	      1.33248106	      6.68448752	      0.00000000	      0.00000000	      0.01000000	      0.16673922	      0.81273270	      0.15851109	      0.01000000	      0.05345731	      0.01000000	      0.09548010	      0.00000000	      0.00000000
      0.24753270	     -0.00000000	     -0.00000000	      0.00000000	      0.00000000	      0.00000000	      0.00000000	      0.00000000	      0.00000000	      0.71709191	     -1.65492918	     -0.00000000	     -0.00000000	     -0.68250332	     -3.52110887	      1.33660596	      6.68618017	      0.00000000	      0.00000000	      0.01000000	      0.16690400	      0.81818093	      0.15852088	      0.01000000	      0.05353251	      0.01000000	      0.09543399	      0.00000000	      0.00000000
      0.24814971	     -0.00000000	     -0.00000000	      0.00000000	      0.00000000	      0.00000000	      0.00000000	      0.00000000	      0.00000000	      0.71606930	     -1.65979566	     -0.00000000	     -0.00000000	     -0.68467644	     -3.52296905	      1.34073190	      6.68786629	      0.00000000	      0.00000000	      0.01000000	      0.16706882	      0.82362916	      0.15853078	      0.01000000	      0.05360766	      0.01000000	      0.09538789	      0.00000000	      0.00000000
      0.24876672	     -0.00000000	     -0.00000000	      0.00000000	      0.00000000	      0.00000000	      0.00000000	      0.00000000	      0.00000000	      0.71504370	     -1.66465648	     -0.00000000	     -0.00000000	     -0.68685071	     -3.52483104	      1.34485887	      6.68954607	      0.00000000	      0.00000000	      0.01000000	      0.16723369	      0.82907739	      0.15854081	      0.01000000	      0.05368277	      0.01000000	      0.09534181	      0.00000000	      0.00000000
      0.24938372	     -0.00000000	     -0.00000000	      0.00000000	      0.00000000	      0.00000000	      0.00000000	      0.00000000	      0.00000000	      0.71401510	     -1.66951166	     -0.00000000	     -0.00000000	     -0.68902613	     -3.52669501	      1.34898689	      6.69121970	      0.00000000	      0.00000000	      0.01000000	      0.16739861	      0.83452562	      0.15855095	      0.01000000	      0.05375783	      0.01000000	      0.09529573	      0.00000000	      0.00000000
      0.25000073	     -0.00000000	     -0.00000000	      0.00000000	      0.00000000	      0.00000000	      0.00000000	      0.00000000	      0.00000000	      0.71298350	     -1.67436120	     -0.00000000	     -0.00000000	     -0.69120270	     -3.52856114	      1.35311593	      6.69288735	      0.00000000	      0.00000000	      0.01000000	      0.16756357	      0.83997385	      0.15856121	      0.01000000	      0.05383285	      0.01000000	      0.09524968	      0.00000000	      0.00000000
      0.25036010	     -0.00000000	     -0.00000000	      0.00000000	      0.00000000	      0.00000000	      0.00000000	      0.00000000	      0.00000000	      0.71238128	     -1.67718314	     -0.00000000	     -0.00000000	     -0.69247095	     -3.52964905	      1.35552131	      6.69385504	      0.00000000	      0.00000000	      0.01000000	      0.16765967	      0.84314710	      0.15856723	      0.01000000	      0.05387652	      0.01000000	      0.09522286	      0.00000000	      0.00000000
      0.25057370	     -0.00000000	     -0.00000000	      0.00000000	      0.00000000	      0.00000000	      0.00000000	      0.00000000	      0.00000000	      0.71202285	     -1.67885955	     -0.00000000	     -0.00000000	     -0.69322495	     -3.53029609	      1.35695118	      6.69442962	      0.00000000	      0.00000000	      0.01000000	      0.16771680	      0.84503065	      0.15857083	      0.01000000	      0.05390247	      0.01000000	      0.09520692	      0.00000000	      0.00000000
      0.25078730	     -0.00000000	     -0.00000000	      0.00000000	      0.00000000	      0.00000000	      0.00000000	      0.00000000	      0.00000000	      0.71166407	     -1.68053528	     -0.00000000	     -0.00000000	     -0.69397910	     -3.53094344	      1.35838118	      6.69500365	      0.00000000	      0.00000000	      0.01000000	      0.16777394	      0.84689066	      0.15857444	      0.01000000	      0.05392842	      0.01000000	      0.09519098	      0.00000000	      0.00000000
      0.25135747	     -0.00000000	     -0.00000000	      0.00000000	      0.00000000	      0.00000000	      0.00000000	      0.00000000	      0.00000000	      0.71070459	     -1.68500511	     -0.00000000	     -0.00000000	     -0.69599285	     -3.53267307	      1.36219895	      6.69653379	      0.00000000	      0.00000000	      0.01000000	      0.16792648	      0.85173349	      0.15858417	      0.01000000	      0.05399765	      0.01000000	      0.09514845	      0.00000000	      0.00000000
      0.25192765	     -0.00000000	     -0.00000000	      0.00000000	      0.00000000	      0.00000000	      0.00000000	      0.00000000	      0.00000000	      0.70974257	     -1.68947013	     -0.00000000	     -0.00000000	     -0.69800759	     -3.53440502	      1.36601758	      6.69805912	      0.00000000	      0.00000000	      0.01000000	      0.16807906	      0.85640466	      0.15859407	      0.01000000	      0.05406684	      0.01000000	      0.09510593	      0.00000000	      0.00000000
      0.25249783	     -0.00000000	     -0.00000000	      0.00000000	      0.00000000	      0.00000000	      0.00000000	      0.00000000	      0.00000000	      0.70877800	     -1.69393038	     -0.00000000	     -0.00000000	     -0.70002332	     -3.53613951	      1.36983709	      6.69958065	      0.00000000	      0.00000000	      0.01000000	      0.16823168	      0.86091152	      0.15860416	      0.01000000	      0.05413600	      0.01000000	      0.09506342	      0.00000000	      0.00000000
      0.25306800	     -0.00000000	     -0.00000000	      0.00000000	      0.00000000	      0.00000000	      0.00000000	      0.00000000	      0.00000000	      0.70781089	     -1.69838586	     -0.00000000	     -0.00000000	     -0.70204003	     -3.53787673	      1.37365746	      6.70109891	      0.00000000	      0.00000000	      0.01000000	      0.16838434	      0.86526103	      0.15861448	      0.01000000	      0.05420512	      0.01000000	      0.09502092	      0.00000000	      0.00000000
      0.25363818	     -0.00000000	     -0.00000000	      0.00000000	      0.00000000	      0.00000000	      0.00000000	      0.00000000	      0.00000000	      0.70684125	     -1.70283661	     -0.00000000	     -0.00000000	     -0.70405774	     -3.53961685	      1.37747870	      6.70261439	      0.00000000	      0.00000000	      0.01000000	      0.16853704	      0.86945977	      0.15862508	      0.01000000	      0.05427419	      0.01000000	      0.09497843	      0.00000000	      0.00000000
      0.25420835	     -0.00000000	     -0.00000000	      0.00000000	      0.00000000	      0.00000000	      0.00000000	      0.00000000	      0.00000000	      0.70586906	     -1.70728266	     -0.00000000	     -0.00000000	     -0.70607644	     -3.54136008	      1.38130080	      6.70412753	      0.00000000	      0.00000000	      0.01000000	      0.16868978	      0.87351395	      0.15863597	      0.01000000	      0.05434323	      0.01000000	      0.09493596	      0.00000000	      0.00000000
      0.25477853	     -0.00000000	     -0.00000000	      0.00000000	      0.00000000	      0.00000000	      0.00000000	      0.00000000	      0.00000000	      0.70489434	     -1.71172402	     -0.00000000	     -0.00000000	     -0.70809614	     -3.54310659	      1.38512377	      6.70563877	      0.00000000	      0.00000000	      0.01000000	      0.16884256	      0.87742947	      0.15864718	      0.01000000	      0.05441223	      0.01000000	      0.09489349	      0.00000000	      0.00000000
      0.25534871	     -0.00000000	     -0.00000000	      0.00000000	      0.00000000	      0.00000000	      0.00000000	      0.00000000	      0.00000000	      0.70391709	     -1.71616074	     -0.00000000	     -0.00000000	     -0.71011683	     -3.54485657	      1.38894759	      6.70714852	      0.00000000	      0.00000000	      0.01000000	      0.16899538	      0.88121193	      0.15865875	      0.01000000	      0.05448120	      0.01000000	      0.09485104	      0.00000000	      0.00000000
      0.25591888	     -0.00000000	     -0.00000000	      0.00000000	      0.00000000	      0.00000000	      0.00000000	      0.00000000	      0.00000000	      0.70293732	     -1.72059285	     -0.00000000	     -0.00000000	     -0.71213853	     -3.54661021	      1.39277228	      6.70865720	      0.00000000	      0.00000000	      0.01000000	      0.16914824	      0.88486664	      0.15867070	      0.01000000	      0.05455012	      0.01000000	      0.09480860	      0.00000000	      0.00000000
      0.25648906	     -0.00000000	     -0.00000000	      0.00000000	      0.00000000	      0.00000000	      0.00000000	      0.00000000	      0.00000000	      0.70195501	     -1.72502039	     -0.00000000	     -0.00000000	     -0.71416122	     -3.54836772	      1.39659782	      6.71016520	      0.00000000	      0.00000000	      0.01000000	      0.16930114	      0.88839863	      0.15868304	      0.01000000	      0.05461900	      0.01000000	      0.09476618	      0.00000000	      0.00000000
      0.25705923	     -0.00000000	     -0.00000000	      0.00000000	      0.00000000	      0.00000000	      0.00000000	      0.00000000	      0.00000000	      0.70097019	     -1.72944340	     -0.00000000	     -0.00000000	     -0.71618491	     -3.55012928	      1.40042423	      6.71167293	      0.00000000	      0.00000000	      0.01000000	      0.16945408	      0.89181270	      0.15869581	      0.01000000	      0.05468785	      0.01000000	      0.09472376	      0.00000000	      0.00000000
      0.25762941	     -0.00000000	     -0.00000000	      0.00000000	      0.00000000	      0.00000000	      0.00000000	      0.00000000	      0.00000000	      0.69998284	     -1.73386192	     -0.00000000	     -0.00000000	     -0.71820962	     -3.55189508	      1.40425149	      6.71318076	      0.00000000	      0.00000000	      0.01000000	      0.16960705	      0.89511342	      0.15870902	      0.01000000	      0.05475665	      0.01000000	      0.09468136	      0.00000000	      0.00000000
      0.25798806	     -0.00000000	     -0.00000000	      0.00000000	      0.00000000	      0.00000000	      0.00000000	      0.00000000	      0.00000000	      0.69936049	     -1.73663899	     -0.00000000	     -0.00000000	     -0.71948371	     -3.55300804	      1.40665936	      6.71412878	      0.00000000	      0.00000000	      0.01000000	      0.16970330	      0.89713351	      0.15871757	      0.01000000	      0.05479992	      0.01000000	      0.09465469	      0.00000000	      0.00000000
      0.25815732	     -0.00000000	     -0.00000000	      0.00000000	      0.00000000	      0.00000000	      0.00000000	      0.00000000	      0.00000000	      0.69906644	     -1.73794894	     -0.00000000	     -0.00000000	     -0.72008513	     -3.55353390	      1.40779581	      6.71457643	      0.00000000	      0.00000000	      0.01000000	      0.16974872	      0.89807217	      0.15872166	      0.01000000	      0.05482033	      0.01000000	      0.09464211	      0.00000000	      0.00000000
      0.25851126	     -0.00000000	     -0.00000000	      0.00000000	      0.00000000	      0.00000000	      0.00000000	      0.00000000	      0.00000000	      0.69845083	     -1.74068696	     -0.00000000	     -0.00000000	     -0.72134306	     -3.55463456	      1.41017253	      6.71551152	      0.00000000	      0.00000000	      0.01011527	      0.16984346	      0.90000519	      0.15873037	      0.01000000	      0.05486300	      0.01000000	      0.09461580	      0.00000000	      0.00000000
      0.25886520	     -0.00000000	     -0.00000000	      0.00000000	      0.00000000	      0.00000000	      0.00000000	      0.00000000	      0.00000000	      0.69783424	     -1.74342287	     -0.00000000	     -0.00000000	     -0.72260138	     -3.55573296	      1.41254958	      6.71643112	      0.00000000	      0.00000000	      0.01045690	      0.16993676	      0.90189864	      0.15873926	      0.01000000	      0.05490565	      0.01000000	      0.09458949	      0.00000000	      0.00000000
      0.25945600	     -0.00000000	     -0.00000000	      0.00000000	      0.00000000	      0.00000000	      0.00000000	      0.00000000	      0.00000000	      0.69680288	     -1.74798258	     -0.00000000	     -0.00000000	     -0.72470264	     -3.55753791	      1.41651807	      6.71786632	      0.00000000	      0.00000000	      0.01149060	      0.17008675	      0.90497356	      0.15875454	      0.01000000	      0.05497682	      0.01000000	      0.09454559	      0.00000000	      0.00000000
      0.26004680	     -0.00000000	     -0.00000000	      0.00000000	      0.00000000	      0.00000000	      0.00000000	      0.00000000	      0.00000000	      0.69576884	     -1.75252860	     -0.00000000	     -0.00000000	     -0.72680494	     -3.55926325	      1.42048734	      6.71908951	      0.00000000	      0.00000000	      0.01304525	      0.17022755	      0.90794496	      0.15877038	      0.01000000	      0.05504794	      0.01000000	      0.09450171	      0.00000000	      0.00000000
      0.26063759	     -0.00000000	     -0.00000000	      0.00000000	      0.00000000	      0.00000000	      0.00000000	      0.00000000	      0.00000000	      0.69473211	     -1.75705480	     -0.00000000	     -0.00000000	     -0.72890822	     -3.56085732	      1.42445726	      6.72003417	      0.00000000	      0.00000000	      0.01505857	      0.17035841	      0.91081678	      0.15878679	      0.01000000	      0.05511902	      0.01000000	      0.09445783	      0.00000000	      0.00000000
      0.26122839	     -0.00000000	     -0.00000000	      0.00000000	      0.00000000	      0.00000000	      0.00000000	      0.00000000	      0.00000000	      0.69369271	     -1.76155502	     -0.00000000	     -0.00000000	     -0.73101240	     -3.56227356	      1.42842765	      6.72065950	      0.00000000	      0.00000000	      0.01747437	      0.17047957	      0.91359280	      0.15880378	      0.01000000	      0.05519006	      0.01000000	      0.09441397	      0.00000000	      0.00000000
      0.26181919	     -0.00000000	     -0.00000000	      0.00000000	      0.00000000	      0.00000000	      0.00000000	      0.00000000	      0.00000000	      0.69265067	     -1.76602341	     -0.00000000	     -0.00000000	     -0.73311735	     -3.56347364	      1.43239830	      6.72094294	      0.00000000	      0.00000000	      0.02024243	      0.17059183	      0.91627662	      0.15882139	      0.01000000	      0.05526105	      0.01000000	      0.09437012	      0.00000000	      0.00000000
      0.26240999	     -0.00000000	     -0.00000000	      0.00000000	      0.00000000	      0.00000000	      0.00000000	      0.00000000	      0.00000000	      0.69160599	     -1.77045464	     -0.00000000	     -0.00000000	     -0.73522294	     -3.56442841	      1.43636902	      6.72087421	      0.00000000	      0.00000000	      0.02331816	      0.17069619	      0.91887169	      0.15883961	      0.01000000	      0.05533198	      0.01000000	      0.09432629	      0.00000000	      0.00000000
      0.26300079	     -0.00000000	     -0.00000000	      0.00000000	      0.00000000	      0.00000000	      0.00000000	      0.00000000	      0.00000000	      0.69055871	     -1.77484395	     -0.00000000	     -0.00000000	     -0.73732901	     -3.56511772	      1.44033959	      6.72045108	      0.00000000	      0.00000000	      0.02666221	      0.17079374	      0.92138128	      0.15885848	      0.01000000	      0.05540286	      0.01000000	      0.09428246	      0.00000000	      0.00000000
      0.26359159	     -0.00000000	     -0.00000000	      0.00000000	      0.00000000	      0.00000000	      0.00000000	      0.00000000	      0.00000000	      0.68950885	     -1.77918719	     -0.00000000	     -0.00000000	     -0.73943541	     -3.56552953	      1.44430981	      6.71967653	      0.00000000	      0.00000000	      0.03024003	      0.17088551	      0.92380853	      0.15887799	      0.01000000	      0.05547368	      0.01000000	      0.09423865	      0.00000000	      0.00000000
      0.26418238	     -0.00000000	     -0.00000000	      0.00000000	      0.00000000	      0.00000000	      0.00000000	      0.00000000	      0.00000000	      0.68845644	     -1.78348072	     -0.00000000	     -0.00000000	     -0.74154198	     -3.56565883	      1.44827947	      6.71855665	      0.00000000	      0.00000000	      0.03402137	      0.17097244	      0.92615645	      0.15889816	      0.01000000	      0.05554444	      0.01000000	      0.09419486	      0.00000000	      0.00000000
      0.26477318	     -0.00000000	     -0.00000000	      0.00000000	      0.00000000	      0.00000000	      0.00000000	      0.00000000	      0.00000000	      0.68740151	     -1.78772144	     -0.00000000	     -0.00000000	     -0.74364853	     -3.56550635	      1.45224837	      6.71709925	      0.00000000	      0.00000000	      0.03797987	      0.17105537	      0.92842791	      0.15891902	      0.01000000	      0.05561512	      0.01000000	      0.09415107	      0.00000000	      0.00000000
      0.26529948	     -0.00000000	     -0.00000000	      0.00000000	      0.00000000	      0.00000000	      0.00000000	      0.00000000	      0.00000000	      0.68645965	     -1.79145249	     -0.00000000	     -0.00000000	     -0.74552495	     -3.56513739	      1.45578314	      6.71552300	      0.00000000	      0.00000000	      0.04163669	      0.17112646	      0.93038922	      0.15893817	      0.01000000	      0.05567803	      0.01000000	      0.09411208	      0.00000000	      0.00000000
      0.26582577	     -0.00000000	     -0.00000000	      0.00000000	      0.00000000	      0.00000000	      0.00000000	      0.00000000	      0.00000000	      0.68551585	     -1.79513783	     -0.00000000	     -0.00000000	     -0.74740112	     -3.56455509	      1.45931702	      6.71369278	      0.00000000	      0.00000000	      0.04540162	      0.17119541	      0.93229391	      0.15895789	      0.01000000	      0.05574086	      0.01000000	      0.09407309	      0.00000000	      0.00000000
      0.26635207	     -0.00000000	     -0.00000000	      0.00000000	      0.00000000	      0.00000000	      0.00000000	      0.00000000	      0.00000000	      0.68457012	     -1.79877602	     -0.00000000	     -0.00000000	     -0.74927693	     -3.56376713	      1.46284987	      6.71161441	      0.00000000	      0.00000000	      0.04926216	      0.17126260	      0.93414377	      0.15897817	      0.01000000	      0.05580364	      0.01000000	      0.09403412	      0.00000000	      0.00000000
      0.26687836	     -0.00000000	     -0.00000000	      0.00000000	      0.00000000	      0.00000000	      0.00000000	      0.00000000	      0.00000000	      0.68362248	     -1.80236578	     -0.00000000	     -0.00000000	     -0.75115228	     -3.56278233	      1.46638156	      6.70929409	      0.00000000	      0.00000000	      0.05320727	      0.17132840	      0.93594055	      0.15899902	      0.01000000	      0.05586633	      0.01000000	      0.09399515	      0.00000000	      0.00000000
      0.26740466	     -0.00000000	     -0.00000000	      0.00000000	      0.00000000	      0.00000000	      0.00000000	      0.00000000	      0.00000000	      0.68267297	     -1.80590595	     -0.00000000	     -0.00000000	     -0.75302705	     -3.56161026	      1.46991197	      6.70673798	      0.00000000	      0.00000000	      0.05722723	      0.17139313	      0.93768589	      0.15902046	      0.01000000	      0.05592896	      0.01000000	      0.09395620	      0.00000000	      0.00000000
      0.26793095	     -0.00000000	     -0.00000000	      0.00000000	      0.00000000	      0.00000000	      0.00000000	      0.00000000	      0.00000000	      0.68172161	     -1.80939553	     -0.00000000	     -0.00000000	     -0.75490116	     -3.56026088	      1.47344097	      6.70395216	      0.00000000	      0.00000000	      0.06131349	      0.17145708	      0.93938142	      0.15904248	      0.01000000	      0.05599150	      0.01000000	      0.09391726	      0.00000000	      0.00000000
      0.26845725	     -0.00000000	     -0.00000000	      0.00000000	      0.00000000	      0.00000000	      0.00000000	      0.00000000	      0.00000000	      0.68076843	     -1.81283361	     -0.00000000	     -0.00000000	     -0.75677452	     -3.55874436	      1.47696844	      6.70094271	      0.00000000	      0.00000000	      0.06545852	      0.17152051	      0.94102868	      0.15906510	      0.01000000	      0.05605397	      0.01000000	      0.09387832	      0.00000000	      0.00000000
      0.26898355	     -0.00000000	     -0.00000000	      0.00000000	      0.00000000	      0.00000000	      0.00000000	      0.00000000	      0.00000000	      0.67981345	     -1.81621938	     -0.00000000	     -0.00000000	     -0.75864704	     -3.55707086	      1.48049428	      6.69771582	      0.00000000	      0.00000000	      0.06965568	      0.17158366	      0.94262916	      0.15908833	      0.01000000	      0.05611635	      0.01000000	      0.09383940	      0.00000000	      0.00000000
      0.26950984	     -0.00000000	     -0.00000000	      0.00000000	      0.00000000	      0.00000000	      0.00000000	      0.00000000	      0.00000000	      0.67885670	     -1.81955213	     -0.00000000	     -0.00000000	     -0.76051864	     -3.55525049	      1.48401836	      6.69427799	      0.00000000	      0.00000000	      0.07389913	      0.17164674	      0.94418431	      0.15911217	      0.01000000	      0.05617864	      0.01000000	      0.09380048	      0.00000000	      0.00000000
      0.27003614	     -0.00000000	     -0.00000000	      0.00000000	      0.00000000	      0.00000000	      0.00000000	      0.00000000	      0.00000000	      0.67789821	     -1.82283124	     -0.00000000	     -0.00000000	     -0.76238924	     -3.55329329	      1.48754058	      6.69063626	      0.00000000	      0.00000000	      0.07818372	      0.17170994	      0.94569552	      0.15913664	      0.01000000	      0.05624084	      0.01000000	      0.09376158	      0.00000000	      0.00000000
      0.27056243	     -0.00000000	     -0.00000000	      0.00000000	      0.00000000	      0.00000000	      0.00000000	      0.00000000	      0.00000000	      0.67693801	     -1.82605621	     -0.00000000	     -0.00000000	     -0.76425878	     -3.55120925	      1.49106083	      6.68679835	      0.00000000	      0.00000000	      0.08250488	      0.17177341	      0.94716412	      0.15916173	      0.01000000	      0.05630294	      0.01000000	      0.09372269	      0.00000000	      0.00000000
      0.27108873	     -0.00000000	     -0.00000000	      0.00000000	      0.00000000	      0.00000000	      0.00000000	      0.00000000	      0.00000000	      0.67597613	     -1.82922666	     -0.00000000	     -0.00000000	     -0.76612719	     -3.54900836	      1.49457900	      6.68277279	      0.00000000	      0.00000000	      0.08685863	      0.17183727	      0.94859141	      0.15918745	      0.01000000	      0.05636495	      0.01000000	      0.09368380	      0.00000000	      0.00000000
      0.27161502	     -0.00000000	     -0.00000000	      0.00000000	      0.00000000	      0.00000000	      0.00000000	      0.00000000	      0.00000000	      0.67501260	     -1.83234233	     -0.00000000	     -0.00000000	     -0.76799441	     -3.54670063	      1.49809502	      6.67856885	      0.00000000	      0.00000000	      0.09124140	      0.17190160	      0.94997864	      0.15921381	      0.01000000	      0.05642687	      0.01000000	      0.09364493	      0.00000000	      0.00000000
      0.27214132	     -0.00000000	     -0.00000000	      0.00000000	      0.00000000	      0.00000000	      0.00000000	      0.00000000	      0.00000000	      0.67404744	     -1.83540307	     -0.00000000	     -0.00000000	     -0.76986040	     -3.54429604	      1.50160877	      6.67419635	      0.00000000	      0.00000000	      0.09565007	      0.17196642	      0.95132702	      0.15924082	      0.01000000	      0.05648868	      0.01000000	      0.09360606	      0.00000000	      0.00000000
      0.27266761	     -0.00000000	     -0.00000000	      0.00000000	      0.00000000	      0.00000000	      0.00000000	      0.00000000	      0.00000000	      0.67308068	     -1.83840887	     -0.00000000	     -0.00000000	     -0.77172509	     -3.54180439	      1.50512019	      6.66966537	      0.00000000	      0.00000000	      0.10008186	      0.17203174	      0.95263771	      0.15926848	      0.01000000	      0.05655039	      0.01000000	      0.09356721	      0.00000000	      0.00000000
      0.27319391	     -0.00000000	     -0.00000000	      0.00000000	      0.00000000	      0.00000000	      0.00000000	      0.00000000	      0.00000000	      0.67211235	     -1.84135981	     -0.00000000	     -0.00000000	     -0.77358845	     -3.53923519	      1.50862918	      6.66498582	      0.00000000	      0.00000000	      0.10453432	      0.17209752	      0.95391185	      0.15929679	      0.01000000	      0.05661200	      0.01000000	      0.09352837	      0.00000000	      0.00000000
      0.27372020	     -0.00000000	     -0.00000000	      0.00000000	      0.00000000	      0.00000000	      0.00000000	      0.00000000	      0.00000000	      0.67114249	     -1.84425607	     -0.00000000	     -0.00000000	     -0.77545044	     -3.53659738	      1.51213566	      6.66016714	      0.00000000	      0.00000000	      0.10900528	      0.17216369	      0.95515051	      0.15932577	      0.01000000	      0.05667351	      0.01000000	      0.09348953	      0.00000000	      0.00000000
      0.27424650	     -0.00000000	     -0.00000000	      0.00000000	      0.00000000	      0.00000000	      0.00000000	      0.00000000	      0.00000000	      0.67017112	     -1.84709788	     -0.00000000	     -0.00000000	     -0.77731103	     -3.53389921	      1.51563958	      6.65521802	      0.00000000	      0.00000000	      0.11349280	      0.17223020	      0.95635476	      0.15935541	      0.01000000	      0.05673491	      0.01000000	      0.09345071	      0.00000000	      0.00000000
      0.27477280	     -0.00000000	     -0.00000000	      0.00000000	      0.00000000	      0.00000000	      0.00000000	      0.00000000	      0.00000000	      0.66919826	     -1.84988550	     -0.00000000	     -0.00000000	     -0.77917019	     -3.53114806	      1.51914086	      6.65014628	      0.00000000	      0.00000000	      0.11799517	      0.17229695	      0.95752561	      0.15938572	      0.01000000	      0.05679620	      0.01000000	      0.09341189	      0.00000000	      0.00000000
      0.27529909	     -0.00000000	     -0.00000000	      0.00000000	      0.00000000	      0.00000000	      0.00000000	      0.00000000	      0.00000000	      0.66822395	     -1.85261923	     -0.00000000	     -0.00000000	     -0.78102788	     -3.52835036	      1.52263944	      6.64495879	      0.00000000	      0.00000000	      0.12251086	      0.17236387	      0.95866405	      0.15941670	      0.01000000	      0.05685738	      0.01000000	      0.09337309	      0.00000000	      0.00000000
      0.27582539	     -0.00000000	     -0.00000000	      0.00000000	      0.00000000	      0.00000000	      0.00000000	      0.00000000	      0.00000000	      0.66724822	     -1.85529938	     -0.00000000	     -0.00000000	     -0.78288409	     -3.52551157	      1.52613526	      6.63966153	      0.00000000	      0.00000000	      0.12703853	      0.17243087	      0.95977102	      0.15944836	      0.01000000	      0.05691846	      0.01000000	      0.09333430	      0.00000000	      0.00000000
      0.27635168	     -0.00000000	     -0.00000000	      0.00000000	      0.00000000	      0.00000000	      0.00000000	      0.00000000	      0.00000000	      0.66627109	     -1.85792624	     -0.00000000	     -0.00000000	     -0.78473879	     -3.52263624	      1.52962827	      6.63425965	      0.00000000	      0.00000000	      0.13157696	      0.17249788	      0.96084745	      0.15948069	      0.01000000	      0.05697942	      0.01000000	      0.09329551	      0.00000000	      0.00000000
      0.27687798	     -0.00000000	     -0.00000000	      0.00000000	      0.00000000	      0.00000000	      0.00000000	      0.00000000	      0.00000000	      0.66529259	     -1.86050013	     -0.00000000	     -0.00000000	     -0.78659198	     -3.51972798	      1.53311841	      6.62875742	      0.00000000	      0.00000000	      0.13612508	      0.17256485	      0.96189423	      0.15951370	      0.01000000	      0.05704028	      0.01000000	      0.09325674	      0.00000000	      0.00000000
      0.27740427	     -0.00000000	     -0.00000000	      0.00000000	      0.00000000	      0.00000000	      0.00000000	      0.00000000	      0.00000000	      0.66431275	     -1.86302127	     -0.00000000	     -0.00000000	     -0.78844362	     -3.51678918	      1.53660562	      6.62315684	      0.00000000	      0.00000000	      0.14068193	      0.17263173	      0.96291222	      0.15954739	      0.01000000	      0.05710102	      0.01000000	      0.09321797	      0.00000000	      0.00000000
      0.27793057	     -0.00000000	     -0.00000000	      0.00000000	      0.00000000	      0.00000000	      0.00000000	      0.00000000	      0.00000000	      0.66333160	     -1.86548976	     -0.00000000	     -0.00000000	     -0.79029371	     -3.51382040	      1.54008986	      6.61745663	      0.00000000	      0.00000000	      0.14524665	      0.17269854	      0.96390226	      0.15958176	      0.01000000	      0.05716166	      0.01000000	      0.09317922	      0.00000000	      0.00000000
      0.27845686	     -0.00000000	     -0.00000000	      0.00000000	      0.00000000	      0.00000000	      0.00000000	      0.00000000	      0.00000000	      0.66234917	     -1.86790557	     -0.00000000	     -0.00000000	     -0.79214223	     -3.51082080	      1.54357108	      6.61165434	      0.00000000	      0.00000000	      0.14981848	      0.17276532	      0.96486516	      0.15961681	      0.01000000	      0.05722218	      0.01000000	      0.09314048	      0.00000000	      0.00000000
      0.27898316	     -0.00000000	     -0.00000000	      0.00000000	      0.00000000	      0.00000000	      0.00000000	      0.00000000	      0.00000000	      0.66136547	     -1.87026858	     -0.00000000	     -0.00000000	     -0.79398916	     -3.50778849	      1.54704921	      6.60574688	      0.00000000	      0.00000000	      0.15439672	      0.17283219	      0.96580170	      0.15965253	      0.01000000	      0.05728259	      0.01000000	      0.09310174	      0.00000000	      0.00000000
      0.27950945	     -0.00000000	     -0.00000000	      0.00000000	      0.00000000	      0.00000000	      0.00000000	      0.00000000	      0.00000000	      0.66038055	     -1.87257857	     -0.00000000	     -0.00000000	     -0.79583449	     -3.50472090	      1.55052421	      6.59973096	      0.00000000	      0.00000000	      0.15898077	      0.17289924	      0.96671263	      0.15968893	      0.01000000	      0.05734289	      0.01000000	      0.09306302	      0.00000000	      0.00000000
      0.28003575	     -0.00000000	     -0.00000000	      0.00000000	      0.00000000	      0.00000000	      0.00000000	      0.00000000	      0.00000000	      0.65939442	     -1.87483524	     -0.00000000	     -0.00000000	     -0.79767819	     -3.50161516	      1.55399600	      6.59360352	      0.00000000	      0.00000000	      0.16357008	      0.17296664	      0.96759869	      0.15972601	      0.01000000	      0.05740307	      0.01000000	      0.09302431	      0.00000000	      0.00000000
      0.28050233	     -0.00000000	     -0.00000000	      0.00000000	      0.00000000	      0.00000000	      0.00000000	      0.00000000	      0.00000000	      0.65851920	     -1.87679103	     -0.00000000	     -0.00000000	     -0.79931133	     -3.49882765	      1.55707116	      6.58807548	      0.00000000	      0.00000000	      0.16764266	      0.17302679	      0.96836400	      0.15975943	      0.01000000	      0.05745633	      0.01000000	      0.09298999	      0.00000000	      0.00000000
      0.28096891	     -0.00000000	     -0.00000000	      0.00000000	      0.00000000	      0.00000000	      0.00000000	      0.00000000	      0.00000000	      0.65764308	     -1.87870448	     -0.00000000	     -0.00000000	     -0.80094316	     -3.49600638	      1.56014372	      6.58245804	      0.00000000	      0.00000000	      0.17171867	      0.17308742	      0.96911080	      0.15979338	      0.01000000	      0.05750951	      0.01000000	      0.09295569	      0.00000000	      0.00000000
      0.28143549	     -0.00000000	     -0.00000000	      0.00000000	      0.00000000	      0.00000000	      0.00000000	      0.00000000	      0.00000000	      0.65676608	     -1.88057539	     -0.00000000	     -0.00000000	     -0.80257366	     -3.49315022	      1.56321364	      6.57675100	      0.00000000	      0.00000000	      0.17579783	      0.17314863	      0.96983956	      0.15982785	      0.01000000	      0.05756259	      0.01000000	      0.09292139	      0.00000000	      0.00000000
      0.28190207	     -0.00000000	     -0.00000000	      0.00000000	      0.00000000	      0.00000000	      0.00000000	      0.00000000	      0.00000000	      0.65588821	     -1.88240366	     -0.00000000	     -0.00000000	     -0.80420282	     -3.49025867	      1.56628087	      6.57095567	      0.00000000	      0.00000000	      0.17987988	      0.17321049	      0.97055074	      0.15986284	      0.01000000	      0.05761558	      0.01000000	      0.09288710	      0.00000000	      0.00000000
      0.28236865	     -0.00000000	     -0.00000000	      0.00000000	      0.00000000	      0.00000000	      0.00000000	      0.00000000	      0.00000000	      0.65500950	     -1.88418920	     -0.00000000	     -0.00000000	     -0.80583063	     -3.48733190	      1.56934538	      6.56507438	      0.00000000	      0.00000000	      0.18396458	      0.17327307	      0.97124479	      0.15989834	      0.01000000	      0.05766849	      0.01000000	      0.09285282	      0.00000000	      0.00000000
      0.28283523	     -0.00000000	     -0.00000000	      0.00000000	      0.00000000	      0.00000000	      0.00000000	      0.00000000	      0.00000000	      0.65412996	     -1.88593203	     -0.00000000	     -0.00000000	     -0.80745706	     -3.48437068	      1.57240713	      6.55911020	      0.00000000	      0.00000000	      0.18805172	      0.17333639	      0.97192212	      0.15993434	      0.01000000	      0.05772130	      0.01000000	      0.09281855	      0.00000000	      0.00000000
      0.28330181	     -0.00000000	     -0.00000000	      0.00000000	      0.00000000	      0.00000000	      0.00000000	      0.00000000	      0.00000000	      0.65324963	     -1.88763222	     -0.00000000	     -0.00000000	     -0.80908210	     -3.48137629	      1.57546607	      6.55306663	      0.00000000	      0.00000000	      0.19214111	      0.17340047	      0.97258316	      0.15997085	      0.01000000	      0.05777402	      0.01000000	      0.09278428	      0.00000000	      0.00000000
      0.28376839	     -0.00000000	     -0.00000000	      0.00000000	      0.00000000	      0.00000000	      0.00000000	      0.00000000	      0.00000000	      0.65236851	     -1.88928989	     -0.00000000	     -0.00000000	     -0.81070574	     -3.47835039	      1.57852218	      6.54694734	      0.00000000	      0.00000000	      0.19623256	      0.17346531	      0.97322833	      0.16000786	      0.01000000	      0.05782665	      0.01000000	      0.09275002	      0.00000000	      0.00000000
      0.28423497	     -0.00000000	     -0.00000000	      0.00000000	      0.00000000	      0.00000000	      0.00000000	      0.00000000	      0.00000000	      0.65148662	     -1.89090523	     -0.00000000	     -0.00000000	     -0.81232795	     -3.47529483	      1.58157541	      6.54075592	      0.00000000	      0.00000000	      0.20032591	      0.17353088	      0.97385800	      0.16004535	      0.01000000	      0.05787919	      0.01000000	      0.09271578	      0.00000000	      0.00000000
      0.28470155	     -0.00000000	     -0.00000000	      0.00000000	      0.00000000	      0.00000000	      0.00000000	      0.00000000	      0.00000000	      0.65060400	     -1.89247846	     -0.00000000	     -0.00000000	     -0.81394874	     -3.47221152	      1.58462574	      6.53449574	      0.00000000	      0.00000000	      0.20442102	      0.17359716	      0.97447258	      0.16008334	      0.01000000	      0.05793163	      0.01000000	      0.09268153	      0.00000000	      0.00000000
      0.28516813	     -0.00000000	     -0.00000000	      0.00000000	      0.00000000	      0.00000000	      0.00000000	      0.00000000	      0.00000000	      0.64972064	     -1.89400981	     -0.00000000	     -0.00000000	     -0.81556808	     -3.46910226	      1.58767314	      6.52816979	      0.00000000	      0.00000000	      0.20851774	      0.17366410	      0.97507243	      0.16012180	      0.01000000	      0.05798398	      0.01000000	      0.09264730	      0.00000000	      0.00000000
      0.28563471	     -0.00000000	     -0.00000000	      0.00000000	      0.00000000	      0.00000000	      0.00000000	      0.00000000	      0.00000000	      0.64883659	     -1.89549955	     -0.00000000	     -0.00000000	     -0.81718596	     -3.46596872	      1.59071756	      6.52178063	      0.00000000	      0.00000000	      0.21261596	      0.17373164	      0.97565793	      0.16016073	      0.01000000	      0.05803624	      0.01000000	      0.09261307	      0.00000000	      0.00000000
      0.28610129	     -0.00000000	     -0.00000000	      0.00000000	      0.00000000	      0.00000000	      0.00000000	      0.00000000	      0.00000000	      0.64795184	     -1.89694793	     -0.00000000	     -0.00000000	     -0.81880238	     -3.46281231	      1.59375900	      6.51533042	      0.00000000	      0.00000000	      0.21671555	      0.17379974	      0.97622942	      0.16020013	      0.01000000	      0.05808841	      0.01000000	      0.09257885	      0.00000000	      0.00000000
      0.28656787	     -0.00000000	     -0.00000000	      0.00000000	      0.00000000	      0.00000000	      0.00000000	      0.00000000	      0.00000000	      0.64706644	     -1.89835521	     -0.00000000	     -0.00000000	     -0.82041732	     -3.45963419	      1.59679740	      6.50882088	      0.00000000	      0.00000000	      0.22081641	      0.17386835	      0.97678726	      0.16023999	      0.01000000	      0.05814048	      0.01000000	      0.09254464	      0.00000000	      0.00000000
      0.28703445	     -0.00000000	     -0.00000000	      0.00000000	      0.00000000	      0.00000000	      0.00000000	      0.00000000	      0.00000000	      0.64618038	     -1.89972166	     -0.00000000	     -0.00000000	     -0.82203077	     -3.45643526	      1.59983276	      6.50225337	      0.00000000	      0.00000000	      0.22491845	      0.17393742	      0.97733179	      0.16028029	      0.01000000	      0.05819246	      0.01000000	      0.09251044	      0.00000000	      0.00000000
      0.28750103	     -0.00000000	     -0.00000000	      0.00000000	      0.00000000	      0.00000000	      0.00000000	      0.00000000	      0.00000000	      0.64529370	     -1.90104752	     -0.00000000	     -0.00000000	     -0.82364273	     -3.45321618	      1.60286504	      6.49562893	      0.00000000	      0.00000000	      0.22902158	      0.17400689	      0.97786332	      0.16032104	      0.01000000	      0.05824434	      0.01000000	      0.09247625	      0.00000000	      0.00000000
      0.28796761	     -0.00000000	     -0.00000000	      0.00000000	      0.00000000	      0.00000000	      0.00000000	      0.00000000	      0.00000000	      0.64440640	     -1.90233302	     -0.00000000	     -0.00000000	     -0.82525318	     -3.44997735	      1.60589422	      6.48894832	      0.00000000	      0.00000000	      0.23312572	      0.17407672	      0.97838218	      0.16036222	      0.01000000	      0.05829613	      0.01000000	      0.09244206	      0.00000000	      0.00000000
      0.28843420	     -0.00000000	     -0.00000000	      0.00000000	      0.00000000	      0.00000000	      0.00000000	      0.00000000	      0.00000000	      0.64351852	     -1.90357839	     -0.00000000	     -0.00000000	     -0.82686211	     -3.44671902	      1.60892026	      6.48221206	      0.00000000	      0.00000000	      0.23723079	      0.17414687	      0.97888869	      0.16040383	      0.01000000	      0.05834783	      0.01000000	      0.09240788	      0.00000000	      0.00000000
      0.28890078	     -0.00000000	     -0.00000000	      0.00000000	      0.00000000	      0.00000000	      0.00000000	      0.00000000	      0.00000000	      0.64263007	     -1.90478386	     -0.00000000	     -0.00000000	     -0.82846952	     -3.44344123	      1.61194315	      6.47542053	      0.00000000	      0.00000000	      0.24133672	      0.17421731	      0.97938314	      0.16044585	      0.01000000	      0.05839943	      0.01000000	      0.09237371	      0.00000000	      0.00000000
      0.28936736	     -0.00000000	     -0.00000000	      0.00000000	      0.00000000	      0.00000000	      0.00000000	      0.00000000	      0.00000000	      0.64174106	     -1.90594961	     -0.00000000	     -0.00000000	     -0.83007539	     -3.44014394	      1.61496286	      6.46857393	      0.00000000	      0.00000000	      0.24544345	      0.17428798	      0.97986584	      0.16048828	      0.01000000	      0.05845094	      0.01000000	      0.09233955	      0.00000000	      0.00000000
      0.28983394	     -0.00000000	     -0.00000000	      0.00000000	      0.00000000	      0.00000000	      0.00000000	      0.00000000	      0.00000000	      0.64085151	     -1.90707584	     -0.00000000	     -0.00000000	     -0.83167972	     -3.43682698	      1.61797936	      6.46167236	      0.00000000	      0.00000000	      0.24955093	      0.17435888	      0.98033706	      0.16053111	      0.01000000	      0.05850235	      0.01000000	      0.09230539	      0.00000000	      0.00000000
      0.29030052	     -0.00000000	     -0.00000000	      0.00000000	      0.00000000	      0.00000000	      0.00000000	      0.00000000	      0.00000000	      0.63996146	     -1.90816275	     -0.00000000	     -0.00000000	     -0.83328250	     -3.43349012	      1.62099263	      6.45471588	      0.00000000	      0.00000000	      0.25365909	      0.17442996	      0.98079709	      0.16057434	      0.01000000	      0.05855367	      0.01000000	      0.09227125	      0.00000000	      0.00000000
      0.29076710	     -0.00000000	     -0.00000000	      0.00000000	      0.00000000	      0.00000000	      0.00000000	      0.00000000	      0.00000000	      0.63907090	     -1.90921049	     -0.00000000	     -0.00000000	     -0.83488371	     -3.43013305	      1.62400264	      6.44770443	      0.00000000	      0.00000000	      0.25776790	      0.17450120	      0.98124621	      0.16061794	      0.01000000	      0.05860489	      0.01000000	      0.09223711	      0.00000000	      0.00000000
      0.29123368	     -0.00000000	     -0.00000000	      0.00000000	      0.00000000	      0.00000000	      0.00000000	      0.00000000	      0.00000000	      0.63817986	     -1.91021924	     -0.00000000	     -0.00000000	     -0.83648336	     -3.42675548	      1.62700936	      6.44063796	      0.00000000	      0.00000000	      0.26187730	      0.17457258	      0.98168468	      0.16066191	      0.01000000	      0.05865602	      0.01000000	      0.09220297	      0.00000000	      0.00000000
      0.29170026	     -0.00000000	     -0.00000000	      0.00000000	      0.00000000	      0.00000000	      0.00000000	      0.00000000	      0.00000000	      0.63728836	     -1.91118915	     -0.00000000	     -0.00000000	     -0.83808142	     -3.42335704	      1.63001278	      6.43351638	      0.00000000	      0.00000000	      0.26598725	      0.17464408	      0.98211276	      0.16070625	      0.01000000	      0.05870705	      0.01000000	      0.09216885	      0.00000000	      0.00000000
      0.29216684	     -0.00000000	     -0.00000000	      0.00000000	      0.00000000	      0.00000000	      0.00000000	      0.00000000	      0.00000000	      0.63639642	     -1.91212038	     -0.00000000	     -0.00000000	     -0.83967790	     -3.41993740	      1.63301286	      6.42633958	      0.00000000	      0.00000000	      0.27009771	      0.17471568	      0.98253070	      0.16075094	      0.01000000	      0.05875799	      0.01000000	      0.09213474	      0.00000000	      0.00000000
      0.29263342	     -0.00000000	     -0.00000000	      0.00000000	      0.00000000	      0.00000000	      0.00000000	      0.00000000	      0.00000000	      0.63550405	     -1.91301306	     -0.00000000	     -0.00000000	     -0.84127277	     -3.41649622	      1.63600958	      6.41910744	      0.00000000	      0.00000000	      0.27420866	      0.17478736	      0.98293874	      0.16079598	      0.01000000	      0.05880883	      0.01000000	      0.09210063	      0.00000000	      0.00000000
      0.29310000	     -0.00000000	     -0.00000000	      0.00000000	      0.00000000	      0.00000000	      0.00000000	      0.00000000	      0.00000000	      0.63461128	     -1.91386735	     -0.00000000	     -0.00000000	     -0.84286603	     -3.41303315	      1.63900291	      6.41181986	      0.00000000	      0.00000000	      0.27832005	      0.17485912	      0.98333714	      0.16084135	      0.01000000	      0.05885957	      0.01000000	      0.09206653	      0.00000000	      0.00000000
      0.29356658	     -0.00000000	     -0.00000000	      0.00000000	      0.00000000	      0.00000000	      0.00000000	      0.00000000	      0.00000000	      0.63371811	     -1.91468337	     -0.00000000	     -0.00000000	     -0.84445768	     -3.40954786	      1.64199283	      6.40447670	      0.00000000	      0.00000000	      0.28243185	      0.17493094	      0.98372611	      0.16088705	      0.01000000	      0.05891022	      0.01000000	      0.09203244	      0.00000000	      0.00000000
      0.29403316	     -0.00000000	     -0.00000000	      0.00000000	      0.00000000	      0.00000000	      0.00000000	      0.00000000	      0.00000000	      0.63282458	     -1.91546124	     -0.00000000	     -0.00000000	     -0.84604769	     -3.40604004	      1.64497930	      6.39707788	      0.00000000	      0.00000000	      0.28654403	      0.17500281	      0.98410590	      0.16093306	      0.01000000	      0.05896077	      0.01000000	      0.09199835	      0.00000000	      0.00000000
      0.29449974	     -0.00000000	     -0.00000000	      0.00000000	      0.00000000	      0.00000000	      0.00000000	      0.00000000	      0.00000000	      0.63193069	     -1.91620111	     -0.00000000	     -0.00000000	     -0.84763606	     -3.40250940	      1.64796232	      6.38962327	      0.00000000	      0.00000000	      0.29065658	      0.17507472	      0.98447672	      0.16097939	      0.01000000	      0.05901123	      0.01000000	      0.09196427	      0.00000000	      0.00000000
      0.29496632	     -0.00000000	     -0.00000000	      0.00000000	      0.00000000	      0.00000000	      0.00000000	      0.00000000	      0.00000000	      0.63103646	     -1.91690308	     -0.00000000	     -0.00000000	     -0.84922277	     -3.39895564	      1.65094184	      6.38211279	      0.00000000	      0.00000000	      0.29476946	      0.17514666	      0.98483879	      0.16102601	      0.01000000	      0.05906159	      0.01000000	      0.09193021	      0.00000000	      0.00000000
      0.29543290	     -0.00000000	     -0.00000000	      0.00000000	      0.00000000	      0.00000000	      0.00000000	      0.00000000	      0.00000000	      0.63014191	     -1.91756728	     -0.00000000	     -0.00000000	     -0.85080782	     -3.39537850	      1.65391784	      6.37454633	      0.00000000	      0.00000000	      0.29888266	      0.17521863	      0.98519232	      0.16107292	      0.01000000	      0.05911185	      0.01000000	      0.09189615	      0.00000000	      0.00000000
      0.29589948	     -0.00000000	     -0.00000000	      0.00000000	      0.00000000	      0.00000000	      0.00000000	      0.00000000	      0.00000000	      0.62924707	     -1.91819381	     -0.00000000	     -0.00000000	     -0.85239120	     -3.39177773	      1.65689031	      6.36692381	      0.00000000	      0.00000000	      0.30299615	      0.17529061	      0.98553751	      0.16112012	      0.01000000	      0.05916202	      0.01000000	      0.09186209	      0.00000000	      0.00000000
      0.29636606	     -0.00000000	     -0.00000000	      0.00000000	      0.00000000	      0.00000000	      0.00000000	      0.00000000	      0.00000000	      0.62835194	     -1.91878278	     -0.00000000	     -0.00000000	     -0.85397289	     -3.38815309	      1.65985920	      6.35924516	      0.00000000	      0.00000000	      0.30710991	      0.17536261	      0.98587458	      0.16116759	      0.01000000	      0.05921208	      0.01000000	      0.09182805	      0.00000000	      0.00000000
      0.29683264	     -0.00000000	     -0.00000000	      0.00000000	      0.00000000	      0.00000000	      0.00000000	      0.00000000	      0.00000000	      0.62745654	     -1.91933431	     -0.00000000	     -0.00000000	     -0.85555289	     -3.38450434	      1.66282449	      6.35151028	      0.00000000	      0.00000000	      0.31122392	      0.17543461	      0.98620370	      0.16121532	      0.01000000	      0.05926205	      0.01000000	      0.09179401	      0.00000000	      0.00000000
      0.29729922	     -0.00000000	     -0.00000000	      0.00000000	      0.00000000	      0.00000000	      0.00000000	      0.00000000	      0.00000000	      0.62656090	     -1.91984849	     -0.00000000	     -0.00000000	     -0.85713118	     -3.38083128	      1.66578617	      6.34371911	      0.00000000	      0.00000000	      0.31533818	      0.17550662	      0.98652508	      0.16126331	      0.01000000	      0.05931193	      0.01000000	      0.09175998	      0.00000000	      0.00000000
      0.29776580	     -0.00000000	     -0.00000000	      0.00000000	      0.00000000	      0.00000000	      0.00000000	      0.00000000	      0.00000000	      0.62566502	     -1.92032542	     -0.00000000	     -0.00000000	     -0.85870774	     -3.37713371	      1.66874419	      6.33587156	      0.00000000	      0.00000000	      0.31945265	      0.17557863	      0.98683889	      0.16131155	      0.01000000	      0.05936170	      0.01000000	      0.09172596	      0.00000000	      0.00000000
      0.29823238	     -0.00000000	     -0.00000000	      0.00000000	      0.00000000	      0.00000000	      0.00000000	      0.00000000	      0.00000000	      0.62476893	     -1.92076520	     -0.00000000	     -0.00000000	     -0.86028258	     -3.37341142	      1.67169854	      6.32796758	      0.00000000	      0.00000000	      0.32356733	      0.17565064	      0.98714533	      0.16136003	      0.01000000	      0.05941138	      0.01000000	      0.09169195	      0.00000000	      0.00000000
      0.29869896	     -0.00000000	     -0.00000000	      0.00000000	      0.00000000	      0.00000000	      0.00000000	      0.00000000	      0.00000000	      0.62387264	     -1.92116792	     -0.00000000	     -0.00000000	     -0.86185567	     -3.36966423	      1.67464919	      6.32000710	      0.00000000	      0.00000000	      0.32768221	      0.17572264	      0.98744456	      0.16140874	      0.01000000	      0.05946096	      0.01000000	      0.09165794	      0.00000000	      0.00000000
      0.29916554	     -0.00000000	     -0.00000000	      0.00000000	      0.00000000	      0.00000000	      0.00000000	      0.00000000	      0.00000000	      0.62297618	     -1.92153368	     -0.00000000	     -0.00000000	     -0.86342701	     -3.36589197	      1.67759612	      6.31199003	      0.00000000	      0.00000000	      0.33179728	      0.17579464	      0.98773677	      0.16145767	      0.01000000	      0.05951044	      0.01000000	      0.09162395	      0.00000000	      0.00000000
      0.29963212	     -0.00000000	     -0.00000000	      0.00000000	      0.00000000	      0.00000000	      0.00000000	      0.00000000	      0.00000000	      0.62207955	     -1.92186255	     -0.00000000	     -0.00000000	     -0.86499659	     -3.36209445	      1.68053928	      6.30391631	      0.00000000	      0.00000000	      0.33591251	      0.17586663	      0.98802211	      0.16150682	      0.01000000	      0.05955982	      0.01000000	      0.09158996	      0.00000000	      0.00000000
      0.30009870	     -0.00000000	     -0.00000000	      0.00000000	      0.00000000	      0.00000000	      0.00000000	      0.00000000	      0.00000000	      0.62118278	     -1.92215463	     -0.00000000	     -0.00000000	     -0.86656438	     -3.35827151	      1.68347867	      6.29578587	      0.00000000	      0.00000000	      0.34002790	      0.17593862	      0.98830075	      0.16155618	      0.01000000	      0.05960910	      0.01000000	      0.09155597	      0.00000000	      0.00000000
      0.30056528	     -0.00000000	     -0.00000000	      0.00000000	      0.00000000	      0.00000000	      0.00000000	      0.00000000	      0.00000000	      0.62028588	     -1.92240999	     -0.00000000	     -0.00000000	     -0.86813039	     -3.35442299	      1.68641425	      6.28759863	      0.00000000	      0.00000000	      0.34414344	      0.17601060	      0.98857286	      0.16160574	      0.01000000	      0.05965828	      0.01000000	      0.09152200	      0.00000000	      0.00000000
      0.30103186	     -0.00000000	     -0.00000000	      0.00000000	      0.00000000	      0.00000000	      0.00000000	      0.00000000	      0.00000000	      0.61938886	     -1.92262872	     -0.00000000	     -0.00000000	     -0.86969460	     -3.35054872	      1.68934600	      6.27935451	      0.00000000	      0.00000000	      0.34825912	      0.17608257	      0.98883858	      0.16165550	      0.01000000	      0.05970737	      0.01000000	      0.09148803	      0.00000000	      0.00000000
      0.30149844	     -0.00000000	     -0.00000000	      0.00000000	      0.00000000	      0.00000000	      0.00000000	      0.00000000	      0.00000000	      0.61849176	     -1.92281089	     -0.00000000	     -0.00000000	     -0.87125699	     -3.34664855	      1.69227389	      6.27105344	      0.00000000	      0.00000000	      0.35237494	      0.17615454	      0.98909807	      0.16170544	      0.01000000	      0.05975635	      0.01000000	      0.09145408	      0.00000000	      0.00000000
      0.30196502	     -0.00000000	     -0.00000000	      0.00000000	      0.00000000	      0.00000000	      0.00000000	      0.00000000	      0.00000000	      0.61759458	     -1.92295656	     -0.00000000	     -0.00000000	     -0.87281755	     -3.34272232	      1.69519789	      6.26269533	      0.00000000	      0.00000000	      0.35649088	      0.17622650	      0.98935149	      0.16175557	      0.01000000	      0.05980523	      0.01000000	      0.09142013	      0.00000000	      0.00000000
      0.30243160	     -0.00000000	     -0.00000000	      0.00000000	      0.00000000	      0.00000000	      0.00000000	      0.00000000	      0.00000000	      0.61669734	     -1.92306582	     -0.00000000	     -0.00000000	     -0.87437628	     -3.33876988	      1.69811798	      6.25428010	      0.00000000	      0.00000000	      0.36060693	      0.17629846	      0.98959896	      0.16180586	      0.01000000	      0.05985402	      0.01000000	      0.09138618	      0.00000000	      0.00000000
      0.30289818	     -0.00000000	     -0.00000000	      0.00000000	      0.00000000	      0.00000000	      0.00000000	      0.00000000	      0.00000000	      0.61580005	     -1.92313873	     -0.00000000	     -0.00000000	     -0.87593316	     -3.33479107	      1.70103413	      6.24580765	      0.00000000	      0.00000000	      0.36472310	      0.17637043	      0.98984064	      0.16185633	      0.01000000	      0.05990270	      0.01000000	      0.09135225	      0.00000000	      0.00000000
      0.30336477	     -0.00000000	     -0.00000000	      0.00000000	      0.00000000	      0.00000000	      0.00000000	      0.00000000	      0.00000000	      0.61490275	     -1.92317535	     -0.00000000	     -0.00000000	     -0.87748817	     -3.33078574	      1.70394631	      6.23727789	      0.00000000	      0.00000000	      0.36883936	      0.17644239	      0.99007666	      0.16190696	      0.01000000	      0.05995129	      0.01000000	      0.09131832	      0.00000000	      0.00000000
      0.30383135	     -0.00000000	     -0.00000000	      0.00000000	      0.00000000	      0.00000000	      0.00000000	      0.00000000	      0.00000000	      0.61400543	     -1.92317574	     -0.00000000	     -0.00000000	     -0.87904131	     -3.32675375	      1.70685450	      6.22869071	      0.00000000	      0.00000000	      0.37295573	      0.17651437	      0.99030716	      0.16195774	      0.01000000	      0.05999977	      0.01000000	      0.09128441	      0.00000000	      0.00000000
      0.30429793	     -0.00000000	     -0.00000000	      0.00000000	      0.00000000	      0.00000000	      0.00000000	      0.00000000	      0.00000000	      0.61310812	     -1.92313996	     -0.00000000	     -0.00000000	     -0.88059256	     -3.32269494	      1.70975867	      6.22004603	      0.00000000	      0.00000000	      0.37707218	      0.17658635	      0.99053226	      0.16200868	      0.01000000	      0.06004815	      0.01000000	      0.09125050	      0.00000000	      0.00000000
      0.30476451	     -0.00000000	     -0.00000000	      0.00000000	      0.00000000	      0.00000000	      0.00000000	      0.00000000	      0.00000000	      0.61221084	     -1.92306807	     -0.00000000	     -0.00000000	     -0.88214191	     -3.31860916	      1.71265880	      6.21134374	      0.00000000	      0.00000000	      0.38118872	      0.17665835	      0.99075211	      0.16205976	      0.01000000	      0.06009643	      0.01000000	      0.09121659	      0.00000000	      0.00000000
      0.30523109	     -0.00000000	     -0.00000000	      0.00000000	      0.00000000	      0.00000000	      0.00000000	      0.00000000	      0.00000000	      0.61131359	     -1.92296011	     -0.00000000	     -0.00000000	     -0.88368935	     -3.31449626	      1.71555485	      6.20258373	      0.00000000	      0.00000000	      0.38530534	      0.17673037	      0.99096681	      0.16211097	      0.01000000	      0.06014461	      0.01000000	      0.09118270	      0.00000000	      0.00000000
      0.30569767	     -0.00000000	     -0.00000000	      0.00000000	      0.00000000	      0.00000000	      0.00000000	      0.00000000	      0.00000000	      0.61041641	     -1.92281614	     -0.00000000	     -0.00000000	     -0.88523487	     -3.31035610	      1.71844679	      6.19376589	      0.00000000	      0.00000000	      0.38942204	      0.17680241	      0.99117649	      0.16216232	      0.01000000	      0.06019269	      0.01000000	      0.09114881	      0.00000000	      0.00000000
      0.30616425	     -0.00000000	     -0.00000000	      0.00000000	      0.00000000	      0.00000000	      0.00000000	      0.00000000	      0.00000000	      0.60951930	     -1.92263620	     -0.00000000	     -0.00000000	     -0.88677844	     -3.30618853	      1.72133461	      6.18489012	      0.00000000	      0.00000000	      0.39353880	      0.17687448	      0.99138128	      0.16221380	      0.01000000	      0.06024067	      0.01000000	      0.09111493	      0.00000000	      0.00000000
      0.30628177	     -0.00000000	     -0.00000000	      0.00000000	      0.00000000	      0.00000000	      0.00000000	      0.00000000	      0.00000000	      0.60929334	     -1.92258521	     -0.00000000	     -0.00000000	     -0.88716695	     -3.30513443	      1.72206137	      6.18264477	      0.00000000	      0.00000000	      0.39457579	      0.17689264	      0.99143210	      0.16222678	      0.01000244	      0.06025273	      0.01000000	      0.09110640	      0.00000000	      0.00000000
      0.30639930	     -0.00000000	     -0.00000000	      0.00000000	      0.00000000	      0.00000000	      0.00000000	      0.00000000	      0.00000000	      0.60906739	     -1.92253194	     -0.00000000	     -0.00000000	     -0.88755533	     -3.30407857	      1.72278787	      6.18039596	      0.00000000	      0.00000000	      0.39561277	      0.17691080	      0.99148262	      0.16223978	      0.01002457	      0.06026479	      0.01000000	      0.09109787	      0.00000000	      0.00000000
      0.30685672	     -0.00000000	     -0.00000000	      0.00000000	      0.00000000	      0.00000000	      0.00000000	      0.00000000	      0.00000000	      0.60818805	     -1.92230289	     -0.00000000	     -0.00000000	     -0.88906572	     -3.29995175	      1.72561287	      6.17160955	      0.00000000	      0.00000000	      0.39964878	      0.17698151	      0.99167642	      0.16229042	      0.01030506	      0.06031125	      0.01000000	      0.09106467	      0.00000000	      0.00000000
      0.30731413	     -0.00000000	     -0.00000000	      0.00000000	      0.00000000	      0.00000000	      0.00000000	      0.00000000	      0.00000000	      0.60730881	     -1.92203912	     -0.00000000	     -0.00000000	     -0.89057423	     -3.29579457	      1.72843384	      6.16276310	      0.00000000	      0.00000000	      0.40368484	      0.17705226	      0.99186579	      0.16234117	      0.01087434	      0.06035654	      0.01000000	      0.09103147	      0.00000000	      0.00000000
      0.30777155	     -0.00000000	     -0.00000000	      0.00000000	      0.00000000	      0.00000000	      0.00000000	      0.00000000	      0.00000000	      0.60642971	     -1.92174032	     -0.00000000	     -0.00000000	     -0.89208082	     -3.29160254	      1.73125076	      6.15385333	      0.00000000	      0.00000000	      0.40772096	      0.17712305	      0.99205081	      0.16239203	      0.01170662	      0.06040028	      0.01000000	      0.09099829	      0.00000000	      0.00000000
      0.30822897	     -0.00000000	     -0.00000000	      0.00000000	      0.00000000	      0.00000000	      0.00000000	      0.00000000	      0.00000000	      0.60555075	     -1.92140613	     -0.00000000	     -0.00000000	     -0.89358548	     -3.28737136	      1.73406358	      6.14487625	      0.00000000	      0.00000000	      0.41175713	      0.17719389	      0.99223161	      0.16244299	      0.01277789	      0.06044234	      0.01000000	      0.09096511	      0.00000000	      0.00000000
      0.30868638	     -0.00000000	     -0.00000000	      0.00000000	      0.00000000	      0.00000000	      0.00000000	      0.00000000	      0.00000000	      0.60467195	     -1.92103618	     -0.00000000	     -0.00000000	     -0.89508820	     -3.28309751	      1.73687227	      6.13582852	      0.00000000	      0.00000000	      0.41579335	      0.17726479	      0.99240827	      0.16249405	      0.01406595	      0.06048268	      0.01000000	      0.09093194	      0.00000000	      0.00000000
      0.30914380	     -0.00000000	     -0.00000000	      0.00000000	      0.00000000	      0.00000000	      0.00000000	      0.00000000	      0.00000000	      0.60379333	     -1.92063014	     -0.00000000	     -0.00000000	     -0.89658896	     -3.27877839	      1.73967682	      6.12670762	      0.00000000	      0.00000000	      0.41982961	      0.17733576	      0.99258089	      0.16254520	      0.01555036	      0.06052136	      0.01000000	      0.09089877	      0.00000000	      0.00000000
      0.30960121	     -0.00000000	     -0.00000000	      0.00000000	      0.00000000	      0.00000000	      0.00000000	      0.00000000	      0.00000000	      0.60291490	     -1.92018768	     -0.00000000	     -0.00000000	     -0.89808773	     -3.27441236	      1.74247717	      6.11751182	      0.00000000	      0.00000000	      0.42386592	      0.17740679	      0.99274956	      0.16259644	      0.01721237	      0.06055849	      0.01000000	      0.09086562	      0.00000000	      0.00000000
      0.31005863	     -0.00000000	     -0.00000000	      0.00000000	      0.00000000	      0.00000000	      0.00000000	      0.00000000	      0.00000000	      0.60203669	     -1.91970852	     -0.00000000	     -0.00000000	     -0.89958449	     -3.26999856	      1.74527330	      6.10824010	      0.00000000	      0.00000000	      0.42790228	      0.17747788	      0.99291438	      0.16264776	      0.01903485	      0.06059419	      0.01000000	      0.09083247	      0.00000000	      0.00000000
      0.31051605	     -0.00000000	     -0.00000000	      0.00000000	      0.00000000	      0.00000000	      0.00000000	      0.00000000	      0.00000000	      0.60115870	     -1.91919243	     -0.00000000	     -0.00000000	     -0.90107922	     -3.26553677	      1.74806517	      6.09889198	      0.00000000	      0.00000000	      0.43193867	      0.17754906	      0.99307543	      0.16269917	      0.02100221	      0.06062858	      0.01000000	      0.09079933	      0.00000000	      0.00000000
      0.31097346	     -0.00000000	     -0.00000000	      0.00000000	      0.00000000	      0.00000000	      0.00000000	      0.00000000	      0.00000000	      0.60028095	     -1.91863920	     -0.00000000	     -0.00000000	     -0.90257190	     -3.26102727	      1.75085275	      6.08946747	      0.00000000	      0.00000000	      0.43597510	      0.17762031	      0.99323280	      0.16275065	      0.02310025	      0.06066181	      0.01000000	      0.09076619	      0.00000000	      0.00000000
      0.31143088	     -0.00000000	     -0.00000000	      0.00000000	      0.00000000	      0.00000000	      0.00000000	      0.00000000	      0.00000000	      0.59940347	     -1.91804864	     -0.00000000	     -0.00000000	     -0.90406250	     -3.25647070	      1.75363600	      6.07996691	      0.00000000	      0.00000000	      0.44001156	      0.17769164	      0.99338658	      0.16280221	      0.02531613	      0.06069398	      0.01000000	      0.09073307	      0.00000000	      0.00000000
      0.31188829	     -0.00000000	     -0.00000000	      0.00000000	      0.00000000	      0.00000000	      0.00000000	      0.00000000	      0.00000000	      0.59852627	     -1.91742062	     -0.00000000	     -0.00000000	     -0.90555102	     -3.25186792	      1.75641488	      6.07039087	      0.00000000	      0.00000000	      0.44404806	      0.17776305	      0.99353684	      0.16285384	      0.02763824	      0.06072522	      0.01000000	      0.09069995	      0.00000000	      0.00000000
      0.31234571	     -0.00000000	     -0.00000000	      0.00000000	      0.00000000	      0.00000000	      0.00000000	      0.00000000	      0.00000000	      0.59764936	     -1.91675502	     -0.00000000	     -0.00000000	     -0.90703741	     -3.24721997	      1.75918937	      6.06074012	      0.00000000	      0.00000000	      0.44808459	      0.17783454	      0.99368368	      0.16290553	      0.03005605	      0.06075563	      0.01000000	      0.09066684	      0.00000000	      0.00000000
      0.31280313	     -0.00000000	     -0.00000000	      0.00000000	      0.00000000	      0.00000000	      0.00000000	      0.00000000	      0.00000000	      0.59677276	     -1.91605174	     -0.00000000	     -0.00000000	     -0.90852167	     -3.24252794	      1.76195943	      6.05101552	      0.00000000	      0.00000000	      0.45212115	      0.17790611	      0.99382716	      0.16295729	      0.03256011	      0.06078530	      0.01000000	      0.09063374	      0.00000000	      0.00000000
      0.31326054	     -0.00000000	     -0.00000000	      0.00000000	      0.00000000	      0.00000000	      0.00000000	      0.00000000	      0.00000000	      0.59589650	     -1.91531073	     -0.00000000	     -0.00000000	     -0.91000377	     -3.23779296	      1.76472502	      6.04121800	      0.00000000	      0.00000000	      0.45615774	      0.17797775	      0.99396737	      0.16300911	      0.03514187	      0.06081432	      0.01000000	      0.09060064	      0.00000000	      0.00000000
      0.31371796	     -0.00000000	     -0.00000000	      0.00000000	      0.00000000	      0.00000000	      0.00000000	      0.00000000	      0.00000000	      0.59502058	     -1.91453192	     -0.00000000	     -0.00000000	     -0.91148370	     -3.23301615	      1.76748612	      6.03134851	      0.00000000	      0.00000000	      0.46019436	      0.17804947	      0.99410438	      0.16306099	      0.03779365	      0.06084277	      0.01000000	      0.09056755	      0.00000000	      0.00000000
      0.31417537	     -0.00000000	     -0.00000000	      0.00000000	      0.00000000	      0.00000000	      0.00000000	      0.00000000	      0.00000000	      0.59414503	     -1.91371529	     -0.00000000	     -0.00000000	     -0.91296143	     -3.22819859	      1.77024268	      6.02140801	      0.00000000	      0.00000000	      0.46423100	      0.17812126	      0.99423827	      0.16311292	      0.04050854	      0.06087072	      0.01000000	      0.09053447	      0.00000000	      0.00000000
      0.31463279	     -0.00000000	     -0.00000000	      0.00000000	      0.00000000	      0.00000000	      0.00000000	      0.00000000	      0.00000000	      0.59326986	     -1.91286082	     -0.00000000	     -0.00000000	     -0.91443695	     -3.22334131	      1.77299468	      6.01139745	      0.00000000	      0.00000000	      0.46826766	      0.17819311	      0.99436910	      0.16316490	      0.04328032	      0.06089822	      0.01000000	      0.09050140	      0.00000000	      0.00000000
      0.31509021	     -0.00000000	     -0.00000000	      0.00000000	      0.00000000	      0.00000000	      0.00000000	      0.00000000	      0.00000000	      0.59239509	     -1.91196852	     -0.00000000	     -0.00000000	     -0.91591024	     -3.21844527	      1.77574209	      6.00131772	      0.00000000	      0.00000000	      0.47230435	      0.17826501	      0.99449695	      0.16321693	      0.04610339	      0.06092533	      0.01000000	      0.09046834	      0.00000000	      0.00000000
      0.31554762	     -0.00000000	     -0.00000000	      0.00000000	      0.00000000	      0.00000000	      0.00000000	      0.00000000	      0.00000000	      0.59152073	     -1.91103840	     -0.00000000	     -0.00000000	     -0.91738128	     -3.21351136	      1.77848487	      5.99116970	      0.00000000	      0.00000000	      0.47634106	      0.17833695	      0.99462189	      0.16326901	      0.04897274	      0.06095211	      0.01000000	      0.09043528	      0.00000000	      0.00000000
      0.31600504	     -0.00000000	     -0.00000000	      0.00000000	      0.00000000	      0.00000000	      0.00000000	      0.00000000	      0.00000000	      0.59064682	     -1.91007049	     -0.00000000	     -0.00000000	     -0.91885006	     -3.20854039	      1.78122299	      5.98095420	      0.00000000	      0.00000000	      0.48037779	      0.17840893	      0.99474397	      0.16332113	      0.05188385	      0.06097860	      0.01000000	      0.09040223	      0.00000000	      0.00000000
      0.31646245	     -0.00000000	     -0.00000000	      0.00000000	      0.00000000	      0.00000000	      0.00000000	      0.00000000	      0.00000000	      0.58977335	     -1.90906481	     -0.00000000	     -0.00000000	     -0.92031655	     -3.20353309	      1.78395643	      5.97067196	      0.00000000	      0.00000000	      0.48441454	      0.17848093	      0.99486328	      0.16337329	      0.05483266	      0.06100484	      0.01000000	      0.09036919	      0.00000000	      0.00000000
      0.31691987	     -0.00000000	     -0.00000000	      0.00000000	      0.00000000	      0.00000000	      0.00000000	      0.00000000	      0.00000000	      0.58890035	     -1.90802143	     -0.00000000	     -0.00000000	     -0.92178075	     -3.19849013	      1.78668514	      5.96032370	      0.00000000	      0.00000000	      0.48845131	      0.17855295	      0.99497986	      0.16342549	      0.05781552	      0.06103087	      0.01000000	      0.09033615	      0.00000000	      0.00000000
      0.31737729	     -0.00000000	     -0.00000000	      0.00000000	      0.00000000	      0.00000000	      0.00000000	      0.00000000	      0.00000000	      0.58802783	     -1.90694039	     -0.00000000	     -0.00000000	     -0.92324263	     -3.19341210	      1.78940911	      5.94991004	      0.00000000	      0.00000000	      0.49248809	      0.17862495	      0.99509380	      0.16347772	      0.06082915	      0.06105674	      0.01000000	      0.09030313	      0.00000000	      0.00000000
      0.31783470	     -0.00000000	     -0.00000000	      0.00000000	      0.00000000	      0.00000000	      0.00000000	      0.00000000	      0.00000000	      0.58715582	     -1.90582175	     -0.00000000	     -0.00000000	     -0.92470218	     -3.18829954	      1.79212830	      5.93943156	      0.00000000	      0.00000000	      0.49652489	      0.17869695	      0.99520513	      0.16352999	      0.06387061	      0.06108247	      0.01000000	      0.09027011	      0.00000000	      0.00000000
      0.31829212	     -0.00000000	     -0.00000000	      0.00000000	      0.00000000	      0.00000000	      0.00000000	      0.00000000	      0.00000000	      0.58628433	     -1.90466557	     -0.00000000	     -0.00000000	     -0.92615938	     -3.18315289	      1.79484268	      5.92888879	      0.00000000	      0.00000000	      0.50056171	      0.17876891	      0.99531393	      0.16358228	      0.06693725	      0.06110809	      0.01000000	      0.09023710	      0.00000000	      0.00000000
      0.31874953	     -0.00000000	     -0.00000000	      0.00000000	      0.00000000	      0.00000000	      0.00000000	      0.00000000	      0.00000000	      0.58541338	     -1.90347192	     -0.00000000	     -0.00000000	     -0.92761423	     -3.17797259	      1.79755223	      5.91828221	      0.00000000	      0.00000000	      0.50459855	      0.17884083	      0.99542025	      0.16363461	      0.07002668	      0.06113363	      0.01000000	      0.09020410	      0.00000000	      0.00000000
      0.31920695	     -0.00000000	     -0.00000000	      0.00000000	      0.00000000	      0.00000000	      0.00000000	      0.00000000	      0.00000000	      0.58454298	     -1.90224088	     -0.00000000	     -0.00000000	     -0.92906669	     -3.17275899	      1.80025691	      5.90761223	      0.00000000	      0.00000000	      0.50863539	      0.17891269	      0.99552416	      0.16368696	      0.07313675	      0.06115912	      0.01000000	      0.09017110	      0.00000000	      0.00000000
      0.31975717	     -0.00000000	     -0.00000000	      0.00000000	      0.00000000	      0.00000000	      0.00000000	      0.00000000	      0.00000000	      0.58349674	     -1.90071064	     -0.00000000	     -0.00000000	     -0.93081068	     -3.16644390	      1.80350387	      5.89469512	      0.00000000	      0.00000000	      0.51349132	      0.17899904	      0.99564601	      0.16374996	      0.07690247	      0.06118974	      0.01000000	      0.09013142	      0.00000000	      0.00000000
      0.32030740	     -0.00000000	     -0.00000000	      0.00000000	      0.00000000	      0.00000000	      0.00000000	      0.00000000	      0.00000000	      0.58245136	     -1.89912653	     -0.00000000	     -0.00000000	     -0.93255119	     -3.16008173	      1.80674370	      5.88168505	      0.00000000	      0.00000000	      0.51834727	      0.17908527	      0.99576454	      0.16381299	      0.08069227	      0.06122034	      0.01000000	      0.09009175	      0.00000000	      0.00000000
      0.32080446	     -0.00000000	     -0.00000000	      0.00000000	      0.00000000	      0.00000000	      0.00000000	      0.00000000	      0.00000000	      0.58150773	     -1.89764928	     -0.00000000	     -0.00000000	     -0.93412052	     -3.15429401	      1.80966435	      5.86985607	      0.00000000	      0.00000000	      0.52273409	      0.17916304	      0.99586883	      0.16386996	      0.08413442	      0.06124800	      0.01000000	      0.09005592	      0.00000000	      0.00000000
      0.32130153	     -0.00000000	     -0.00000000	      0.00000000	      0.00000000	      0.00000000	      0.00000000	      0.00000000	      0.00000000	      0.58056485	     -1.89612831	     -0.00000000	     -0.00000000	     -0.93568697	     -3.14846855	      1.81257910	      5.85795346	      0.00000000	      0.00000000	      0.52712093	      0.17924068	      0.99597055	      0.16392694	      0.08759232	      0.06127567	      0.01000000	      0.09002010	      0.00000000	      0.00000000
      0.32191269	     -0.00000000	     -0.00000000	      0.00000000	      0.00000000	      0.00000000	      0.00000000	      0.00000000	      0.00000000	      0.57940659	     -1.89419846	     -0.00000000	     -0.00000000	     -0.93760899	     -3.14125454	      1.81615476	      5.84322145	      0.00000000	      0.00000000	      0.53251473	      0.17933593	      0.99609217	      0.16399703	      0.09186325	      0.06130972	      0.01000000	      0.08997608	      0.00000000	      0.00000000
      0.32252385	     -0.00000000	     -0.00000000	      0.00000000	      0.00000000	      0.00000000	      0.00000000	      0.00000000	      0.00000000	      0.57824954	     -1.89220288	     -0.00000000	     -0.00000000	     -0.93952659	     -3.13398467	      1.81972139	      5.82837421	      0.00000000	      0.00000000	      0.53790855	      0.17943094	      0.99621012	      0.16406714	      0.09615310	      0.06134379	      0.01000000	      0.08993206	      0.00000000	      0.00000000
      0.32294978	     -0.00000000	     -0.00000000	      0.00000000	      0.00000000	      0.00000000	      0.00000000	      0.00000000	      0.00000000	      0.57744390	     -1.89077342	     -0.00000000	     -0.00000000	     -0.94086035	     -3.12888510	      1.82220162	      5.81796821	      0.00000000	      0.00000000	      0.54166757	      0.17949699	      0.99629020	      0.16411601	      0.09915272	      0.06136755	      0.01000000	      0.08990140	      0.00000000	      0.00000000
      0.32337570	     -0.00000000	     -0.00000000	      0.00000000	      0.00000000	      0.00000000	      0.00000000	      0.00000000	      0.00000000	      0.57663889	     -1.88931222	     -0.00000000	     -0.00000000	     -0.94219193	     -3.12375876	      1.82467741	      5.80750686	      0.00000000	      0.00000000	      0.54542659	      0.17956290	      0.99636858	      0.16416488	      0.10215977	      0.06139131	      0.01000000	      0.08987074	      0.00000000	      0.00000000
      0.32390701	     -0.00000000	     -0.00000000	      0.00000000	      0.00000000	      0.00000000	      0.00000000	      0.00000000	      0.00000000	      0.57563558	     -1.88744513	     -0.00000000	     -0.00000000	     -0.94384990	     -3.11732648	      1.82775950	      5.79438524	      0.00000000	      0.00000000	      0.55011569	      0.17964492	      0.99646403	      0.16422586	      0.10592031	      0.06142094	      0.01000000	      0.08983250	      0.00000000	      0.00000000
      0.32443832	     -0.00000000	     -0.00000000	      0.00000000	      0.00000000	      0.00000000	      0.00000000	      0.00000000	      0.00000000	      0.57463327	     -1.88552889	     -0.00000000	     -0.00000000	     -0.94550444	     -3.11085268	      1.83083460	      5.78118015	      0.00000000	      0.00000000	      0.55480479	      0.17972670	      0.99655697	      0.16428683	      0.10969038	      0.06145054	      0.01000000	      0.08979428	      0.00000000	      0.00000000
      0.32491296	     -0.00000000	     -0.00000000	      0.00000000	      0.00000000	      0.00000000	      0.00000000	      0.00000000	      0.00000000	      0.57373873	     -1.88377558	     -0.00000000	     -0.00000000	     -0.94697960	     -3.10503415	      1.83357577	      5.76931595	      0.00000000	      0.00000000	      0.55899379	      0.17979955	      0.99663792	      0.16434131	      0.11306562	      0.06147694	      0.01000000	      0.08976014	      0.00000000	      0.00000000
      0.32549563	     -0.00000000	     -0.00000000	      0.00000000	      0.00000000	      0.00000000	      0.00000000	      0.00000000	      0.00000000	      0.57264176	     -1.88156989	     -0.00000000	     -0.00000000	     -0.94878670	     -3.09784600	      1.83693308	      5.75466306	      0.00000000	      0.00000000	      0.56413618	      0.17988872	      0.99673470	      0.16440818	      0.11721750	      0.06150928	      0.01000000	      0.08971824	      0.00000000	      0.00000000
      0.32607829	     -0.00000000	     -0.00000000	      0.00000000	      0.00000000	      0.00000000	      0.00000000	      0.00000000	      0.00000000	      0.57154610	     -1.87930551	     -0.00000000	     -0.00000000	     -0.95058960	     -3.09060790	      1.84028183	      5.73991035	      0.00000000	      0.00000000	      0.56927858	      0.17997757	      0.99682868	      0.16447505	      0.12137775	      0.06154151	      0.01000000	      0.08967636	      0.00000000	      0.00000000
      0.32652751	     -0.00000000	     -0.00000000	      0.00000000	      0.00000000	      0.00000000	      0.00000000	      0.00000000	      0.00000000	      0.57070227	     -1.87751978	     -0.00000000	     -0.00000000	     -0.95197671	     -3.08499318	      1.84285776	      5.72847151	      0.00000000	      0.00000000	      0.57324327	      0.18004587	      0.99689928	      0.16452661	      0.12459036	      0.06156628	      0.01000000	      0.08964407	      0.00000000	      0.00000000
      0.32708490	     -0.00000000	     -0.00000000	      0.00000000	      0.00000000	      0.00000000	      0.00000000	      0.00000000	      0.00000000	      0.56965640	     -1.87525583	     -0.00000000	     -0.00000000	     -0.95369428	     -3.07798513	      1.84604674	      5.71419753	      0.00000000	      0.00000000	      0.57816256	      0.18013035	      0.99698469	      0.16459056	      0.12858210	      0.06159690	      0.01000000	      0.08960403	      0.00000000	      0.00000000
      0.32764228	     -0.00000000	     -0.00000000	      0.00000000	      0.00000000	      0.00000000	      0.00000000	      0.00000000	      0.00000000	      0.56861180	     -1.87293855	     -0.00000000	     -0.00000000	     -0.95540794	     -3.07093112	      1.84922775	      5.69983337	      0.00000000	      0.00000000	      0.58308186	      0.18021453	      0.99706775	      0.16465450	      0.13257948	      0.06162737	      0.01000000	      0.08956399	      0.00000000	      0.00000000
      0.32813418	     -0.00000000	     -0.00000000	      0.00000000	      0.00000000	      0.00000000	      0.00000000	      0.00000000	      0.00000000	      0.56769102	     -1.87084931	     -0.00000000	     -0.00000000	     -0.95691699	     -3.06466750	      1.85202836	      5.68708386	      0.00000000	      0.00000000	      0.58742324	      0.18028859	      0.99713914	      0.16471092	      0.13611147	      0.06165413	      0.01000000	      0.08952867	      0.00000000	      0.00000000
      0.32874614	     -0.00000000	     -0.00000000	      0.00000000	      0.00000000	      0.00000000	      0.00000000	      0.00000000	      0.00000000	      0.56654694	     -1.86819241	     -0.00000000	     -0.00000000	     -0.95879005	     -3.05682486	      1.85550375	      5.67112581	      0.00000000	      0.00000000	      0.59282422	      0.18038039	      0.99722553	      0.16478109	      0.14051048	      0.06168725	      0.01000000	      0.08948474	      0.00000000	      0.00000000
      0.32935810	     -0.00000000	     -0.00000000	      0.00000000	      0.00000000	      0.00000000	      0.00000000	      0.00000000	      0.00000000	      0.56540452	     -1.86547162	     -0.00000000	     -0.00000000	     -0.96065828	     -3.04892623	      1.85896933	      5.65505886	      0.00000000	      0.00000000	      0.59822520	      0.18047183	      0.99730931	      0.16485124	      0.14491446	      0.06172016	      0.01000000	      0.08944082	      0.00000000	      0.00000000
      0.32981677	     -0.00000000	     -0.00000000	      0.00000000	      0.00000000	      0.00000000	      0.00000000	      0.00000000	      0.00000000	      0.56454936	     -1.86339055	     -0.00000000	     -0.00000000	     -0.96205537	     -3.04296897	      1.86156035	      5.64294808	      0.00000000	      0.00000000	      0.60227331	      0.18054013	      0.99737043	      0.16490380	      0.14821823	      0.06174472	      0.01000000	      0.08940791	      0.00000000	      0.00000000
      0.33027544	     -0.00000000	     -0.00000000	      0.00000000	      0.00000000	      0.00000000	      0.00000000	      0.00000000	      0.00000000	      0.56369516	     -1.86127369	     -0.00000000	     -0.00000000	     -0.96344971	     -3.03697977	      1.86414581	      5.63077538	      0.00000000	      0.00000000	      0.60632141	      0.18060822	      0.99743017	      0.16495634	      0.15152428	      0.06176918	      0.01000000	      0.08937501	      0.00000000	      0.00000000
      0.33078423	     -0.00000000	     -0.00000000	      0.00000000	      0.00000000	      0.00000000	      0.00000000	      0.00000000	      0.00000000	      0.56274877	     -1.85888368	     -0.00000000	     -0.00000000	     -0.96499320	     -3.03029830	      1.86700726	      5.61720284	      0.00000000	      0.00000000	      0.61081190	      0.18068351	      0.99749484	      0.16501460	      0.15519407	      0.06179623	      0.01000000	      0.08933852	      0.00000000	      0.00000000
      0.33140606	     -0.00000000	     -0.00000000	      0.00000000	      0.00000000	      0.00000000	      0.00000000	      0.00000000	      0.00000000	      0.56159378	     -1.85590304	     -0.00000000	     -0.00000000	     -0.96687498	     -3.02207823	      1.87049501	      5.60051219	      0.00000000	      0.00000000	      0.61630002	      0.18077519	      0.99757167	      0.16508578	      0.15968235	      0.06182920	      0.01000000	      0.08929395	      0.00000000	      0.00000000
      0.33186234	     -0.00000000	     -0.00000000	      0.00000000	      0.00000000	      0.00000000	      0.00000000	      0.00000000	      0.00000000	      0.56074748	     -1.85367424	     -0.00000000	     -0.00000000	     -0.96825251	     -3.01600827	      1.87304760	      5.58819515	      0.00000000	      0.00000000	      0.62032706	      0.18084221	      0.99762654	      0.16513798	      0.16297775	      0.06185336	      0.01000000	      0.08926124	      0.00000000	      0.00000000
      0.33247509	     -0.00000000	     -0.00000000	      0.00000000	      0.00000000	      0.00000000	      0.00000000	      0.00000000	      0.00000000	      0.55961256	     -1.85062564	     -0.00000000	     -0.00000000	     -0.97009808	     -3.00780552	      1.87646671	      5.57155906	      0.00000000	      0.00000000	      0.62573512	      0.18093189	      0.99769828	      0.16520805	      0.16740570	      0.06188579	      0.01000000	      0.08921734	      0.00000000	      0.00000000
      0.33330676	     -0.00000000	     -0.00000000	      0.00000000	      0.00000000	      0.00000000	      0.00000000	      0.00000000	      0.00000000	      0.55807521	     -1.84638634	     -0.00000000	     -0.00000000	     -0.97259490	     -2.99657810	      1.88109094	      5.54880472	      0.00000000	      0.00000000	      0.63307525	      0.18105300	      0.99779219	      0.16530308	      0.17341956	      0.06192986	      0.01000000	      0.08915777	      0.00000000	      0.00000000
      0.33371563	     -0.00000000	     -0.00000000	      0.00000000	      0.00000000	      0.00000000	      0.00000000	      0.00000000	      0.00000000	      0.55732071	     -1.84425934	     -0.00000000	     -0.00000000	     -0.97381899	     -2.99101834	      1.88335741	      5.53754662	      0.00000000	      0.00000000	      0.63668391	      0.18111229	      0.99783694	      0.16534977	      0.17637769	      0.06195158	      0.01000000	      0.08912850	      0.00000000	      0.00000000
      0.33424414	     -0.00000000	     -0.00000000	      0.00000000	      0.00000000	      0.00000000	      0.00000000	      0.00000000	      0.00000000	      0.55634673	     -1.84146822	     -0.00000000	     -0.00000000	     -0.97539787	     -2.98379300	      1.88628019	      5.52292134	      0.00000000	      0.00000000	      0.64134845	      0.18118868	      0.99789344	      0.16541009	      0.18020269	      0.06197973	      0.01000000	      0.08909066	      0.00000000	      0.00000000
      0.33472633	     -0.00000000	     -0.00000000	      0.00000000	      0.00000000	      0.00000000	      0.00000000	      0.00000000	      0.00000000	      0.55545943	     -1.83888074	     -0.00000000	     -0.00000000	     -0.97683501	     -2.97716276	      1.88894003	      5.50950867	      0.00000000	      0.00000000	      0.64560413	      0.18125813	      0.99794369	      0.16546510	      0.18369363	      0.06200548	      0.01000000	      0.08905616	      0.00000000	      0.00000000
      0.33543629	     -0.00000000	     -0.00000000	      0.00000000	      0.00000000	      0.00000000	      0.00000000	      0.00000000	      0.00000000	      0.55415526	     -1.83499983	     -0.00000000	     -0.00000000	     -0.97894520	     -2.96733444	      1.89284453	      5.48963842	      0.00000000	      0.00000000	      0.65187015	      0.18135995	      0.99801552	      0.16554602	      0.18883556	      0.06204355	      0.01000000	      0.08900536	      0.00000000	      0.00000000
      0.33598519	     -0.00000000	     -0.00000000	      0.00000000	      0.00000000	      0.00000000	      0.00000000	      0.00000000	      0.00000000	      0.55314886	     -1.83194140	     -0.00000000	     -0.00000000	     -0.98057188	     -2.95968203	      1.89585357	      5.47417795	      0.00000000	      0.00000000	      0.65671469	      0.18143832	      0.99806932	      0.16560853	      0.19281242	      0.06207310	      0.01000000	      0.08896611	      0.00000000	      0.00000000
      0.33679153	     -0.00000000	     -0.00000000	      0.00000000	      0.00000000	      0.00000000	      0.00000000	      0.00000000	      0.00000000	      0.55167354	     -1.82735715	     -0.00000000	     -0.00000000	     -0.98295383	     -2.94835651	      1.90025841	      5.45130811	      0.00000000	      0.00000000	      0.66383134	      0.18155289	      0.99814571	      0.16570028	      0.19865642	      0.06211670	      0.01000000	      0.08890846	      0.00000000	      0.00000000
      0.33712845	     -0.00000000	     -0.00000000	      0.00000000	      0.00000000	      0.00000000	      0.00000000	      0.00000000	      0.00000000	      0.55105820	     -1.82540958	     -0.00000000	     -0.00000000	     -0.98394638	     -2.94359451	      1.90209342	      5.44170261	      0.00000000	      0.00000000	      0.66680491	      0.18160057	      0.99817673	      0.16573859	      0.20109887	      0.06213497	      0.01000000	      0.08888438	      0.00000000	      0.00000000
      0.33754833	     -0.00000000	     -0.00000000	      0.00000000	      0.00000000	      0.00000000	      0.00000000	      0.00000000	      0.00000000	      0.55029226	     -1.82295596	     -0.00000000	     -0.00000000	     -0.98518108	     -2.93763580	      1.90437576	      5.42968323	      0.00000000	      0.00000000	      0.67051071	      0.18165982	      0.99821466	      0.16578630	      0.20414324	      0.06215779	      0.01000000	      0.08885437	      0.00000000	      0.00000000
      0.33815349	     -0.00000000	     -0.00000000	      0.00000000	      0.00000000	      0.00000000	      0.00000000	      0.00000000	      0.00000000	      0.54919015	     -1.81936806	     -0.00000000	     -0.00000000	     -0.98695622	     -2.92900026	      1.90765635	      5.41227375	      0.00000000	      0.00000000	      0.67585183	      0.18174490	      0.99826794	      0.16585501	      0.20853193	      0.06219073	      0.01000000	      0.08881114	      0.00000000	      0.00000000
      0.33870914	     -0.00000000	     -0.00000000	      0.00000000	      0.00000000	      0.00000000	      0.00000000	      0.00000000	      0.00000000	      0.54818016	     -1.81602027	     -0.00000000	     -0.00000000	     -0.98858150	     -2.92102237	      1.91065920	      5.39619704	      0.00000000	      0.00000000	      0.68075590	      0.18182268	      0.99831546	      0.16591805	      0.21256233	      0.06222103	      0.01000000	      0.08877146	      0.00000000	      0.00000000
      0.33917980	     -0.00000000	     -0.00000000	      0.00000000	      0.00000000	      0.00000000	      0.00000000	      0.00000000	      0.00000000	      0.54732611	     -1.81314461	     -0.00000000	     -0.00000000	     -0.98995470	     -2.91422788	      1.91319574	      5.38251585	      0.00000000	      0.00000000	      0.68490986	      0.18188832	      0.99835469	      0.16597140	      0.21597682	      0.06224673	      0.01000000	      0.08873785	      0.00000000	      0.00000000
      0.33965045	     -0.00000000	     -0.00000000	      0.00000000	      0.00000000	      0.00000000	      0.00000000	      0.00000000	      0.00000000	      0.54647343	     -1.81023237	     -0.00000000	     -0.00000000	     -0.99132469	     -2.90740004	      1.91572582	      5.36876869	      0.00000000	      0.00000000	      0.68906383	      0.18195373	      0.99839300	      0.16602470	      0.21939180	      0.06227243	      0.01000000	      0.08870426	      0.00000000	      0.00000000
      0.34012111	     -0.00000000	     -0.00000000	      0.00000000	      0.00000000	      0.00000000	      0.00000000	      0.00000000	      0.00000000	      0.54562212	     -1.80728366	     -0.00000000	     -0.00000000	     -0.99269147	     -2.90053835	      1.91824943	      5.35496531	      0.00000000	      0.00000000	      0.69321779	      0.18201892	      0.99843042	      0.16607797	      0.22280723	      0.06229814	      0.01000000	      0.08867067	      0.00000000	      0.00000000
      0.34059177	     -0.00000000	     -0.00000000	      0.00000000	      0.00000000	      0.00000000	      0.00000000	      0.00000000	      0.00000000	      0.54477221	     -1.80429853	     -0.00000000	     -0.00000000	     -0.99405501	     -2.89364338	      1.92076651	      5.34109550	      0.00000000	      0.00000000	      0.69737176	      0.18208387	      0.99846697	      0.16613119	      0.22622307	      0.06232384	      0.01000000	      0.08863709	      0.00000000	      0.00000000
      0.34106242	     -0.00000000	     -0.00000000	      0.00000000	      0.00000000	      0.00000000	      0.00000000	      0.00000000	      0.00000000	      0.54392371	     -1.80127708	     -0.00000000	     -0.00000000	     -0.99541529	     -2.88671449	      1.92327706	      5.32717085	      0.00000000	      0.00000000	      0.70152574	      0.18214859	      0.99850266	      0.16618437	      0.22963930	      0.06234952	      0.01000000	      0.08860352	      0.00000000	      0.00000000
      0.34153308	     -0.00000000	     -0.00000000	      0.00000000	      0.00000000	      0.00000000	      0.00000000	      0.00000000	      0.00000000	      0.54307665	     -1.79821935	     -0.00000000	     -0.00000000	     -0.99677230	     -2.87975240	      1.92578104	      5.31317851	      0.00000000	      0.00000000	      0.70567971	      0.18221309	      0.99853753	      0.16623750	      0.23305588	      0.06237518	      0.01000000	      0.08856995	      0.00000000	      0.00000000
      0.34194606	     -0.00000000	     -0.00000000	      0.00000000	      0.00000000	      0.00000000	      0.00000000	      0.00000000	      0.00000000	      0.54233458	     -1.79550654	     -0.00000000	     -0.00000000	     -0.99796032	     -2.87361543	      1.92797274	      5.30085724	      0.00000000	      0.00000000	      0.70932464	      0.18226949	      0.99856745	      0.16628409	      0.23605406	      0.06239767	      0.01000000	      0.08854051	      0.00000000	      0.00000000
      0.34235904	     -0.00000000	     -0.00000000	      0.00000000	      0.00000000	      0.00000000	      0.00000000	      0.00000000	      0.00000000	      0.54159363	     -1.79276590	     -0.00000000	     -0.00000000	     -0.99914580	     -2.86745284	      1.93015934	      5.28848474	      0.00000000	      0.00000000	      0.71296958	      0.18232571	      0.99859676	      0.16633064	      0.23905248	      0.06242013	      0.01000000	      0.08851107	      0.00000000	      0.00000000
      0.34277202	     -0.00000000	     -0.00000000	      0.00000000	      0.00000000	      0.00000000	      0.00000000	      0.00000000	      0.00000000	      0.54085383	     -1.78999751	     -0.00000000	     -0.00000000	     -1.00032872	     -2.86126420	      1.93234082	      5.27606811	      0.00000000	      0.00000000	      0.71661451	      0.18238175	      0.99862547	      0.16637715	      0.24205112	      0.06244256	      0.01000000	      0.08848164	      0.00000000	      0.00000000
      0.34339154	     -0.00000000	     -0.00000000	      0.00000000	      0.00000000	      0.00000000	      0.00000000	      0.00000000	      0.00000000	      0.53974619	     -1.78579266	     -0.00000000	     -0.00000000	     -1.00209843	     -2.85193221	      1.93560364	      5.25735055	      0.00000000	      0.00000000	      0.72208231	      0.18246549	      0.99866743	      0.16644686	      0.24654980	      0.06247614	      0.01000000	      0.08843750	      0.00000000	      0.00000000
      0.34374369	     -0.00000000	     -0.00000000	      0.00000000	      0.00000000	      0.00000000	      0.00000000	      0.00000000	      0.00000000	      0.53911774	     -1.78337475	     -0.00000000	     -0.00000000	     -1.00310182	     -2.84660127	      1.93745316	      5.24666923	      0.00000000	      0.00000000	      0.72519040	      0.18251291	      0.99869071	      0.16648644	      0.24910721	      0.06249518	      0.01000000	      0.08841242	      0.00000000	      0.00000000
      0.34409585	     -0.00000000	     -0.00000000	      0.00000000	      0.00000000	      0.00000000	      0.00000000	      0.00000000	      0.00000000	      0.53849015	     -1.78093677	     -0.00000000	     -0.00000000	     -1.00410332	     -2.84125166	      1.93929892	      5.23595058	      0.00000000	      0.00000000	      0.72829850	      0.18256020	      0.99871359	      0.16652600	      0.25166476	      0.06251419	      0.01000000	      0.08838734	      0.00000000	      0.00000000
      0.34466999	     -0.00000000	     -0.00000000	      0.00000000	      0.00000000	      0.00000000	      0.00000000	      0.00000000	      0.00000000	      0.53746879	     -1.77691902	     -0.00000000	     -0.00000000	     -1.00573209	     -2.83248933	      1.94230007	      5.21840357	      0.00000000	      0.00000000	      0.73336584	      0.18263702	      0.99875003	      0.16659043	      0.25583475	      0.06254511	      0.01000000	      0.08834647	      0.00000000	      0.00000000
      0.34521101	     -0.00000000	     -0.00000000	      0.00000000	      0.00000000	      0.00000000	      0.00000000	      0.00000000	      0.00000000	      0.53650848	     -1.77308449	     -0.00000000	     -0.00000000	     -1.00726227	     -2.82418646	      1.94511881	      5.20178998	      0.00000000	      0.00000000	      0.73814080	      0.18270909	      0.99878342	      0.16665108	      0.25976442	      0.06257415	      0.01000000	      0.08830796	      0.00000000	      0.00000000
      0.34561472	     -0.00000000	     -0.00000000	      0.00000000	      0.00000000	      0.00000000	      0.00000000	      0.00000000	      0.00000000	      0.53579325	     -1.77019243	     -0.00000000	     -0.00000000	     -1.00840117	     -2.81796187	      1.94721633	      5.18933773	      0.00000000	      0.00000000	      0.74170394	      0.18276267	      0.99880775	      0.16669629	      0.26269696	      0.06259576	      0.01000000	      0.08827923	      0.00000000	      0.00000000
      0.34601843	     -0.00000000	     -0.00000000	      0.00000000	      0.00000000	      0.00000000	      0.00000000	      0.00000000	      0.00000000	      0.53507919	     -1.76727423	     -0.00000000	     -0.00000000	     -1.00953756	     -2.81171222	      1.94930881	      5.17684485	      0.00000000	      0.00000000	      0.74526708	      0.18281607	      0.99883159	      0.16674146	      0.26562963	      0.06261731	      0.01000000	      0.08825051	      0.00000000	      0.00000000
      0.34651756	     -0.00000000	     -0.00000000	      0.00000000	      0.00000000	      0.00000000	      0.00000000	      0.00000000	      0.00000000	      0.53419801	     -1.76363027	     -0.00000000	     -0.00000000	     -1.01093901	     -2.80395134	      1.95188882	      5.16133603	      0.00000000	      0.00000000	      0.74967230	      0.18288186	      0.99886042	      0.16679725	      0.26925555	      0.06264389	      0.01000000	      0.08821501	      0.00000000	      0.00000000
      0.34701668	     -0.00000000	     -0.00000000	      0.00000000	      0.00000000	      0.00000000	      0.00000000	      0.00000000	      0.00000000	      0.53331866	     -1.75994650	     -0.00000000	     -0.00000000	     -1.01233658	     -2.79615211	      1.95446107	      5.14576542	      0.00000000	      0.00000000	      0.75407753	      0.18294738	      0.99888853	      0.16685298	      0.27288165	      0.06267037	      0.01000000	      0.08817952	      0.00000000	      0.00000000
      0.34737744	     -0.00000000	     -0.00000000	      0.00000000	      0.00000000	      0.00000000	      0.00000000	      0.00000000	      0.00000000	      0.53268422	     -1.75725911	     -0.00000000	     -0.00000000	     -1.01334431	     -2.79049144	      1.95631544	      5.13446435	      0.00000000	      0.00000000	      0.75726161	      0.18299457	      0.99890841	      0.16689322	      0.27550269	      0.06268946	      0.01000000	      0.08815387	      0.00000000	      0.00000000
      0.34773821	     -0.00000000	     -0.00000000	      0.00000000	      0.00000000	      0.00000000	      0.00000000	      0.00000000	      0.00000000	      0.53205075	     -1.75455102	     -0.00000000	     -0.00000000	     -1.01435000	     -2.78481065	      1.95816573	      5.12313191	      0.00000000	      0.00000000	      0.76044569	      0.18304162	      0.99892794	      0.16693343	      0.27812380	      0.06270849	      0.01000000	      0.08812823	      0.00000000	      0.00000000
      0.34823304	     -0.00000000	     -0.00000000	      0.00000000	      0.00000000	      0.00000000	      0.00000000	      0.00000000	      0.00000000	      0.53118347	     -1.75080289	     -0.00000000	     -0.00000000	     -1.01572607	     -2.77698652	      1.96069695	      5.10752971	      0.00000000	      0.00000000	      0.76481303	      0.18310594	      0.99895416	      0.16698853	      0.28171909	      0.06273452	      0.01000000	      0.08809307	      0.00000000	      0.00000000
      0.34872787	     -0.00000000	     -0.00000000	      0.00000000	      0.00000000	      0.00000000	      0.00000000	      0.00000000	      0.00000000	      0.53031806	     -1.74701592	     -0.00000000	     -0.00000000	     -1.01709826	     -2.76912468	      1.96322044	      5.09186572	      0.00000000	      0.00000000	      0.76918037	      0.18316998	      0.99897974	      0.16704357	      0.28531451	      0.06276045	      0.01000000	      0.08805791	      0.00000000	      0.00000000
      0.34911412	     -0.00000000	     -0.00000000	      0.00000000	      0.00000000	      0.00000000	      0.00000000	      0.00000000	      0.00000000	      0.52964383	     -1.74403290	     -0.00000000	     -0.00000000	     -1.01816667	     -2.76296199	      1.96518484	      5.07958941	      0.00000000	      0.00000000	      0.77258947	      0.18321980	      0.99899927	      0.16708649	      0.28812114	      0.06278063	      0.01000000	      0.08803048	      0.00000000	      0.00000000
      0.34950038	     -0.00000000	     -0.00000000	      0.00000000	      0.00000000	      0.00000000	      0.00000000	      0.00000000	      0.00000000	      0.52897077	     -1.74102631	     -0.00000000	     -0.00000000	     -1.01923269	     -2.75677623	      1.96714450	      5.06727668	      0.00000000	      0.00000000	      0.77599857	      0.18326945	      0.99901843	      0.16712936	      0.29092784	      0.06280074	      0.01000000	      0.08800305	      0.00000000	      0.00000000
      0.34996737	     -0.00000000	     -0.00000000	      0.00000000	      0.00000000	      0.00000000	      0.00000000	      0.00000000	      0.00000000	      0.52815858	     -1.73735990	     -0.00000000	     -0.00000000	     -1.02051832	     -2.74926724	      1.96950736	      5.05233538	      0.00000000	      0.00000000	      0.78012017	      0.18332926	      0.99904110	      0.16718115	      0.29432124	      0.06282497	      0.01000000	      0.08796989	      0.00000000	      0.00000000
      0.35043435	     -0.00000000	     -0.00000000	      0.00000000	      0.00000000	      0.00000000	      0.00000000	      0.00000000	      0.00000000	      0.52734812	     -1.73365917	     -0.00000000	     -0.00000000	     -1.02180043	     -2.74172458	      1.97186324	      5.03733976	      0.00000000	      0.00000000	      0.78424177	      0.18338884	      0.99906324	      0.16723288	      0.29771473	      0.06284912	      0.01000000	      0.08793675	      0.00000000	      0.00000000
      0.35083450	     -0.00000000	     -0.00000000	      0.00000000	      0.00000000	      0.00000000	      0.00000000	      0.00000000	      0.00000000	      0.52665504	     -1.73046084	     -0.00000000	     -0.00000000	     -1.02289623	     -2.73523508	      1.97387633	      5.02444091	      0.00000000	      0.00000000	      0.78777345	      0.18343970	      0.99908181	      0.16727716	      0.30062258	      0.06286973	      0.01000000	      0.08790835	      0.00000000	      0.00000000
      0.35123465	     -0.00000000	     -0.00000000	      0.00000000	      0.00000000	      0.00000000	      0.00000000	      0.00000000	      0.00000000	      0.52596325	     -1.72723741	     -0.00000000	     -0.00000000	     -1.02398942	     -2.72872078	      1.97588426	      5.01150316	      0.00000000	      0.00000000	      0.79130513	      0.18349038	      0.99910001	      0.16732139	      0.30353050	      0.06289028	      0.01000000	      0.08787996	      0.00000000	      0.00000000
      0.35167429	     -0.00000000	     -0.00000000	      0.00000000	      0.00000000	      0.00000000	      0.00000000	      0.00000000	      0.00000000	      0.52520466	     -1.72366688	     -0.00000000	     -0.00000000	     -1.02518751	     -2.72153526	      1.97808441	      4.99723705	      0.00000000	      0.00000000	      0.79518541	      0.18354587	      0.99911959	      0.16736994	      0.30672551	      0.06291278	      0.01000000	      0.08784878	      0.00000000	      0.00000000
      0.35211394	     -0.00000000	     -0.00000000	      0.00000000	      0.00000000	      0.00000000	      0.00000000	      0.00000000	      0.00000000	      0.52444765	     -1.72006616	     -0.00000000	     -0.00000000	     -1.02638243	     -2.71431983	      1.98027827	      4.98292323	      0.00000000	      0.00000000	      0.79906570	      0.18360115	      0.99913875	      0.16741844	      0.30992059	      0.06293519	      0.01000000	      0.08781760	      0.00000000	      0.00000000
      0.35255358	     -0.00000000	     -0.00000000	      0.00000000	      0.00000000	      0.00000000	      0.00000000	      0.00000000	      0.00000000	      0.52369223	     -1.71643528	     -0.00000000	     -0.00000000	     -1.02757418	     -2.70707490	      1.98246584	      4.96855492	      0.00000000	      0.00000000	      0.80294599	      0.18365621	      0.99915748	      0.16746688	      0.31311574	      0.06295752	      0.01000000	      0.08778643	      0.00000000	      0.00000000
      0.35299323	     -0.00000000	     -0.00000000	      0.00000000	      0.00000000	      0.00000000	      0.00000000	      0.00000000	      0.00000000	      0.52293841	     -1.71277432	     -0.00000000	     -0.00000000	     -1.02876273	     -2.69979991	      1.98464707	      4.95414104	      0.00000000	      0.00000000	      0.80682628	      0.18371106	      0.99917581	      0.16751526	      0.31631094	      0.06297977	      0.01000000	      0.08775527	      0.00000000	      0.00000000
      0.35336805	     -0.00000000	     -0.00000000	      0.00000000	      0.00000000	      0.00000000	      0.00000000	      0.00000000	      0.00000000	      0.52229701	     -1.70962939	     -0.00000000	     -0.00000000	     -1.02977352	     -2.69357428	      1.98650170	      4.94180785	      0.00000000	      0.00000000	      0.81013448	      0.18375766	      0.99919112	      0.16755647	      0.31903509	      0.06299867	      0.01000000	      0.08772871	      0.00000000	      0.00000000
      0.35374288	     -0.00000000	     -0.00000000	      0.00000000	      0.00000000	      0.00000000	      0.00000000	      0.00000000	      0.00000000	      0.52165679	     -1.70646268	     -0.00000000	     -0.00000000	     -1.03078197	     -2.68732680	      1.98835170	      4.92944122	      0.00000000	      0.00000000	      0.81344268	      0.18380410	      0.99920615	      0.16759764	      0.32175929	      0.06301750	      0.01000000	      0.08770215	      0.00000000	      0.00000000
      0.35417100	     -0.00000000	     -0.00000000	      0.00000000	      0.00000000	      0.00000000	      0.00000000	      0.00000000	      0.00000000	      0.52092699	     -1.70281906	     -0.00000000	     -0.00000000	     -1.03193095	     -2.68016460	      1.99045908	      4.91526923	      0.00000000	      0.00000000	      0.81722128	      0.18385696	      0.99922297	      0.16764461	      0.32487090	      0.06303894	      0.01000000	      0.08767183	      0.00000000	      0.00000000
      0.35459913	     -0.00000000	     -0.00000000	      0.00000000	      0.00000000	      0.00000000	      0.00000000	      0.00000000	      0.00000000	      0.52019876	     -1.69914712	     -0.00000000	     -0.00000000	     -1.03307685	     -2.67297399	      1.99256038	      4.90105179	      0.00000000	      0.00000000	      0.82099989	      0.18390961	      0.99923944	      0.16769153	      0.32798255	      0.06306030	      0.01000000	      0.08764151	      0.00000000	      0.00000000
      0.35500037	     -0.00000000	     -0.00000000	      0.00000000	      0.00000000	      0.00000000	      0.00000000	      0.00000000	      0.00000000	      0.51951768	     -1.69568005	     -0.00000000	     -0.00000000	     -1.03414801	     -2.66620932	      1.99452422	      4.88768169	      0.00000000	      0.00000000	      0.82454125	      0.18395877	      0.99925456	      0.16773545	      0.33089887	      0.06308025	      0.01000000	      0.08761310	      0.00000000	      0.00000000
      0.35540162	     -0.00000000	     -0.00000000	      0.00000000	      0.00000000	      0.00000000	      0.00000000	      0.00000000	      0.00000000	      0.51883800	     -1.69218821	     -0.00000000	     -0.00000000	     -1.03521645	     -2.65941966	      1.99648268	      4.87427181	      0.00000000	      0.00000000	      0.82808261	      0.18400775	      0.99926937	      0.16777932	      0.33381522	      0.06310012	      0.01000000	      0.08758469	      0.00000000	      0.00000000
      0.35579851	     -0.00000000	     -0.00000000	      0.00000000	      0.00000000	      0.00000000	      0.00000000	      0.00000000	      0.00000000	      0.51816707	     -1.68870987	     -0.00000000	     -0.00000000	     -1.03627062	     -2.65267925	      1.99841461	      4.86096483	      0.00000000	      0.00000000	      0.83158559	      0.18405603	      0.99928373	      0.16782267	      0.33669999	      0.06311971	      0.01000000	      0.08755660	      0.00000000	      0.00000000
      0.35619540	     -0.00000000	     -0.00000000	      0.00000000	      0.00000000	      0.00000000	      0.00000000	      0.00000000	      0.00000000	      0.51749752	     -1.68520737	     -0.00000000	     -0.00000000	     -1.03732211	     -2.64591441	      2.00034125	      4.84761839	      0.00000000	      0.00000000	      0.83508856	      0.18410413	      0.99929781	      0.16786597	      0.33958479	      0.06313922	      0.01000000	      0.08752852	      0.00000000	      0.00000000
      0.35658239	     -0.00000000	     -0.00000000	      0.00000000	      0.00000000	      0.00000000	      0.00000000	      0.00000000	      0.00000000	      0.51684604	     -1.68176908	     -0.00000000	     -0.00000000	     -1.03834476	     -2.63929505	      2.00221468	      4.83456517	      0.00000000	      0.00000000	      0.83850408	      0.18415085	      0.99931128	      0.16790815	      0.34239760	      0.06315819	      0.01000000	      0.08750114	      0.00000000	      0.00000000
      0.35707921	     -0.00000000	     -0.00000000	      0.00000000	      0.00000000	      0.00000000	      0.00000000	      0.00000000	      0.00000000	      0.51601160	     -1.67732133	     -0.00000000	     -0.00000000	     -1.03965391	     -2.63076293	      2.00461244	      4.81775055	      0.00000000	      0.00000000	      0.84288905	      0.18421060	      0.99932818	      0.16796222	      0.34600882	      0.06318244	      0.01000000	      0.08746600	      0.00000000	      0.00000000
      0.35727973	     -0.00000000	     -0.00000000	      0.00000000	      0.00000000	      0.00000000	      0.00000000	      0.00000000	      0.00000000	      0.51567545	     -1.67551560	     -0.00000000	     -0.00000000	     -1.04018107	     -2.62730858	      2.00557779	      4.81094730	      0.00000000	      0.00000000	      0.84465761	      0.18423463	      0.99933489	      0.16798402	      0.34746628	      0.06319219	      0.01000000	      0.08745183	      0.00000000	      0.00000000
      0.35748024	     -0.00000000	     -0.00000000	      0.00000000	      0.00000000	      0.00000000	      0.00000000	      0.00000000	      0.00000000	      0.51533967	     -1.67370374	     -0.00000000	     -0.00000000	     -1.04070753	     -2.62384805	      2.00654176	      4.80413314	      0.00000000	      0.00000000	      0.84640914	      0.18425863	      0.99934153	      0.16800581	      0.34892375	      0.06320193	      0.01000000	      0.08743765	      0.00000000	      0.00000000
      0.35790698	     -0.00000000	     -0.00000000	      0.00000000	      0.00000000	      0.00000000	      0.00000000	      0.00000000	      0.00000000	      0.51462626	     -1.66982737	     -0.00000000	     -0.00000000	     -1.04182565	     -2.61646277	      2.00858876	      4.78959626	      0.00000000	      0.00000000	      0.85006303	      0.18430958	      0.99935544	      0.16805214	      0.35202559	      0.06322260	      0.01000000	      0.08740748	      0.00000000	      0.00000000
      0.35833372	     -0.00000000	     -0.00000000	      0.00000000	      0.00000000	      0.00000000	      0.00000000	      0.00000000	      0.00000000	      0.51391452	     -1.66592345	     -0.00000000	     -0.00000000	     -1.04294061	     -2.60904990	      2.01062955	      4.77501742	      0.00000000	      0.00000000	      0.85361927	      0.18436046	      0.99936905	      0.16809842	      0.35512746	      0.06324318	      0.01000000	      0.08737732	      0.00000000	      0.00000000
      0.35871080	     -0.00000000	     -0.00000000	      0.00000000	      0.00000000	      0.00000000	      0.00000000	      0.00000000	      0.00000000	      0.51328698	     -1.66245102	     -0.00000000	     -0.00000000	     -1.04392320	     -2.60247757	      2.01242770	      4.76209755	      0.00000000	      0.00000000	      0.85668300	      0.18440540	      0.99938084	      0.16813925	      0.35786843	      0.06326130	      0.01000000	      0.08735067	      0.00000000	      0.00000000
      0.35908788	     -0.00000000	     -0.00000000	      0.00000000	      0.00000000	      0.00000000	      0.00000000	      0.00000000	      0.00000000	      0.51266075	     -1.65895744	     -0.00000000	     -0.00000000	     -1.04490332	     -2.59588514	      2.01422098	      4.74914782	      0.00000000	      0.00000000	      0.85967506	      0.18445036	      0.99939241	      0.16818005	      0.36060942	      0.06327937	      0.01000000	      0.08732403	      0.00000000	      0.00000000
      0.35942484	     -0.00000000	     -0.00000000	      0.00000000	      0.00000000	      0.00000000	      0.00000000	      0.00000000	      0.00000000	      0.51210228	     -1.65581789	     -0.00000000	     -0.00000000	     -1.04577703	     -2.58997796	      2.01581930	      4.73754973	      0.00000000	      0.00000000	      0.86228977	      0.18449059	      0.99940256	      0.16821646	      0.36305876	      0.06329545	      0.01000000	      0.08730023	      0.00000000	      0.00000000
      0.35990671	     -0.00000000	     -0.00000000	      0.00000000	      0.00000000	      0.00000000	      0.00000000	      0.00000000	      0.00000000	      0.51130549	     -1.65129952	     -0.00000000	     -0.00000000	     -1.04702300	     -2.58150502	      2.01809813	      4.72092319	      0.00000000	      0.00000000	      0.86593501	      0.18454823	      0.99941679	      0.16826846	      0.36656141	      0.06331837	      0.01000000	      0.08726621	      0.00000000	      0.00000000
      0.36031944	     -0.00000000	     -0.00000000	      0.00000000	      0.00000000	      0.00000000	      0.00000000	      0.00000000	      0.00000000	      0.51062474	     -1.64740284	     -0.00000000	     -0.00000000	     -1.04808698	     -2.57422441	      2.02004369	      4.70665011	      0.00000000	      0.00000000	      0.86897214	      0.18459775	      0.99942871	      0.16831294	      0.36956161	      0.06333793	      0.01000000	      0.08723707	      0.00000000	      0.00000000
      0.36067603	     -0.00000000	     -0.00000000	      0.00000000	      0.00000000	      0.00000000	      0.00000000	      0.00000000	      0.00000000	      0.51003790	     -1.64401683	     -0.00000000	     -0.00000000	     -1.04900380	     -2.56791825	      2.02171984	      4.69428944	      0.00000000	      0.00000000	      0.87153475	      0.18464066	      0.99943881	      0.16835132	      0.37215370	      0.06335476	      0.01000000	      0.08721190	      0.00000000	      0.00000000
      0.36103262	     -0.00000000	     -0.00000000	      0.00000000	      0.00000000	      0.00000000	      0.00000000	      0.00000000	      0.00000000	      0.50945226	     -1.64061309	     -0.00000000	     -0.00000000	     -1.04991837	     -2.56159747	      2.02339157	      4.68190948	      0.00000000	      0.00000000	      0.87404200	      0.18468372	      0.99944873	      0.16838966	      0.37474581	      0.06337154	      0.01000000	      0.08718673	      0.00000000	      0.00000000
      0.36140656	     -0.00000000	     -0.00000000	      0.00000000	      0.00000000	      0.00000000	      0.00000000	      0.00000000	      0.00000000	      0.50883944	     -1.63702499	     -0.00000000	     -0.00000000	     -1.05087502	     -2.55495436	      2.02513989	      4.66890296	      0.00000000	      0.00000000	      0.87661334	      0.18472903	      0.99945895	      0.16842982	      0.37746404	      0.06338908	      0.01000000	      0.08716035	      0.00000000	      0.00000000
      0.36178050	     -0.00000000	     -0.00000000	      0.00000000	      0.00000000	      0.00000000	      0.00000000	      0.00000000	      0.00000000	      0.50822796	     -1.63341798	     -0.00000000	     -0.00000000	     -1.05182917	     -2.54829652	      2.02688335	      4.65587527	      0.00000000	      0.00000000	      0.87912696	      0.18477452	      0.99946897	      0.16846993	      0.38018228	      0.06340656	      0.01000000	      0.08713397	      0.00000000	      0.00000000
      0.36218730	     -0.00000000	     -0.00000000	      0.00000000	      0.00000000	      0.00000000	      0.00000000	      0.00000000	      0.00000000	      0.50756430	     -1.62947293	     -0.00000000	     -0.00000000	     -1.05286433	     -2.54103783	      2.02877445	      4.64167799	      0.00000000	      0.00000000	      0.88179765	      0.18482422	      0.99947967	      0.16851351	      0.38313937	      0.06342551	      0.01000000	      0.08710528	      0.00000000	      0.00000000
      0.36259409	     -0.00000000	     -0.00000000	      0.00000000	      0.00000000	      0.00000000	      0.00000000	      0.00000000	      0.00000000	      0.50690225	     -1.62550628	     -0.00000000	     -0.00000000	     -1.05389653	     -2.53376310	      2.03065977	      4.62745828	      0.00000000	      0.00000000	      0.88440373	      0.18487415	      0.99949015	      0.16855702	      0.38609647	      0.06344439	      0.01000000	      0.08707659	      0.00000000	      0.00000000
      0.36288014	     -0.00000000	     -0.00000000	      0.00000000	      0.00000000	      0.00000000	      0.00000000	      0.00000000	      0.00000000	      0.50643768	     -1.62270434	     -0.00000000	     -0.00000000	     -1.05462057	     -2.52863859	      2.03198200	      4.61744534	      0.00000000	      0.00000000	      0.88619855	      0.18490942	      0.99949739	      0.16858759	      0.38817582	      0.06345762	      0.01000000	      0.08705643	      0.00000000	      0.00000000
      0.36331083	     -0.00000000	     -0.00000000	      0.00000000	      0.00000000	      0.00000000	      0.00000000	      0.00000000	      0.00000000	      0.50573971	     -1.61846609	     -0.00000000	     -0.00000000	     -1.05570796	     -2.52090912	      2.03396743	      4.60234814	      0.00000000	      0.00000000	      0.88884374	      0.18496274	      0.99950810	      0.16863355	      0.39130664	      0.06347749	      0.01000000	      0.08702607	      0.00000000	      0.00000000
      0.36374152	     -0.00000000	     -0.00000000	      0.00000000	      0.00000000	      0.00000000	      0.00000000	      0.00000000	      0.00000000	      0.50504357	     -1.61420493	     -0.00000000	     -0.00000000	     -1.05679202	     -2.51316357	      2.03594636	      4.58723116	      0.00000000	      0.00000000	      0.89142200	      0.18501636	      0.99951859	      0.16867945	      0.39443747	      0.06349728	      0.01000000	      0.08699572	      0.00000000	      0.00000000
      0.36409483	     -0.00000000	     -0.00000000	      0.00000000	      0.00000000	      0.00000000	      0.00000000	      0.00000000	      0.00000000	      0.50447387	     -1.61069257	     -0.00000000	     -0.00000000	     -1.05767882	     -2.50679849	      2.03756488	      4.57481073	      0.00000000	      0.00000000	      0.89348844	      0.18506056	      0.99952702	      0.16871704	      0.39700581	      0.06351346	      0.01000000	      0.08697083	      0.00000000	      0.00000000
      0.36444814	     -0.00000000	     -0.00000000	      0.00000000	      0.00000000	      0.00000000	      0.00000000	      0.00000000	      0.00000000	      0.50390542	     -1.60716541	     -0.00000000	     -0.00000000	     -1.05856337	     -2.50042339	      2.03917901	      4.56237896	      0.00000000	      0.00000000	      0.89551221	      0.18510496	      0.99953530	      0.16875460	      0.39957416	      0.06352959	      0.01000000	      0.08694594	      0.00000000	      0.00000000
      0.36480590	     -0.00000000	     -0.00000000	      0.00000000	      0.00000000	      0.00000000	      0.00000000	      0.00000000	      0.00000000	      0.50333108	     -1.60357897	     -0.00000000	     -0.00000000	     -1.05945678	     -2.49395837	      2.04080901	      4.54977575	      0.00000000	      0.00000000	      0.89751905	      0.18515012	      0.99954355	      0.16879257	      0.40217490	      0.06354587	      0.01000000	      0.08692074	      0.00000000	      0.00000000
      0.36524593	     -0.00000000	     -0.00000000	      0.00000000	      0.00000000	      0.00000000	      0.00000000	      0.00000000	      0.00000000	      0.50262643	     -1.59914781	     -0.00000000	     -0.00000000	     -1.06055245	     -2.48599387	      2.04280764	      4.53425739	      0.00000000	      0.00000000	      0.89993031	      0.18520595	      0.99955348	      0.16883921	      0.40537369	      0.06356583	      0.01000000	      0.08688976	      0.00000000	      0.00000000
      0.36578808	     -0.00000000	     -0.00000000	      0.00000000	      0.00000000	      0.00000000	      0.00000000	      0.00000000	      0.00000000	      0.50176094	     -1.59365872	     -0.00000000	     -0.00000000	     -1.06189756	     -2.47616252	      2.04526069	      4.51511256	      0.00000000	      0.00000000	      0.90281715	      0.18527516	      0.99956543	      0.16889658	      0.40931483	      0.06359032	      0.01000000	      0.08685160	      0.00000000	      0.00000000
      0.36624889	     -0.00000000	     -0.00000000	      0.00000000	      0.00000000	      0.00000000	      0.00000000	      0.00000000	      0.00000000	      0.50102765	     -1.58896822	     -0.00000000	     -0.00000000	     -1.06303666	     -2.46779076	      2.04733753	      4.49882301	      0.00000000	      0.00000000	      0.90520026	      0.18533434	      0.99957533	      0.16894525	      0.41266466	      0.06361104	      0.01000000	      0.08681917	      0.00000000	      0.00000000
      0.36656927	     -0.00000000	     -0.00000000	      0.00000000	      0.00000000	      0.00000000	      0.00000000	      0.00000000	      0.00000000	      0.50051910	     -1.58569386	     -0.00000000	     -0.00000000	     -1.06382637	     -2.46196246	      2.04877706	      4.48748388	      0.00000000	      0.00000000	      0.90682004	      0.18537569	      0.99958208	      0.16897903	      0.41499369	      0.06362541	      0.01000000	      0.08679663	      0.00000000	      0.00000000
      0.36688965	     -0.00000000	     -0.00000000	      0.00000000	      0.00000000	      0.00000000	      0.00000000	      0.00000000	      0.00000000	      0.50001160	     -1.58240892	     -0.00000000	     -0.00000000	     -1.06461420	     -2.45612774	      2.05021295	      4.47613923	      0.00000000	      0.00000000	      0.90841010	      0.18541720	      0.99958872	      0.16901278	      0.41732273	      0.06363973	      0.01000000	      0.08677409	      0.00000000	      0.00000000
      0.36726218	     -0.00000000	     -0.00000000	      0.00000000	      0.00000000	      0.00000000	      0.00000000	      0.00000000	      0.00000000	      0.49942283	     -1.57857631	     -0.00000000	     -0.00000000	     -1.06552790	     -2.44933593	      2.05187796	      4.46293795	      0.00000000	      0.00000000	      0.91022239	      0.18546565	      0.99959632	      0.16905197	      0.42003081	      0.06365635	      0.01000000	      0.08674789	      0.00000000	      0.00000000
      0.36763470	     -0.00000000	     -0.00000000	      0.00000000	      0.00000000	      0.00000000	      0.00000000	      0.00000000	      0.00000000	      0.49883548	     -1.57472997	     -0.00000000	     -0.00000000	     -1.06643907	     -2.44253619	      2.05353805	      4.44972819	      0.00000000	      0.00000000	      0.91199628	      0.18551431	      0.99960377	      0.16909110	      0.42273890	      0.06367291	      0.01000000	      0.08672169	      0.00000000	      0.00000000
      0.36802239	     -0.00000000	     -0.00000000	      0.00000000	      0.00000000	      0.00000000	      0.00000000	      0.00000000	      0.00000000	      0.49822576	     -1.57071280	     -0.00000000	     -0.00000000	     -1.06738464	     -2.43545170	      2.05526048	      4.43597045	      0.00000000	      0.00000000	      0.91380260	      0.18556516	      0.99961138	      0.16913176	      0.42555723	      0.06369009	      0.01000000	      0.08669444	      0.00000000	      0.00000000
      0.36841007	     -0.00000000	     -0.00000000	      0.00000000	      0.00000000	      0.00000000	      0.00000000	      0.00000000	      0.00000000	      0.49761760	     -1.56668142	     -0.00000000	     -0.00000000	     -1.06832745	     -2.42835925	      2.05697758	      4.42220491	      0.00000000	      0.00000000	      0.91556934	      0.18561623	      0.99961884	      0.16917236	      0.42837556	      0.06370722	      0.01000000	      0.08666719	      0.00000000	      0.00000000
      0.36875923	     -0.00000000	     -0.00000000	      0.00000000	      0.00000000	      0.00000000	      0.00000000	      0.00000000	      0.00000000	      0.49707122	     -1.56303882	     -0.00000000	     -0.00000000	     -1.06917422	     -2.42196527	      2.05851946	      4.40979959	      0.00000000	      0.00000000	      0.91712743	      0.18566240	      0.99962544	      0.16920888	      0.43091381	      0.06372260	      0.01000000	      0.08664265	      0.00000000	      0.00000000
      0.36920767	     -0.00000000	     -0.00000000	      0.00000000	      0.00000000	      0.00000000	      0.00000000	      0.00000000	      0.00000000	      0.49637133	     -1.55834430	     -0.00000000	     -0.00000000	     -1.07025849	     -2.41374449	      2.06049343	      4.39385744	      0.00000000	      0.00000000	      0.91908374	      0.18572194	      0.99963374	      0.16925570	      0.43417382	      0.06374229	      0.01000000	      0.08661115	      0.00000000	      0.00000000
      0.36965611	     -0.00000000	     -0.00000000	      0.00000000	      0.00000000	      0.00000000	      0.00000000	      0.00000000	      0.00000000	      0.49567356	     -1.55363214	     -0.00000000	     -0.00000000	     -1.07133907	     -2.40551427	      2.06246024	      4.37790824	      0.00000000	      0.00000000	      0.92099096	      0.18578174	      0.99964187	      0.16930243	      0.43743385	      0.06376192	      0.01000000	      0.08657965	      0.00000000	      0.00000000
      0.36999348	     -0.00000000	     -0.00000000	      0.00000000	      0.00000000	      0.00000000	      0.00000000	      0.00000000	      0.00000000	      0.49515001	     -1.55007578	     -0.00000000	     -0.00000000	     -1.07214957	     -2.39931690	      2.06393519	      4.36590113	      0.00000000	      0.00000000	      0.92239426	      0.18582690	      0.99964786	      0.16933754	      0.43988641	      0.06377664	      0.01000000	      0.08655596	      0.00000000	      0.00000000
      0.37033085	     -0.00000000	     -0.00000000	      0.00000000	      0.00000000	      0.00000000	      0.00000000	      0.00000000	      0.00000000	      0.49462767	     -1.54650992	     -0.00000000	     -0.00000000	     -1.07295798	     -2.39311456	      2.06540608	      4.35389173	      0.00000000	      0.00000000	      0.92377113	      0.18587220	      0.99965375	      0.16937259	      0.44233898	      0.06379132	      0.01000000	      0.08653227	      0.00000000	      0.00000000
      0.37060028	     -0.00000000	     -0.00000000	      0.00000000	      0.00000000	      0.00000000	      0.00000000	      0.00000000	      0.00000000	      0.49421137	     -1.54365544	     -0.00000000	     -0.00000000	     -1.07360209	     -2.38815791	      2.06657787	      4.34429718	      0.00000000	      0.00000000	      0.92485212	      0.18590847	      0.99965839	      0.16940055	      0.44429767	      0.06380302	      0.01000000	      0.08651336	      0.00000000	      0.00000000
      0.37100911	     -0.00000000	     -0.00000000	      0.00000000	      0.00000000	      0.00000000	      0.00000000	      0.00000000	      0.00000000	      0.49358117	     -1.53931306	     -0.00000000	     -0.00000000	     -1.07457689	     -2.38063146	      2.06835096	      4.32973328	      0.00000000	      0.00000000	      0.92646146	      0.18596366	      0.99966530	      0.16944292	      0.44726972	      0.06382073	      0.01000000	      0.08648466	      0.00000000	      0.00000000
      0.37141794	     -0.00000000	     -0.00000000	      0.00000000	      0.00000000	      0.00000000	      0.00000000	      0.00000000	      0.00000000	      0.49295275	     -1.53495763	     -0.00000000	     -0.00000000	     -1.07554862	     -2.37309851	      2.07011809	      4.31516727	      0.00000000	      0.00000000	      0.92803438	      0.18601904	      0.99967207	      0.16948521	      0.45024177	      0.06383838	      0.01000000	      0.08645598	      0.00000000	      0.00000000
      0.37176189	     -0.00000000	     -0.00000000	      0.00000000	      0.00000000	      0.00000000	      0.00000000	      0.00000000	      0.00000000	      0.49242543	     -1.53128346	     -0.00000000	     -0.00000000	     -1.07636376	     -2.36675645	      2.07160019	      4.30290629	      0.00000000	      0.00000000	      0.92933014	      0.18606577	      0.99967767	      0.16952073	      0.45274222	      0.06385319	      0.01000000	      0.08643185	      0.00000000	      0.00000000
      0.37210584	     -0.00000000	     -0.00000000	      0.00000000	      0.00000000	      0.00000000	      0.00000000	      0.00000000	      0.00000000	      0.49189937	     -1.52760050	     -0.00000000	     -0.00000000	     -1.07717672	     -2.36041012	      2.07307808	      4.29064496	      0.00000000	      0.00000000	      0.93060130	      0.18611261	      0.99968316	      0.16955620	      0.45524266	      0.06386796	      0.01000000	      0.08640772	      0.00000000	      0.00000000
      0.37245277	     -0.00000000	     -0.00000000	      0.00000000	      0.00000000	      0.00000000	      0.00000000	      0.00000000	      0.00000000	      0.49137006	     -1.52387701	     -0.00000000	     -0.00000000	     -1.07799450	     -2.35400509	      2.07456446	      4.27827389	      0.00000000	      0.00000000	      0.93185903	      0.18615998	      0.99968861	      0.16959192	      0.45776471	      0.06388281	      0.01000000	      0.08638339	      0.00000000	      0.00000000
      0.37279969	     -0.00000000	     -0.00000000	      0.00000000	      0.00000000	      0.00000000	      0.00000000	      0.00000000	      0.00000000	      0.49084204	     -1.52014498	     -0.00000000	     -0.00000000	     -1.07881004	     -2.34759617	      2.07604655	      4.26590164	      0.00000000	      0.00000000	      0.93309276	      0.18620746	      0.99969397	      0.16962759	      0.46028677	      0.06389764	      0.01000000	      0.08635907	      0.00000000	      0.00000000
      0.37318625	     -0.00000000	     -0.00000000	      0.00000000	      0.00000000	      0.00000000	      0.00000000	      0.00000000	      0.00000000	      0.49025522	     -1.51597679	     -0.00000000	     -0.00000000	     -1.07971614	     -2.34045088	      2.07769289	      4.25211304	      0.00000000	      0.00000000	      0.93443978	      0.18626050	      0.99969983	      0.16966727	      0.46309694	      0.06391410	      0.01000000	      0.08633197	      0.00000000	      0.00000000
      0.37357280	     -0.00000000	     -0.00000000	      0.00000000	      0.00000000	      0.00000000	      0.00000000	      0.00000000	      0.00000000	      0.48967002	     -1.51179851	     -0.00000000	     -0.00000000	     -1.08061947	     -2.33330117	      2.07933391	      4.23832405	      0.00000000	      0.00000000	      0.93575831	      0.18631366	      0.99970558	      0.16970688	      0.46590711	      0.06393053	      0.01000000	      0.08630488	      0.00000000	      0.00000000
      0.37388810	     -0.00000000	     -0.00000000	      0.00000000	      0.00000000	      0.00000000	      0.00000000	      0.00000000	      0.00000000	      0.48919390	     -1.50838318	     -0.00000000	     -0.00000000	     -1.08135423	     -2.32746648	      2.08066846	      4.22707513	      0.00000000	      0.00000000	      0.93681313	      0.18635711	      0.99971018	      0.16973913	      0.46819924	      0.06394388	      0.01000000	      0.08628279	      0.00000000	      0.00000000
      0.37431222	     -0.00000000	     -0.00000000	      0.00000000	      0.00000000	      0.00000000	      0.00000000	      0.00000000	      0.00000000	      0.48855514	     -1.50377897	     -0.00000000	     -0.00000000	     -1.08233969	     -2.31961386	      2.08245803	      4.21194235	      0.00000000	      0.00000000	      0.93820343	      0.18641567	      0.99971626	      0.16978245	      0.47128250	      0.06396180	      0.01000000	      0.08625308	      0.00000000	      0.00000000
      0.37473633	     -0.00000000	     -0.00000000	      0.00000000	      0.00000000	      0.00000000	      0.00000000	      0.00000000	      0.00000000	      0.48791833	     -1.49916353	     -0.00000000	     -0.00000000	     -1.08332182	     -2.31175658	      2.08424119	      4.19681163	      0.00000000	      0.00000000	      0.93956169	      0.18647437	      0.99972222	      0.16982568	      0.47436576	      0.06397966	      0.01000000	      0.08622337	      0.00000000	      0.00000000
      0.37506024	     -0.00000000	     -0.00000000	      0.00000000	      0.00000000	      0.00000000	      0.00000000	      0.00000000	      0.00000000	      0.48743332	     -1.49563129	     -0.00000000	     -0.00000000	     -1.08406963	     -2.30575326	      2.08559868	      4.18525322	      0.00000000	      0.00000000	      0.94057792	      0.18651928	      0.99972668	      0.16985864	      0.47672048	      0.06399326	      0.01000000	      0.08620069	      0.00000000	      0.00000000
      0.37538414	     -0.00000000	     -0.00000000	      0.00000000	      0.00000000	      0.00000000	      0.00000000	      0.00000000	      0.00000000	      0.48694945	     -1.49209283	     -0.00000000	     -0.00000000	     -1.08481550	     -2.29974746	      2.08695243	      4.17369714	      0.00000000	      0.00000000	      0.94157628	      0.18656426	      0.99973107	      0.16989155	      0.47907520	      0.06400683	      0.01000000	      0.08617801	      0.00000000	      0.00000000
      0.37567927	     -0.00000000	      0.00000000	      0.00000000	      0.00000000	      0.00000000	      0.00000000	      0.00000000	      0.00000000	      0.48650957	     -1.48886342	     -0.00000000	     -0.00000000	     -1.08549341	     -2.29427332	      2.08818265	      4.16316738	      0.00000000	      0.00000000	      0.94247068	      0.18660530	      0.99973501	      0.16992149	      0.48122072	      0.06401916	      0.01000000	      0.08615736	      0.00000000	      0.00000000
      0.37611342	     -0.00000000	      0.00000000	      0.00000000	      0.00000000	      0.00000000	      0.00000000	      0.00000000	      0.00000000	      0.48586422	     -1.48410385	     -0.00000000	     -0.00000000	     -1.08648771	     -2.28621751	      2.08998671	      4.14767747	      0.00000000	      0.00000000	      0.94376046	      0.18666575	      0.99974071	      0.16996545	      0.48437690	      0.06403725	      0.01000000	      0.08612697	      0.00000000	      0.00000000
      0.37648103	     -0.00000000	     -0.00000000	      0.00000000	      0.00000000	      0.00000000	      0.00000000	      0.00000000	      0.00000000	      0.48531938	     -1.48006552	     -0.00000000	     -0.00000000	     -1.08732691	     -2.27939315	      2.09150906	      4.13456614	      0.00000000	      0.00000000	      0.94482898	      0.18671703	      0.99974543	      0.17000261	      0.48704941	      0.06405252	      0.01000000	      0.08610125	      0.00000000	      0.00000000
      0.37680961	     -0.00000000	      0.00000000	      0.00000000	      0.00000000	      0.00000000	      0.00000000	      0.00000000	      0.00000000	      0.48483367	     -1.47644995	     -0.00000000	     -0.00000000	     -1.08807485	     -2.27329184	      2.09286563	      4.12284484	      0.00000000	      0.00000000	      0.94576609	      0.18676291	      0.99974958	      0.17003577	      0.48943808	      0.06406612	      0.01000000	      0.08607827	      0.00000000	      0.00000000
      0.37713818	     -0.00000000	      0.00000000	      0.00000000	      0.00000000	      0.00000000	      0.00000000	      0.00000000	      0.00000000	      0.48434914	     -1.47282873	     -0.00000000	     -0.00000000	     -1.08882079	     -2.26718856	      2.09421836	      4.11112749	      0.00000000	      0.00000000	      0.94668662	      0.18680885	      0.99975366	      0.17006887	      0.49182675	      0.06407969	      0.01000000	      0.08605529	      0.00000000	      0.00000000
      0.37747586	     -0.00000000	      0.00000000	      0.00000000	      0.00000000	      0.00000000	      0.00000000	      0.00000000	      0.00000000	      0.48385243	     -1.46910138	     -0.00000000	     -0.00000000	     -1.08958531	     -2.26091445	      2.09560457	      4.09908574	      0.00000000	      0.00000000	      0.94761572	      0.18685610	      0.99975778	      0.17010283	      0.49428162	      0.06409360	      0.01000000	      0.08603167	      0.00000000	      0.00000000
      0.37781354	     -0.00000000	      0.00000000	      0.00000000	      0.00000000	      0.00000000	      0.00000000	      0.00000000	      0.00000000	      0.48335697	     -1.46536835	     -0.00000000	     -0.00000000	     -1.09034772	     -2.25463860	      2.09698671	      4.08704678	      0.00000000	      0.00000000	      0.94852798	      0.18690340	      0.99976184	      0.17013674	      0.49673650	      0.06410746	      0.01000000	      0.08600807	      0.00000000	      0.00000000
      0.37819358	     -0.00000000	      0.00000000	      0.00000000	      0.00000000	      0.00000000	      0.00000000	      0.00000000	      0.00000000	      0.48280087	     -1.46116033	     -0.00000000	     -0.00000000	     -1.09120324	     -2.24757358	      2.09853739	      4.07349913	      0.00000000	      0.00000000	      0.94953495	      0.18695669	      0.99976632	      0.17017483	      0.49949937	      0.06412302	      0.01000000	      0.08598150	      0.00000000	      0.00000000
      0.37857362	     -0.00000000	      0.00000000	      0.00000000	      0.00000000	      0.00000000	      0.00000000	      0.00000000	      0.00000000	      0.48224636	     -1.45694548	     -0.00000000	     -0.00000000	     -1.09205607	     -2.24050663	      2.10008293	      4.05995593	      0.00000000	      0.00000000	      0.95052147	      0.18701002	      0.99977072	      0.17021285	      0.50226224	      0.06413852	      0.01000000	      0.08595494	      0.00000000	      0.00000000
      0.37888916	     -0.00000000	      0.00000000	      0.00000000	      0.00000000	      0.00000000	      0.00000000	      0.00000000	      0.00000000	      0.48178719	     -1.45344096	     -0.00000000	     -0.00000000	     -1.09276211	     -2.23463796	      2.10136223	      4.04871300	      0.00000000	      0.00000000	      0.95132531	      0.18705433	      0.99977431	      0.17024436	      0.50455616	      0.06415135	      0.01000000	      0.08593290	      0.00000000	      0.00000000
      0.37929530	     -0.00000000	      0.00000000	      0.00000000	      0.00000000	      0.00000000	      0.00000000	      0.00000000	      0.00000000	      0.48119781	     -1.44892360	     -0.00000000	     -0.00000000	     -1.09366816	     -2.22708260	      2.10300364	      4.03424553	      0.00000000	      0.00000000	      0.95234007	      0.18711141	      0.99977885	      0.17028485	      0.50750876	      0.06416781	      0.01000000	      0.08590452	      0.00000000	      0.00000000
      0.37970144	     -0.00000000	      0.00000000	      0.00000000	      0.00000000	      0.00000000	      0.00000000	      0.00000000	      0.00000000	      0.48061026	     -1.44439905	     -0.00000000	     -0.00000000	     -1.09457113	     -2.21952553	      2.10463918	      4.01978404	      0.00000000	      0.00000000	      0.95333291	      0.18716853	      0.99978330	      0.17032525	      0.51046136	      0.06418421	      0.01000000	      0.08587616	      0.00000000	      0.00000000
      0.38002185	     -0.00000000	      0.00000000	      0.00000000	      0.00000000	      0.00000000	      0.00000000	      0.00000000	      0.00000000	      0.48014803	     -1.44082465	     -0.00000000	     -0.00000000	     -1.09528133	     -2.21356272	      2.10592533	      4.00837717	      0.00000000	      0.00000000	      0.95410103	      0.18721361	      0.99978674	      0.17035706	      0.51279070	      0.06419710	      0.01000000	      0.08585379	      0.00000000	      0.00000000
      0.38034227	     -0.00000000	      0.00000000	      0.00000000	      0.00000000	      0.00000000	      0.00000000	      0.00000000	      0.00000000	      0.47968695	     -1.43724601	     -0.00000000	     -0.00000000	     -1.09598963	     -2.20759905	      2.10720783	      3.99697442	      0.00000000	      0.00000000	      0.95485607	      0.18725871	      0.99979013	      0.17038881	      0.51512005	      0.06420996	      0.01000000	      0.08583142	      0.00000000	      0.00000000
      0.38071726	     -0.00000000	      0.00000000	      0.00000000	      0.00000000	      0.00000000	      0.00000000	      0.00000000	      0.00000000	      0.47914877	     -1.43305246	     -0.00000000	     -0.00000000	     -1.09681616	     -2.20061849	      2.10870418	      3.98363235	      0.00000000	      0.00000000	      0.95572344	      0.18731151	      0.99979403	      0.17042591	      0.51784624	      0.06422494	      0.01000000	      0.08580525	      0.00000000	      0.00000000
      0.38109226	     -0.00000000	      0.00000000	      0.00000000	      0.00000000	      0.00000000	      0.00000000	      0.00000000	      0.00000000	      0.47861217	     -1.42885342	     -0.00000000	     -0.00000000	     -1.09764008	     -2.19363696	      2.11019554	      3.97029653	      0.00000000	      0.00000000	      0.95657358	      0.18736433	      0.99979786	      0.17046294	      0.52057244	      0.06423988	      0.01000000	      0.08577908	      0.00000000	      0.00000000
      0.38140797	     -0.00000000	      0.00000000	      0.00000000	      0.00000000	      0.00000000	      0.00000000	      0.00000000	      0.00000000	      0.47816162	     -1.42531414	     -0.00000000	     -0.00000000	     -1.09833170	     -2.18775875	      2.11144722	      3.95907208	      0.00000000	      0.00000000	      0.95727622	      0.18740881	      0.99980102	      0.17049405	      0.52286760	      0.06425240	      0.01000000	      0.08575705	      0.00000000	      0.00000000
      0.38180534	     -0.00000000	      0.00000000	      0.00000000	      0.00000000	      0.00000000	      0.00000000	      0.00000000	      0.00000000	      0.47759614	     -1.42085418	     -0.00000000	     -0.00000000	     -1.09919958	     -2.18035942	      2.11301762	      3.94494987	      0.00000000	      0.00000000	      0.95814395	      0.18746480	      0.99980494	      0.17053314	      0.52575643	      0.06426811	      0.01000000	      0.08572933	      0.00000000	      0.00000000
      0.38220270	     -0.00000000	      0.00000000	      0.00000000	      0.00000000	      0.00000000	      0.00000000	      0.00000000	      0.00000000	      0.47703242	     -1.41638858	     -0.00000000	     -0.00000000	     -1.10006451	     -2.17295941	      2.11458241	      3.93083487	      0.00000000	      0.00000000	      0.95899349	      0.18752079	      0.99980878	      0.17057215	      0.52864525	      0.06428375	      0.01000000	      0.08570162	      0.00000000	      0.00000000
      0.38244459	     -0.00000000	      0.00000000	      0.00000000	      0.00000000	      0.00000000	      0.00000000	      0.00000000	      0.00000000	      0.47669014	     -1.41366756	     -0.00000000	     -0.00000000	     -1.10058958	     -2.16845463	      2.11553219	      3.92224548	      0.00000000	      0.00000000	      0.95950189	      0.18755488	      0.99981107	      0.17059585	      0.53040375	      0.06429324	      0.01000000	      0.08568476	      0.00000000	      0.00000000
      0.38282262	     -0.00000000	      0.00000000	      0.00000000	      0.00000000	      0.00000000	      0.00000000	      0.00000000	      0.00000000	      0.47615654	     -1.40941110	     -0.00000000	     -0.00000000	     -1.10140799	     -2.16141420	      2.11701238	      3.90882582	      0.00000000	      0.00000000	      0.96028347	      0.18760815	      0.99981461	      0.17063282	      0.53315200	      0.06430802	      0.01000000	      0.08565840	      0.00000000	      0.00000000
      0.38320065	     -0.00000000	      0.00000000	      0.00000000	      0.00000000	      0.00000000	      0.00000000	      0.00000000	      0.00000000	      0.47562455	     -1.40514994	     -0.00000000	     -0.00000000	     -1.10222373	     -2.15437336	      2.11848750	      3.89541464	      0.00000000	      0.00000000	      0.96104950	      0.18766141	      0.99981808	      0.17066972	      0.53590024	      0.06432273	      0.01000000	      0.08563206	      0.00000000	      0.00000000
      0.38352141	     -0.00000000	      0.00000000	      0.00000000	      0.00000000	      0.00000000	      0.00000000	      0.00000000	      0.00000000	      0.47517441	     -1.40153075	     -0.00000000	     -0.00000000	     -1.10291381	     -2.14839921	      2.11973516	      3.88403821	      0.00000000	      0.00000000	      0.96168754	      0.18770660	      0.99982098	      0.17070097	      0.53823214	      0.06433516	      0.01000000	      0.08560971	      0.00000000	      0.00000000
      0.38384217	     -0.00000000	      0.00000000	      0.00000000	      0.00000000	      0.00000000	      0.00000000	      0.00000000	      0.00000000	      0.47472544	     -1.39790837	     -0.00000000	     -0.00000000	     -1.10360197	     -2.14242492	      2.12097918	      3.87266802	      0.00000000	      0.00000000	      0.96231483	      0.18775177	      0.99982383	      0.17073217	      0.54056403	      0.06434755	      0.01000000	      0.08558736	      0.00000000	      0.00000000
      0.38417667	     -0.00000000	      0.00000000	      0.00000000	      0.00000000	      0.00000000	      0.00000000	      0.00000000	      0.00000000	      0.47425846	     -1.39412744	     -0.00000000	     -0.00000000	     -1.10431758	     -2.13619470	      2.12227263	      3.86081496	      0.00000000	      0.00000000	      0.96295775	      0.18779888	      0.99982675	      0.17076464	      0.54299586	      0.06436042	      0.01000000	      0.08556406	      0.00000000	      0.00000000
      0.38458262	     -0.00000000	      0.00000000	      0.00000000	      0.00000000	      0.00000000	      0.00000000	      0.00000000	      0.00000000	      0.47369345	     -1.38953458	     -0.00000000	     -0.00000000	     -1.10518323	     -2.12863393	      2.12383700	      3.84643801	      0.00000000	      0.00000000	      0.96372286	      0.18785602	      0.99983023	      0.17080396	      0.54594708	      0.06437598	      0.01000000	      0.08553579	      0.00000000	      0.00000000
      0.38498857	     -0.00000000	      0.00000000	      0.00000000	      0.00000000	      0.00000000	      0.00000000	      0.00000000	      0.00000000	      0.47313030	     -1.38493705	     -0.00000000	     -0.00000000	     -1.10604582	     -2.12107337	      2.12539554	      3.83206992	      0.00000000	      0.00000000	      0.96447173	      0.18791314	      0.99983364	      0.17084319	      0.54889830	      0.06439145	      0.01000000	      0.08550753	      0.00000000	      0.00000000
      0.38534542	     -0.00000000	      0.00000000	      0.00000000	      0.00000000	      0.00000000	      0.00000000	      0.00000000	      0.00000000	      0.47263681	     -1.38089189	     -0.00000000	     -0.00000000	     -1.10680153	     -2.11442762	      2.12676076	      3.81944620	      0.00000000	      0.00000000	      0.96511690	      0.18796332	      0.99983659	      0.17087760	      0.55149256	      0.06440499	      0.01000000	      0.08548269	      0.00000000	      0.00000000
      0.38570227	     -0.00000000	      0.00000000	      0.00000000	      0.00000000	      0.00000000	      0.00000000	      0.00000000	      0.00000000	      0.47214477	     -1.37684335	     -0.00000000	     -0.00000000	     -1.10755488	     -2.10778220	      2.12812147	      3.80682986	      0.00000000	      0.00000000	      0.96575005	      0.18801348	      0.99983948	      0.17091194	      0.55408682	      0.06441847	      0.01000000	      0.08545785	      0.00000000	      0.00000000
      0.38607100	     -0.00000000	      0.00000000	      0.00000000	      0.00000000	      0.00000000	      0.00000000	      0.00000000	      0.00000000	      0.47163786	     -1.37265658	     -0.00000000	     -0.00000000	     -1.10833081	     -2.10091601	      2.12952276	      3.79379999	      0.00000000	      0.00000000	      0.96639189	      0.18806528	      0.99984241	      0.17094735	      0.55676747	      0.06443234	      0.01000000	      0.08543220	      0.00000000	      0.00000000
      0.38643973	     -0.00000000	      0.00000000	      0.00000000	      0.00000000	      0.00000000	      0.00000000	      0.00000000	      0.00000000	      0.47113249	     -1.36846645	     -0.00000000	     -0.00000000	     -1.10910422	     -2.09405029	      2.13091924	      3.78077880	      0.00000000	      0.00000000	      0.96702140	      0.18811704	      0.99984529	      0.17098268	      0.55944811	      0.06444614	      0.01000000	      0.08540655	      0.00000000	      0.00000000
      0.38669073	     -0.00000000	      0.00000000	      0.00000000	      0.00000000	      0.00000000	      0.00000000	      0.00000000	      0.00000000	      0.47078936	     -1.36561227	     -0.00000000	     -0.00000000	     -1.10962924	     -2.08937702	      2.13186712	      3.77191896	      0.00000000	      0.00000000	      0.96744300	      0.18815226	      0.99984722	      0.17100669	      0.56127288	      0.06445549	      0.01000000	      0.08538909	      0.00000000	      0.00000000
      0.38706618	     -0.00000000	      0.00000000	      0.00000000	      0.00000000	      0.00000000	      0.00000000	      0.00000000	      0.00000000	      0.47027745	     -1.36134027	     -0.00000000	     -0.00000000	     -1.11041238	     -2.08238744	      2.13328079	      3.75867250	      0.00000000	      0.00000000	      0.96806333	      0.18820491	      0.99985006	      0.17104253	      0.56400236	      0.06446943	      0.01000000	      0.08536298	      0.00000000	      0.00000000
      0.38744162	     -0.00000000	      0.00000000	      0.00000000	      0.00000000	      0.00000000	      0.00000000	      0.00000000	      0.00000000	      0.46976714	     -1.35706509	     -0.00000000	     -0.00000000	     -1.11119289	     -2.07539846	      2.13468948	      3.74543661	      0.00000000	      0.00000000	      0.96867156	      0.18825751	      0.99985285	      0.17107829	      0.56673184	      0.06448330	      0.01000000	      0.08533688	      0.00000000	      0.00000000
      0.38775396	     -0.00000000	      0.00000000	      0.00000000	      0.00000000	      0.00000000	      0.00000000	      0.00000000	      0.00000000	      0.46934383	     -1.35350618	     -0.00000000	     -0.00000000	     -1.11184021	     -2.06958502	      2.13585761	      3.73442984	      0.00000000	      0.00000000	      0.96916851	      0.18830124	      0.99985513	      0.17110798	      0.56900253	      0.06449479	      0.01000000	      0.08531517	      0.00000000	      0.00000000
      0.38806630	     -0.00000000	      0.00000000	      0.00000000	      0.00000000	      0.00000000	      0.00000000	      0.00000000	      0.00000000	      0.46892163	     -1.34994520	     -0.00000000	     -0.00000000	     -1.11248572	     -2.06377210	      2.13702230	      3.72343048	      0.00000000	      0.00000000	      0.96965739	      0.18834493	      0.99985737	      0.17113762	      0.57127322	      0.06450623	      0.01000000	      0.08529347	      0.00000000	      0.00000000
      0.38839824	     -0.00000000	      0.00000000	      0.00000000	      0.00000000	      0.00000000	      0.00000000	      0.00000000	      0.00000000	      0.46847416	     -1.34615863	     -0.00000000	     -0.00000000	     -1.11316973	     -2.05759527	      2.13825630	      3.71174679	      0.00000000	      0.00000000	      0.97016825	      0.18839133	      0.99985972	      0.17116905	      0.57368637	      0.06451833	      0.01000000	      0.08527041	      0.00000000	      0.00000000
      0.38873017	     -0.00000000	      0.00000000	      0.00000000	      0.00000000	      0.00000000	      0.00000000	      0.00000000	      0.00000000	      0.46802796	     -1.34236989	     -0.00000000	     -0.00000000	     -1.11385170	     -2.05141919	      2.13948642	      3.70007067	      0.00000000	      0.00000000	      0.97067032	      0.18843769	      0.99986203	      0.17120042	      0.57609952	      0.06453038	      0.01000000	      0.08524735	      0.00000000	      0.00000000
      0.38909601	     -0.00000000	      0.00000000	      0.00000000	      0.00000000	      0.00000000	      0.00000000	      0.00000000	      0.00000000	      0.46753763	     -1.33819173	     -0.00000000	     -0.00000000	     -1.11460094	     -2.04461331	      2.14083769	      3.68720931	      0.00000000	      0.00000000	      0.97121368	      0.18848874	      0.99986453	      0.17123492	      0.57875915	      0.06454360	      0.01000000	      0.08522194	      0.00000000	      0.00000000
      0.38946185	     -0.00000000	      0.00000000	      0.00000000	      0.00000000	      0.00000000	      0.00000000	      0.00000000	      0.00000000	      0.46704883	     -1.33401111	     -0.00000000	     -0.00000000	     -1.11534769	     -2.03780841	      2.14218427	      3.67435785	      0.00000000	      0.00000000	      0.97174675	      0.18853973	      0.99986699	      0.17126935	      0.58141878	      0.06455675	      0.01000000	      0.08519654	      0.00000000	      0.00000000
      0.38975650	     -0.00000000	      0.00000000	      0.00000000	      0.00000000	      0.00000000	      0.00000000	      0.00000000	      0.00000000	      0.46665626	     -1.33064221	     -0.00000000	     -0.00000000	     -1.11594733	     -2.03232846	      2.14326541	      3.66401250	      0.00000000	      0.00000000	      0.97216875	      0.18858076	      0.99986893	      0.17129701	      0.58356090	      0.06456730	      0.01000000	      0.08517608	      0.00000000	      0.00000000
      0.39014500	     -0.00000000	      0.00000000	      0.00000000	      0.00000000	      0.00000000	      0.00000000	      0.00000000	      0.00000000	      0.46614018	     -1.32619818	     -0.00000000	     -0.00000000	     -1.11673547	     -2.02510455	      2.14468620	      3.65038117	      0.00000000	      0.00000000	      0.97271533	      0.18863480	      0.99987145	      0.17133342	      0.58638522	      0.06458114	      0.01000000	      0.08514912	      0.00000000	      0.00000000
      0.39053349	     -0.00000000	      0.00000000	      0.00000000	      0.00000000	      0.00000000	      0.00000000	      0.00000000	      0.00000000	      0.46562583	     -1.32175168	     -0.00000000	     -0.00000000	     -1.11752080	     -2.01788189	      2.14610169	      3.63676186	      0.00000000	      0.00000000	      0.97325096	      0.18868878	      0.99987393	      0.17136973	      0.58920953	      0.06459490	      0.01000000	      0.08512216	      0.00000000	      0.00000000
      0.39083731	     -0.00000000	      0.00000000	      0.00000000	      0.00000000	      0.00000000	      0.00000000	      0.00000000	      0.00000000	      0.46522478	     -1.31827262	     -0.00000000	     -0.00000000	     -1.11813302	     -2.01223453	      2.14720499	      3.62611620	      0.00000000	      0.00000000	      0.97366236	      0.18873094	      0.99987583	      0.17139807	      0.59141828	      0.06460561	      0.01000000	      0.08510108	      0.00000000	      0.00000000
      0.39114113	     -0.00000000	      0.00000000	      0.00000000	      0.00000000	      0.00000000	      0.00000000	      0.00000000	      0.00000000	      0.46482479	     -1.31479216	     -0.00000000	     -0.00000000	     -1.11874352	     -2.00658801	      2.14830506	      3.61547815	      0.00000000	      0.00000000	      0.97406731	      0.18877305	      0.99987770	      0.17142636	      0.59362704	      0.06461628	      0.01000000	      0.08508001	      0.00000000	      0.00000000
      0.39148509	     -0.00000000	      0.00000000	      0.00000000	      0.00000000	      0.00000000	      0.00000000	      0.00000000	      0.00000000	      0.46437323	     -1.31085019	     -0.00000000	     -0.00000000	     -1.11943261	     -2.00019659	      2.14954659	      3.60344133	      0.00000000	      0.00000000	      0.97451811	      0.18882068	      0.99987979	      0.17145831	      0.59612765	      0.06462830	      0.01000000	      0.08505615	      0.00000000	      0.00000000
      0.39182905	     -0.00000000	      0.00000000	      0.00000000	      0.00000000	      0.00000000	      0.00000000	      0.00000000	      0.00000000	      0.46392302	     -1.30690656	     -0.00000000	     -0.00000000	     -1.12011951	     -1.99380637	      2.15078397	      3.59141379	      0.00000000	      0.00000000	      0.97496092	      0.18886825	      0.99988184	      0.17149020	      0.59862826	      0.06464026	      0.01000000	      0.08503230	      0.00000000	      0.00000000
      0.39215274	     -0.00000000	      0.00000000	      0.00000000	      0.00000000	      0.00000000	      0.00000000	      0.00000000	      0.00000000	      0.46350060	     -1.30319400	     -0.00000000	     -0.00000000	     -1.12076390	     -1.98779417	      2.15194462	      3.58010240	      0.00000000	      0.00000000	      0.97537046	      0.18891296	      0.99988373	      0.17152014	      0.60098143	      0.06465146	      0.01000000	      0.08500987	      0.00000000	      0.00000000
      0.39254882	     -0.00000000	      0.00000000	      0.00000000	      0.00000000	      0.00000000	      0.00000000	      0.00000000	      0.00000000	      0.46298532	     -1.29864916	     -0.00000000	     -0.00000000	     -1.12154978	     -1.98043875	      2.15335991	      3.56627121	      0.00000000	      0.00000000	      0.97586234	      0.18896759	      0.99988601	      0.17155670	      0.60386095	      0.06466510	      0.01000000	      0.08498242	      0.00000000	      0.00000000
      0.39294491	     -0.00000000	      0.00000000	      0.00000000	      0.00000000	      0.00000000	      0.00000000	      0.00000000	      0.00000000	      0.46247185	     -1.29410240	     -0.00000000	     -0.00000000	     -1.12233274	     -1.97308509	      2.15476972	      3.55245232	      0.00000000	      0.00000000	      0.97634422	      0.18902214	      0.99988825	      0.17159316	      0.60674048	      0.06467866	      0.01000000	      0.08495497	      0.00000000	      0.00000000
      0.39319368	     -0.00000000	      0.00000000	      0.00000000	      0.00000000	      0.00000000	      0.00000000	      0.00000000	      0.00000000	      0.46215026	     -1.29124574	     -0.00000000	     -0.00000000	     -1.12282302	     -1.96846742	      2.15565239	      3.54377843	      0.00000000	      0.00000000	      0.97664185	      0.18905635	      0.99988963	      0.17161601	      0.60854905	      0.06468714	      0.01000000	      0.08493774	      0.00000000	      0.00000000
      0.39359643	     -0.00000000	      0.00000000	      0.00000000	      0.00000000	      0.00000000	      0.00000000	      0.00000000	      0.00000000	      0.46163115	     -1.28661952	     -0.00000000	     -0.00000000	     -1.12361430	     -1.96099343	      2.15707681	      3.52974427	      0.00000000	      0.00000000	      0.97711565	      0.18911167	      0.99989183	      0.17165293	      0.61147700	      0.06470080	      0.01000000	      0.08490984	      0.00000000	      0.00000000
      0.39391841	     -0.00000000	      0.00000000	      0.00000000	      0.00000000	      0.00000000	      0.00000000	      0.00000000	      0.00000000	      0.46121747	     -1.28291972	     -0.00000000	     -0.00000000	     -1.12424476	     -1.95501937	      2.15821153	      3.51853641	      0.00000000	      0.00000000	      0.97748740	      0.18915583	      0.99989356	      0.17168238	      0.61381783	      0.06471167	      0.01000000	      0.08488755	      0.00000000	      0.00000000
      0.39424040	     -0.00000000	      0.00000000	      0.00000000	      0.00000000	      0.00000000	      0.00000000	      0.00000000	      0.00000000	      0.46080499	     -1.27921886	     -0.00000000	     -0.00000000	     -1.12487328	     -1.94904691	      2.15934265	      3.50733264	      0.00000000	      0.00000000	      0.97785301	      0.18919992	      0.99989526	      0.17171176	      0.61615866	      0.06472248	      0.01000000	      0.08486525	      0.00000000	      0.00000000
      0.39456238	     -0.00000000	      0.00000000	      0.00000000	      0.00000000	      0.00000000	      0.00000000	      0.00000000	      0.00000000	      0.46039369	     -1.27551700	     -0.00000000	     -0.00000000	     -1.12549989	     -1.94307564	      2.16047016	      3.49613931	      0.00000000	      0.00000000	      0.97821258	      0.18924396	      0.99989693	      0.17174109	      0.61849949	      0.06473325	      0.01000000	      0.08484297	      0.00000000	      0.00000000
      0.39488298	     -0.00000000	      0.00000000	      0.00000000	      0.00000000	      0.00000000	      0.00000000	      0.00000000	      0.00000000	      0.45998536	     -1.27183016	     -0.00000000	     -0.00000000	     -1.12612188	     -1.93713165	      2.16158923	      3.48500041	      0.00000000	      0.00000000	      0.97856471	      0.18928774	      0.99989857	      0.17177022	      0.62083022	      0.06474391	      0.01000000	      0.08482078	      0.00000000	      0.00000000
      0.39520358	     -0.00000000	      0.00000000	      0.00000000	      0.00000000	      0.00000000	      0.00000000	      0.00000000	      0.00000000	      0.45957820	     -1.26814243	     -0.00000000	     -0.00000000	     -1.12674196	     -1.93118898	      2.16270472	      3.47387063	      0.00000000	      0.00000000	      0.97891105	      0.18933145	      0.99990018	      0.17179929	      0.62316095	      0.06475453	      0.01000000	      0.08479860	      0.00000000	      0.00000000
      0.39551620	     -0.00000000	      0.00000000	      0.00000000	      0.00000000	      0.00000000	      0.00000000	      0.00000000	      0.00000000	      0.45918231	     -1.26454556	     -0.00000000	     -0.00000000	     -1.12734480	     -1.92539551	      2.16378905	      3.46302452	      0.00000000	      0.00000000	      0.97924331	      0.18937401	      0.99990173	      0.17182758	      0.62543373	      0.06476483	      0.01000000	      0.08477697	      0.00000000	      0.00000000
      0.39590413	     -0.00000000	      0.00000000	      0.00000000	      0.00000000	      0.00000000	      0.00000000	      0.00000000	      0.00000000	      0.45869263	     -1.26008129	     -0.00000000	     -0.00000000	     -1.12809031	     -1.91820856	      2.16512983	      3.44957666	      0.00000000	      0.00000000	      0.97964821	      0.18942674	      0.99990362	      0.17186260	      0.62825392	      0.06477755	      0.01000000	      0.08475014	      0.00000000	      0.00000000
      0.39629205	     -0.00000000	      0.00000000	      0.00000000	      0.00000000	      0.00000000	      0.00000000	      0.00000000	      0.00000000	      0.45820468	     -1.25561592	     -0.00000000	     -0.00000000	     -1.12883303	     -1.91102372	      2.16646539	      3.43614175	      0.00000000	      0.00000000	      0.98004510	      0.18947937	      0.99990547	      0.17189753	      0.63107412	      0.06479020	      0.01000000	      0.08472332	      0.00000000	      0.00000000
      0.39658364	     -0.00000000	      0.00000000	      0.00000000	      0.00000000	      0.00000000	      0.00000000	      0.00000000	      0.00000000	      0.45783905	     -1.25225881	     -0.00000000	     -0.00000000	     -1.12938947	     -1.90562473	      2.16746585	      3.42605020	      0.00000000	      0.00000000	      0.98033824	      0.18951887	      0.99990684	      0.17192372	      0.63319394	      0.06479966	      0.01000000	      0.08470316	      0.00000000	      0.00000000
      0.39695075	     -0.00000000	      0.00000000	      0.00000000	      0.00000000	      0.00000000	      0.00000000	      0.00000000	      0.00000000	      0.45738011	     -1.24803134	     -0.00000000	     -0.00000000	     -1.13008781	     -1.89882903	      2.16872127	      3.41335448	      0.00000000	      0.00000000	      0.98070110	      0.18956851	      0.99990853	      0.17195663	      0.63586285	      0.06481151	      0.01000000	      0.08467779	      0.00000000	      0.00000000
      0.39731786	     -0.00000000	      0.00000000	      0.00000000	      0.00000000	      0.00000000	      0.00000000	      0.00000000	      0.00000000	      0.45692271	     -1.24380307	     -0.00000000	     -0.00000000	     -1.13078365	     -1.89203534	      2.16997203	      3.40067038	      0.00000000	      0.00000000	      0.98105718	      0.18961805	      0.99991020	      0.17198945	      0.63853176	      0.06482329	      0.01000000	      0.08465242	      0.00000000	      0.00000000
      0.39761193	     -0.00000000	      0.00000000	      0.00000000	      0.00000000	      0.00000000	      0.00000000	      0.00000000	      0.00000000	      0.45655745	     -1.24041561	     -0.00000000	     -0.00000000	     -1.13133923	     -1.88659503	      2.17097056	      3.39051750	      0.00000000	      0.00000000	      0.98133759	      0.18965767	      0.99991151	      0.17201568	      0.64066961	      0.06483269	      0.01000000	      0.08463211	      0.00000000	      0.00000000
      0.39800327	     -0.00000000	      0.00000000	      0.00000000	      0.00000000	      0.00000000	      0.00000000	      0.00000000	      0.00000000	      0.45607291	     -1.23590692	     -0.00000000	     -0.00000000	     -1.13207611	     -1.87935724	      2.17229476	      3.37701645	      0.00000000	      0.00000000	      0.98170423	      0.18971030	      0.99991322	      0.17205051	      0.64351463	      0.06484512	      0.01000000	      0.08460508	      0.00000000	      0.00000000
      0.39839461	     -0.00000000	      0.00000000	      0.00000000	      0.00000000	      0.00000000	      0.00000000	      0.00000000	      0.00000000	      0.45559013	     -1.23139753	     -0.00000000	     -0.00000000	     -1.13281016	     -1.87212172	      2.17361368	      3.36353059	      0.00000000	      0.00000000	      0.98206358	      0.18976282	      0.99991490	      0.17208524	      0.64635966	      0.06485748	      0.01000000	      0.08457805	      0.00000000	      0.00000000
      0.39867238	     -0.00000000	      0.00000000	      0.00000000	      0.00000000	      0.00000000	      0.00000000	      0.00000000	      0.00000000	      0.45524853	     -1.22819632	     -0.00000000	     -0.00000000	     -1.13332948	     -1.86698756	      2.17454665	      3.35396310	      0.00000000	      0.00000000	      0.98231430	      0.18980003	      0.99991608	      0.17210984	      0.64837909	      0.06486621	      0.01000000	      0.08455888	      0.00000000	      0.00000000
      0.39895016	     -0.00000000	      0.00000000	      0.00000000	      0.00000000	      0.00000000	      0.00000000	      0.00000000	      0.00000000	      0.45490781	     -1.22499481	     -0.00000000	     -0.00000000	     -1.13384737	     -1.86185455	      2.17547698	      3.34440370	      0.00000000	      0.00000000	      0.98256147	      0.18983718	      0.99991724	      0.17213439	      0.65039852	      0.06487491	      0.01000000	      0.08453970	      0.00000000	      0.00000000
      0.39928221	     -0.00000000	      0.00000000	      0.00000000	      0.00000000	      0.00000000	      0.00000000	      0.00000000	      0.00000000	      0.45450168	     -1.22116735	     -0.00000000	     -0.00000000	     -1.13446459	     -1.85572026	      2.17658561	      3.33298386	      0.00000000	      0.00000000	      0.98285235	      0.18988152	      0.99991860	      0.17216368	      0.65281255	      0.06488525	      0.01000000	      0.08451679	      0.00000000	      0.00000000
      0.39961427	     -0.00000000	      0.00000000	      0.00000000	      0.00000000	      0.00000000	      0.00000000	      0.00000000	      0.00000000	      0.45409682	     -1.21733955	     -0.00000000	     -0.00000000	     -1.13507977	     -1.84958775	      2.17769045	      3.32157405	      0.00000000	      0.00000000	      0.98313831	      0.18992578	      0.99991994	      0.17219289	      0.65522659	      0.06489554	      0.01000000	      0.08449388	      0.00000000	      0.00000000
      0.39993414	     -0.00000000	      0.00000000	      0.00000000	      0.00000000	      0.00000000	      0.00000000	      0.00000000	      0.00000000	      0.45370802	     -1.21365192	     -0.00000000	     -0.00000000	     -1.13567045	     -1.84368210	      2.17875116	      3.31059098	      0.00000000	      0.00000000	      0.98340922	      0.18996832	      0.99992121	      0.17222097	      0.65755204	      0.06490541	      0.01000000	      0.08447181	      0.00000000	      0.00000000
      0.40031862	     -0.00000000	      0.00000000	      0.00000000	      0.00000000	      0.00000000	      0.00000000	      0.00000000	      0.00000000	      0.45324225	     -1.20921912	     -0.00000000	     -0.00000000	     -1.13637795	     -1.83658589	      2.18002148	      3.29740106	      0.00000000	      0.00000000	      0.98372901	      0.19001936	      0.99992271	      0.17225464	      0.66034719	      0.06491720	      0.01000000	      0.08444529	      0.00000000	      0.00000000
      0.40070310	     -0.00000000	      0.00000000	      0.00000000	      0.00000000	      0.00000000	      0.00000000	      0.00000000	      0.00000000	      0.45277818	     -1.20478602	     -0.00000000	     -0.00000000	     -1.13708271	     -1.82949220	      2.18128673	      3.28422407	      0.00000000	      0.00000000	      0.98404257	      0.19007029	      0.99992418	      0.17228822	      0.66314235	      0.06492892	      0.01000000	      0.08441879	      0.00000000	      0.00000000
      0.40103819	     -0.00000000	      0.00000000	      0.00000000	      0.00000000	      0.00000000	      0.00000000	      0.00000000	      0.00000000	      0.45237511	     -1.20092211	     -0.00000000	     -0.00000000	     -1.13769473	     -1.82331177	      2.18238534	      3.27274923	      0.00000000	      0.00000000	      0.98431087	      0.19011457	      0.99992544	      0.17231740	      0.66557850	      0.06493908	      0.01000000	      0.08439569	      0.00000000	      0.00000000
      0.40137329	     -0.00000000	      0.00000000	      0.00000000	      0.00000000	      0.00000000	      0.00000000	      0.00000000	      0.00000000	      0.45197333	     -1.19705806	     -0.00000000	     -0.00000000	     -1.13830468	     -1.81713328	      2.18348010	      3.26128440	      0.00000000	      0.00000000	      0.98457460	      0.19015877	      0.99992668	      0.17234652	      0.66801465	      0.06494919	      0.01000000	      0.08437259	      0.00000000	      0.00000000
      0.40172777	     -0.00000000	      0.00000000	      0.00000000	      0.00000000	      0.00000000	      0.00000000	      0.00000000	      0.00000000	      0.45154972	     -1.19297042	     -0.00000000	     -0.00000000	     -1.13894766	     -1.81059969	      2.18463400	      3.24916627	      0.00000000	      0.00000000	      0.98484870	      0.19020543	      0.99992797	      0.17237725	      0.67059169	      0.06495983	      0.01000000	      0.08434817	      0.00000000	      0.00000000
      0.40208224	     -0.00000000	      0.00000000	      0.00000000	      0.00000000	      0.00000000	      0.00000000	      0.00000000	      0.00000000	      0.45112757	     -1.18888271	     -0.00000000	     -0.00000000	     -1.13958831	     -1.80406828	      2.18578361	      3.23705994	      0.00000000	      0.00000000	      0.98511788	      0.19025198	      0.99992923	      0.17240790	      0.67316873	      0.06497040	      0.01000000	      0.08432375	      0.00000000	      0.00000000
      0.40235285	     -0.00000000	      0.00000000	      0.00000000	      0.00000000	      0.00000000	      0.00000000	      0.00000000	      0.00000000	      0.45080627	     -1.18576210	     -0.00000000	     -0.00000000	     -1.14007584	     -1.79908374	      2.18665834	      3.22782451	      0.00000000	      0.00000000	      0.98532011	      0.19028745	      0.99993018	      0.17243124	      0.67513606	      0.06497844	      0.01000000	      0.08430511	      0.00000000	      0.00000000
      0.40272950	     -0.00000000	      0.00000000	      0.00000000	      0.00000000	      0.00000000	      0.00000000	      0.00000000	      0.00000000	      0.45036048	     -1.18141877	     -0.00000000	     -0.00000000	     -1.14075214	     -1.79214839	      2.18787166	      3.21498036	      0.00000000	      0.00000000	      0.98559697	      0.19033671	      0.99993149	      0.17246366	      0.67787425	      0.06498956	      0.01000000	      0.08427917	      0.00000000	      0.00000000
      0.40310614	     -0.00000000	      0.00000000	      0.00000000	      0.00000000	      0.00000000	      0.00000000	      0.00000000	      0.00000000	      0.44991632	     -1.17707550	     -0.00000000	     -0.00000000	     -1.14142584	     -1.78521547	      2.18908014	      3.20215101	      0.00000000	      0.00000000	      0.98586855	      0.19038586	      0.99993277	      0.17249598	      0.68061243	      0.06500062	      0.01000000	      0.08425325	      0.00000000	      0.00000000
      0.40338663	     -0.00000000	      0.00000000	      0.00000000	      0.00000000	      0.00000000	      0.00000000	      0.00000000	      0.00000000	      0.44958662	     -1.17384109	     -0.00000000	     -0.00000000	     -1.14192585	     -1.78005435	      2.18997697	      3.19260234	      0.00000000	      0.00000000	      0.98606743	      0.19042238	      0.99993370	      0.17252000	      0.68265158	      0.06500882	      0.01000000	      0.08423394	      0.00000000	      0.00000000
      0.40366712	     -0.00000000	      0.00000000	      0.00000000	      0.00000000	      0.00000000	      0.00000000	      0.00000000	      0.00000000	      0.44925782	     -1.17060677	     -0.00000000	     -0.00000000	     -1.14242441	     -1.77489460	      2.19087112	      3.18306216	      0.00000000	      0.00000000	      0.98626348	      0.19045883	      0.99993463	      0.17254397	      0.68469073	      0.06501697	      0.01000000	      0.08421464	      0.00000000	      0.00000000
      0.40398603	     -0.00000000	      0.00000000	      0.00000000	      0.00000000	      0.00000000	      0.00000000	      0.00000000	      0.00000000	      0.44888509	     -1.16692948	     -0.00000000	     -0.00000000	     -1.14298951	     -1.76902983	      2.19188452	      3.17222254	      0.00000000	      0.00000000	      0.98648301	      0.19050019	      0.99993566	      0.17257116	      0.68700924	      0.06502620	      0.01000000	      0.08419270	      0.00000000	      0.00000000
      0.40430494	     -0.00000000	      0.00000000	      0.00000000	      0.00000000	      0.00000000	      0.00000000	      0.00000000	      0.00000000	      0.44851352	     -1.16325236	     -0.00000000	     -0.00000000	     -1.14355275	     -1.76316694	      2.19289445	      3.16139245	      0.00000000	      0.00000000	      0.98669899	      0.19054147	      0.99993668	      0.17259828	      0.68932774	      0.06503539	      0.01000000	      0.08417076	      0.00000000	      0.00000000
      0.40464374	     -0.00000000	      0.00000000	      0.00000000	      0.00000000	      0.00000000	      0.00000000	      0.00000000	      0.00000000	      0.44812008	     -1.15934622	     -0.00000000	     -0.00000000	     -1.14414904	     -1.75694075	      2.19396357	      3.14989634	      0.00000000	      0.00000000	      0.98692462	      0.19058522	      0.99993774	      0.17262703	      0.69179077	      0.06504509	      0.01000000	      0.08414746	      0.00000000	      0.00000000
      0.40498253	     -0.00000000	      0.00000000	      0.00000000	      0.00000000	      0.00000000	      0.00000000	      0.00000000	      0.00000000	      0.44772796	     -1.15544033	     -0.00000000	     -0.00000000	     -1.14474323	     -1.75071669	      2.19502879	      3.13841116	      0.00000000	      0.00000000	      0.98714639	      0.19062888	      0.99993879	      0.17265570	      0.69425380	      0.06505474	      0.01000000	      0.08412417	      0.00000000	      0.00000000
      0.40527725	     -0.00000000	      0.00000000	      0.00000000	      0.00000000	      0.00000000	      0.00000000	      0.00000000	      0.00000000	      0.44738793	     -1.15204279	     -0.00000000	     -0.00000000	     -1.14525840	     -1.74530416	      2.19595227	      3.12842772	      0.00000000	      0.00000000	      0.98733621	      0.19066677	      0.99993968	      0.17268059	      0.69639641	      0.06506310	      0.01000000	      0.08410391	      0.00000000	      0.00000000
      0.40565627	     -0.00000000	      0.00000000	      0.00000000	      0.00000000	      0.00000000	      0.00000000	      0.00000000	      0.00000000	      0.44695211	     -1.14767379	     -0.00000000	     -0.00000000	     -1.14591859	     -1.73834599	      2.19713557	      3.11559971	      0.00000000	      0.00000000	      0.98757618	      0.19071538	      0.99994081	      0.17271251	      0.69915188	      0.06507378	      0.01000000	      0.08407786	      0.00000000	      0.00000000
      0.40603529	     -0.00000000	      0.00000000	      0.00000000	      0.00000000	      0.00000000	      0.00000000	      0.00000000	      0.00000000	      0.44651795	     -1.14330522	     -0.00000000	     -0.00000000	     -1.14657613	     -1.73139049	      2.19831401	      3.10278618	      0.00000000	      0.00000000	      0.98781156	      0.19076387	      0.99994193	      0.17274435	      0.70190734	      0.06508440	      0.01000000	      0.08405182	      0.00000000	      0.00000000
      0.40632970	     -0.00000000	      0.00000000	      0.00000000	      0.00000000	      0.00000000	      0.00000000	      0.00000000	      0.00000000	      0.44618185	     -1.13991218	     -0.00000000	     -0.00000000	     -1.14708508	     -1.72598976	      2.19922604	      3.09283986	      0.00000000	      0.00000000	      0.98799128	      0.19080144	      0.99994277	      0.17276901	      0.70404770	      0.06509260	      0.01000000	      0.08403159	      0.00000000	      0.00000000
      0.40662411	     -0.00000000	      0.00000000	      0.00000000	      0.00000000	      0.00000000	      0.00000000	      0.00000000	      0.00000000	      0.44584675	     -1.13651945	     -0.00000000	     -0.00000000	     -1.14759243	     -1.72059064	      2.20013514	      3.08290270	      0.00000000	      0.00000000	      0.98816833	      0.19083893	      0.99994361	      0.17279362	      0.70618805	      0.06510077	      0.01000000	      0.08401137	      0.00000000	      0.00000000
      0.40691339	     -0.00000000	      0.00000000	      0.00000000	      0.00000000	      0.00000000	      0.00000000	      0.00000000	      0.00000000	      0.44551846	     -1.13318616	     -0.00000000	     -0.00000000	     -1.14808939	     -1.71528732	      2.20102555	      3.07314556	      0.00000000	      0.00000000	      0.98833973	      0.19087569	      0.99994442	      0.17281775	      0.70829111	      0.06510875	      0.01000000	      0.08399151	      0.00000000	      0.00000000
      0.40728699	     -0.00000000	      0.00000000	      0.00000000	      0.00000000	      0.00000000	      0.00000000	      0.00000000	      0.00000000	      0.44509591	     -1.12888174	     -0.00000000	     -0.00000000	     -1.14872895	     -1.70844062	      2.20217132	      3.06055510	      0.00000000	      0.00000000	      0.98855739	      0.19092306	      0.99994545	      0.17284883	      0.71100718	      0.06511900	      0.01000000	      0.08396586	      0.00000000	      0.00000000
      0.40766059	     -0.00000000	      0.00000000	      0.00000000	      0.00000000	      0.00000000	      0.00000000	      0.00000000	      0.00000000	      0.44467496	     -1.12457793	     -0.00000000	     -0.00000000	     -1.14936594	     -1.70159659	      2.20331240	      3.04797874	      0.00000000	      0.00000000	      0.98877096	      0.19097029	      0.99994646	      0.17287982	      0.71372326	      0.06512920	      0.01000000	      0.08394022	      0.00000000	      0.00000000
      0.40794484	     -0.00000000	      0.00000000	      0.00000000	      0.00000000	      0.00000000	      0.00000000	      0.00000000	      0.00000000	      0.44435577	     -1.12130385	     -0.00000000	     -0.00000000	     -1.14984888	     -1.69639139	      2.20417742	      3.03841690	      0.00000000	      0.00000000	      0.98893075	      0.19100614	      0.99994721	      0.17290334	      0.71578974	      0.06513691	      0.01000000	      0.08392072	      0.00000000	      0.00000000
      0.40822909	     -0.00000000	      0.00000000	      0.00000000	      0.00000000	      0.00000000	      0.00000000	      0.00000000	      0.00000000	      0.44403750	     -1.11803016	     -0.00000000	     -0.00000000	     -1.15033034	     -1.69118775	      2.20503973	      3.02886337	      0.00000000	      0.00000000	      0.98908824	      0.19104192	      0.99994796	      0.17292681	      0.71785623	      0.06514458	      0.01000000	      0.08390122	      0.00000000	      0.00000000
      0.40855733	     -0.00000000	      0.00000000	      0.00000000	      0.00000000	      0.00000000	      0.00000000	      0.00000000	      0.00000000	      0.44367113	     -1.11425024	     -0.00000000	     -0.00000000	     -1.15088448	     -1.68518071	      2.20603214	      3.01783930	      0.00000000	      0.00000000	      0.98926731	      0.19108314	      0.99994881	      0.17295385	      0.72024258	      0.06515340	      0.01000000	      0.08387870	      0.00000000	      0.00000000
      0.40888558	     -0.00000000	      0.00000000	      0.00000000	      0.00000000	      0.00000000	      0.00000000	      0.00000000	      0.00000000	      0.44330600	     -1.11047087	     -0.00000000	     -0.00000000	     -1.15143665	     -1.67917581	      2.20702093	      3.00682572	      0.00000000	      0.00000000	      0.98944342	      0.19112425	      0.99994964	      0.17298082	      0.72262894	      0.06516217	      0.01000000	      0.08385619	      0.00000000	      0.00000000
      0.40918449	     -0.00000000	      0.00000000	      0.00000000	      0.00000000	      0.00000000	      0.00000000	      0.00000000	      0.00000000	      0.44297459	     -1.10702981	     -0.00000000	     -0.00000000	     -1.15193775	     -1.67370956	      2.20791819	      2.99680435	      0.00000000	      0.00000000	      0.98960125	      0.19116160	      0.99995039	      0.17300532	      0.72480200	      0.06517012	      0.01000000	      0.08383570	      0.00000000	      0.00000000
      0.40955851	     -0.00000000	      0.00000000	      0.00000000	      0.00000000	      0.00000000	      0.00000000	      0.00000000	      0.00000000	      0.44256134	     -1.10272476	     -0.00000000	     -0.00000000	     -1.15256247	     -1.66687230	      2.20903672	      2.98427596	      0.00000000	      0.00000000	      0.98979539	      0.19120822	      0.99995131	      0.17303590	      0.72752113	      0.06518000	      0.01000000	      0.08381006	      0.00000000	      0.00000000
      0.40993253	     -0.00000000	     -0.00000000	      0.00000000	      0.00000000	      0.00000000	      0.00000000	      0.00000000	      0.00000000	      0.44214970	     -1.09842054	     -0.00000000	     -0.00000000	     -1.15318464	     -1.66003782	      2.21015056	      2.97176137	      0.00000000	      0.00000000	      0.98998589	      0.19125470	      0.99995221	      0.17306638	      0.73024026	      0.06518983	      0.01000000	      0.08378444	      0.00000000	      0.00000000
      0.41021715	     -0.00000000	     -0.00000000	      0.00000000	      0.00000000	      0.00000000	      0.00000000	      0.00000000	      0.00000000	      0.44183754	     -1.09514571	     -0.00000000	     -0.00000000	     -1.15365638	     -1.65483898	      2.21099502	      2.96224538	      0.00000000	      0.00000000	      0.99012844	      0.19128998	      0.99995288	      0.17308952	      0.73230944	      0.06519726	      0.01000000	      0.08376494	      0.00000000	      0.00000000
      0.41050177	     -0.00000000	     -0.00000000	      0.00000000	      0.00000000	      0.00000000	      0.00000000	      0.00000000	      0.00000000	      0.44152631	     -1.09187140	     -0.00000000	     -0.00000000	     -1.15412664	     -1.64964175	      2.21183678	      2.95273743	      0.00000000	      0.00000000	      0.99026896	      0.19132518	      0.99995355	      0.17311261	      0.73437862	      0.06520466	      0.01000000	      0.08374544	      0.00000000	      0.00000000
      0.41083959	     -0.00000000	      0.00000000	      0.00000000	      0.00000000	      0.00000000	      0.00000000	      0.00000000	      0.00000000	      0.44115810	     -1.08798568	     -0.00000000	     -0.00000000	     -1.15468289	     -1.64347520	      2.21283238	      2.94146087	      0.00000000	      0.00000000	      0.99043312	      0.19136686	      0.99995433	      0.17313995	      0.73683460	      0.06521340	      0.01000000	      0.08372231	      0.00000000	      0.00000000
      0.41117742	     -0.00000000	      0.00000000	      0.00000000	      0.00000000	      0.00000000	      0.00000000	      0.00000000	      0.00000000	      0.44079121	     -1.08410073	     -0.00000000	     -0.00000000	     -1.15523705	     -1.63731095	      2.21382418	      2.93019568	      0.00000000	      0.00000000	      0.99059450	      0.19140843	      0.99995509	      0.17316722	      0.73929058	      0.06522208	      0.01000000	      0.08369918	      0.00000000	      0.00000000
      0.41145226	     -0.00000000	      0.00000000	      0.00000000	      0.00000000	      0.00000000	      0.00000000	      0.00000000	      0.00000000	      0.44049368	     -1.08094062	     -0.00000000	     -0.00000000	     -1.15568637	     -1.63229768	      2.21462827	      2.92103753	      0.00000000	      0.00000000	      0.99072377	      0.19144217	      0.99995571	      0.17318935	      0.74128870	      0.06522911	      0.01000000	      0.08368036	      0.00000000	      0.00000000
      0.41181378	     -0.00000000	      0.00000000	      0.00000000	      0.00000000	      0.00000000	      0.00000000	      0.00000000	      0.00000000	      0.44010366	     -1.07678482	     -0.00000000	     -0.00000000	     -1.15627527	     -1.62570594	      2.21568209	      2.90900164	      0.00000000	      0.00000000	      0.99089108	      0.19148643	      0.99995650	      0.17321838	      0.74391691	      0.06523830	      0.01000000	      0.08365562	      0.00000000	      0.00000000
      0.41217529	     -0.00000000	      0.00000000	      0.00000000	      0.00000000	      0.00000000	      0.00000000	      0.00000000	      0.00000000	      0.43971514	     -1.07262997	     -0.00000000	     -0.00000000	     -1.15686180	     -1.61911683	      2.21673156	      2.89697903	      0.00000000	      0.00000000	      0.99105535	      0.19153056	      0.99995728	      0.17324733	      0.74654512	      0.06524744	      0.01000000	      0.08363089	      0.00000000	      0.00000000
      0.41246050	     -0.00000000	      0.00000000	      0.00000000	      0.00000000	      0.00000000	      0.00000000	      0.00000000	      0.00000000	      0.43940968	     -1.06935273	     -0.00000000	     -0.00000000	     -1.15732285	     -1.61392045	      2.21755646	      2.88750086	      0.00000000	      0.00000000	      0.99118285	      0.19156528	      0.99995788	      0.17327011	      0.74861861	      0.06525461	      0.01000000	      0.08361138	      0.00000000	      0.00000000
      0.41274572	     -0.00000000	      0.00000000	      0.00000000	      0.00000000	      0.00000000	      0.00000000	      0.00000000	      0.00000000	      0.43910515	     -1.06607612	     -0.00000000	     -0.00000000	     -1.15778242	     -1.60872572	      2.21837867	      2.87803098	      0.00000000	      0.00000000	      0.99130851	      0.19159992	      0.99995848	      0.17329284	      0.75069211	      0.06526174	      0.01000000	      0.08359188	      0.00000000	      0.00000000
      0.41307150	     -0.00000000	      0.00000000	      0.00000000	      0.00000000	      0.00000000	      0.00000000	      0.00000000	      0.00000000	      0.43875846	     -1.06233424	     -0.00000000	     -0.00000000	     -1.15830555	     -1.60279425	      2.21931451	      2.86722244	      0.00000000	      0.00000000	      0.99144985	      0.19163939	      0.99995915	      0.17331874	      0.75306053	      0.06526985	      0.01000000	      0.08356960	      0.00000000	      0.00000000
      0.41339728	     -0.00000000	      0.00000000	      0.00000000	      0.00000000	      0.00000000	      0.00000000	      0.00000000	      0.00000000	      0.43841298	     -1.05859321	     -0.00000000	     -0.00000000	     -1.15882674	     -1.59686496	      2.22024684	      2.85642431	      0.00000000	      0.00000000	      0.99158887	      0.19167876	      0.99995981	      0.17334457	      0.75542895	      0.06527791	      0.01000000	      0.08354733	      0.00000000	      0.00000000
      0.41368935	     -0.00000000	      0.00000000	      0.00000000	      0.00000000	      0.00000000	      0.00000000	      0.00000000	      0.00000000	      0.43810428	     -1.05523994	     -0.00000000	     -0.00000000	     -1.15929237	     -1.59155103	      2.22107972	      2.84675092	      0.00000000	      0.00000000	      0.99171158	      0.19171395	      0.99996039	      0.17336767	      0.75755235	      0.06528510	      0.01000000	      0.08352737	      0.00000000	      0.00000000
      0.41405941	     -0.00000000	      0.00000000	      0.00000000	      0.00000000	      0.00000000	      0.00000000	      0.00000000	      0.00000000	      0.43771457	     -1.05099245	     -0.00000000	     -0.00000000	     -1.15988008	     -1.58482100	      2.22213091	      2.83450590	      0.00000000	      0.00000000	      0.99186446	      0.19175843	      0.99996112	      0.17339686	      0.76024264	      0.06529415	      0.01000000	      0.08350209	      0.00000000	      0.00000000
      0.41442946	     -0.00000000	      0.00000000	      0.00000000	      0.00000000	      0.00000000	      0.00000000	      0.00000000	      0.00000000	      0.43732643	     -1.04674614	     -0.00000000	     -0.00000000	     -1.16046531	     -1.57809380	      2.22317756	      2.82227464	      0.00000000	      0.00000000	      0.99201450	      0.19180276	      0.99996183	      0.17342596	      0.76293294	      0.06530314	      0.01000000	      0.08347681	      0.00000000	      0.00000000
      0.41470981	     -0.00000000	      0.00000000	      0.00000000	      0.00000000	      0.00000000	      0.00000000	      0.00000000	      0.00000000	      0.43703343	     -1.04353000	     -0.00000000	     -0.00000000	     -1.16090701	     -1.57299941	      2.22396748	      2.81301536	      0.00000000	      0.00000000	      0.99212632	      0.19183625	      0.99996236	      0.17344794	      0.76497106	      0.06530992	      0.01000000	      0.08345767	      0.00000000	      0.00000000
      0.41499016	     -0.00000000	      0.00000000	      0.00000000	      0.00000000	      0.00000000	      0.00000000	      0.00000000	      0.00000000	      0.43674133	     -1.04031456	     -0.00000000	     -0.00000000	     -1.16134728	     -1.56790665	      2.22475480	      2.80376410	      0.00000000	      0.00000000	      0.99223656	      0.19186966	      0.99996289	      0.17346988	      0.76700918	      0.06531666	      0.01000000	      0.08343852	      0.00000000	      0.00000000
      0.41531710	     -0.00000000	      0.00000000	      0.00000000	      0.00000000	      0.00000000	      0.00000000	      0.00000000	      0.00000000	      0.43640182	     -1.03656557	     -0.00000000	     -0.00000000	     -1.16185893	     -1.56196956	      2.22566971	      2.79298346	      0.00000000	      0.00000000	      0.99236316	      0.19190852	      0.99996349	      0.17349540	      0.76938606	      0.06532448	      0.01000000	      0.08341621	      0.00000000	      0.00000000
      0.41564404	     -0.00000000	      0.00000000	      0.00000000	      0.00000000	      0.00000000	      0.00000000	      0.00000000	      0.00000000	      0.43606353	     -1.03281757	     -0.00000000	     -0.00000000	     -1.16236863	     -1.55603470	      2.22658110	      2.78221336	      0.00000000	      0.00000000	      0.99248769	      0.19194728	      0.99996408	      0.17352086	      0.77176294	      0.06533225	      0.01000000	      0.08339389	      0.00000000	      0.00000000
      0.41591077	     -0.00000000	      0.00000000	      0.00000000	      0.00000000	      0.00000000	      0.00000000	      0.00000000	      0.00000000	      0.43578846	     -1.02976060	     -0.00000000	     -0.00000000	     -1.16278302	     -1.55119463	      2.22732202	      2.77343357	      0.00000000	      0.00000000	      0.99258777	      0.19197881	      0.99996456	      0.17354157	      0.77370205	      0.06533856	      0.01000000	      0.08337570	      0.00000000	      0.00000000
      0.41628133	     -0.00000000	      0.00000000	      0.00000000	      0.00000000	      0.00000000	      0.00000000	      0.00000000	      0.00000000	      0.43540766	     -1.02551480	     -0.00000000	     -0.00000000	     -1.16335658	     -1.54447308	      2.22834747	      2.76124625	      0.00000000	      0.00000000	      0.99272458	      0.19202249	      0.99996521	      0.17357027	      0.77639598	      0.06534727	      0.01000000	      0.08335042	      0.00000000	      0.00000000
      0.41665188	     -0.00000000	      0.00000000	      0.00000000	      0.00000000	      0.00000000	      0.00000000	      0.00000000	      0.00000000	      0.43502844	     -1.02127033	     -0.00000000	     -0.00000000	     -1.16392765	     -1.53775430	      2.22936841	      2.74907399	      0.00000000	      0.00000000	      0.99285886	      0.19206603	      0.99996585	      0.17359888	      0.77908992	      0.06535593	      0.01000000	      0.08332515	      0.00000000	      0.00000000
      0.41690734	     -0.00000000	      0.00000000	      0.00000000	      0.00000000	      0.00000000	      0.00000000	      0.00000000	      0.00000000	      0.43476792	     -1.01834498	     -0.00000000	     -0.00000000	     -1.16431989	     -1.53312429	      2.23006962	      2.74068717	      0.00000000	      0.00000000	      0.99294997	      0.19209597	      0.99996628	      0.17361856	      0.78094711	      0.06536186	      0.01000000	      0.08330773	      0.00000000	      0.00000000
      0.41716280	     -0.00000000	      0.00000000	      0.00000000	      0.00000000	      0.00000000	      0.00000000	      0.00000000	      0.00000000	      0.43450815	     -1.01542029	     -0.00000000	     -0.00000000	     -1.16471095	     -1.52849558	      2.23076868	      2.73230777	      0.00000000	      0.00000000	      0.99303992	      0.19212583	      0.99996671	      0.17363819	      0.78280429	      0.06536776	      0.01000000	      0.08329032	      0.00000000	      0.00000000
      0.41748546	     -0.00000000	      0.00000000	      0.00000000	      0.00000000	      0.00000000	      0.00000000	      0.00000000	      0.00000000	      0.43418110	     -1.01172711	     -0.00000000	     -0.00000000	     -1.16520320	     -1.52265120	      2.23164860	      2.72173162	      0.00000000	      0.00000000	      0.99315188	      0.19216346	      0.99996724	      0.17366293	      0.78515007	      0.06537518	      0.01000000	      0.08326833	      0.00000000	      0.00000000
      0.41780813	     -0.00000000	      0.00000000	      0.00000000	      0.00000000	      0.00000000	      0.00000000	      0.00000000	      0.00000000	      0.43385525	     -1.00803499	     -0.00000000	     -0.00000000	     -1.16569357	     -1.51680901	      2.23252510	      2.71116576	      0.00000000	      0.00000000	      0.99326203	      0.19220097	      0.99996776	      0.17368760	      0.78749585	      0.06538256	      0.01000000	      0.08324634	      0.00000000	      0.00000000
      0.41806785	     -0.00000000	      0.00000000	      0.00000000	      0.00000000	      0.00000000	      0.00000000	      0.00000000	      0.00000000	      0.43359383	     -1.00506392	     -0.00000000	     -0.00000000	     -1.16608690	     -1.51210819	      2.23322814	      2.70266751	      0.00000000	      0.00000000	      0.99334940	      0.19223109	      0.99996818	      0.17370741	      0.78938401	      0.06538847	      0.01000000	      0.08322865	      0.00000000	      0.00000000
      0.41843760	     -0.00000000	      0.00000000	      0.00000000	      0.00000000	      0.00000000	      0.00000000	      0.00000000	      0.00000000	      0.43322299	     -1.00083539	     -0.00000000	     -0.00000000	     -1.16664476	     -1.50541846	      2.23422521	      2.69057886	      0.00000000	      0.00000000	      0.99347182	      0.19227384	      0.99996876	      0.17373553	      0.79207208	      0.06539683	      0.01000000	      0.08320347	      0.00000000	      0.00000000
      0.41880735	     -0.00000000	     -0.00000000	      0.00000000	      0.00000000	      0.00000000	      0.00000000	      0.00000000	      0.00000000	      0.43285371	     -0.99660833	     -0.00000000	     -0.00000000	     -1.16720015	     -1.49873150	      2.23521781	      2.67850543	      0.00000000	      0.00000000	      0.99359198	      0.19231644	      0.99996934	      0.17376357	      0.79476015	      0.06540513	      0.01000000	      0.08317829	      0.00000000	      0.00000000
      0.41905445	     -0.00000000	     -0.00000000	      0.00000000	      0.00000000	      0.00000000	      0.00000000	      0.00000000	      0.00000000	      0.43260780	     -0.99378418	     -0.00000000	     -0.00000000	     -1.16756994	     -1.49426442	      2.23587869	      2.67044088	      0.00000000	      0.00000000	      0.99367104	      0.19234484	      0.99996971	      0.17378226	      0.79655659	      0.06541065	      0.01000000	      0.08316147	      0.00000000	      0.00000000
      0.41930155	     -0.00000000	     -0.00000000	      0.00000000	      0.00000000	      0.00000000	      0.00000000	      0.00000000	      0.00000000	      0.43236258	     -0.99096070	     -0.00000000	     -0.00000000	     -1.16793863	     -1.48979855	      2.23653757	      2.66238341	      0.00000000	      0.00000000	      0.99374912	      0.19237316	      0.99997008	      0.17380091	      0.79835304	      0.06541614	      0.01000000	      0.08314465	      0.00000000	      0.00000000
      0.41962666	     -0.00000000	     -0.00000000	      0.00000000	      0.00000000	      0.00000000	      0.00000000	      0.00000000	      0.00000000	      0.43204102	     -0.98724701	     -0.00000000	     -0.00000000	     -1.16842201	     -1.48392508	      2.23740139	      2.65179025	      0.00000000	      0.00000000	      0.99385038	      0.19241033	      0.99997057	      0.17382539	      0.80071654	      0.06542333	      0.01000000	      0.08312253	      0.00000000	      0.00000000
      0.41995176	     -0.00000000	     -0.00000000	      0.00000000	      0.00000000	      0.00000000	      0.00000000	      0.00000000	      0.00000000	      0.43172066	     -0.98353449	     -0.00000000	     -0.00000000	     -1.16890348	     -1.47805385	      2.23826178	      2.64120759	      0.00000000	      0.00000000	      0.99394998	      0.19244739	      0.99997104	      0.17384980	      0.80308004	      0.06543047	      0.01000000	      0.08310042	      0.00000000	      0.00000000
      0.42021734	     -0.00000000	     -0.00000000	      0.00000000	      0.00000000	      0.00000000	      0.00000000	      0.00000000	      0.00000000	      0.43145986	     -0.98050260	     -0.00000000	     -0.00000000	     -1.16929539	     -1.47325938	      2.23896207	      2.63256908	      0.00000000	      0.00000000	      0.99403015	      0.19247758	      0.99997142	      0.17386969	      0.80501078	      0.06543627	      0.01000000	      0.08308236	      0.00000000	      0.00000000
      0.42057501	     -0.00000000	     -0.00000000	      0.00000000	      0.00000000	      0.00000000	      0.00000000	      0.00000000	      0.00000000	      0.43110989	     -0.97642058	     -0.00000000	     -0.00000000	     -1.16982118	     -1.46680469	      2.23990160	      2.62094460	      0.00000000	      0.00000000	      0.99413643	      0.19251811	      0.99997193	      0.17389641	      0.80761109	      0.06544404	      0.01000000	      0.08305804	      0.00000000	      0.00000000
      0.42093269	     -0.00000000	      0.00000000	      0.00000000	      0.00000000	      0.00000000	      0.00000000	      0.00000000	      0.00000000	      0.43076138	     -0.97234002	     -0.00000000	     -0.00000000	     -1.17034467	     -1.46035269	      2.24083697	      2.60933330	      0.00000000	      0.00000000	      0.99424081	      0.19255851	      0.99997243	      0.17392304	      0.81021139	      0.06545176	      0.01000000	      0.08303372	      0.00000000	      0.00000000
      0.42121604	     -0.00000000	      0.00000000	      0.00000000	      0.00000000	      0.00000000	      0.00000000	      0.00000000	      0.00000000	      0.43048632	     -0.96910843	     -0.00000000	     -0.00000000	     -1.17075774	     -1.45524346	      2.24157503	      2.60014115	      0.00000000	      0.00000000	      0.99432218	      0.19259042	      0.99997282	      0.17394408	      0.81227137	      0.06545784	      0.01000000	      0.08301447	      0.00000000	      0.00000000
      0.42149939	     -0.00000000	      0.00000000	      0.00000000	      0.00000000	      0.00000000	      0.00000000	      0.00000000	      0.00000000	      0.43021218	     -0.96587778	     -0.00000000	     -0.00000000	     -1.17116936	     -1.45013591	      2.24231049	      2.59095752	      0.00000000	      0.00000000	      0.99440239	      0.19262224	      0.99997320	      0.17396507	      0.81433135	      0.06546388	      0.01000000	      0.08299522	      0.00000000	      0.00000000
      0.42176860	     -0.00000000	      0.00000000	      0.00000000	      0.00000000	      0.00000000	      0.00000000	      0.00000000	      0.00000000	      0.42995257	     -0.96280937	     -0.00000000	     -0.00000000	     -1.17155909	     -1.44528509	      2.24300681	      2.58223869	      0.00000000	      0.00000000	      0.99447754	      0.19265239	      0.99997356	      0.17398497	      0.81628845	      0.06546959	      0.01000000	      0.08297693	      0.00000000	      0.00000000
      0.42213172	     -0.00000000	     -0.00000000	      0.00000000	      0.00000000	      0.00000000	      0.00000000	      0.00000000	      0.00000000	      0.42960371	     -0.95867183	     -0.00000000	     -0.00000000	     -1.17208271	     -1.43874449	      2.24394234	      2.57048802	      0.00000000	      0.00000000	      0.99457731	      0.19269293	      0.99997403	      0.17401173	      0.81892833	      0.06547725	      0.01000000	      0.08295227	      0.00000000	      0.00000000
      0.42249484	     -0.00000000	     -0.00000000	      0.00000000	      0.00000000	      0.00000000	      0.00000000	      0.00000000	      0.00000000	      0.42925635	     -0.95453589	     -0.00000000	     -0.00000000	     -1.17260396	     -1.43220666	      2.24487360	      2.55875113	      0.00000000	      0.00000000	      0.99467526	      0.19273333	      0.99997450	      0.17403840	      0.82156821	      0.06548485	      0.01000000	      0.08292762	      0.00000000	      0.00000000
      0.42276148	     -0.00000000	     -0.00000000	      0.00000000	      0.00000000	      0.00000000	      0.00000000	      0.00000000	      0.00000000	      0.42900223	     -0.95149986	     -0.00000000	     -0.00000000	     -1.17298521	     -1.42740784	      2.24555472	      2.55013818	      0.00000000	      0.00000000	      0.99474606	      0.19276291	      0.99997484	      0.17405794	      0.82350670	      0.06549040	      0.01000000	      0.08290952	      0.00000000	      0.00000000
      0.42302812	     -0.00000000	     -0.00000000	      0.00000000	      0.00000000	      0.00000000	      0.00000000	      0.00000000	      0.00000000	      0.42874893	     -0.94846470	     -0.00000000	     -0.00000000	     -1.17336518	     -1.42261050	      2.24623355	      2.54153289	      0.00000000	      0.00000000	      0.99481592	      0.19279240	      0.99997517	      0.17407743	      0.82544518	      0.06549593	      0.01000000	      0.08289142	      0.00000000	      0.00000000
      0.42333359	     -0.00000000	     -0.00000000	      0.00000000	      0.00000000	      0.00000000	      0.00000000	      0.00000000	      0.00000000	      0.42845973	     -0.94498867	     -0.00000000	     -0.00000000	     -1.17379890	     -1.41711657	      2.24700840	      2.53168173	      0.00000000	      0.00000000	      0.99489479	      0.19282610	      0.99997555	      0.17409970	      0.82766594	      0.06550222	      0.01000000	      0.08287070	      0.00000000	      0.00000000
      0.42363906	     -0.00000000	     -0.00000000	      0.00000000	      0.00000000	      0.00000000	      0.00000000	      0.00000000	      0.00000000	      0.42817160	     -0.94151381	     -0.00000000	     -0.00000000	     -1.17423095	     -1.41162464	      2.24778025	      2.52183946	      0.00000000	      0.00000000	      0.99497247	      0.19285970	      0.99997592	      0.17412191	      0.82988669	      0.06550847	      0.01000000	      0.08284998	      0.00000000	      0.00000000
      0.42395967	     -0.00000000	     -0.00000000	      0.00000000	      0.00000000	      0.00000000	      0.00000000	      0.00000000	      0.00000000	      0.42787032	     -0.93786789	     -0.00000000	     -0.00000000	     -1.17468261	     -1.40586261	      2.24858714	      2.51151752	      0.00000000	      0.00000000	      0.99505272	      0.19289485	      0.99997630	      0.17414515	      0.83221758	      0.06551499	      0.01000000	      0.08282824	      0.00000000	      0.00000000
      0.42428029	     -0.00000000	     -0.00000000	      0.00000000	      0.00000000	      0.00000000	      0.00000000	      0.00000000	      0.00000000	      0.42757021	     -0.93422327	     -0.00000000	     -0.00000000	     -1.17513243	     -1.40010280	      2.24939072	      2.50120540	      0.00000000	      0.00000000	      0.99513168	      0.19292989	      0.99997668	      0.17416834	      0.83454847	      0.06552147	      0.01000000	      0.08280650	      0.00000000	      0.00000000
      0.42457261	     -0.00000000	     -0.00000000	      0.00000000	      0.00000000	      0.00000000	      0.00000000	      0.00000000	      0.00000000	      0.42729760	     -0.93090152	     -0.00000000	     -0.00000000	     -1.17554094	     -1.39485342	      2.25012049	      2.49181104	      0.00000000	      0.00000000	      0.99520258	      0.19296173	      0.99997702	      0.17418941	      0.83667361	      0.06552735	      0.01000000	      0.08278669	      0.00000000	      0.00000000
      0.42493542	     -0.00000000	     -0.00000000	      0.00000000	      0.00000000	      0.00000000	      0.00000000	      0.00000000	      0.00000000	      0.42696061	     -0.92678018	     -0.00000000	     -0.00000000	     -1.17604583	     -1.38834063	      2.25102244	      2.48016156	      0.00000000	      0.00000000	      0.99528913	      0.19300113	      0.99997743	      0.17421550	      0.83931128	      0.06553459	      0.01000000	      0.08276210	      0.00000000	      0.00000000
      0.42529824	     -0.00000000	     -0.00000000	      0.00000000	      0.00000000	      0.00000000	      0.00000000	      0.00000000	      0.00000000	      0.42662510	     -0.92266056	     -0.00000000	     -0.00000000	     -1.17654836	     -1.38183070	      2.25192017	      2.46852469	      0.00000000	      0.00000000	      0.99537411	      0.19304038	      0.99997783	      0.17424150	      0.84194895	      0.06554178	      0.01000000	      0.08273753	      0.00000000	      0.00000000
      0.42557233	     -0.00000000	     -0.00000000	      0.00000000	      0.00000000	      0.00000000	      0.00000000	      0.00000000	      0.00000000	      0.42637263	     -0.91954950	     -0.00000000	     -0.00000000	     -1.17692644	     -1.37691470	      2.25259557	      2.45974046	      0.00000000	      0.00000000	      0.99543729	      0.19306994	      0.99997814	      0.17426109	      0.84394160	      0.06554718	      0.01000000	      0.08271897	      0.00000000	      0.00000000
      0.42590476	     -0.00000000	     -0.00000000	      0.00000000	      0.00000000	      0.00000000	      0.00000000	      0.00000000	      0.00000000	      0.42606757	     -0.91577759	     -0.00000000	     -0.00000000	     -1.17738318	     -1.37095453	      2.25341150	      2.44909584	      0.00000000	      0.00000000	      0.99551276	      0.19310568	      0.99997850	      0.17428478	      0.84635839	      0.06555368	      0.01000000	      0.08269646	      0.00000000	      0.00000000
      0.42631435	     -0.00000000	     -0.00000000	      0.00000000	      0.00000000	      0.00000000	      0.00000000	      0.00000000	      0.00000000	      0.42569344	     -0.91113231	     -0.00000000	     -0.00000000	     -1.17794320	     -1.36361448	      2.25441193	      2.43599388	      0.00000000	      0.00000000	      0.99560402	      0.19314954	      0.99997893	      0.17431387	      0.84933608	      0.06556164	      0.01000000	      0.08266874	      0.00000000	      0.00000000
      0.42665921	     -0.00000000	     -0.00000000	      0.00000000	      0.00000000	      0.00000000	      0.00000000	      0.00000000	      0.00000000	      0.42537990	     -0.90722288	     -0.00000000	     -0.00000000	     -1.17841239	     -1.35743717	      2.25525011	      2.42497572	      0.00000000	      0.00000000	      0.99567941	      0.19318633	      0.99997929	      0.17433828	      0.85184320	      0.06556829	      0.01000000	      0.08264540	      0.00000000	      0.00000000
      0.42692810	     -0.00000000	     -0.00000000	      0.00000000	      0.00000000	      0.00000000	      0.00000000	      0.00000000	      0.00000000	      0.42513636	     -0.90417572	     -0.00000000	     -0.00000000	     -1.17877675	     -1.35262252	      2.25590101	      2.41638988	      0.00000000	      0.00000000	      0.99573730	      0.19321492	      0.99997957	      0.17435726	      0.85379806	      0.06557344	      0.01000000	      0.08262721	      0.00000000	      0.00000000
      0.42719700	     -0.00000000	     -0.00000000	      0.00000000	      0.00000000	      0.00000000	      0.00000000	      0.00000000	      0.00000000	      0.42489364	     -0.90112954	     -0.00000000	     -0.00000000	     -1.17913981	     -1.34780939	      2.25654962	      2.40781173	      0.00000000	      0.00000000	      0.99579441	      0.19324343	      0.99997984	      0.17437619	      0.85575293	      0.06557856	      0.01000000	      0.08260903	      0.00000000	      0.00000000
      0.42748631	     -0.00000000	     -0.00000000	      0.00000000	      0.00000000	      0.00000000	      0.00000000	      0.00000000	      0.00000000	      0.42463341	     -0.89785318	     -0.00000000	     -0.00000000	     -1.17952900	     -1.34263263	      2.25724489	      2.39858883	      0.00000000	      0.00000000	      0.99585499	      0.19327402	      0.99998013	      0.17439651	      0.85785623	      0.06558404	      0.01000000	      0.08258946	      0.00000000	      0.00000000
      0.42784146	     -0.00000000	     -0.00000000	      0.00000000	      0.00000000	      0.00000000	      0.00000000	      0.00000000	      0.00000000	      0.42431524	     -0.89383274	     -0.00000000	     -0.00000000	     -1.18000472	     -1.33628024	      2.25809476	      2.38727709	      0.00000000	      0.00000000	      0.99592817	      0.19331144	      0.99998048	      0.17442138	      0.86043822	      0.06559073	      0.01000000	      0.08256546	      0.00000000	      0.00000000
      0.42819662	     -0.00000000	     -0.00000000	      0.00000000	      0.00000000	      0.00000000	      0.00000000	      0.00000000	      0.00000000	      0.42399851	     -0.88981405	     -0.00000000	     -0.00000000	     -1.18047818	     -1.32993061	      2.25894061	      2.37597702	      0.00000000	      0.00000000	      0.99600006	      0.19334873	      0.99998082	      0.17444617	      0.86302020	      0.06559736	      0.01000000	      0.08254146	      0.00000000	      0.00000000
      0.42845011	     -0.00000000	     -0.00000000	      0.00000000	      0.00000000	      0.00000000	      0.00000000	      0.00000000	      0.00000000	      0.42377331	     -0.88694681	     -0.00000000	     -0.00000000	     -1.18081473	     -1.32540035	      2.25954187	      2.36791813	      0.00000000	      0.00000000	      0.99605058	      0.19337525	      0.99998107	      0.17446382	      0.86486308	      0.06560207	      0.01000000	      0.08252433	      0.00000000	      0.00000000
[truncated: 5,873,603 more chars]
