# Supplementary material for: Musculoskeletal simulations to examine the effects of accentuated eccentric loading (AEL) on jump height
Source: PeerJ. 2023 Jan 23;11:e14687. doi: 10.7717/peerj.14687 (PMC9879160; doi:10.7717/peerj.14687)
Supplement: Supplemental Information 2 — Added15 folder contains the code and simulation results for a complete jump with an additional 15% model mass. Dropped15 folder contains the code and simulation results for the push-off phase with the original model mass. [file peerj-11-14687-s002.zip › Supplementary Simulation code and output results AEL15/Added15/Optimized_for_J_Results/TwoSegment_states_degrees.mot]

TwoSegment_states
version=1
nRows=12722
nColumns=29
inDegrees=yes

# SIMM Motion File Header:
name TwoSegment_states
datacolumns 29
datarows 12722
otherdata 1
range 0.000000 1.700000
endheader
time	/jointset/BoxCenter/BoxCenter_coord_0/value	/jointset/BoxCenter/BoxCenter_coord_0/speed	/jointset/BoxCenter/BoxCenter_coord_1/value	/jointset/BoxCenter/BoxCenter_coord_1/speed	/jointset/BoxCenter/BoxCenter_coord_2/value	/jointset/BoxCenter/BoxCenter_coord_2/speed	/jointset/BoxCenter/BoxCenter_coord_3/value	/jointset/BoxCenter/BoxCenter_coord_3/speed	/jointset/BoxCenter/BoxCenter_coord_4/value	/jointset/BoxCenter/BoxCenter_coord_4/speed	/jointset/BoxCenter/BoxCenter_coord_5/value	/jointset/BoxCenter/BoxCenter_coord_5/speed	/jointset/hip/hip_coordinate/value	/jointset/hip/hip_coordinate/speed	/jointset/knee/knee_coordinate/value	/jointset/knee/knee_coordinate/speed	/jointset/PlatformToGround/PlatformToGround_coord_0/value	/jointset/PlatformToGround/PlatformToGround_coord_0/speed	/forceset/vastus/activation	/forceset/vastus/fiber_length	/forceset/recfem/activation	/forceset/recfem/fiber_length	/forceset/glut/activation	/forceset/glut/fiber_length	/forceset/ham/activation	/forceset/ham/fiber_length	/forceset/hipLimitTorque/dissipatedEnergy	/forceset/kneeLimitTorque/dissipatedEnergy
      0.00000000	      0.00000000	      0.00000000	      0.00000000	      0.00000000	      0.00000000	      0.00000000	      0.00000000	      0.00000000	      0.88500000	      0.00000000	      0.00000000	      0.00000000	     -5.00000000	      0.00000000	     10.00000000	      0.00000000	      0.00000000	      0.00000000	      0.01000000	      0.12085176	      0.01000000	      0.15073687	      0.01000000	      0.03007345	      0.01000000	      0.11108101	      0.00000000	      0.00000000
      0.00010000	     -0.00000000	     -0.00000000	      0.00000000	      0.00000000	      0.00000000	      0.00000000	     -0.00000000	      0.00000000	      0.88499997	     -0.00055887	      0.00000000	      0.00000000	     -5.00000686	     -0.13509850	     10.00002702	      0.52563548	      0.00000000	      0.00000000	      0.01000000	      0.12085176	      0.01000000	      0.15073687	      0.01000000	      0.03007345	      0.01000000	      0.11108101	      0.00000000	      0.00000000
      0.00023094	     -0.00000000	      0.00000000	      0.00000000	      0.00000000	      0.00000000	      0.00000000	     -0.00000000	     -0.00000000	      0.88499985	     -0.00128071	      0.00000000	      0.00000000	     -5.00003527	     -0.29642633	     10.00013460	      1.09857089	      0.00000000	      0.00000000	      0.01000000	      0.12085176	      0.01000000	      0.15073687	      0.01000000	      0.03007345	      0.01000000	      0.11108101	      0.00000000	      0.00000000
      0.00036189	     -0.00000000	     -0.00000000	      0.00000000	      0.00000000	      0.00000000	     -0.00000000	     -0.00000000	     -0.00000000	      0.88499964	     -0.00199172	      0.00000000	      0.00000000	     -5.00008394	     -0.44515363	     10.00031053	      1.57518688	      0.00000000	      0.00000000	      0.01000000	      0.12085177	      0.01000000	      0.15073688	      0.01000000	      0.03007345	      0.01000000	      0.11108100	      0.00000000	      0.00000000
      0.00049283	     -0.00000000	      0.00000000	      0.00000000	     -0.00000000	      0.00000000	      0.00000000	     -0.00000000	     -0.00000000	      0.88499933	     -0.00269235	      0.00000000	     -0.00000000	     -5.00015148	     -0.58532435	     10.00054413	      1.98309554	      0.00000000	      0.00000000	      0.01000000	      0.12085179	      0.01000000	      0.15073689	      0.01000000	      0.03007345	      0.01000000	      0.11108100	      0.00000000	      0.00000000
      0.00062377	     -0.00000000	      0.00000000	      0.00000000	     -0.00000000	      0.00000000	      0.00000000	     -0.00000000	     -0.00000000	      0.88499893	     -0.00338297	      0.00000000	     -0.00000000	     -5.00023698	     -0.71986645	     10.00082776	      2.34234997	      0.00000000	      0.00000000	      0.01000000	      0.12085182	      0.01000000	      0.15073690	      0.01000000	      0.03007345	      0.01000000	      0.11108099	      0.00000000	      0.00000000
      0.00075471	      0.00000000	      0.00000000	      0.00000000	     -0.00000000	      0.00000000	     -0.00000000	     -0.00000000	     -0.00000000	      0.88499844	     -0.00406390	      0.00000000	      0.00000000	     -5.00033985	     -0.85090201	     10.00115608	      2.66754462	      0.00000000	      0.00000000	      0.01000000	      0.12085186	      0.01000000	      0.15073692	      0.01000000	      0.03007345	      0.01000000	      0.11108098	      0.00000000	      0.00000000
      0.00092167	      0.00000000	      0.00000000	     -0.00000000	     -0.00000000	      0.00000000	     -0.00000000	     -0.00000000	     -0.00000000	      0.88499769	     -0.00491852	      0.00000000	     -0.00000000	     -5.00049567	     -1.01527613	     10.00163373	      3.04926380	      0.00000000	      0.00000000	      0.01000000	      0.12085193	      0.01000000	      0.15073695	      0.01000000	      0.03007345	      0.01000000	      0.11108096	      0.00000000	      0.00000000
      0.00108864	      0.00000000	      0.00000000	     -0.00000000	     -0.00000000	     -0.00000000	     -0.00000000	     -0.00000000	      0.00000000	      0.88499680	     -0.00575839	      0.00000000	     -0.00000000	     -5.00067882	     -1.17861414	     10.00217302	      3.40801014	      0.00000000	      0.00000000	      0.01000000	      0.12085202	      0.01000000	      0.15073699	      0.01000000	      0.03007345	      0.01000000	      0.11108094	      0.00000000	      0.00000000
      0.00125560	      0.00000000	      0.00000000	     -0.00000000	     -0.00000000	     -0.00000000	     -0.00000000	     -0.00000000	     -0.00000000	      0.88499577	     -0.00658398	      0.00000000	     -0.00000000	     -5.00088926	     -1.34234916	     10.00277103	      3.75392793	      0.00000000	      0.00000000	      0.01000000	      0.12085214	      0.01000000	      0.15073705	      0.01000000	      0.03007345	      0.01000000	      0.11108091	      0.00000000	      0.00000000
      0.00146694	      0.00000000	      0.00000000	     -0.00000000	     -0.00000000	     -0.00000000	     -0.00000000	     -0.00000000	     -0.00000000	      0.88499427	     -0.00760923	     -0.00000000	     -0.00000000	     -5.00119501	     -1.55156931	     10.00360988	      4.18348236	      0.00000000	      0.00000000	      0.01000000	      0.12085232	      0.01000000	      0.15073713	      0.01000000	      0.03007345	      0.01000000	      0.11108086	      0.00000000	      0.00000000
      0.00167828	      0.00000000	      0.00000000	     -0.00000000	     -0.00000000	     -0.00000000	     -0.00000000	     -0.00000000	      0.00000000	      0.88499256	     -0.00861309	     -0.00000000	     -0.00000000	     -5.00154531	     -1.76396411	     10.00453921	      4.61118053	      0.00000000	      0.00000000	      0.01000000	      0.12085255	      0.01000000	      0.15073723	      0.01000000	      0.03007345	      0.01000000	      0.11108079	      0.00000000	      0.00000000
      0.00193496	      0.00000000	      0.00000000	     -0.00000000	     -0.00000000	     -0.00000000	     -0.00000000	     -0.00000000	      0.00000000	      0.88499019	     -0.00980462	     -0.00000000	     -0.00000000	     -5.00203172	     -2.02698335	     10.00578985	      5.13463169	      0.00000000	      0.00000000	      0.01000000	      0.12085289	      0.01000000	      0.15073739	      0.01000000	      0.03007345	      0.01000000	      0.11108070	      0.00000000	      0.00000000
      0.00219165	      0.00000000	      0.00000000	     -0.00000000	     -0.00000000	     -0.00000000	     -0.00000000	      0.00000000	      0.00000000	      0.88498753	     -0.01096694	     -0.00000000	     -0.00000000	     -5.00258640	     -2.29593567	     10.00717585	      5.66633311	      0.00000000	      0.00000000	      0.01000000	      0.12085329	      0.01000000	      0.15073757	      0.01000000	      0.03007345	      0.01000000	      0.11108059	      0.00000000	      0.00000000
      0.00252490	      0.00000000	      0.00000000	     -0.00000000	     -0.00000000	     -0.00000000	     -0.00000000	      0.00000000	      0.00000000	      0.88498363	     -0.01243433	     -0.00000000	      0.00000000	     -5.00341094	     -2.65409397	     10.00918127	      6.37186172	      0.00000000	      0.00000000	      0.01000000	      0.12085393	      0.01000000	      0.15073785	      0.01000000	      0.03007345	      0.01000000	      0.11108042	      0.00000000	      0.00000000
      0.00285816	      0.00000000	      0.00000000	     -0.00000000	     -0.00000000	     -0.00000000	     -0.00000000	      0.00000000	      0.00000000	      0.88497924	     -0.01385682	     -0.00000000	      0.00000000	     -5.00435650	     -3.02217622	     10.01142484	      7.09561497	      0.00000000	      0.00000000	      0.01000000	      0.12085470	      0.01000000	      0.15073819	      0.01000000	      0.03007345	      0.01000000	      0.11108021	      0.00000000	      0.00000000
      0.00331636	      0.00000000	      0.00000000	     -0.00000000	     -0.00000000	     -0.00000000	     -0.00000000	      0.00000000	      0.00000000	      0.88497246	     -0.01574340	     -0.00000000	      0.00000000	     -5.00586006	     -3.54372856	     10.01490945	      8.12016723	      0.00000000	      0.00000000	      0.01000000	      0.12085598	      0.01000000	      0.15073874	      0.01000000	      0.03007346	      0.01000000	      0.11107987	      0.00000000	      0.00000000
      0.00377455	      0.00000000	      0.00000000	     -0.00000000	     -0.00000000	     -0.00000000	     -0.00000000	      0.00000000	      0.00000000	      0.88496483	     -0.01755482	     -0.00000000	     -0.00000000	     -5.00760651	     -4.08215306	     10.01887104	      9.17727983	      0.00000000	      0.00000000	      0.01000000	      0.12085753	      0.01000000	      0.15073941	      0.01000000	      0.03007346	      0.01000000	      0.11107944	      0.00000000	      0.00000000
      0.00443132	      0.00000000	      0.00000000	     -0.00000000	     -0.00000000	     -0.00000000	     -0.00000000	      0.00000000	      0.00000000	      0.88495248	     -0.02003027	      0.00000000	      0.00000000	     -5.01054822	     -4.88108026	     10.02541002	     10.74523864	      0.00000000	      0.00000000	      0.01000000	      0.12086026	      0.01000000	      0.15074057	      0.01000000	      0.03007348	      0.01000000	      0.11107870	      0.00000000	      0.00000000
      0.00508809	      0.00000000	      0.00000000	     -0.00000000	     -0.00000000	     -0.00000000	     -0.00000000	      0.00000000	      0.00000000	      0.88493855	     -0.02237545	      0.00000000	     -0.00000000	     -5.01402438	     -5.70918860	     10.03299775	     12.36995562	      0.00000000	      0.00000000	      0.01000000	      0.12086361	      0.01000000	      0.15074199	      0.01000000	      0.03007352	      0.01000000	      0.11107778	      0.00000000	      0.00000000
      0.00611478	      0.00000000	      0.00000000	     -0.00000000	     -0.00000000	     -0.00000000	      0.00000000	      0.00000000	      0.00000000	      0.88491379	     -0.02580986	     -0.00000000	     -0.00000000	     -5.02057200	     -7.05548165	     10.04704357	     15.01063721	      0.00000000	      0.00000000	      0.01000000	      0.12087018	      0.01000000	      0.15074475	      0.01000000	      0.03007365	      0.01000000	      0.11107595	      0.00000000	      0.00000000
      0.00691445	      0.00000000	      0.00000000	     -0.00000000	     -0.00000000	     -0.00000000	      0.00000000	      0.00000000	      0.00000000	      0.88489214	     -0.02831250	     -0.00000000	     -0.00000000	     -5.02664657	     -8.14245383	     10.05989535	     17.14227622	      0.00000000	      0.00000000	      0.01000000	      0.12087650	      0.01000000	      0.15074740	      0.01000000	      0.03007387	      0.01000000	      0.11107418	      0.00000000	      0.00000000
      0.00771412	      0.00000000	     -0.00000000	     -0.00000000	      0.00000000	     -0.00000000	     -0.00000000	      0.00000000	      0.00000000	      0.88486854	     -0.03068351	     -0.00000000	     -0.00000000	     -5.03360229	     -9.25861516	     10.07447502	     19.33093379	      0.00000000	      0.00000000	      0.01000000	      0.12088391	      0.01000000	      0.15075049	      0.01000000	      0.03007427	      0.01000000	      0.11107208	      0.00000000	      0.00000000
      0.00851379	      0.00000000	     -0.00000000	     -0.00000000	     -0.00000000	     -0.00000000	      0.00000000	      0.00000000	      0.00000000	      0.88484310	     -0.03293848	     -0.00000000	     -0.00000000	     -5.04146103	    -10.40037410	     10.09082534	     21.56963413	      0.00000000	      0.00000000	      0.01000000	      0.12089247	      0.01000000	      0.15075407	      0.01000000	      0.03007499	      0.01000000	      0.11106962	      0.00000000	      0.00000000
      0.00931345	      0.00000000	     -0.00000000	     -0.00000000	      0.00000000	     -0.00000000	      0.00000000	      0.00000000	      0.00000000	      0.88481589	     -0.03509135	     -0.00000000	     -0.00000000	     -5.05024193	    -11.56449507	     10.10898376	     23.85208671	      0.00000000	      0.00000000	      0.01000000	      0.12090222	      0.01000000	      0.15075813	      0.01000000	      0.03007617	      0.01000000	      0.11106680	      0.00000000	      0.00000000
      0.01031496	      0.00000000	     -0.00000000	     -0.00000000	      0.00000000	     -0.00000000	      0.00000000	      0.00000000	     -0.00000000	      0.88477945	     -0.03766262	     -0.00000000	     -0.00000000	     -5.06256520	    -13.04955654	     10.13432529	     26.76372130	      0.00000000	      0.00000000	      0.01000000	      0.12091615	      0.01000000	      0.15076394	      0.01000000	      0.03007860	      0.01000000	      0.11106271	      0.00000000	      0.00000000
      0.01117276	     -0.00000000	     -0.00000000	     -0.00000000	      0.00000000	     -0.00000000	      0.00000000	      0.00000000	     -0.00000000	      0.88474623	     -0.03976965	     -0.00000000	     -0.00000000	     -5.07431215	    -14.34194975	     10.15836753	     29.29763612	      0.00000000	      0.00000000	      0.01000000	      0.12092965	      0.01000000	      0.15076958	      0.01000000	      0.03008179	      0.01000000	      0.11105870	      0.00000000	      0.00000000
      0.01192114	     -0.00000000	     -0.00000000	     -0.00000000	      0.00000000	      0.00000000	      0.00000000	      0.00000000	     -0.00000000	      0.88471580	     -0.04154620	     -0.00000000	     -0.00000000	     -5.08547143	    -15.48257379	     10.18112861	     31.53399165	      0.00000000	      0.00000000	      0.01000000	      0.12094263	      0.01000000	      0.15077500	      0.01000000	      0.03008558	      0.01000000	      0.11105481	      0.00000000	      0.00000000
      0.01266951	     -0.00000000	     -0.00000000	      0.00000000	      0.00000000	      0.00000000	      0.00000000	      0.00000000	      0.00000000	      0.88468406	     -0.04327283	     -0.00000000	     -0.00000000	     -5.09748835	    -16.63374509	     10.20557127	     33.79112730	      0.00000000	      0.00000000	      0.01000000	      0.12095676	      0.01000000	      0.15078091	      0.01000000	      0.03009042	      0.01000000	      0.11105053	      0.00000000	      0.00000000
      0.01351831	     -0.00000000	     -0.00000000	      0.00000000	      0.00000000	      0.00000000	      0.00000000	      0.00000000	      0.00000000	      0.88464652	     -0.04517904	     -0.00000000	     -0.00000000	     -5.11216501	    -17.95041543	     10.23534718	     36.37286255	      0.00000000	      0.00000000	      0.01000000	      0.12097419	      0.01000000	      0.15078821	      0.01000000	      0.03009723	      0.01000000	      0.11104520	      0.00000000	      0.00000000
      0.01436710	     -0.00000000	     -0.00000000	      0.00000000	      0.00000000	      0.00000000	      0.00000000	      0.00000000	      0.00000000	      0.88460738	     -0.04703821	     -0.00000000	      0.00000000	     -5.12796365	    -19.27719030	     10.26732314	     38.97460748	      0.00000000	      0.00000000	      0.01000000	      0.12099314	      0.01000000	      0.15079616	      0.01000000	      0.03010546	      0.01000000	      0.11103936	      0.00000000	      0.00000000
      0.01510582	     -0.00000000	     -0.00000000	      0.00000000	      0.00000000	      0.00000000	     -0.00000000	      0.00000000	      0.00000000	      0.88457204	     -0.04862412	     -0.00000000	      0.00000000	     -5.14263290	    -20.43898521	     10.29695536	     41.25295574	      0.00000000	      0.00000000	      0.01000000	      0.12101087	      0.01000000	      0.15080360	      0.01000000	      0.03011375	      0.01000000	      0.11103384	      0.00000000	      0.00000000
      0.01584455	     -0.00000000	     -0.00000000	      0.00000000	      0.00000000	      0.00000000	     -0.00000000	      0.00000000	     -0.00000000	      0.88453554	     -0.05018508	     -0.00000000	      0.00000000	     -5.15816255	    -21.60650665	     10.32827495	     43.54271958	      0.00000000	      0.00000000	      0.01000000	      0.12102978	      0.01000000	      0.15081155	      0.01000000	      0.03012306	      0.01000000	      0.11102790	      0.00000000	      0.00000000
      0.01677016	     -0.00000000	     -0.00000000	      0.00000000	      0.00000000	      0.00000000	     -0.00000000	      0.00000000	      0.00000000	      0.88448820	     -0.05211235	     -0.00000000	      0.00000000	     -5.17884162	    -23.07636755	     10.36991199	     46.42563344	      0.00000000	      0.00000000	      0.01000000	      0.12105514	      0.01000000	      0.15082222	      0.01000000	      0.03013607	      0.01000000	      0.11101987	      0.00000000	      0.00000000
      0.01743280	     -0.00000000	     -0.00000000	      0.00000000	      0.00000000	      0.00000000	     -0.00000000	      0.00000000	      0.00000000	      0.88445321	     -0.05347649	     -0.00000000	      0.00000000	     -5.19448258	    -24.13273305	     10.40136128	     48.49773830	      0.00000000	      0.00000000	      0.01000000	      0.12107444	      0.01000000	      0.15083036	      0.01000000	      0.03014627	      0.01000000	      0.11101372	      0.00000000	      0.00000000
      0.01809543	     -0.00000000	     -0.00000000	      0.00000000	      0.00000000	     -0.00000000	     -0.00000000	      0.00000000	      0.00000000	      0.88441733	     -0.05483063	     -0.00000000	     -0.00000000	     -5.21082452	    -25.19205638	     10.43418562	     50.57575391	      0.00000000	      0.00000000	      0.01000000	      0.12109471	      0.01000000	      0.15083891	      0.01000000	      0.03015718	      0.01000000	      0.11100721	      0.00000000	      0.00000000
      0.01904497	     -0.00000000	     -0.00000000	      0.00000000	      0.00000000	     -0.00000000	     -0.00000000	      0.00000000	      0.00000000	      0.88436435	     -0.05675845	     -0.00000000	     -0.00000000	     -5.23546773	    -26.71448173	     10.48362638	     53.56247702	      0.00000000	      0.00000000	      0.01000000	      0.12112543	      0.01000000	      0.15085188	      0.01000000	      0.03017399	      0.01000000	      0.11099726	      0.00000000	      0.00000000
      0.01985779	     -0.00000000	     -0.00000000	      0.00000000	      0.00000000	     -0.00000000	     -0.00000000	      0.00000000	      0.00000000	      0.88431755	     -0.05840128	     -0.00000000	     -0.00000000	     -5.25771282	    -28.02120391	     10.52820490	     56.12623110	      0.00000000	      0.00000000	      0.01000000	      0.12115332	      0.01000000	      0.15086368	      0.01000000	      0.03018945	      0.01000000	      0.11098817	      0.00000000	      0.00000000
      0.02056646	     -0.00000000	     -0.00000000	      0.00000000	      0.00000000	     -0.00000000	     -0.00000000	      0.00000000	      0.00000000	      0.88427565	     -0.05983112	     -0.00000000	     -0.00000000	     -5.27797507	    -29.16267835	     10.56877349	     58.36598148	      0.00000000	      0.00000000	      0.01000000	      0.12117883	      0.01000000	      0.15087448	      0.01000000	      0.03020370	      0.01000000	      0.11097979	      0.00000000	      0.00000000
      0.02127514	     -0.00000000	     -0.00000000	      0.00000000	      0.00000000	     -0.00000000	     -0.00000000	      0.00000000	      0.00000000	      0.88423274	     -0.06126107	     -0.00000000	     -0.00000000	     -5.29904688	    -30.30584459	     10.61093060	     60.60918728	      0.00000000	      0.00000000	      0.01000000	      0.12120546	      0.01000000	      0.15088577	      0.01000000	      0.03021867	      0.01000000	      0.11097098	      0.00000000	      0.00000000
      0.02202269	     -0.00000000	     -0.00000000	      0.00000000	      0.00000000	     -0.00000000	     -0.00000000	      0.00000000	      0.00000000	      0.88418638	     -0.06277193	     -0.00000000	     -0.00000000	     -5.32215336	    -31.51325434	     10.65712474	     62.97864989	      0.00000000	      0.00000000	      0.01000000	      0.12123477	      0.01000000	      0.15089820	      0.01000000	      0.03023521	      0.01000000	      0.11096124	      0.00000000	      0.00000000
      0.02277025	     -0.00000000	     -0.00000000	      0.00000000	     -0.00000000	     -0.00000000	     -0.00000000	      0.00000000	      0.00000000	      0.88413889	     -0.06428760	     -0.00000000	     -0.00000000	     -5.34616295	    -32.72192397	     10.70509121	     65.35075236	      0.00000000	      0.00000000	      0.01000000	      0.12126534	      0.01000000	      0.15091118	      0.01000000	      0.03025253	      0.01000000	      0.11095101	      0.00000000	      0.00000000
      0.02350164	     -0.00000000	     -0.00000000	      0.00000000	     -0.00000000	     -0.00000000	     -0.00000000	      0.00000000	      0.00000000	      0.88409133	     -0.06577723	     -0.00000000	     -0.00000000	     -5.37052819	    -33.90541926	     10.75373746	     67.67363208	      0.00000000	      0.00000000	      0.01000000	      0.12129645	      0.01000000	      0.15092440	      0.01000000	      0.03027020	      0.01000000	      0.11094054	      0.00000000	      0.00000000
      0.02423303	     -0.00000000	     -0.00000000	      0.00000000	     -0.00000000	     -0.00000000	     -0.00000000	      0.00000000	      0.00000000	      0.88404267	     -0.06727544	     -0.00000000	     -0.00000000	     -5.39575931	    -35.08962906	     10.80408326	     69.99807908	      0.00000000	      0.00000000	      0.01000000	      0.12132877	      0.01000000	      0.15093814	      0.01000000	      0.03028860	      0.01000000	      0.11092960	      0.00000000	      0.00000000
      0.02502522	     -0.00000000	     -0.00000000	      0.00000000	     -0.00000000	     -0.00000000	     -0.00000000	      0.00000000	      0.00000000	      0.88398873	     -0.06890993	     -0.00000000	     -0.00000000	     -5.42406519	    -36.37284955	     10.86053268	     72.51707207	      0.00000000	      0.00000000	      0.01000000	      0.12136513	      0.01000000	      0.15095362	      0.01000000	      0.03030933	      0.01000000	      0.11091722	      0.00000000	      0.00000000
      0.02581741	     -0.00000000	     -0.00000000	      0.00000000	      0.00000000	     -0.00000000	     -0.00000000	      0.00000000	      0.00000000	      0.88393349	     -0.07055867	     -0.00000000	     -0.00000000	     -5.45338778	    -37.65642784	     10.91897800	     75.03695384	      0.00000000	      0.00000000	      0.01000000	      0.12140291	      0.01000000	      0.15096972	      0.01000000	      0.03033090	      0.01000000	      0.11090428	      0.00000000	      0.00000000
      0.02656472	     -0.00000000	     -0.00000000	      0.00000000	      0.00000000	     -0.00000000	     -0.00000000	      0.00000000	      0.00000000	      0.88388017	     -0.07212884	     -0.00000000	      0.00000000	     -5.48198131	    -38.86742975	     10.97594225	     77.41454547	      0.00000000	      0.00000000	      0.01000000	      0.12143984	      0.01000000	      0.15098546	      0.01000000	      0.03035201	      0.01000000	      0.11089156	      0.00000000	      0.00000000
      0.02731203	     -0.00000000	     -0.00000000	      0.00000000	      0.00000000	     -0.00000000	     -0.00000000	      0.00000000	      0.00000000	      0.88382568	     -0.07371501	     -0.00000000	      0.00000000	     -5.51147982	    -40.07840207	     11.03468336	     79.79224571	      0.00000000	      0.00000000	      0.01000000	      0.12147802	      0.01000000	      0.15100176	      0.01000000	      0.03037386	      0.01000000	      0.11087833	      0.00000000	      0.00000000
      0.02805934	     -0.00000000	     -0.00000000	      0.00000000	      0.00000000	     -0.00000000	     -0.00000000	      0.00000000	      0.00000000	      0.88376999	     -0.07531863	     -0.00000000	      0.00000000	     -5.54188326	    -41.28920168	     11.09520131	     82.16978231	      0.00000000	      0.00000000	      0.01000000	      0.12151747	      0.01000000	      0.15101861	      0.01000000	      0.03039644	      0.01000000	      0.11086460	      0.00000000	      0.00000000
      0.02880665	     -0.00000000	     -0.00000000	      0.00000000	      0.00000000	     -0.00000000	     -0.00000000	      0.00000000	      0.00000000	      0.88371310	     -0.07694111	     -0.00000000	      0.00000000	     -5.57319142	    -42.49969443	     11.15749586	     84.54688114	      0.00000000	      0.00000000	      0.01000000	      0.12155817	      0.01000000	      0.15103600	      0.01000000	      0.03041976	      0.01000000	      0.11085034	      0.00000000	      0.00000000
      0.02955396	     -0.00000000	     -0.00000000	      0.00000000	      0.00000000	     -0.00000000	     -0.00000000	      0.00000000	      0.00000000	      0.88365499	     -0.07858375	     -0.00000000	      0.00000000	     -5.60540405	    -43.70976013	     11.22156660	     86.92330952	      0.00000000	      0.00000000	      0.01000000	      0.12160013	      0.01000000	      0.15105394	      0.01000000	      0.03044381	      0.01000000	      0.11083558	      0.00000000	      0.00000000
      0.03030127	     -0.00000000	     -0.00000000	      0.00000000	      0.00000000	     -0.00000000	     -0.00000000	      0.00000000	      0.00000000	      0.88359564	     -0.08024779	     -0.00000000	     -0.00000000	     -5.63852078	    -44.91928581	     11.28741295	     89.29883821	      0.00000000	      0.00000000	      0.01000000	      0.12164335	      0.01000000	      0.15107244	      0.01000000	      0.03046858	      0.01000000	      0.11082029	      0.00000000	      0.00000000
      0.03104858	     -0.00000000	     -0.00000000	      0.00000000	      0.00000000	     -0.00000000	     -0.00000000	      0.00000000	      0.00000000	      0.88353505	     -0.08193443	     -0.00000000	     -0.00000000	     -5.67254117	    -46.12816792	     11.35503416	     91.67326381	      0.00000000	      0.00000000	      0.01000000	      0.12168782	      0.01000000	      0.15109148	      0.01000000	      0.03049408	      0.01000000	      0.11080447	      0.00000000	      0.00000000
      0.03179589	     -0.00000000	     -0.00000000	      0.00000000	      0.00000000	     -0.00000000	     -0.00000000	      0.00000000	      0.00000000	      0.88347318	     -0.08364478	     -0.00000000	     -0.00000000	     -5.70746469	    -47.33630837	     11.42442932	     94.04638802	      0.00000000	      0.00000000	      0.01000000	      0.12173355	      0.01000000	      0.15111108	      0.01000000	      0.03052031	      0.01000000	      0.11078813	      0.00000000	      0.00000000
      0.03254320	     -0.00000000	     -0.00000000	      0.00000000	     -0.00000000	     -0.00000000	     -0.00000000	      0.00000000	      0.00000000	      0.88341002	     -0.08537995	     -0.00000000	     -0.00000000	     -5.74329076	    -48.54361509	     11.49559740	     96.41802792	      0.00000000	      0.00000000	      0.01000000	      0.12178054	      0.01000000	      0.15113122	      0.01000000	      0.03054726	      0.01000000	      0.11077125	      0.00000000	      0.00000000
      0.03329051	     -0.00000000	     -0.00000000	      0.00000000	     -0.00000000	     -0.00000000	     -0.00000000	      0.00000000	      0.00000000	      0.88334556	     -0.08714094	     -0.00000000	     -0.00000000	     -5.78001873	    -49.74999975	     11.56853722	     98.78800518	      0.00000000	      0.00000000	      0.01000000	      0.12182877	      0.01000000	      0.15115191	      0.01000000	      0.03057493	      0.01000000	      0.11075383	      0.00000000	      0.00000000
      0.03403782	     -0.00000000	      0.00000000	      0.00000000	     -0.00000000	     -0.00000000	     -0.00000000	      0.00000000	      0.00000000	      0.88327977	     -0.08892876	     -0.00000000	     -0.00000000	     -5.81764787	    -50.95537757	     11.64324747	    101.15614996	      0.00000000	      0.00000000	      0.01000000	      0.12187826	      0.01000000	      0.15117316	      0.01000000	      0.03060331	      0.01000000	      0.11073587	      0.00000000	      0.00000000
      0.03478513	     -0.00000000	     -0.00000000	      0.00000000	     -0.00000000	     -0.00000000	     -0.00000000	      0.00000000	      0.00000000	      0.88321264	     -0.09074435	     -0.00000000	     -0.00000000	     -5.85617739	    -52.15966591	     11.71972673	    103.52229539	      0.00000000	      0.00000000	      0.01000000	      0.12192900	      0.01000000	      0.15119495	      0.01000000	      0.03063241	      0.01000000	      0.11071737	      0.00000000	      0.00000000
      0.03553244	     -0.00000000	     -0.00000000	      0.00000000	      0.00000000	     -0.00000000	     -0.00000000	      0.00000000	      0.00000000	      0.88314414	     -0.09258862	     -0.00000000	     -0.00000000	     -5.89560647	    -53.36278386	     11.79797342	    105.88627850	      0.00000000	      0.00000000	      0.01000000	      0.12198099	      0.01000000	      0.15121729	      0.01000000	      0.03066223	      0.01000000	      0.11069832	      0.00000000	      0.00000000
      0.03627975	     -0.00000000	     -0.00000000	      0.00000000	     -0.00000000	     -0.00000000	     -0.00000000	      0.00000000	      0.00000000	      0.88307425	     -0.09446246	     -0.00000000	     -0.00000000	     -5.93593418	    -54.56465132	     11.87798589	    108.24793735	      0.00000000	      0.00000000	      0.01000000	      0.12203422	      0.01000000	      0.15124017	      0.01000000	      0.03069276	      0.01000000	      0.11067871	      0.00000000	      0.00000000
      0.03702706	     -0.00000000	     -0.00000000	      0.00000000	      0.00000000	     -0.00000000	     -0.00000000	      0.00000000	      0.00000000	      0.88300294	     -0.09636670	     -0.00000000	     -0.00000000	     -5.97715957	    -55.76518850	     11.95976233	    110.60711076	      0.00000000	      0.00000000	      0.01000000	      0.12208871	      0.01000000	      0.15126361	      0.01000000	      0.03072399	      0.01000000	      0.11065855	      0.00000000	      0.00000000
      0.03777437	     -0.00000000	     -0.00000000	      0.00000000	      0.00000000	     -0.00000000	     -0.00000000	      0.00000000	      0.00000000	      0.88293021	     -0.09830217	     -0.00000000	     -0.00000000	     -6.01928161	    -56.96431537	     12.04330082	    112.96363674	      0.00000000	      0.00000000	      0.01000000	      0.12214443	      0.01000000	      0.15128759	      0.01000000	      0.03075594	      0.01000000	      0.11063783	      0.00000000	      0.00000000
      0.03852168	     -0.00000000	     -0.00000000	      0.00000000	     -0.00000000	     -0.00000000	     -0.00000000	      0.00000000	      0.00000000	      0.88285601	     -0.10026965	     -0.00000000	     -0.00000000	     -6.06229921	    -58.16195116	     12.12859933	    115.31735185	      0.00000000	      0.00000000	      0.01000000	      0.12220140	      0.01000000	      0.15131212	      0.01000000	      0.03078859	      0.01000000	      0.11061654	      0.00000000	      0.00000000
      0.03926899	     -0.00000000	     -0.00000000	      0.00000000	      0.00000000	     -0.00000000	     -0.00000000	      0.00000000	      0.00000000	      0.88278033	     -0.10226990	     -0.00000000	     -0.00000000	     -6.10621124	    -59.35801395	     12.21565569	    117.66809026	      0.00000000	      0.00000000	      0.01000000	      0.12225961	      0.01000000	      0.15133719	      0.01000000	      0.03082194	      0.01000000	      0.11059468	      0.00000000	      0.00000000
      0.04001630	     -0.00000000	     -0.00000000	      0.00000000	      0.00000000	     -0.00000000	     -0.00000000	      0.00000000	      0.00000000	      0.88270315	     -0.10430366	     -0.00000000	     -0.00000000	     -6.15101649	    -60.55242037	     12.30446761	    120.01568311	      0.00000000	      0.00000000	      0.01000000	      0.12231906	      0.01000000	      0.15136281	      0.01000000	      0.03085599	      0.01000000	      0.11057225	      0.00000000	      0.00000000
      0.04076361	     -0.00000000	     -0.00000000	      0.00000000	      0.00000000	     -0.00000000	     -0.00000000	      0.00000000	      0.00000000	      0.88262443	     -0.10637163	     -0.00000000	     -0.00000000	     -6.19671368	    -61.74508522	     12.39503269	    122.35995792	      0.00000000	      0.00000000	      0.01000000	      0.12237975	      0.01000000	      0.15138897	      0.01000000	      0.03089075	      0.01000000	      0.11054924	      0.00000000	      0.00000000
      0.04151092	     -0.00000000	     -0.00000000	      0.00000000	      0.00000000	     -0.00000000	     -0.00000000	      0.00000000	      0.00000000	      0.88254416	     -0.10847451	     -0.00000000	     -0.00000000	     -6.24330148	    -62.93592126	     12.48734837	    124.70073807	      0.00000000	      0.00000000	      0.01000000	      0.12244167	      0.01000000	      0.15141567	      0.01000000	      0.03092619	      0.01000000	      0.11052565	      0.00000000	      0.00000000
      0.04225823	     -0.00000000	     -0.00000000	      0.00000000	      0.00000000	     -0.00000000	     -0.00000000	      0.00000000	      0.00000000	      0.88246229	     -0.11061296	     -0.00000000	     -0.00000000	     -6.29077850	    -64.12483897	     12.58141197	    127.03784239	      0.00000000	      0.00000000	      0.01000000	      0.12250483	      0.01000000	      0.15144292	      0.01000000	      0.03096234	      0.01000000	      0.11050148	      0.00000000	      0.00000000
      0.04300554	     -0.00000000	     -0.00000000	      0.00000000	      0.00000000	     -0.00000000	     -0.00000000	      0.00000000	      0.00000000	      0.88237882	     -0.11278761	     -0.00000000	     -0.00000000	     -6.33914326	    -65.31174642	     12.67722069	    129.37108481	      0.00000000	      0.00000000	      0.01000000	      0.12256921	      0.01000000	      0.15147070	      0.01000000	      0.03099917	      0.01000000	      0.11047671	      0.00000000	      0.00000000
      0.04375285	     -0.00000000	     -0.00000000	      0.00000000	      0.00000000	     -0.00000000	     -0.00000000	      0.00000000	      0.00000000	      0.88229371	     -0.11499910	     -0.00000000	     -0.00000000	     -6.38839423	    -66.49654904	     12.77477155	    131.70027409	      0.00000000	      0.00000000	      0.01000000	      0.12263483	      0.01000000	      0.15149903	      0.01000000	      0.03103669	      0.01000000	      0.11045135	      0.00000000	      0.00000000
      0.04450016	     -0.00000000	     -0.00000000	      0.00000000	      0.00000000	     -0.00000000	     -0.00000000	      0.00000000	      0.00000000	      0.88220693	     -0.11724801	     -0.00000000	     -0.00000000	     -6.43852980	    -67.67914961	     12.87406147	    134.02521361	      0.00000000	      0.00000000	      0.01000000	      0.12270167	      0.01000000	      0.15152789	      0.01000000	      0.03107490	      0.01000000	      0.11042540	      0.00000000	      0.00000000
      0.04524747	     -0.00000000	     -0.00000000	      0.00000000	      0.00000000	     -0.00000000	     -0.00000000	      0.00000000	      0.00000000	      0.88211846	     -0.11953493	     -0.00000000	     -0.00000000	     -6.48954828	    -68.85944809	     12.97508719	    136.34570119	      0.00000000	      0.00000000	      0.01000000	      0.12276974	      0.01000000	      0.15155730	      0.01000000	      0.03111379	      0.01000000	      0.11039884	      0.00000000	      0.00000000
      0.04599478	     -0.00000000	     -0.00000000	      0.00000000	      0.00000000	     -0.00000000	     -0.00000000	      0.00000000	      0.00000000	      0.88202826	     -0.12186042	     -0.00000000	     -0.00000000	     -6.54144792	    -70.03734166	     13.07784530	    138.66152905	      0.00000000	      0.00000000	      0.01000000	      0.12283903	      0.01000000	      0.15158723	      0.01000000	      0.03115336	      0.01000000	      0.11037167	      0.00000000	      0.00000000
      0.04666588	     -0.00000000	     -0.00000000	      0.00000000	      0.00000000	     -0.00000000	     -0.00000000	      0.00000000	      0.00000000	      0.88194577	     -0.12398207	     -0.00000000	     -0.00000000	     -6.58880439	    -71.09297687	     13.17159785	    140.73702680	      0.00000000	      0.00000000	      0.01000000	      0.12290230	      0.01000000	      0.15161458	      0.01000000	      0.03118947	      0.01000000	      0.11034675	      0.00000000	      0.00000000
      0.04733698	     -0.00000000	     -0.00000000	      0.00000000	      0.00000000	     -0.00000000	     -0.00000000	      0.00000000	      0.00000000	      0.88186185	     -0.12613564	     -0.00000000	     -0.00000000	     -6.63686861	    -72.14651219	     13.26674193	    142.80845845	      0.00000000	      0.00000000	      0.01000000	      0.12296654	      0.01000000	      0.15164235	      0.01000000	      0.03122613	      0.01000000	      0.11032134	      0.00000000	      0.00000000
      0.04800809	     -0.00000000	     -0.00000000	      0.00000000	      0.00000000	     -0.00000000	     -0.00000000	      0.00000000	      0.00000000	      0.88177647	     -0.12832148	     -0.00000000	     -0.00000000	     -6.68563912	    -73.19786368	     13.36327472	    144.87563707	      0.00000000	      0.00000000	      0.01000000	      0.12303177	      0.01000000	      0.15167055	      0.01000000	      0.03126333	      0.01000000	      0.11029543	      0.00000000	      0.00000000
      0.04867919	     -0.00000000	     -0.00000000	      0.00000000	      0.00000000	     -0.00000000	     -0.00000000	      0.00000000	      0.00000000	      0.88168961	     -0.13053994	     -0.00000000	     -0.00000000	     -6.73511444	    -74.24694960	     13.46119333	    146.93839972	      0.00000000	      0.00000000	      0.01000000	      0.12309797	      0.01000000	      0.15169919	      0.01000000	      0.03130107	      0.01000000	      0.11026902	      0.00000000	      0.00000000
      0.04935029	     -0.00000000	     -0.00000000	      0.00000000	      0.00000000	     -0.00000000	     -0.00000000	      0.00000000	      0.00000000	      0.88160125	     -0.13279136	     -0.00000000	     -0.00000000	     -6.78529303	    -75.29368599	     13.56049473	    148.99657685	      0.00000000	      0.00000000	      0.01000000	      0.12316515	      0.01000000	      0.15172825	      0.01000000	      0.03133934	      0.01000000	      0.11024211	      0.00000000	      0.00000000
      0.05002139	     -0.00000000	     -0.00000000	      0.00000000	      0.00000000	     -0.00000000	     -0.00000000	      0.00000000	      0.00000000	      0.88151137	     -0.13507607	     -0.00000000	     -0.00000000	     -6.83617326	    -76.33798720	     13.66117578	    151.04999582	      0.00000000	      0.00000000	      0.01000000	      0.12323330	      0.01000000	      0.15175773	      0.01000000	      0.03137815	      0.01000000	      0.11021469	      0.00000000	      0.00000000
      0.05069249	     -0.00000000	     -0.00000000	      0.00000000	      0.00000000	     -0.00000000	     -0.00000000	      0.00000000	      0.00000000	      0.88141994	     -0.13739437	     -0.00000000	     -0.00000000	     -6.88775349	    -77.37976596	     13.76323325	    153.09848068	      0.00000000	      0.00000000	      0.01000000	      0.12330242	      0.01000000	      0.15178764	      0.01000000	      0.03141750	      0.01000000	      0.11018675	      0.00000000	      0.00000000
      0.05136359	     -0.00000000	     -0.00000000	      0.00000000	      0.00000000	     -0.00000000	     -0.00000000	      0.00000000	      0.00000000	      0.88132695	     -0.13974656	     -0.00000000	      0.00000000	     -6.94003198	    -78.41893338	     13.86666375	    155.14185234	      0.00000000	      0.00000000	      0.01000000	      0.12337251	      0.01000000	      0.15181798	      0.01000000	      0.03145737	      0.01000000	      0.11015831	      0.00000000	      0.00000000
      0.05203469	     -0.00000000	     -0.00000000	      0.00000000	      0.00000000	     -0.00000000	     -0.00000000	      0.00000000	      0.00000000	      0.88123236	     -0.14213293	     -0.00000000	      0.00000000	     -6.99300696	    -79.45539910	     13.97146379	    157.17992874	      0.00000000	      0.00000000	      0.01000000	      0.12344357	      0.01000000	      0.15184874	      0.01000000	      0.03149777	      0.01000000	      0.11012935	      0.00000000	      0.00000000
      0.05270579	     -0.00000000	     -0.00000000	      0.00000000	      0.00000000	     -0.00000000	     -0.00000000	      0.00000000	      0.00000000	      0.88113617	     -0.14455374	     -0.00000000	     -0.00000000	     -7.04667658	    -80.48907135	     14.07762975	    159.21252507	      0.00000000	      0.00000000	      0.01000000	      0.12351559	      0.01000000	      0.15187992	      0.01000000	      0.03153869	      0.01000000	      0.11009987	      0.00000000	      0.00000000
      0.05337690	     -0.00000000	     -0.00000000	      0.00000000	      0.00000000	     -0.00000000	     -0.00000000	      0.00000000	      0.00000000	      0.88103834	     -0.14700926	     -0.00000000	     -0.00000000	     -7.10103893	    -81.51985709	     14.18515791	    161.23945398	      0.00000000	      0.00000000	      0.01000000	      0.12358857	      0.01000000	      0.15191152	      0.01000000	      0.03158014	      0.01000000	      0.11006988	      0.00000000	      0.00000000
      0.05404800	     -0.00000000	     -0.00000000	      0.00000000	      0.00000000	     -0.00000000	     -0.00000000	      0.00000000	      0.00000000	      0.88093884	     -0.14949973	     -0.00000000	     -0.00000000	     -7.15609205	    -82.54766209	     14.29404438	    163.26052582	      0.00000000	      0.00000000	      0.01000000	      0.12366251	      0.01000000	      0.15194354	      0.01000000	      0.03162210	      0.01000000	      0.11003935	      0.00000000	      0.00000000
      0.05471910	     -0.00000000	     -0.00000000	      0.00000000	      0.00000000	     -0.00000000	     -0.00000000	      0.00000000	      0.00000000	      0.88083767	     -0.15202538	     -0.00000000	     -0.00000000	     -7.21183391	    -83.57239111	     14.40428518	    165.27554891	      0.00000000	      0.00000000	      0.01000000	      0.12373741	      0.01000000	      0.15197598	      0.01000000	      0.03166458	      0.01000000	      0.11000831	      0.00000000	      0.00000000
      0.05539020	     -0.00000000	     -0.00000000	      0.00000000	      0.00000000	     -0.00000000	     -0.00000000	      0.00000000	      0.00000000	      0.88073479	     -0.15458643	     -0.00000000	     -0.00000000	     -7.26826240	    -84.59394801	     14.51587618	    167.28432981	      0.00000000	      0.00000000	      0.01000000	      0.12381326	      0.01000000	      0.15200884	      0.01000000	      0.03170758	      0.01000000	      0.10997673	      0.00000000	      0.00000000
      0.05606130	     -0.00000000	     -0.00000000	      0.00000000	      0.00000000	     -0.00000000	     -0.00000000	      0.00000000	      0.00000000	      0.88063018	     -0.15718308	     -0.00000000	     -0.00000000	     -7.32537537	    -85.61223591	     14.62881312	    169.28667363	      0.00000000	      0.00000000	      0.01000000	      0.12389006	      0.01000000	      0.15204211	      0.01000000	      0.03175108	      0.01000000	      0.10994463	      0.00000000	      0.00000000
      0.05673240	     -0.00000000	     -0.00000000	      0.00000000	      0.00000000	     -0.00000000	     -0.00000000	      0.00000000	      0.00000000	      0.88052381	     -0.15981552	     -0.00000000	     -0.00000000	     -7.38317059	    -86.62715733	     14.74309163	    171.28238433	      0.00000000	      0.00000000	      0.01000000	      0.12396780	      0.01000000	      0.15207579	      0.01000000	      0.03179510	      0.01000000	      0.10991199	      0.00000000	      0.00000000
      0.05740350	     -0.00000000	     -0.00000000	      0.00000000	      0.00000000	     -0.00000000	     -0.00000000	      0.00000000	      0.00000000	      0.88041566	     -0.16248393	     -0.00000000	     -0.00000000	     -7.44164577	    -87.63861437	     14.85870717	    173.27126500	      0.00000000	      0.00000000	      0.01000000	      0.12404649	      0.01000000	      0.15210989	      0.01000000	      0.03183962	      0.01000000	      0.10987881	      0.00000000	      0.00000000
      0.05807460	     -0.00000000	     -0.00000000	      0.00000000	      0.00000000	     -0.00000000	     -0.00000000	      0.00000000	      0.00000000	      0.88030571	     -0.16518848	     -0.00000000	     -0.00000000	     -7.50079855	    -88.64650882	     14.97565511	    175.25311825	      0.00000000	      0.00000000	      0.01000000	      0.12412613	      0.01000000	      0.15214440	      0.01000000	      0.03188465	      0.01000000	      0.10984510	      0.00000000	      0.00000000
      0.05874571	     -0.00000000	     -0.00000000	      0.00000000	      0.00000000	     -0.00000000	     -0.00000000	      0.00000000	      0.00000000	      0.88019394	     -0.16792930	     -0.00000000	     -0.00000000	     -7.56062650	    -89.65074239	     15.09393066	    177.22774645	      0.00000000	      0.00000000	      0.01000000	      0.12420670	      0.01000000	      0.15217931	      0.01000000	      0.03193017	      0.01000000	      0.10981086	      0.00000000	      0.00000000
      0.05941681	     -0.00000000	     -0.00000000	      0.00000000	      0.00000000	     -0.00000000	     -0.00000000	      0.00000000	      0.00000000	      0.88008031	     -0.17070655	     -0.00000000	     -0.00000000	     -7.62112714	    -90.65121681	     15.21352891	    179.19495208	      0.00000000	      0.00000000	      0.01000000	      0.12428820	      0.01000000	      0.15221464	      0.01000000	      0.03197620	      0.01000000	      0.10977607	      0.00000000	      0.00000000
      0.06008791	     -0.00000000	     -0.00000000	      0.00000000	      0.00000000	     -0.00000000	     -0.00000000	      0.00000000	      0.00000000	      0.87996481	     -0.17352033	     -0.00000000	     -0.00000000	     -7.68229791	    -91.64783399	     15.33444480	    181.15453804	      0.00000000	      0.00000000	      0.01000000	      0.12437064	      0.01000000	      0.15225037	      0.01000000	      0.03202272	      0.01000000	      0.10974074	      0.00000000	      0.00000000
      0.06075901	     -0.00000000	     -0.00000000	      0.00000000	      0.00000000	     -0.00000000	     -0.00000000	      0.00000000	      0.00000000	      0.87984740	     -0.17637077	     -0.00000000	     -0.00000000	     -7.74413619	    -92.64049620	     15.45667317	    183.10630792	      0.00000000	      0.00000000	      0.01000000	      0.12445400	      0.01000000	      0.15228650	      0.01000000	      0.03206973	      0.01000000	      0.10970486	      0.00000000	      0.00000000
      0.06143011	     -0.00000000	     -0.00000000	      0.00000000	      0.00000000	     -0.00000000	     -0.00000000	      0.00000000	      0.00000000	      0.87972807	     -0.17925796	     -0.00000000	     -0.00000000	     -7.80663930	    -93.62910619	     15.58020869	    185.05006633	      0.00000000	      0.00000000	      0.01000000	      0.12453828	      0.01000000	      0.15232304	      0.01000000	      0.03211724	      0.01000000	      0.10966844	      0.00000000	      0.00000000
      0.06210121	     -0.00000000	     -0.00000000	      0.00000000	      0.00000000	     -0.00000000	     -0.00000000	      0.00000000	      0.00000000	      0.87960679	     -0.18218197	     -0.00000000	     -0.00000000	     -7.86980447	    -94.61356735	     15.70504593	    186.98561915	      0.00000000	      0.00000000	      0.01000000	      0.12462349	      0.01000000	      0.15235997	      0.01000000	      0.03216523	      0.01000000	      0.10963148	      0.00000000	      0.00000000
      0.06277231	     -0.00000000	     -0.00000000	      0.00000000	      0.00000000	     -0.00000000	     -0.00000000	      0.00000000	      0.00000000	      0.87948354	     -0.18514289	     -0.00000000	     -0.00000000	     -7.93362890	    -95.59378381	     15.83117931	    188.91277386	      0.00000000	      0.00000000	      0.01000000	      0.12470961	      0.01000000	      0.15239730	      0.01000000	      0.03221370	      0.01000000	      0.10959396	      0.00000000	      0.00000000
      0.06344341	     -0.00000000	     -0.00000000	      0.00000000	      0.00000000	     -0.00000000	     -0.00000000	      0.00000000	      0.00000000	      0.87935829	     -0.18814076	     -0.00000000	     -0.00000000	     -7.99810970	    -96.56966065	     15.95860313	    190.83133973	      0.00000000	      0.00000000	      0.01000000	      0.12479665	      0.01000000	      0.15243504	      0.01000000	      0.03226266	      0.01000000	      0.10955590	      0.00000000	      0.00000000
      0.06411451	     -0.00000000	     -0.00000000	      0.00000000	      0.00000000	     -0.00000000	     -0.00000000	      0.00000000	      0.00000000	      0.87923101	     -0.19117563	     -0.00000000	     -0.00000000	     -8.06324393	    -97.54110393	     16.08731158	    192.74112818	      0.00000000	      0.00000000	      0.01000000	      0.12488459	      0.01000000	      0.15247316	      0.01000000	      0.03231210	      0.01000000	      0.10951730	      0.00000000	      0.00000000
      0.06478562	     -0.00000000	     -0.00000000	      0.00000000	      0.00000000	     -0.00000000	     -0.00000000	      0.00000000	      0.00000000	      0.87910168	     -0.19424753	     -0.00000000	     -0.00000000	     -8.12902858	    -98.50802093	     16.21729868	    194.64195298	      0.00000000	      0.00000000	      0.01000000	      0.12497344	      0.01000000	      0.15251168	      0.01000000	      0.03236201	      0.01000000	      0.10947814	      0.00000000	      0.00000000
      0.06545672	     -0.00000000	     -0.00000000	      0.00000000	      0.00000000	     -0.00000000	     -0.00000000	      0.00000000	      0.00000000	      0.87897028	     -0.19735647	     -0.00000000	     -0.00000000	     -8.19546059	    -99.47032018	     16.34855837	    196.53363052	      0.00000000	      0.00000000	      0.01000000	      0.12506318	      0.01000000	      0.15255059	      0.01000000	      0.03241239	      0.01000000	      0.10943844	      0.00000000	      0.00000000
      0.06612782	     -0.00000000	     -0.00000000	      0.00000000	      0.00000000	     -0.00000000	     -0.00000000	      0.00000000	      0.00000000	      0.87883678	     -0.20050247	     -0.00000000	     -0.00000000	     -8.26253683	   -100.42791165	     16.48108446	    198.41598010	      0.00000000	      0.00000000	      0.01000000	      0.12515383	      0.01000000	      0.15258988	      0.01000000	      0.03246325	      0.01000000	      0.10939819	      0.00000000	      0.00000000
      0.06679892	     -0.00000000	     -0.00000000	      0.00000000	      0.00000000	     -0.00000000	     -0.00000000	      0.00000000	      0.00000000	      0.87870116	     -0.20368551	     -0.00000000	     -0.00000000	     -8.33025410	   -101.38070685	     16.61487060	    200.28882417	      0.00000000	      0.00000000	      0.01000000	      0.12524536	      0.01000000	      0.15262957	      0.01000000	      0.03251457	      0.01000000	      0.10935739	      0.00000000	      0.00000000
      0.06747002	     -0.00000000	     -0.00000000	      0.00000000	      0.00000000	     -0.00000000	     -0.00000000	      0.00000000	      0.00000000	      0.87856339	     -0.20690557	     -0.00000000	     -0.00000000	     -8.39860916	   -102.32861896	     16.74991038	    202.15198858	      0.00000000	      0.00000000	      0.01000000	      0.12533778	      0.01000000	      0.15266964	      0.01000000	      0.03256636	      0.01000000	      0.10931604	      0.00000000	      0.00000000
      0.06814112	     -0.00000000	     -0.00000000	      0.00000000	      0.00000000	     -0.00000000	     -0.00000000	      0.00000000	      0.00000000	      0.87842344	     -0.21016263	     -0.00000000	     -0.00000000	     -8.46759870	   -103.27156296	     16.88619723	    204.00530283	      0.00000000	      0.00000000	      0.01000000	      0.12543109	      0.01000000	      0.15271009	      0.01000000	      0.03261860	      0.01000000	      0.10927416	      0.00000000	      0.00000000
      0.06881222	     -0.00000000	     -0.00000000	      0.00000000	      0.00000000	     -0.00000000	     -0.00000000	      0.00000000	      0.00000000	      0.87828130	     -0.21345663	     -0.00000000	     -0.00000000	     -8.53721936	   -104.20945572	     17.02372450	    205.84860037	      0.00000000	      0.00000000	      0.01000000	      0.12552527	      0.01000000	      0.15275092	      0.01000000	      0.03267130	      0.01000000	      0.10923173	      0.00000000	      0.00000000
      0.06948332	     -0.00000000	     -0.00000000	      0.00000000	      0.00000000	     -0.00000000	     -0.00000000	      0.00000000	      0.00000000	      0.87813693	     -0.21678752	     -0.00000000	     -0.00000000	     -8.60746773	   -105.14221616	     17.16248539	    207.68171881	      0.00000000	      0.00000000	      0.01000000	      0.12562032	      0.01000000	      0.15279212	      0.01000000	      0.03272446	      0.01000000	      0.10918876	      0.00000000	      0.00000000
      0.07015443	     -0.00000000	     -0.00000000	      0.00000000	      0.00000000	     -0.00000000	     -0.00000000	      0.00000000	      0.00000000	      0.87799032	     -0.22015523	     -0.00000000	     -0.00000000	     -8.67834032	   -106.06976538	     17.30247304	    209.50450019	      0.00000000	      0.00000000	      0.01000000	      0.12571625	      0.01000000	      0.15283371	      0.01000000	      0.03277806	      0.01000000	      0.10914525	      0.00000000	      0.00000000
      0.07082553	     -0.00000000	     -0.00000000	      0.00000000	      0.00000000	     -0.00000000	     -0.00000000	      0.00000000	      0.00000000	      0.87784143	     -0.22355969	     -0.00000000	     -0.00000000	     -8.74983363	   -106.99202672	     17.44368044	    211.31679126	      0.00000000	      0.00000000	      0.01000000	      0.12581304	      0.01000000	      0.15287566	      0.01000000	      0.03283211	      0.01000000	      0.10910121	      0.00000000	      0.00000000
      0.07149663	     -0.00000000	     -0.00000000	      0.00000000	      0.00000000	     -0.00000000	     -0.00000000	      0.00000000	      0.00000000	      0.87769025	     -0.22700080	     -0.00000000	     -0.00000000	     -8.82194407	   -107.90892594	     17.58610051	    213.11844372	      0.00000000	      0.00000000	      0.01000000	      0.12591068	      0.01000000	      0.15291799	      0.01000000	      0.03288661	      0.01000000	      0.10905663	      0.00000000	      0.00000000
      0.07216773	     -0.00000000	     -0.00000000	      0.00000000	      0.00000000	     -0.00000000	     -0.00000000	      0.00000000	      0.00000000	      0.87753674	     -0.23047846	     -0.00000000	     -0.00000000	     -8.89466803	   -108.82039131	     17.72972607	    214.90931446	      0.00000000	      0.00000000	      0.01000000	      0.12600918	      0.01000000	      0.15296069	      0.01000000	      0.03294154	      0.01000000	      0.10901153	      0.00000000	      0.00000000
      0.07283883	     -0.00000000	     -0.00000000	      0.00000000	      0.00000000	     -0.00000000	     -0.00000000	      0.00000000	      0.00000000	      0.87738089	     -0.23399256	     -0.00000000	     -0.00000000	     -8.96800183	   -109.72635375	     17.87454982	    216.68926585	      0.00000000	      0.00000000	      0.01000000	      0.12610853	      0.01000000	      0.15300375	      0.01000000	      0.03299691	      0.01000000	      0.10896591	      0.00000000	      0.00000000
      0.07350993	     -0.00000000	     -0.00000000	      0.00000000	      0.00000000	     -0.00000000	     -0.00000000	      0.00000000	      0.00000000	      0.87722267	     -0.23754298	     -0.00000000	     -0.00000000	     -9.04194175	   -110.62674692	     18.02056440	    218.45816596	      0.00000000	      0.00000000	      0.01000000	      0.12620872	      0.01000000	      0.15304718	      0.01000000	      0.03305271	      0.01000000	      0.10891978	      0.00000000	      0.00000000
      0.07418103	     -0.00000000	     -0.00000000	      0.00000000	      0.00000000	     -0.00000000	     -0.00000000	      0.00000000	      0.00000000	      0.87706205	     -0.24112959	     -0.00000000	     -0.00000000	     -9.11648405	   -111.52150733	     18.16776235	    220.21588886	      0.00000000	      0.00000000	      0.01000000	      0.12630975	      0.01000000	      0.15309097	      0.01000000	      0.03310894	      0.01000000	      0.10887314	      0.00000000	      0.00000000
      0.07485213	     -0.00000000	     -0.00000000	      0.00000000	      0.00000000	     -0.00000000	     -0.00000000	      0.00000000	      0.00000000	      0.87689901	     -0.24475224	     -0.00000000	     -0.00000000	     -9.19162491	   -112.41057450	     18.31613612	    221.96231482	      0.00000000	      0.00000000	      0.01000000	      0.12641162	      0.01000000	      0.15313511	      0.01000000	      0.03316559	      0.01000000	      0.10882599	      0.00000000	      0.00000000
      0.07552324	     -0.00000000	     -0.00000000	      0.00000000	      0.00000000	     -0.00000000	     -0.00000000	      0.00000000	      0.00000000	      0.87673353	     -0.24841080	     -0.00000000	     -0.00000000	     -9.26736050	   -113.29389101	     18.46567810	    223.69733058	      0.00000000	      0.00000000	      0.01000000	      0.12651431	      0.01000000	      0.15317962	      0.01000000	      0.03322266	      0.01000000	      0.10877835	      0.00000000	      0.00000000
      0.07619434	     -0.00000000	     -0.00000000	      0.00000000	      0.00000000	     -0.00000000	     -0.00000000	      0.00000000	      0.00000000	      0.87656559	     -0.25210509	     -0.00000000	     -0.00000000	     -9.34368694	   -114.17140266	     18.61638059	    225.42082960	      0.00000000	      0.00000000	      0.01000000	      0.12661783	      0.01000000	      0.15322447	      0.01000000	      0.03328015	      0.01000000	      0.10873023	      0.00000000	      0.00000000
      0.07686544	     -0.00000000	     -0.00000000	      0.00000000	      0.00000000	     -0.00000000	     -0.00000000	      0.00000000	      0.00000000	      0.87639515	     -0.25583496	     -0.00000000	     -0.00000000	     -9.42060031	   -115.04305853	     18.76823583	    227.13271229	      0.00000000	      0.00000000	      0.01000000	      0.12672216	      0.01000000	      0.15326968	      0.01000000	      0.03333805	      0.01000000	      0.10868163	      0.00000000	      0.00000000
      0.07753654	     -0.00000000	     -0.00000000	      0.00000000	      0.00000000	     -0.00000000	     -0.00000000	      0.00000000	      0.00000000	      0.87622220	     -0.25960023	     -0.00000000	     -0.00000000	     -9.49809668	   -115.90881112	     18.92123600	    228.83288621	      0.00000000	      0.00000000	      0.01000000	      0.12682730	      0.01000000	      0.15331524	      0.01000000	      0.03339636	      0.01000000	      0.10863257	      0.00000000	      0.00000000
      0.07820764	     -0.00000000	     -0.00000000	      0.00000000	      0.00000000	     -0.00000000	     -0.00000000	      0.00000000	      0.00000000	      0.87604671	     -0.26340071	     -0.00000000	     -0.00000000	     -9.57617206	   -116.76861641	     19.07537320	    230.52126633	      0.00000000	      0.00000000	      0.01000000	      0.12693325	      0.01000000	      0.15336114	      0.01000000	      0.03345508	      0.01000000	      0.10858305	      0.00000000	      0.00000000
      0.07887874	     -0.00000000	     -0.00000000	      0.00000000	      0.00000000	     -0.00000000	     -0.00000000	      0.00000000	      0.00000000	      0.87586865	     -0.26723623	     -0.00000000	     -0.00000000	     -9.65482245	   -117.62243396	     19.23063950	    232.19777518	      0.00000000	      0.00000000	      0.01000000	      0.12704000	      0.01000000	      0.15340739	      0.01000000	      0.03351419	      0.01000000	      0.10853310	      0.00000000	      0.00000000
      0.07954984	     -0.00000000	     -0.00000000	      0.00000000	      0.00000000	     -0.00000000	     -0.00000000	      0.00000000	      0.00000000	      0.87568801	     -0.27110659	     -0.00000000	     -0.00000000	     -9.73404382	   -118.47022698	     19.38702690	    233.86234302	      0.00000000	      0.00000000	      0.01000000	      0.12714755	      0.01000000	      0.15345398	      0.01000000	      0.03357371	      0.01000000	      0.10848273	      0.00000000	      0.00000000
      0.08022094	     -0.00000000	     -0.00000000	      0.00000000	      0.00000000	     -0.00000000	     -0.00000000	      0.00000000	      0.00000000	      0.87550477	     -0.27501159	     -0.00000000	     -0.00000000	     -9.81383212	   -119.31196239	     19.54452737	    235.51490797	      0.00000000	      0.00000000	      0.01000000	      0.12725588	      0.01000000	      0.15350091	      0.01000000	      0.03363361	      0.01000000	      0.10843195	      0.00000000	      0.00000000
      0.08089205	     -0.00000000	     -0.00000000	      0.00000000	      0.00000000	     -0.00000000	     -0.00000000	      0.00000000	      0.00000000	      0.87531888	     -0.27895101	     -0.00000000	     -0.00000000	     -9.89418326	   -120.14761089	     19.70313283	    237.15541611	      0.00000000	      0.00000000	      0.01000000	      0.12736500	      0.01000000	      0.15354817	      0.01000000	      0.03369390	      0.01000000	      0.10838079	      0.00000000	      0.00000000
      0.08156315	     -0.00000000	     -0.00000000	      0.00000000	      0.00000000	     -0.00000000	     -0.00000000	      0.00000000	      0.00000000	      0.87513035	     -0.28292466	     -0.00000000	     -0.00000000	     -9.97509316	   -120.97714694	     19.86283519	    238.78382147	      0.00000000	      0.00000000	      0.01000000	      0.12747490	      0.01000000	      0.15359577	      0.01000000	      0.03375458	      0.01000000	      0.10832925	      0.00000000	      0.00000000
      0.08223425	     -0.00000000	     -0.00000000	      0.00000000	      0.00000000	     -0.00000000	     -0.00000000	      0.00000000	      0.00000000	      0.87493914	     -0.28693233	     -0.00000000	     -0.00000000	    -10.05655770	   -121.80054876	     20.02362629	    240.40008597	      0.00000000	      0.00000000	      0.01000000	      0.12758557	      0.01000000	      0.15364370	      0.01000000	      0.03381563	      0.01000000	      0.10827737	      0.00000000	      0.00000000
      0.08290535	     -0.00000000	     -0.00000000	      0.00000000	      0.00000000	     -0.00000000	     -0.00000000	      0.00000000	      0.00000000	      0.87474522	     -0.29097378	     -0.00000000	     -0.00000000	    -10.13857276	   -122.61779832	     20.18549800	    242.00417925	      0.00000000	      0.00000000	      0.01000000	      0.12769700	      0.01000000	      0.15369196	      0.01000000	      0.03387707	      0.01000000	      0.10822516	      0.00000000	      0.00000000
      0.08357645	     -0.00000000	     -0.00000000	      0.00000000	      0.00000000	     -0.00000000	     -0.00000000	      0.00000000	      0.00000000	      0.87454858	     -0.29504881	     -0.00000000	     -0.00000000	    -10.22113422	   -123.42888119	     20.34844212	    243.59607835	      0.00000000	      0.00000000	      0.01000000	      0.12780920	      0.01000000	      0.15374054	      0.01000000	      0.03393887	      0.01000000	      0.10817265	      0.00000000	      0.00000000
      0.08424755	     -0.00000000	     -0.00000000	      0.00000000	      0.00000000	     -0.00000000	     -0.00000000	      0.00000000	      0.00000000	      0.87434920	     -0.29915719	     -0.00000000	     -0.00000000	    -10.30423792	   -124.23378646	     20.51245047	    245.17576726	      0.00000000	      0.00000000	      0.01000000	      0.12792215	      0.01000000	      0.15378944	      0.01000000	      0.03400104	      0.01000000	      0.10811986	      0.00000000	      0.00000000
      0.08491865	     -0.00000000	     -0.00000000	      0.00000000	      0.00000000	     -0.00000000	     -0.00000000	      0.00000000	      0.00000000	      0.87414705	     -0.30329868	     -0.00000000	     -0.00000000	    -10.38787972	   -125.03250644	     20.67751485	    246.74323626	      0.00000000	      0.00000000	      0.01000000	      0.12803586	      0.01000000	      0.15383867	      0.01000000	      0.03406358	      0.01000000	      0.10806683	      0.00000000	      0.00000000
      0.08558975	     -0.00000000	     -0.00000000	      0.00000000	      0.00000000	     -0.00000000	     -0.00000000	      0.00000000	      0.00000000	      0.87394210	     -0.30747308	     -0.00000000	     -0.00000000	    -10.47205546	   -125.82503644	     20.84362706	    248.29848099	      0.00000000	      0.00000000	      0.01000000	      0.12815030	      0.01000000	      0.15388821	      0.01000000	      0.03412647	      0.01000000	      0.10801357	      0.00000000	      0.00000000
      0.08626085	     -0.00000000	     -0.00000000	      0.00000000	      0.00000000	     -0.00000000	     -0.00000000	      0.00000000	      0.00000000	      0.87373435	     -0.31168013	     -0.00000000	     -0.00000000	    -10.55676099	   -126.61137432	     21.01077889	    249.84150131	      0.00000000	      0.00000000	      0.01000000	      0.12826548	      0.01000000	      0.15393807	      0.01000000	      0.03418972	      0.01000000	      0.10796012	      0.00000000	      0.00000000
      0.08693196	     -0.00000000	     -0.00000000	      0.00000000	      0.00000000	     -0.00000000	     -0.00000000	      0.00000000	      0.00000000	      0.87352376	     -0.31591961	     -0.00000000	     -0.00000000	    -10.64199216	   -127.39152001	     21.17896215	    251.37229988	      0.00000000	      0.00000000	      0.01000000	      0.12838140	      0.01000000	      0.15398824	      0.01000000	      0.03425332	      0.01000000	      0.10790651	      0.00000000	      0.00000000
      0.08760306	     -0.00000000	     -0.00000000	      0.00000000	      0.00000000	     -0.00000000	     -0.00000000	      0.00000000	      0.00000000	      0.87331031	     -0.32019129	     -0.00000000	     -0.00000000	    -10.72774481	   -128.16547490	     21.34816863	    252.89088035	      0.00000000	      0.00000000	      0.01000000	      0.12849804	      0.01000000	      0.15403872	      0.01000000	      0.03431727	      0.01000000	      0.10785277	      0.00000000	      0.00000000
      0.08827416	     -0.00000000	     -0.00000000	      0.00000000	      0.00000000	     -0.00000000	     -0.00000000	      0.00000000	      0.00000000	      0.87309399	     -0.32449491	     -0.00000000	     -0.00000000	    -10.81401478	   -128.93324115	     21.51839013	    254.39724541	      0.00000000	      0.00000000	      0.01000000	      0.12861540	      0.01000000	      0.15408951	      0.01000000	      0.03438156	      0.01000000	      0.10779893	      0.00000000	      0.00000000
      0.08894526	     -0.00000000	     -0.00000000	      0.00000000	      0.00000000	     -0.00000000	     -0.00000000	      0.00000000	      0.00000000	      0.87287477	     -0.32883024	     -0.00000000	     -0.00000000	    -10.90079793	   -129.69481883	     21.68961845	    255.89138930	      0.00000000	      0.00000000	      0.01000000	      0.12873348	      0.01000000	      0.15414060	      0.01000000	      0.03444619	      0.01000000	      0.10774501	      0.00000000	      0.00000000
      0.08961636	     -0.00000000	     -0.00000000	      0.00000000	      0.00000000	     -0.00000000	     -0.00000000	      0.00000000	      0.00000000	      0.87265262	     -0.33319701	     -0.00000000	     -0.00000000	    -10.98809009	   -130.45018957	     21.86184539	    257.37326226	      0.00000000	      0.00000000	      0.01000000	      0.12885227	      0.01000000	      0.15419199	      0.01000000	      0.03451115	      0.01000000	      0.10769104	      0.00000000	      0.00000000
      0.09028746	     -0.00000000	     -0.00000000	      0.00000000	      0.00000000	     -0.00000000	     -0.00000000	      0.00000000	      0.00000000	      0.87242754	     -0.33759496	     -0.00000000	     -0.00000000	    -11.07588709	   -131.19934777	     22.03506268	    258.84284444	      0.00000000	      0.00000000	      0.01000000	      0.12897176	      0.01000000	      0.15424369	      0.01000000	      0.03457646	      0.01000000	      0.10763705	      0.00000000	      0.00000000
      0.09095856	     -0.00000000	     -0.00000000	      0.00000000	      0.00000000	     -0.00000000	     -0.00000000	      0.00000000	      0.00000000	      0.87219950	     -0.34202382	     -0.00000000	     -0.00000000	    -11.16418477	   -131.94228908	     22.20926208	    260.30011169	      0.00000000	      0.00000000	      0.01000000	      0.12909194	      0.01000000	      0.15429568	      0.01000000	      0.03464211	      0.01000000	      0.10758305	      0.00000000	      0.00000000
      0.09162966	     -0.00000000	     -0.00000000	      0.00000000	      0.00000000	     -0.00000000	     -0.00000000	      0.00000000	      0.00000000	      0.87196847	     -0.34648329	     -0.00000000	     -0.00000000	    -11.25297895	   -132.67900650	     22.38443532	    261.74502793	      0.00000000	      0.00000000	      0.01000000	      0.12921282	      0.01000000	      0.15434796	      0.01000000	      0.03470809	      0.01000000	      0.10752905	      0.00000000	      0.00000000
      0.09230077	     -0.00000000	     -0.00000000	      0.00000000	      0.00000000	     -0.00000000	     -0.00000000	      0.00000000	      0.00000000	      0.87173444	     -0.35097309	     -0.00000000	     -0.00000000	    -11.34226545	   -133.40948913	     22.56057408	    263.17754341	      0.00000000	      0.00000000	      0.01000000	      0.12933438	      0.01000000	      0.15440054	      0.01000000	      0.03477441	      0.01000000	      0.10747507	      0.00000000	      0.00000000
      0.09297187	     -0.00000000	     -0.00000000	      0.00000000	      0.00000000	     -0.00000000	     -0.00000000	      0.00000000	      0.00000000	      0.87149739	     -0.35549291	     -0.00000000	     -0.00000000	    -11.43204009	   -134.13372407	     22.73767003	    264.59760565	      0.00000000	      0.00000000	      0.01000000	      0.12945663	      0.01000000	      0.15445341	      0.01000000	      0.03484106	      0.01000000	      0.10742111	      0.00000000	      0.00000000
      0.09364297	     -0.00000000	     -0.00000000	      0.00000000	      0.00000000	     -0.00000000	     -0.00000000	      0.00000000	      0.00000000	      0.87125729	     -0.36004244	     -0.00000000	     -0.00000000	    -11.52229866	   -134.85170412	     22.91571479	    266.00518955	      0.00000000	      0.00000000	      0.01000000	      0.12957955	      0.01000000	      0.15450656	      0.01000000	      0.03490804	      0.01000000	      0.10736717	      0.00000000	      0.00000000
      0.09431407	     -0.00000000	     -0.00000000	      0.00000000	      0.00000000	     -0.00000000	     -0.00000000	      0.00000000	      0.00000000	      0.87101413	     -0.36462135	     -0.00000000	     -0.00000000	    -11.61303696	   -135.56342728	     23.09470000	    267.40028827	      0.00000000	      0.00000000	      0.01000000	      0.12970313	      0.01000000	      0.15456000	      0.01000000	      0.03497534	      0.01000000	      0.10731323	      0.00000000	      0.00000000
      0.09498517	     -0.00000000	     -0.00000000	      0.00000000	      0.00000000	     -0.00000000	     -0.00000000	      0.00000000	      0.00000000	      0.87076789	     -0.36922933	     -0.00000000	     -0.00000000	    -11.70425081	   -136.26889503	     23.27461728	    268.78290347	      0.00000000	      0.00000000	      0.01000000	      0.12982738	      0.01000000	      0.15461371	      0.01000000	      0.03504296	      0.01000000	      0.10725932	      0.00000000	      0.00000000
      0.09565627	     -0.00000000	     -0.00000000	      0.00000000	      0.00000000	     -0.00000000	     -0.00000000	      0.00000000	      0.00000000	      0.87051854	     -0.37386606	     -0.00000000	     -0.00000000	    -11.79593600	   -136.96811186	     23.45545824	    270.15304299	      0.00000000	      0.00000000	      0.01000000	      0.12995228	      0.01000000	      0.15466771	      0.01000000	      0.03511089	      0.01000000	      0.10720542	      0.00000000	      0.00000000
      0.09632737	     -0.00000000	     -0.00000000	      0.00000000	      0.00000000	     -0.00000000	     -0.00000000	      0.00000000	      0.00000000	      0.87026608	     -0.37853120	     -0.00000000	     -0.00000000	    -11.88808834	   -137.66108498	     23.63721452	    271.51072020	      0.00000000	      0.00000000	      0.01000000	      0.13007784	      0.01000000	      0.15472198	      0.01000000	      0.03517914	      0.01000000	      0.10715154	      0.00000000	      0.00000000
      0.09699847	     -0.00000000	     -0.00000000	      0.00000000	      0.00000000	     -0.00000000	     -0.00000000	      0.00000000	      0.00000000	      0.87001047	     -0.38322443	     -0.00000000	     -0.00000000	    -11.98070364	   -138.34782423	     23.81987776	    272.85595362	      0.00000000	      0.00000000	      0.01000000	      0.13020404	      0.01000000	      0.15477653	      0.01000000	      0.03524770	      0.01000000	      0.10709768	      0.00000000	      0.00000000
      0.09766958	     -0.00000000	     -0.00000000	      0.00000000	      0.00000000	     -0.00000000	     -0.00000000	      0.00000000	      0.00000000	      0.86975171	     -0.38794543	     -0.00000000	     -0.00000000	    -12.07377773	   -139.02834195	     24.00343963	    274.18876671	      0.00000000	      0.00000000	      0.01000000	      0.13033088	      0.01000000	      0.15483135	      0.01000000	      0.03531656	      0.01000000	      0.10704383	      0.00000000	      0.00000000
      0.09834068	     -0.00000000	     -0.00000000	      0.00000000	      0.00000000	     -0.00000000	     -0.00000000	      0.00000000	      0.00000000	      0.86948976	     -0.39269386	     -0.00000000	     -0.00000000	    -12.16730642	   -139.70265281	     24.18789178	    275.50918761	      0.00000000	      0.00000000	      0.01000000	      0.13045835	      0.01000000	      0.15488643	      0.01000000	      0.03538572	      0.01000000	      0.10698999	      0.00000000	      0.00000000
      0.09901178	     -0.00000000	     -0.00000000	      0.00000000	      0.00000000	     -0.00000000	     -0.00000000	      0.00000000	      0.00000000	      0.86922463	     -0.39746939	     -0.00000000	     -0.00000000	    -12.26128557	   -140.37077377	     24.37322592	    276.81724897	      0.00000000	      0.00000000	      0.01000000	      0.13058645	      0.01000000	      0.15494179	      0.01000000	      0.03545517	      0.01000000	      0.10693618	      0.00000000	      0.00000000
      0.09968288	     -0.00000000	     -0.00000000	      0.00000000	      0.00000000	     -0.00000000	     -0.00000000	      0.00000000	      0.00000000	      0.86895627	     -0.40227170	     -0.00000000	     -0.00000000	    -12.35571103	   -141.03272393	     24.55943377	    278.11298774	      0.00000000	      0.00000000	      0.01000000	      0.13071517	      0.01000000	      0.15499740	      0.01000000	      0.03552492	      0.01000000	      0.10688238	      0.00000000	      0.00000000
      0.10035398	     -0.00000000	     -0.00000000	      0.00000000	      0.00000000	     -0.00000000	     -0.00000000	      0.00000000	      0.00000000	      0.86868469	     -0.40710044	     -0.00000000	     -0.00000000	    -12.45057866	   -141.68852449	     24.74650706	    279.39644499	      0.00000000	      0.00000000	      0.01000000	      0.13084450	      0.01000000	      0.15505328	      0.01000000	      0.03559496	      0.01000000	      0.10682859	      0.00000000	      0.00000000
      0.10102508	     -0.00000000	     -0.00000000	      0.00000000	      0.00000000	     -0.00000000	     -0.00000000	      0.00000000	      0.00000000	      0.86840986	     -0.41195530	     -0.00000000	     -0.00000000	    -12.54588433	   -142.33819861	     24.93443758	    280.66766577	      0.00000000	      0.00000000	      0.01000000	      0.13097444	      0.01000000	      0.15510941	      0.01000000	      0.03566529	      0.01000000	      0.10677483	      0.00000000	      0.00000000
      0.10169618	     -0.00000000	     -0.00000000	      0.00000000	      0.00000000	     -0.00000000	     -0.00000000	      0.00000000	      0.00000000	      0.86813176	     -0.41683593	     -0.00000000	     -0.00000000	    -12.64162396	   -142.98177135	     25.12321712	    281.92669891	      0.00000000	      0.00000000	      0.01000000	      0.13110499	      0.01000000	      0.15516580	      0.01000000	      0.03573589	      0.01000000	      0.10672108	      0.00000000	      0.00000000
      0.10236728	     -0.00000000	     -0.00000000	      0.00000000	      0.00000000	     -0.00000000	     -0.00000000	      0.00000000	      0.00000000	      0.86785037	     -0.42174201	     -0.00000000	     -0.00000000	    -12.73779345	   -143.61926961	     25.31283753	    283.17359688	      0.00000000	      0.00000000	      0.01000000	      0.13123614	      0.01000000	      0.15522244	      0.01000000	      0.03580678	      0.01000000	      0.10666734	      0.00000000	      0.00000000
      0.10303839	     -0.00000000	     -0.00000000	      0.00000000	      0.00000000	     -0.00000000	     -0.00000000	      0.00000000	      0.00000000	      0.86756569	     -0.42667320	     -0.00000000	     -0.00000000	    -12.83438873	   -144.25072201	     25.50329068	    284.40841565	      0.00000000	      0.00000000	      0.01000000	      0.13136788	      0.01000000	      0.15527934	      0.01000000	      0.03587794	      0.01000000	      0.10661362	      0.00000000	      0.00000000
      0.10370949	     -0.00000000	     -0.00000000	      0.00000000	      0.00000000	     -0.00000000	     -0.00000000	      0.00000000	      0.00000000	      0.86727768	     -0.43162919	     -0.00000000	     -0.00000000	    -12.93140577	   -144.87615885	     25.69456847	    285.63121451	      0.00000000	      0.00000000	      0.01000000	      0.13150020	      0.01000000	      0.15533648	      0.01000000	      0.03594937	      0.01000000	      0.10655992	      0.00000000	      0.00000000
      0.10438059	     -0.00000000	     -0.00000000	      0.00000000	      0.00000000	     -0.00000000	     -0.00000000	      0.00000000	      0.00000000	      0.86698635	     -0.43660964	     -0.00000000	     -0.00000000	    -13.02884052	   -145.49561201	     25.88666287	    286.84205594	      0.00000000	      0.00000000	      0.01000000	      0.13163311	      0.01000000	      0.15539387	      0.01000000	      0.03602106	      0.01000000	      0.10650624	      0.00000000	      0.00000000
      0.10505169	     -0.00000000	     -0.00000000	      0.00000000	      0.00000000	     -0.00000000	     -0.00000000	      0.00000000	      0.00000000	      0.86669166	     -0.44161423	     -0.00000000	     -0.00000000	    -13.12668899	   -146.10911489	     26.07956588	    288.04100548	      0.00000000	      0.00000000	      0.01000000	      0.13176659	      0.01000000	      0.15545150	      0.01000000	      0.03609302	      0.01000000	      0.10645257	      0.00000000	      0.00000000
      0.10572279	     -0.00000000	     -0.00000000	      0.00000000	      0.00000000	     -0.00000000	     -0.00000000	      0.00000000	      0.00000000	      0.86639361	     -0.44664264	     -0.00000000	     -0.00000000	    -13.22494720	   -146.71670235	     26.27326953	    289.22813158	      0.00000000	      0.00000000	      0.01000000	      0.13190063	      0.01000000	      0.15550937	      0.01000000	      0.03616524	      0.01000000	      0.10639892	      0.00000000	      0.00000000
      0.10639389	     -0.00000000	     -0.00000000	      0.00000000	      0.00000000	     -0.00000000	     -0.00000000	      0.00000000	      0.00000000	      0.86609217	     -0.45169453	     -0.00000000	     -0.00000000	    -13.32361118	   -147.31841062	     26.46776592	    290.40350545	      0.00000000	      0.00000000	      0.01000000	      0.13203525	      0.01000000	      0.15556748	      0.01000000	      0.03623772	      0.01000000	      0.10634528	      0.00000000	      0.00000000
      0.10706499	     -0.00000000	     -0.00000000	      0.00000000	      0.00000000	     -0.00000000	     -0.00000000	      0.00000000	      0.00000000	      0.86578734	     -0.45676959	     -0.00000000	     -0.00000000	    -13.42267701	   -147.91427725	     26.66304718	    291.56720096	      0.00000000	      0.00000000	      0.01000000	      0.13217042	      0.01000000	      0.15562583	      0.01000000	      0.03631044	      0.01000000	      0.10629166	      0.00000000	      0.00000000
      0.10773609	     -0.00000000	     -0.00000000	      0.00000000	      0.00000000	     -0.00000000	     -0.00000000	      0.00000000	      0.00000000	      0.86547909	     -0.46186751	     -0.00000000	     -0.00000000	    -13.52214078	   -148.50434104	     26.85910549	    292.71929447	      0.00000000	      0.00000000	      0.01000000	      0.13230614	      0.01000000	      0.15568441	      0.01000000	      0.03638342	      0.01000000	      0.10623806	      0.00000000	      0.00000000
      0.10840719	     -0.00000000	     -0.00000000	      0.00000000	      0.00000000	     -0.00000000	     -0.00000000	      0.00000000	      0.00000000	      0.86516741	     -0.46698795	     -0.00000000	     -0.00000000	    -13.62199861	   -149.08864196	     27.05593311	    293.85986473	      0.00000000	      0.00000000	      0.01000000	      0.13244242	      0.01000000	      0.15574323	      0.01000000	      0.03645664	      0.01000000	      0.10618447	      0.00000000	      0.00000000
      0.10907830	     -0.00000000	     -0.00000000	      0.00000000	      0.00000000	     -0.00000000	     -0.00000000	      0.00000000	      0.00000000	      0.86485229	     -0.47213062	     -0.00000000	     -0.00000000	    -13.72224663	   -149.66722112	     27.25352232	    294.98899276	      0.00000000	      0.00000000	      0.01000000	      0.13257923	      0.01000000	      0.15580227	      0.01000000	      0.03653011	      0.01000000	      0.10613090	      0.00000000	      0.00000000
      0.10974940	     -0.00000000	     -0.00000000	      0.00000000	      0.00000000	     -0.00000000	     -0.00000000	      0.00000000	      0.00000000	      0.86453371	     -0.47729520	     -0.00000000	     -0.00000000	    -13.82288104	   -150.24012066	     27.45186548	    296.10676168	      0.00000000	      0.00000000	      0.01000000	      0.13271658	      0.01000000	      0.15586154	      0.01000000	      0.03660381	      0.01000000	      0.10607735	      0.00000000	      0.00000000
      0.11042050	     -0.00000000	     -0.00000000	      0.00000000	      0.00000000	     -0.00000000	     -0.00000000	      0.00000000	      0.00000000	      0.86421166	     -0.48248138	     -0.00000000	     -0.00000000	    -13.92389802	   -150.80738376	     27.65095498	    297.21325666	      0.00000000	      0.00000000	      0.01000000	      0.13285446	      0.01000000	      0.15592103	      0.01000000	      0.03667775	      0.01000000	      0.10602381	      0.00000000	      0.00000000
      0.11109160	     -0.00000000	     -0.00000000	      0.00000000	      0.00000000	     -0.00000000	     -0.00000000	      0.00000000	      0.00000000	      0.86388612	     -0.48768884	     -0.00000000	     -0.00000000	    -14.02529381	   -151.36905450	     27.85078330	    298.30856473	      0.00000000	      0.00000000	      0.01000000	      0.13299287	      0.01000000	      0.15598075	      0.01000000	      0.03675191	      0.01000000	      0.10597029	      0.00000000	      0.00000000
      0.11176270	     -0.00000000	     -0.00000000	      0.00000000	      0.00000000	     -0.00000000	     -0.00000000	      0.00000000	      0.00000000	      0.86355708	     -0.49291730	     -0.00000000	     -0.00000000	    -14.12706468	   -151.92517786	     28.05134295	    299.39277471	      0.00000000	      0.00000000	      0.01000000	      0.13313179	      0.01000000	      0.15604069	      0.01000000	      0.03682631	      0.01000000	      0.10591679	      0.00000000	      0.00000000
      0.11243380	     -0.00000000	     -0.00000000	      0.00000000	      0.00000000	     -0.00000000	     -0.00000000	      0.00000000	      0.00000000	      0.86322452	     -0.49816644	     -0.00000000	     -0.00000000	    -14.22920692	   -152.47579964	     28.25262651	    300.46597708	      0.00000000	      0.00000000	      0.01000000	      0.13327123	      0.01000000	      0.15610084	      0.01000000	      0.03690093	      0.01000000	      0.10586330	      0.00000000	      0.00000000
      0.11310490	     -0.00000000	     -0.00000000	      0.00000000	      0.00000000	     -0.00000000	     -0.00000000	      0.00000000	      0.00000000	      0.86288843	     -0.50343597	     -0.00000000	     -0.00000000	    -14.33171685	   -153.02096641	     28.45462664	    301.52826389	      0.00000000	      0.00000000	      0.01000000	      0.13341119	      0.01000000	      0.15616121	      0.01000000	      0.03697577	      0.01000000	      0.10580983	      0.00000000	      0.00000000
      0.11377600	     -0.00000000	     -0.00000000	      0.00000000	      0.00000000	     -0.00000000	     -0.00000000	      0.00000000	      0.00000000	      0.86254880	     -0.50872560	     -0.00000000	     -0.00000000	    -14.43459082	   -153.56072545	     28.65733603	    302.57972861	      0.00000000	      0.00000000	      0.01000000	      0.13355164	      0.01000000	      0.15622179	      0.01000000	      0.03705083	      0.01000000	      0.10575638	      0.00000000	      0.00000000
      0.11444711	     -0.00000000	     -0.00000000	      0.00000000	      0.00000000	     -0.00000000	     -0.00000000	      0.00000000	      0.00000000	      0.86220562	     -0.51403502	     -0.00000000	     -0.00000000	    -14.53782522	   -154.09512472	     28.86074746	    303.62046606	      0.00000000	      0.00000000	      0.01000000	      0.13369260	      0.01000000	      0.15628259	      0.01000000	      0.03712611	      0.01000000	      0.10570294	      0.00000000	      0.00000000
      0.11511821	     -0.00000000	     -0.00000000	      0.00000000	      0.00000000	     -0.00000000	     -0.00000000	      0.00000000	      0.00000000	      0.86185886	     -0.51936395	     -0.00000000	     -0.00000000	    -14.64141647	   -154.62421276	     29.06485375	    304.65057230	      0.00000000	      0.00000000	      0.01000000	      0.13383405	      0.01000000	      0.15634360	      0.01000000	      0.03720160	      0.01000000	      0.10564952	      0.00000000	      0.00000000
      0.11578931	     -0.00000000	     -0.00000000	      0.00000000	      0.00000000	     -0.00000000	     -0.00000000	      0.00000000	      0.00000000	      0.86150852	     -0.52471211	     -0.00000000	     -0.00000000	    -14.74536103	   -155.14803871	     29.26964781	    305.67014451	      0.00000000	      0.00000000	      0.01000000	      0.13397599	      0.01000000	      0.15640481	      0.01000000	      0.03727729	      0.01000000	      0.10559612	      0.00000000	      0.00000000
      0.11646041	     -0.00000000	     -0.00000000	      0.00000000	      0.00000000	     -0.00000000	     -0.00000000	      0.00000000	      0.00000000	      0.86115458	     -0.53007921	     -0.00000000	     -0.00000000	    -14.84965537	   -155.66665220	     29.47512259	    306.67928095	      0.00000000	      0.00000000	      0.01000000	      0.13411841	      0.01000000	      0.15646623	      0.01000000	      0.03735319	      0.01000000	      0.10554273	      0.00000000	      0.00000000
      0.11713151	     -0.00000000	     -0.00000000	      0.00000000	      0.00000000	     -0.00000000	     -0.00000000	      0.00000000	      0.00000000	      0.86079704	     -0.53546497	     -0.00000000	     -0.00000000	    -14.95429603	   -156.18010332	     29.68127114	    307.67808077	      0.00000000	      0.00000000	      0.01000000	      0.13426131	      0.01000000	      0.15652785	      0.01000000	      0.03742929	      0.01000000	      0.10548936	      0.00000000	      0.00000000
      0.11780261	     -0.00000000	     -0.00000000	      0.00000000	      0.00000000	     -0.00000000	     -0.00000000	      0.00000000	      0.00000000	      0.86043588	     -0.54086911	     -0.00000000	     -0.00000000	    -15.05927954	   -156.68844261	     29.88808654	    308.66664401	      0.00000000	      0.00000000	      0.01000000	      0.13440469	      0.01000000	      0.15658967	      0.01000000	      0.03750559	      0.01000000	      0.10543601	      0.00000000	      0.00000000
      0.11847371	     -0.00000000	     -0.00000000	      0.00000000	      0.00000000	     -0.00000000	     -0.00000000	      0.00000000	      0.00000000	      0.86007108	     -0.54629136	     -0.00000000	     -0.00000000	    -15.16460250	   -157.19172096	     30.09556196	    309.64507147	      0.00000000	      0.00000000	      0.01000000	      0.13454853	      0.01000000	      0.15665169	      0.01000000	      0.03758209	      0.01000000	      0.10538267	      0.00000000	      0.00000000
      0.11914481	     -0.00000000	     -0.00000000	      0.00000000	      0.00000000	     -0.00000000	     -0.00000000	      0.00000000	      0.00000000	      0.85970264	     -0.55173145	     -0.00000000	     -0.00000000	    -15.27026152	   -157.68998962	     30.30369063	    310.61346462	      0.00000000	      0.00000000	      0.01000000	      0.13469284	      0.01000000	      0.15671391	      0.01000000	      0.03765877	      0.01000000	      0.10532935	      0.00000000	      0.00000000
      0.11981592	     -0.00000000	     -0.00000000	      0.00000000	      0.00000000	     -0.00000000	     -0.00000000	      0.00000000	      0.00000000	      0.85933054	     -0.55718912	     -0.00000000	     -0.00000000	    -15.37625327	   -158.18330010	     30.51246586	    311.57192553	      0.00000000	      0.00000000	      0.01000000	      0.13483761	      0.01000000	      0.15677633	      0.01000000	      0.03773565	      0.01000000	      0.10527604	      0.00000000	      0.00000000
      0.12048702	     -0.00000000	     -0.00000000	      0.00000000	      0.00000000	     -0.00000000	     -0.00000000	      0.00000000	      0.00000000	      0.85895478	     -0.56266410	     -0.00000000	     -0.00000000	    -15.48257443	   -158.67170419	     30.72188100	    312.52055678	      0.00000000	      0.00000000	      0.01000000	      0.13498284	      0.01000000	      0.15683894	      0.01000000	      0.03781272	      0.01000000	      0.10522276	      0.00000000	      0.00000000
      0.12115812	     -0.00000000	     -0.00000000	      0.00000000	      0.00000000	     -0.00000000	     -0.00000000	      0.00000000	      0.00000000	      0.85857533	     -0.56815612	     -0.00000000	     -0.00000000	    -15.58922172	   -159.15525389	     30.93192950	    313.45946140	      0.00000000	      0.00000000	      0.01000000	      0.13512852	      0.01000000	      0.15690174	      0.01000000	      0.03788996	      0.01000000	      0.10516949	      0.00000000	      0.00000000
      0.12182922	     -0.00000000	     -0.00000000	      0.00000000	      0.00000000	     -0.00000000	     -0.00000000	      0.00000000	      0.00000000	      0.85819219	     -0.57366494	     -0.00000000	     -0.00000000	    -15.69619192	   -159.63400138	     31.14260487	    314.38874276	      0.00000000	      0.00000000	      0.01000000	      0.13527464	      0.01000000	      0.15696473	      0.01000000	      0.03796739	      0.01000000	      0.10511623	      0.00000000	      0.00000000
      0.12250032	     -0.00000000	     -0.00000000	      0.00000000	      0.00000000	     -0.00000000	     -0.00000000	      0.00000000	      0.00000000	      0.85780535	     -0.57919030	     -0.00000000	     -0.00000000	    -15.80348180	   -160.10799897	     31.35390068	    315.30850455	      0.00000000	      0.00000000	      0.01000000	      0.13542120	      0.01000000	      0.15702791	      0.01000000	      0.03804499	      0.01000000	      0.10506299	      0.00000000	      0.00000000
      0.12317142	     -0.00000000	     -0.00000000	      0.00000000	      0.00000000	     -0.00000000	     -0.00000000	      0.00000000	      0.00000000	      0.85741480	     -0.58473195	     -0.00000000	     -0.00000000	    -15.91108820	   -160.57729910	     31.56581057	    316.21885066	      0.00000000	      0.00000000	      0.01000000	      0.13556820	      0.01000000	      0.15709128	      0.01000000	      0.03812277	      0.01000000	      0.10500977	      0.00000000	      0.00000000
      0.12384252	     -0.00000000	     -0.00000000	      0.00000000	      0.00000000	     -0.00000000	     -0.00000000	      0.00000000	      0.00000000	      0.85702052	     -0.59028965	     -0.00000000	     -0.00000000	    -16.01900799	   -161.04195425	     31.77832828	    317.11988513	      0.00000000	      0.00000000	      0.01000000	      0.13571563	      0.01000000	      0.15715483	      0.01000000	      0.03820072	      0.01000000	      0.10495657	      0.00000000	      0.00000000
      0.12451362	     -0.00000000	     -0.00000000	      0.00000000	      0.00000000	     -0.00000000	     -0.00000000	      0.00000000	      0.00000000	      0.85662251	     -0.59586314	     -0.00000000	     -0.00000000	    -16.12723807	   -161.50201699	     31.99144757	    318.01171211	      0.00000000	      0.00000000	      0.01000000	      0.13586349	      0.01000000	      0.15721856	      0.01000000	      0.03827884	      0.01000000	      0.10490338	      0.00000000	      0.00000000
      0.12518472	     -0.00000000	     -0.00000000	      0.00000000	      0.00000000	     -0.00000000	     -0.00000000	      0.00000000	      0.00000000	      0.85622075	     -0.60145220	     -0.00000000	     -0.00000000	    -16.23577537	   -161.95753987	     32.20516230	    318.89443576	      0.00000000	      0.00000000	      0.01000000	      0.13601178	      0.01000000	      0.15728247	      0.01000000	      0.03835713	      0.01000000	      0.10485021	      0.00000000	      0.00000000
      0.12585583	     -0.00000000	     -0.00000000	      0.00000000	      0.00000000	     -0.00000000	     -0.00000000	      0.00000000	      0.00000000	      0.85581523	     -0.60705658	     -0.00000000	     -0.00000000	    -16.34461687	   -162.40857543	     32.41946641	    319.76816023	      0.00000000	      0.00000000	      0.01000000	      0.13616048	      0.01000000	      0.15734657	      0.01000000	      0.03843558	      0.01000000	      0.10479705	      0.00000000	      0.00000000
      0.12652693	     -0.00000000	     -0.00000000	      0.00000000	      0.00000000	     -0.00000000	     -0.00000000	      0.00000000	      0.00000000	      0.85540595	     -0.61267605	     -0.00000000	     -0.00000000	    -16.45375956	   -162.85517618	     32.63435389	    320.63298957	      0.00000000	      0.00000000	      0.01000000	      0.13630960	      0.01000000	      0.15741084	      0.01000000	      0.03851419	      0.01000000	      0.10474392	      0.00000000	      0.00000000
      0.12719803	     -0.00000000	     -0.00000000	      0.00000000	      0.00000000	     -0.00000000	     -0.00000000	      0.00000000	      0.00000000	      0.85499289	     -0.61831039	     -0.00000000	     -0.00000000	    -16.56320049	   -163.29739454	     32.84981879	    321.48902768	      0.00000000	      0.00000000	      0.01000000	      0.13645912	      0.01000000	      0.15747529	      0.01000000	      0.03859295	      0.01000000	      0.10469079	      0.00000000	      0.00000000
      0.12786913	     -0.00000000	     -0.00000000	      0.00000000	      0.00000000	     -0.00000000	     -0.00000000	      0.00000000	      0.00000000	      0.85457605	     -0.62395936	     -0.00000000	     -0.00000000	    -16.67293674	   -163.73528285	     33.06585527	    322.33637829	      0.00000000	      0.00000000	      0.01000000	      0.13660906	      0.01000000	      0.15753991	      0.01000000	      0.03867187	      0.01000000	      0.10463769	      0.00000000	      0.00000000
      0.12854023	     -0.00000000	     -0.00000000	      0.00000000	      0.00000000	     -0.00000000	     -0.00000000	      0.00000000	      0.00000000	      0.85415541	     -0.62962275	     -0.00000000	     -0.00000000	    -16.78296542	   -164.16889332	     33.28245752	    323.17514487	      0.00000000	      0.00000000	      0.01000000	      0.13675939	      0.01000000	      0.15760471	      0.01000000	      0.03875095	      0.01000000	      0.10458460	      0.00000000	      0.00000000
      0.12921133	     -0.00000000	     -0.00000000	      0.00000000	      0.00000000	     -0.00000000	     -0.00000000	      0.00000000	      0.00000000	      0.85373097	     -0.63530033	     -0.00000000	     -0.00000000	    -16.89328368	   -164.59827804	     33.49961981	    324.00543063	      0.00000000	      0.00000000	      0.01000000	      0.13691013	      0.01000000	      0.15766968	      0.01000000	      0.03883017	      0.01000000	      0.10453153	      0.00000000	      0.00000000
      0.12988243	     -0.00000000	     -0.00000000	      0.00000000	      0.00000000	     -0.00000000	     -0.00000000	      0.00000000	      0.00000000	      0.85330271	     -0.64099189	     -0.00000000	     -0.00000000	    -17.00388869	   -165.02348890	     33.71733649	    324.82733842	      0.00000000	      0.00000000	      0.01000000	      0.13706126	      0.01000000	      0.15773482	      0.01000000	      0.03890954	      0.01000000	      0.10447848	      0.00000000	      0.00000000
      0.13055353	     -0.00000000	     -0.00000000	      0.00000000	      0.00000000	     -0.00000000	     -0.00000000	      0.00000000	      0.00000000	      0.85287062	     -0.64669722	     -0.00000000	     -0.00000000	    -17.11477768	   -165.44457763	     33.93560197	    325.64097072	      0.00000000	      0.00000000	      0.01000000	      0.13721278	      0.01000000	      0.15780012	      0.01000000	      0.03898906	      0.01000000	      0.10442544	      0.00000000	      0.00000000
      0.13122464	     -0.00000000	     -0.00000000	      0.00000000	      0.00000000	     -0.00000000	     -0.00000000	      0.00000000	      0.00000000	      0.85243470	     -0.65241611	     -0.00000000	     -0.00000000	    -17.22594789	   -165.86159576	     34.15441074	    326.44642961	      0.00000000	      0.00000000	      0.01000000	      0.13736468	      0.01000000	      0.15786560	      0.01000000	      0.03906872	      0.01000000	      0.10437242	      0.00000000	      0.00000000
      0.13189574	     -0.00000000	     -0.00000000	      0.00000000	      0.00000000	     -0.00000000	     -0.00000000	      0.00000000	      0.00000000	      0.85199494	     -0.65814834	     -0.00000000	     -0.00000000	    -17.33739661	   -166.27459457	     34.37375733	    327.24381671	      0.00000000	      0.00000000	      0.01000000	      0.13751697	      0.01000000	      0.15793124	      0.01000000	      0.03914851	      0.01000000	      0.10431941	      0.00000000	      0.00000000
      0.13256684	     -0.00000000	     -0.00000000	      0.00000000	      0.00000000	     -0.00000000	     -0.00000000	      0.00000000	      0.00000000	      0.85155133	     -0.66389373	     -0.00000000	     -0.00000000	    -17.44912116	   -166.68362513	     34.59363637	    328.03323315	      0.00000000	      0.00000000	      0.01000000	      0.13766963	      0.01000000	      0.15799704	      0.01000000	      0.03922845	      0.01000000	      0.10426642	      0.00000000	      0.00000000
      0.13323794	     -0.00000000	     -0.00000000	      0.00000000	      0.00000000	     -0.00000000	     -0.00000000	      0.00000000	      0.00000000	      0.85110386	     -0.66965206	     -0.00000000	     -0.00000000	    -17.56111889	   -167.08873823	     34.81404255	    328.81477955	      0.00000000	      0.00000000	      0.01000000	      0.13782267	      0.01000000	      0.15806301	      0.01000000	      0.03930852	      0.01000000	      0.10421345	      0.00000000	      0.00000000
      0.13390904	     -0.00000000	     -0.00000000	      0.00000000	      0.00000000	     -0.00000000	     -0.00000000	      0.00000000	      0.00000000	      0.85065252	     -0.67542314	     -0.00000000	     -0.00000000	    -17.67338720	   -167.48998439	     35.03497060	    329.58855595	      0.00000000	      0.00000000	      0.01000000	      0.13797608	      0.01000000	      0.15812914	      0.01000000	      0.03938872	      0.01000000	      0.10416050	      0.00000000	      0.00000000
      0.13458014	     -0.00000000	     -0.00000000	      0.00000000	      0.00000000	     -0.00000000	     -0.00000000	      0.00000000	      0.00000000	      0.85019730	     -0.68120678	     -0.00000000	     -0.00000000	    -17.78592350	   -167.88741386	     35.25641536	    330.35466183	      0.00000000	      0.00000000	      0.01000000	      0.13812986	      0.01000000	      0.15819542	      0.01000000	      0.03946905	      0.01000000	      0.10410756	      0.00000000	      0.00000000
      0.13525124	     -0.00000000	     -0.00000000	      0.00000000	      0.00000000	     -0.00000000	     -0.00000000	      0.00000000	      0.00000000	      0.84973820	     -0.68700279	     -0.00000000	     -0.00000000	    -17.89872524	   -168.28107656	     35.47837171	    331.11319605	      0.00000000	      0.00000000	      0.01000000	      0.13828400	      0.01000000	      0.15826187	      0.01000000	      0.03954951	      0.01000000	      0.10405464	      0.00000000	      0.00000000
      0.13592234	     -0.00000000	     -0.00000000	      0.00000000	      0.00000000	     -0.00000000	     -0.00000000	      0.00000000	      0.00000000	      0.84927520	     -0.69281098	     -0.00000000	     -0.00000000	    -18.01178993	   -168.67102212	     35.70083460	    331.86425683	      0.00000000	      0.00000000	      0.01000000	      0.13843850	      0.01000000	      0.15832848	      0.01000000	      0.03963009	      0.01000000	      0.10400173	      0.00000000	      0.00000000
      0.13659345	     -0.00000000	     -0.00000000	      0.00000000	      0.00000000	     -0.00000000	     -0.00000000	      0.00000000	      0.00000000	      0.84880831	     -0.69863116	     -0.00000000	     -0.00000000	    -18.12511507	   -169.05729982	     35.92379905	    332.60794174	      0.00000000	      0.00000000	      0.01000000	      0.13859336	      0.01000000	      0.15839524	      0.01000000	      0.03971080	      0.01000000	      0.10394884	      0.00000000	      0.00000000
      0.13726455	     -0.00000000	     -0.00000000	      0.00000000	      0.00000000	     -0.00000000	     -0.00000000	      0.00000000	      0.00000000	      0.84833750	     -0.70446316	     -0.00000000	     -0.00000000	    -18.23869823	   -169.43995864	     36.14726013	    333.34434765	      0.00000000	      0.00000000	      0.01000000	      0.13874857	      0.01000000	      0.15846216	      0.01000000	      0.03979162	      0.01000000	      0.10389597	      0.00000000	      0.00000000
      0.13793565	     -0.00000000	     -0.00000000	      0.00000000	      0.00000000	     -0.00000000	     -0.00000000	      0.00000000	      0.00000000	      0.84786277	     -0.71030680	     -0.00000000	     -0.00000000	    -18.35253699	   -169.81904717	     36.37121301	    334.07357072	      0.00000000	      0.00000000	      0.01000000	      0.13890413	      0.01000000	      0.15852923	      0.01000000	      0.03987257	      0.01000000	      0.10384312	      0.00000000	      0.00000000
      0.13860675	     -0.00000000	     -0.00000000	      0.00000000	      0.00000000	     -0.00000000	     -0.00000000	      0.00000000	      0.00000000	      0.84738412	     -0.71616189	     -0.00000000	     -0.00000000	    -18.46662898	   -170.19461367	     36.59565288	    334.79570641	      0.00000000	      0.00000000	      0.01000000	      0.13906003	      0.01000000	      0.15859646	      0.01000000	      0.03995363	      0.01000000	      0.10379028	      0.00000000	      0.00000000
      0.13927785	     -0.00000000	     -0.00000000	      0.00000000	      0.00000000	     -0.00000000	     -0.00000000	      0.00000000	      0.00000000	      0.84690153	     -0.72202828	     -0.00000000	     -0.00000000	    -18.58097183	   -170.56670601	     36.82057503	    335.51084940	      0.00000000	      0.00000000	      0.01000000	      0.13921628	      0.01000000	      0.15866383	      0.01000000	      0.04003480	      0.01000000	      0.10373746	      0.00000000	      0.00000000
      0.13994895	     -0.00000000	     -0.00000000	      0.00000000	      0.00000000	     -0.00000000	     -0.00000000	      0.00000000	      0.00000000	      0.84641501	     -0.72790578	     -0.00000000	     -0.00000000	    -18.69556325	   -170.93537172	     37.04597479	    336.21909363	      0.00000000	      0.00000000	      0.01000000	      0.13937287	      0.01000000	      0.15873136	      0.01000000	      0.04011609	      0.01000000	      0.10368465	      0.00000000	      0.00000000
      0.14062005	     -0.00000000	     -0.00000000	      0.00000000	      0.00000000	     -0.00000000	     -0.00000000	      0.00000000	      0.00000000	      0.84592454	     -0.73379424	     -0.00000000	     -0.00000000	    -18.81040094	   -171.30065792	     37.27184756	    336.92053226	      0.00000000	      0.00000000	      0.01000000	      0.13952979	      0.01000000	      0.15879904	      0.01000000	      0.04019749	      0.01000000	      0.10363187	      0.00000000	      0.00000000
      0.14129115	     -0.00000000	     -0.00000000	      0.00000000	      0.00000000	     -0.00000000	     -0.00000000	      0.00000000	      0.00000000	      0.84543011	     -0.73969349	     -0.00000000	     -0.00000000	    -18.92548266	   -171.66261134	     37.49818882	    337.61525764	      0.00000000	      0.00000000	      0.01000000	      0.13968704	      0.01000000	      0.15886686	      0.01000000	      0.04027899	      0.01000000	      0.10357909	      0.00000000	      0.00000000
      0.14196226	     -0.00000000	     -0.00000000	      0.00000000	      0.00000000	     -0.00000000	     -0.00000000	      0.00000000	      0.00000000	      0.84493171	     -0.74560336	     -0.00000000	     -0.00000000	    -19.04080618	   -172.02127831	     37.72499408	    338.30336132	      0.00000000	      0.00000000	      0.01000000	      0.13984463	      0.01000000	      0.15893483	      0.01000000	      0.04036060	      0.01000000	      0.10352634	      0.00000000	      0.00000000
      0.14263336	     -0.00000000	     -0.00000000	      0.00000000	      0.00000000	     -0.00000000	     -0.00000000	      0.00000000	      0.00000000	      0.84442935	     -0.75152370	     -0.00000000	     -0.00000000	    -19.15636930	   -172.37670479	     37.95225893	    338.98493405	      0.00000000	      0.00000000	      0.01000000	      0.14000254	      0.01000000	      0.15900295	      0.01000000	      0.04044231	      0.01000000	      0.10347360	      0.00000000	      0.00000000
      0.14330446	     -0.00000000	     -0.00000000	      0.00000000	      0.00000000	     -0.00000000	     -0.00000000	      0.00000000	      0.00000000	      0.84392302	     -0.75745435	     -0.00000000	     -0.00000000	    -19.27216989	   -172.72893630	     38.17997901	    339.66006573	      0.00000000	      0.00000000	      0.01000000	      0.14016077	      0.01000000	      0.15907122	      0.01000000	      0.04052412	      0.01000000	      0.10342088	      0.00000000	      0.00000000
      0.14397556	     -0.00000000	     -0.00000000	      0.00000000	      0.00000000	     -0.00000000	     -0.00000000	      0.00000000	      0.00000000	      0.84341269	     -0.76339516	     -0.00000000	     -0.00000000	    -19.38820579	   -173.07801795	     38.40815004	    340.32884541	      0.00000000	      0.00000000	      0.01000000	      0.14031933	      0.01000000	      0.15913963	      0.01000000	      0.04060604	      0.01000000	      0.10336818	      0.00000000	      0.00000000
      0.14464666	     -0.00000000	     -0.00000000	      0.00000000	      0.00000000	     -0.00000000	     -0.00000000	      0.00000000	      0.00000000	      0.84289838	     -0.76934598	     -0.00000000	     -0.00000000	    -19.50447492	   -173.42399444	     38.63676779	    340.99136132	      0.00000000	      0.00000000	      0.01000000	      0.14047820	      0.01000000	      0.15920818	      0.01000000	      0.04068805	      0.01000000	      0.10331549	      0.00000000	      0.00000000
      0.14531776	     -0.00000000	     -0.00000000	      0.00000000	      0.00000000	     -0.00000000	     -0.00000000	      0.00000000	      0.00000000	      0.84238007	     -0.77530666	     -0.00000000	     -0.00000000	    -19.62097521	   -173.76691007	     38.86582807	    341.64770083	      0.00000000	      0.00000000	      0.01000000	      0.14063738	      0.01000000	      0.15927687	      0.01000000	      0.04077015	      0.01000000	      0.10326282	      0.00000000	      0.00000000
      0.14598886	     -0.00000000	     -0.00000000	      0.00000000	      0.00000000	     -0.00000000	     -0.00000000	      0.00000000	      0.00000000	      0.84185776	     -0.78127706	     -0.00000000	     -0.00000000	    -19.73770461	   -174.10680867	     39.09532678	    342.29795041	      0.00000000	      0.00000000	      0.01000000	      0.14079688	      0.01000000	      0.15934571	      0.01000000	      0.04085235	      0.01000000	      0.10321016	      0.00000000	      0.00000000
      0.14665996	     -0.00000000	     -0.00000000	      0.00000000	      0.00000000	     -0.00000000	     -0.00000000	      0.00000000	      0.00000000	      0.84133144	     -0.78725702	     -0.00000000	     -0.00000000	    -19.85466112	   -174.44373368	     39.32525984	    342.94219571	      0.00000000	      0.00000000	      0.01000000	      0.14095668	      0.01000000	      0.15941469	      0.01000000	      0.04093464	      0.01000000	      0.10315752	      0.00000000	      0.00000000
      0.14733106	     -0.00000000	     -0.00000000	      0.00000000	      0.00000000	     -0.00000000	     -0.00000000	      0.00000000	      0.00000000	      0.84080110	     -0.79324642	     -0.00000000	     -0.00000000	    -19.97184275	   -174.77772811	     39.55562327	    343.58052148	      0.00000000	      0.00000000	      0.01000000	      0.14111679	      0.01000000	      0.15948380	      0.01000000	      0.04101702	      0.01000000	      0.10310490	      0.00000000	      0.00000000
      0.14800217	     -0.00000000	     -0.00000000	      0.00000000	      0.00000000	     -0.00000000	     -0.00000000	      0.00000000	      0.00000000	      0.84026674	     -0.79924511	     -0.00000000	     -0.00000000	    -20.08924756	   -175.10883453	     39.78641312	    344.21301159	      0.00000000	      0.00000000	      0.01000000	      0.14127720	      0.01000000	      0.15955306	      0.01000000	      0.04109949	      0.01000000	      0.10305230	      0.00000000	      0.00000000
      0.14867327	     -0.00000000	     -0.00000000	      0.00000000	      0.00000000	     -0.00000000	     -0.00000000	      0.00000000	      0.00000000	      0.83972835	     -0.80525296	     -0.00000000	     -0.00000000	    -20.20687361	   -175.43709507	     40.01762550	    344.83974905	      0.00000000	      0.00000000	      0.01000000	      0.14143791	      0.01000000	      0.15962245	      0.01000000	      0.04118204	      0.01000000	      0.10299971	      0.00000000	      0.00000000
      0.14934437	     -0.00000000	     -0.00000000	      0.00000000	      0.00000000	     -0.00000000	     -0.00000000	      0.00000000	      0.00000000	      0.83918593	     -0.81126983	     -0.00000000	     -0.00000000	    -20.32471902	   -175.76255144	     40.24925658	    345.46081596	      0.00000000	      0.00000000	      0.01000000	      0.14159892	      0.01000000	      0.15969199	      0.01000000	      0.04126468	      0.01000000	      0.10294714	      0.00000000	      0.00000000
      0.15001547	     -0.00000000	     -0.00000000	      0.00000000	      0.00000000	     -0.00000000	     -0.00000000	      0.00000000	      0.00000000	      0.83863946	     -0.81729559	     -0.00000000	     -0.00000000	    -20.44278191	   -176.08524492	     40.48130257	    346.07629356	      0.00000000	      0.00000000	      0.01000000	      0.14176022	      0.01000000	      0.15976165	      0.01000000	      0.04134740	      0.01000000	      0.10289458	      0.00000000	      0.00000000
      0.15068657	     -0.00000000	     -0.00000000	      0.00000000	      0.00000000	     -0.00000000	     -0.00000000	      0.00000000	      0.00000000	      0.83808895	     -0.82333011	     -0.00000000	     -0.00000000	    -20.56106045	   -176.40521634	     40.71375976	    346.68626218	      0.00000000	      0.00000000	      0.01000000	      0.14192181	      0.01000000	      0.15983146	      0.01000000	      0.04143020	      0.01000000	      0.10284205	      0.00000000	      0.00000000
      0.15135767	     -0.00000000	     -0.00000000	      0.00000000	      0.00000000	     -0.00000000	     -0.00000000	      0.00000000	      0.00000000	      0.83753438	     -0.82937327	     -0.00000000	     -0.00000000	    -20.67955282	   -176.72250611	     40.94662448	    347.29080128	      0.00000000	      0.00000000	      0.01000000	      0.14208370	      0.01000000	      0.15990140	      0.01000000	      0.04151309	      0.01000000	      0.10278952	      0.00000000	      0.00000000
      0.15148119	     -0.00000000	     -0.00000000	      0.00000000	      0.00000000	     -0.00000000	     -0.00000000	      0.00000000	      0.00000000	      0.83743187	     -0.83048646	     -0.00000000	     -0.00000000	    -20.70138475	   -176.78061432	     40.98952785	    347.40147964	      0.00000000	      0.00000000	      0.01000000	      0.14211352	      0.01000086	      0.15991429	      0.01000000	      0.04152835	      0.01000000	      0.10277986	      0.00000000	      0.00000000
      0.15160471	     -0.00000000	     -0.00000000	      0.00000000	      0.00000000	     -0.00000000	     -0.00000000	      0.00000000	      0.00000000	      0.83732922	     -0.83159993	     -0.00000000	     -0.00000000	    -20.72322385	   -176.83863332	     41.03244488	    347.51197725	      0.00000000	      0.00000000	      0.01000000	      0.14214336	      0.01002063	      0.15992716	      0.01000000	      0.04154361	      0.01000000	      0.10277019	      0.00000000	      0.00000000
      0.15222230	     -0.00000000	     -0.00000000	      0.00000000	      0.00000000	     -0.00000000	     -0.00000000	      0.00000000	      0.00000000	      0.83681392	     -0.83717153	     -0.00000000	     -0.00000000	    -20.83252656	   -177.12735219	     41.24723408	    348.06149817	      0.00000000	      0.00000000	      0.01000000	      0.14229268	      0.01053772	      0.15998947	      0.01000000	      0.04161998	      0.01000000	      0.10272188	      0.00000000	      0.00000000
      0.15283988	     -0.00000000	     -0.00000000	      0.00000000	      0.00000000	     -0.00000000	     -0.00000000	      0.00000000	      0.00000000	      0.83629517	     -0.84274971	     -0.00000000	     -0.00000000	    -20.94200682	   -177.41358287	     41.46236084	    348.60478396	      0.00000000	      0.00000000	      0.01000000	      0.14244225	      0.01169110	      0.16004457	      0.01000000	      0.04169641	      0.01000000	      0.10267358	      0.00000000	      0.00000000
      0.15360744	     -0.00000000	     -0.00000000	      0.00000000	      0.00000000	     -0.00000000	     -0.00000000	      0.00000000	      0.00000000	      0.83564565	     -0.84969025	     -0.00000000	     -0.00000000	    -21.07831729	   -177.76550674	     41.73019073	    349.26868280	      0.00000000	      0.00000000	      0.01000000	      0.14262846	      0.01389568	      0.16009871	      0.01000000	      0.04179149	      0.01000000	      0.10261358	      0.00000000	      0.00000000
      0.15437500	     -0.00000000	     -0.00000000	      0.00000000	      0.00000000	     -0.00000000	     -0.00000000	      0.00000000	      0.00000000	      0.83499079	     -0.85663758	     -0.00000000	     -0.00000000	    -21.21489621	   -178.11304706	     41.99852473	    349.91812379	      0.00000000	      0.00000000	      0.01000000	      0.14281503	      0.01683166	      0.16013609	      0.01000000	      0.04188665	      0.01000000	      0.10255359	      0.00000000	      0.00000000
      0.15514256	     -0.00000000	     -0.00000000	      0.00000000	      0.00000000	     -0.00000000	     -0.00000000	      0.00000000	      0.00000000	      0.83433061	     -0.86358983	     -0.00000000	     -0.00000000	    -21.35174023	   -178.45631159	     42.26735148	    350.55267759	      0.00000000	      0.00000000	      0.01000000	      0.14300196	      0.02038357	      0.16015857	      0.01000000	      0.04198191	      0.01000000	      0.10249363	      0.00000000	      0.00000000
      0.15591011	     -0.00000000	     -0.00000000	      0.00000000	      0.00000000	     -0.00000000	     -0.00000000	      0.00000000	      0.00000000	      0.83366508	     -0.87054540	     -0.00000000	     -0.00000000	    -21.48884616	   -178.79553083	     42.53665975	    351.17290995	      0.00000000	      0.00000000	      0.01000000	      0.14318923	      0.02445229	      0.16016870	      0.01000000	      0.04207726	      0.01000000	      0.10243368	      0.00000000	      0.00000000
      0.15667767	     -0.00000000	     -0.00000000	      0.00000000	      0.00000000	     -0.00000000	     -0.00000000	      0.00000000	      0.00000000	      0.83299422	     -0.87750298	     -0.00000000	     -0.00000000	    -21.62621098	   -179.13092086	     42.80643885	    351.77965713	      0.00000000	      0.00000000	      0.01000000	      0.14337685	      0.02895352	      0.16016861	      0.01000000	      0.04217269	      0.01000000	      0.10237376	      0.00000000	      0.00000000
      0.15744523	     -0.00000000	     -0.00000000	      0.00000000	      0.00000000	     -0.00000000	     -0.00000000	      0.00000000	      0.00000000	      0.83231801	     -0.88446151	     -0.00000000	     -0.00000000	    -21.76383181	   -179.46263679	     43.07667874	    352.37370334	      0.00000000	      0.00000000	      0.01000000	      0.14356479	      0.03381619	      0.16016005	      0.01000000	      0.04226821	      0.01000000	      0.10231386	      0.00000000	      0.00000000
      0.15821279	     -0.00000000	     -0.00000000	      0.00000000	      0.00000000	     -0.00000000	     -0.00000000	      0.00000000	      0.00000000	      0.83163647	     -0.89142007	     -0.00000000	     -0.00000000	    -21.90170588	   -179.79078028	     43.34736995	    352.95574484	      0.00000000	      0.00000000	      0.01000000	      0.14375307	      0.03898067	      0.16014448	      0.01000000	      0.04236380	      0.01000000	      0.10225399	      0.00000000	      0.00000000
      0.15898034	     -0.00000000	     -0.00000000	      0.00000000	      0.00000000	     -0.00000000	     -0.00000000	      0.00000000	      0.00000000	      0.83094958	     -0.89837793	     -0.00000000	     -0.00000000	    -22.03983046	   -180.11541297	     43.61850350	    353.52639944	      0.00000000	      0.00000000	      0.01000000	      0.14394166	      0.04439719	      0.16012317	      0.01000000	      0.04245948	      0.01000000	      0.10219413	      0.00000000	      0.00000000
      0.15974790	     -0.00000000	     -0.00000000	      0.00000000	      0.00000000	     -0.00000000	     -0.00000000	      0.00000000	      0.00000000	      0.83025735	     -0.90533448	     -0.00000000	     -0.00000000	    -22.17820288	   -180.43656575	     43.89007086	    354.08620342	      0.00000000	      0.00000000	      0.01000000	      0.14413056	      0.05002427	      0.16009715	      0.01000000	      0.04255522	      0.01000000	      0.10213430	      0.00000000	      0.00000000
      0.16051546	     -0.00000000	     -0.00000000	      0.00000000	      0.00000000	     -0.00000000	     -0.00000000	      0.00000000	      0.00000000	      0.82955979	     -0.91228920	     -0.00000000	     -0.00000000	    -22.31682048	   -180.75424706	     44.16206389	    354.63561304	      0.00000000	      0.00000000	      0.01000000	      0.14431977	      0.05582742	      0.16006727	      0.01000000	      0.04265104	      0.01000000	      0.10207449	      0.00000000	      0.00000000
      0.16128302	     -0.00000000	     -0.00000000	      0.00000000	      0.00000000	     -0.00000000	     -0.00000000	      0.00000000	      0.00000000	      0.82885689	     -0.91924165	     -0.00000000	     -0.00000000	    -22.45568058	   -181.06845040	     44.43447476	    355.17501159	      0.00000000	      0.00000000	      0.01000000	      0.14450928	      0.06177801	      0.16003425	      0.01000000	      0.04274693	      0.01000000	      0.10201470	      0.00000000	      0.00000000
      0.16205057	     -0.00000000	     -0.00000000	      0.00000000	      0.00000000	     -0.00000000	     -0.00000000	      0.00000000	      0.00000000	      0.82814865	     -0.92619146	     -0.00000000	     -0.00000000	    -22.59478050	   -181.37916063	     44.70729591	    355.70471895	      0.00000000	      0.00000000	      0.01000000	      0.14469908	      0.06785223	      0.15999868	      0.01000000	      0.04284289	      0.01000000	      0.10195493	      0.00000000	      0.00000000
      0.16281813	     -0.00000000	     -0.00000000	      0.00000000	      0.00000000	     -0.00000000	     -0.00000000	      0.00000000	      0.00000000	      0.82743508	     -0.93313829	     -0.00000000	     -0.00000000	    -22.73411757	   -181.68635881	     44.98052001	    356.22500125	      0.00000000	      0.00000000	      0.01000000	      0.14488917	      0.07403030	      0.15996107	      0.01000000	      0.04293891	      0.01000000	      0.10189518	      0.00000000	      0.00000000
      0.16358569	     -0.00000000	     -0.00000000	      0.00000000	      0.00000000	     -0.00000000	     -0.00000000	      0.00000000	      0.00000000	      0.82671617	     -0.94008183	     -0.00000000	     -0.00000000	    -22.87368908	   -181.99002565	     45.25413991	    356.73607968	      0.00000000	      0.00000000	      0.01000000	      0.14507955	      0.08029577	      0.15992182	      0.01000000	      0.04303499	      0.01000000	      0.10183546	      0.00000000	      0.00000000
      0.16435325	     -0.00000000	     -0.00000000	      0.00000000	      0.00000000	     -0.00000000	     -0.00000000	      0.00000000	      0.00000000	      0.82599194	     -0.94702179	     -0.00000000	     -0.00000000	    -23.01349231	   -182.29014398	     45.52814861	    357.23813813	      0.00000000	      0.00000000	      0.01000000	      0.14527020	      0.08663494	      0.15988132	      0.01000000	      0.04313114	      0.01000000	      0.10177575	      0.00000000	      0.00000000
      0.16512081	     -0.00000000	     -0.00000000	      0.00000000	      0.00000000	     -0.00000000	     -0.00000000	      0.00000000	      0.00000000	      0.82526239	     -0.95395791	     -0.00000000	     -0.00000000	    -23.15352453	   -182.58670025	     45.80253927	    357.73133005	      0.00000000	      0.00000000	      0.01000000	      0.14546113	      0.09303638	      0.15983989	      0.01000000	      0.04322734	      0.01000000	      0.10171607	      0.00000000	      0.00000000
      0.16588836	     -0.00000000	     -0.00000000	      0.00000000	      0.00000000	     -0.00000000	     -0.00000000	      0.00000000	      0.00000000	      0.82452751	     -0.96088991	     -0.00000000	     -0.00000000	    -23.29378300	   -182.87968547	     46.07730511	    358.21578489	      0.00000000	      0.00000000	      0.01000000	      0.14565233	      0.09949055	      0.15979780	      0.01000000	      0.04332360	      0.01000000	      0.10165641	      0.00000000	      0.00000000
      0.16665592	     -0.00000000	     -0.00000000	      0.00000000	      0.00000000	     -0.00000000	     -0.00000000	      0.00000000	      0.00000000	      0.82378731	     -0.96781753	     -0.00000000	     -0.00000000	    -23.43426498	   -183.16909590	     46.35243948	    358.69161502	      0.00000000	      0.00000000	      0.01000000	      0.14584379	      0.10598947	      0.15975531	      0.01000000	      0.04341991	      0.01000000	      0.10159678	      0.00000000	      0.00000000
      0.16742348	     -0.00000000	     -0.00000000	      0.00000000	      0.00000000	     -0.00000000	     -0.00000000	      0.00000000	      0.00000000	      0.82304180	     -0.97474049	     -0.00000000	     -0.00000000	    -23.57496774	   -183.45493348	     46.62793581	    359.15892364	      0.00000000	      0.00000000	      0.01000000	      0.14603551	      0.11252643	      0.15971265	      0.01000000	      0.04351627	      0.01000000	      0.10153716	      0.00000000	      0.00000000
      0.16819104	     -0.00000000	     -0.00000000	      0.00000000	      0.00000000	     -0.00000000	     -0.00000000	      0.00000000	      0.00000000	      0.82229097	     -0.98165854	     -0.00000000	     -0.00000000	    -23.71588852	   -183.73720646	     46.90378758	    359.61781434	      0.00000000	      0.00000000	      0.01000000	      0.14622749	      0.11909582	      0.15967002	      0.01000000	      0.04361268	      0.01000000	      0.10147757	      0.00000000	      0.00000000
      0.16895859	     -0.00000000	     -0.00000000	      0.00000000	      0.00000000	     -0.00000000	     -0.00000000	      0.00000000	      0.00000000	      0.82153484	     -0.98857143	     -0.00000000	     -0.00000000	    -23.85702459	   -184.01592992	     47.17998837	    360.06840194	      0.00000000	      0.00000000	      0.01000000	      0.14641971	      0.12569289	      0.15962760	      0.01000000	      0.04370914	      0.01000000	      0.10141799	      0.00000000	      0.00000000
      0.16972615	     -0.00000000	     -0.00000000	      0.00000000	      0.00000000	     -0.00000000	     -0.00000000	      0.00000000	      0.00000000	      0.82077340	     -0.99547889	     -0.00000000	     -0.00000000	    -23.99837325	   -184.29112641	     47.45653188	    360.51082371	      0.00000000	      0.00000000	      0.01000000	      0.14661218	      0.13231365	      0.15958554	      0.01000000	      0.04380564	      0.01000000	      0.10135844	      0.00000000	      0.00000000
      0.17049371	     -0.00000000	     -0.00000000	      0.00000000	      0.00000000	     -0.00000000	     -0.00000000	      0.00000000	      0.00000000	      0.82000667	     -1.00238070	     -0.00000000	     -0.00000000	    -24.13993179	   -184.56282617	     47.73341189	    360.94524852	      0.00000000	      0.00000000	      0.01000000	      0.14680490	      0.13895473	      0.15954399	      0.01000000	      0.04390218	      0.01000000	      0.10129891	      0.00000000	      0.00000000
      0.17126127	     -0.00000000	     -0.00000000	      0.00000000	      0.00000000	     -0.00000000	     -0.00000000	      0.00000000	      0.00000000	      0.81923464	     -1.00927667	     -0.00000000	     -0.00000000	    -24.28169755	   -184.83106692	     48.01062233	    361.37188145	      0.00000000	      0.00000000	      0.01000000	      0.14699785	      0.14561327	      0.15950302	      0.01000000	      0.04399876	      0.01000000	      0.10123941	      0.00000000	      0.00000000
      0.17202882	     -0.00000000	     -0.00000000	      0.00000000	      0.00000000	     -0.00000000	     -0.00000000	      0.00000000	      0.00000000	      0.81845731	     -1.01616663	     -0.00000000	     -0.00000000	    -24.42366788	   -185.09589284	     48.28815733	    361.79096165	      0.00000000	      0.00000000	      0.01000000	      0.14719103	      0.15228684	      0.15946272	      0.01000000	      0.04409538	      0.01000000	      0.10117992	      0.00000000	      0.00000000
      0.17279638	     -0.00000000	     -0.00000000	      0.00000000	      0.00000000	     -0.00000000	     -0.00000000	      0.00000000	      0.00000000	      0.81767471	     -1.02305045	     -0.00000000	     -0.00000000	    -24.56584019	   -185.35735293	     48.56601118	    362.20275340	      0.00000000	      0.00000000	      0.01000000	      0.14738444	      0.15897338	      0.15942312	      0.01000000	      0.04419204	      0.01000000	      0.10112046	      0.00000000	      0.00000000
      0.17356394	     -0.00000000	     -0.00000000	      0.00000000	      0.00000000	     -0.00000000	     -0.00000000	      0.00000000	      0.00000000	      0.81688682	     -1.02992805	     -0.00000000	     -0.00000000	    -24.70821191	   -185.61549920	     48.84417840	    362.60753280	      0.00000000	      0.00000000	      0.01000000	      0.14757808	      0.16567113	      0.15938423	      0.01000000	      0.04428872	      0.01000000	      0.10106102	      0.00000000	      0.00000000
      0.17433150	     -0.00000000	     -0.00000000	      0.00000000	      0.00000000	     -0.00000000	     -0.00000000	      0.00000000	      0.00000000	      0.81609365	     -1.03679937	     -0.00000000	     -0.00000000	    -24.85078052	   -185.87038512	     49.12265370	    363.00557359	      0.00000000	      0.00000000	      0.01000000	      0.14777194	      0.17237859	      0.15934603	      0.01000000	      0.04438544	      0.01000000	      0.10100160	      0.00000000	      0.00000000
      0.17509905	     -0.00000000	     -0.00000000	      0.00000000	      0.00000000	     -0.00000000	     -0.00000000	      0.00000000	      0.00000000	      0.81529521	     -1.04366441	     -0.00000000	     -0.00000000	    -24.99354353	   -186.12206459	     49.40143203	    363.39713572	      0.00000000	      0.00000000	      0.01000000	      0.14796601	      0.17909447	      0.15930850	      0.01000000	      0.04448219	      0.01000000	      0.10094220	      0.00000000	      0.00000000
      0.17586661	     -0.00000000	     -0.00000000	      0.00000000	      0.00000000	     -0.00000000	     -0.00000000	      0.00000000	      0.00000000	      0.81449151	     -1.05052316	     -0.00000000	     -0.00000000	    -25.13649850	   -186.37059168	     49.68050849	    363.78245829	      0.00000000	      0.00000000	      0.01000000	      0.14816030	      0.18581768	      0.15927160	      0.01000000	      0.04457896	      0.01000000	      0.10088282	      0.00000000	      0.00000000
      0.17663417	     -0.00000000	     -0.00000000	      0.00000000	      0.00000000	     -0.00000000	     -0.00000000	      0.00000000	      0.00000000	      0.81368254	     -1.05737565	     -0.00000000	     -0.00000000	    -25.27964305	   -186.61602085	     49.95987838	    364.16175702	      0.00000000	      0.00000000	      0.01000000	      0.14835479	      0.19254726	      0.15923526	      0.01000000	      0.04467576	      0.01000000	      0.10082347	      0.00000000	      0.00000000
      0.17740173	     -0.00000000	     -0.00000000	      0.00000000	      0.00000000	     -0.00000000	     -0.00000000	      0.00000000	      0.00000000	      0.81286831	     -1.06422191	     -0.00000000	     -0.00000000	    -25.42297480	   -186.85840736	     50.23953715	    364.53522514	      0.00000000	      0.00000000	      0.01000000	      0.14854950	      0.19928240	      0.15919945	      0.01000000	      0.04477259	      0.01000000	      0.10076413	      0.00000000	      0.00000000
      0.17816928	     -0.00000000	     -0.00000000	      0.00000000	      0.00000000	     -0.00000000	     -0.00000000	      0.00000000	      0.00000000	      0.81204884	     -1.07106199	     -0.00000000	     -0.00000000	    -25.56649145	   -187.09780759	     50.51948040	    364.90303484	      0.00000000	      0.00000000	      0.01000000	      0.14874440	      0.20602240	      0.15916410	      0.01000000	      0.04486943	      0.01000000	      0.10070482	      0.00000000	      0.00000000
      0.17893684	     -0.00000000	     -0.00000000	      0.00000000	      0.00000000	     -0.00000000	     -0.00000000	      0.00000000	      0.00000000	      0.81122411	     -1.07789590	     -0.00000000	     -0.00000000	    -25.71019072	   -187.33427320	     50.79970383	    365.26530007	      0.00000000	      0.00000000	      0.01000000	      0.14893951	      0.21276665	      0.15912918	      0.01000000	      0.04496629	      0.01000000	      0.10064553	      0.00000000	      0.00000000
      0.17970440	     -0.00000000	     -0.00000000	      0.00000000	      0.00000000	     -0.00000000	     -0.00000000	      0.00000000	      0.00000000	      0.81039414	     -1.08472365	     -0.00000000	     -0.00000000	    -25.85407038	   -187.56784252	     51.08020320	    365.62201471	      0.00000000	      0.00000000	      0.01000000	      0.14913481	      0.21951464	      0.15909464	      0.01000000	      0.04506317	      0.01000000	      0.10058626	      0.00000000	      0.00000000
      0.18047196	     -0.00000000	     -0.00000000	      0.00000000	      0.00000000	     -0.00000000	     -0.00000000	      0.00000000	      0.00000000	      0.80955894	     -1.09154515	     -0.00000000	     -0.00000000	    -25.99812822	   -187.79855033	     51.36097421	    365.97311431	      0.00000000	      0.00000000	      0.01000000	      0.14933031	      0.22626590	      0.15906050	      0.01000000	      0.04516007	      0.01000000	      0.10052702	      0.00000000	      0.00000000
      0.18115777	     -0.00000000	     -0.00000000	      0.00000000	      0.00000000	     -0.00000000	     -0.00000000	      0.00000000	      0.00000000	      0.80880825	     -1.09763478	     -0.00000000	     -0.00000000	    -26.12699260	   -188.00229078	     51.61206890	    366.28197216	      0.00000000	      0.00000000	      0.01000000	      0.14950515	      0.23230058	      0.15903035	      0.01000000	      0.04524666	      0.01000000	      0.10047410	      0.00000000	      0.00000000
      0.18184358	     -0.00000000	     -0.00000000	      0.00000000	      0.00000000	     -0.00000000	      0.00000000	      0.00000000	      0.00000000	      0.80805340	     -1.10371921	     -0.00000000	     -0.00000000	    -26.25599595	   -188.20380422	     51.86337383	    366.58622907	      0.00000000	      0.00000000	      0.01000000	      0.14968014	      0.23833732	      0.15900055	      0.01000000	      0.04533326	      0.01000000	      0.10042120	      0.00000000	      0.00000000
      0.18252939	     -0.00000000	     -0.00000000	      0.00000000	      0.00000000	     -0.00000000	      0.00000000	      0.00000000	      0.00000000	      0.80729437	     -1.10979830	     -0.00000000	     -0.00000000	    -26.38513673	   -188.40311441	     52.11488583	    366.88580293	      0.00000000	      0.00000000	      0.01000000	      0.14985527	      0.24437589	      0.15897117	      0.01000000	      0.04541987	      0.01000000	      0.10036831	      0.00000000	      0.00000000
      0.18321520	     -0.00000000	     -0.00000000	      0.00000000	      0.00000000	     -0.00000000	      0.00000000	      0.00000000	      0.00000000	      0.80653117	     -1.11587187	     -0.00000000	     -0.00000000	    -26.51441346	   -188.60024877	     52.36660165	    367.18063781	      0.00000000	      0.00000000	      0.01000000	      0.15003056	      0.25041610	      0.15894225	      0.01000000	      0.04550649	      0.01000000	      0.10031545	      0.00000000	      0.00000000
      0.18390101	     -0.00000000	     -0.00000000	      0.00000000	      0.00000000	     -0.00000000	     -0.00000000	      0.00000000	      0.00000000	      0.80576382	     -1.12193975	     -0.00000000	     -0.00000000	    -26.64382465	   -188.79523721	     52.61851804	    367.47070436	      0.00000000	      0.00000000	      0.01000000	      0.15020598	      0.25645778	      0.15891384	      0.01000000	      0.04559311	      0.01000000	      0.10026260	      0.00000000	      0.00000000
      0.18458683	     -0.00000000	     -0.00000000	      0.00000000	      0.00000000	     -0.00000000	     -0.00000000	      0.00000000	      0.00000000	      0.80499230	     -1.12800173	     -0.00000000	     -0.00000000	    -26.77336883	   -188.98811227	     52.87063172	    367.75600567	      0.00000000	      0.00000000	      0.01000000	      0.15038155	      0.26250078	      0.15888602	      0.01000000	      0.04567974	      0.01000000	      0.10020977	      0.00000000	      0.00000000
      0.18527264	     -0.00000000	     -0.00000000	      0.00000000	      0.00000000	     -0.00000000	     -0.00000000	      0.00000000	      0.00000000	      0.80421662	     -1.13405764	     -0.00000000	     -0.00000000	    -26.90304458	   -189.17890894	     53.12293944	    368.03658061	      0.00000000	      0.00000000	      0.01000000	      0.15055726	      0.26854496	      0.15885882	      0.01000000	      0.04576638	      0.01000000	      0.10015695	      0.00000000	      0.00000000
      0.18595845	     -0.00000000	     -0.00000000	      0.00000000	      0.00000000	     -0.00000000	     -0.00000000	      0.00000000	      0.00000000	      0.80343680	     -1.14010729	     -0.00000000	     -0.00000000	    -27.03285048	   -189.36766423	     53.37543798	    368.31250263	      0.00000000	      0.00000000	      0.01000000	      0.15073310	      0.27459021	      0.15883232	      0.01000000	      0.04585302	      0.01000000	      0.10010415	      0.00000000	      0.00000000
      0.18664426	     -0.00000000	     -0.00000000	      0.00000000	      0.00000000	     -0.00000000	     -0.00000000	      0.00000000	      0.00000000	      0.80265283	     -1.14615053	     -0.00000000	     -0.00000000	    -27.16278513	   -189.55441636	     53.62812418	    368.58387438	      0.00000000	      0.00000000	      0.01000000	      0.15090908	      0.28063642	      0.15880654	      0.01000000	      0.04593967	      0.01000000	      0.10005137	      0.00000000	      0.00000000
      0.18733007	     -0.00000000	     -0.00000000	      0.00000000	      0.00000000	     -0.00000000	      0.00000000	      0.00000000	      0.00000000	      0.80186471	     -1.15218722	     -0.00000000	     -0.00000000	    -27.29284719	   -189.73920387	     53.88099497	    368.85081996	      0.00000000	      0.00000000	      0.01000000	      0.15108519	      0.28668349	      0.15878153	      0.01000000	      0.04602632	      0.01000000	      0.09999861	      0.00000000	      0.00000000
      0.18801588	     -0.00000000	     -0.00000000	      0.00000000	      0.00000000	     -0.00000000	      0.00000000	      0.00000000	      0.00000000	      0.80107246	     -1.15821723	     -0.00000000	     -0.00000000	    -27.42303532	   -189.92206487	     54.13404735	    369.11347646	      0.00000000	      0.00000000	      0.01000000	      0.15126143	      0.29273133	      0.15875730	      0.01000000	      0.04611297	      0.01000000	      0.09994587	      0.00000000	      0.00000000
      0.18870169	     -0.00000000	     -0.00000000	      0.00000000	      0.00000000	     -0.00000000	     -0.00000000	      0.00000000	      0.00000000	      0.80027608	     -1.16424049	     -0.00000000	     -0.00000000	    -27.55334820	   -190.10303657	     54.38727844	    369.37198634	      0.00000000	      0.00000000	      0.01000000	      0.15143780	      0.29877988	      0.15873387	      0.01000000	      0.04619962	      0.01000000	      0.09989314	      0.00000000	      0.00000000
      0.18938751	     -0.00000000	     -0.00000000	      0.00000000	      0.00000000	     -0.00000000	     -0.00000000	      0.00000000	      0.00000000	      0.79947557	     -1.17025691	     -0.00000000	     -0.00000000	    -27.68378455	   -190.28215504	     54.64068543	    369.62649153	      0.00000000	      0.00000000	      0.01000000	      0.15161429	      0.30482906	      0.15871125	      0.01000000	      0.04628627	      0.01000000	      0.09984043	      0.00000000	      0.00000000
      0.19007332	     -0.00000000	     -0.00000000	      0.00000000	      0.00000000	     -0.00000000	      0.00000000	      0.00000000	      0.00000000	      0.79867093	     -1.17626645	     -0.00000000	     -0.00000000	    -27.81434313	   -190.45945524	     54.89426563	    369.87712937	      0.00000000	      0.00000000	      0.01000000	      0.15179091	      0.31087881	      0.15868944	      0.01000000	      0.04637291	      0.01000000	      0.09978773	      0.00000000	      0.00000000
      0.19075913	     -0.00000000	     -0.00000000	      0.00000000	      0.00000000	     -0.00000000	      0.00000000	      0.00000000	      0.00000000	      0.79786217	     -1.18226907	     -0.00000000	     -0.00000000	    -27.94502268	   -190.63497122	     55.14801643	    370.12403014	      0.00000000	      0.00000000	      0.01000000	      0.15196765	      0.31692909	      0.15866842	      0.01000000	      0.04645956	      0.01000000	      0.09973506	      0.00000000	      0.00000000
      0.19144494	     -0.00000000	     -0.00000000	      0.00000000	      0.00000000	     -0.00000000	      0.00000000	      0.00000000	      0.00000000	      0.79704930	     -1.18826474	     -0.00000000	     -0.00000000	    -28.07582200	   -190.80873635	     55.40193532	    370.36731597	      0.00000000	      0.00000000	      0.01000000	      0.15214451	      0.32297983	      0.15864818	      0.01000000	      0.04654620	      0.01000000	      0.09968240	      0.00000000	      0.00000000
      0.19213075	     -0.00000000	     -0.00000000	      0.00000000	      0.00000000	     -0.00000000	     -0.00000000	      0.00000000	      0.00000000	      0.79623232	     -1.19425345	     -0.00000000	     -0.00000000	    -28.20673991	   -190.98078362	     55.65601984	    370.60710060	      0.00000000	      0.00000000	      0.01000000	      0.15232149	      0.32903100	      0.15862871	      0.01000000	      0.04663284	      0.01000000	      0.09962976	      0.00000000	      0.00000000
      0.19281656	     -0.00000000	     -0.00000000	      0.00000000	      0.00000000	     -0.00000000	      0.00000000	      0.00000000	      0.00000000	      0.79541124	     -1.20023519	     -0.00000000	     -0.00000000	    -28.33777522	   -191.15114584	     55.91026765	    370.84348968	      0.00000000	      0.00000000	      0.01000000	      0.15249859	      0.33508256	      0.15860999	      0.01000000	      0.04671947	      0.01000000	      0.09957713	      0.00000000	      0.00000000
      0.19350237	     -0.00000000	     -0.00000000	      0.00000000	      0.00000000	     -0.00000000	     -0.00000000	      0.00000000	      0.00000000	      0.79458606	     -1.20620999	     -0.00000000	     -0.00000000	    -28.46892680	   -191.31985586	     56.16467643	    371.07658141	      0.00000000	      0.00000000	      0.01000000	      0.15267580	      0.34113447	      0.15859200	      0.01000000	      0.04680610	      0.01000000	      0.09952453	      0.00000000	      0.00000000
      0.19418819	     -0.00000000	     -0.00000000	      0.00000000	      0.00000000	     -0.00000000	      0.00000000	      0.00000000	      0.00000000	      0.79375678	     -1.21217783	     -0.00000000	     -0.00000000	    -28.60019353	   -191.48694664	     56.41924397	    371.30646729	      0.00000000	      0.00000000	      0.01000000	      0.15285313	      0.34718670	      0.15857471	      0.01000000	      0.04689272	      0.01000000	      0.09947194	      0.00000000	      0.00000000
      0.19487400	     -0.00000000	     -0.00000000	      0.00000000	      0.00000000	     -0.00000000	      0.00000000	      0.00000000	      0.00000000	      0.79292341	     -1.21813874	     -0.00000000	     -0.00000000	    -28.73157431	   -191.65245140	     56.67396809	    371.53323285	      0.00000000	      0.00000000	      0.01000000	      0.15303057	      0.35323922	      0.15855810	      0.01000000	      0.04697933	      0.01000000	      0.09941936	      0.00000000	      0.00000000
      0.19555981	     -0.00000000	     -0.00000000	      0.00000000	      0.00000000	     -0.00000000	      0.00000000	      0.00000000	      0.00000000	      0.79208595	     -1.22409273	     -0.00000000	     -0.00000000	    -28.86306805	   -191.81640356	     56.92884668	    371.75695839	      0.00000000	      0.00000000	      0.01000000	      0.15320811	      0.35929201	      0.15854215	      0.01000000	      0.04706593	      0.01000000	      0.09936681	      0.00000000	      0.00000000
      0.19624562	     -0.00000000	     -0.00000000	      0.00000000	      0.00000000	     -0.00000000	      0.00000000	      0.00000000	      0.00000000	      0.79124441	     -1.23003981	     -0.00000000	     -0.00000000	    -28.99467372	   -191.97883676	     57.18387768	    371.97771960	      0.00000000	      0.00000000	      0.01000000	      0.15338577	      0.36534503	      0.15852683	      0.01000000	      0.04715251	      0.01000000	      0.09931427	      0.00000000	      0.00000000
      0.19693143	     -0.00000000	     -0.00000000	      0.00000000	      0.00000000	     -0.00000000	      0.00000000	      0.00000000	      0.00000000	      0.79039880	     -1.23598002	     -0.00000000	     -0.00000000	    -29.12639027	   -192.13978482	     57.43905909	    372.19558814	      0.00000000	      0.00000000	      0.01000000	      0.15356353	      0.37139828	      0.15851213	      0.01000000	      0.04723909	      0.01000000	      0.09926175	      0.00000000	      0.00000000
      0.19761724	     -0.00000000	     -0.00000000	      0.00000000	      0.00000000	     -0.00000000	      0.00000000	      0.00000000	      0.00000000	      0.78954912	     -1.24191337	     -0.00000000	     -0.00000000	    -29.25821670	   -192.29928167	     57.69438894	    372.41063205	      0.00000000	      0.00000000	      0.01000000	      0.15374140	      0.37745173	      0.15849801	      0.01000000	      0.04732565	      0.01000000	      0.09920925	      0.00000000	      0.00000000
      0.19830305	     -0.00000000	     -0.00000000	      0.00000000	      0.00000000	     -0.00000000	      0.00000000	      0.00000000	      0.00000000	      0.78869537	     -1.24783987	     -0.00000000	     -0.00000000	    -29.39015203	   -192.45736127	     57.94986532	    372.62291621	      0.00000000	      0.00000000	      0.01000000	      0.15391938	      0.38350536	      0.15848446	      0.01000000	      0.04741219	      0.01000000	      0.09915676	      0.00000000	      0.00000000
      0.19898887	     -0.00000000	     -0.00000000	      0.00000000	      0.00000000	     -0.00000000	      0.00000000	      0.00000000	      0.00000000	      0.78783755	     -1.25375956	     -0.00000000	     -0.00000000	    -29.52219529	   -192.61405751	     58.20548635	    372.83250257	      0.00000000	      0.00000000	      0.01000000	      0.15409745	      0.38955916	      0.15847146	      0.01000000	      0.04749872	      0.01000000	      0.09910429	      0.00000000	      0.00000000
      0.19967468	     -0.00000000	     -0.00000000	      0.00000000	      0.00000000	     -0.00000000	      0.00000000	      0.00000000	      0.00000000	      0.78697568	     -1.25967244	     -0.00000000	     -0.00000000	    -29.65434555	   -192.76940420	     58.46125022	    373.03945050	      0.00000000	      0.00000000	      0.01000000	      0.15427563	      0.39561311	      0.15845898	      0.01000000	      0.04758523	      0.01000000	      0.09905184	      0.00000000	      0.00000000
      0.20036049	     -0.00000000	     -0.00000000	      0.00000000	      0.00000000	     -0.00000000	      0.00000000	      0.00000000	      0.00000000	      0.78610976	     -1.26557854	     -0.00000000	     -0.00000000	    -29.78660190	   -192.92343489	     58.71715512	    373.24381691	      0.00000000	      0.00000000	      0.01000000	      0.15445391	      0.40166721	      0.15844701	      0.01000000	      0.04767172	      0.01000000	      0.09899941	      0.00000000	      0.00000000
      0.20104630	     -0.00000000	     -0.00000000	      0.00000000	      0.00000000	     -0.00000000	      0.00000000	      0.00000000	      0.00000000	      0.78523979	     -1.27147787	     -0.00000000	     -0.00000000	    -29.91896345	   -193.07618288	     58.97319931	    373.44565647	      0.00000000	      0.00000000	      0.01000000	      0.15463229	      0.40772143	      0.15843553	      0.01000000	      0.04775819	      0.01000000	      0.09894699	      0.00000000	      0.00000000
      0.20173211	     -0.00000000	     -0.00000000	      0.00000000	      0.00000000	     -0.00000000	      0.00000000	      0.00000000	      0.00000000	      0.78436577	     -1.27737045	     -0.00000000	     -0.00000000	    -30.05142932	   -193.22768110	     59.22938107	    373.64502170	      0.00000000	      0.00000000	      0.01000000	      0.15481077	      0.41377577	      0.15842452	      0.01000000	      0.04784464	      0.01000000	      0.09889459	      0.00000000	      0.00000000
      0.20241792	     -0.00000000	     -0.00000000	      0.00000000	      0.00000000	     -0.00000000	      0.00000000	      0.00000000	      0.00000000	      0.78348772	     -1.28325629	     -0.00000000	     -0.00000000	    -30.18399866	   -193.37796209	     59.48569873	    373.84196310	      0.00000000	      0.00000000	      0.01000000	      0.15498934	      0.41983022	      0.15841397	      0.01000000	      0.04793106	      0.01000000	      0.09884220	      0.00000000	      0.00000000
      0.20310373	     -0.00000000	     -0.00000000	      0.00000000	      0.00000000	     -0.00000000	      0.00000000	      0.00000000	      0.00000000	      0.78260563	     -1.28913540	     -0.00000000	     -0.00000000	    -30.31667067	   -193.52705787	     59.74215063	    374.03652919	      0.00000000	      0.00000000	      0.01000000	      0.15516801	      0.42588477	      0.15840387	      0.01000000	      0.04801747	      0.01000000	      0.09878984	      0.00000000	      0.00000000
      0.20378955	     -0.00000000	     -0.00000000	      0.00000000	      0.00000000	     -0.00000000	      0.00000000	      0.00000000	      0.00000000	      0.78171951	     -1.29500780	     -0.00000000	     -0.00000000	    -30.44944453	   -193.67499999	     59.99873517	    374.22876660	      0.00000000	      0.00000000	      0.01000000	      0.15534678	      0.43193942	      0.15839419	      0.01000000	      0.04810385	      0.01000000	      0.09873749	      0.00000000	      0.00000000
      0.20447536	     -0.00000000	     -0.00000000	      0.00000000	      0.00000000	     -0.00000000	      0.00000000	      0.00000000	      0.00000000	      0.78082937	     -1.30087348	     -0.00000000	     -0.00000000	    -30.58231946	   -193.82181938	     60.25545075	    374.41872007	      0.00000000	      0.00000000	      0.01000000	      0.15552563	      0.43799414	      0.15838493	      0.01000000	      0.04819020	      0.01000000	      0.09868516	      0.00000000	      0.00000000
      0.20516117	     -0.00000000	     -0.00000000	      0.00000000	      0.00000000	     -0.00000000	      0.00000000	      0.00000000	      0.00000000	      0.77993521	     -1.30673247	     -0.00000000	     -0.00000000	    -30.71529471	   -193.96754638	     60.51229584	    374.60643250	      0.00000000	      0.00000000	      0.01000000	      0.15570458	      0.44404895	      0.15837607	      0.01000000	      0.04827652	      0.01000000	      0.09863285	      0.00000000	      0.00000000
      0.20584698	     -0.00000000	     -0.00000000	      0.00000000	      0.00000000	     -0.00000000	      0.00000000	      0.00000000	      0.00000000	      0.77903703	     -1.31258476	     -0.00000000	     -0.00000000	    -30.84836953	   -194.11221068	     60.76926891	    374.79194495	      0.00000000	      0.00000000	      0.01000000	      0.15588362	      0.45010382	      0.15836761	      0.01000000	      0.04836282	      0.01000000	      0.09858055	      0.00000000	      0.00000000
      0.20653279	     -0.00000000	     -0.00000000	      0.00000000	      0.00000000	     -0.00000000	      0.00000000	      0.00000000	      0.00000000	      0.77813484	     -1.31843035	     -0.00000000	     -0.00000000	    -30.98154321	   -194.25584130	     61.02636846	    374.97529662	      0.00000000	      0.00000000	      0.01000000	      0.15606275	      0.45615876	      0.15835953	      0.01000000	      0.04844910	      0.01000000	      0.09852827	      0.00000000	      0.00000000
      0.20721860	     -0.00000000	     -0.00000000	      0.00000000	      0.00000000	     -0.00000000	      0.00000000	      0.00000000	      0.00000000	      0.77722864	     -1.32426924	     -0.00000000	     -0.00000000	    -31.11481504	   -194.39846653	     61.28359302	    375.15652491	      0.00000000	      0.00000000	      0.01000000	      0.15624197	      0.46221376	      0.15835183	      0.01000000	      0.04853534	      0.01000000	      0.09847601	      0.00000000	      0.00000000
      0.20790442	     -0.00000000	     -0.00000000	      0.00000000	      0.00000000	     -0.00000000	      0.00000000	      0.00000000	      0.00000000	      0.77631844	     -1.33010143	     -0.00000000	     -0.00000000	    -31.24818436	   -194.54011393	     61.54094115	    375.33566532	      0.00000000	      0.00000000	      0.01000000	      0.15642128	      0.46826882	      0.15834450	      0.01000000	      0.04862155	      0.01000000	      0.09842376	      0.00000000	      0.00000000
      0.20859023	     -0.00000000	     -0.00000000	      0.00000000	      0.00000000	     -0.00000000	      0.00000000	      0.00000000	      0.00000000	      0.77540424	     -1.33592691	     -0.00000000	     -0.00000000	    -31.38165049	   -194.68081032	     61.79841143	    375.51275151	      0.00000000	      0.00000000	      0.01000000	      0.15660068	      0.47432393	      0.15833754	      0.01000000	      0.04870773	      0.01000000	      0.09837153	      0.00000000	      0.00000000
      0.20927604	     -0.00000000	     -0.00000000	      0.00000000	      0.00000000	     -0.00000000	      0.00000000	      0.00000000	      0.00000000	      0.77448605	     -1.34174567	     -0.00000000	     -0.00000000	    -31.51521279	   -194.82058173	     62.05600246	    375.68781521	      0.00000000	      0.00000000	      0.01000000	      0.15678016	      0.48037909	      0.15833093	      0.01000000	      0.04879388	      0.01000000	      0.09831932	      0.00000000	      0.00000000
      0.20996185	     -0.00000000	     -0.00000000	      0.00000000	      0.00000000	     -0.00000000	      0.00000000	      0.00000000	      0.00000000	      0.77356388	     -1.34755771	     -0.00000000	     -0.00000000	    -31.64887063	   -194.95945340	     62.31371287	    375.86088628	      0.00000000	      0.00000000	      0.01000000	      0.15695972	      0.48643429	      0.15832468	      0.01000000	      0.04888000	      0.01000000	      0.09826713	      0.00000000	      0.00000000
      0.21064766	     -0.00000000	     -0.00000000	      0.00000000	      0.00000000	     -0.00000000	      0.00000000	      0.00000000	      0.00000000	      0.77263771	     -1.35336300	     -0.00000000	     -0.00000000	    -31.78262342	   -195.09744979	     62.57154130	    376.03199264	      0.00000000	      0.00000000	      0.01000000	      0.15713937	      0.49248953	      0.15831877	      0.01000000	      0.04896608	      0.01000000	      0.09821495	      0.00000000	      0.00000000
      0.21133347	     -0.00000000	     -0.00000000	      0.00000000	      0.00000000	     -0.00000000	      0.00000000	      0.00000000	      0.00000000	      0.77170757	     -1.35916152	     -0.00000000	     -0.00000000	    -31.91647055	   -195.23459449	     62.82948640	    376.20116031	      0.00000000	      0.00000000	      0.01000000	      0.15731910	      0.49854481	      0.15831322	      0.01000000	      0.04905213	      0.01000000	      0.09816279	      0.00000000	      0.00000000
      0.21201928	     -0.00000000	     -0.00000000	      0.00000000	      0.00000000	     -0.00000000	      0.00000000	      0.00000000	      0.00000000	      0.77077346	     -1.36495326	     -0.00000000	     -0.00000000	    -32.05041145	   -195.37091032	     63.08754687	    376.36841336	      0.00000000	      0.00000000	      0.01000000	      0.15749892	      0.50460013	      0.15830801	      0.01000000	      0.04913815	      0.01000000	      0.09811065	      0.00000000	      0.00000000
      0.21270510	     -0.00000000	     -0.00000000	      0.00000000	      0.00000000	     -0.00000000	      0.00000000	      0.00000000	      0.00000000	      0.76983537	     -1.37073819	     -0.00000000	     -0.00000000	    -32.18444556	   -195.50641924	     63.34572138	    376.53377404	      0.00000000	      0.00000000	      0.01000000	      0.15767881	      0.51065548	      0.15830314	      0.01000000	      0.04922413	      0.01000000	      0.09805853	      0.00000000	      0.00000000
      0.21339091	     -0.00000000	     -0.00000000	      0.00000000	      0.00000000	     -0.00000000	      0.00000000	      0.00000000	      0.00000000	      0.76889332	     -1.37651627	     -0.00000000	     -0.00000000	    -32.31857234	   -195.64114238	     63.60400866	    376.69726275	      0.00000000	      0.00000000	      0.01000000	      0.15785879	      0.51671085	      0.15829862	      0.01000000	      0.04931007	      0.01000000	      0.09800642	      0.00000000	      0.00000000
      0.21407672	     -0.00000000	     -0.00000000	      0.00000000	      0.00000000	     -0.00000000	      0.00000000	      0.00000000	      0.00000000	      0.76794731	     -1.38228749	     -0.00000000	     -0.00000000	    -32.45279124	   -195.77510006	     63.86240743	    376.85889823	      0.00000000	      0.00000000	      0.01000000	      0.15803885	      0.52276626	      0.15829445	      0.01000000	      0.04939598	      0.01000000	      0.09795433	      0.00000000	      0.00000000
      0.21476253	     -0.00000000	     -0.00000000	      0.00000000	      0.00000000	     -0.00000000	      0.00000000	      0.00000000	      0.00000000	      0.76699735	     -1.38805179	     -0.00000000	     -0.00000000	    -32.58710176	   -195.90831179	     64.12091641	    377.01869766	      0.00000000	      0.00000000	      0.01000000	      0.15821898	      0.52882169	      0.15829063	      0.01000000	      0.04948185	      0.01000000	      0.09790226	      0.00000000	      0.00000000
      0.21544834	     -0.00000000	     -0.00000000	      0.00000000	      0.00000000	     -0.00000000	      0.00000000	      0.00000000	      0.00000000	      0.76604343	     -1.39380914	     -0.00000000	     -0.00000000	    -32.72150339	   -196.04079630	     64.37953436	    377.17667691	      0.00000000	      0.00000000	      0.01000000	      0.15839919	      0.53487714	      0.15828717	      0.01000000	      0.04956769	      0.01000000	      0.09785020	      0.00000000	      0.00000000
      0.21606535	     -0.00000000	     -0.00000000	      0.00000000	      0.00000000	     -0.00000000	      0.00000000	      0.00000000	      0.00000000	      0.76518185	     -1.39898290	     -0.00000000	     -0.00000000	    -32.84249852	   -196.15937853	     64.61229839	    377.31722942	      0.00000000	      0.00000000	      0.01000000	      0.15856139	      0.54032510	      0.15828435	      0.01000000	      0.04964488	      0.01000000	      0.09780338	      0.00000000	      0.00000000
      0.21668235	     -0.00000000	     -0.00000000	      0.00000000	      0.00000000	     -0.00000000	      0.00000000	      0.00000000	      0.00000000	      0.76431707	     -1.40415097	     -0.00000000	     -0.00000000	    -32.96356665	   -196.27740277	     64.84514870	    377.45635954	      0.00000000	      0.00000000	      0.01000000	      0.15872365	      0.54577307	      0.15828183	      0.01000000	      0.04972203	      0.01000000	      0.09775658	      0.00000000	      0.00000000
      0.21729936	     -0.00000000	     -0.00000000	      0.00000000	      0.00000000	     -0.00000000	      0.00000000	      0.00000000	      0.00000000	      0.76344911	     -1.40931330	     -0.00000000	     -0.00000000	    -33.08470744	   -196.39487834	     65.07808441	    377.59405357	      0.00000000	      0.00000000	      0.01000000	      0.15888597	      0.55122106	      0.15827961	      0.01000000	      0.04979916	      0.01000000	      0.09770978	      0.00000000	      0.00000000
      0.21791637	     -0.00000000	     -0.00000000	      0.00000000	      0.00000000	     -0.00000000	      0.00000000	      0.00000000	      0.00000000	      0.76257796	     -1.41446986	     -0.00000000	     -0.00000000	    -33.20592054	   -196.51181663	     65.31110463	    377.73031830	      0.00000000	      0.00000000	      0.01000000	      0.15904835	      0.55666906	      0.15827769	      0.01000000	      0.04987625	      0.01000000	      0.09766301	      0.00000000	      0.00000000
      0.21853338	     -0.00000000	     -0.00000000	      0.00000000	      0.00000000	     -0.00000000	      0.00000000	      0.00000000	      0.00000000	      0.76170363	     -1.41962061	     -0.00000000	     -0.00000000	    -33.32720563	   -196.62822913	     65.54420849	    377.86516432	      0.00000000	      0.00000000	      0.01000000	      0.15921079	      0.56211708	      0.15827607	      0.01000000	      0.04995332	      0.01000000	      0.09761624	      0.00000000	      0.00000000
      0.21915038	     -0.00000000	     -0.00000000	      0.00000000	      0.00000000	     -0.00000000	      0.00000000	      0.00000000	      0.00000000	      0.76082613	     -1.42476551	     -0.00000000	     -0.00000000	    -33.44856238	   -196.74412718	     65.77739512	    377.99860380	      0.00000000	      0.00000000	      0.01000000	      0.15937329	      0.56756511	      0.15827476	      0.01000000	      0.05003034	      0.01000000	      0.09756949	      0.00000000	      0.00000000
      0.21976739	     -0.00000000	     -0.00000000	      0.00000000	      0.00000000	     -0.00000000	      0.00000000	      0.00000000	      0.00000000	      0.75994545	     -1.42990452	     -0.00000000	     -0.00000000	    -33.56999049	   -196.85952196	     66.01066366	    378.13065050	      0.00000000	      0.00000000	      0.01000000	      0.15953584	      0.57301316	      0.15827377	      0.01000000	      0.05010734	      0.01000000	      0.09752276	      0.00000000	      0.00000000
      0.22038440	     -0.00000000	     -0.00000000	      0.00000000	      0.00000000	     -0.00000000	      0.00000000	      0.00000000	      0.00000000	      0.75906161	     -1.43503759	     -0.00000000	     -0.00000000	    -33.69148965	   -196.97442460	     66.24401323	    378.26132019	      0.00000000	      0.00000000	      0.01000000	      0.15969846	      0.57846121	      0.15827310	      0.01000000	      0.05018430	      0.01000000	      0.09747604	      0.00000000	      0.00000000
      0.22100140	     -0.00000000	     -0.00000000	      0.00000000	      0.00000000	     -0.00000000	      0.00000000	      0.00000000	      0.00000000	      0.75817460	     -1.44016469	     -0.00000000	     -0.00000000	    -33.81305956	   -197.08884629	     66.47744302	    378.39063107	      0.00000000	      0.00000000	      0.01000000	      0.15986113	      0.58390927	      0.15827276	      0.01000000	      0.05026123	      0.01000000	      0.09742933	      0.00000000	      0.00000000
      0.22161841	     -0.00000000	     -0.00000000	      0.00000000	      0.00000000	     -0.00000000	      0.00000000	      0.00000000	      0.00000000	      0.75728443	     -1.44528578	     -0.00000000	     -0.00000000	    -33.93469991	   -197.20279830	     66.71095217	    378.51860414	      0.00000000	      0.00000000	      0.01000000	      0.16002386	      0.58935735	      0.15827274	      0.01000000	      0.05033812	      0.01000000	      0.09738264	      0.00000000	      0.00000000
      0.22223542	     -0.00000000	     -0.00000000	      0.00000000	      0.00000000	     -0.00000000	      0.00000000	      0.00000000	      0.00000000	      0.75639110	     -1.45040082	     -0.00000000	     -0.00000000	    -34.05641044	   -197.31629213	     66.94453988	    378.64526342	      0.00000000	      0.00000000	      0.01000000	      0.16018664	      0.59480543	      0.15827305	      0.01000000	      0.05041498	      0.01000000	      0.09733596	      0.00000000	      0.00000000
      0.22285242	     -0.00000000	     -0.00000000	      0.00000000	      0.00000000	     -0.00000000	      0.00000000	      0.00000000	      0.00000000	      0.75549461	     -1.45550977	     -0.00000000	     -0.00000000	    -34.17819085	   -197.42933957	     67.17820534	    378.77063615	      0.00000000	      0.00000000	      0.01000000	      0.16034948	      0.60025353	      0.15827371	      0.01000000	      0.05049180	      0.01000000	      0.09728929	      0.00000000	      0.00000000
      0.22346943	     -0.00000000	     -0.00000000	      0.00000000	      0.00000000	     -0.00000000	      0.00000000	      0.00000000	      0.00000000	      0.75459498	     -1.46061262	     -0.00000000	     -0.00000000	    -34.30004088	   -197.54195272	     67.41194776	    378.89475268	      0.00000000	      0.00000000	      0.01000000	      0.16051238	      0.60570163	      0.15827469	      0.01000000	      0.05056858	      0.01000000	      0.09724264	      0.00000000	      0.00000000
      0.22408644	     -0.00000000	     -0.00000000	      0.00000000	      0.00000000	     -0.00000000	      0.00000000	      0.00000000	      0.00000000	      0.75369220	     -1.46570933	     -0.00000000	     -0.00000000	    -34.42196026	   -197.65414407	     67.64576639	    379.01764632	      0.00000000	      0.00000000	      0.01000000	      0.16067533	      0.61114974	      0.15827602	      0.01000000	      0.05064533	      0.01000000	      0.09719600	      0.00000000	      0.00000000
      0.22470344	     -0.00000000	     -0.00000000	      0.00000000	      0.00000000	     -0.00000000	      0.00000000	      0.00000000	      0.00000000	      0.75278627	     -1.47079988	     -0.00000000	     -0.00000000	    -34.54394874	   -197.76592651	     67.87966047	    379.13935296	      0.00000000	      0.00000000	      0.01000000	      0.16083833	      0.61659786	      0.15827768	      0.01000000	      0.05072205	      0.01000000	      0.09714937	      0.00000000	      0.00000000
      0.22532045	     -0.00000000	     -0.00000000	      0.00000000	      0.00000000	     -0.00000000	      0.00000000	      0.00000000	      0.00000000	      0.75187721	     -1.47588427	     -0.00000000	     -0.00000000	    -34.66600607	   -197.87731332	     68.11362929	    379.25991057	      0.00000000	      0.00000000	      0.01000000	      0.16100139	      0.62204598	      0.15827968	      0.01000000	      0.05079873	      0.01000000	      0.09710276	      0.00000000	      0.00000000
      0.22593746	     -0.00000000	     -0.00000000	      0.00000000	      0.00000000	     -0.00000000	      0.00000000	      0.00000000	      0.00000000	      0.75096501	     -1.48096247	     -0.00000000	     -0.00000000	    -34.78813200	   -197.98831818	     68.34767216	    379.37935861	      0.00000000	      0.00000000	      0.01000000	      0.16116449	      0.62749411	      0.15828202	      0.01000000	      0.05087537	      0.01000000	      0.09705617	      0.00000000	      0.00000000
      0.22655447	     -0.00000000	     -0.00000000	      0.00000000	      0.00000000	     -0.00000000	      0.00000000	      0.00000000	      0.00000000	      0.75004968	     -1.48603450	     -0.00000000	     -0.00000000	    -34.91032631	   -198.09895512	     68.58178839	    379.49773740	      0.00000000	      0.00000000	      0.01000000	      0.16132766	      0.63294225	      0.15828468	      0.01000000	      0.05095197	      0.01000000	      0.09700958	      0.00000000	      0.00000000
      0.22717147	     -0.00000000	     -0.00000000	      0.00000000	      0.00000000	     -0.00000000	      0.00000000	      0.00000000	      0.00000000	      0.74913123	     -1.49110034	     -0.00000000	     -0.00000000	    -35.03258878	   -198.20923848	     68.81597734	    379.61508751	      0.00000000	      0.00000000	      0.01000000	      0.16149087	      0.63839039	      0.15828768	      0.01000000	      0.05102854	      0.01000000	      0.09696301	      0.00000000	      0.00000000
      0.22778848	     -0.00000000	     -0.00000000	      0.00000000	      0.00000000	     -0.00000000	      0.00000000	      0.00000000	      0.00000000	      0.74820965	     -1.49616002	     -0.00000000	     -0.00000000	    -35.15491918	   -198.31918288	     69.05023839	    379.73144916	      0.00000000	      0.00000000	      0.01000000	      0.16165413	      0.64383854	      0.15829099	      0.01000000	      0.05110506	      0.01000000	      0.09691646	      0.00000000	      0.00000000
      0.22840549	     -0.00000000	     -0.00000000	      0.00000000	      0.00000000	     -0.00000000	      0.00000000	      0.00000000	      0.00000000	      0.74728495	     -1.50121352	     -0.00000000	     -0.00000000	    -35.27731732	   -198.42880316	     69.28457094	    379.84686173	      0.00000000	      0.00000000	      0.01000000	      0.16181745	      0.64928669	      0.15829462	      0.01000000	      0.05118155	      0.01000000	      0.09686992	      0.00000000	      0.00000000
      0.22902249	     -0.00000000	     -0.00000000	      0.00000000	      0.00000000	     -0.00000000	      0.00000000	      0.00000000	      0.00000000	      0.74635713	     -1.50626088	     -0.00000000	     -0.00000000	    -35.39978300	   -198.53811436	     69.51897441	    379.96136336	      0.00000000	      0.00000000	      0.01000000	      0.16198082	      0.65473485	      0.15829856	      0.01000000	      0.05125800	      0.01000000	      0.09682339	      0.00000000	      0.00000000
      0.22963950	     -0.00000000	     -0.00000000	      0.00000000	      0.00000000	     -0.00000000	      0.00000000	      0.00000000	      0.00000000	      0.74542620	     -1.51130211	     -0.00000000	     -0.00000000	    -35.52231604	   -198.64713164	     69.75344827	    380.07499067	      0.00000000	      0.00000000	      0.01000000	      0.16214423	      0.66018301	      0.15830280	      0.01000000	      0.05133442	      0.01000000	      0.09677688	      0.00000000	      0.00000000
      0.23025651	     -0.00000000	     -0.00000000	      0.00000000	      0.00000000	     -0.00000000	      0.00000000	      0.00000000	      0.00000000	      0.74449216	     -1.51633723	     -0.00000000	     -0.00000000	    -35.64491625	   -198.75587025	     69.98799197	    380.18777854	      0.00000000	      0.00000000	      0.01000000	      0.16230770	      0.66563118	      0.15830732	      0.01000000	      0.05141079	      0.01000000	      0.09673038	      0.00000000	      0.00000000
      0.23087351	     -0.00000000	     -0.00000000	      0.00000000	      0.00000000	     -0.00000000	      0.00000000	      0.00000000	      0.00000000	      0.74355502	     -1.52136627	     -0.00000000	     -0.00000000	    -35.76758348	   -198.86434550	     70.22260501	    380.29976004	      0.00000000	      0.00000000	      0.01000000	      0.16247122	      0.67107935	      0.15831214	      0.01000000	      0.05148712	      0.01000000	      0.09668389	      0.00000000	      0.00000000
      0.23149052	     -0.00000000	     -0.00000000	      0.00000000	      0.00000000	     -0.00000000	      0.00000000	      0.00000000	      0.00000000	      0.74261478	     -1.52638925	     -0.00000000	     -0.00000000	    -35.89031755	   -198.97257274	     70.45728691	    380.41096641	      0.00000000	      0.00000000	      0.01000000	      0.16263478	      0.67652752	      0.15831722	      0.01000000	      0.05156342	      0.01000000	      0.09663742	      0.00000000	      0.00000000
      0.23210753	     -0.00000000	     -0.00000000	      0.00000000	      0.00000000	     -0.00000000	      0.00000000	      0.00000000	      0.00000000	      0.74167144	     -1.53140619	     -0.00000000	      0.00000000	    -36.01311833	   -199.08056727	     70.69203719	    380.52142703	      0.00000000	      0.00000000	      0.01000000	      0.16279840	      0.68197570	      0.15832257	      0.01000000	      0.05163967	      0.01000000	      0.09659096	      0.00000000	      0.00000000
      0.23272453	     -0.00000000	     -0.00000000	      0.00000000	      0.00000000	     -0.00000000	      0.00000000	      0.00000000	      0.00000000	      0.74072500	     -1.53641714	     -0.00000000	      0.00000000	    -36.13598568	   -199.18834429	     70.92685540	    380.63116882	      0.00000000	      0.00000000	      0.01000000	      0.16296206	      0.68742389	      0.15832817	      0.01000000	      0.05171589	      0.01000000	      0.09654451	      0.00000000	      0.00000000
      0.23334154	     -0.00000000	     -0.00000000	      0.00000000	      0.00000000	     -0.00000000	      0.00000000	      0.00000000	      0.00000000	      0.73977548	     -1.54142210	     -0.00000000	      0.00000000	    -36.25891946	   -199.29591844	     71.16174110	    380.74021270	      0.00000000	      0.00000000	      0.01000000	      0.16312577	      0.69287207	      0.15833402	      0.01000000	      0.05179206	      0.01000000	      0.09649808	      0.00000000	      0.00000000
      0.23395855	     -0.00000000	     -0.00000000	      0.00000000	      0.00000000	     -0.00000000	      0.00000000	      0.00000000	      0.00000000	      0.73882287	     -1.54642111	     -0.00000000	      0.00000000	    -36.38191956	   -199.40330390	     71.39669388	    380.84857544	      0.00000000	      0.00000000	      0.01000000	      0.16328953	      0.69832026	      0.15834011	      0.01000000	      0.05186820	      0.01000000	      0.09645167	      0.00000000	      0.00000000
      0.23457556	     -0.00000000	     -0.00000000	      0.00000000	      0.00000000	     -0.00000000	      0.00000000	      0.00000000	      0.00000000	      0.73786717	     -1.55141420	     -0.00000000	      0.00000000	    -36.50498586	   -199.51051469	     71.63171330	    380.95627306	      0.00000000	      0.00000000	      0.01000000	      0.16345333	      0.70376845	      0.15834642	      0.01000000	      0.05194429	      0.01000000	      0.09640526	      0.00000000	      0.00000000
      0.23519256	     -0.00000000	     -0.00000000	      0.00000000	      0.00000000	     -0.00000000	      0.00000000	      0.00000000	      0.00000000	      0.73690840	     -1.55640137	     -0.00000000	      0.00000000	    -36.62811826	   -199.61756471	     71.86679898	    381.06332126	      0.00000000	      0.00000000	      0.01000000	      0.16361719	      0.70921664	      0.15835296	      0.01000000	      0.05202034	      0.01000000	      0.09635887	      0.00000000	      0.00000000
      0.23580957	     -0.00000000	     -0.00000000	      0.00000000	      0.00000000	     -0.00000000	      0.00000000	      0.00000000	      0.00000000	      0.73594655	     -1.56138266	     -0.00000000	      0.00000000	    -36.75131666	   -199.72446770	     72.10195051	    381.16973552	      0.00000000	      0.00000000	      0.01000000	      0.16378109	      0.71466484	      0.15835971	      0.01000000	      0.05209635	      0.01000000	      0.09631250	      0.00000000	      0.00000000
      0.23642658	     -0.00000000	     -0.00000000	      0.00000000	      0.00000000	     -0.00000000	      0.00000000	      0.00000000	      0.00000000	      0.73498163	     -1.56635809	     -0.00000000	      0.00000000	    -36.87458098	   -199.83123724	     72.33716751	    381.27553105	      0.00000000	      0.00000000	      0.01000000	      0.16394504	      0.72011304	      0.15836666	      0.01000000	      0.05217232	      0.01000000	      0.09626614	      0.00000000	      0.00000000
      0.23704358	     -0.00000000	     -0.00000000	      0.00000000	      0.00000000	     -0.00000000	      0.00000000	      0.00000000	      0.00000000	      0.73401365	     -1.57132767	     -0.00000000	     -0.00000000	    -36.99791114	   -199.93788673	     72.57244959	    381.38072279	      0.00000000	      0.00000000	      0.01000000	      0.16410903	      0.72556124	      0.15837382	      0.01000000	      0.05224825	      0.01000000	      0.09621979	      0.00000000	      0.00000000
      0.23766059	     -0.00000000	     -0.00000000	      0.00000000	      0.00000000	     -0.00000000	      0.00000000	      0.00000000	      0.00000000	      0.73304260	     -1.57629141	     -0.00000000	     -0.00000000	    -37.12130707	   -200.04442939	     72.80779640	    381.48532546	      0.00000000	      0.00000000	      0.01000000	      0.16427307	      0.73100945	      0.15838117	      0.01000000	      0.05232414	      0.01000000	      0.09617346	      0.00000000	      0.00000000
      0.23827760	     -0.00000000	     -0.00000000	      0.00000000	      0.00000000	     -0.00000000	      0.00000000	      0.00000000	      0.00000000	      0.73206848	     -1.58124935	     -0.00000000	     -0.00000000	    -37.24476871	   -200.15087826	     73.04320757	    381.58935350	      0.00000000	      0.00000000	      0.01000000	      0.16443716	      0.73645765	      0.15838870	      0.01000000	      0.05239998	      0.01000000	      0.09612714	      0.00000000	      0.00000000
      0.23889460	     -0.00000000	     -0.00000000	      0.00000000	      0.00000000	      0.00000000	      0.00000000	      0.00000000	      0.00000000	      0.73109131	     -1.58620148	     -0.00000000	     -0.00000000	    -37.36829601	   -200.25724619	     73.27868275	    381.69282109	      0.00000000	      0.00000000	      0.01000000	      0.16460130	      0.74190586	      0.15839642	      0.01000000	      0.05247579	      0.01000000	      0.09608083	      0.00000000	      0.00000000
      0.23951161	     -0.00000000	     -0.00000000	      0.00000000	      0.00000000	      0.00000000	      0.00000000	      0.00000000	      0.00000000	      0.73011109	     -1.59114783	     -0.00000000	     -0.00000000	    -37.49188891	   -200.36354583	     73.51422160	    381.79574218	      0.00000000	      0.00000000	      0.01000000	      0.16476548	      0.74735407	      0.15840432	      0.01000000	      0.05255155	      0.01000000	      0.09603454	      0.00000000	      0.00000000
      0.24012862	     -0.00000000	     -0.00000000	      0.00000000	      0.00000000	      0.00000000	      0.00000000	      0.00000000	      0.00000000	      0.72912782	     -1.59608841	     -0.00000000	     -0.00000000	    -37.61554738	   -200.46978967	     73.74982379	    381.89813044	      0.00000000	      0.00000000	      0.01000000	      0.16492970	      0.75280228	      0.15841238	      0.01000000	      0.05262727	      0.01000000	      0.09598826	      0.00000000	      0.00000000
      0.24074562	     -0.00000000	     -0.00000000	      0.00000000	      0.00000000	      0.00000000	      0.00000000	      0.00000000	      0.00000000	      0.72814150	     -1.60102323	     -0.00000000	     -0.00000000	    -37.73927139	   -200.57599000	     73.98548899	    381.99999934	      0.00000000	      0.00000000	      0.01000000	      0.16509398	      0.75825049	      0.15842061	      0.01000000	      0.05270294	      0.01000000	      0.09594199	      0.00000000	      0.00000000
      0.24136263	     -0.00000000	     -0.00000000	      0.00000000	      0.00000000	      0.00000000	      0.00000000	      0.00000000	      0.00000000	      0.72715213	     -1.60595231	     -0.00000000	     -0.00000000	    -37.86306092	   -200.68215894	     74.22121689	    382.10136207	      0.00000000	      0.00000000	      0.01000000	      0.16525829	      0.76369871	      0.15842900	      0.01000000	      0.05277857	      0.01000000	      0.09589574	      0.00000000	      0.00000000
      0.24197964	     -0.00000000	     -0.00000000	      0.00000000	      0.00000000	      0.00000000	      0.00000000	      0.00000000	      0.00000000	      0.72615973	     -1.61087565	     -0.00000000	     -0.00000000	    -37.98691594	   -200.78830844	     74.45700718	    382.20223163	      0.00000000	      0.00000000	      0.01000000	      0.16542266	      0.76914693	      0.15843755	      0.01000000	      0.05285416	      0.01000000	      0.09584951	      0.00000000	      0.00000000
      0.24259665	     -0.00000000	     -0.00000000	      0.00000000	      0.00000000	      0.00000000	      0.00000000	      0.00000000	      0.00000000	      0.72516429	     -1.61579327	     -0.00000000	     -0.00000000	    -38.11083646	   -200.89445028	     74.69285955	    382.30262078	      0.00000000	      0.00000000	      0.01000000	      0.16558707	      0.77459514	      0.15844625	      0.01000000	      0.05292971	      0.01000000	      0.09580328	      0.00000000	      0.00000000
      0.24321365	     -0.00000000	     -0.00000000	      0.00000000	      0.00000000	      0.00000000	      0.00000000	      0.00000000	      0.00000000	      0.72416582	     -1.62070517	     -0.00000000	     -0.00000000	    -38.23482247	   -201.00059611	     74.92877372	    382.40254207	      0.00000000	      0.00000000	      0.01000000	      0.16575152	      0.78004336	      0.15845510	      0.01000000	      0.05300521	      0.01000000	      0.09575707	      0.00000000	      0.00000000
      0.24383066	     -0.00000000	     -0.00000000	      0.00000000	      0.00000000	      0.00000000	      0.00000000	      0.00000000	      0.00000000	      0.72316432	     -1.62561137	     -0.00000000	     -0.00000000	    -38.35887398	   -201.10675742	     75.16474940	    382.50200785	      0.00000000	      0.00000000	      0.01000000	      0.16591602	      0.78549158	      0.15846409	      0.01000000	      0.05308067	      0.01000000	      0.09571088	      0.00000000	      0.00000000
      0.24444767	     -0.00000000	     -0.00000000	      0.00000000	      0.00000000	      0.00000000	      0.00000000	      0.00000000	      0.00000000	      0.72215979	     -1.63051187	     -0.00000000	     -0.00000000	    -38.48299100	   -201.21294554	     75.40078632	    382.60103028	      0.00000000	      0.00000000	      0.01000000	      0.16608057	      0.79093981	      0.15847322	      0.01000000	      0.05315609	      0.01000000	      0.09566469	      0.00000000	      0.00000000
      0.24506467	     -0.00000000	     -0.00000000	      0.00000000	      0.00000000	      0.00000000	      0.00000000	      0.00000000	      0.00000000	      0.72115225	     -1.63540668	     -0.00000000	     -0.00000000	    -38.60717354	   -201.31917172	     75.63688419	    382.69962132	      0.00000000	      0.00000000	      0.01000000	      0.16624516	      0.79638803	      0.15848249	      0.01000000	      0.05323146	      0.01000000	      0.09561853	      0.00000000	      0.00000000
      0.24568168	     -0.00000000	     -0.00000000	      0.00000000	      0.00000000	      0.00000000	      0.00000000	      0.00000000	      0.00000000	      0.72014168	     -1.64029581	     -0.00000000	     -0.00000000	    -38.73142165	   -201.42544704	     75.87304277	    382.79779277	      0.00000000	      0.00000000	      0.01000000	      0.16640980	      0.80183625	      0.15849190	      0.01000000	      0.05330679	      0.01000000	      0.09557237	      0.00000000	      0.00000000
      0.24629869	     -0.00000000	     -0.00000000	      0.00000000	      0.00000000	      0.00000000	      0.00000000	      0.00000000	      0.00000000	      0.71912810	     -1.64517926	     -0.00000000	     -0.00000000	    -38.85573534	   -201.53178251	     76.10926180	    382.89555623	      0.00000000	      0.00000000	      0.01000000	      0.16657449	      0.80728448	      0.15850143	      0.01000000	      0.05338207	      0.01000000	      0.09552623	      0.00000000	      0.00000000
      0.24691569	     -0.00000000	     -0.00000000	      0.00000000	      0.00000000	      0.00000000	      0.00000000	      0.00000000	      0.00000000	      0.71811151	     -1.65005705	     -0.00000000	     -0.00000000	    -38.98011467	   -201.63818901	     76.34554102	    382.99292316	      0.00000000	      0.00000000	      0.01000000	      0.16673922	      0.81273270	      0.15851109	      0.01000000	      0.05345731	      0.01000000	      0.09548010	      0.00000000	      0.00000000
      0.24753270	     -0.00000000	     -0.00000000	      0.00000000	      0.00000000	      0.00000000	      0.00000000	      0.00000000	      0.00000000	      0.71709191	     -1.65492918	     -0.00000000	     -0.00000000	    -39.10455967	   -201.74467732	     76.58188020	    383.08990482	      0.00000000	      0.00000000	      0.01000000	      0.16690400	      0.81818093	      0.15852088	      0.01000000	      0.05353251	      0.01000000	      0.09543399	      0.00000000	      0.00000000
      0.24814971	     -0.00000000	     -0.00000000	      0.00000000	      0.00000000	      0.00000000	      0.00000000	      0.00000000	      0.00000000	      0.71606930	     -1.65979566	     -0.00000000	     -0.00000000	    -39.22907040	   -201.85125814	     76.81827910	    383.18651233	      0.00000000	      0.00000000	      0.01000000	      0.16706882	      0.82362916	      0.15853078	      0.01000000	      0.05360766	      0.01000000	      0.09538789	      0.00000000	      0.00000000
      0.24876672	     -0.00000000	     -0.00000000	      0.00000000	      0.00000000	      0.00000000	      0.00000000	      0.00000000	      0.00000000	      0.71504370	     -1.66465648	     -0.00000000	     -0.00000000	    -39.35364693	   -201.95794206	     77.05473749	    383.28275660	      0.00000000	      0.00000000	      0.01000000	      0.16723369	      0.82907739	      0.15854081	      0.01000000	      0.05368277	      0.01000000	      0.09534181	      0.00000000	      0.00000000
      0.24938372	     -0.00000000	     -0.00000000	      0.00000000	      0.00000000	      0.00000000	      0.00000000	      0.00000000	      0.00000000	      0.71401510	     -1.66951166	     -0.00000000	     -0.00000000	    -39.47828932	   -202.06473958	     77.29125516	    383.37864837	      0.00000000	      0.00000000	      0.01000000	      0.16739861	      0.83452562	      0.15855095	      0.01000000	      0.05375783	      0.01000000	      0.09529573	      0.00000000	      0.00000000
      0.25000073	     -0.00000000	     -0.00000000	      0.00000000	      0.00000000	      0.00000000	      0.00000000	      0.00000000	      0.00000000	      0.71298350	     -1.67436120	     -0.00000000	     -0.00000000	    -39.60299764	   -202.17166109	     77.52783189	    383.47419819	      0.00000000	      0.00000000	      0.01000000	      0.16756357	      0.83997385	      0.15856121	      0.01000000	      0.05383285	      0.01000000	      0.09524968	      0.00000000	      0.00000000
      0.25036010	     -0.00000000	     -0.00000000	      0.00000000	      0.00000000	      0.00000000	      0.00000000	      0.00000000	      0.00000000	      0.71238128	     -1.67718314	     -0.00000000	     -0.00000000	    -39.67566272	   -202.23399348	     77.66564994	    383.52964257	      0.00000000	      0.00000000	      0.01000000	      0.16765967	      0.84314710	      0.15856723	      0.01000000	      0.05387652	      0.01000000	      0.09522286	      0.00000000	      0.00000000
      0.25057370	     -0.00000000	     -0.00000000	      0.00000000	      0.00000000	      0.00000000	      0.00000000	      0.00000000	      0.00000000	      0.71202285	     -1.67885955	     -0.00000000	     -0.00000000	    -39.71886406	   -202.27106637	     77.74757575	    383.56256339	      0.00000000	      0.00000000	      0.01000000	      0.16771680	      0.84503065	      0.15857083	      0.01000000	      0.05390247	      0.01000000	      0.09520692	      0.00000000	      0.00000000
      0.25078730	     -0.00000000	     -0.00000000	      0.00000000	      0.00000000	      0.00000000	      0.00000000	      0.00000000	      0.00000000	      0.71166407	     -1.68053528	     -0.00000000	     -0.00000000	    -39.76207331	   -202.30815700	     77.82950860	    383.59545269	      0.00000000	      0.00000000	      0.01000000	      0.16777394	      0.84689066	      0.15857444	      0.01000000	      0.05392842	      0.01000000	      0.09519098	      0.00000000	      0.00000000
      0.25135747	     -0.00000000	     -0.00000000	      0.00000000	      0.00000000	      0.00000000	      0.00000000	      0.00000000	      0.00000000	      0.71070459	     -1.68500511	     -0.00000000	     -0.00000000	    -39.87745283	   -202.40725707	     78.04825053	    383.68312376	      0.00000000	      0.00000000	      0.01000000	      0.16792648	      0.85173349	      0.15858417	      0.01000000	      0.05399765	      0.01000000	      0.09514845	      0.00000000	      0.00000000
      0.25192765	     -0.00000000	     -0.00000000	      0.00000000	      0.00000000	      0.00000000	      0.00000000	      0.00000000	      0.00000000	      0.70974257	     -1.68947013	     -0.00000000	     -0.00000000	    -39.99288888	   -202.50649051	     78.26704236	    383.77051854	      0.00000000	      0.00000000	      0.01000000	      0.16807906	      0.85640466	      0.15859407	      0.01000000	      0.05406684	      0.01000000	      0.09510593	      0.00000000	      0.00000000
      0.25249783	     -0.00000000	     -0.00000000	      0.00000000	      0.00000000	      0.00000000	      0.00000000	      0.00000000	      0.00000000	      0.70877800	     -1.69393038	     -0.00000000	     -0.00000000	    -40.10838156	   -202.60586958	     78.48588396	    383.85769550	      0.00000000	      0.00000000	      0.01000000	      0.16823168	      0.86091152	      0.15860416	      0.01000000	      0.05413600	      0.01000000	      0.09506342	      0.00000000	      0.00000000
      0.25306800	     -0.00000000	     -0.00000000	      0.00000000	      0.00000000	      0.00000000	      0.00000000	      0.00000000	      0.00000000	      0.70781089	     -1.69838586	     -0.00000000	     -0.00000000	    -40.22393094	   -202.70540485	     78.70477521	    383.94468580	      0.00000000	      0.00000000	      0.01000000	      0.16838434	      0.86526103	      0.15861448	      0.01000000	      0.05420512	      0.01000000	      0.09502092	      0.00000000	      0.00000000
      0.25363818	     -0.00000000	     -0.00000000	      0.00000000	      0.00000000	      0.00000000	      0.00000000	      0.00000000	      0.00000000	      0.70684125	     -1.70283661	     -0.00000000	     -0.00000000	    -40.33953713	   -202.80510684	     78.92371601	    384.03151636	      0.00000000	      0.00000000	      0.01000000	      0.16853704	      0.86945977	      0.15862508	      0.01000000	      0.05427419	      0.01000000	      0.09497843	      0.00000000	      0.00000000
      0.25420835	     -0.00000000	     -0.00000000	      0.00000000	      0.00000000	      0.00000000	      0.00000000	      0.00000000	      0.00000000	      0.70586906	     -1.70728266	     -0.00000000	     -0.00000000	    -40.45520021	   -202.90498621	     79.14270628	    384.11821289	      0.00000000	      0.00000000	      0.01000000	      0.16868978	      0.87351395	      0.15863597	      0.01000000	      0.05434323	      0.01000000	      0.09493596	      0.00000000	      0.00000000
      0.25477853	     -0.00000000	     -0.00000000	      0.00000000	      0.00000000	      0.00000000	      0.00000000	      0.00000000	      0.00000000	      0.70489434	     -1.71172402	     -0.00000000	     -0.00000000	    -40.57092030	   -203.00505372	     79.36174596	    384.20480027	      0.00000000	      0.00000000	      0.01000000	      0.16884256	      0.87742947	      0.15864718	      0.01000000	      0.05441223	      0.01000000	      0.09489349	      0.00000000	      0.00000000
      0.25534871	     -0.00000000	     -0.00000000	      0.00000000	      0.00000000	      0.00000000	      0.00000000	      0.00000000	      0.00000000	      0.70391709	     -1.71616074	     -0.00000000	     -0.00000000	    -40.68669749	   -203.10532025	     79.58083497	    384.29130267	      0.00000000	      0.00000000	      0.01000000	      0.16899538	      0.88121193	      0.15865875	      0.01000000	      0.05448120	      0.01000000	      0.09485104	      0.00000000	      0.00000000
      0.25591888	     -0.00000000	     -0.00000000	      0.00000000	      0.00000000	      0.00000000	      0.00000000	      0.00000000	      0.00000000	      0.70293732	     -1.72059285	     -0.00000000	     -0.00000000	    -40.80253192	   -203.20579680	     79.79997329	    384.37774362	      0.00000000	      0.00000000	      0.01000000	      0.16914824	      0.88486664	      0.15867070	      0.01000000	      0.05455012	      0.01000000	      0.09480860	      0.00000000	      0.00000000
      0.25648906	     -0.00000000	     -0.00000000	      0.00000000	      0.00000000	      0.00000000	      0.00000000	      0.00000000	      0.00000000	      0.70195501	     -1.72502039	     -0.00000000	     -0.00000000	    -40.91842370	   -203.30649443	     80.01916088	    384.46414608	      0.00000000	      0.00000000	      0.01000000	      0.16930114	      0.88839863	      0.15868304	      0.01000000	      0.05461900	      0.01000000	      0.09476618	      0.00000000	      0.00000000
      0.25705923	     -0.00000000	     -0.00000000	      0.00000000	      0.00000000	      0.00000000	      0.00000000	      0.00000000	      0.00000000	      0.70097019	     -1.72944340	     -0.00000000	     -0.00000000	    -41.03437296	   -203.40742427	     80.23839774	    384.55053246	      0.00000000	      0.00000000	      0.01000000	      0.16945408	      0.89181270	      0.15869581	      0.01000000	      0.05468785	      0.01000000	      0.09472376	      0.00000000	      0.00000000
      0.25762941	     -0.00000000	     -0.00000000	      0.00000000	      0.00000000	      0.00000000	      0.00000000	      0.00000000	      0.00000000	      0.69998284	     -1.73386192	     -0.00000000	     -0.00000000	    -41.15037983	   -203.50859753	     80.45768385	    384.63692471	      0.00000000	      0.00000000	      0.01000000	      0.16960705	      0.89511342	      0.15870902	      0.01000000	      0.05475665	      0.01000000	      0.09468136	      0.00000000	      0.00000000
      0.25798806	     -0.00000000	     -0.00000000	      0.00000000	      0.00000000	      0.00000000	      0.00000000	      0.00000000	      0.00000000	      0.69936049	     -1.73663899	     -0.00000000	     -0.00000000	    -41.22338020	   -203.57236517	     80.59564470	    384.69124230	      0.00000000	      0.00000000	      0.01000000	      0.16970330	      0.89713351	      0.15871757	      0.01000000	      0.05479992	      0.01000000	      0.09465469	      0.00000000	      0.00000000
      0.25815732	     -0.00000000	     -0.00000000	      0.00000000	      0.00000000	      0.00000000	      0.00000000	      0.00000000	      0.00000000	      0.69906644	     -1.73794894	     -0.00000000	     -0.00000000	    -41.25783882	   -203.60249505	     80.66075861	    384.71689043	      0.00000000	      0.00000000	      0.01000000	      0.16974872	      0.89807217	      0.15872166	      0.01000000	      0.05482033	      0.01000000	      0.09464211	      0.00000000	      0.00000000
      0.25851126	     -0.00000000	     -0.00000000	      0.00000000	      0.00000000	      0.00000000	      0.00000000	      0.00000000	      0.00000000	      0.69845083	     -1.74068696	     -0.00000000	     -0.00000000	    -41.32991291	   -203.66555828	     80.79693454	    384.77046732	      0.00000000	      0.00000000	      0.01011527	      0.16984346	      0.90000519	      0.15873037	      0.01000000	      0.05486300	      0.01000000	      0.09461580	      0.00000000	      0.00000000
      0.25886520	     -0.00000000	     -0.00000000	      0.00000000	      0.00000000	      0.00000000	      0.00000000	      0.00000000	      0.00000000	      0.69783424	     -1.74342287	     -0.00000000	     -0.00000000	    -41.40200932	   -203.72849153	     80.93312931	    384.82315662	      0.00000000	      0.00000000	      0.01045690	      0.16993676	      0.90189864	      0.15873926	      0.01000000	      0.05490565	      0.01000000	      0.09458949	      0.00000000	      0.00000000
      0.25945600	     -0.00000000	     -0.00000000	      0.00000000	      0.00000000	      0.00000000	      0.00000000	      0.00000000	      0.00000000	      0.69680288	     -1.74798258	     -0.00000000	     -0.00000000	    -41.52240245	   -203.83190780	     81.16050688	    384.90538722	      0.00000000	      0.00000000	      0.01149060	      0.17008675	      0.90497356	      0.15875454	      0.01000000	      0.05497682	      0.01000000	      0.09454559	      0.00000000	      0.00000000
      0.26004680	     -0.00000000	     -0.00000000	      0.00000000	      0.00000000	      0.00000000	      0.00000000	      0.00000000	      0.00000000	      0.69576884	     -1.75252860	     -0.00000000	     -0.00000000	    -41.64285548	   -203.93076255	     81.38792968	    384.97547082	      0.00000000	      0.00000000	      0.01304525	      0.17022755	      0.90794496	      0.15877038	      0.01000000	      0.05504794	      0.01000000	      0.09450171	      0.00000000	      0.00000000
      0.26063759	     -0.00000000	     -0.00000000	      0.00000000	      0.00000000	      0.00000000	      0.00000000	      0.00000000	      0.00000000	      0.69473211	     -1.75705480	     -0.00000000	     -0.00000000	    -41.76336484	   -204.02209612	     81.61538931	    385.02959587	      0.00000000	      0.00000000	      0.01505857	      0.17035841	      0.91081678	      0.15878679	      0.01000000	      0.05511902	      0.01000000	      0.09445783	      0.00000000	      0.00000000
      0.26122839	     -0.00000000	     -0.00000000	      0.00000000	      0.00000000	      0.00000000	      0.00000000	      0.00000000	      0.00000000	      0.69369271	     -1.76155502	     -0.00000000	     -0.00000000	    -41.88392527	   -204.10324052	     81.84287561	    385.06542479	      0.00000000	      0.00000000	      0.01747437	      0.17047957	      0.91359280	      0.15880378	      0.01000000	      0.05519006	      0.01000000	      0.09441397	      0.00000000	      0.00000000
      0.26181919	     -0.00000000	     -0.00000000	      0.00000000	      0.00000000	      0.00000000	      0.00000000	      0.00000000	      0.00000000	      0.69265067	     -1.76602341	     -0.00000000	     -0.00000000	    -42.00453007	   -204.17199981	     82.07037732	    385.08166508	      0.00000000	      0.00000000	      0.02024243	      0.17059183	      0.91627662	      0.15882139	      0.01000000	      0.05526105	      0.01000000	      0.09437012	      0.00000000	      0.00000000
      0.26240999	     -0.00000000	     -0.00000000	      0.00000000	      0.00000000	      0.00000000	      0.00000000	      0.00000000	      0.00000000	      0.69160599	     -1.77045464	     -0.00000000	     -0.00000000	    -42.12517141	   -204.22670436	     82.29788268	    385.07772668	      0.00000000	      0.00000000	      0.02331816	      0.17069619	      0.91887169	      0.15883961	      0.01000000	      0.05533198	      0.01000000	      0.09432629	      0.00000000	      0.00000000
      0.26300079	     -0.00000000	     -0.00000000	      0.00000000	      0.00000000	      0.00000000	      0.00000000	      0.00000000	      0.00000000	      0.69055871	     -1.77484395	     -0.00000000	     -0.00000000	    -42.24584063	   -204.26619874	     82.52537972	    385.05348336	      0.00000000	      0.00000000	      0.02666221	      0.17079374	      0.92138128	      0.15885848	      0.01000000	      0.05540286	      0.01000000	      0.09428246	      0.00000000	      0.00000000
      0.26359159	     -0.00000000	     -0.00000000	      0.00000000	      0.00000000	      0.00000000	      0.00000000	      0.00000000	      0.00000000	      0.68950885	     -1.77918719	     -0.00000000	     -0.00000000	    -42.36652850	   -204.28979390	     82.75285646	    385.00910497	      0.00000000	      0.00000000	      0.03024003	      0.17088551	      0.92380853	      0.15887799	      0.01000000	      0.05547368	      0.01000000	      0.09423865	      0.00000000	      0.00000000
      0.26418238	     -0.00000000	     -0.00000000	      0.00000000	      0.00000000	      0.00000000	      0.00000000	      0.00000000	      0.00000000	      0.68845644	     -1.78348072	     -0.00000000	     -0.00000000	    -42.48722554	   -204.29720199	     82.98030112	    384.94494028	      0.00000000	      0.00000000	      0.03402137	      0.17097244	      0.92615645	      0.15889816	      0.01000000	      0.05554444	      0.01000000	      0.09419486	      0.00000000	      0.00000000
      0.26477318	     -0.00000000	     -0.00000000	      0.00000000	      0.00000000	      0.00000000	      0.00000000	      0.00000000	      0.00000000	      0.68740151	     -1.78772144	     -0.00000000	     -0.00000000	    -42.60792217	   -204.28846552	     83.20770214	    384.86143781	      0.00000000	      0.00000000	      0.03797987	      0.17105537	      0.92842791	      0.15891902	      0.01000000	      0.05561512	      0.01000000	      0.09415107	      0.00000000	      0.00000000
      0.26529948	     -0.00000000	     -0.00000000	      0.00000000	      0.00000000	      0.00000000	      0.00000000	      0.00000000	      0.00000000	      0.68645965	     -1.79145249	     -0.00000000	     -0.00000000	    -42.71543324	   -204.26732569	     83.41022980	    384.77112535	      0.00000000	      0.00000000	      0.04163669	      0.17112646	      0.93038922	      0.15893817	      0.01000000	      0.05567803	      0.01000000	      0.09411208	      0.00000000	      0.00000000
      0.26582577	     -0.00000000	     -0.00000000	      0.00000000	      0.00000000	      0.00000000	      0.00000000	      0.00000000	      0.00000000	      0.68551585	     -1.79513783	     -0.00000000	     -0.00000000	    -42.82292994	   -204.23396264	     83.61270609	    384.66626142	      0.00000000	      0.00000000	      0.04540162	      0.17119541	      0.93229391	      0.15895789	      0.01000000	      0.05574086	      0.01000000	      0.09407309	      0.00000000	      0.00000000
      0.26635207	     -0.00000000	     -0.00000000	      0.00000000	      0.00000000	      0.00000000	      0.00000000	      0.00000000	      0.00000000	      0.68457012	     -1.79877602	     -0.00000000	     -0.00000000	    -42.93040597	   -204.18881580	     83.81512343	    384.54717925	      0.00000000	      0.00000000	      0.04926216	      0.17126260	      0.93414377	      0.15897817	      0.01000000	      0.05580364	      0.01000000	      0.09403412	      0.00000000	      0.00000000
      0.26687836	     -0.00000000	     -0.00000000	      0.00000000	      0.00000000	      0.00000000	      0.00000000	      0.00000000	      0.00000000	      0.68362248	     -1.80236578	     -0.00000000	     -0.00000000	    -43.03785524	   -204.13239091	     84.01747443	    384.41423467	      0.00000000	      0.00000000	      0.05320727	      0.17132840	      0.93594055	      0.15899902	      0.01000000	      0.05586633	      0.01000000	      0.09399515	      0.00000000	      0.00000000
      0.26740466	     -0.00000000	     -0.00000000	      0.00000000	      0.00000000	      0.00000000	      0.00000000	      0.00000000	      0.00000000	      0.68267297	     -1.80590595	     -0.00000000	     -0.00000000	    -43.14527196	   -204.06523591	     84.21975189	    384.26778055	      0.00000000	      0.00000000	      0.05722723	      0.17139313	      0.93768589	      0.15902046	      0.01000000	      0.05592896	      0.01000000	      0.09395620	      0.00000000	      0.00000000
      0.26793095	     -0.00000000	     -0.00000000	      0.00000000	      0.00000000	      0.00000000	      0.00000000	      0.00000000	      0.00000000	      0.68172161	     -1.80939553	     -0.00000000	     -0.00000000	    -43.25265065	   -203.98792244	     84.42194879	    384.10816511	      0.00000000	      0.00000000	      0.06131349	      0.17145708	      0.93938142	      0.15904248	      0.01000000	      0.05599150	      0.01000000	      0.09391726	      0.00000000	      0.00000000
      0.26845725	     -0.00000000	     -0.00000000	      0.00000000	      0.00000000	      0.00000000	      0.00000000	      0.00000000	      0.00000000	      0.68076843	     -1.81283361	     -0.00000000	     -0.00000000	    -43.35998610	   -203.90103215	     84.62405829	    383.93573613	      0.00000000	      0.00000000	      0.06545852	      0.17152051	      0.94102868	      0.15906510	      0.01000000	      0.05605397	      0.01000000	      0.09387832	      0.00000000	      0.00000000
      0.26898355	     -0.00000000	     -0.00000000	      0.00000000	      0.00000000	      0.00000000	      0.00000000	      0.00000000	      0.00000000	      0.67981345	     -1.81621938	     -0.00000000	     -0.00000000	    -43.46727343	   -203.80514773	     84.82607376	    383.75084871	      0.00000000	      0.00000000	      0.06965568	      0.17158366	      0.94262916	      0.15908833	      0.01000000	      0.05611635	      0.01000000	      0.09383940	      0.00000000	      0.00000000
      0.26950984	     -0.00000000	     -0.00000000	      0.00000000	      0.00000000	      0.00000000	      0.00000000	      0.00000000	      0.00000000	      0.67885670	     -1.81955213	     -0.00000000	     -0.00000000	    -43.57450805	   -203.70084833	     85.02798871	    383.55387582	      0.00000000	      0.00000000	      0.07389913	      0.17164674	      0.94418431	      0.15911217	      0.01000000	      0.05617864	      0.01000000	      0.09380048	      0.00000000	      0.00000000
      0.27003614	     -0.00000000	     -0.00000000	      0.00000000	      0.00000000	      0.00000000	      0.00000000	      0.00000000	      0.00000000	      0.67789821	     -1.82283124	     -0.00000000	     -0.00000000	    -43.68168570	   -203.58870893	     85.22979691	    383.34522008	      0.00000000	      0.00000000	      0.07818372	      0.17170994	      0.94569552	      0.15913664	      0.01000000	      0.05624084	      0.01000000	      0.09376158	      0.00000000	      0.00000000
      0.27056243	     -0.00000000	     -0.00000000	      0.00000000	      0.00000000	      0.00000000	      0.00000000	      0.00000000	      0.00000000	      0.67693801	     -1.82605621	     -0.00000000	     -0.00000000	    -43.78880238	   -203.46930212	     85.43149231	    383.12532417	      0.00000000	      0.00000000	      0.08250488	      0.17177341	      0.94716412	      0.15916173	      0.01000000	      0.05630294	      0.01000000	      0.09372269	      0.00000000	      0.00000000
      0.27108873	     -0.00000000	     -0.00000000	      0.00000000	      0.00000000	      0.00000000	      0.00000000	      0.00000000	      0.00000000	      0.67597613	     -1.82922666	     -0.00000000	     -0.00000000	    -43.89585444	   -203.34320052	     85.63306913	    382.89467635	      0.00000000	      0.00000000	      0.08685863	      0.17183727	      0.94859141	      0.15918745	      0.01000000	      0.05636495	      0.01000000	      0.09368380	      0.00000000	      0.00000000
      0.27161502	     -0.00000000	     -0.00000000	      0.00000000	      0.00000000	      0.00000000	      0.00000000	      0.00000000	      0.00000000	      0.67501260	     -1.83234233	     -0.00000000	     -0.00000000	    -44.00283850	   -203.21097746	     85.83452185	    382.65380803	      0.00000000	      0.00000000	      0.09124140	      0.17190160	      0.94997864	      0.15921381	      0.01000000	      0.05642687	      0.01000000	      0.09364493	      0.00000000	      0.00000000
      0.27214132	     -0.00000000	     -0.00000000	      0.00000000	      0.00000000	      0.00000000	      0.00000000	      0.00000000	      0.00000000	      0.67404744	     -1.83540307	     -0.00000000	     -0.00000000	    -44.10975148	   -203.07320430	     86.03584523	    382.40328245	      0.00000000	      0.00000000	      0.09565007	      0.17196642	      0.95132702	      0.15924082	      0.01000000	      0.05648868	      0.01000000	      0.09360606	      0.00000000	      0.00000000
      0.27266761	     -0.00000000	     -0.00000000	      0.00000000	      0.00000000	      0.00000000	      0.00000000	      0.00000000	      0.00000000	      0.67308068	     -1.83840887	     -0.00000000	     -0.00000000	    -44.21659061	   -202.93044360	     86.23703435	    382.14367621	      0.00000000	      0.00000000	      0.10008186	      0.17203174	      0.95263771	      0.15926848	      0.01000000	      0.05655039	      0.01000000	      0.09356721	      0.00000000	      0.00000000
      0.27319391	     -0.00000000	     -0.00000000	      0.00000000	      0.00000000	      0.00000000	      0.00000000	      0.00000000	      0.00000000	      0.67211235	     -1.84135981	     -0.00000000	     -0.00000000	    -44.32335342	   -202.78323902	     86.43808458	    381.87555778	      0.00000000	      0.00000000	      0.10453432	      0.17209752	      0.95391185	      0.15929679	      0.01000000	      0.05661200	      0.01000000	      0.09352837	      0.00000000	      0.00000000
      0.27372020	     -0.00000000	     -0.00000000	      0.00000000	      0.00000000	      0.00000000	      0.00000000	      0.00000000	      0.00000000	      0.67114249	     -1.84425607	     -0.00000000	     -0.00000000	    -44.43003770	   -202.63210381	     86.63899159	    381.59946780	      0.00000000	      0.00000000	      0.10900528	      0.17216369	      0.95515051	      0.15932577	      0.01000000	      0.05667351	      0.01000000	      0.09348953	      0.00000000	      0.00000000
      0.27424650	     -0.00000000	     -0.00000000	      0.00000000	      0.00000000	      0.00000000	      0.00000000	      0.00000000	      0.00000000	      0.67017112	     -1.84709788	     -0.00000000	     -0.00000000	    -44.53664151	   -202.47751009	     86.83975130	    381.31590444	      0.00000000	      0.00000000	      0.11349280	      0.17223020	      0.95635476	      0.15935541	      0.01000000	      0.05673491	      0.01000000	      0.09345071	      0.00000000	      0.00000000
      0.27477280	     -0.00000000	     -0.00000000	      0.00000000	      0.00000000	      0.00000000	      0.00000000	      0.00000000	      0.00000000	      0.66919826	     -1.84988550	     -0.00000000	     -0.00000000	    -44.64316314	   -202.31988064	     87.04035991	    381.02531511	      0.00000000	      0.00000000	      0.11799517	      0.17229695	      0.95752561	      0.15938572	      0.01000000	      0.05679620	      0.01000000	      0.09341189	      0.00000000	      0.00000000
      0.27529909	     -0.00000000	     -0.00000000	      0.00000000	      0.00000000	      0.00000000	      0.00000000	      0.00000000	      0.00000000	      0.66822395	     -1.85261923	     -0.00000000	     -0.00000000	    -44.74960110	   -202.15958411	     87.24081382	    380.72809389	      0.00000000	      0.00000000	      0.12251086	      0.17236387	      0.95866405	      0.15941670	      0.01000000	      0.05685738	      0.01000000	      0.09337309	      0.00000000	      0.00000000
      0.27582539	     -0.00000000	     -0.00000000	      0.00000000	      0.00000000	      0.00000000	      0.00000000	      0.00000000	      0.00000000	      0.66724822	     -1.85529938	     -0.00000000	     -0.00000000	    -44.85595405	   -201.99693375	     87.44110964	    380.42458320	      0.00000000	      0.00000000	      0.12703853	      0.17243087	      0.95977102	      0.15944836	      0.01000000	      0.05691846	      0.01000000	      0.09333430	      0.00000000	      0.00000000
      0.27635168	     -0.00000000	     -0.00000000	      0.00000000	      0.00000000	      0.00000000	      0.00000000	      0.00000000	      0.00000000	      0.66627109	     -1.85792624	     -0.00000000	     -0.00000000	    -44.96222085	   -201.83218911	     87.64124414	    380.11507791	      0.00000000	      0.00000000	      0.13157696	      0.17249788	      0.96084745	      0.15948069	      0.01000000	      0.05697942	      0.01000000	      0.09329551	      0.00000000	      0.00000000
      0.27687798	     -0.00000000	     -0.00000000	      0.00000000	      0.00000000	      0.00000000	      0.00000000	      0.00000000	      0.00000000	      0.66529259	     -1.86050013	     -0.00000000	     -0.00000000	    -45.06840044	   -201.66555856	     87.84121422	    379.79982387	      0.00000000	      0.00000000	      0.13612508	      0.17256485	      0.96189423	      0.15951370	      0.01000000	      0.05704028	      0.01000000	      0.09325674	      0.00000000	      0.00000000
      0.27740427	     -0.00000000	     -0.00000000	      0.00000000	      0.00000000	      0.00000000	      0.00000000	      0.00000000	      0.00000000	      0.66431275	     -1.86302127	     -0.00000000	     -0.00000000	    -45.17449186	   -201.49717736	     88.04101691	    379.47893391	      0.00000000	      0.00000000	      0.14068193	      0.17263173	      0.96291222	      0.15954739	      0.01000000	      0.05710102	      0.01000000	      0.09321797	      0.00000000	      0.00000000
      0.27793057	     -0.00000000	     -0.00000000	      0.00000000	      0.00000000	      0.00000000	      0.00000000	      0.00000000	      0.00000000	      0.66333160	     -1.86548976	     -0.00000000	     -0.00000000	    -45.28049422	   -201.32707885	     88.24064921	    379.15233622	      0.00000000	      0.00000000	      0.14524665	      0.17269854	      0.96390226	      0.15958176	      0.01000000	      0.05716166	      0.01000000	      0.09317922	      0.00000000	      0.00000000
      0.27845686	     -0.00000000	     -0.00000000	      0.00000000	      0.00000000	      0.00000000	      0.00000000	      0.00000000	      0.00000000	      0.66234917	     -1.86790557	     -0.00000000	     -0.00000000	    -45.38640659	   -201.15521443	     88.44010809	    378.81988929	      0.00000000	      0.00000000	      0.14981848	      0.17276532	      0.96486516	      0.15961681	      0.01000000	      0.05722218	      0.01000000	      0.09314048	      0.00000000	      0.00000000
      0.27898316	     -0.00000000	     -0.00000000	      0.00000000	      0.00000000	      0.00000000	      0.00000000	      0.00000000	      0.00000000	      0.66136547	     -1.87026858	     -0.00000000	     -0.00000000	    -45.49222802	   -200.98147588	     88.63939042	    378.48141690	      0.00000000	      0.00000000	      0.15439672	      0.17283219	      0.96580170	      0.15965253	      0.01000000	      0.05728259	      0.01000000	      0.09310174	      0.00000000	      0.00000000
      0.27950945	     -0.00000000	     -0.00000000	      0.00000000	      0.00000000	      0.00000000	      0.00000000	      0.00000000	      0.00000000	      0.66038055	     -1.87257857	     -0.00000000	     -0.00000000	    -45.59795749	   -200.80571592	     88.83849298	    378.13672970	      0.00000000	      0.00000000	      0.15898077	      0.17289924	      0.96671263	      0.15968893	      0.01000000	      0.05734289	      0.01000000	      0.09306302	      0.00000000	      0.00000000
      0.28003575	     -0.00000000	     -0.00000000	      0.00000000	      0.00000000	      0.00000000	      0.00000000	      0.00000000	      0.00000000	      0.65939442	     -1.87483524	     -0.00000000	     -0.00000000	    -45.70359390	   -200.62777007	     89.03741245	    377.78565370	      0.00000000	      0.00000000	      0.16357008	      0.17296664	      0.96759869	      0.15972601	      0.01000000	      0.05740307	      0.01000000	      0.09302431	      0.00000000	      0.00000000
      0.28050233	     -0.00000000	     -0.00000000	      0.00000000	      0.00000000	      0.00000000	      0.00000000	      0.00000000	      0.00000000	      0.65851920	     -1.87679103	     -0.00000000	     -0.00000000	    -45.79716568	   -200.46805769	     89.21360609	    377.46892005	      0.00000000	      0.00000000	      0.16764266	      0.17302679	      0.96836400	      0.15975943	      0.01000000	      0.05745633	      0.01000000	      0.09298999	      0.00000000	      0.00000000
      0.28096891	     -0.00000000	     -0.00000000	      0.00000000	      0.00000000	      0.00000000	      0.00000000	      0.00000000	      0.00000000	      0.65764308	     -1.87870448	     -0.00000000	     -0.00000000	    -45.89066249	   -200.30641079	     89.38965074	    377.14706463	      0.00000000	      0.00000000	      0.17171867	      0.17308742	      0.96911080	      0.15979338	      0.01000000	      0.05750951	      0.01000000	      0.09295569	      0.00000000	      0.00000000
      0.28143549	     -0.00000000	     -0.00000000	      0.00000000	      0.00000000	      0.00000000	      0.00000000	      0.00000000	      0.00000000	      0.65676608	     -1.88057539	     -0.00000000	     -0.00000000	    -45.98408342	   -200.14276491	     89.56554402	    376.82007496	      0.00000000	      0.00000000	      0.17579783	      0.17314863	      0.96983956	      0.15982785	      0.01000000	      0.05756259	      0.01000000	      0.09292139	      0.00000000	      0.00000000
      0.28190207	     -0.00000000	     -0.00000000	      0.00000000	      0.00000000	      0.00000000	      0.00000000	      0.00000000	      0.00000000	      0.65588821	     -1.88240366	     -0.00000000	     -0.00000000	    -46.07742753	   -199.97709147	     89.74128356	    376.48802709	      0.00000000	      0.00000000	      0.17987988	      0.17321049	      0.97055074	      0.15986284	      0.01000000	      0.05761558	      0.01000000	      0.09288710	      0.00000000	      0.00000000
      0.28236865	     -0.00000000	     -0.00000000	      0.00000000	      0.00000000	      0.00000000	      0.00000000	      0.00000000	      0.00000000	      0.65500950	     -1.88418920	     -0.00000000	     -0.00000000	    -46.17069386	   -199.80939964	     89.91686701	    376.15105441	      0.00000000	      0.00000000	      0.18396458	      0.17327307	      0.97124479	      0.15989834	      0.01000000	      0.05766849	      0.01000000	      0.09285282	      0.00000000	      0.00000000
      0.28283523	     -0.00000000	     -0.00000000	      0.00000000	      0.00000000	      0.00000000	      0.00000000	      0.00000000	      0.00000000	      0.65412996	     -1.88593203	     -0.00000000	     -0.00000000	    -46.26388148	   -199.63973397	     90.09229211	    375.80933206	      0.00000000	      0.00000000	      0.18805172	      0.17333639	      0.97192212	      0.15993434	      0.01000000	      0.05772130	      0.01000000	      0.09281855	      0.00000000	      0.00000000
      0.28330181	     -0.00000000	     -0.00000000	      0.00000000	      0.00000000	      0.00000000	      0.00000000	      0.00000000	      0.00000000	      0.65324963	     -1.88763222	     -0.00000000	     -0.00000000	    -46.35698950	   -199.46816826	     90.26755671	    375.46306078	      0.00000000	      0.00000000	      0.19214111	      0.17340047	      0.97258316	      0.15997085	      0.01000000	      0.05777402	      0.01000000	      0.09278428	      0.00000000	      0.00000000
      0.28376839	     -0.00000000	     -0.00000000	      0.00000000	      0.00000000	      0.00000000	      0.00000000	      0.00000000	      0.00000000	      0.65236851	     -1.88928989	     -0.00000000	     -0.00000000	    -46.45001705	   -199.29479710	     90.44265873	    375.11245100	      0.00000000	      0.00000000	      0.19623256	      0.17346531	      0.97322833	      0.16000786	      0.01000000	      0.05782665	      0.01000000	      0.09275002	      0.00000000	      0.00000000
      0.28423497	     -0.00000000	     -0.00000000	      0.00000000	      0.00000000	      0.00000000	      0.00000000	      0.00000000	      0.00000000	      0.65148662	     -1.89090523	     -0.00000000	     -0.00000000	    -46.54296330	   -199.11972655	     90.61759619	    374.75770911	      0.00000000	      0.00000000	      0.20032591	      0.17353088	      0.97385800	      0.16004535	      0.01000000	      0.05787919	      0.01000000	      0.09271578	      0.00000000	      0.00000000
      0.28470155	     -0.00000000	     -0.00000000	      0.00000000	      0.00000000	      0.00000000	      0.00000000	      0.00000000	      0.00000000	      0.65060400	     -1.89247846	     -0.00000000	     -0.00000000	    -46.63582749	   -198.94306548	     90.79236720	    374.39902726	      0.00000000	      0.00000000	      0.20442102	      0.17359716	      0.97447258	      0.16008334	      0.01000000	      0.05793163	      0.01000000	      0.09268153	      0.00000000	      0.00000000
      0.28516813	     -0.00000000	     -0.00000000	      0.00000000	      0.00000000	      0.00000000	      0.00000000	      0.00000000	      0.00000000	      0.64972064	     -1.89400981	     -0.00000000	     -0.00000000	    -46.72860890	   -198.76491826	     90.96696998	    374.03657684	      0.00000000	      0.00000000	      0.20851774	      0.17366410	      0.97507243	      0.16012180	      0.01000000	      0.05798398	      0.01000000	      0.09264730	      0.00000000	      0.00000000
      0.28563471	     -0.00000000	     -0.00000000	      0.00000000	      0.00000000	      0.00000000	      0.00000000	      0.00000000	      0.00000000	      0.64883659	     -1.89549955	     -0.00000000	     -0.00000000	    -46.82130687	   -198.58537946	     91.14140280	    373.67050528	      0.00000000	      0.00000000	      0.21261596	      0.17373164	      0.97565793	      0.16016073	      0.01000000	      0.05803624	      0.01000000	      0.09261307	      0.00000000	      0.00000000
      0.28610129	     -0.00000000	     -0.00000000	      0.00000000	      0.00000000	      0.00000000	      0.00000000	      0.00000000	      0.00000000	      0.64795184	     -1.89694793	     -0.00000000	     -0.00000000	    -46.91392076	   -198.40453045	     91.31566399	    373.30093531	      0.00000000	      0.00000000	      0.21671555	      0.17379974	      0.97622942	      0.16020013	      0.01000000	      0.05808841	      0.01000000	      0.09257885	      0.00000000	      0.00000000
      0.28656787	     -0.00000000	     -0.00000000	      0.00000000	      0.00000000	      0.00000000	      0.00000000	      0.00000000	      0.00000000	      0.64706644	     -1.89835521	     -0.00000000	     -0.00000000	    -47.00644997	   -198.22243776	     91.48975196	    372.92796615	      0.00000000	      0.00000000	      0.22081641	      0.17386835	      0.97678726	      0.16023999	      0.01000000	      0.05814048	      0.01000000	      0.09254464	      0.00000000	      0.00000000
      0.28703445	     -0.00000000	     -0.00000000	      0.00000000	      0.00000000	      0.00000000	      0.00000000	      0.00000000	      0.00000000	      0.64618038	     -1.89972166	     -0.00000000	     -0.00000000	    -47.09889395	   -198.03915282	     91.66366513	    372.55167566	      0.00000000	      0.00000000	      0.22491845	      0.17393742	      0.97733179	      0.16028029	      0.01000000	      0.05819246	      0.01000000	      0.09251044	      0.00000000	      0.00000000
      0.28750103	     -0.00000000	     -0.00000000	      0.00000000	      0.00000000	      0.00000000	      0.00000000	      0.00000000	      0.00000000	      0.64529370	     -1.90104752	     -0.00000000	     -0.00000000	    -47.19125213	   -197.85471273	     91.83740196	    372.17212309	      0.00000000	      0.00000000	      0.22902158	      0.17400689	      0.97786332	      0.16032104	      0.01000000	      0.05824434	      0.01000000	      0.09247625	      0.00000000	      0.00000000
      0.28796761	     -0.00000000	     -0.00000000	      0.00000000	      0.00000000	      0.00000000	      0.00000000	      0.00000000	      0.00000000	      0.64440640	     -1.90233302	     -0.00000000	     -0.00000000	    -47.28352400	   -197.66914169	     92.01096095	    371.78935201	      0.00000000	      0.00000000	      0.23312572	      0.17407672	      0.97838218	      0.16036222	      0.01000000	      0.05829613	      0.01000000	      0.09244206	      0.00000000	      0.00000000
      0.28843420	     -0.00000000	     -0.00000000	      0.00000000	      0.00000000	      0.00000000	      0.00000000	      0.00000000	      0.00000000	      0.64351852	     -1.90357839	     -0.00000000	     -0.00000000	    -47.37570902	   -197.48245275	     92.18434061	    371.40339312	      0.00000000	      0.00000000	      0.23723079	      0.17414687	      0.97888869	      0.16040383	      0.01000000	      0.05834783	      0.01000000	      0.09240788	      0.00000000	      0.00000000
      0.28890078	     -0.00000000	     -0.00000000	      0.00000000	      0.00000000	      0.00000000	      0.00000000	      0.00000000	      0.00000000	      0.64263007	     -1.90478386	     -0.00000000	     -0.00000000	    -47.46780668	   -197.29464970	     92.35753944	    371.01426679	      0.00000000	      0.00000000	      0.24133672	      0.17421731	      0.97938314	      0.16044585	      0.01000000	      0.05839943	      0.01000000	      0.09237371	      0.00000000	      0.00000000
      0.28936736	     -0.00000000	     -0.00000000	      0.00000000	      0.00000000	      0.00000000	      0.00000000	      0.00000000	      0.00000000	      0.64174106	     -1.90594961	     -0.00000000	     -0.00000000	    -47.55981645	   -197.10572893	     92.53055598	    370.62198538	      0.00000000	      0.00000000	      0.24544345	      0.17428798	      0.97986584	      0.16048828	      0.01000000	      0.05845094	      0.01000000	      0.09233955	      0.00000000	      0.00000000
      0.28983394	     -0.00000000	     -0.00000000	      0.00000000	      0.00000000	      0.00000000	      0.00000000	      0.00000000	      0.00000000	      0.64085151	     -1.90707584	     -0.00000000	     -0.00000000	    -47.65173781	   -196.91568110	     92.70338876	    370.22655510	      0.00000000	      0.00000000	      0.24955093	      0.17435888	      0.98033706	      0.16053111	      0.01000000	      0.05850235	      0.01000000	      0.09230539	      0.00000000	      0.00000000
      0.29030052	     -0.00000000	     -0.00000000	      0.00000000	      0.00000000	      0.00000000	      0.00000000	      0.00000000	      0.00000000	      0.63996146	     -1.90816275	     -0.00000000	     -0.00000000	    -47.74357023	   -196.72449267	     92.87603630	    369.82797763	      0.00000000	      0.00000000	      0.25365909	      0.17442996	      0.98079709	      0.16057434	      0.01000000	      0.05855367	      0.01000000	      0.09227125	      0.00000000	      0.00000000
      0.29076710	     -0.00000000	     -0.00000000	      0.00000000	      0.00000000	      0.00000000	      0.00000000	      0.00000000	      0.00000000	      0.63907090	     -1.90921049	     -0.00000000	     -0.00000000	    -47.83531318	   -196.53214714	     93.04849714	    369.42625141	      0.00000000	      0.00000000	      0.25776790	      0.17450120	      0.98124621	      0.16061794	      0.01000000	      0.05860489	      0.01000000	      0.09223711	      0.00000000	      0.00000000
      0.29123368	     -0.00000000	     -0.00000000	      0.00000000	      0.00000000	      0.00000000	      0.00000000	      0.00000000	      0.00000000	      0.63817986	     -1.91021924	     -0.00000000	     -0.00000000	    -47.92696611	   -196.33862615	     93.22076980	    369.02137264	      0.00000000	      0.00000000	      0.26187730	      0.17457258	      0.98168468	      0.16066191	      0.01000000	      0.05865602	      0.01000000	      0.09220297	      0.00000000	      0.00000000
      0.29170026	     -0.00000000	     -0.00000000	      0.00000000	      0.00000000	      0.00000000	      0.00000000	      0.00000000	      0.00000000	      0.63728836	     -1.91118915	     -0.00000000	     -0.00000000	    -48.01852847	   -196.14391022	     93.39285282	    368.61333607	      0.00000000	      0.00000000	      0.26598725	      0.17464408	      0.98211276	      0.16070625	      0.01000000	      0.05870705	      0.01000000	      0.09216885	      0.00000000	      0.00000000
      0.29216684	     -0.00000000	     -0.00000000	      0.00000000	      0.00000000	      0.00000000	      0.00000000	      0.00000000	      0.00000000	      0.63639642	     -1.91212038	     -0.00000000	     -0.00000000	    -48.10999970	   -195.94797949	     93.56474472	    368.20213560	      0.00000000	      0.00000000	      0.27009771	      0.17471568	      0.98253070	      0.16075094	      0.01000000	      0.05875799	      0.01000000	      0.09213474	      0.00000000	      0.00000000
      0.29263342	     -0.00000000	     -0.00000000	      0.00000000	      0.00000000	      0.00000000	      0.00000000	      0.00000000	      0.00000000	      0.63550405	     -1.91301306	     -0.00000000	     -0.00000000	    -48.20137922	   -195.75081412	     93.73644402	    367.78776469	      0.00000000	      0.00000000	      0.27420866	      0.17478736	      0.98293874	      0.16079598	      0.01000000	      0.05880883	      0.01000000	      0.09210063	      0.00000000	      0.00000000
      0.29310000	     -0.00000000	     -0.00000000	      0.00000000	      0.00000000	      0.00000000	      0.00000000	      0.00000000	      0.00000000	      0.63461128	     -1.91386735	     -0.00000000	     -0.00000000	    -48.29266646	   -195.55239470	     93.90794925	    367.37021671	      0.00000000	      0.00000000	      0.27832005	      0.17485912	      0.98333714	      0.16084135	      0.01000000	      0.05885957	      0.01000000	      0.09206653	      0.00000000	      0.00000000
      0.29356658	     -0.00000000	     -0.00000000	      0.00000000	      0.00000000	      0.00000000	      0.00000000	      0.00000000	      0.00000000	      0.63371811	     -1.91468337	     -0.00000000	     -0.00000000	    -48.38386082	   -195.35270244	     94.07925891	    366.94948512	      0.00000000	      0.00000000	      0.28243185	      0.17493094	      0.98372611	      0.16088705	      0.01000000	      0.05891022	      0.01000000	      0.09203244	      0.00000000	      0.00000000
      0.29403316	     -0.00000000	     -0.00000000	      0.00000000	      0.00000000	      0.00000000	      0.00000000	      0.00000000	      0.00000000	      0.63282458	     -1.91546124	     -0.00000000	     -0.00000000	    -48.47496171	   -195.15171934	     94.25037153	    366.52556359	      0.00000000	      0.00000000	      0.28654403	      0.17500281	      0.98410590	      0.16093306	      0.01000000	      0.05896077	      0.01000000	      0.09199835	      0.00000000	      0.00000000
      0.29449974	     -0.00000000	     -0.00000000	      0.00000000	      0.00000000	      0.00000000	      0.00000000	      0.00000000	      0.00000000	      0.63193069	     -1.91620111	     -0.00000000	     -0.00000000	    -48.56596852	   -194.94942826	     94.42128560	    366.09844613	      0.00000000	      0.00000000	      0.29065658	      0.17507472	      0.98447672	      0.16097939	      0.01000000	      0.05901123	      0.01000000	      0.09196427	      0.00000000	      0.00000000
      0.29496632	     -0.00000000	     -0.00000000	      0.00000000	      0.00000000	      0.00000000	      0.00000000	      0.00000000	      0.00000000	      0.63103646	     -1.91690308	     -0.00000000	     -0.00000000	    -48.65688064	   -194.74581294	     94.59199964	    365.66812705	      0.00000000	      0.00000000	      0.29476946	      0.17514666	      0.98483879	      0.16102601	      0.01000000	      0.05906159	      0.01000000	      0.09193021	      0.00000000	      0.00000000
      0.29543290	     -0.00000000	     -0.00000000	      0.00000000	      0.00000000	      0.00000000	      0.00000000	      0.00000000	      0.00000000	      0.63014191	     -1.91756728	     -0.00000000	     -0.00000000	    -48.74769744	   -194.54085803	     94.76251216	    365.23460104	      0.00000000	      0.00000000	      0.29888266	      0.17521863	      0.98519232	      0.16107292	      0.01000000	      0.05911185	      0.01000000	      0.09189615	      0.00000000	      0.00000000
      0.29589948	     -0.00000000	     -0.00000000	      0.00000000	      0.00000000	      0.00000000	      0.00000000	      0.00000000	      0.00000000	      0.62924707	     -1.91819381	     -0.00000000	     -0.00000000	    -48.83841830	   -194.33454900	     94.93282165	    364.79786306	      0.00000000	      0.00000000	      0.30299615	      0.17529061	      0.98553751	      0.16112012	      0.01000000	      0.05916202	      0.01000000	      0.09186209	      0.00000000	      0.00000000
      0.29636606	     -0.00000000	     -0.00000000	      0.00000000	      0.00000000	      0.00000000	      0.00000000	      0.00000000	      0.00000000	      0.62835194	     -1.91878278	     -0.00000000	     -0.00000000	    -48.92904258	   -194.12687217	     95.10292662	    364.35790838	      0.00000000	      0.00000000	      0.30710991	      0.17536261	      0.98587458	      0.16116759	      0.01000000	      0.05921208	      0.01000000	      0.09182805	      0.00000000	      0.00000000
      0.29683264	     -0.00000000	     -0.00000000	      0.00000000	      0.00000000	      0.00000000	      0.00000000	      0.00000000	      0.00000000	      0.62745654	     -1.91933431	     -0.00000000	     -0.00000000	    -49.01956964	   -193.91781454	     95.27282557	    363.91473253	      0.00000000	      0.00000000	      0.31122392	      0.17543461	      0.98620370	      0.16121532	      0.01000000	      0.05926205	      0.01000000	      0.09179401	      0.00000000	      0.00000000
      0.29729922	     -0.00000000	     -0.00000000	      0.00000000	      0.00000000	      0.00000000	      0.00000000	      0.00000000	      0.00000000	      0.62656090	     -1.91984849	     -0.00000000	     -0.00000000	    -49.10999883	   -193.70736384	     95.44251698	    363.46833118	      0.00000000	      0.00000000	      0.31533818	      0.17550662	      0.98652508	      0.16126331	      0.01000000	      0.05931193	      0.01000000	      0.09175998	      0.00000000	      0.00000000
      0.29776580	     -0.00000000	     -0.00000000	      0.00000000	      0.00000000	      0.00000000	      0.00000000	      0.00000000	      0.00000000	      0.62566502	     -1.92032542	     -0.00000000	     -0.00000000	    -49.20032951	   -193.49550837	     95.61199936	    363.01870020	      0.00000000	      0.00000000	      0.31945265	      0.17557863	      0.98683889	      0.16131155	      0.01000000	      0.05936170	      0.01000000	      0.09172596	      0.00000000	      0.00000000
      0.29823238	     -0.00000000	     -0.00000000	      0.00000000	      0.00000000	      0.00000000	      0.00000000	      0.00000000	      0.00000000	      0.62476893	     -1.92076520	     -0.00000000	     -0.00000000	    -49.29056100	   -193.28223697	     95.78127119	    362.56583550	      0.00000000	      0.00000000	      0.32356733	      0.17565064	      0.98714533	      0.16136003	      0.01000000	      0.05941138	      0.01000000	      0.09169195	      0.00000000	      0.00000000
      0.29869896	     -0.00000000	     -0.00000000	      0.00000000	      0.00000000	      0.00000000	      0.00000000	      0.00000000	      0.00000000	      0.62387264	     -1.92116792	     -0.00000000	     -0.00000000	    -49.38069266	   -193.06753895	     95.95033097	    362.10973307	      0.00000000	      0.00000000	      0.32768221	      0.17572264	      0.98744456	      0.16140874	      0.01000000	      0.05946096	      0.01000000	      0.09165794	      0.00000000	      0.00000000
      0.29916554	     -0.00000000	     -0.00000000	      0.00000000	      0.00000000	      0.00000000	      0.00000000	      0.00000000	      0.00000000	      0.62297618	     -1.92153368	     -0.00000000	     -0.00000000	    -49.47072381	   -192.85140404	     96.11917719	    361.65038887	      0.00000000	      0.00000000	      0.33179728	      0.17579464	      0.98773677	      0.16145767	      0.01000000	      0.05951044	      0.01000000	      0.09162395	      0.00000000	      0.00000000
      0.29963212	     -0.00000000	     -0.00000000	      0.00000000	      0.00000000	      0.00000000	      0.00000000	      0.00000000	      0.00000000	      0.62207955	     -1.92186255	     -0.00000000	     -0.00000000	    -49.56065377	   -192.63382229	     96.28780833	    361.18779884	      0.00000000	      0.00000000	      0.33591251	      0.17586663	      0.98802211	      0.16150682	      0.01000000	      0.05955982	      0.01000000	      0.09158996	      0.00000000	      0.00000000
      0.30009870	     -0.00000000	     -0.00000000	      0.00000000	      0.00000000	      0.00000000	      0.00000000	      0.00000000	      0.00000000	      0.62118278	     -1.92215463	     -0.00000000	     -0.00000000	    -49.65048188	   -192.41478407	     96.45622288	    360.72195882	      0.00000000	      0.00000000	      0.34002790	      0.17593862	      0.98830075	      0.16155618	      0.01000000	      0.05960910	      0.01000000	      0.09155597	      0.00000000	      0.00000000
      0.30056528	     -0.00000000	     -0.00000000	      0.00000000	      0.00000000	      0.00000000	      0.00000000	      0.00000000	      0.00000000	      0.62028588	     -1.92240999	     -0.00000000	     -0.00000000	    -49.74020745	   -192.19427996	     96.62441931	    360.25286454	      0.00000000	      0.00000000	      0.34414344	      0.17601060	      0.98857286	      0.16160574	      0.01000000	      0.05965828	      0.01000000	      0.09152200	      0.00000000	      0.00000000
      0.30103186	     -0.00000000	     -0.00000000	      0.00000000	      0.00000000	      0.00000000	      0.00000000	      0.00000000	      0.00000000	      0.61938886	     -1.92262872	     -0.00000000	     -0.00000000	    -49.82982979	   -191.97230077	     96.79239611	    359.78051157	      0.00000000	      0.00000000	      0.34825912	      0.17608257	      0.98883858	      0.16165550	      0.01000000	      0.05970737	      0.01000000	      0.09148803	      0.00000000	      0.00000000
      0.30149844	     -0.00000000	     -0.00000000	      0.00000000	      0.00000000	      0.00000000	      0.00000000	      0.00000000	      0.00000000	      0.61849176	     -1.92281089	     -0.00000000	     -0.00000000	    -49.91934821	   -191.74883744	     96.96015177	    359.30489531	      0.00000000	      0.00000000	      0.35237494	      0.17615454	      0.98909807	      0.16170544	      0.01000000	      0.05975635	      0.01000000	      0.09145408	      0.00000000	      0.00000000
      0.30196502	     -0.00000000	     -0.00000000	      0.00000000	      0.00000000	      0.00000000	      0.00000000	      0.00000000	      0.00000000	      0.61759458	     -1.92295656	     -0.00000000	     -0.00000000	    -50.00876202	   -191.52388106	     97.12768474	    358.82601097	      0.00000000	      0.00000000	      0.35649088	      0.17622650	      0.98935149	      0.16175557	      0.01000000	      0.05980523	      0.01000000	      0.09142013	      0.00000000	      0.00000000
      0.30243160	     -0.00000000	     -0.00000000	      0.00000000	      0.00000000	      0.00000000	      0.00000000	      0.00000000	      0.00000000	      0.61669734	     -1.92306582	     -0.00000000	     -0.00000000	    -50.09807053	   -191.29742280	     97.29499352	    358.34385356	      0.00000000	      0.00000000	      0.36060693	      0.17629846	      0.98959896	      0.16180586	      0.01000000	      0.05985402	      0.01000000	      0.09138618	      0.00000000	      0.00000000
      0.30289818	     -0.00000000	     -0.00000000	      0.00000000	      0.00000000	      0.00000000	      0.00000000	      0.00000000	      0.00000000	      0.61580005	     -1.92313873	     -0.00000000	     -0.00000000	    -50.18727301	   -191.06945389	     97.46207656	    357.85841788	      0.00000000	      0.00000000	      0.36472310	      0.17637043	      0.98984064	      0.16185633	      0.01000000	      0.05990270	      0.01000000	      0.09135225	      0.00000000	      0.00000000
      0.30336477	     -0.00000000	     -0.00000000	      0.00000000	      0.00000000	      0.00000000	      0.00000000	      0.00000000	      0.00000000	      0.61490275	     -1.92317535	     -0.00000000	     -0.00000000	    -50.27636878	   -190.83996564	     97.62893234	    357.36969851	      0.00000000	      0.00000000	      0.36883936	      0.17644239	      0.99007666	      0.16190696	      0.01000000	      0.05995129	      0.01000000	      0.09131832	      0.00000000	      0.00000000
      0.30383135	     -0.00000000	     -0.00000000	      0.00000000	      0.00000000	      0.00000000	      0.00000000	      0.00000000	      0.00000000	      0.61400543	     -1.92317574	     -0.00000000	     -0.00000000	    -50.36535712	   -190.60894940	     97.79555933	    356.87768985	      0.00000000	      0.00000000	      0.37295573	      0.17651437	      0.99030716	      0.16195774	      0.01000000	      0.05999977	      0.01000000	      0.09128441	      0.00000000	      0.00000000
      0.30429793	     -0.00000000	     -0.00000000	      0.00000000	      0.00000000	      0.00000000	      0.00000000	      0.00000000	      0.00000000	      0.61310812	     -1.92313996	     -0.00000000	     -0.00000000	    -50.45423731	   -190.37639655	     97.96195599	    356.38238612	      0.00000000	      0.00000000	      0.37707218	      0.17658635	      0.99053226	      0.16200868	      0.01000000	      0.06004815	      0.01000000	      0.09125050	      0.00000000	      0.00000000
      0.30476451	     -0.00000000	     -0.00000000	      0.00000000	      0.00000000	      0.00000000	      0.00000000	      0.00000000	      0.00000000	      0.61221084	     -1.92306807	     -0.00000000	     -0.00000000	    -50.54300864	   -190.14229855	     98.12812078	    355.88378140	      0.00000000	      0.00000000	      0.38118872	      0.17665835	      0.99075211	      0.16205976	      0.01000000	      0.06009643	      0.01000000	      0.09121659	      0.00000000	      0.00000000
      0.30523109	     -0.00000000	     -0.00000000	      0.00000000	      0.00000000	      0.00000000	      0.00000000	      0.00000000	      0.00000000	      0.61131359	     -1.92296011	     -0.00000000	     -0.00000000	    -50.63167038	   -189.90664686	     98.29405216	    355.38186966	      0.00000000	      0.00000000	      0.38530534	      0.17673037	      0.99096681	      0.16211097	      0.01000000	      0.06014461	      0.01000000	      0.09118270	      0.00000000	      0.00000000
      0.30569767	     -0.00000000	     -0.00000000	      0.00000000	      0.00000000	      0.00000000	      0.00000000	      0.00000000	      0.00000000	      0.61041641	     -1.92281614	     -0.00000000	     -0.00000000	    -50.72022181	   -189.66943306	     98.45974858	    354.87664478	      0.00000000	      0.00000000	      0.38942204	      0.17680241	      0.99117649	      0.16216232	      0.01000000	      0.06019269	      0.01000000	      0.09114881	      0.00000000	      0.00000000
      0.30616425	     -0.00000000	     -0.00000000	      0.00000000	      0.00000000	      0.00000000	      0.00000000	      0.00000000	      0.00000000	      0.60951930	     -1.92263620	     -0.00000000	     -0.00000000	    -50.80866219	   -189.43064880	     98.62520851	    354.36810069	      0.00000000	      0.00000000	      0.39353880	      0.17687448	      0.99138128	      0.16221380	      0.01000000	      0.06024067	      0.01000000	      0.09111493	      0.00000000	      0.00000000
      0.30628177	     -0.00000000	     -0.00000000	      0.00000000	      0.00000000	      0.00000000	      0.00000000	      0.00000000	      0.00000000	      0.60929334	     -1.92258521	     -0.00000000	     -0.00000000	    -50.83092185	   -189.37025344	     98.66684877	    354.23945129	      0.00000000	      0.00000000	      0.39457579	      0.17689264	      0.99143210	      0.16222678	      0.01000244	      0.06025273	      0.01000000	      0.09110640	      0.00000000	      0.00000000
      0.30639930	     -0.00000000	     -0.00000000	      0.00000000	      0.00000000	      0.00000000	      0.00000000	      0.00000000	      0.00000000	      0.60906739	     -1.92253194	     -0.00000000	     -0.00000000	    -50.85317442	   -189.30975723	     98.70847389	    354.11060403	      0.00000000	      0.00000000	      0.39561277	      0.17691080	      0.99148262	      0.16223978	      0.01002457	      0.06026479	      0.01000000	      0.09109787	      0.00000000	      0.00000000
      0.30685672	     -0.00000000	     -0.00000000	      0.00000000	      0.00000000	      0.00000000	      0.00000000	      0.00000000	      0.00000000	      0.60818805	     -1.92230289	     -0.00000000	     -0.00000000	    -50.93971371	   -189.07330810	     98.87033472	    353.60717989	      0.00000000	      0.00000000	      0.39964878	      0.17698151	      0.99167642	      0.16229042	      0.01030506	      0.06031125	      0.01000000	      0.09106467	      0.00000000	      0.00000000
      0.30731413	     -0.00000000	     -0.00000000	      0.00000000	      0.00000000	      0.00000000	      0.00000000	      0.00000000	      0.00000000	      0.60730881	     -1.92203912	     -0.00000000	     -0.00000000	    -51.02614447	   -188.83511881	     99.03196449	    353.10031559	      0.00000000	      0.00000000	      0.40368484	      0.17705226	      0.99186579	      0.16234117	      0.01087434	      0.06035654	      0.01000000	      0.09103147	      0.00000000	      0.00000000
      0.30777155	     -0.00000000	     -0.00000000	      0.00000000	      0.00000000	      0.00000000	      0.00000000	      0.00000000	      0.00000000	      0.60642971	     -1.92174032	     -0.00000000	     -0.00000000	    -51.11246582	   -188.59493328	     99.19336159	    352.58982380	      0.00000000	      0.00000000	      0.40772096	      0.17712305	      0.99205081	      0.16239203	      0.01170662	      0.06040028	      0.01000000	      0.09099829	      0.00000000	      0.00000000
      0.30822897	     -0.00000000	     -0.00000000	      0.00000000	      0.00000000	      0.00000000	      0.00000000	      0.00000000	      0.00000000	      0.60555075	     -1.92140613	     -0.00000000	     -0.00000000	    -51.19867681	   -188.35250486	     99.35452431	    352.07547484	      0.00000000	      0.00000000	      0.41175713	      0.17719389	      0.99223161	      0.16244299	      0.01277789	      0.06044234	      0.01000000	      0.09096511	      0.00000000	      0.00000000
      0.30868638	     -0.00000000	     -0.00000000	      0.00000000	      0.00000000	      0.00000000	      0.00000000	      0.00000000	      0.00000000	      0.60467195	     -1.92103618	     -0.00000000	     -0.00000000	    -51.28477635	   -188.10763101	     99.51545083	    351.55707813	      0.00000000	      0.00000000	      0.41579335	      0.17726479	      0.99240827	      0.16249405	      0.01406595	      0.06048268	      0.01000000	      0.09093194	      0.00000000	      0.00000000
      0.30914380	     -0.00000000	     -0.00000000	      0.00000000	      0.00000000	      0.00000000	      0.00000000	      0.00000000	      0.00000000	      0.60379333	     -1.92063014	     -0.00000000	     -0.00000000	    -51.37076330	   -187.86016393	     99.67613928	    351.03448911	      0.00000000	      0.00000000	      0.41982961	      0.17733576	      0.99258089	      0.16254520	      0.01555036	      0.06052136	      0.01000000	      0.09089877	      0.00000000	      0.00000000
      0.30960121	     -0.00000000	     -0.00000000	      0.00000000	      0.00000000	      0.00000000	      0.00000000	      0.00000000	      0.00000000	      0.60291490	     -1.92018768	     -0.00000000	     -0.00000000	    -51.45663643	   -187.61000879	     99.83658771	    350.50760868	      0.00000000	      0.00000000	      0.42386592	      0.17740679	      0.99274956	      0.16259644	      0.01721237	      0.06055849	      0.01000000	      0.09086562	      0.00000000	      0.00000000
      0.31005863	     -0.00000000	     -0.00000000	      0.00000000	      0.00000000	      0.00000000	      0.00000000	      0.00000000	      0.00000000	      0.60203669	     -1.91970852	     -0.00000000	     -0.00000000	    -51.54239452	   -187.35711648	     99.99679415	    349.97637774	      0.00000000	      0.00000000	      0.42790228	      0.17747788	      0.99291438	      0.16264776	      0.01903485	      0.06059419	      0.01000000	      0.09083247	      0.00000000	      0.00000000
      0.31051605	     -0.00000000	     -0.00000000	      0.00000000	      0.00000000	      0.00000000	      0.00000000	      0.00000000	      0.00000000	      0.60115870	     -1.91919243	     -0.00000000	     -0.00000000	    -51.62803630	   -187.10147481	    100.15675659	    349.44077013	      0.00000000	      0.00000000	      0.43193867	      0.17754906	      0.99307543	      0.16269917	      0.02100221	      0.06062858	      0.01000000	      0.09079933	      0.00000000	      0.00000000
      0.31097346	     -0.00000000	     -0.00000000	      0.00000000	      0.00000000	      0.00000000	      0.00000000	      0.00000000	      0.00000000	      0.60028095	     -1.91863920	     -0.00000000	     -0.00000000	    -51.71356052	   -186.84309965	    100.31647303	    348.90078561	      0.00000000	      0.00000000	      0.43597510	      0.17762031	      0.99323280	      0.16275065	      0.02310025	      0.06066181	      0.01000000	      0.09076619	      0.00000000	      0.00000000
      0.31143088	     -0.00000000	     -0.00000000	      0.00000000	      0.00000000	      0.00000000	      0.00000000	      0.00000000	      0.00000000	      0.59940347	     -1.91804864	     -0.00000000	     -0.00000000	    -51.79896594	   -186.58202724	    100.47594148	    348.35644345	      0.00000000	      0.00000000	      0.44001156	      0.17769164	      0.99338658	      0.16280221	      0.02531613	      0.06069398	      0.01000000	      0.09073307	      0.00000000	      0.00000000
      0.31188829	     -0.00000000	     -0.00000000	      0.00000000	      0.00000000	      0.00000000	      0.00000000	      0.00000000	      0.00000000	      0.59852627	     -1.91742062	     -0.00000000	     -0.00000000	    -51.88425133	   -186.31830761	    100.63515995	    347.80777713	      0.00000000	      0.00000000	      0.44404806	      0.17776305	      0.99353684	      0.16285384	      0.02763824	      0.06072522	      0.01000000	      0.09069995	      0.00000000	      0.00000000
      0.31234571	     -0.00000000	     -0.00000000	      0.00000000	      0.00000000	      0.00000000	      0.00000000	      0.00000000	      0.00000000	      0.59764936	     -1.91675502	     -0.00000000	     -0.00000000	    -51.96941550	   -186.05199937	    100.79412646	    347.25482988	      0.00000000	      0.00000000	      0.44808459	      0.17783454	      0.99368368	      0.16290553	      0.03005605	      0.06075563	      0.01000000	      0.09066684	      0.00000000	      0.00000000
      0.31280313	     -0.00000000	     -0.00000000	      0.00000000	      0.00000000	      0.00000000	      0.00000000	      0.00000000	      0.00000000	      0.59677276	     -1.91605174	     -0.00000000	     -0.00000000	    -52.05445728	   -185.78316570	    100.95283908	    346.69765126	      0.00000000	      0.00000000	      0.45212115	      0.17790611	      0.99382716	      0.16295729	      0.03256011	      0.06078530	      0.01000000	      0.09063374	      0.00000000	      0.00000000
      0.31326054	     -0.00000000	     -0.00000000	      0.00000000	      0.00000000	      0.00000000	      0.00000000	      0.00000000	      0.00000000	      0.59589650	     -1.91531073	     -0.00000000	     -0.00000000	    -52.13937552	   -185.51187132	    101.11129588	    346.13629447	      0.00000000	      0.00000000	      0.45615774	      0.17797775	      0.99396737	      0.16300911	      0.03514187	      0.06081432	      0.01000000	      0.09060064	      0.00000000	      0.00000000
      0.31371796	     -0.00000000	     -0.00000000	      0.00000000	      0.00000000	      0.00000000	      0.00000000	      0.00000000	      0.00000000	      0.59502058	     -1.91453192	     -0.00000000	     -0.00000000	    -52.22416911	   -185.23818031	    101.26949497	    345.57081434	      0.00000000	      0.00000000	      0.46019436	      0.17804947	      0.99410438	      0.16306099	      0.03779365	      0.06084277	      0.01000000	      0.09056755	      0.00000000	      0.00000000
      0.31417537	     -0.00000000	     -0.00000000	      0.00000000	      0.00000000	      0.00000000	      0.00000000	      0.00000000	      0.00000000	      0.59414503	     -1.91371529	     -0.00000000	     -0.00000000	    -52.30883698	   -184.96215463	    101.42743446	    345.00126579	      0.00000000	      0.00000000	      0.46423100	      0.17812126	      0.99423827	      0.16311292	      0.04050854	      0.06087072	      0.01000000	      0.09053447	      0.00000000	      0.00000000
      0.31463279	     -0.00000000	     -0.00000000	      0.00000000	      0.00000000	      0.00000000	      0.00000000	      0.00000000	      0.00000000	      0.59326986	     -1.91286082	     -0.00000000	     -0.00000000	    -52.39337806	   -184.68385309	    101.58511251	    344.42770268	      0.00000000	      0.00000000	      0.46826766	      0.17819311	      0.99436910	      0.16316490	      0.04328032	      0.06089822	      0.01000000	      0.09050140	      0.00000000	      0.00000000
      0.31509021	     -0.00000000	     -0.00000000	      0.00000000	      0.00000000	      0.00000000	      0.00000000	      0.00000000	      0.00000000	      0.59239509	     -1.91196852	     -0.00000000	     -0.00000000	    -52.47779134	   -184.40333071	    101.74252729	    343.85017701	      0.00000000	      0.00000000	      0.47230435	      0.17826501	      0.99449695	      0.16321693	      0.04610339	      0.06092533	      0.01000000	      0.09046834	      0.00000000	      0.00000000
      0.31554762	     -0.00000000	     -0.00000000	      0.00000000	      0.00000000	      0.00000000	      0.00000000	      0.00000000	      0.00000000	      0.59152073	     -1.91103840	     -0.00000000	     -0.00000000	    -52.56207581	   -184.12063835	    101.89967701	    343.26873825	      0.00000000	      0.00000000	      0.47634106	      0.17833695	      0.99462189	      0.16326901	      0.04897274	      0.06095211	      0.01000000	      0.09043528	      0.00000000	      0.00000000
      0.31600504	     -0.00000000	     -0.00000000	      0.00000000	      0.00000000	      0.00000000	      0.00000000	      0.00000000	      0.00000000	      0.59064682	     -1.91007049	     -0.00000000	     -0.00000000	    -52.64623047	   -183.83582257	    102.05655989	    342.68343294	      0.00000000	      0.00000000	      0.48037779	      0.17840893	      0.99474397	      0.16332113	      0.05188385	      0.06097860	      0.01000000	      0.09040223	      0.00000000	      0.00000000
      0.31646245	     -0.00000000	     -0.00000000	      0.00000000	      0.00000000	      0.00000000	      0.00000000	      0.00000000	      0.00000000	      0.58977335	     -1.90906481	     -0.00000000	     -0.00000000	    -52.73025439	   -183.54892557	    102.21317416	    342.09430437	      0.00000000	      0.00000000	      0.48441454	      0.17848093	      0.99486328	      0.16337329	      0.05483266	      0.06100484	      0.01000000	      0.09036919	      0.00000000	      0.00000000
      0.31691987	     -0.00000000	     -0.00000000	      0.00000000	      0.00000000	      0.00000000	      0.00000000	      0.00000000	      0.00000000	      0.58890035	     -1.90802143	     -0.00000000	     -0.00000000	    -52.81414660	   -183.25998535	    102.36951809	    341.50139247	      0.00000000	      0.00000000	      0.48845131	      0.17855295	      0.99497986	      0.16342549	      0.05781552	      0.06103087	      0.01000000	      0.09033615	      0.00000000	      0.00000000
      0.31737729	     -0.00000000	     -0.00000000	      0.00000000	      0.00000000	      0.00000000	      0.00000000	      0.00000000	      0.00000000	      0.58802783	     -1.90694039	     -0.00000000	     -0.00000000	    -52.89790618	   -182.96903583	    102.52558995	    340.90473371	      0.00000000	      0.00000000	      0.49248809	      0.17862495	      0.99509380	      0.16347772	      0.06082915	      0.06105674	      0.01000000	      0.09030313	      0.00000000	      0.00000000
      0.31783470	     -0.00000000	     -0.00000000	      0.00000000	      0.00000000	      0.00000000	      0.00000000	      0.00000000	      0.00000000	      0.58715582	     -1.90582175	     -0.00000000	     -0.00000000	    -52.98153223	   -182.67610720	    102.68138805	    340.30436126	      0.00000000	      0.00000000	      0.49652489	      0.17869695	      0.99520513	      0.16352999	      0.06387061	      0.06108247	      0.01000000	      0.09027011	      0.00000000	      0.00000000
      0.31829212	     -0.00000000	     -0.00000000	      0.00000000	      0.00000000	      0.00000000	      0.00000000	      0.00000000	      0.00000000	      0.58628433	     -1.90466557	     -0.00000000	     -0.00000000	    -53.06502384	   -182.38122621	    102.83691068	    339.70030511	      0.00000000	      0.00000000	      0.50056171	      0.17876891	      0.99531393	      0.16358228	      0.06693725	      0.06110809	      0.01000000	      0.09023710	      0.00000000	      0.00000000
      0.31874953	     -0.00000000	     -0.00000000	      0.00000000	      0.00000000	      0.00000000	      0.00000000	      0.00000000	      0.00000000	      0.58541338	     -1.90347192	     -0.00000000	     -0.00000000	    -53.14838012	   -182.08441664	    102.99215616	    339.09259241	      0.00000000	      0.00000000	      0.50459855	      0.17884083	      0.99542025	      0.16363461	      0.07002668	      0.06113363	      0.01000000	      0.09020410	      0.00000000	      0.00000000
      0.31920695	     -0.00000000	     -0.00000000	      0.00000000	      0.00000000	      0.00000000	      0.00000000	      0.00000000	      0.00000000	      0.58454298	     -1.90224088	     -0.00000000	     -0.00000000	    -53.23160020	   -181.78569970	    103.14712284	    338.48124781	      0.00000000	      0.00000000	      0.50863539	      0.17891269	      0.99552416	      0.16368696	      0.07313675	      0.06115912	      0.01000000	      0.09017110	      0.00000000	      0.00000000
      0.31975717	     -0.00000000	     -0.00000000	      0.00000000	      0.00000000	      0.00000000	      0.00000000	      0.00000000	      0.00000000	      0.58349674	     -1.90071064	     -0.00000000	     -0.00000000	    -53.33152366	   -181.42387136	    103.33315996	    337.74115217	      0.00000000	      0.00000000	      0.51349132	      0.17899904	      0.99564601	      0.16374996	      0.07690247	      0.06118974	      0.01000000	      0.09013142	      0.00000000	      0.00000000
      0.32030740	     -0.00000000	     -0.00000000	      0.00000000	      0.00000000	      0.00000000	      0.00000000	      0.00000000	      0.00000000	      0.58245136	     -1.89912653	     -0.00000000	     -0.00000000	    -53.43124728	   -181.05934606	    103.51878842	    336.99572999	      0.00000000	      0.00000000	      0.51834727	      0.17908527	      0.99576454	      0.16381299	      0.08069227	      0.06122034	      0.01000000	      0.09009175	      0.00000000	      0.00000000
      0.32080446	     -0.00000000	     -0.00000000	      0.00000000	      0.00000000	      0.00000000	      0.00000000	      0.00000000	      0.00000000	      0.58150773	     -1.89764928	     -0.00000000	     -0.00000000	    -53.52116348	   -180.72773432	    103.68612939	    336.31797935	      0.00000000	      0.00000000	      0.52273409	      0.17916304	      0.99586883	      0.16386996	      0.08413442	      0.06124800	      0.01000000	      0.09005592	      0.00000000	      0.00000000
      0.32130153	     -0.00000000	     -0.00000000	      0.00000000	      0.00000000	      0.00000000	      0.00000000	      0.00000000	      0.00000000	      0.58056485	     -1.89612831	     -0.00000000	     -0.00000000	    -53.61091430	   -180.39396011	    103.85313243	    335.63601010	      0.00000000	      0.00000000	      0.52712093	      0.17924068	      0.99597055	      0.16392694	      0.08759232	      0.06127567	      0.01000000	      0.09002010	      0.00000000	      0.00000000
      0.32191269	     -0.00000000	     -0.00000000	      0.00000000	      0.00000000	      0.00000000	      0.00000000	      0.00000000	      0.00000000	      0.57940659	     -1.89419846	     -0.00000000	     -0.00000000	    -53.72103813	   -179.98062734	    104.05800277	    334.79192771	      0.00000000	      0.00000000	      0.53251473	      0.17933593	      0.99609217	      0.16399703	      0.09186325	      0.06130972	      0.01000000	      0.08997608	      0.00000000	      0.00000000
      0.32252385	     -0.00000000	     -0.00000000	      0.00000000	      0.00000000	      0.00000000	      0.00000000	      0.00000000	      0.00000000	      0.57824954	     -1.89220288	     -0.00000000	     -0.00000000	    -53.83090836	   -179.56409458	    104.26235532	    333.94124380	      0.00000000	      0.00000000	      0.53790855	      0.17943094	      0.99621012	      0.16406714	      0.09615310	      0.06134379	      0.01000000	      0.08993206	      0.00000000	      0.00000000
      0.32294978	     -0.00000000	     -0.00000000	      0.00000000	      0.00000000	      0.00000000	      0.00000000	      0.00000000	      0.00000000	      0.57744390	     -1.89077342	     -0.00000000	     -0.00000000	    -53.90732703	   -179.27191062	    104.40446237	    333.34502378	      0.00000000	      0.00000000	      0.54166757	      0.17949699	      0.99629020	      0.16411601	      0.09915272	      0.06136755	      0.01000000	      0.08990140	      0.00000000	      0.00000000
      0.32337570	     -0.00000000	     -0.00000000	      0.00000000	      0.00000000	      0.00000000	      0.00000000	      0.00000000	      0.00000000	      0.57663889	     -1.88931222	     -0.00000000	     -0.00000000	    -53.98362092	   -178.97819340	    104.54631480	    332.74563265	      0.00000000	      0.00000000	      0.54542659	      0.17956290	      0.99636858	      0.16416488	      0.10215977	      0.06139131	      0.01000000	      0.08987074	      0.00000000	      0.00000000
      0.32390701	     -0.00000000	     -0.00000000	      0.00000000	      0.00000000	      0.00000000	      0.00000000	      0.00000000	      0.00000000	      0.57563558	     -1.88744513	     -0.00000000	     -0.00000000	    -54.07861558	   -178.60965038	    104.72290550	    331.99381889	      0.00000000	      0.00000000	      0.55011569	      0.17964492	      0.99646403	      0.16422586	      0.10592031	      0.06142094	      0.01000000	      0.08983250	      0.00000000	      0.00000000
      0.32443832	     -0.00000000	     -0.00000000	      0.00000000	      0.00000000	      0.00000000	      0.00000000	      0.00000000	      0.00000000	      0.57463327	     -1.88552889	     -0.00000000	     -0.00000000	    -54.17341379	   -178.23872938	    104.89909551	    331.23722340	      0.00000000	      0.00000000	      0.55480479	      0.17972670	      0.99655697	      0.16428683	      0.10969038	      0.06145054	      0.01000000	      0.08979428	      0.00000000	      0.00000000
      0.32491296	     -0.00000000	     -0.00000000	      0.00000000	      0.00000000	      0.00000000	      0.00000000	      0.00000000	      0.00000000	      0.57373873	     -1.88377558	     -0.00000000	     -0.00000000	    -54.25793413	   -177.90535211	    105.05615303	    330.55745437	      0.00000000	      0.00000000	      0.55899379	      0.17979955	      0.99663792	      0.16434131	      0.11306562	      0.06147694	      0.01000000	      0.08976014	      0.00000000	      0.00000000
      0.32549563	     -0.00000000	     -0.00000000	      0.00000000	      0.00000000	      0.00000000	      0.00000000	      0.00000000	      0.00000000	      0.57264176	     -1.88156989	     -0.00000000	     -0.00000000	    -54.36147349	   -177.49350152	    105.24851291	    329.71790570	      0.00000000	      0.00000000	      0.56413618	      0.17988872	      0.99673470	      0.16440818	      0.11721750	      0.06150928	      0.01000000	      0.08971824	      0.00000000	      0.00000000
      0.32607829	     -0.00000000	     -0.00000000	      0.00000000	      0.00000000	      0.00000000	      0.00000000	      0.00000000	      0.00000000	      0.57154610	     -1.87930551	     -0.00000000	     -0.00000000	    -54.46477205	   -177.07878890	    105.44038197	    328.87263810	      0.00000000	      0.00000000	      0.56927858	      0.17997757	      0.99682868	      0.16447505	      0.12137775	      0.06154151	      0.01000000	      0.08967636	      0.00000000	      0.00000000
      0.32652751	     -0.00000000	     -0.00000000	      0.00000000	      0.00000000	      0.00000000	      0.00000000	      0.00000000	      0.00000000	      0.57070227	     -1.87751978	     -0.00000000	     -0.00000000	    -54.54424773	   -176.75708907	    105.58797204	    328.21724068	      0.00000000	      0.00000000	      0.57324327	      0.18004587	      0.99689928	      0.16452661	      0.12459036	      0.06156628	      0.01000000	      0.08964407	      0.00000000	      0.00000000
      0.32708490	     -0.00000000	     -0.00000000	      0.00000000	      0.00000000	      0.00000000	      0.00000000	      0.00000000	      0.00000000	      0.56965640	     -1.87525583	     -0.00000000	     -0.00000000	    -54.64265746	   -176.35555751	    105.77068724	    327.39940186	      0.00000000	      0.00000000	      0.57816256	      0.18013035	      0.99698469	      0.16459056	      0.12858210	      0.06159690	      0.01000000	      0.08960403	      0.00000000	      0.00000000
      0.32764228	     -0.00000000	     -0.00000000	      0.00000000	      0.00000000	      0.00000000	      0.00000000	      0.00000000	      0.00000000	      0.56861180	     -1.87293855	     -0.00000000	     -0.00000000	    -54.74084264	   -175.95139246	    105.95294516	    326.57639591	      0.00000000	      0.00000000	      0.58308186	      0.18021453	      0.99706775	      0.16465450	      0.13257948	      0.06162737	      0.01000000	      0.08956399	      0.00000000	      0.00000000
      0.32813418	     -0.00000000	     -0.00000000	      0.00000000	      0.00000000	      0.00000000	      0.00000000	      0.00000000	      0.00000000	      0.56769102	     -1.87084931	     -0.00000000	     -0.00000000	    -54.82730507	   -175.59251322	    106.11340880	    325.84590294	      0.00000000	      0.00000000	      0.58742324	      0.18028859	      0.99713914	      0.16471092	      0.13611147	      0.06165413	      0.01000000	      0.08952867	      0.00000000	      0.00000000
      0.32874614	     -0.00000000	     -0.00000000	      0.00000000	      0.00000000	      0.00000000	      0.00000000	      0.00000000	      0.00000000	      0.56654694	     -1.86819241	     -0.00000000	     -0.00000000	    -54.93462307	   -175.14316335	    106.31253347	    324.93157400	      0.00000000	      0.00000000	      0.59282422	      0.18038039	      0.99722553	      0.16478109	      0.14051048	      0.06168725	      0.01000000	      0.08948474	      0.00000000	      0.00000000
      0.32935810	     -0.00000000	     -0.00000000	      0.00000000	      0.00000000	      0.00000000	      0.00000000	      0.00000000	      0.00000000	      0.56540452	     -1.86547162	     -0.00000000	     -0.00000000	    -55.04166510	   -174.69060519	    106.51109673	    324.01100577	      0.00000000	      0.00000000	      0.59822520	      0.18047183	      0.99730931	      0.16485124	      0.14491446	      0.06172016	      0.01000000	      0.08944082	      0.00000000	      0.00000000
      0.32981677	     -0.00000000	     -0.00000000	      0.00000000	      0.00000000	      0.00000000	      0.00000000	      0.00000000	      0.00000000	      0.56454936	     -1.86339055	     -0.00000000	     -0.00000000	    -55.12171211	   -174.34927937	    106.65955162	    323.31710882	      0.00000000	      0.00000000	      0.60227331	      0.18054013	      0.99737043	      0.16490380	      0.14821823	      0.06174472	      0.01000000	      0.08940791	      0.00000000	      0.00000000
      0.33027544	     -0.00000000	     -0.00000000	      0.00000000	      0.00000000	      0.00000000	      0.00000000	      0.00000000	      0.00000000	      0.56369516	     -1.86127369	     -0.00000000	     -0.00000000	    -55.20160214	   -174.00612347	    106.80768743	    322.61966448	      0.00000000	      0.00000000	      0.60632141	      0.18060822	      0.99743017	      0.16495634	      0.15152428	      0.06176918	      0.01000000	      0.08937501	      0.00000000	      0.00000000
      0.33078423	     -0.00000000	     -0.00000000	      0.00000000	      0.00000000	      0.00000000	      0.00000000	      0.00000000	      0.00000000	      0.56274877	     -1.85888368	     -0.00000000	     -0.00000000	    -55.29003781	   -173.62330342	    106.97163612	    321.84201514	      0.00000000	      0.00000000	      0.61081190	      0.18068351	      0.99749484	      0.16501460	      0.15519407	      0.06179623	      0.01000000	      0.08933852	      0.00000000	      0.00000000
      0.33140606	     -0.00000000	     -0.00000000	      0.00000000	      0.00000000	      0.00000000	      0.00000000	      0.00000000	      0.00000000	      0.56159378	     -1.85590304	     -0.00000000	     -0.00000000	    -55.39785542	   -173.15232769	    107.17146956	    320.88571153	      0.00000000	      0.00000000	      0.61630002	      0.18077519	      0.99757167	      0.16508578	      0.15968235	      0.06182920	      0.01000000	      0.08929395	      0.00000000	      0.00000000
      0.33186234	     -0.00000000	     -0.00000000	      0.00000000	      0.00000000	      0.00000000	      0.00000000	      0.00000000	      0.00000000	      0.56074748	     -1.85367424	     -0.00000000	     -0.00000000	    -55.47678216	   -172.80454500	    107.31772254	    320.17999691	      0.00000000	      0.00000000	      0.62032706	      0.18084221	      0.99762654	      0.16513798	      0.16297775	      0.06185336	      0.01000000	      0.08926124	      0.00000000	      0.00000000
      0.33247509	     -0.00000000	     -0.00000000	      0.00000000	      0.00000000	      0.00000000	      0.00000000	      0.00000000	      0.00000000	      0.55961256	     -1.85062564	     -0.00000000	     -0.00000000	    -55.58252541	   -172.33456175	    107.51362312	    319.22681935	      0.00000000	      0.00000000	      0.62573512	      0.18093189	      0.99769828	      0.16520805	      0.16740570	      0.06188579	      0.01000000	      0.08921734	      0.00000000	      0.00000000
      0.33330676	     -0.00000000	     -0.00000000	      0.00000000	      0.00000000	      0.00000000	      0.00000000	      0.00000000	      0.00000000	      0.55807521	     -1.84638634	     -0.00000000	     -0.00000000	    -55.72558298	   -171.69127805	    107.77857158	    317.92309187	      0.00000000	      0.00000000	      0.63307525	      0.18105300	      0.99779219	      0.16530308	      0.17341956	      0.06192986	      0.01000000	      0.08915777	      0.00000000	      0.00000000
      0.33371563	     -0.00000000	     -0.00000000	      0.00000000	      0.00000000	      0.00000000	      0.00000000	      0.00000000	      0.00000000	      0.55732071	     -1.84425934	     -0.00000000	     -0.00000000	    -55.79571825	   -171.37272711	    107.90843074	    317.27804993	      0.00000000	      0.00000000	      0.63668391	      0.18111229	      0.99783694	      0.16534977	      0.17637769	      0.06195158	      0.01000000	      0.08912850	      0.00000000	      0.00000000
      0.33424414	     -0.00000000	     -0.00000000	      0.00000000	      0.00000000	      0.00000000	      0.00000000	      0.00000000	      0.00000000	      0.55634673	     -1.84146822	     -0.00000000	     -0.00000000	    -55.88618110	   -170.95874583	    108.07589401	    316.44008342	      0.00000000	      0.00000000	      0.64134845	      0.18118868	      0.99789344	      0.16541009	      0.18020269	      0.06197973	      0.01000000	      0.08909066	      0.00000000	      0.00000000
      0.33472633	     -0.00000000	     -0.00000000	      0.00000000	      0.00000000	      0.00000000	      0.00000000	      0.00000000	      0.00000000	      0.55545943	     -1.83888074	     -0.00000000	     -0.00000000	    -55.96852320	   -170.57886108	    108.22829128	    315.67159395	      0.00000000	      0.00000000	      0.64560413	      0.18125813	      0.99794369	      0.16546510	      0.18369363	      0.06200548	      0.01000000	      0.08905616	      0.00000000	      0.00000000
      0.33543629	     -0.00000000	     -0.00000000	      0.00000000	      0.00000000	      0.00000000	      0.00000000	      0.00000000	      0.00000000	      0.55415526	     -1.83499983	     -0.00000000	     -0.00000000	    -56.08942819	   -170.01573955	    108.45200266	    314.53311273	      0.00000000	      0.00000000	      0.65187015	      0.18135995	      0.99801552	      0.16554602	      0.18883556	      0.06204355	      0.01000000	      0.08900536	      0.00000000	      0.00000000
      0.33598519	     -0.00000000	     -0.00000000	      0.00000000	      0.00000000	      0.00000000	      0.00000000	      0.00000000	      0.00000000	      0.55314886	     -1.83194140	     -0.00000000	     -0.00000000	    -56.18263019	   -169.57728925	    108.62440805	    313.64729291	      0.00000000	      0.00000000	      0.65671469	      0.18143832	      0.99806932	      0.16560853	      0.19281242	      0.06207310	      0.01000000	      0.08896611	      0.00000000	      0.00000000
      0.33679153	     -0.00000000	     -0.00000000	      0.00000000	      0.00000000	      0.00000000	      0.00000000	      0.00000000	      0.00000000	      0.55167354	     -1.82735715	     -0.00000000	     -0.00000000	    -56.31910590	   -168.92838446	    108.87678689	    312.33694764	      0.00000000	      0.00000000	      0.66383134	      0.18155289	      0.99814571	      0.16570028	      0.19865642	      0.06211670	      0.01000000	      0.08890846	      0.00000000	      0.00000000
      0.33712845	     -0.00000000	     -0.00000000	      0.00000000	      0.00000000	      0.00000000	      0.00000000	      0.00000000	      0.00000000	      0.55105820	     -1.82540958	     -0.00000000	     -0.00000000	    -56.37597460	   -168.65554182	    108.98192549	    311.78659305	      0.00000000	      0.00000000	      0.66680491	      0.18160057	      0.99817673	      0.16573859	      0.20109887	      0.06213497	      0.01000000	      0.08888438	      0.00000000	      0.00000000
      0.33754833	     -0.00000000	     -0.00000000	      0.00000000	      0.00000000	      0.00000000	      0.00000000	      0.00000000	      0.00000000	      0.55029226	     -1.82295596	     -0.00000000	     -0.00000000	    -56.44671786	   -168.31413314	    109.11269357	    311.09793344	      0.00000000	      0.00000000	      0.67051071	      0.18165982	      0.99821466	      0.16578630	      0.20414324	      0.06215779	      0.01000000	      0.08885437	      0.00000000	      0.00000000
      0.33815349	     -0.00000000	     -0.00000000	      0.00000000	      0.00000000	      0.00000000	      0.00000000	      0.00000000	      0.00000000	      0.54919015	     -1.81936806	     -0.00000000	     -0.00000000	    -56.54842621	   -167.81935285	    109.30065777	    310.10044320	      0.00000000	      0.00000000	      0.67585183	      0.18174490	      0.99826794	      0.16585501	      0.20853193	      0.06219073	      0.01000000	      0.08881114	      0.00000000	      0.00000000
      0.33870914	     -0.00000000	     -0.00000000	      0.00000000	      0.00000000	      0.00000000	      0.00000000	      0.00000000	      0.00000000	      0.54818016	     -1.81602027	     -0.00000000	     -0.00000000	    -56.64154755	   -167.36225360	    109.47270827	    309.17931598	      0.00000000	      0.00000000	      0.68075590	      0.18182268	      0.99831546	      0.16591805	      0.21256233	      0.06222103	      0.01000000	      0.08877146	      0.00000000	      0.00000000
      0.33917980	     -0.00000000	     -0.00000000	      0.00000000	      0.00000000	      0.00000000	      0.00000000	      0.00000000	      0.00000000	      0.54732611	     -1.81314461	     -0.00000000	     -0.00000000	    -56.72022618	   -166.97295827	    109.61804125	    308.39544114	      0.00000000	      0.00000000	      0.68490986	      0.18188832	      0.99835469	      0.16597140	      0.21597682	      0.06224673	      0.01000000	      0.08873785	      0.00000000	      0.00000000
      0.33965045	     -0.00000000	     -0.00000000	      0.00000000	      0.00000000	      0.00000000	      0.00000000	      0.00000000	      0.00000000	      0.54647343	     -1.81023237	     -0.00000000	     -0.00000000	    -56.79872115	   -166.58175183	    109.76300445	    307.60778732	      0.00000000	      0.00000000	      0.68906383	      0.18195373	      0.99839300	      0.16602470	      0.21939180	      0.06227243	      0.01000000	      0.08870426	      0.00000000	      0.00000000
      0.34012111	     -0.00000000	     -0.00000000	      0.00000000	      0.00000000	      0.00000000	      0.00000000	      0.00000000	      0.00000000	      0.54562212	     -1.80728366	     -0.00000000	     -0.00000000	    -56.87703153	   -166.18860596	    109.90759614	    306.81691161	      0.00000000	      0.00000000	      0.69321779	      0.18201892	      0.99843042	      0.16607797	      0.22280723	      0.06229814	      0.01000000	      0.08867067	      0.00000000	      0.00000000
      0.34059177	     -0.00000000	     -0.00000000	      0.00000000	      0.00000000	      0.00000000	      0.00000000	      0.00000000	      0.00000000	      0.54477221	     -1.80429853	     -0.00000000	     -0.00000000	    -56.95515643	   -165.79355302	    110.05181474	    306.02223007	      0.00000000	      0.00000000	      0.69737176	      0.18208387	      0.99846697	      0.16613119	      0.22622307	      0.06232384	      0.01000000	      0.08863709	      0.00000000	      0.00000000
      0.34106242	     -0.00000000	     -0.00000000	      0.00000000	      0.00000000	      0.00000000	      0.00000000	      0.00000000	      0.00000000	      0.54392371	     -1.80127708	     -0.00000000	     -0.00000000	    -57.03309494	   -165.39655719	    110.19565853	    305.22440656	      0.00000000	      0.00000000	      0.70152574	      0.18214859	      0.99850266	      0.16618437	      0.22963930	      0.06234952	      0.01000000	      0.08860352	      0.00000000	      0.00000000
      0.34153308	     -0.00000000	     -0.00000000	      0.00000000	      0.00000000	      0.00000000	      0.00000000	      0.00000000	      0.00000000	      0.54307665	     -1.79821935	     -0.00000000	     -0.00000000	    -57.11084615	   -164.99765854	    110.33912597	    304.42270442	      0.00000000	      0.00000000	      0.70567971	      0.18221309	      0.99853753	      0.16623750	      0.23305588	      0.06237518	      0.01000000	      0.08856995	      0.00000000	      0.00000000
      0.34194606	     -0.00000000	     -0.00000000	      0.00000000	      0.00000000	      0.00000000	      0.00000000	      0.00000000	      0.00000000	      0.54233458	     -1.79550654	     -0.00000000	     -0.00000000	    -57.17891446	   -164.64603627	    110.46470102	    303.71674765	      0.00000000	      0.00000000	      0.70932464	      0.18226949	      0.99856745	      0.16628409	      0.23605406	      0.06239767	      0.01000000	      0.08854051	      0.00000000	      0.00000000
      0.34235904	     -0.00000000	     -0.00000000	      0.00000000	      0.00000000	      0.00000000	      0.00000000	      0.00000000	      0.00000000	      0.54159363	     -1.79276590	     -0.00000000	     -0.00000000	    -57.24683726	   -164.29294541	    110.58998394	    303.00785552	      0.00000000	      0.00000000	      0.71296958	      0.18232571	      0.99859676	      0.16633064	      0.23905248	      0.06242013	      0.01000000	      0.08851107	      0.00000000	      0.00000000
      0.34277202	     -0.00000000	     -0.00000000	      0.00000000	      0.00000000	      0.00000000	      0.00000000	      0.00000000	      0.00000000	      0.54085383	     -1.78999751	     -0.00000000	     -0.00000000	    -57.31461394	   -163.93836280	    110.71497357	    302.29643516	      0.00000000	      0.00000000	      0.71661451	      0.18238175	      0.99862547	      0.16637715	      0.24205112	      0.06244256	      0.01000000	      0.08848164	      0.00000000	      0.00000000
      0.34339154	     -0.00000000	     -0.00000000	      0.00000000	      0.00000000	      0.00000000	      0.00000000	      0.00000000	      0.00000000	      0.53974619	     -1.78579266	     -0.00000000	     -0.00000000	    -57.41601087	   -163.40367926	    110.90191913	    301.22399808	      0.00000000	      0.00000000	      0.72208231	      0.18246549	      0.99866743	      0.16644686	      0.24654980	      0.06247614	      0.01000000	      0.08843750	      0.00000000	      0.00000000
      0.34374369	     -0.00000000	     -0.00000000	      0.00000000	      0.00000000	      0.00000000	      0.00000000	      0.00000000	      0.00000000	      0.53911774	     -1.78337475	     -0.00000000	     -0.00000000	    -57.47350066	   -163.09823860	    111.00788918	    300.61200334	      0.00000000	      0.00000000	      0.72519040	      0.18251291	      0.99869071	      0.16648644	      0.24910721	      0.06249518	      0.01000000	      0.08841242	      0.00000000	      0.00000000
      0.34409585	     -0.00000000	     -0.00000000	      0.00000000	      0.00000000	      0.00000000	      0.00000000	      0.00000000	      0.00000000	      0.53849015	     -1.78093677	     -0.00000000	     -0.00000000	    -57.53088269	   -162.79172847	    111.11364333	    299.99787016	      0.00000000	      0.00000000	      0.72829850	      0.18256020	      0.99871359	      0.16652600	      0.25166476	      0.06251419	      0.01000000	      0.08838734	      0.00000000	      0.00000000
      0.34466999	     -0.00000000	     -0.00000000	      0.00000000	      0.00000000	      0.00000000	      0.00000000	      0.00000000	      0.00000000	      0.53746879	     -1.77691902	     -0.00000000	     -0.00000000	    -57.62420432	   -162.28968395	    111.28559643	    298.99250032	      0.00000000	      0.00000000	      0.73336584	      0.18263702	      0.99875003	      0.16659043	      0.25583475	      0.06254511	      0.01000000	      0.08834647	      0.00000000	      0.00000000
      0.34521101	     -0.00000000	     -0.00000000	      0.00000000	      0.00000000	      0.00000000	      0.00000000	      0.00000000	      0.00000000	      0.53650848	     -1.77308449	     -0.00000000	     -0.00000000	    -57.71187687	   -161.81396471	    111.44709848	    298.04061154	      0.00000000	      0.00000000	      0.73814080	      0.18270909	      0.99878342	      0.16665108	      0.25976442	      0.06257415	      0.01000000	      0.08830796	      0.00000000	      0.00000000
      0.34561472	     -0.00000000	     -0.00000000	      0.00000000	      0.00000000	      0.00000000	      0.00000000	      0.00000000	      0.00000000	      0.53579325	     -1.77019243	     -0.00000000	     -0.00000000	    -57.77713125	   -161.45732189	    111.56727729	    297.32715061	      0.00000000	      0.00000000	      0.74170394	      0.18276267	      0.99880775	      0.16669629	      0.26269696	      0.06259576	      0.01000000	      0.08827923	      0.00000000	      0.00000000
      0.34601843	     -0.00000000	     -0.00000000	      0.00000000	      0.00000000	      0.00000000	      0.00000000	      0.00000000	      0.00000000	      0.53507919	     -1.76727423	     -0.00000000	     -0.00000000	    -57.84224136	   -161.09924327	    111.68716758	    296.61136108	      0.00000000	      0.00000000	      0.74526708	      0.18281607	      0.99883159	      0.16674146	      0.26562963	      0.06261731	      0.01000000	      0.08825051	      0.00000000	      0.00000000
      0.34651756	     -0.00000000	     -0.00000000	      0.00000000	      0.00000000	      0.00000000	      0.00000000	      0.00000000	      0.00000000	      0.53419801	     -1.76363027	     -0.00000000	     -0.00000000	    -57.92253873	   -160.65457789	    111.83499140	    295.72277135	      0.00000000	      0.00000000	      0.74967230	      0.18288186	      0.99886042	      0.16679725	      0.26925555	      0.06264389	      0.01000000	      0.08821501	      0.00000000	      0.00000000
      0.34701668	     -0.00000000	     -0.00000000	      0.00000000	      0.00000000	      0.00000000	      0.00000000	      0.00000000	      0.00000000	      0.53331866	     -1.75994650	     -0.00000000	     -0.00000000	    -58.00261360	   -160.20771469	    111.98237075	    294.83064115	      0.00000000	      0.00000000	      0.75407753	      0.18294738	      0.99888853	      0.16685298	      0.27288165	      0.06267037	      0.01000000	      0.08817952	      0.00000000	      0.00000000
      0.34737744	     -0.00000000	     -0.00000000	      0.00000000	      0.00000000	      0.00000000	      0.00000000	      0.00000000	      0.00000000	      0.53268422	     -1.75725911	     -0.00000000	     -0.00000000	    -58.06035232	   -159.88338207	    112.08861832	    294.18313725	      0.00000000	      0.00000000	      0.75726161	      0.18299457	      0.99890841	      0.16689322	      0.27550269	      0.06268946	      0.01000000	      0.08815387	      0.00000000	      0.00000000
      0.34773821	     -0.00000000	     -0.00000000	      0.00000000	      0.00000000	      0.00000000	      0.00000000	      0.00000000	      0.00000000	      0.53205075	     -1.75455102	     -0.00000000	     -0.00000000	    -58.11797383	   -159.55789718	    112.19463197	    293.53383652	      0.00000000	      0.00000000	      0.76044569	      0.18304162	      0.99892794	      0.16693343	      0.27812380	      0.06270849	      0.01000000	      0.08812823	      0.00000000	      0.00000000
      0.34823304	     -0.00000000	     -0.00000000	      0.00000000	      0.00000000	      0.00000000	      0.00000000	      0.00000000	      0.00000000	      0.53118347	     -1.75080289	     -0.00000000	     -0.00000000	    -58.19681699	   -159.10960732	    112.33966024	    292.63989632	      0.00000000	      0.00000000	      0.76481303	      0.18310594	      0.99895416	      0.16698853	      0.28171909	      0.06273452	      0.01000000	      0.08809307	      0.00000000	      0.00000000
      0.34872787	     -0.00000000	     -0.00000000	      0.00000000	      0.00000000	      0.00000000	      0.00000000	      0.00000000	      0.00000000	      0.53031806	     -1.74701592	     -0.00000000	     -0.00000000	    -58.27543779	   -158.65915739	    112.48424523	    291.74241578	      0.00000000	      0.00000000	      0.76918037	      0.18316998	      0.99897974	      0.16704357	      0.28531451	      0.06276045	      0.01000000	      0.08805791	      0.00000000	      0.00000000
      0.34911412	     -0.00000000	     -0.00000000	      0.00000000	      0.00000000	      0.00000000	      0.00000000	      0.00000000	      0.00000000	      0.52964383	     -1.74403290	     -0.00000000	     -0.00000000	    -58.33665308	   -158.30606089	    112.59679745	    291.03903512	      0.00000000	      0.00000000	      0.77258947	      0.18321980	      0.99899927	      0.16708649	      0.28812114	      0.06278063	      0.01000000	      0.08803048	      0.00000000	      0.00000000
      0.34950038	     -0.00000000	     -0.00000000	      0.00000000	      0.00000000	      0.00000000	      0.00000000	      0.00000000	      0.00000000	      0.52897077	     -1.74102631	     -0.00000000	     -0.00000000	    -58.39773173	   -157.95164303	    112.70907757	    290.33356736	      0.00000000	      0.00000000	      0.77599857	      0.18326945	      0.99901843	      0.16712936	      0.29092784	      0.06280074	      0.01000000	      0.08800305	      0.00000000	      0.00000000
      0.34996737	     -0.00000000	     -0.00000000	      0.00000000	      0.00000000	      0.00000000	      0.00000000	      0.00000000	      0.00000000	      0.52815858	     -1.73735990	     -0.00000000	     -0.00000000	    -58.47139261	   -157.52140947	    112.84445965	    289.47749393	      0.00000000	      0.00000000	      0.78012017	      0.18332926	      0.99904110	      0.16718115	      0.29432124	      0.06282497	      0.01000000	      0.08796989	      0.00000000	      0.00000000
      0.35043435	     -0.00000000	     -0.00000000	      0.00000000	      0.00000000	      0.00000000	      0.00000000	      0.00000000	      0.00000000	      0.52734812	     -1.73365917	     -0.00000000	     -0.00000000	    -58.54485213	   -157.08924679	    112.97944119	    288.61830831	      0.00000000	      0.00000000	      0.78424177	      0.18338884	      0.99906324	      0.16723288	      0.29771473	      0.06284912	      0.01000000	      0.08793675	      0.00000000	      0.00000000
      0.35083450	     -0.00000000	     -0.00000000	      0.00000000	      0.00000000	      0.00000000	      0.00000000	      0.00000000	      0.00000000	      0.52665504	     -1.73046084	     -0.00000000	     -0.00000000	    -58.60763659	   -156.71742587	    113.09478320	    287.87925847	      0.00000000	      0.00000000	      0.78777345	      0.18343970	      0.99908181	      0.16727716	      0.30062258	      0.06286973	      0.01000000	      0.08790835	      0.00000000	      0.00000000
      0.35123465	     -0.00000000	     -0.00000000	      0.00000000	      0.00000000	      0.00000000	      0.00000000	      0.00000000	      0.00000000	      0.52596325	     -1.72723741	     -0.00000000	     -0.00000000	    -58.67027198	   -156.34418408	    113.20982902	    287.13798028	      0.00000000	      0.00000000	      0.79130513	      0.18349038	      0.99910001	      0.16732139	      0.30353050	      0.06289028	      0.01000000	      0.08787996	      0.00000000	      0.00000000
      0.35167429	     -0.00000000	     -0.00000000	      0.00000000	      0.00000000	      0.00000000	      0.00000000	      0.00000000	      0.00000000	      0.52520466	     -1.72366688	     -0.00000000	     -0.00000000	    -58.73891746	   -155.93248422	    113.33588821	    286.32059238	      0.00000000	      0.00000000	      0.79518541	      0.18354587	      0.99911959	      0.16736994	      0.30672551	      0.06291278	      0.01000000	      0.08784878	      0.00000000	      0.00000000
      0.35211394	     -0.00000000	     -0.00000000	      0.00000000	      0.00000000	      0.00000000	      0.00000000	      0.00000000	      0.00000000	      0.52444765	     -1.72006616	     -0.00000000	     -0.00000000	    -58.80738157	   -155.51907066	    113.46158741	    285.50047053	      0.00000000	      0.00000000	      0.79906570	      0.18360115	      0.99913875	      0.16741844	      0.30992059	      0.06293519	      0.01000000	      0.08781760	      0.00000000	      0.00000000
      0.35255358	     -0.00000000	     -0.00000000	      0.00000000	      0.00000000	      0.00000000	      0.00000000	      0.00000000	      0.00000000	      0.52369223	     -1.71643528	     -0.00000000	     -0.00000000	    -58.87566354	   -155.10396672	    113.58692540	    284.67722697	      0.00000000	      0.00000000	      0.80294599	      0.18365621	      0.99915748	      0.16746688	      0.31311574	      0.06295752	      0.01000000	      0.08778643	      0.00000000	      0.00000000
      0.35299323	     -0.00000000	     -0.00000000	      0.00000000	      0.00000000	      0.00000000	      0.00000000	      0.00000000	      0.00000000	      0.52293841	     -1.71277432	     -0.00000000	     -0.00000000	    -58.94376264	   -154.68714019	    113.71190083	    283.85137285	      0.00000000	      0.00000000	      0.80682628	      0.18371106	      0.99917581	      0.16751526	      0.31631094	      0.06297977	      0.01000000	      0.08775527	      0.00000000	      0.00000000
      0.35336805	     -0.00000000	     -0.00000000	      0.00000000	      0.00000000	      0.00000000	      0.00000000	      0.00000000	      0.00000000	      0.52229701	     -1.70962939	     -0.00000000	     -0.00000000	    -59.00167657	   -154.33043777	    113.81816331	    283.14473305	      0.00000000	      0.00000000	      0.81013448	      0.18375766	      0.99919112	      0.16755647	      0.31903509	      0.06299867	      0.01000000	      0.08772871	      0.00000000	      0.00000000
      0.35374288	     -0.00000000	     -0.00000000	      0.00000000	      0.00000000	      0.00000000	      0.00000000	      0.00000000	      0.00000000	      0.52165679	     -1.70646268	     -0.00000000	     -0.00000000	    -59.05945656	   -153.97248355	    113.92416055	    282.43617752	      0.00000000	      0.00000000	      0.81344268	      0.18380410	      0.99920615	      0.16759764	      0.32175929	      0.06301750	      0.01000000	      0.08770215	      0.00000000	      0.00000000
      0.35417100	     -0.00000000	     -0.00000000	      0.00000000	      0.00000000	      0.00000000	      0.00000000	      0.00000000	      0.00000000	      0.52092699	     -1.70281906	     -0.00000000	     -0.00000000	    -59.12528809	   -153.56211978	    114.04490455	    281.62418206	      0.00000000	      0.00000000	      0.81722128	      0.18385696	      0.99922297	      0.16764461	      0.32487090	      0.06303894	      0.01000000	      0.08767183	      0.00000000	      0.00000000
      0.35459913	     -0.00000000	     -0.00000000	      0.00000000	      0.00000000	      0.00000000	      0.00000000	      0.00000000	      0.00000000	      0.52019876	     -1.69914712	     -0.00000000	     -0.00000000	    -59.19094358	   -153.15012837	    114.16530034	    280.80958271	      0.00000000	      0.00000000	      0.82099989	      0.18390961	      0.99923944	      0.16769153	      0.32798255	      0.06306030	      0.01000000	      0.08764151	      0.00000000	      0.00000000
      0.35500037	     -0.00000000	     -0.00000000	      0.00000000	      0.00000000	      0.00000000	      0.00000000	      0.00000000	      0.00000000	      0.51951768	     -1.69568005	     -0.00000000	     -0.00000000	    -59.25231638	   -152.76254111	    114.27781980	    280.04353222	      0.00000000	      0.00000000	      0.82454125	      0.18395877	      0.99925456	      0.16773545	      0.33089887	      0.06308025	      0.01000000	      0.08761310	      0.00000000	      0.00000000
      0.35540162	     -0.00000000	     -0.00000000	      0.00000000	      0.00000000	      0.00000000	      0.00000000	      0.00000000	      0.00000000	      0.51883800	     -1.69218821	     -0.00000000	     -0.00000000	    -59.31353337	   -152.37352268	    114.39003141	    279.27520288	      0.00000000	      0.00000000	      0.82808261	      0.18400775	      0.99926937	      0.16777932	      0.33381522	      0.06310012	      0.01000000	      0.08758469	      0.00000000	      0.00000000
      0.35579851	     -0.00000000	     -0.00000000	      0.00000000	      0.00000000	      0.00000000	      0.00000000	      0.00000000	      0.00000000	      0.51816707	     -1.68870987	     -0.00000000	     -0.00000000	    -59.37393288	   -151.98732530	    114.50072279	    278.51276908	      0.00000000	      0.00000000	      0.83158559	      0.18405603	      0.99928373	      0.16782267	      0.33669999	      0.06311971	      0.01000000	      0.08755660	      0.00000000	      0.00000000
      0.35619540	     -0.00000000	     -0.00000000	      0.00000000	      0.00000000	      0.00000000	      0.00000000	      0.00000000	      0.00000000	      0.51749752	     -1.68520737	     -0.00000000	     -0.00000000	    -59.43417883	   -151.59972865	    114.61111110	    277.74807468	      0.00000000	      0.00000000	      0.83508856	      0.18410413	      0.99929781	      0.16786597	      0.33958479	      0.06313922	      0.01000000	      0.08752852	      0.00000000	      0.00000000
      0.35658239	     -0.00000000	     -0.00000000	      0.00000000	      0.00000000	      0.00000000	      0.00000000	      0.00000000	      0.00000000	      0.51684604	     -1.68176908	     -0.00000000	     -0.00000000	    -59.49277246	   -151.22046724	    114.71845107	    277.00017994	      0.00000000	      0.00000000	      0.83850408	      0.18415085	      0.99931128	      0.16790815	      0.34239760	      0.06315819	      0.01000000	      0.08750114	      0.00000000	      0.00000000
      0.35707921	     -0.00000000	     -0.00000000	      0.00000000	      0.00000000	      0.00000000	      0.00000000	      0.00000000	      0.00000000	      0.51601160	     -1.67732133	     -0.00000000	     -0.00000000	    -59.56778123	   -150.73161293	    114.85583256	    276.03677332	      0.00000000	      0.00000000	      0.84288905	      0.18421060	      0.99932818	      0.16796222	      0.34600882	      0.06318244	      0.01000000	      0.08746600	      0.00000000	      0.00000000
      0.35727973	     -0.00000000	     -0.00000000	      0.00000000	      0.00000000	      0.00000000	      0.00000000	      0.00000000	      0.00000000	      0.51567545	     -1.67551560	     -0.00000000	     -0.00000000	    -59.59798511	   -150.53369311	    114.91114258	    275.64697577	      0.00000000	      0.00000000	      0.84465761	      0.18423463	      0.99933489	      0.16798402	      0.34746628	      0.06319219	      0.01000000	      0.08745183	      0.00000000	      0.00000000
      0.35748024	     -0.00000000	     -0.00000000	      0.00000000	      0.00000000	      0.00000000	      0.00000000	      0.00000000	      0.00000000	      0.51533967	     -1.67370374	     -0.00000000	     -0.00000000	    -59.62814926	   -150.33541907	    114.96637436	    275.25655319	      0.00000000	      0.00000000	      0.84640914	      0.18425863	      0.99934153	      0.16800581	      0.34892375	      0.06320193	      0.01000000	      0.08743765	      0.00000000	      0.00000000
      0.35790698	     -0.00000000	     -0.00000000	      0.00000000	      0.00000000	      0.00000000	      0.00000000	      0.00000000	      0.00000000	      0.51462626	     -1.66982737	     -0.00000000	     -0.00000000	    -59.69221274	   -149.91227386	    115.08365896	    274.42365121	      0.00000000	      0.00000000	      0.85006303	      0.18430958	      0.99935544	      0.16805214	      0.35202559	      0.06322260	      0.01000000	      0.08740748	      0.00000000	      0.00000000
      0.35833372	     -0.00000000	     -0.00000000	      0.00000000	      0.00000000	      0.00000000	      0.00000000	      0.00000000	      0.00000000	      0.51391452	     -1.66592345	     -0.00000000	     -0.00000000	    -59.75609531	   -149.48754753	    115.20058759	    273.58834554	      0.00000000	      0.00000000	      0.85361927	      0.18436046	      0.99936905	      0.16809842	      0.35512746	      0.06324318	      0.01000000	      0.08737732	      0.00000000	      0.00000000
      0.35871080	     -0.00000000	     -0.00000000	      0.00000000	      0.00000000	      0.00000000	      0.00000000	      0.00000000	      0.00000000	      0.51328698	     -1.66245102	     -0.00000000	     -0.00000000	    -59.81239377	   -149.11098091	    115.30361398	    272.84809109	      0.00000000	      0.00000000	      0.85668300	      0.18440540	      0.99938084	      0.16813925	      0.35786843	      0.06326130	      0.01000000	      0.08735067	      0.00000000	      0.00000000
      0.35908788	     -0.00000000	     -0.00000000	      0.00000000	      0.00000000	      0.00000000	      0.00000000	      0.00000000	      0.00000000	      0.51266075	     -1.65895744	     -0.00000000	     -0.00000000	    -59.86855001	   -148.73326271	    115.40636091	    272.10612665	      0.00000000	      0.00000000	      0.85967506	      0.18445036	      0.99939241	      0.16818005	      0.36060942	      0.06327937	      0.01000000	      0.08732403	      0.00000000	      0.00000000
      0.35942484	     -0.00000000	     -0.00000000	      0.00000000	      0.00000000	      0.00000000	      0.00000000	      0.00000000	      0.00000000	      0.51210228	     -1.65581789	     -0.00000000	     -0.00000000	    -59.91861018	   -148.39480600	    115.49793788	    271.44160497	      0.00000000	      0.00000000	      0.86228977	      0.18449059	      0.99940256	      0.16821646	      0.36305876	      0.06329545	      0.01000000	      0.08730023	      0.00000000	      0.00000000
      0.35990671	     -0.00000000	     -0.00000000	      0.00000000	      0.00000000	      0.00000000	      0.00000000	      0.00000000	      0.00000000	      0.51130549	     -1.65129952	     -0.00000000	     -0.00000000	    -59.98999902	   -147.90934247	    115.62850575	    270.48897434	      0.00000000	      0.00000000	      0.86593501	      0.18454823	      0.99941679	      0.16826846	      0.36656141	      0.06331837	      0.01000000	      0.08726621	      0.00000000	      0.00000000
      0.36031944	     -0.00000000	     -0.00000000	      0.00000000	      0.00000000	      0.00000000	      0.00000000	      0.00000000	      0.00000000	      0.51062474	     -1.64740284	     -0.00000000	     -0.00000000	    -60.05096067	   -147.49219425	    115.73997791	    269.67118693	      0.00000000	      0.00000000	      0.86897214	      0.18459775	      0.99942871	      0.16831294	      0.36956161	      0.06333793	      0.01000000	      0.08723707	      0.00000000	      0.00000000
      0.36067603	     -0.00000000	     -0.00000000	      0.00000000	      0.00000000	      0.00000000	      0.00000000	      0.00000000	      0.00000000	      0.51003790	     -1.64401683	     -0.00000000	     -0.00000000	    -60.10349064	   -147.13087809	    115.83601397	    268.96297286	      0.00000000	      0.00000000	      0.87153475	      0.18464066	      0.99943881	      0.16835132	      0.37215370	      0.06335476	      0.01000000	      0.08721190	      0.00000000	      0.00000000
      0.36103262	     -0.00000000	     -0.00000000	      0.00000000	      0.00000000	      0.00000000	      0.00000000	      0.00000000	      0.00000000	      0.50945226	     -1.64061309	     -0.00000000	     -0.00000000	    -60.15589163	   -146.76872390	    115.93179729	    268.25365355	      0.00000000	      0.00000000	      0.87404200	      0.18468372	      0.99944873	      0.16838966	      0.37474581	      0.06337154	      0.01000000	      0.08718673	      0.00000000	      0.00000000
      0.36140656	     -0.00000000	     -0.00000000	      0.00000000	      0.00000000	      0.00000000	      0.00000000	      0.00000000	      0.00000000	      0.50883944	     -1.63702499	     -0.00000000	     -0.00000000	    -60.21070321	   -146.38810163	    116.03196883	    267.50843464	      0.00000000	      0.00000000	      0.87661334	      0.18472903	      0.99945895	      0.16842982	      0.37746404	      0.06338908	      0.01000000	      0.08716035	      0.00000000	      0.00000000
      0.36178050	     -0.00000000	     -0.00000000	      0.00000000	      0.00000000	      0.00000000	      0.00000000	      0.00000000	      0.00000000	      0.50822796	     -1.63341798	     -0.00000000	     -0.00000000	    -60.26537231	   -146.00663575	    116.13186148	    266.76200279	      0.00000000	      0.00000000	      0.87912696	      0.18477452	      0.99946897	      0.16846993	      0.38018228	      0.06340656	      0.01000000	      0.08713397	      0.00000000	      0.00000000
      0.36218730	     -0.00000000	     -0.00000000	      0.00000000	      0.00000000	      0.00000000	      0.00000000	      0.00000000	      0.00000000	      0.50756430	     -1.62947293	     -0.00000000	     -0.00000000	    -60.32468249	   -145.59074320	    116.24021347	    265.94855852	      0.00000000	      0.00000000	      0.88179765	      0.18482422	      0.99947967	      0.16851351	      0.38313937	      0.06342551	      0.01000000	      0.08710528	      0.00000000	      0.00000000
      0.36259409	     -0.00000000	     -0.00000000	      0.00000000	      0.00000000	      0.00000000	      0.00000000	      0.00000000	      0.00000000	      0.50690225	     -1.62550628	     -0.00000000	     -0.00000000	    -60.38382329	   -145.17393210	    116.34823428	    265.13382948	      0.00000000	      0.00000000	      0.88440373	      0.18487415	      0.99949015	      0.16855702	      0.38609647	      0.06344439	      0.01000000	      0.08707659	      0.00000000	      0.00000000
      0.36288014	     -0.00000000	     -0.00000000	      0.00000000	      0.00000000	      0.00000000	      0.00000000	      0.00000000	      0.00000000	      0.50643768	     -1.62270434	     -0.00000000	     -0.00000000	    -60.42530767	   -144.88031938	    116.42399261	    264.56012987	      0.00000000	      0.00000000	      0.88619855	      0.18490942	      0.99949739	      0.16858759	      0.38817582	      0.06345762	      0.01000000	      0.08705643	      0.00000000	      0.00000000
      0.36331083	     -0.00000000	     -0.00000000	      0.00000000	      0.00000000	      0.00000000	      0.00000000	      0.00000000	      0.00000000	      0.50573971	     -1.61846609	     -0.00000000	     -0.00000000	    -60.48761068	   -144.43745319	    116.53774952	    263.69512449	      0.00000000	      0.00000000	      0.88884374	      0.18496274	      0.99950810	      0.16863355	      0.39130664	      0.06347749	      0.01000000	      0.08702607	      0.00000000	      0.00000000
      0.36374152	     -0.00000000	     -0.00000000	      0.00000000	      0.00000000	      0.00000000	      0.00000000	      0.00000000	      0.00000000	      0.50504357	     -1.61420493	     -0.00000000	     -0.00000000	    -60.54972276	   -143.99366592	    116.65113361	    262.82898539	      0.00000000	      0.00000000	      0.89142200	      0.18501636	      0.99951859	      0.16867945	      0.39443747	      0.06349728	      0.01000000	      0.08699572	      0.00000000	      0.00000000
      0.36409483	     -0.00000000	     -0.00000000	      0.00000000	      0.00000000	      0.00000000	      0.00000000	      0.00000000	      0.00000000	      0.50447387	     -1.61069257	     -0.00000000	     -0.00000000	    -60.60053270	   -143.62897333	    116.74386796	    262.11734662	      0.00000000	      0.00000000	      0.89348844	      0.18506056	      0.99952702	      0.16871704	      0.39700581	      0.06351346	      0.01000000	      0.08697083	      0.00000000	      0.00000000
      0.36444814	     -0.00000000	     -0.00000000	      0.00000000	      0.00000000	      0.00000000	      0.00000000	      0.00000000	      0.00000000	      0.50390542	     -1.60716541	     -0.00000000	     -0.00000000	    -60.65121370	   -143.26370750	    116.83635075	    261.40505916	      0.00000000	      0.00000000	      0.89551221	      0.18510496	      0.99953530	      0.16875460	      0.39957416	      0.06352959	      0.01000000	      0.08694594	      0.00000000	      0.00000000
      0.36480590	     -0.00000000	     -0.00000000	      0.00000000	      0.00000000	      0.00000000	      0.00000000	      0.00000000	      0.00000000	      0.50333108	     -1.60357897	     -0.00000000	     -0.00000000	    -60.70240197	   -142.89328899	    116.92974278	    260.68294813	      0.00000000	      0.00000000	      0.89751905	      0.18515012	      0.99954355	      0.16879257	      0.40217490	      0.06354587	      0.01000000	      0.08692074	      0.00000000	      0.00000000
      0.36524593	     -0.00000000	     -0.00000000	      0.00000000	      0.00000000	      0.00000000	      0.00000000	      0.00000000	      0.00000000	      0.50262643	     -1.59914781	     -0.00000000	     -0.00000000	    -60.76517918	   -142.43695639	    117.04425598	    259.79381188	      0.00000000	      0.00000000	      0.89993031	      0.18520595	      0.99955348	      0.16883921	      0.40537369	      0.06356583	      0.01000000	      0.08688976	      0.00000000	      0.00000000
      0.36578808	     -0.00000000	     -0.00000000	      0.00000000	      0.00000000	      0.00000000	      0.00000000	      0.00000000	      0.00000000	      0.50176094	     -1.59365872	     -0.00000000	     -0.00000000	    -60.84224858	   -141.87366196	    117.18480568	    258.69689399	      0.00000000	      0.00000000	      0.90281715	      0.18527516	      0.99956543	      0.16889658	      0.40931483	      0.06359032	      0.01000000	      0.08685160	      0.00000000	      0.00000000
      0.36624889	     -0.00000000	     -0.00000000	      0.00000000	      0.00000000	      0.00000000	      0.00000000	      0.00000000	      0.00000000	      0.50102765	     -1.58896822	     -0.00000000	     -0.00000000	    -60.90751419	   -141.39399554	    117.30379949	    257.76357137	      0.00000000	      0.00000000	      0.90520026	      0.18533434	      0.99957533	      0.16894525	      0.41266466	      0.06361104	      0.01000000	      0.08681917	      0.00000000	      0.00000000
      0.36656927	     -0.00000000	     -0.00000000	      0.00000000	      0.00000000	      0.00000000	      0.00000000	      0.00000000	      0.00000000	      0.50051910	     -1.58569386	     -0.00000000	     -0.00000000	    -60.95276093	   -141.06005818	    117.38627848	    257.11388717	      0.00000000	      0.00000000	      0.90682004	      0.18537569	      0.99958208	      0.16897903	      0.41499369	      0.06362541	      0.01000000	      0.08679663	      0.00000000	      0.00000000
      0.36688965	     -0.00000000	     -0.00000000	      0.00000000	      0.00000000	      0.00000000	      0.00000000	      0.00000000	      0.00000000	      0.50001160	     -1.58240892	     -0.00000000	     -0.00000000	    -60.99790062	   -140.72575335	    117.46854926	    256.46388650	      0.00000000	      0.00000000	      0.90841010	      0.18541720	      0.99958872	      0.16901278	      0.41732273	      0.06363973	      0.01000000	      0.08677409	      0.00000000	      0.00000000
      0.36726218	     -0.00000000	     -0.00000000	      0.00000000	      0.00000000	      0.00000000	      0.00000000	      0.00000000	      0.00000000	      0.49942283	     -1.57857631	     -0.00000000	     -0.00000000	    -61.05025174	   -140.33661158	    117.56394713	    255.70750891	      0.00000000	      0.00000000	      0.91022239	      0.18546565	      0.99959632	      0.16905197	      0.42003081	      0.06365635	      0.01000000	      0.08674789	      0.00000000	      0.00000000
      0.36763470	     -0.00000000	     -0.00000000	      0.00000000	      0.00000000	      0.00000000	      0.00000000	      0.00000000	      0.00000000	      0.49883548	     -1.57472997	     -0.00000000	     -0.00000000	    -61.10245782	   -139.94701525	    117.65906314	    254.95064510	      0.00000000	      0.00000000	      0.91199628	      0.18551431	      0.99960377	      0.16909110	      0.42273890	      0.06367291	      0.01000000	      0.08672169	      0.00000000	      0.00000000
      0.36802239	     -0.00000000	     -0.00000000	      0.00000000	      0.00000000	      0.00000000	      0.00000000	      0.00000000	      0.00000000	      0.49822576	     -1.57071280	     -0.00000000	     -0.00000000	    -61.15663478	   -139.54110344	    117.75775140	    254.16238487	      0.00000000	      0.00000000	      0.91380260	      0.18556516	      0.99961138	      0.16913176	      0.42555723	      0.06369009	      0.01000000	      0.08669444	      0.00000000	      0.00000000
      0.36841007	     -0.00000000	     -0.00000000	      0.00000000	      0.00000000	      0.00000000	      0.00000000	      0.00000000	      0.00000000	      0.49761760	     -1.56668142	     -0.00000000	     -0.00000000	    -61.21065429	   -139.13473642	    117.85613397	    253.37367744	      0.00000000	      0.00000000	      0.91556934	      0.18561623	      0.99961884	      0.16917236	      0.42837556	      0.06370722	      0.01000000	      0.08666719	      0.00000000	      0.00000000
      0.36875923	     -0.00000000	     -0.00000000	      0.00000000	      0.00000000	      0.00000000	      0.00000000	      0.00000000	      0.00000000	      0.49707122	     -1.56303882	     -0.00000000	     -0.00000000	    -61.25917020	   -138.76838800	    117.94447709	    252.66290498	      0.00000000	      0.00000000	      0.91712743	      0.18566240	      0.99962544	      0.16920888	      0.43091381	      0.06372260	      0.01000000	      0.08664265	      0.00000000	      0.00000000
      0.36920767	     -0.00000000	     -0.00000000	      0.00000000	      0.00000000	      0.00000000	      0.00000000	      0.00000000	      0.00000000	      0.49637133	     -1.55834430	     -0.00000000	     -0.00000000	    -61.32129423	   -138.29737192	    118.05757707	    251.74948723	      0.00000000	      0.00000000	      0.91908374	      0.18572194	      0.99963374	      0.16925570	      0.43417382	      0.06374229	      0.01000000	      0.08661115	      0.00000000	      0.00000000
      0.36965611	     -0.00000000	     -0.00000000	      0.00000000	      0.00000000	      0.00000000	      0.00000000	      0.00000000	      0.00000000	      0.49567356	     -1.55363214	     -0.00000000	     -0.00000000	    -61.38320692	   -137.82581495	    118.17026733	    250.83566536	      0.00000000	      0.00000000	      0.92099096	      0.18578174	      0.99964187	      0.16930243	      0.43743385	      0.06376192	      0.01000000	      0.08657965	      0.00000000	      0.00000000
      0.36999348	     -0.00000000	     -0.00000000	      0.00000000	      0.00000000	      0.00000000	      0.00000000	      0.00000000	      0.00000000	      0.49515001	     -1.55007578	     -0.00000000	     -0.00000000	    -61.42964521	   -137.47073189	    118.25477551	    250.14770860	      0.00000000	      0.00000000	      0.92239426	      0.18582690	      0.99964786	      0.16933754	      0.43988641	      0.06377664	      0.01000000	      0.08655596	      0.00000000	      0.00000000
      0.37033085	     -0.00000000	     -0.00000000	      0.00000000	      0.00000000	      0.00000000	      0.00000000	      0.00000000	      0.00000000	      0.49462767	     -1.54650992	     -0.00000000	     -0.00000000	    -61.47596365	   -137.11536423	    118.33905156	    249.45962046	      0.00000000	      0.00000000	      0.92377113	      0.18587220	      0.99965375	      0.16937259	      0.44233898	      0.06379132	      0.01000000	      0.08653227	      0.00000000	      0.00000000
      0.37060028	     -0.00000000	     -0.00000000	      0.00000000	      0.00000000	      0.00000000	      0.00000000	      0.00000000	      0.00000000	      0.49421137	     -1.54365544	     -0.00000000	     -0.00000000	    -61.51286865	   -136.83136898	    118.40618990	    248.90989331	      0.00000000	      0.00000000	      0.92485212	      0.18590847	      0.99965839	      0.16940055	      0.44429767	      0.06380302	      0.01000000	      0.08651336	      0.00000000	      0.00000000
      0.37100911	     -0.00000000	     -0.00000000	      0.00000000	      0.00000000	      0.00000000	      0.00000000	      0.00000000	      0.00000000	      0.49358117	     -1.53931306	     -0.00000000	     -0.00000000	    -61.56872081	   -136.40013552	    118.50778033	    248.07544343	      0.00000000	      0.00000000	      0.92646146	      0.18596366	      0.99966530	      0.16944292	      0.44726972	      0.06382073	      0.01000000	      0.08648466	      0.00000000	      0.00000000
      0.37141794	     -0.00000000	     -0.00000000	      0.00000000	      0.00000000	      0.00000000	      0.00000000	      0.00000000	      0.00000000	      0.49295275	     -1.53495763	     -0.00000000	     -0.00000000	    -61.62439659	   -135.96852915	    118.60902956	    247.24087228	      0.00000000	      0.00000000	      0.92803438	      0.18601904	      0.99967207	      0.16948521	      0.45024177	      0.06383838	      0.01000000	      0.08645598	      0.00000000	      0.00000000
      0.37176189	     -0.00000000	     -0.00000000	      0.00000000	      0.00000000	      0.00000000	      0.00000000	      0.00000000	      0.00000000	      0.49242543	     -1.53128346	     -0.00000000	     -0.00000000	    -61.67110084	   -135.60515546	    118.69394790	    246.53836995	      0.00000000	      0.00000000	      0.92933014	      0.18606577	      0.99967767	      0.16952073	      0.45274222	      0.06385319	      0.01000000	      0.08643185	      0.00000000	      0.00000000
      0.37210584	     -0.00000000	     -0.00000000	      0.00000000	      0.00000000	      0.00000000	      0.00000000	      0.00000000	      0.00000000	      0.49189937	     -1.52760050	     -0.00000000	     -0.00000000	    -61.71768005	   -135.24153788	    118.77862460	    245.83584780	      0.00000000	      0.00000000	      0.93060130	      0.18611261	      0.99968316	      0.16955620	      0.45524266	      0.06386796	      0.01000000	      0.08640772	      0.00000000	      0.00000000
      0.37245277	     -0.00000000	     -0.00000000	      0.00000000	      0.00000000	      0.00000000	      0.00000000	      0.00000000	      0.00000000	      0.49137006	     -1.52387701	     -0.00000000	     -0.00000000	    -61.76453494	   -134.87455674	    118.86378802	    245.12703778	      0.00000000	      0.00000000	      0.93185903	      0.18615998	      0.99968861	      0.16959192	      0.45776471	      0.06388281	      0.01000000	      0.08638339	      0.00000000	      0.00000000
      0.37279969	     -0.00000000	     -0.00000000	      0.00000000	      0.00000000	      0.00000000	      0.00000000	      0.00000000	      0.00000000	      0.49084204	     -1.52014498	     -0.00000000	     -0.00000000	    -61.81126247	   -134.50735274	    118.94870552	    244.41815970	      0.00000000	      0.00000000	      0.93309276	      0.18620746	      0.99969397	      0.16962759	      0.46028677	      0.06389764	      0.01000000	      0.08635907	      0.00000000	      0.00000000
      0.37318625	     -0.00000000	     -0.00000000	      0.00000000	      0.00000000	      0.00000000	      0.00000000	      0.00000000	      0.00000000	      0.49025522	     -1.51597679	     -0.00000000	     -0.00000000	    -61.86317786	   -134.09795771	    119.04303394	    243.62813096	      0.00000000	      0.00000000	      0.93443978	      0.18626050	      0.99969983	      0.16966727	      0.46309694	      0.06391410	      0.01000000	      0.08633197	      0.00000000	      0.00000000
      0.37357280	     -0.00000000	     -0.00000000	      0.00000000	      0.00000000	      0.00000000	      0.00000000	      0.00000000	      0.00000000	      0.48967002	     -1.51179851	     -0.00000000	     -0.00000000	    -61.91493495	   -133.68830926	    119.13705696	    242.83808010	      0.00000000	      0.00000000	      0.93575831	      0.18631366	      0.99970558	      0.16970688	      0.46590711	      0.06393053	      0.01000000	      0.08630488	      0.00000000	      0.00000000
      0.37388810	     -0.00000000	     -0.00000000	      0.00000000	      0.00000000	      0.00000000	      0.00000000	      0.00000000	      0.00000000	      0.48919390	     -1.50838318	     -0.00000000	     -0.00000000	    -61.95703355	   -133.35400625	    119.21352107	    242.19356481	      0.00000000	      0.00000000	      0.93681313	      0.18635711	      0.99971018	      0.16973913	      0.46819924	      0.06394388	      0.01000000	      0.08628279	      0.00000000	      0.00000000
      0.37431222	     -0.00000000	     -0.00000000	      0.00000000	      0.00000000	      0.00000000	      0.00000000	      0.00000000	      0.00000000	      0.48855514	     -1.50377897	     -0.00000000	     -0.00000000	    -62.01349616	   -132.90408434	    119.31605620	    241.32652016	      0.00000000	      0.00000000	      0.93820343	      0.18641567	      0.99971626	      0.16978245	      0.47128250	      0.06396180	      0.01000000	      0.08625308	      0.00000000	      0.00000000
      0.37473633	     -0.00000000	     -0.00000000	      0.00000000	      0.00000000	      0.00000000	      0.00000000	      0.00000000	      0.00000000	      0.48791833	     -1.49916353	     -0.00000000	     -0.00000000	    -62.06976789	   -132.45389550	    119.41822358	    240.45959375	      0.00000000	      0.00000000	      0.93956169	      0.18647437	      0.99972222	      0.16982568	      0.47436576	      0.06397966	      0.01000000	      0.08622337	      0.00000000	      0.00000000
      0.37506024	     -0.00000000	     -0.00000000	      0.00000000	      0.00000000	      0.00000000	      0.00000000	      0.00000000	      0.00000000	      0.48743332	     -1.49563129	     -0.00000000	     -0.00000000	    -62.11261448	   -132.10993066	    119.49600207	    239.79734560	      0.00000000	      0.00000000	      0.94057792	      0.18651928	      0.99972668	      0.16985864	      0.47672048	      0.06399326	      0.01000000	      0.08620069	      0.00000000	      0.00000000
      0.37538414	     -0.00000000	     -0.00000000	      0.00000000	      0.00000000	      0.00000000	      0.00000000	      0.00000000	      0.00000000	      0.48694945	     -1.49209283	     -0.00000000	     -0.00000000	    -62.15534964	   -131.76582331	    119.57356607	    239.13523102	      0.00000000	      0.00000000	      0.94157628	      0.18656426	      0.99973107	      0.16989155	      0.47907520	      0.06400683	      0.01000000	      0.08617801	      0.00000000	      0.00000000
      0.37567927	     -0.00000000	      0.00000000	      0.00000000	      0.00000000	      0.00000000	      0.00000000	      0.00000000	      0.00000000	      0.48650957	     -1.48886342	     -0.00000000	     -0.00000000	    -62.19419112	   -131.45217823	    119.64405251	    238.53192014	      0.00000000	      0.00000000	      0.94247068	      0.18660530	      0.99973501	      0.16992149	      0.48122072	      0.06401916	      0.01000000	      0.08615736	      0.00000000	      0.00000000
      0.37611342	     -0.00000000	      0.00000000	      0.00000000	      0.00000000	      0.00000000	      0.00000000	      0.00000000	      0.00000000	      0.48586422	     -1.48410385	     -0.00000000	     -0.00000000	    -62.25116047	   -130.99061414	    119.74741774	    237.64441363	      0.00000000	      0.00000000	      0.94376046	      0.18666575	      0.99974071	      0.16996545	      0.48437690	      0.06403725	      0.01000000	      0.08612697	      0.00000000	      0.00000000
      0.37648103	     -0.00000000	     -0.00000000	      0.00000000	      0.00000000	      0.00000000	      0.00000000	      0.00000000	      0.00000000	      0.48531938	     -1.48006552	     -0.00000000	     -0.00000000	    -62.29924299	   -130.59960709	    119.83464179	    236.89319001	      0.00000000	      0.00000000	      0.94482898	      0.18671703	      0.99974543	      0.17000261	      0.48704941	      0.06405252	      0.01000000	      0.08610125	      0.00000000	      0.00000000
      0.37680961	     -0.00000000	      0.00000000	      0.00000000	      0.00000000	      0.00000000	      0.00000000	      0.00000000	      0.00000000	      0.48483367	     -1.47644995	     -0.00000000	     -0.00000000	    -62.34209695	   -130.25002821	    119.91236796	    236.22160877	      0.00000000	      0.00000000	      0.94576609	      0.18676291	      0.99974958	      0.17003577	      0.48943808	      0.06406612	      0.01000000	      0.08607827	      0.00000000	      0.00000000
      0.37713818	     -0.00000000	      0.00000000	      0.00000000	      0.00000000	      0.00000000	      0.00000000	      0.00000000	      0.00000000	      0.48434914	     -1.47282873	     -0.00000000	     -0.00000000	    -62.38483603	   -129.90033595	    119.98987351	    235.55025408	      0.00000000	      0.00000000	      0.94668662	      0.18680885	      0.99975366	      0.17006887	      0.49182675	      0.06407969	      0.01000000	      0.08605529	      0.00000000	      0.00000000
      0.37747586	     -0.00000000	      0.00000000	      0.00000000	      0.00000000	      0.00000000	      0.00000000	      0.00000000	      0.00000000	      0.48385243	     -1.46910138	     -0.00000000	     -0.00000000	    -62.42863994	   -129.54085581	    120.06929736	    234.86031268	      0.00000000	      0.00000000	      0.94761572	      0.18685610	      0.99975778	      0.17010283	      0.49428162	      0.06409360	      0.01000000	      0.08603167	      0.00000000	      0.00000000
      0.37781354	     -0.00000000	      0.00000000	      0.00000000	      0.00000000	      0.00000000	      0.00000000	      0.00000000	      0.00000000	      0.48335697	     -1.46536835	     -0.00000000	     -0.00000000	    -62.47232243	   -129.18127621	    120.14848826	    234.17053103	      0.00000000	      0.00000000	      0.94852798	      0.18690340	      0.99976184	      0.17013674	      0.49673650	      0.06410746	      0.01000000	      0.08600807	      0.00000000	      0.00000000
      0.37819358	     -0.00000000	      0.00000000	      0.00000000	      0.00000000	      0.00000000	      0.00000000	      0.00000000	      0.00000000	      0.48280087	     -1.46116033	     -0.00000000	     -0.00000000	    -62.52134009	   -128.77648033	    120.23733588	    233.39430786	      0.00000000	      0.00000000	      0.94953495	      0.18695669	      0.99976632	      0.17017483	      0.49949937	      0.06412302	      0.01000000	      0.08598150	      0.00000000	      0.00000000
      0.37857362	     -0.00000000	      0.00000000	      0.00000000	      0.00000000	      0.00000000	      0.00000000	      0.00000000	      0.00000000	      0.48224636	     -1.45694548	     -0.00000000	     -0.00000000	    -62.57020388	   -128.37157403	    120.32588853	    232.61833965	      0.00000000	      0.00000000	      0.95052147	      0.18701002	      0.99977072	      0.17021285	      0.50226224	      0.06413852	      0.01000000	      0.08595494	      0.00000000	      0.00000000
      0.37888916	     -0.00000000	      0.00000000	      0.00000000	      0.00000000	      0.00000000	      0.00000000	      0.00000000	      0.00000000	      0.48178719	     -1.45344096	     -0.00000000	     -0.00000000	    -62.61065698	   -128.03532378	    120.39918691	    231.97416742	      0.00000000	      0.00000000	      0.95132531	      0.18705433	      0.99977431	      0.17024436	      0.50455616	      0.06415135	      0.01000000	      0.08593290	      0.00000000	      0.00000000
      0.37929530	     -0.00000000	      0.00000000	      0.00000000	      0.00000000	      0.00000000	      0.00000000	      0.00000000	      0.00000000	      0.48119781	     -1.44892360	     -0.00000000	     -0.00000000	    -62.66256950	   -127.60243343	    120.49323286	    231.14524237	      0.00000000	      0.00000000	      0.95234007	      0.18711141	      0.99977885	      0.17028485	      0.50750876	      0.06416781	      0.01000000	      0.08590452	      0.00000000	      0.00000000
      0.37970144	     -0.00000000	      0.00000000	      0.00000000	      0.00000000	      0.00000000	      0.00000000	      0.00000000	      0.00000000	      0.48061026	     -1.44439905	     -0.00000000	     -0.00000000	    -62.71430619	   -127.16944512	    120.58694221	    230.31666023	      0.00000000	      0.00000000	      0.95333291	      0.18716853	      0.99978330	      0.17032525	      0.51046136	      0.06418421	      0.01000000	      0.08587616	      0.00000000	      0.00000000
      0.38002185	     -0.00000000	      0.00000000	      0.00000000	      0.00000000	      0.00000000	      0.00000000	      0.00000000	      0.00000000	      0.48014803	     -1.44082465	     -0.00000000	     -0.00000000	    -62.75499787	   -126.82780182	    120.66063336	    229.66309453	      0.00000000	      0.00000000	      0.95410103	      0.18721361	      0.99978674	      0.17035706	      0.51279070	      0.06419710	      0.01000000	      0.08585379	      0.00000000	      0.00000000
      0.38034227	     -0.00000000	      0.00000000	      0.00000000	      0.00000000	      0.00000000	      0.00000000	      0.00000000	      0.00000000	      0.47968695	     -1.43724601	     -0.00000000	     -0.00000000	    -62.79558008	   -126.48610818	    120.73411514	    229.00976532	      0.00000000	      0.00000000	      0.95485607	      0.18725871	      0.99979013	      0.17038881	      0.51512005	      0.06420996	      0.01000000	      0.08583142	      0.00000000	      0.00000000
      0.38071726	     -0.00000000	      0.00000000	      0.00000000	      0.00000000	      0.00000000	      0.00000000	      0.00000000	      0.00000000	      0.47914877	     -1.43305246	     -0.00000000	     -0.00000000	    -62.84293710	   -126.08615192	    120.81984996	    228.24532102	      0.00000000	      0.00000000	      0.95572344	      0.18731151	      0.99979403	      0.17042591	      0.51784624	      0.06422494	      0.01000000	      0.08580525	      0.00000000	      0.00000000
      0.38109226	     -0.00000000	      0.00000000	      0.00000000	      0.00000000	      0.00000000	      0.00000000	      0.00000000	      0.00000000	      0.47861217	     -1.42885342	     -0.00000000	     -0.00000000	    -62.89014412	   -125.68613956	    120.90529817	    227.48123475	      0.00000000	      0.00000000	      0.95657358	      0.18736433	      0.99979786	      0.17046294	      0.52057244	      0.06423988	      0.01000000	      0.08577908	      0.00000000	      0.00000000
      0.38140797	     -0.00000000	      0.00000000	      0.00000000	      0.00000000	      0.00000000	      0.00000000	      0.00000000	      0.00000000	      0.47816162	     -1.42531414	     -0.00000000	     -0.00000000	    -62.92977101	   -125.34934274	    120.97701419	    226.83812082	      0.00000000	      0.00000000	      0.95727622	      0.18740881	      0.99980102	      0.17049405	      0.52286760	      0.06425240	      0.01000000	      0.08575705	      0.00000000	      0.00000000
      0.38180534	     -0.00000000	      0.00000000	      0.00000000	      0.00000000	      0.00000000	      0.00000000	      0.00000000	      0.00000000	      0.47759614	     -1.42085418	     -0.00000000	     -0.00000000	    -62.97949656	   -124.92539232	    121.06699158	    226.02897822	      0.00000000	      0.00000000	      0.95814395	      0.18746480	      0.99980494	      0.17053314	      0.52575643	      0.06426811	      0.01000000	      0.08572933	      0.00000000	      0.00000000
      0.38220270	     -0.00000000	      0.00000000	      0.00000000	      0.00000000	      0.00000000	      0.00000000	      0.00000000	      0.00000000	      0.47703242	     -1.41638858	     -0.00000000	     -0.00000000	    -63.02905364	   -124.50140329	    121.15664751	    225.22024804	      0.00000000	      0.00000000	      0.95899349	      0.18752079	      0.99980878	      0.17057215	      0.52864525	      0.06428375	      0.01000000	      0.08570162	      0.00000000	      0.00000000
      0.38244459	     -0.00000000	      0.00000000	      0.00000000	      0.00000000	      0.00000000	      0.00000000	      0.00000000	      0.00000000	      0.47669014	     -1.41366756	     -0.00000000	     -0.00000000	    -63.05913778	   -124.24329843	    121.21106598	    224.72811220	      0.00000000	      0.00000000	      0.95950189	      0.18755488	      0.99981107	      0.17059585	      0.53040375	      0.06429324	      0.01000000	      0.08568476	      0.00000000	      0.00000000
      0.38282262	     -0.00000000	      0.00000000	      0.00000000	      0.00000000	      0.00000000	      0.00000000	      0.00000000	      0.00000000	      0.47615654	     -1.40941110	     -0.00000000	     -0.00000000	    -63.10602917	   -123.83991141	    121.29587452	    223.95922221	      0.00000000	      0.00000000	      0.96028347	      0.18760815	      0.99981461	      0.17063282	      0.53315200	      0.06430802	      0.01000000	      0.08565840	      0.00000000	      0.00000000
      0.38320065	     -0.00000000	      0.00000000	      0.00000000	      0.00000000	      0.00000000	      0.00000000	      0.00000000	      0.00000000	      0.47562455	     -1.40514994	     -0.00000000	     -0.00000000	    -63.15276806	   -123.43650121	    121.38039246	    223.19081847	      0.00000000	      0.00000000	      0.96104950	      0.18766141	      0.99981808	      0.17066972	      0.53590024	      0.06432273	      0.01000000	      0.08563206	      0.00000000	      0.00000000
      0.38352141	     -0.00000000	      0.00000000	      0.00000000	      0.00000000	      0.00000000	      0.00000000	      0.00000000	      0.00000000	      0.47517441	     -1.40153075	     -0.00000000	     -0.00000000	    -63.19230660	   -123.09420768	    121.45187851	    222.53899674	      0.00000000	      0.00000000	      0.96168754	      0.18770660	      0.99982098	      0.17070097	      0.53823214	      0.06433516	      0.01000000	      0.08560971	      0.00000000	      0.00000000
      0.38384217	     -0.00000000	      0.00000000	      0.00000000	      0.00000000	      0.00000000	      0.00000000	      0.00000000	      0.00000000	      0.47472544	     -1.39790837	     -0.00000000	     -0.00000000	    -63.23173534	   -122.75190604	    121.52315553	    221.88753277	      0.00000000	      0.00000000	      0.96231483	      0.18775177	      0.99982383	      0.17073217	      0.54056403	      0.06434755	      0.01000000	      0.08558736	      0.00000000	      0.00000000
      0.38417667	     -0.00000000	      0.00000000	      0.00000000	      0.00000000	      0.00000000	      0.00000000	      0.00000000	      0.00000000	      0.47425846	     -1.39412744	     -0.00000000	     -0.00000000	    -63.27273677	   -122.39494049	    121.59726445	    221.20840261	      0.00000000	      0.00000000	      0.96295775	      0.18779888	      0.99982675	      0.17076464	      0.54299586	      0.06436042	      0.01000000	      0.08556406	      0.00000000	      0.00000000
      0.38458262	     -0.00000000	      0.00000000	      0.00000000	      0.00000000	      0.00000000	      0.00000000	      0.00000000	      0.00000000	      0.47369345	     -1.38953458	     -0.00000000	     -0.00000000	    -63.32233495	   -121.96174008	    121.68689658	    220.38466387	      0.00000000	      0.00000000	      0.96372286	      0.18785602	      0.99983023	      0.17080396	      0.54594708	      0.06437598	      0.01000000	      0.08553579	      0.00000000	      0.00000000
      0.38498857	     -0.00000000	      0.00000000	      0.00000000	      0.00000000	      0.00000000	      0.00000000	      0.00000000	      0.00000000	      0.47313030	     -1.38493705	     -0.00000000	     -0.00000000	    -63.37175726	   -121.52855199	    121.77619441	    219.56143305	      0.00000000	      0.00000000	      0.96447173	      0.18791314	      0.99983364	      0.17084319	      0.54889830	      0.06439145	      0.01000000	      0.08550753	      0.00000000	      0.00000000
      0.38534542	     -0.00000000	      0.00000000	      0.00000000	      0.00000000	      0.00000000	      0.00000000	      0.00000000	      0.00000000	      0.47263681	     -1.38089189	     -0.00000000	     -0.00000000	    -63.41505656	   -121.14777887	    121.85441543	    218.83814722	      0.00000000	      0.00000000	      0.96511690	      0.18796332	      0.99983659	      0.17087760	      0.55149256	      0.06440499	      0.01000000	      0.08548269	      0.00000000	      0.00000000
      0.38570227	     -0.00000000	      0.00000000	      0.00000000	      0.00000000	      0.00000000	      0.00000000	      0.00000000	      0.00000000	      0.47214477	     -1.37684335	     -0.00000000	     -0.00000000	    -63.45821998	   -120.76702395	    121.93237843	    218.11528415	      0.00000000	      0.00000000	      0.96575005	      0.18801348	      0.99983948	      0.17091194	      0.55408682	      0.06441847	      0.01000000	      0.08545785	      0.00000000	      0.00000000
      0.38607100	     -0.00000000	      0.00000000	      0.00000000	      0.00000000	      0.00000000	      0.00000000	      0.00000000	      0.00000000	      0.47163786	     -1.37265658	     -0.00000000	     -0.00000000	    -63.50267784	   -120.37362048	    122.01266638	    217.36872784	      0.00000000	      0.00000000	      0.96639189	      0.18806528	      0.99984241	      0.17094735	      0.55676747	      0.06443234	      0.01000000	      0.08543220	      0.00000000	      0.00000000
      0.38643973	     -0.00000000	      0.00000000	      0.00000000	      0.00000000	      0.00000000	      0.00000000	      0.00000000	      0.00000000	      0.47113249	     -1.36846645	     -0.00000000	     -0.00000000	    -63.54699064	   -119.98024363	    122.09267913	    216.62266852	      0.00000000	      0.00000000	      0.96702140	      0.18811704	      0.99984529	      0.17098268	      0.55944811	      0.06444614	      0.01000000	      0.08540655	      0.00000000	      0.00000000
      0.38669073	     -0.00000000	      0.00000000	      0.00000000	      0.00000000	      0.00000000	      0.00000000	      0.00000000	      0.00000000	      0.47078936	     -1.36561227	     -0.00000000	     -0.00000000	    -63.57707235	   -119.71248532	    122.14698821	    216.11503713	      0.00000000	      0.00000000	      0.96744300	      0.18815226	      0.99984722	      0.17100669	      0.56127288	      0.06445549	      0.01000000	      0.08538909	      0.00000000	      0.00000000
      0.38706618	     -0.00000000	      0.00000000	      0.00000000	      0.00000000	      0.00000000	      0.00000000	      0.00000000	      0.00000000	      0.47027745	     -1.36134027	     -0.00000000	     -0.00000000	    -63.62194288	   -119.31201138	    122.22798550	    215.35607082	      0.00000000	      0.00000000	      0.96806333	      0.18820491	      0.99985006	      0.17104253	      0.56400236	      0.06446943	      0.01000000	      0.08536298	      0.00000000	      0.00000000
      0.38744162	     -0.00000000	      0.00000000	      0.00000000	      0.00000000	      0.00000000	      0.00000000	      0.00000000	      0.00000000	      0.46976714	     -1.35706509	     -0.00000000	     -0.00000000	    -63.66666306	   -118.91157245	    122.30869794	    214.59770992	      0.00000000	      0.00000000	      0.96867156	      0.18825751	      0.99985285	      0.17107829	      0.56673184	      0.06448330	      0.01000000	      0.08533688	      0.00000000	      0.00000000
      0.38775396	     -0.00000000	      0.00000000	      0.00000000	      0.00000000	      0.00000000	      0.00000000	      0.00000000	      0.00000000	      0.46934383	     -1.35350618	     -0.00000000	     -0.00000000	    -63.70375179	   -118.57848705	    122.37562674	    213.96706883	      0.00000000	      0.00000000	      0.96916851	      0.18830124	      0.99985513	      0.17110798	      0.56900253	      0.06449479	      0.01000000	      0.08531517	      0.00000000	      0.00000000
      0.38806630	     -0.00000000	      0.00000000	      0.00000000	      0.00000000	      0.00000000	      0.00000000	      0.00000000	      0.00000000	      0.46892163	     -1.34994520	     -0.00000000	     -0.00000000	    -63.74073649	   -118.24543141	    122.44235862	    213.33685156	      0.00000000	      0.00000000	      0.96965739	      0.18834493	      0.99985737	      0.17113762	      0.57127322	      0.06450623	      0.01000000	      0.08529347	      0.00000000	      0.00000000
      0.38839824	     -0.00000000	      0.00000000	      0.00000000	      0.00000000	      0.00000000	      0.00000000	      0.00000000	      0.00000000	      0.46847416	     -1.34615863	     -0.00000000	     -0.00000000	    -63.77992755	   -117.89152507	    122.51306149	    212.66742554	      0.00000000	      0.00000000	      0.97016825	      0.18839133	      0.99985972	      0.17116905	      0.57368637	      0.06451833	      0.01000000	      0.08527041	      0.00000000	      0.00000000
      0.38873017	     -0.00000000	      0.00000000	      0.00000000	      0.00000000	      0.00000000	      0.00000000	      0.00000000	      0.00000000	      0.46802796	     -1.34236989	     -0.00000000	     -0.00000000	    -63.81900115	   -117.53766132	    122.58354222	    211.99843325	      0.00000000	      0.00000000	      0.97067032	      0.18843769	      0.99986203	      0.17120042	      0.57609952	      0.06453038	      0.01000000	      0.08524735	      0.00000000	      0.00000000
      0.38909601	     -0.00000000	      0.00000000	      0.00000000	      0.00000000	      0.00000000	      0.00000000	      0.00000000	      0.00000000	      0.46753763	     -1.33819173	     -0.00000000	     -0.00000000	    -63.86192958	   -117.14771324	    122.66096454	    211.26153172	      0.00000000	      0.00000000	      0.97121368	      0.18848874	      0.99986453	      0.17123492	      0.57875915	      0.06454360	      0.01000000	      0.08522194	      0.00000000	      0.00000000
      0.38946185	     -0.00000000	      0.00000000	      0.00000000	      0.00000000	      0.00000000	      0.00000000	      0.00000000	      0.00000000	      0.46704883	     -1.33401111	     -0.00000000	     -0.00000000	    -63.90471536	   -116.75782150	    122.73811737	    210.52519734	      0.00000000	      0.00000000	      0.97174675	      0.18853973	      0.99986699	      0.17126935	      0.58141878	      0.06455675	      0.01000000	      0.08519654	      0.00000000	      0.00000000
      0.38975650	     -0.00000000	      0.00000000	      0.00000000	      0.00000000	      0.00000000	      0.00000000	      0.00000000	      0.00000000	      0.46665626	     -1.33064221	     -0.00000000	     -0.00000000	    -63.93907236	   -116.44384346	    122.80006232	    209.93245262	      0.00000000	      0.00000000	      0.97216875	      0.18858076	      0.99986893	      0.17129701	      0.58356090	      0.06456730	      0.01000000	      0.08517608	      0.00000000	      0.00000000
      0.39014500	     -0.00000000	      0.00000000	      0.00000000	      0.00000000	      0.00000000	      0.00000000	      0.00000000	      0.00000000	      0.46614018	     -1.32619818	     -0.00000000	     -0.00000000	    -63.98422931	   -116.02994358	    122.88146741	    209.15143491	      0.00000000	      0.00000000	      0.97271533	      0.18863480	      0.99987145	      0.17133342	      0.58638522	      0.06458114	      0.01000000	      0.08514912	      0.00000000	      0.00000000
      0.39053349	     -0.00000000	      0.00000000	      0.00000000	      0.00000000	      0.00000000	      0.00000000	      0.00000000	      0.00000000	      0.46562583	     -1.32175168	     -0.00000000	     -0.00000000	    -64.02922548	   -115.61611573	    122.96256921	    208.37110591	      0.00000000	      0.00000000	      0.97325096	      0.18868878	      0.99987393	      0.17136973	      0.58920953	      0.06459490	      0.01000000	      0.08512216	      0.00000000	      0.00000000
      0.39083731	     -0.00000000	      0.00000000	      0.00000000	      0.00000000	      0.00000000	      0.00000000	      0.00000000	      0.00000000	      0.46522478	     -1.31827262	     -0.00000000	     -0.00000000	    -64.06430278	   -115.29254614	    123.02578379	    207.76115437	      0.00000000	      0.00000000	      0.97366236	      0.18873094	      0.99987583	      0.17139807	      0.59141828	      0.06460561	      0.01000000	      0.08510108	      0.00000000	      0.00000000
      0.39114113	     -0.00000000	      0.00000000	      0.00000000	      0.00000000	      0.00000000	      0.00000000	      0.00000000	      0.00000000	      0.46482479	     -1.31479216	     -0.00000000	     -0.00000000	    -64.09928177	   -114.96902417	    123.08881311	    207.15163865	      0.00000000	      0.00000000	      0.97406731	      0.18877305	      0.99987770	      0.17142636	      0.59362704	      0.06461628	      0.01000000	      0.08508001	      0.00000000	      0.00000000
      0.39148509	     -0.00000000	      0.00000000	      0.00000000	      0.00000000	      0.00000000	      0.00000000	      0.00000000	      0.00000000	      0.46437323	     -1.31085019	     -0.00000000	     -0.00000000	    -64.13876405	   -114.60282302	    123.15994731	    206.46198018	      0.00000000	      0.00000000	      0.97451811	      0.18882068	      0.99987979	      0.17145831	      0.59612765	      0.06462830	      0.01000000	      0.08505615	      0.00000000	      0.00000000
      0.39182905	     -0.00000000	      0.00000000	      0.00000000	      0.00000000	      0.00000000	      0.00000000	      0.00000000	      0.00000000	      0.46392302	     -1.30690656	     -0.00000000	     -0.00000000	    -64.17812039	   -114.23669010	    123.23084438	    205.77285251	      0.00000000	      0.00000000	      0.97496092	      0.18886825	      0.99988184	      0.17149020	      0.59862826	      0.06464026	      0.01000000	      0.08503230	      0.00000000	      0.00000000
      0.39215274	     -0.00000000	      0.00000000	      0.00000000	      0.00000000	      0.00000000	      0.00000000	      0.00000000	      0.00000000	      0.46350060	     -1.30319400	     -0.00000000	     -0.00000000	    -64.21504113	   -113.89221627	    123.29734470	    205.12475765	      0.00000000	      0.00000000	      0.97537046	      0.18891296	      0.99988373	      0.17152014	      0.60098143	      0.06465146	      0.01000000	      0.08500987	      0.00000000	      0.00000000
      0.39254882	     -0.00000000	      0.00000000	      0.00000000	      0.00000000	      0.00000000	      0.00000000	      0.00000000	      0.00000000	      0.46298532	     -1.29864916	     -0.00000000	     -0.00000000	    -64.26006870	   -113.47078170	    123.37843465	    204.33228895	      0.00000000	      0.00000000	      0.97586234	      0.18896759	      0.99988601	      0.17155670	      0.60386095	      0.06466510	      0.01000000	      0.08498242	      0.00000000	      0.00000000
      0.39294491	     -0.00000000	      0.00000000	      0.00000000	      0.00000000	      0.00000000	      0.00000000	      0.00000000	      0.00000000	      0.46247185	     -1.29410240	     -0.00000000	     -0.00000000	    -64.30492936	   -113.04944839	    123.45921084	    203.54052506	      0.00000000	      0.00000000	      0.97634422	      0.18902214	      0.99988825	      0.17159316	      0.60674048	      0.06467866	      0.01000000	      0.08495497	      0.00000000	      0.00000000
      0.39319368	     -0.00000000	      0.00000000	      0.00000000	      0.00000000	      0.00000000	      0.00000000	      0.00000000	      0.00000000	      0.46215026	     -1.29124574	     -0.00000000	     -0.00000000	    -64.33302000	   -112.78487549	    123.50978423	    203.04354730	      0.00000000	      0.00000000	      0.97664185	      0.18905635	      0.99988963	      0.17161601	      0.60854905	      0.06468714	      0.01000000	      0.08493774	      0.00000000	      0.00000000
      0.39359643	     -0.00000000	      0.00000000	      0.00000000	      0.00000000	      0.00000000	      0.00000000	      0.00000000	      0.00000000	      0.46163115	     -1.28661952	     -0.00000000	     -0.00000000	    -64.37835742	   -112.35664700	    123.59139730	    202.23944919	      0.00000000	      0.00000000	      0.97711565	      0.18911167	      0.99989183	      0.17165293	      0.61147700	      0.06470080	      0.01000000	      0.08490984	      0.00000000	      0.00000000
      0.39391841	     -0.00000000	      0.00000000	      0.00000000	      0.00000000	      0.00000000	      0.00000000	      0.00000000	      0.00000000	      0.46121747	     -1.28291972	     -0.00000000	     -0.00000000	    -64.41447960	   -112.01435892	    123.65641221	    201.59728627	      0.00000000	      0.00000000	      0.97748740	      0.18915583	      0.99989356	      0.17168238	      0.61381783	      0.06471167	      0.01000000	      0.08488755	      0.00000000	      0.00000000
      0.39424040	     -0.00000000	      0.00000000	      0.00000000	      0.00000000	      0.00000000	      0.00000000	      0.00000000	      0.00000000	      0.46080499	     -1.27921886	     -0.00000000	     -0.00000000	    -64.45049159	   -111.67216221	    123.72122041	    200.95535773	      0.00000000	      0.00000000	      0.97785301	      0.18919992	      0.99989526	      0.17171176	      0.61615866	      0.06472248	      0.01000000	      0.08486525	      0.00000000	      0.00000000
      0.39456238	     -0.00000000	      0.00000000	      0.00000000	      0.00000000	      0.00000000	      0.00000000	      0.00000000	      0.00000000	      0.46039369	     -1.27551700	     -0.00000000	     -0.00000000	    -64.48639340	   -111.33003366	    123.78582200	    200.31402710	      0.00000000	      0.00000000	      0.97821258	      0.18924396	      0.99989693	      0.17174109	      0.61849949	      0.06473325	      0.01000000	      0.08484297	      0.00000000	      0.00000000
      0.39488298	     -0.00000000	      0.00000000	      0.00000000	      0.00000000	      0.00000000	      0.00000000	      0.00000000	      0.00000000	      0.45998536	     -1.27183016	     -0.00000000	     -0.00000000	    -64.52203084	   -110.98946793	    123.84993969	    199.67581533	      0.00000000	      0.00000000	      0.97856471	      0.18928774	      0.99989857	      0.17177022	      0.62083022	      0.06474391	      0.01000000	      0.08482078	      0.00000000	      0.00000000
      0.39520358	     -0.00000000	      0.00000000	      0.00000000	      0.00000000	      0.00000000	      0.00000000	      0.00000000	      0.00000000	      0.45957820	     -1.26814243	     -0.00000000	     -0.00000000	    -64.55755910	   -110.64897823	    123.91385285	    199.03812595	      0.00000000	      0.00000000	      0.97891105	      0.18933145	      0.99990018	      0.17179929	      0.62316095	      0.06475453	      0.01000000	      0.08479860	      0.00000000	      0.00000000
      0.39551620	     -0.00000000	      0.00000000	      0.00000000	      0.00000000	      0.00000000	      0.00000000	      0.00000000	      0.00000000	      0.45918231	     -1.26454556	     -0.00000000	     -0.00000000	    -64.59209887	   -110.31703670	    123.97598004	    198.41668961	      0.00000000	      0.00000000	      0.97924331	      0.18937401	      0.99990173	      0.17182758	      0.62543373	      0.06476483	      0.01000000	      0.08477697	      0.00000000	      0.00000000
      0.39590413	     -0.00000000	      0.00000000	      0.00000000	      0.00000000	      0.00000000	      0.00000000	      0.00000000	      0.00000000	      0.45869263	     -1.26008129	     -0.00000000	     -0.00000000	    -64.63481359	   -109.90525495	    124.05280112	    197.64618355	      0.00000000	      0.00000000	      0.97964821	      0.18942674	      0.99990362	      0.17186260	      0.62825392	      0.06477755	      0.01000000	      0.08475014	      0.00000000	      0.00000000
      0.39629205	     -0.00000000	      0.00000000	      0.00000000	      0.00000000	      0.00000000	      0.00000000	      0.00000000	      0.00000000	      0.45820468	     -1.25561592	     -0.00000000	     -0.00000000	    -64.67736860	   -109.49359390	    124.12932344	    196.87641986	      0.00000000	      0.00000000	      0.98004510	      0.18947937	      0.99990547	      0.17189753	      0.63107412	      0.06479020	      0.01000000	      0.08472332	      0.00000000	      0.00000000
      0.39658364	     -0.00000000	      0.00000000	      0.00000000	      0.00000000	      0.00000000	      0.00000000	      0.00000000	      0.00000000	      0.45783905	     -1.25225881	     -0.00000000	     -0.00000000	    -64.70925019	   -109.18425419	    124.18664536	    196.29821708	      0.00000000	      0.00000000	      0.98033824	      0.18951887	      0.99990684	      0.17192372	      0.63319394	      0.06479966	      0.01000000	      0.08470316	      0.00000000	      0.00000000
      0.39695075	     -0.00000000	      0.00000000	      0.00000000	      0.00000000	      0.00000000	      0.00000000	      0.00000000	      0.00000000	      0.45738011	     -1.24803134	     -0.00000000	     -0.00000000	    -64.74926182	   -108.79488962	    124.25857571	    195.57080559	      0.00000000	      0.00000000	      0.98070110	      0.18956851	      0.99990853	      0.17195663	      0.63586285	      0.06481151	      0.01000000	      0.08467779	      0.00000000	      0.00000000
      0.39731786	     -0.00000000	      0.00000000	      0.00000000	      0.00000000	      0.00000000	      0.00000000	      0.00000000	      0.00000000	      0.45692271	     -1.24380307	     -0.00000000	     -0.00000000	    -64.78913052	   -108.40563971	    124.33023914	    194.84406019	      0.00000000	      0.00000000	      0.98105718	      0.18961805	      0.99991020	      0.17198945	      0.63853176	      0.06482329	      0.01000000	      0.08465242	      0.00000000	      0.00000000
      0.39761193	     -0.00000000	      0.00000000	      0.00000000	      0.00000000	      0.00000000	      0.00000000	      0.00000000	      0.00000000	      0.45655745	     -1.24041561	     -0.00000000	     -0.00000000	    -64.82096291	   -108.09393299	    124.38745027	    194.26234314	      0.00000000	      0.00000000	      0.98133759	      0.18965767	      0.99991151	      0.17201568	      0.64066961	      0.06483269	      0.01000000	      0.08463211	      0.00000000	      0.00000000
      0.39800327	     -0.00000000	      0.00000000	      0.00000000	      0.00000000	      0.00000000	      0.00000000	      0.00000000	      0.00000000	      0.45607291	     -1.23590692	     -0.00000000	     -0.00000000	    -64.86318315	   -107.67923831	    124.46332137	    193.48878991	      0.00000000	      0.00000000	      0.98170423	      0.18971030	      0.99991322	      0.17205051	      0.64351463	      0.06484512	      0.01000000	      0.08460508	      0.00000000	      0.00000000
      0.39839461	     -0.00000000	      0.00000000	      0.00000000	      0.00000000	      0.00000000	      0.00000000	      0.00000000	      0.00000000	      0.45559013	     -1.23139753	     -0.00000000	     -0.00000000	    -64.90524113	   -107.26467309	    124.53888989	    192.71610719	      0.00000000	      0.00000000	      0.98206358	      0.18976282	      0.99991490	      0.17208524	      0.64635966	      0.06485748	      0.01000000	      0.08457805	      0.00000000	      0.00000000
      0.39867238	     -0.00000000	      0.00000000	      0.00000000	      0.00000000	      0.00000000	      0.00000000	      0.00000000	      0.00000000	      0.45524853	     -1.22819632	     -0.00000000	     -0.00000000	    -64.93499584	   -106.97050774	    124.59234568	    192.16793055	      0.00000000	      0.00000000	      0.98231430	      0.18980003	      0.99991608	      0.17210984	      0.64837909	      0.06486621	      0.01000000	      0.08455888	      0.00000000	      0.00000000
      0.39895016	     -0.00000000	      0.00000000	      0.00000000	      0.00000000	      0.00000000	      0.00000000	      0.00000000	      0.00000000	      0.45490781	     -1.22499481	     -0.00000000	     -0.00000000	    -64.96466885	   -106.67640801	    124.64564928	    191.62021721	      0.00000000	      0.00000000	      0.98256147	      0.18983718	      0.99991724	      0.17213439	      0.65039852	      0.06487491	      0.01000000	      0.08453970	      0.00000000	      0.00000000
      0.39928221	     -0.00000000	      0.00000000	      0.00000000	      0.00000000	      0.00000000	      0.00000000	      0.00000000	      0.00000000	      0.45450168	     -1.22116735	     -0.00000000	     -0.00000000	    -65.00003296	   -106.32493876	    124.70916915	    190.96590820	      0.00000000	      0.00000000	      0.98285235	      0.18988152	      0.99991860	      0.17216368	      0.65281255	      0.06488525	      0.01000000	      0.08451679	      0.00000000	      0.00000000
      0.39961427	     -0.00000000	      0.00000000	      0.00000000	      0.00000000	      0.00000000	      0.00000000	      0.00000000	      0.00000000	      0.45409682	     -1.21733955	     -0.00000000	     -0.00000000	    -65.03528038	   -105.97357180	    124.77247184	    190.31217431	      0.00000000	      0.00000000	      0.98313831	      0.18992578	      0.99991994	      0.17219289	      0.65522659	      0.06489554	      0.01000000	      0.08449388	      0.00000000	      0.00000000
      0.39993414	     -0.00000000	      0.00000000	      0.00000000	      0.00000000	      0.00000000	      0.00000000	      0.00000000	      0.00000000	      0.45370802	     -1.21365192	     -0.00000000	     -0.00000000	    -65.06912399	   -105.63520292	    124.83324628	    189.68289060	      0.00000000	      0.00000000	      0.98340922	      0.18996832	      0.99992121	      0.17222097	      0.65755204	      0.06490541	      0.01000000	      0.08447181	      0.00000000	      0.00000000
      0.40031862	     -0.00000000	      0.00000000	      0.00000000	      0.00000000	      0.00000000	      0.00000000	      0.00000000	      0.00000000	      0.45324225	     -1.20921912	     -0.00000000	     -0.00000000	    -65.10966032	   -105.22862008	    124.90603004	    188.92716400	      0.00000000	      0.00000000	      0.98372901	      0.19001936	      0.99992271	      0.17225464	      0.66034719	      0.06491720	      0.01000000	      0.08444529	      0.00000000	      0.00000000
      0.40070310	     -0.00000000	      0.00000000	      0.00000000	      0.00000000	      0.00000000	      0.00000000	      0.00000000	      0.00000000	      0.45277818	     -1.20478602	     -0.00000000	     -0.00000000	    -65.15004035	   -104.82218184	    124.97852337	    188.17217842	      0.00000000	      0.00000000	      0.98404257	      0.19007029	      0.99992418	      0.17228822	      0.66314235	      0.06492892	      0.01000000	      0.08441879	      0.00000000	      0.00000000
      0.40103819	     -0.00000000	      0.00000000	      0.00000000	      0.00000000	      0.00000000	      0.00000000	      0.00000000	      0.00000000	      0.45237511	     -1.20092211	     -0.00000000	     -0.00000000	    -65.18510658	   -104.46806898	    125.04146907	    187.51471843	      0.00000000	      0.00000000	      0.98431087	      0.19011457	      0.99992544	      0.17231740	      0.66557850	      0.06493908	      0.01000000	      0.08439569	      0.00000000	      0.00000000
      0.40137329	     -0.00000000	      0.00000000	      0.00000000	      0.00000000	      0.00000000	      0.00000000	      0.00000000	      0.00000000	      0.45197333	     -1.19705806	     -0.00000000	     -0.00000000	    -65.22005416	   -104.11406789	    125.10419454	    186.85783187	      0.00000000	      0.00000000	      0.98457460	      0.19015877	      0.99992668	      0.17234652	      0.66801465	      0.06494919	      0.01000000	      0.08437259	      0.00000000	      0.00000000
      0.40172777	     -0.00000000	      0.00000000	      0.00000000	      0.00000000	      0.00000000	      0.00000000	      0.00000000	      0.00000000	      0.45154972	     -1.19297042	     -0.00000000	     -0.00000000	    -65.25689383	   -103.73972056	    125.17030825	    186.16351409	      0.00000000	      0.00000000	      0.98484870	      0.19020543	      0.99992797	      0.17237725	      0.67059169	      0.06495983	      0.01000000	      0.08434817	      0.00000000	      0.00000000
      0.40208224	     -0.00000000	      0.00000000	      0.00000000	      0.00000000	      0.00000000	      0.00000000	      0.00000000	      0.00000000	      0.45112757	     -1.18888271	     -0.00000000	     -0.00000000	    -65.29360083	   -103.36549859	    125.23617595	    185.46987285	      0.00000000	      0.00000000	      0.98511788	      0.19025198	      0.99992923	      0.17240790	      0.67316873	      0.06497040	      0.01000000	      0.08432375	      0.00000000	      0.00000000
      0.40235285	     -0.00000000	      0.00000000	      0.00000000	      0.00000000	      0.00000000	      0.00000000	      0.00000000	      0.00000000	      0.45080627	     -1.18576210	     -0.00000000	     -0.00000000	    -65.32153393	   -103.07990532	    125.28629436	    184.94072166	      0.00000000	      0.00000000	      0.98532011	      0.19028745	      0.99993018	      0.17243124	      0.67513606	      0.06497844	      0.01000000	      0.08430511	      0.00000000	      0.00000000
      0.40272950	     -0.00000000	      0.00000000	      0.00000000	      0.00000000	      0.00000000	      0.00000000	      0.00000000	      0.00000000	      0.45036048	     -1.18141877	     -0.00000000	     -0.00000000	    -65.36028334	   -102.68253879	    125.35581226	    184.20480566	      0.00000000	      0.00000000	      0.98559697	      0.19033671	      0.99993149	      0.17246366	      0.67787425	      0.06498956	      0.01000000	      0.08427917	      0.00000000	      0.00000000
      0.40310614	     -0.00000000	      0.00000000	      0.00000000	      0.00000000	      0.00000000	      0.00000000	      0.00000000	      0.00000000	      0.44991632	     -1.17707550	     -0.00000000	     -0.00000000	    -65.39888311	   -102.28531203	    125.42505312	    183.46973835	      0.00000000	      0.00000000	      0.98586855	      0.19038586	      0.99993277	      0.17249598	      0.68061243	      0.06500062	      0.01000000	      0.08425325	      0.00000000	      0.00000000
      0.40338663	     -0.00000000	      0.00000000	      0.00000000	      0.00000000	      0.00000000	      0.00000000	      0.00000000	      0.00000000	      0.44958662	     -1.17384109	     -0.00000000	     -0.00000000	    -65.42753150	   -101.98960184	    125.47643756	    182.92263998	      0.00000000	      0.00000000	      0.98606743	      0.19042238	      0.99993370	      0.17252000	      0.68265158	      0.06500882	      0.01000000	      0.08423394	      0.00000000	      0.00000000
      0.40366712	     -0.00000000	      0.00000000	      0.00000000	      0.00000000	      0.00000000	      0.00000000	      0.00000000	      0.00000000	      0.44925782	     -1.17060677	     -0.00000000	     -0.00000000	    -65.45609696	   -101.69396948	    125.52766861	    182.37602749	      0.00000000	      0.00000000	      0.98626348	      0.19045883	      0.99993463	      0.17254397	      0.68469073	      0.06501697	      0.01000000	      0.08421464	      0.00000000	      0.00000000
      0.40398603	     -0.00000000	      0.00000000	      0.00000000	      0.00000000	      0.00000000	      0.00000000	      0.00000000	      0.00000000	      0.44888509	     -1.16692948	     -0.00000000	     -0.00000000	    -65.48847504	   -101.35794292	    125.58573189	    181.75496300	      0.00000000	      0.00000000	      0.98648301	      0.19050019	      0.99993566	      0.17257116	      0.68700924	      0.06502620	      0.01000000	      0.08419270	      0.00000000	      0.00000000
      0.40430494	     -0.00000000	      0.00000000	      0.00000000	      0.00000000	      0.00000000	      0.00000000	      0.00000000	      0.00000000	      0.44851352	     -1.16325236	     -0.00000000	     -0.00000000	    -65.52074596	   -101.02202403	    125.64359719	    181.13444500	      0.00000000	      0.00000000	      0.98669899	      0.19054147	      0.99993668	      0.17259828	      0.68932774	      0.06503539	      0.01000000	      0.08417076	      0.00000000	      0.00000000
      0.40464374	     -0.00000000	      0.00000000	      0.00000000	      0.00000000	      0.00000000	      0.00000000	      0.00000000	      0.00000000	      0.44812008	     -1.15934622	     -0.00000000	     -0.00000000	    -65.55491119	   -100.66528958	    125.70485286	    180.47576622	      0.00000000	      0.00000000	      0.98692462	      0.19058522	      0.99993774	      0.17262703	      0.69179077	      0.06504509	      0.01000000	      0.08414746	      0.00000000	      0.00000000
      0.40498253	     -0.00000000	      0.00000000	      0.00000000	      0.00000000	      0.00000000	      0.00000000	      0.00000000	      0.00000000	      0.44772796	     -1.15544033	     -0.00000000	     -0.00000000	    -65.58895557	   -100.30867771	    125.76588549	    179.81771407	      0.00000000	      0.00000000	      0.98714639	      0.19062888	      0.99993879	      0.17265570	      0.69425380	      0.06505474	      0.01000000	      0.08412417	      0.00000000	      0.00000000
      0.40527725	     -0.00000000	      0.00000000	      0.00000000	      0.00000000	      0.00000000	      0.00000000	      0.00000000	      0.00000000	      0.44738793	     -1.15204279	     -0.00000000	     -0.00000000	    -65.61847289	    -99.99856256	    125.81879715	    179.24570467	      0.00000000	      0.00000000	      0.98733621	      0.19066677	      0.99993968	      0.17268059	      0.69639641	      0.06506310	      0.01000000	      0.08410391	      0.00000000	      0.00000000
      0.40565627	     -0.00000000	      0.00000000	      0.00000000	      0.00000000	      0.00000000	      0.00000000	      0.00000000	      0.00000000	      0.44695211	     -1.14767379	     -0.00000000	     -0.00000000	    -65.65629866	    -99.59988856	    125.88659534	    178.51071394	      0.00000000	      0.00000000	      0.98757618	      0.19071538	      0.99994081	      0.17271251	      0.69915188	      0.06507378	      0.01000000	      0.08407786	      0.00000000	      0.00000000
      0.40603529	     -0.00000000	      0.00000000	      0.00000000	      0.00000000	      0.00000000	      0.00000000	      0.00000000	      0.00000000	      0.44651795	     -1.14330522	     -0.00000000	     -0.00000000	    -65.69397337	    -99.20136798	    125.95411510	    177.77655307	      0.00000000	      0.00000000	      0.98781156	      0.19076387	      0.99994193	      0.17274435	      0.70190734	      0.06508440	      0.01000000	      0.08405182	      0.00000000	      0.00000000
      0.40632970	     -0.00000000	      0.00000000	      0.00000000	      0.00000000	      0.00000000	      0.00000000	      0.00000000	      0.00000000	      0.44618185	     -1.13991218	     -0.00000000	     -0.00000000	    -65.72313365	    -98.89192887	    126.00637034	    177.20667072	      0.00000000	      0.00000000	      0.98799128	      0.19080144	      0.99994277	      0.17276901	      0.70404770	      0.06509260	      0.01000000	      0.08403159	      0.00000000	      0.00000000
      0.40662411	     -0.00000000	      0.00000000	      0.00000000	      0.00000000	      0.00000000	      0.00000000	      0.00000000	      0.00000000	      0.44584675	     -1.13651945	     -0.00000000	     -0.00000000	    -65.75220284	    -98.58258180	    126.05845786	    176.63731361	      0.00000000	      0.00000000	      0.98816833	      0.19083893	      0.99994361	      0.17279362	      0.70618805	      0.06510077	      0.01000000	      0.08401137	      0.00000000	      0.00000000
      0.40691339	     -0.00000000	      0.00000000	      0.00000000	      0.00000000	      0.00000000	      0.00000000	      0.00000000	      0.00000000	      0.44551846	     -1.13318616	     -0.00000000	     -0.00000000	    -65.78067675	    -98.27872404	    126.10947444	    176.07827063	      0.00000000	      0.00000000	      0.98833973	      0.19087569	      0.99994442	      0.17281775	      0.70829111	      0.06510875	      0.01000000	      0.08399151	      0.00000000	      0.00000000
      0.40728699	     -0.00000000	      0.00000000	      0.00000000	      0.00000000	      0.00000000	      0.00000000	      0.00000000	      0.00000000	      0.44509591	     -1.12888174	     -0.00000000	     -0.00000000	    -65.81732044	    -97.88643682	    126.17512260	    175.35689046	      0.00000000	      0.00000000	      0.98855739	      0.19092306	      0.99994545	      0.17284883	      0.71100718	      0.06511900	      0.01000000	      0.08396586	      0.00000000	      0.00000000
      0.40766059	     -0.00000000	      0.00000000	      0.00000000	      0.00000000	      0.00000000	      0.00000000	      0.00000000	      0.00000000	      0.44467496	     -1.12457793	     -0.00000000	     -0.00000000	    -65.85381761	    -97.49430280	    126.24050140	    174.63631775	      0.00000000	      0.00000000	      0.98877096	      0.19097029	      0.99994646	      0.17287982	      0.71372326	      0.06512920	      0.01000000	      0.08394022	      0.00000000	      0.00000000
      0.40794484	     -0.00000000	      0.00000000	      0.00000000	      0.00000000	      0.00000000	      0.00000000	      0.00000000	      0.00000000	      0.44435577	     -1.12130385	     -0.00000000	     -0.00000000	    -65.88148782	    -97.19606711	    126.29006363	    174.08846502	      0.00000000	      0.00000000	      0.98893075	      0.19100614	      0.99994721	      0.17290334	      0.71578974	      0.06513691	      0.01000000	      0.08392072	      0.00000000	      0.00000000
      0.40822909	     -0.00000000	      0.00000000	      0.00000000	      0.00000000	      0.00000000	      0.00000000	      0.00000000	      0.00000000	      0.44403750	     -1.11803016	     -0.00000000	     -0.00000000	    -65.90907327	    -96.89792040	    126.33947020	    173.54108807	      0.00000000	      0.00000000	      0.98908824	      0.19104192	      0.99994796	      0.17292681	      0.71785623	      0.06514458	      0.01000000	      0.08390122	      0.00000000	      0.00000000
      0.40855733	     -0.00000000	      0.00000000	      0.00000000	      0.00000000	      0.00000000	      0.00000000	      0.00000000	      0.00000000	      0.44367113	     -1.11425024	     -0.00000000	     -0.00000000	    -65.94082327	    -96.55374265	    126.39633092	    172.90945508	      0.00000000	      0.00000000	      0.98926731	      0.19108314	      0.99994881	      0.17295385	      0.72024258	      0.06515340	      0.01000000	      0.08387870	      0.00000000	      0.00000000
      0.40888558	     -0.00000000	      0.00000000	      0.00000000	      0.00000000	      0.00000000	      0.00000000	      0.00000000	      0.00000000	      0.44330600	     -1.11047087	     -0.00000000	     -0.00000000	    -65.97246030	    -96.20968677	    126.45298441	    172.27842352	      0.00000000	      0.00000000	      0.98944342	      0.19112425	      0.99994964	      0.17298082	      0.72262894	      0.06516217	      0.01000000	      0.08385619	      0.00000000	      0.00000000
      0.40918449	     -0.00000000	      0.00000000	      0.00000000	      0.00000000	      0.00000000	      0.00000000	      0.00000000	      0.00000000	      0.44297459	     -1.10702981	     -0.00000000	     -0.00000000	    -66.00117139	    -95.89649418	    126.50439408	    171.70424154	      0.00000000	      0.00000000	      0.98960125	      0.19116160	      0.99995039	      0.17300532	      0.72480200	      0.06517012	      0.01000000	      0.08383570	      0.00000000	      0.00000000
      0.40955851	     -0.00000000	      0.00000000	      0.00000000	      0.00000000	      0.00000000	      0.00000000	      0.00000000	      0.00000000	      0.44256134	     -1.10272476	     -0.00000000	     -0.00000000	    -66.03696537	    -95.50474782	    126.56848072	    170.98641754	      0.00000000	      0.00000000	      0.98979539	      0.19120822	      0.99995131	      0.17303590	      0.72752113	      0.06518000	      0.01000000	      0.08381006	      0.00000000	      0.00000000
      0.40993253	     -0.00000000	     -0.00000000	      0.00000000	      0.00000000	      0.00000000	      0.00000000	      0.00000000	      0.00000000	      0.44214970	     -1.09842054	     -0.00000000	     -0.00000000	    -66.07261285	    -95.11316096	    126.63229901	    170.26938432	      0.00000000	      0.00000000	      0.98998589	      0.19125470	      0.99995221	      0.17306638	      0.73024026	      0.06518983	      0.01000000	      0.08378444	      0.00000000	      0.00000000
      0.41021715	     -0.00000000	     -0.00000000	      0.00000000	      0.00000000	      0.00000000	      0.00000000	      0.00000000	      0.00000000	      0.44183754	     -1.09514571	     -0.00000000	     -0.00000000	    -66.09964149	    -94.81528913	    126.68068334	    169.72415788	      0.00000000	      0.00000000	      0.99012844	      0.19128998	      0.99995288	      0.17308952	      0.73230944	      0.06519726	      0.01000000	      0.08376494	      0.00000000	      0.00000000
      0.41050177	     -0.00000000	     -0.00000000	      0.00000000	      0.00000000	      0.00000000	      0.00000000	      0.00000000	      0.00000000	      0.44152631	     -1.09187140	     -0.00000000	     -0.00000000	    -66.12658535	    -94.51751012	    126.72891255	    169.17939258	      0.00000000	      0.00000000	      0.99026896	      0.19132518	      0.99995355	      0.17311261	      0.73437862	      0.06520466	      0.01000000	      0.08374544	      0.00000000	      0.00000000
      0.41083959	     -0.00000000	      0.00000000	      0.00000000	      0.00000000	      0.00000000	      0.00000000	      0.00000000	      0.00000000	      0.44115810	     -1.08798568	     -0.00000000	     -0.00000000	    -66.15845600	    -94.16419292	    126.78595636	    168.53329368	      0.00000000	      0.00000000	      0.99043312	      0.19136686	      0.99995433	      0.17313995	      0.73683460	      0.06521340	      0.01000000	      0.08372231	      0.00000000	      0.00000000
      0.41117742	     -0.00000000	      0.00000000	      0.00000000	      0.00000000	      0.00000000	      0.00000000	      0.00000000	      0.00000000	      0.44079121	     -1.08410073	     -0.00000000	     -0.00000000	    -66.19020732	    -93.81100722	    126.84278201	    167.88784547	      0.00000000	      0.00000000	      0.99059450	      0.19140843	      0.99995509	      0.17316722	      0.73929058	      0.06522208	      0.01000000	      0.08369918	      0.00000000	      0.00000000
      0.41145226	     -0.00000000	      0.00000000	      0.00000000	      0.00000000	      0.00000000	      0.00000000	      0.00000000	      0.00000000	      0.44049368	     -1.08094062	     -0.00000000	     -0.00000000	    -66.21595129	    -93.52376822	    126.88885295	    167.36312225	      0.00000000	      0.00000000	      0.99072377	      0.19144217	      0.99995571	      0.17318935	      0.74128870	      0.06522911	      0.01000000	      0.08368036	      0.00000000	      0.00000000
      0.41181378	     -0.00000000	      0.00000000	      0.00000000	      0.00000000	      0.00000000	      0.00000000	      0.00000000	      0.00000000	      0.44010366	     -1.07678482	     -0.00000000	     -0.00000000	    -66.24969320	    -93.14608908	    126.94923246	    166.67351682	      0.00000000	      0.00000000	      0.99089108	      0.19148643	      0.99995650	      0.17321838	      0.74391691	      0.06523830	      0.01000000	      0.08365562	      0.00000000	      0.00000000
      0.41217529	     -0.00000000	      0.00000000	      0.00000000	      0.00000000	      0.00000000	      0.00000000	      0.00000000	      0.00000000	      0.43971514	     -1.07262997	     -0.00000000	     -0.00000000	    -66.28329859	    -92.76856083	    127.00936279	    165.98467196	      0.00000000	      0.00000000	      0.99105535	      0.19153056	      0.99995728	      0.17324733	      0.74654512	      0.06524744	      0.01000000	      0.08363089	      0.00000000	      0.00000000
      0.41246050	     -0.00000000	      0.00000000	      0.00000000	      0.00000000	      0.00000000	      0.00000000	      0.00000000	      0.00000000	      0.43940968	     -1.06935273	     -0.00000000	     -0.00000000	    -66.30971490	    -92.47083023	    127.05662627	    165.44161260	      0.00000000	      0.00000000	      0.99118285	      0.19156528	      0.99995788	      0.17327011	      0.74861861	      0.06525461	      0.01000000	      0.08361138	      0.00000000	      0.00000000
      0.41274572	     -0.00000000	      0.00000000	      0.00000000	      0.00000000	      0.00000000	      0.00000000	      0.00000000	      0.00000000	      0.43910515	     -1.06607612	     -0.00000000	     -0.00000000	    -66.33604631	    -92.17319395	    127.10373493	    164.89902823	      0.00000000	      0.00000000	      0.99130851	      0.19159992	      0.99995848	      0.17329284	      0.75069211	      0.06526174	      0.01000000	      0.08359188	      0.00000000	      0.00000000
      0.41307150	     -0.00000000	      0.00000000	      0.00000000	      0.00000000	      0.00000000	      0.00000000	      0.00000000	      0.00000000	      0.43875846	     -1.06233424	     -0.00000000	     -0.00000000	    -66.36601915	    -91.83334573	    127.15735488	    164.27974464	      0.00000000	      0.00000000	      0.99144985	      0.19163939	      0.99995915	      0.17331874	      0.75306053	      0.06526985	      0.01000000	      0.08356960	      0.00000000	      0.00000000
      0.41339728	     -0.00000000	      0.00000000	      0.00000000	      0.00000000	      0.00000000	      0.00000000	      0.00000000	      0.00000000	      0.43841298	     -1.05859321	     -0.00000000	     -0.00000000	    -66.39588129	    -91.49362265	    127.21077318	    163.66105774	      0.00000000	      0.00000000	      0.99158887	      0.19167876	      0.99995981	      0.17334457	      0.75542895	      0.06527791	      0.01000000	      0.08354733	      0.00000000	      0.00000000
      0.41368935	     -0.00000000	      0.00000000	      0.00000000	      0.00000000	      0.00000000	      0.00000000	      0.00000000	      0.00000000	      0.43810428	     -1.05523994	     -0.00000000	     -0.00000000	    -66.42255999	    -91.18915670	    127.25849384	    163.10681297	      0.00000000	      0.00000000	      0.99171158	      0.19171395	      0.99996039	      0.17336767	      0.75755235	      0.06528510	      0.01000000	      0.08352737	      0.00000000	      0.00000000
      0.41405941	     -0.00000000	      0.00000000	      0.00000000	      0.00000000	      0.00000000	      0.00000000	      0.00000000	      0.00000000	      0.43771457	     -1.05099245	     -0.00000000	     -0.00000000	    -66.45623359	    -90.80355482	    127.31872241	    162.40522479	      0.00000000	      0.00000000	      0.99186446	      0.19175843	      0.99996112	      0.17339686	      0.76024264	      0.06529415	      0.01000000	      0.08350209	      0.00000000	      0.00000000
      0.41442946	     -0.00000000	      0.00000000	      0.00000000	      0.00000000	      0.00000000	      0.00000000	      0.00000000	      0.00000000	      0.43732643	     -1.04674614	     -0.00000000	     -0.00000000	    -66.48976452	    -90.41811423	    127.37869149	    161.70442541	      0.00000000	      0.00000000	      0.99201450	      0.19180276	      0.99996183	      0.17342596	      0.76293294	      0.06530314	      0.01000000	      0.08347681	      0.00000000	      0.00000000
      0.41470981	     -0.00000000	      0.00000000	      0.00000000	      0.00000000	      0.00000000	      0.00000000	      0.00000000	      0.00000000	      0.43703343	     -1.04353000	     -0.00000000	     -0.00000000	    -66.51507201	    -90.12622760	    127.42395039	    161.17390790	      0.00000000	      0.00000000	      0.99212632	      0.19183625	      0.99996236	      0.17344794	      0.76497106	      0.06530992	      0.01000000	      0.08345767	      0.00000000	      0.00000000
      0.41499016	     -0.00000000	      0.00000000	      0.00000000	      0.00000000	      0.00000000	      0.00000000	      0.00000000	      0.00000000	      0.43674133	     -1.04031456	     -0.00000000	     -0.00000000	    -66.54029768	    -89.83443348	    127.46906063	    160.64384950	      0.00000000	      0.00000000	      0.99223656	      0.19186966	      0.99996289	      0.17346988	      0.76700918	      0.06531666	      0.01000000	      0.08343852	      0.00000000	      0.00000000
      0.41531710	     -0.00000000	      0.00000000	      0.00000000	      0.00000000	      0.00000000	      0.00000000	      0.00000000	      0.00000000	      0.43640182	     -1.03656557	     -0.00000000	     -0.00000000	    -66.56961286	    -89.49426340	    127.52148113	    160.02616451	      0.00000000	      0.00000000	      0.99236316	      0.19190852	      0.99996349	      0.17349540	      0.76938606	      0.06532448	      0.01000000	      0.08341621	      0.00000000	      0.00000000
      0.41564404	     -0.00000000	      0.00000000	      0.00000000	      0.00000000	      0.00000000	      0.00000000	      0.00000000	      0.00000000	      0.43606353	     -1.03281757	     -0.00000000	     -0.00000000	    -66.59881685	    -89.15422091	    127.57369979	    159.40908343	      0.00000000	      0.00000000	      0.99248769	      0.19194728	      0.99996408	      0.17352086	      0.77176294	      0.06533225	      0.01000000	      0.08339389	      0.00000000	      0.00000000
      0.41591077	     -0.00000000	      0.00000000	      0.00000000	      0.00000000	      0.00000000	      0.00000000	      0.00000000	      0.00000000	      0.43578846	     -1.02976060	     -0.00000000	     -0.00000000	    -66.62255980	    -88.87690542	    127.61615156	    158.90603853	      0.00000000	      0.00000000	      0.99258777	      0.19197881	      0.99996456	      0.17354157	      0.77370205	      0.06533856	      0.01000000	      0.08337570	      0.00000000	      0.00000000
      0.41628133	     -0.00000000	      0.00000000	      0.00000000	      0.00000000	      0.00000000	      0.00000000	      0.00000000	      0.00000000	      0.43540766	     -1.02551480	     -0.00000000	     -0.00000000	    -66.65542221	    -88.49178896	    127.67490559	    158.20775636	      0.00000000	      0.00000000	      0.99272458	      0.19202249	      0.99996521	      0.17357027	      0.77639598	      0.06534727	      0.01000000	      0.08335042	      0.00000000	      0.00000000
      0.41665188	     -0.00000000	      0.00000000	      0.00000000	      0.00000000	      0.00000000	      0.00000000	      0.00000000	      0.00000000	      0.43502844	     -1.02127033	     -0.00000000	     -0.00000000	    -66.68814195	    -88.10683143	    127.73340100	    157.51033706	      0.00000000	      0.00000000	      0.99285886	      0.19206603	      0.99996585	      0.17359888	      0.77908992	      0.06535593	      0.01000000	      0.08332515	      0.00000000	      0.00000000
      0.41690734	     -0.00000000	      0.00000000	      0.00000000	      0.00000000	      0.00000000	      0.00000000	      0.00000000	      0.00000000	      0.43476792	     -1.01834498	     -0.00000000	     -0.00000000	    -66.71061575	    -87.84155133	    127.77357706	    157.02980786	      0.00000000	      0.00000000	      0.99294997	      0.19209597	      0.99996628	      0.17361856	      0.78094711	      0.06536186	      0.01000000	      0.08330773	      0.00000000	      0.00000000
      0.41716280	     -0.00000000	      0.00000000	      0.00000000	      0.00000000	      0.00000000	      0.00000000	      0.00000000	      0.00000000	      0.43450815	     -1.01542029	     -0.00000000	     -0.00000000	    -66.73302179	    -87.57634600	    127.81363042	    156.54970373	      0.00000000	      0.00000000	      0.99303992	      0.19212583	      0.99996671	      0.17363819	      0.78280429	      0.06536776	      0.01000000	      0.08329032	      0.00000000	      0.00000000
      0.41748546	     -0.00000000	      0.00000000	      0.00000000	      0.00000000	      0.00000000	      0.00000000	      0.00000000	      0.00000000	      0.43418110	     -1.01172711	     -0.00000000	     -0.00000000	    -66.76122566	    -87.24148763	    127.86404589	    155.94373490	      0.00000000	      0.00000000	      0.99315188	      0.19216346	      0.99996724	      0.17366293	      0.78515007	      0.06537518	      0.01000000	      0.08326833	      0.00000000	      0.00000000
      0.41780813	     -0.00000000	      0.00000000	      0.00000000	      0.00000000	      0.00000000	      0.00000000	      0.00000000	      0.00000000	      0.43385525	     -1.00803499	     -0.00000000	     -0.00000000	    -66.78932151	    -86.90675468	    127.91426593	    155.33835554	      0.00000000	      0.00000000	      0.99326203	      0.19220097	      0.99996776	      0.17368760	      0.78749585	      0.06538256	      0.01000000	      0.08324634	      0.00000000	      0.00000000
      0.41806785	     -0.00000000	      0.00000000	      0.00000000	      0.00000000	      0.00000000	      0.00000000	      0.00000000	      0.00000000	      0.43359383	     -1.00506392	     -0.00000000	     -0.00000000	    -66.81185789	    -86.63741769	    127.95454706	    154.85144151	      0.00000000	      0.00000000	      0.99334940	      0.19223109	      0.99996818	      0.17370741	      0.78938401	      0.06538847	      0.01000000	      0.08322865	      0.00000000	      0.00000000
      0.41843760	     -0.00000000	      0.00000000	      0.00000000	      0.00000000	      0.00000000	      0.00000000	      0.00000000	      0.00000000	      0.43322299	     -1.00083539	     -0.00000000	     -0.00000000	    -66.84382103	    -86.25412422	    128.01167501	    154.15881314	      0.00000000	      0.00000000	      0.99347182	      0.19227384	      0.99996876	      0.17373553	      0.79207208	      0.06539683	      0.01000000	      0.08320347	      0.00000000	      0.00000000
      0.41880735	     -0.00000000	     -0.00000000	      0.00000000	      0.00000000	      0.00000000	      0.00000000	      0.00000000	      0.00000000	      0.43285371	     -0.99660833	     -0.00000000	     -0.00000000	    -66.87564248	    -85.87098958	    128.06854700	    153.46705661	      0.00000000	      0.00000000	      0.99359198	      0.19231644	      0.99996934	      0.17376357	      0.79476015	      0.06540513	      0.01000000	      0.08317829	      0.00000000	      0.00000000
      0.41905445	     -0.00000000	     -0.00000000	      0.00000000	      0.00000000	      0.00000000	      0.00000000	      0.00000000	      0.00000000	      0.43260780	     -0.99378418	     -0.00000000	     -0.00000000	    -66.89682989	    -85.61504446	    128.10641217	    153.00499215	      0.00000000	      0.00000000	      0.99367104	      0.19234484	      0.99996971	      0.17378226	      0.79655659	      0.06541065	      0.01000000	      0.08316147	      0.00000000	      0.00000000
      0.41930155	     -0.00000000	     -0.00000000	      0.00000000	      0.00000000	      0.00000000	      0.00000000	      0.00000000	      0.00000000	      0.43236258	     -0.99096070	     -0.00000000	     -0.00000000	    -66.91795406	    -85.35916938	    128.14416322	    152.54333300	      0.00000000	      0.00000000	      0.99374912	      0.19237316	      0.99997008	      0.17380091	      0.79835304	      0.06541614	      0.01000000	      0.08314465	      0.00000000	      0.00000000
      0.41962666	     -0.00000000	     -0.00000000	      0.00000000	      0.00000000	      0.00000000	      0.00000000	      0.00000000	      0.00000000	      0.43204102	     -0.98724701	     -0.00000000	     -0.00000000	    -66.94564989	    -85.02264448	    128.19365686	    151.93638958	      0.00000000	      0.00000000	      0.99385038	      0.19241033	      0.99997057	      0.17382539	      0.80071654	      0.06542333	      0.01000000	      0.08312253	      0.00000000	      0.00000000
      0.41995176	     -0.00000000	     -0.00000000	      0.00000000	      0.00000000	      0.00000000	      0.00000000	      0.00000000	      0.00000000	      0.43172066	     -0.98353449	     -0.00000000	     -0.00000000	    -66.97323633	    -84.68624761	    128.24295328	    151.33004776	      0.00000000	      0.00000000	      0.99394998	      0.19244739	      0.99997104	      0.17384980	      0.80308004	      0.06543047	      0.01000000	      0.08310042	      0.00000000	      0.00000000
      0.42021734	     -0.00000000	     -0.00000000	      0.00000000	      0.00000000	      0.00000000	      0.00000000	      0.00000000	      0.00000000	      0.43145986	     -0.98050260	     -0.00000000	     -0.00000000	    -66.99569059	    -84.41154449	    128.28307737	    150.83509763	      0.00000000	      0.00000000	      0.99403015	      0.19247758	      0.99997142	      0.17386969	      0.80501078	      0.06543627	      0.01000000	      0.08308236	      0.00000000	      0.00000000
      0.42057501	     -0.00000000	     -0.00000000	      0.00000000	      0.00000000	      0.00000000	      0.00000000	      0.00000000	      0.00000000	      0.43110989	     -0.97642058	     -0.00000000	     -0.00000000	    -67.02581641	    -84.04171834	    128.33690830	    150.16906414	      0.00000000	      0.00000000	      0.99413643	      0.19251811	      0.99997193	      0.17389641	      0.80761109	      0.06544404	      0.01000000	      0.08305804	      0.00000000	      0.00000000
      0.42093269	     -0.00000000	      0.00000000	      0.00000000	      0.00000000	      0.00000000	      0.00000000	      0.00000000	      0.00000000	      0.43076138	     -0.97234002	     -0.00000000	     -0.00000000	    -67.05580997	    -83.67204583	    128.39050114	    149.50378561	      0.00000000	      0.00000000	      0.99424081	      0.19255851	      0.99997243	      0.17392304	      0.81021139	      0.06545176	      0.01000000	      0.08303372	      0.00000000	      0.00000000
      0.42121604	     -0.00000000	      0.00000000	      0.00000000	      0.00000000	      0.00000000	      0.00000000	      0.00000000	      0.00000000	      0.43048632	     -0.96910843	     -0.00000000	     -0.00000000	    -67.07947726	    -83.37930863	    128.43278893	    148.97711424	      0.00000000	      0.00000000	      0.99432218	      0.19259042	      0.99997282	      0.17394408	      0.81227137	      0.06545784	      0.01000000	      0.08301447	      0.00000000	      0.00000000
      0.42149939	     -0.00000000	      0.00000000	      0.00000000	      0.00000000	      0.00000000	      0.00000000	      0.00000000	      0.00000000	      0.43021218	     -0.96587778	     -0.00000000	     -0.00000000	    -67.10306161	    -83.08666711	    128.47492755	    148.45093070	      0.00000000	      0.00000000	      0.99440239	      0.19262224	      0.99997320	      0.17396507	      0.81433135	      0.06546388	      0.01000000	      0.08299522	      0.00000000	      0.00000000
      0.42176860	     -0.00000000	      0.00000000	      0.00000000	      0.00000000	      0.00000000	      0.00000000	      0.00000000	      0.00000000	      0.42995257	     -0.96280937	     -0.00000000	     -0.00000000	    -67.12539131	    -82.80873591	    128.51482361	    147.95137891	      0.00000000	      0.00000000	      0.99447754	      0.19265239	      0.99997356	      0.17398497	      0.81628845	      0.06546959	      0.01000000	      0.08297693	      0.00000000	      0.00000000
      0.42213172	     -0.00000000	     -0.00000000	      0.00000000	      0.00000000	      0.00000000	      0.00000000	      0.00000000	      0.00000000	      0.42960371	     -0.95867183	     -0.00000000	     -0.00000000	    -67.15539274	    -82.43398729	    128.56842542	    147.27811471	      0.00000000	      0.00000000	      0.99457731	      0.19269293	      0.99997403	      0.17401173	      0.81892833	      0.06547725	      0.01000000	      0.08295227	      0.00000000	      0.00000000
      0.42249484	     -0.00000000	     -0.00000000	      0.00000000	      0.00000000	      0.00000000	      0.00000000	      0.00000000	      0.00000000	      0.42925635	     -0.95453589	     -0.00000000	     -0.00000000	    -67.18525813	    -82.05939688	    128.62178288	    146.60564080	      0.00000000	      0.00000000	      0.99467526	      0.19273333	      0.99997450	      0.17403840	      0.82156821	      0.06548485	      0.01000000	      0.08292762	      0.00000000	      0.00000000
      0.42276148	     -0.00000000	     -0.00000000	      0.00000000	      0.00000000	      0.00000000	      0.00000000	      0.00000000	      0.00000000	      0.42900223	     -0.95149986	     -0.00000000	     -0.00000000	    -67.20710192	    -81.78444503	    128.66080826	    146.11215472	      0.00000000	      0.00000000	      0.99474606	      0.19276291	      0.99997484	      0.17405794	      0.82350670	      0.06549040	      0.01000000	      0.08290952	      0.00000000	      0.00000000
      0.42302812	     -0.00000000	     -0.00000000	      0.00000000	      0.00000000	      0.00000000	      0.00000000	      0.00000000	      0.00000000	      0.42874893	     -0.94846470	     -0.00000000	     -0.00000000	    -67.22887242	    -81.50957775	    128.69970211	    145.61910803	      0.00000000	      0.00000000	      0.99481592	      0.19279240	      0.99997517	      0.17407743	      0.82544518	      0.06549593	      0.01000000	      0.08289142	      0.00000000	      0.00000000
      0.42333359	     -0.00000000	     -0.00000000	      0.00000000	      0.00000000	      0.00000000	      0.00000000	      0.00000000	      0.00000000	      0.42845973	     -0.94498867	     -0.00000000	     -0.00000000	    -67.25372294	    -81.19479828	    128.74409794	    145.05467830	      0.00000000	      0.00000000	      0.99489479	      0.19282610	      0.99997555	      0.17409970	      0.82766594	      0.06550222	      0.01000000	      0.08287070	      0.00000000	      0.00000000
      0.42363906	     -0.00000000	     -0.00000000	      0.00000000	      0.00000000	      0.00000000	      0.00000000	      0.00000000	      0.00000000	      0.42817160	     -0.94151381	     -0.00000000	     -0.00000000	    -67.27847733	    -80.88013434	    128.78832143	    144.49075772	      0.00000000	      0.00000000	      0.99497247	      0.19285970	      0.99997592	      0.17412191	      0.82988669	      0.06550847	      0.01000000	      0.08284998	      0.00000000	      0.00000000
      0.42395967	     -0.00000000	     -0.00000000	      0.00000000	      0.00000000	      0.00000000	      0.00000000	      0.00000000	      0.00000000	      0.42787032	     -0.93786789	     -0.00000000	     -0.00000000	    -67.30435597	    -80.54999422	    128.83455284	    143.89935401	      0.00000000	      0.00000000	      0.99505272	      0.19289485	      0.99997630	      0.17414515	      0.83221758	      0.06551499	      0.01000000	      0.08282824	      0.00000000	      0.00000000
      0.42428029	     -0.00000000	     -0.00000000	      0.00000000	      0.00000000	      0.00000000	      0.00000000	      0.00000000	      0.00000000	      0.42757021	     -0.93422327	     -0.00000000	     -0.00000000	    -67.33012877	    -80.21998144	    128.88059472	    143.30851305	      0.00000000	      0.00000000	      0.99513168	      0.19292989	      0.99997668	      0.17416834	      0.83454847	      0.06552147	      0.01000000	      0.08280650	      0.00000000	      0.00000000
      0.42457261	     -0.00000000	     -0.00000000	      0.00000000	      0.00000000	      0.00000000	      0.00000000	      0.00000000	      0.00000000	      0.42729760	     -0.93090152	     -0.00000000	     -0.00000000	    -67.35353441	    -79.91921394	    128.92240744	    142.77025600	      0.00000000	      0.00000000	      0.99520258	      0.19296173	      0.99997702	      0.17418941	      0.83667361	      0.06552735	      0.01000000	      0.08278669	      0.00000000	      0.00000000
      0.42493542	     -0.00000000	     -0.00000000	      0.00000000	      0.00000000	      0.00000000	      0.00000000	      0.00000000	      0.00000000	      0.42696061	     -0.92678018	     -0.00000000	     -0.00000000	    -67.38246266	    -79.54605889	    128.97408565	    142.10279010	      0.00000000	      0.00000000	      0.99528913	      0.19300113	      0.99997743	      0.17421550	      0.83931128	      0.06553459	      0.01000000	      0.08276210	      0.00000000	      0.00000000
      0.42529824	     -0.00000000	     -0.00000000	      0.00000000	      0.00000000	      0.00000000	      0.00000000	      0.00000000	      0.00000000	      0.42662510	     -0.92266056	     -0.00000000	     -0.00000000	    -67.41125556	    -79.17306711	    129.02552181	    141.43604659	      0.00000000	      0.00000000	      0.99537411	      0.19304038	      0.99997783	      0.17424150	      0.84194895	      0.06554178	      0.01000000	      0.08273753	      0.00000000	      0.00000000
      0.42557233	     -0.00000000	     -0.00000000	      0.00000000	      0.00000000	      0.00000000	      0.00000000	      0.00000000	      0.00000000	      0.42637263	     -0.91954950	     -0.00000000	     -0.00000000	    -67.43291768	    -78.89140093	    129.06421936	    140.93274704	      0.00000000	      0.00000000	      0.99543729	      0.19306994	      0.99997814	      0.17426109	      0.84394160	      0.06554718	      0.01000000	      0.08271897	      0.00000000	      0.00000000
      0.42590476	     -0.00000000	     -0.00000000	      0.00000000	      0.00000000	      0.00000000	      0.00000000	      0.00000000	      0.00000000	      0.42606757	     -0.91577759	     -0.00000000	     -0.00000000	    -67.45908700	    -78.54990847	    129.11096864	    140.32285524	      0.00000000	      0.00000000	      0.99551276	      0.19310568	      0.99997850	      0.17428478	      0.84635839	      0.06555368	      0.01000000	      0.08269646	      0.00000000	      0.00000000
      0.42631435	     -0.00000000	     -0.00000000	      0.00000000	      0.00000000	      0.00000000	      0.00000000	      0.00000000	      0.00000000	      0.42569344	     -0.91113231	     -0.00000000	     -0.00000000	    -67.49117378	    -78.12935481	    129.16828911	    139.57216806	      0.00000000	      0.00000000	      0.99560402	      0.19314954	      0.99997893	      0.17431387	      0.84933608	      0.06556164	      0.01000000	      0.08266874	      0.00000000	      0.00000000
      0.42665921	     -0.00000000	     -0.00000000	      0.00000000	      0.00000000	      0.00000000	      0.00000000	      0.00000000	      0.00000000	      0.42537990	     -0.90722288	     -0.00000000	     -0.00000000	    -67.51805627	    -77.77542105	    129.21631279	    138.94087415	      0.00000000	      0.00000000	      0.99567941	      0.19318633	      0.99997929	      0.17433828	      0.85184320	      0.06556829	      0.01000000	      0.08264540	      0.00000000	      0.00000000
      0.42692810	     -0.00000000	     -0.00000000	      0.00000000	      0.00000000	      0.00000000	      0.00000000	      0.00000000	      0.00000000	      0.42513636	     -0.90417572	     -0.00000000	     -0.00000000	    -67.53893260	    -77.49956157	    129.25360715	    138.44894171	      0.00000000	      0.00000000	      0.99573730	      0.19321492	      0.99997957	      0.17435726	      0.85379806	      0.06557344	      0.01000000	      0.08262721	      0.00000000	      0.00000000
      0.42719700	     -0.00000000	     -0.00000000	      0.00000000	      0.00000000	      0.00000000	      0.00000000	      0.00000000	      0.00000000	      0.42489364	     -0.90112954	     -0.00000000	     -0.00000000	    -67.55973476	    -77.22378936	    129.29076930	    137.95744996	      0.00000000	      0.00000000	      0.99579441	      0.19324343	      0.99997984	      0.17437619	      0.85575293	      0.06557856	      0.01000000	      0.08260903	      0.00000000	      0.00000000
      0.42748631	     -0.00000000	     -0.00000000	      0.00000000	      0.00000000	      0.00000000	      0.00000000	      0.00000000	      0.00000000	      0.42463341	     -0.89785318	     -0.00000000	     -0.00000000	    -67.58203359	    -76.92718333	    129.33060554	    137.42901680	      0.00000000	      0.00000000	      0.99585499	      0.19327402	      0.99998013	      0.17439651	      0.85785623	      0.06558404	      0.01000000	      0.08258946	      0.00000000	      0.00000000
      0.42784146	     -0.00000000	     -0.00000000	      0.00000000	      0.00000000	      0.00000000	      0.00000000	      0.00000000	      0.00000000	      0.42431524	     -0.89383274	     -0.00000000	     -0.00000000	    -67.60929014	    -76.56321781	    129.37929923	    136.78090158	      0.00000000	      0.00000000	      0.99592817	      0.19331144	      0.99998048	      0.17442138	      0.86043822	      0.06559073	      0.01000000	      0.08256546	      0.00000000	      0.00000000
      0.42819662	     -0.00000000	     -0.00000000	      0.00000000	      0.00000000	      0.00000000	      0.00000000	      0.00000000	      0.00000000	      0.42399851	     -0.88981405	     -0.00000000	     -0.00000000	    -67.63641745	    -76.19941125	    129.42776286	    136.13345560	      0.00000000	      0.00000000	      0.99600006	      0.19334873	      0.99998082	      0.17444617	      0.86302020	      0.06559736	      0.01000000	      0.08254146	      0.00000000	      0.00000000
      0.42845011	     -0.00000000	     -0.00000000	      0.00000000	      0.00000000	      0.00000000	      0.00000000	      0.00000000	      0.00000000	      0.42377331	     -0.88694681	     -0.00000000	     -0.00000000	    -67.65570041	    -75.93984610	    129.46221293	    135.67171533	      0.00000000	      0.00000000	      0.99605058	      0.19337525	      0.99998107	      0.17446382	      0.86486308	      0.06560207	      0.01000000	      0.08252433	      0.00000000	      0.00000000
[truncated: 5,873,603 more chars]
