# Supplementary material for: Musculoskeletal simulations to examine the effects of accentuated eccentric loading (AEL) on jump height
Source: PeerJ. 2023 Jan 23;11:e14687. doi: 10.7717/peerj.14687 (PMC9879160; doi:10.7717/peerj.14687)
Supplement: Supplemental Information 2 — Added15 folder contains the code and simulation results for a complete jump with an additional 15% model mass. Dropped15 folder contains the code and simulation results for the push-off phase with the original model mass. [file peerj-11-14687-s002.zip › Supplementary Simulation code and output results AEL15/Added15/Optimized_for_J_Results/TwoSegment_Two_Segment_acc_global.sto]

Accelerations
version=1
nRows=12722
nColumns=28
inDegrees=no

This file contains the kinematics (positions and orientations,
velocities and angular velocities, or accelerations and angular accelerations)
of the centers of mass of the body segments in model Two_Segment.

Body segment orientations are described using body-fixed X-Y-Z Euler angles.

Angular velocities and accelerations are given about the body-local axes.

Units are S.I. units (seconds, meters, Newtons, ...)
Angles are in degrees.

endheader
time	Block_X	Block_Y	Block_Z	Block_Ox	Block_Oy	Block_Oz	thigh_X	thigh_Y	thigh_Z	thigh_Ox	thigh_Oy	thigh_Oz	shank_X	shank_Y	shank_Z	shank_Ox	shank_Oy	shank_Oz	Platform_X	Platform_Y	Platform_Z	Platform_Ox	Platform_Oy	Platform_Oz	center_of_mass_X	center_of_mass_Y	center_of_mass_Z
      0.00000000	     -0.00000000	     -5.62274701	      0.00000000	     -0.00000000	      0.00000000	      0.00000000	     -4.91792889	     -5.19248398	      0.00000000	     -0.00000000	      0.00000000	  -1414.26455153	      5.12975627	     -3.45289938	      0.00000000	     -0.00000000	      0.00000000	   4303.70953068	      0.00000000	      0.00000000	      0.00000000	      0.00000000	      0.00000000	      0.00000000	     -0.64280598	     -5.27234566	      0.00000000
      0.00010000	     -0.00000000	     -5.55518531	      0.00000000	     -0.00000000	      0.00000000	      0.00000000	     -4.49706573	     -5.16174138	      0.00000000	     -0.00000000	      0.00000000	  -1293.23562623	      3.31277286	     -3.69156915	      0.00000000	     -0.00000000	      0.00000000	   3539.13620421	      0.00000000	      0.00000000	      0.00000000	      0.00000000	      0.00000000	      0.00000000	     -0.70875991	     -5.24062201	      0.00000000
      0.00023094	     -0.00000000	     -5.47066477	      0.00000000	      0.00000000	     -0.00000000	     -0.00000000	     -4.09611041	     -5.11229363	     -0.00000000	      0.00000000	     -0.00000000	  -1177.93177886	      1.50549559	     -3.90542595	     -0.00000000	      0.00000000	     -0.00000000	   2788.80475424	      0.00000000	      0.00000000	      0.00000000	      0.00000000	      0.00000000	      0.00000000	     -0.77828673	     -5.19105582	     -0.00000000
      0.00036189	     -0.00000000	     -5.38980026	      0.00000000	     -0.00000000	      0.00000000	      0.00000000	     -3.82096004	     -5.05549181	      0.00000000	     -0.00000000	      0.00000000	  -1098.80615209	      0.17883068	     -4.03684707	      0.00000000	     -0.00000000	      0.00000000	   2249.04105687	      0.00000000	      0.00000000	      0.00000000	      0.00000000	      0.00000000	      0.00000000	     -0.83358690	     -5.13509930	      0.00000000
      0.00049283	     -0.00000000	     -5.31198868	      0.00000000	      0.00000000	     -0.00000000	     -0.00000000	     -3.63675605	     -4.99378311	      0.00000000	      0.00000000	     -0.00000000	  -1045.83434028	     -0.79879900	     -4.10894935	      0.00000000	      0.00000000	     -0.00000000	   1861.95806493	      0.00000000	      0.00000000	      0.00000000	      0.00000000	      0.00000000	      0.00000000	     -0.87846257	     -5.07491644	      0.00000000
      0.00062377	      0.00000000	     -5.23680808	     -0.00000000	     -0.00000000	      0.00000000	     -0.00000000	     -3.51847209	     -4.92893530	     -0.00000000	     -0.00000000	      0.00000000	  -1011.81943622	     -1.52181790	     -4.13833320	     -0.00000000	     -0.00000000	      0.00000000	   1586.00796553	      0.00000000	      0.00000000	      0.00000000	      0.00000000	      0.00000000	      0.00000000	     -0.91563994	     -5.01207107	     -0.00000000
      0.00075471	     -0.00000000	     -5.16394696	      0.00000000	     -0.00000000	      0.00000000	     -0.00000000	     -3.44793352	     -4.86222697	      0.00000000	     -0.00000000	      0.00000000	   -991.53489824	     -2.05881893	     -4.13704885	      0.00000000	     -0.00000000	      0.00000000	   1391.01218184	      0.00000000	      0.00000000	      0.00000000	      0.00000000	      0.00000000	      0.00000000	     -0.94710058	     -4.94769383	      0.00000000
      0.00092167	     -0.00000000	     -5.07403507	     -0.00000000	      0.00000000	     -0.00000000	     -0.00000000	     -3.40661141	     -4.77590246	     -0.00000000	      0.00000000	     -0.00000000	   -979.65246236	     -2.55166796	     -4.10459380	     -0.00000000	      0.00000000	     -0.00000000	   1225.51742083	      0.00000000	      0.00000000	      0.00000000	      0.00000000	      0.00000000	      0.00000000	     -0.98117939	     -4.86465109	     -0.00000000
      0.00108864	     -0.00000000	     -4.98712684	     -0.00000000	      0.00000000	     -0.00000000	      0.00000000	     -3.40212227	     -4.68935414	     -0.00000000	      0.00000000	     -0.00000000	   -978.36232561	     -2.89630075	     -4.04927401	     -0.00000000	      0.00000000	     -0.00000000	   1123.83006033	      0.00000000	      0.00000000	      0.00000000	      0.00000000	      0.00000000	      0.00000000	     -1.01043430	     -4.78158950	     -0.00000000
      0.00125560	      0.00000000	     -4.90293221	      0.00000000	      0.00000000	     -0.00000000	      0.00000000	     -3.42136832	     -4.60343756	     -0.00000000	      0.00000000	     -0.00000000	   -983.89792643	     -3.14240077	     -3.97972735	     -0.00000000	      0.00000000	     -0.00000000	   1064.12937243	      0.00000000	      0.00000000	      0.00000000	      0.00000000	      0.00000000	      0.00000000	     -1.03631537	     -4.69926068	      0.00000000
      0.00146694	     -0.00000000	     -4.79990424	     -0.00000000	     -0.00000000	      0.00000000	      0.00000000	     -3.46641679	     -4.49641199	     -0.00000000	     -0.00000000	      0.00000000	   -996.85406617	     -3.36345007	     -3.88006392	     -0.00000000	     -0.00000000	      0.00000000	   1026.47340631	      0.00000000	      0.00000000	      0.00000000	      0.00000000	      0.00000000	      0.00000000	     -1.06573255	     -4.59681756	     -0.00000000
      0.00167828	      0.00000000	     -4.70052562	      0.00000000	      0.00000000	     -0.00000000	     -0.00000000	     -3.52440055	     -4.39189445	      0.00000000	      0.00000000	     -0.00000000	  -1013.53029111	     -3.52237023	     -3.77405911	     -0.00000000	      0.00000000	     -0.00000000	   1014.12403659	      0.00000000	      0.00000000	      0.00000000	      0.00000000	      0.00000000	      0.00000000	     -1.09257100	     -4.49685138	      0.00000000
      0.00193496	      0.00000000	     -4.58437026	      0.00000000	     -0.00000000	      0.00000000	      0.00000000	     -3.60291813	     -4.26877575	      0.00000000	     -0.00000000	      0.00000000	  -1036.11219002	     -3.66773518	     -3.64281305	      0.00000000	     -0.00000000	      0.00000000	   1017.48365169	      0.00000000	      0.00000000	      0.00000000	      0.00000000	      0.00000000	      0.00000000	     -1.12278360	     -4.37915173	      0.00000000
      0.00219165	      0.00000000	     -4.47287600	      0.00000000	     -0.00000000	      0.00000000	      0.00000000	     -3.68438672	     -4.15004396	      0.00000000	     -0.00000000	      0.00000000	  -1059.54311874	     -3.78407350	     -3.51260727	      0.00000000	     -0.00000000	      0.00000000	   1030.88822261	      0.00000000	      0.00000000	      0.00000000	      0.00000000	      0.00000000	      0.00000000	     -1.15110408	     -4.26568110	      0.00000000
      0.00252490	      0.00000000	     -4.33464322	     -0.00000000	     -0.00000000	      0.00000000	     -0.00000000	     -3.78949000	     -4.00244768	     -0.00000000	     -0.00000000	      0.00000000	  -1089.77220820	     -3.91231808	     -3.34824339	      0.00000000	     -0.00000000	      0.00000000	   1054.46412739	      0.00000000	      0.00000000	      0.00000000	      0.00000000	      0.00000000	      0.00000000	     -1.18572302	     -4.12465384	     -0.00000000
      0.00285816	     -0.00000000	     -4.20335644	     -0.00000000	      0.00000000	     -0.00000000	      0.00000000	     -3.89116724	     -3.86206671	     -0.00000000	      0.00000000	     -0.00000000	  -1119.01682324	     -4.02638534	     -3.19069233	     -0.00000000	      0.00000000	     -0.00000000	   1080.14735475	      0.00000000	      0.00000000	      0.00000000	      0.00000000	      0.00000000	      0.00000000	     -1.21833593	     -3.99054133	     -0.00000000
      0.00331636	      0.00000000	     -4.03348211	      0.00000000	      0.00000000	     -0.00000000	     -0.00000000	     -4.02360948	     -3.68027921	      0.00000000	      0.00000000	     -0.00000000	  -1157.11181249	     -4.16942954	     -2.98591567	      0.00000000	      0.00000000	     -0.00000000	   1115.19577434	      0.00000000	      0.00000000	      0.00000000	      0.00000000	      0.00000000	      0.00000000	     -1.26033064	     -3.81689764	      0.00000000
      0.00377455	     -0.00000000	     -3.87511880	      0.00000000	      0.00000000	     -0.00000000	     -0.00000000	     -4.14722712	     -3.51070952	     -0.00000000	      0.00000000	     -0.00000000	  -1192.67072211	     -4.30086445	     -2.79452758	     -0.00000000	      0.00000000	     -0.00000000	   1148.50890128	      0.00000000	      0.00000000	      0.00000000	      0.00000000	      0.00000000	      0.00000000	     -1.29934482	     -3.65495527	      0.00000000
      0.00443132	     -0.00000000	     -3.66663316	     -0.00000000	     -0.00000000	      0.00000000	      0.00000000	     -4.30974097	     -3.28732311	     -0.00000000	     -0.00000000	      0.00000000	  -1239.42244326	     -4.47264843	     -2.54202512	      0.00000000	     -0.00000000	      0.00000000	   1192.59795145	      0.00000000	      0.00000000	      0.00000000	      0.00000000	      0.00000000	      0.00000000	     -1.35054640	     -3.44167763	     -0.00000000
      0.00508809	      0.00000000	     -3.47809549	      0.00000000	     -0.00000000	      0.00000000	     -0.00000000	     -4.45637333	     -3.08512076	      0.00000000	     -0.00000000	      0.00000000	  -1281.61093505	     -4.62704841	     -2.31305259	      0.00000000	     -0.00000000	      0.00000000	   1232.55573884	      0.00000000	      0.00000000	      0.00000000	      0.00000000	      0.00000000	      0.00000000	     -1.39669199	     -3.24870903	      0.00000000
      0.00611478	      0.00000000	     -3.21898516	      0.00000000	     -0.00000000	      0.00000000	      0.00000000	     -4.65722045	     -2.80680171	      0.00000000	     -0.00000000	      0.00000000	  -1339.41027511	     -4.83795300	     -1.99702179	      0.00000000	     -0.00000000	      0.00000000	   1287.46727331	      0.00000000	      0.00000000	      0.00000000	      0.00000000	      0.00000000	      0.00000000	     -1.45984802	     -2.98329531	      0.00000000
      0.00691445	      0.00000000	     -3.04386399	      0.00000000	     -0.00000000	      0.00000000	     -0.00000000	     -4.79239847	     -2.61828270	      0.00000000	     -0.00000000	      0.00000000	  -1378.32337159	     -4.97953300	     -1.78214629	      0.00000000	     -0.00000000	      0.00000000	   1324.54245784	      0.00000000	      0.00000000	      0.00000000	      0.00000000	      0.00000000	      0.00000000	     -1.50232228	     -2.80370886	      0.00000000
      0.00771412	     -0.00000000	     -2.88936584	     -0.00000000	     -0.00000000	      0.00000000	      0.00000000	     -4.91108287	     -2.45155666	     -0.00000000	     -0.00000000	      0.00000000	  -1412.50030789	     -5.10366394	     -1.59133530	     -0.00000000	     -0.00000000	      0.00000000	   1357.15588792	      0.00000000	      0.00000000	      0.00000000	      0.00000000	      0.00000000	      0.00000000	     -1.53959879	     -2.64507177	     -0.00000000
      0.00851379	     -0.00000000	     -2.75329967	      0.00000000	      0.00000000	     -0.00000000	     -0.00000000	     -5.01493157	     -2.30427749	      0.00000000	      0.00000000	     -0.00000000	  -1442.41815103	     -5.21211923	     -1.42194446	      0.00000000	      0.00000000	     -0.00000000	   1385.75136871	      0.00000000	      0.00000000	      0.00000000	      0.00000000	      0.00000000	      0.00000000	     -1.57220171	     -2.50514378	      0.00000000
      0.00931345	      0.00000000	     -2.63373136	      0.00000000	     -0.00000000	      0.00000000	     -0.00000000	     -5.10539362	     -2.17437632	      0.00000000	     -0.00000000	      0.00000000	  -1468.49386672	     -5.30647430	     -1.27164796	      0.00000000	     -0.00000000	      0.00000000	   1410.70949637	      0.00000000	      0.00000000	      0.00000000	      0.00000000	      0.00000000	      0.00000000	     -1.60059144	     -2.38194858	      0.00000000
      0.01031496	     -0.00000000	     -2.50466263	      0.00000000	      0.00000000	     -0.00000000	      0.00000000	     -5.20189694	     -2.03341594	      0.00000000	      0.00000000	     -0.00000000	  -1496.33326781	     -5.40679438	     -1.10717792	     -0.00000000	      0.00000000	     -0.00000000	   1437.45307261	      0.00000000	      0.00000000	      0.00000000	      0.00000000	      0.00000000	      0.00000000	     -1.63084758	     -2.24860489	      0.00000000
      0.01117276	     -0.00000000	     -2.41034790	     -0.00000000	      0.00000000	     -0.00000000	     -0.00000000	     -5.27140881	     -1.92968855	     -0.00000000	      0.00000000	     -0.00000000	  -1516.40798800	     -5.47927315	     -0.98485946	     -0.00000000	      0.00000000	     -0.00000000	   1456.67548735	      0.00000000	      0.00000000	      0.00000000	      0.00000000	      0.00000000	      0.00000000	     -1.65266035	     -2.15081820	     -0.00000000
      0.01192114	      0.00000000	     -2.33898816	     -0.00000000	      0.00000000	     -0.00000000	     -0.00000000	     -5.32365744	     -1.85056335	     -0.00000000	      0.00000000	     -0.00000000	  -1531.51506301	     -5.53306412	     -0.89033545	     -0.00000000	      0.00000000	     -0.00000000	   1471.33934838	      0.00000000	      0.00000000	      0.00000000	      0.00000000	      0.00000000	      0.00000000	     -1.66899556	     -2.07651496	     -0.00000000
      0.01266951	      0.00000000	     -2.27683092	     -0.00000000	      0.00000000	     -0.00000000	      0.00000000	     -5.36896370	     -1.78097758	     -0.00000000	      0.00000000	     -0.00000000	  -1544.63294368	     -5.57991515	     -0.80604453	     -0.00000000	      0.00000000	     -0.00000000	   1484.01283998	      0.00000000	      0.00000000	      0.00000000	      0.00000000	      0.00000000	      0.00000000	     -1.68317848	     -2.01147436	     -0.00000000
      0.01351831	     -0.00000000	     -2.21644967	      0.00000000	     -0.00000000	      0.00000000	      0.00000000	     -5.41329564	     -1.71245838	      0.00000000	     -0.00000000	      0.00000000	  -1557.49151422	     -5.62519620	     -0.72137404	      0.00000000	     -0.00000000	      0.00000000	   1496.59775602	      0.00000000	      0.00000000	      0.00000000	      0.00000000	      0.00000000	      0.00000000	     -1.69700703	     -1.94784254	      0.00000000
      0.01436710	      0.00000000	     -2.16580267	     -0.00000000	      0.00000000	     -0.00000000	     -0.00000000	     -5.45106319	     -1.65389574	     -0.00000000	      0.00000000	     -0.00000000	  -1568.47199294	     -5.66400449	     -0.64713865	     -0.00000000	      0.00000000	     -0.00000000	   1507.27759448	      0.00000000	      0.00000000	      0.00000000	      0.00000000	      0.00000000	      0.00000000	     -1.70880831	     -1.89394459	     -0.00000000
      0.01510582	     -0.00000000	     -2.12892597	     -0.00000000	      0.00000000	     -0.00000000	      0.00000000	     -5.47951805	     -1.61022826	     -0.00000000	      0.00000000	     -0.00000000	  -1576.76688226	     -5.69259620	     -0.58997945	     -0.00000000	      0.00000000	     -0.00000000	   1515.53147862	      0.00000000	      0.00000000	      0.00000000	      0.00000000	      0.00000000	      0.00000000	     -1.71764282	     -1.85419972	     -0.00000000
      0.01584455	     -0.00000000	     -2.09816484	      0.00000000	      0.00000000	     -0.00000000	      0.00000000	     -5.50420797	     -1.57273764	      0.00000000	      0.00000000	     -0.00000000	  -1583.98662179	     -5.71768522	     -0.53916280	      0.00000000	      0.00000000	     -0.00000000	   1522.63429246	      0.00000000	      0.00000000	      0.00000000	      0.00000000	      0.00000000	      0.00000000	     -1.72533303	     -1.82053403	      0.00000000
      0.01677016	      0.00000000	     -2.06751007	     -0.00000000	      0.00000000	     -0.00000000	      0.00000000	     -5.53070857	     -1.53365953	     -0.00000000	      0.00000000	     -0.00000000	  -1591.76815073	     -5.74390620	     -0.48336162	     -0.00000000	      0.00000000	     -0.00000000	   1530.49289309	      0.00000000	      0.00000000	      0.00000000	      0.00000000	      0.00000000	      0.00000000	     -1.73352506	     -1.78615011	     -0.00000000
      0.01743280	     -0.00000000	     -2.05049478	      0.00000000	     -0.00000000	      0.00000000	     -0.00000000	     -5.54679986	     -1.51060754	      0.00000000	     -0.00000000	      0.00000000	  -1596.51808430	     -5.76025937	     -0.44838539	      0.00000000	     -0.00000000	      0.00000000	   1535.16460613	      0.00000000	      0.00000000	      0.00000000	      0.00000000	      0.00000000	      0.00000000	     -1.73853719	     -1.76641095	      0.00000000
      0.01809543	      0.00000000	     -2.03727341	     -0.00000000	      0.00000000	     -0.00000000	      0.00000000	     -5.56092547	     -1.49130533	     -0.00000000	      0.00000000	     -0.00000000	  -1600.70909544	     -5.77408756	     -0.41703542	     -0.00000000	      0.00000000	     -0.00000000	   1539.43787831	      0.00000000	      0.00000000	      0.00000000	      0.00000000	      0.00000000	      0.00000000	     -1.74289076	     -1.75039779	     -0.00000000
      0.01904497	      0.00000000	     -2.02440915	      0.00000000	     -0.00000000	      0.00000000	     -0.00000000	     -5.57787010	     -1.46964053	      0.00000000	     -0.00000000	      0.00000000	  -1605.77779465	     -5.79081067	     -0.37797859	      0.00000000	     -0.00000000	      0.00000000	   1544.56486211	      0.00000000	      0.00000000	      0.00000000	      0.00000000	      0.00000000	      0.00000000	     -1.74812505	     -1.73342529	      0.00000000
      0.01985779	     -0.00000000	     -2.01862620	      0.00000000	      0.00000000	     -0.00000000	      0.00000000	     -5.58977242	     -1.45620095	      0.00000000	      0.00000000	     -0.00000000	  -1609.37892560	     -5.80195799	     -0.34937793	     -0.00000000	      0.00000000	     -0.00000000	   1548.37785433	      0.00000000	      0.00000000	      0.00000000	      0.00000000	      0.00000000	      0.00000000	     -1.75174911	     -1.72400362	      0.00000000
      0.02056646	     -0.00000000	     -2.01718740	      0.00000000	     -0.00000000	      0.00000000	      0.00000000	     -5.59823214	     -1.44799184	      0.00000000	     -0.00000000	      0.00000000	  -1611.97534206	     -5.81022466	     -0.32782252	      0.00000000	     -0.00000000	      0.00000000	   1551.02462959	      0.00000000	      0.00000000	      0.00000000	      0.00000000	      0.00000000	      0.00000000	     -1.75435512	     -1.71931055	      0.00000000
      0.02127514	      0.00000000	     -2.01886849	     -0.00000000	     -0.00000000	      0.00000000	      0.00000000	     -5.60526129	     -1.44278318	     -0.00000000	     -0.00000000	      0.00000000	  -1614.16807267	     -5.81658127	     -0.30900179	     -0.00000000	     -0.00000000	      0.00000000	   1553.40518235	      0.00000000	      0.00000000	      0.00000000	      0.00000000	      0.00000000	      0.00000000	     -1.75647549	     -1.71764134	     -0.00000000
      0.02202269	      0.00000000	     -2.02378220	     -0.00000000	     -0.00000000	      0.00000000	      0.00000000	     -5.61113456	     -1.44030053	     -0.00000000	     -0.00000000	      0.00000000	  -1616.04626287	     -5.82196427	     -0.29194199	     -0.00000000	     -0.00000000	      0.00000000	   1555.41791029	      0.00000000	      0.00000000	      0.00000000	      0.00000000	      0.00000000	      0.00000000	     -1.75825348	     -1.71892598	     -0.00000000
      0.02277025	     -0.00000000	     -2.03170285	      0.00000000	     -0.00000000	      0.00000000	     -0.00000000	     -5.61567548	     -1.44067132	      0.00000000	     -0.00000000	      0.00000000	  -1617.55012266	     -5.82575731	     -0.27742370	      0.00000000	     -0.00000000	      0.00000000	   1557.12987222	      0.00000000	      0.00000000	      0.00000000	      0.00000000	      0.00000000	      0.00000000	     -1.75959575	     -1.72310821	      0.00000000
      0.02350164	      0.00000000	     -2.04216202	      0.00000000	     -0.00000000	      0.00000000	      0.00000000	     -5.61888884	     -1.44359151	      0.00000000	     -0.00000000	      0.00000000	  -1618.67658614	     -5.82834733	     -0.26550033	      0.00000000	     -0.00000000	      0.00000000	   1558.42821135	      0.00000000	      0.00000000	      0.00000000	      0.00000000	      0.00000000	      0.00000000	     -1.76053734	     -1.72980731	      0.00000000
      0.02423303	      0.00000000	     -2.05512848	     -0.00000000	      0.00000000	     -0.00000000	      0.00000000	     -5.62105459	     -1.44885427	     -0.00000000	      0.00000000	     -0.00000000	  -1619.51048794	     -5.82974785	     -0.25559460	     -0.00000000	      0.00000000	     -0.00000000	   1559.47427301	      0.00000000	      0.00000000	      0.00000000	      0.00000000	      0.00000000	      0.00000000	     -1.76114166	     -1.73890543	     -0.00000000
      0.02502522	      0.00000000	     -2.07181618	     -0.00000000	      0.00000000	     -0.00000000	     -0.00000000	     -5.62228476	     -1.45700782	     -0.00000000	      0.00000000	     -0.00000000	  -1620.10285108	     -5.83025241	     -0.24696834	     -0.00000000	      0.00000000	     -0.00000000	   1560.26610412	      0.00000000	      0.00000000	      0.00000000	      0.00000000	      0.00000000	      0.00000000	     -1.76145939	     -1.75128331	     -0.00000000
      0.02581741	      0.00000000	     -2.09107936	     -0.00000000	     -0.00000000	      0.00000000	     -0.00000000	     -5.62253537	     -1.46752428	     -0.00000000	     -0.00000000	      0.00000000	  -1620.42406005	     -5.82955676	     -0.24027943	     -0.00000000	     -0.00000000	      0.00000000	   1560.84961243	      0.00000000	      0.00000000	      0.00000000	      0.00000000	      0.00000000	      0.00000000	     -1.76145402	     -1.76610396	     -0.00000000
      0.02656472	      0.00000000	     -2.11146146	     -0.00000000	     -0.00000000	      0.00000000	      0.00000000	     -5.62189859	     -1.47945995	     -0.00000000	     -0.00000000	      0.00000000	  -1620.48578275	     -5.82815257	     -0.23562452	     -0.00000000	     -0.00000000	      0.00000000	   1561.12212477	      0.00000000	      0.00000000	      0.00000000	      0.00000000	      0.00000000	      0.00000000	     -1.76118922	     -1.78217780	     -0.00000000
      0.02731203	      0.00000000	     -2.13386468	     -0.00000000	     -0.00000000	      0.00000000	     -0.00000000	     -5.62053884	     -1.49321716	     -0.00000000	     -0.00000000	      0.00000000	  -1620.34929886	     -5.82590932	     -0.23239874	     -0.00000000	     -0.00000000	      0.00000000	   1561.22923569	      0.00000000	      0.00000000	      0.00000000	      0.00000000	      0.00000000	      0.00000000	     -1.76069007	     -1.80015333	     -0.00000000
      0.02805934	     -0.00000000	     -2.15817445	      0.00000000	      0.00000000	     -0.00000000	     -0.00000000	     -5.61848475	     -1.50868042	      0.00000000	      0.00000000	     -0.00000000	  -1620.02299357	     -5.82303111	     -0.23050139	      0.00000000	      0.00000000	     -0.00000000	   1561.12881995	      0.00000000	      0.00000000	      0.00000000	      0.00000000	      0.00000000	      0.00000000	     -1.75998085	     -1.81991829	      0.00000000
      0.02880665	      0.00000000	     -2.18428935	     -0.00000000	     -0.00000000	      0.00000000	      0.00000000	     -5.61581767	     -1.52574228	     -0.00000000	     -0.00000000	      0.00000000	  -1619.53043354	     -5.81947343	     -0.22980065	     -0.00000000	     -0.00000000	      0.00000000	   1560.88065375	      0.00000000	      0.00000000	      0.00000000	      0.00000000	      0.00000000	      0.00000000	     -1.75907574	     -1.84136843	     -0.00000000
      0.02955396	     -0.00000000	     -2.21211503	      0.00000000	     -0.00000000	      0.00000000	     -0.00000000	     -5.61256482	     -1.54430757	      0.00000000	     -0.00000000	      0.00000000	  -1618.87961329	     -5.81536188	     -0.23020906	      0.00000000	     -0.00000000	      0.00000000	   1560.46441457	      0.00000000	      0.00000000	      0.00000000	      0.00000000	      0.00000000	      0.00000000	     -1.75799181	     -1.86441087	      0.00000000
      0.03030127	     -0.00000000	     -2.24156693	     -0.00000000	     -0.00000000	      0.00000000	     -0.00000000	     -5.60877983	     -1.56428834	      0.00000000	     -0.00000000	      0.00000000	  -1618.08612619	     -5.81068339	     -0.23162522	      0.00000000	     -0.00000000	      0.00000000	   1559.91486967	      0.00000000	      0.00000000	      0.00000000	      0.00000000	      0.00000000	      0.00000000	     -1.75673983	     -1.88895982	     -0.00000000
      0.03104858	     -0.00000000	     -2.27256678	      0.00000000	     -0.00000000	      0.00000000	     -0.00000000	     -5.60448539	     -1.58560593	      0.00000000	     -0.00000000	      0.00000000	  -1617.15667520	     -5.80551209	     -0.23397458	      0.00000000	     -0.00000000	      0.00000000	   1559.22391197	      0.00000000	      0.00000000	      0.00000000	      0.00000000	      0.00000000	      0.00000000	     -1.75533135	     -1.91493812	      0.00000000
      0.03179589	     -0.00000000	     -2.30504369	     -0.00000000	      0.00000000	     -0.00000000	      0.00000000	     -5.59971531	     -1.60818801	     -0.00000000	      0.00000000	     -0.00000000	  -1616.10116391	     -5.79984950	     -0.23717853	     -0.00000000	      0.00000000	     -0.00000000	   1558.41072337	      0.00000000	      0.00000000	      0.00000000	      0.00000000	      0.00000000	      0.00000000	     -1.75377403	     -1.94227471	     -0.00000000
      0.03254320	     -0.00000000	     -2.33893212	      0.00000000	      0.00000000	     -0.00000000	     -0.00000000	     -5.59448625	     -1.63196930	      0.00000000	      0.00000000	     -0.00000000	  -1614.92456220	     -5.79373720	     -0.24117459	      0.00000000	      0.00000000	     -0.00000000	   1557.47309063	      0.00000000	      0.00000000	      0.00000000	      0.00000000	      0.00000000	      0.00000000	     -1.75207521	     -1.97090511	      0.00000000
      0.03329051	      0.00000000	     -2.37417215	      0.00000000	      0.00000000	      0.00000000	      0.00000000	     -5.58881797	     -1.65688983	      0.00000000	      0.00000000	      0.00000000	  -1613.63273816	     -5.78718093	     -0.24590122	      0.00000000	      0.00000000	      0.00000000	   1556.42090073	      0.00000000	      0.00000000	      0.00000000	      0.00000000	      0.00000000	      0.00000000	     -1.75023980	     -2.00076993	      0.00000000
      0.03403782	      0.00000000	     -2.41070827	      0.00000000	     -0.00000000	      0.00000000	      0.00000000	     -5.58272073	     -1.68289508	      0.00000000	     -0.00000000	      0.00000000	  -1612.22882425	     -5.78020211	     -0.25130677	      0.00000000	     -0.00000000	      0.00000000	   1555.25405565	      0.00000000	      0.00000000	      0.00000000	      0.00000000	      0.00000000	      0.00000000	     -1.74827195	     -2.03181487	      0.00000000
      0.03478513	      0.00000000	     -2.44848926	     -0.00000000	      0.00000000	     -0.00000000	     -0.00000000	     -5.57620427	     -1.70993489	     -0.00000000	      0.00000000	     -0.00000000	  -1610.71580997	     -5.77280521	     -0.25734258	     -0.00000000	      0.00000000	     -0.00000000	   1553.97704989	      0.00000000	      0.00000000	      0.00000000	      0.00000000	      0.00000000	      0.00000000	     -1.74617422	     -2.06398975	     -0.00000000
      0.03553244	      0.00000000	     -2.48746746	     -0.00000000	     -0.00000000	      0.00000000	     -0.00000000	     -5.56927283	     -1.73796332	     -0.00000000	     -0.00000000	      0.00000000	  -1609.09510724	     -5.76499915	     -0.26396636	     -0.00000000	     -0.00000000	      0.00000000	   1552.58993447	      0.00000000	      0.00000000	      0.00000000	      0.00000000	      0.00000000	      0.00000000	     -1.74394833	     -2.09724830	     -0.00000000
      0.03627975	     -0.00000000	     -2.52759849	      0.00000000	     -0.00000000	      0.00000000	     -0.00000000	     -5.56192892	     -1.76693792	      0.00000000	     -0.00000000	      0.00000000	  -1607.36762231	     -5.75678481	     -0.27113928	      0.00000000	     -0.00000000	      0.00000000	   1551.09406451	      0.00000000	      0.00000000	      0.00000000	      0.00000000	      0.00000000	      0.00000000	     -1.74159492	     -2.13154758	      0.00000000
      0.03702706	     -0.00000000	     -2.56884076	     -0.00000000	      0.00000000	     -0.00000000	     -0.00000000	     -5.55417162	     -1.79681948	     -0.00000000	      0.00000000	     -0.00000000	  -1605.53328248	     -5.74816314	     -0.27882693	     -0.00000000	      0.00000000	     -0.00000000	   1549.48881658	      0.00000000	      0.00000000	      0.00000000	      0.00000000	      0.00000000	      0.00000000	     -1.73911388	     -2.16684762	     -0.00000000
      0.03777437	      0.00000000	     -2.61115519	      0.00000000	      0.00000000	     -0.00000000	      0.00000000	     -5.54599810	     -1.82757160	      0.00000000	      0.00000000	     -0.00000000	  -1603.59146374	     -5.73913099	     -0.28699807	     -0.00000000	      0.00000000	     -0.00000000	   1547.77364263	      0.00000000	      0.00000000	      0.00000000	      0.00000000	      0.00000000	      0.00000000	     -1.73650429	     -2.20311108	      0.00000000
      0.03852168	     -0.00000000	     -2.65450482	      0.00000000	     -0.00000000	      0.00000000	     -0.00000000	     -5.53740326	     -1.85916035	      0.00000000	     -0.00000000	      0.00000000	  -1601.54088695	     -5.72968395	     -0.29562473	      0.00000000	     -0.00000000	      0.00000000	   1545.94704250	      0.00000000	      0.00000000	      0.00000000	      0.00000000	      0.00000000	      0.00000000	     -1.73376462	     -2.24030288	      0.00000000
      0.03926899	     -0.00000000	     -2.69885458	      0.00000000	     -0.00000000	      0.00000000	      0.00000000	     -5.52838034	     -1.89155397	      0.00000000	     -0.00000000	      0.00000000	  -1599.37979776	     -5.71981527	     -0.30468162	      0.00000000	     -0.00000000	      0.00000000	   1544.00724142	      0.00000000	      0.00000000	      0.00000000	      0.00000000	      0.00000000	      0.00000000	     -1.73089280	     -2.27838994	      0.00000000
      0.04001630	     -0.00000000	     -2.74417102	      0.00000000	      0.00000000	      0.00000000	      0.00000000	     -5.51892098	     -1.92472258	      0.00000000	      0.00000000	     -0.00000000	  -1597.10598331	     -5.70951685	     -0.31414595	      0.00000000	      0.00000000	      0.00000000	   1541.95193944	      0.00000000	      0.00000000	      0.00000000	      0.00000000	      0.00000000	      0.00000000	     -1.72788625	     -2.31734093	      0.00000000
      0.04076361	      0.00000000	     -2.79042204	     -0.00000000	      0.00000000	     -0.00000000	      0.00000000	     -5.50901558	     -1.95863798	     -0.00000000	      0.00000000	     -0.00000000	  -1594.71686422	     -5.69877909	     -0.32399708	     -0.00000000	      0.00000000	     -0.00000000	   1539.77853476	      0.00000000	      0.00000000	      0.00000000	      0.00000000	      0.00000000	      0.00000000	     -1.72474199	     -2.35712599	     -0.00000000
      0.04151092	     -0.00000000	     -2.83757671	      0.00000000	     -0.00000000	      0.00000000	      0.00000000	     -5.49865341	     -1.99327336	      0.00000000	     -0.00000000	      0.00000000	  -1592.20954006	     -5.68759129	     -0.33421632	      0.00000000	     -0.00000000	      0.00000000	   1537.48410010	      0.00000000	      0.00000000	      0.00000000	      0.00000000	      0.00000000	      0.00000000	     -1.72145670	     -2.39771654	      0.00000000
      0.04225823	      0.00000000	     -2.88560511	     -0.00000000	     -0.00000000	      0.00000000	      0.00000000	     -5.48782285	     -2.02860316	     -0.00000000	     -0.00000000	      0.00000000	  -1589.58084987	     -5.67594177	     -0.34478670	     -0.00000000	     -0.00000000	      0.00000000	   1535.06547238	      0.00000000	      0.00000000	      0.00000000	      0.00000000	      0.00000000	      0.00000000	     -1.71802676	     -2.43908509	     -0.00000000
      0.04300554	      0.00000000	     -2.93447809	     -0.00000000	      0.00000000	     -0.00000000	     -0.00000000	     -5.47651153	     -2.06460285	     -0.00000000	      0.00000000	     -0.00000000	  -1586.82741888	     -5.66381808	     -0.35569274	     -0.00000000	      0.00000000	     -0.00000000	   1532.51928286	      0.00000000	      0.00000000	      0.00000000	      0.00000000	      0.00000000	      0.00000000	     -1.71444835	     -2.48120506	     -0.00000000
      0.04375285	      0.00000000	     -2.98416718	      0.00000000	     -0.00000000	      0.00000000	     -0.00000000	     -5.46470653	     -2.10124880	      0.00000000	     -0.00000000	      0.00000000	  -1583.94570567	     -5.65120717	     -0.36692032	      0.00000000	     -0.00000000	      0.00000000	   1529.84200864	      0.00000000	      0.00000000	      0.00000000	      0.00000000	      0.00000000	      0.00000000	     -1.71071743	     -2.52405065	      0.00000000
      0.04450016	     -0.00000000	     -3.03464444	      0.00000000	      0.00000000	     -0.00000000	     -0.00000000	     -5.45239450	     -2.13851812	      0.00000000	      0.00000000	     -0.00000000	  -1580.93204386	     -5.63809552	     -0.37845645	      0.00000000	      0.00000000	     -0.00000000	   1527.03001005	      0.00000000	      0.00000000	      0.00000000	      0.00000000	      0.00000000	      0.00000000	     -1.70682987	     -2.56759666	      0.00000000
      0.04524747	     -0.00000000	     -3.08588232	     -0.00000000	     -0.00000000	     -0.00000000	     -0.00000000	     -5.43956181	     -2.17638853	     -0.00000000	     -0.00000000	     -0.00000000	  -1577.78268172	     -5.62446933	     -0.39028921	     -0.00000000	     -0.00000000	     -0.00000000	   1524.07956987	      0.00000000	      0.00000000	      0.00000000	      0.00000000	      0.00000000	      0.00000000	     -1.70278140	     -2.61181841	     -0.00000000
      0.04599478	      0.00000000	     -3.13785361	     -0.00000000	      0.00000000	     -0.00000000	     -0.00000000	     -5.42619467	     -2.21483825	     -0.00000000	      0.00000000	     -0.00000000	  -1574.49381887	     -5.61031458	     -0.40240753	     -0.00000000	      0.00000000	     -0.00000000	   1520.98692832	      0.00000000	      0.00000000	      0.00000000	      0.00000000	      0.00000000	      0.00000000	     -1.69856775	     -2.65669161	     -0.00000000
      0.04666588	     -0.00000000	     -3.18512965	     -0.00000000	     -0.00000000	      0.00000000	      0.00000000	     -5.41376554	     -2.24984016	     -0.00000000	     -0.00000000	      0.00000000	  -1571.43034245	     -5.59698063	     -0.41348924	     -0.00000000	     -0.00000000	      0.00000000	   1518.15575115	      0.00000000	      0.00000000	      0.00000000	      0.00000000	      0.00000000	      0.00000000	     -1.69463464	     -2.69752168	     -0.00000000
      0.04733698	      0.00000000	     -3.23295381	     -0.00000000	      0.00000000	     -0.00000000	     -0.00000000	     -5.40083897	     -2.28527987	     -0.00000000	      0.00000000	     -0.00000000	  -1568.23546854	     -5.58337375	     -0.42482453	     -0.00000000	      0.00000000	     -0.00000000	   1515.12761091	      0.00000000	      0.00000000	      0.00000000	      0.00000000	      0.00000000	      0.00000000	     -1.69056700	     -2.73884323	     -0.00000000
      0.04800809	     -0.00000000	     -3.28130896	     -0.00000000	     -0.00000000	      0.00000000	     -0.00000000	     -5.38745557	     -2.32113879	      0.00000000	     -0.00000000	      0.00000000	  -1564.92102013	     -5.56928951	     -0.43636382	      0.00000000	     -0.00000000	      0.00000000	   1511.98496351	      0.00000000	      0.00000000	      0.00000000	      0.00000000	      0.00000000	      0.00000000	     -1.68635593	     -2.78063615	     -0.00000000
      0.04867919	     -0.00000000	     -3.33017542	      0.00000000	     -0.00000000	      0.00000000	     -0.00000000	     -5.37360005	     -2.35740235	      0.00000000	     -0.00000000	      0.00000000	  -1561.48269585	     -5.55473988	     -0.44810568	      0.00000000	     -0.00000000	      0.00000000	   1508.71563078	      0.00000000	      0.00000000	      0.00000000	      0.00000000	      0.00000000	      0.00000000	     -1.68199906	     -2.82288372	      0.00000000
      0.04935029	      0.00000000	     -3.37953380	     -0.00000000	      0.00000000	     -0.00000000	      0.00000000	     -5.35926357	     -2.39405559	     -0.00000000	      0.00000000	     -0.00000000	  -1557.91806243	     -5.53971301	     -0.46004360	     -0.00000000	      0.00000000	     -0.00000000	   1505.31804232	      0.00000000	      0.00000000	      0.00000000	      0.00000000	      0.00000000	      0.00000000	     -1.67749339	     -2.86556889	     -0.00000000
      0.05002139	      0.00000000	     -3.42936462	      0.00000000	      0.00000000	     -0.00000000	     -0.00000000	     -5.34443701	     -2.43108365	     -0.00000000	      0.00000000	     -0.00000000	  -1554.22458546	     -5.52419984	     -0.47217183	     -0.00000000	      0.00000000	     -0.00000000	   1501.78962468	      0.00000000	      0.00000000	      0.00000000	      0.00000000	      0.00000000	      0.00000000	     -1.67283611	     -2.90867464	     -0.00000000
      0.05069249	      0.00000000	     -3.47964837	     -0.00000000	      0.00000000	     -0.00000000	     -0.00000000	     -5.32911164	     -2.46847173	     -0.00000000	      0.00000000	     -0.00000000	  -1550.39985139	     -5.50819142	     -0.48448477	     -0.00000000	      0.00000000	     -0.00000000	   1498.12801317	      0.00000000	      0.00000000	      0.00000000	      0.00000000	      0.00000000	      0.00000000	     -1.66802448	     -2.95218393	     -0.00000000
      0.05136359	      0.00000000	     -3.53036544	     -0.00000000	      0.00000000	     -0.00000000	     -0.00000000	     -5.31327919	     -2.50620498	     -0.00000000	      0.00000000	     -0.00000000	  -1546.44156588	     -5.49167929	     -0.49697699	     -0.00000000	      0.00000000	     -0.00000000	   1494.33095616	      0.00000000	      0.00000000	      0.00000000	      0.00000000	      0.00000000	      0.00000000	     -1.66305592	     -2.99607970	     -0.00000000
      0.05203469	      0.00000000	     -3.58149615	     -0.00000000	      0.00000000	     -0.00000000	     -0.00000000	     -5.29693186	     -2.54426858	     -0.00000000	      0.00000000	     -0.00000000	  -1542.34757326	     -5.47465546	     -0.50964315	     -0.00000000	      0.00000000	     -0.00000000	   1490.39634256	      0.00000000	      0.00000000	      0.00000000	      0.00000000	      0.00000000	      0.00000000	     -1.65792801	     -3.04034483	     -0.00000000
      0.05270579	      0.00000000	     -3.63302076	     -0.00000000	     -0.00000000	      0.00000000	      0.00000000	     -5.28006244	     -2.58264767	     -0.00000000	     -0.00000000	     -0.00000000	  -1538.11587376	     -5.45711248	     -0.52247801	      0.00000000	     -0.00000000	      0.00000000	   1486.32221838	      0.00000000	      0.00000000	      0.00000000	      0.00000000	      0.00000000	      0.00000000	     -1.65263848	     -3.08496215	     -0.00000000
      0.05337690	     -0.00000000	     -3.68491940	      0.00000000	      0.00000000	     -0.00000000	      0.00000000	     -5.26266431	     -2.62132733	      0.00000000	      0.00000000	     -0.00000000	  -1533.74464025	     -5.43904355	     -0.53547637	      0.00000000	      0.00000000	      0.00000000	   1482.10680321	      0.00000000	      0.00000000	      0.00000000	      0.00000000	      0.00000000	      0.00000000	     -1.64718526	     -3.12991442	      0.00000000
      0.05404800	     -0.00000000	     -3.73717217	     -0.00000000	      0.00000000	     -0.00000000	     -0.00000000	     -5.24473155	     -2.66029263	     -0.00000000	      0.00000000	     -0.00000000	  -1529.23223399	     -5.42044252	     -0.54863307	     -0.00000000	      0.00000000	     -0.00000000	   1477.74850577	      0.00000000	      0.00000000	      0.00000000	      0.00000000	      0.00000000	      0.00000000	     -1.64156650	     -3.17518436	     -0.00000000
      0.05471910	     -0.00000000	     -3.78975906	     -0.00000000	      0.00000000	     -0.00000000	     -0.00000000	     -5.22625894	     -2.69952857	     -0.00000000	      0.00000000	     -0.00000000	  -1524.57721875	     -5.40130395	     -0.56194296	     -0.00000000	      0.00000000	     -0.00000000	   1473.24593759	      0.00000000	      0.00000000	      0.00000000	      0.00000000	      0.00000000	      0.00000000	     -1.63578056	     -3.22075461	     -0.00000000
      0.05539020	      0.00000000	     -3.84266001	     -0.00000000	     -0.00000000	      0.00000000	     -0.00000000	     -5.20724202	     -2.73902014	      0.00000000	     -0.00000000	      0.00000000	  -1519.77837293	     -5.38162319	     -0.57540087	      0.00000000	     -0.00000000	      0.00000000	   1468.59792476	      0.00000000	      0.00000000	      0.00000000	      0.00000000	      0.00000000	      0.00000000	     -1.62982604	     -3.26660776	      0.00000000
      0.05606130	      0.00000000	     -3.89585491	      0.00000000	     -0.00000000	      0.00000000	      0.00000000	     -5.18767715	     -2.77875225	      0.00000000	     -0.00000000	     -0.00000000	  -1514.83469920	     -5.36139637	     -0.58900162	      0.00000000	     -0.00000000	      0.00000000	   1463.80351701	      0.00000000	      0.00000000	      0.00000000	      0.00000000	      0.00000000	      0.00000000	     -1.62370180	     -3.31272637	      0.00000000
      0.05673240	      0.00000000	     -3.94932362	      0.00000000	     -0.00000000	      0.00000000	     -0.00000000	     -5.16756149	     -2.81870979	      0.00000000	     -0.00000000	      0.00000000	  -1509.74543130	     -5.34062046	     -0.60273996	      0.00000000	     -0.00000000	      0.00000000	   1458.86199412	      0.00000000	      0.00000000	      0.00000000	      0.00000000	      0.00000000	      0.00000000	     -1.61740693	     -3.35909294	      0.00000000
      0.05740350	      0.00000000	     -4.00304597	     -0.00000000	     -0.00000000	      0.00000000	      0.00000000	     -5.14689305	     -2.85887764	      0.00000000	     -0.00000000	      0.00000000	  -1504.51003807	     -5.31929326	     -0.61661065	      0.00000000	     -0.00000000	      0.00000000	   1453.77286942	      0.00000000	      0.00000000	      0.00000000	      0.00000000	      0.00000000	      0.00000000	     -1.61094080	     -3.40568998	      0.00000000
      0.05807460	      0.00000000	     -4.05700179	     -0.00000000	      0.00000000	     -0.00000000	     -0.00000000	     -5.12567068	     -2.89924064	     -0.00000000	      0.00000000	     -0.00000000	  -1499.12822485	     -5.29741343	     -0.63060836	     -0.00000000	      0.00000000	     -0.00000000	   1448.53589114	      0.00000000	      0.00000000	      0.00000000	      0.00000000	      0.00000000	      0.00000000	     -1.60430304	     -3.45249996	     -0.00000000
      0.05874571	      0.00000000	     -4.11117094	      0.00000000	      0.00000000	     -0.00000000	      0.00000000	     -5.10389406	     -2.93978363	      0.00000000	      0.00000000	     -0.00000000	  -1493.59993108	     -5.27498045	     -0.64472773	      0.00000000	      0.00000000	     -0.00000000	   1443.15103931	      0.00000000	      0.00000000	      0.00000000	      0.00000000	      0.00000000	      0.00000000	     -1.59749352	     -3.49950537	      0.00000000
      0.05941681	      0.00000000	     -4.16553328	     -0.00000000	      0.00000000	     -0.00000000	      0.00000000	     -5.08156368	     -2.98049148	     -0.00000000	      0.00000000	     -0.00000000	  -1487.92532813	     -5.25199466	     -0.65896338	     -0.00000000	      0.00000000	     -0.00000000	   1437.61852479	      0.00000000	      0.00000000	      0.00000000	      0.00000000	      0.00000000	      0.00000000	     -1.59051240	     -3.54668871	     -0.00000000
      0.06008791	      0.00000000	     -4.22006876	     -0.00000000	     -0.00000000	      0.00000000	      0.00000000	     -5.05868086	     -3.02134905	     -0.00000000	     -0.00000000	     -0.00000000	  -1482.10481393	     -5.22845718	     -0.67330986	     -0.00000000	     -0.00000000	      0.00000000	   1431.93878350	      0.00000000	      0.00000000	      0.00000000	      0.00000000	      0.00000000	      0.00000000	     -1.58336006	     -3.59403253	     -0.00000000
      0.06075901	     -0.00000000	     -4.27475736	      0.00000000	      0.00000000	      0.00000000	     -0.00000000	     -5.03524769	     -3.06234126	      0.00000000	      0.00000000	     -0.00000000	  -1476.13900731	     -5.20436995	     -0.68776170	      0.00000000	      0.00000000	      0.00000000	   1426.11247178	      0.00000000	      0.00000000	      0.00000000	      0.00000000	      0.00000000	      0.00000000	     -1.57603713	     -3.64151943	      0.00000000
      0.06143011	      0.00000000	     -4.32957915	     -0.00000000	      0.00000000	     -0.00000000	      0.00000000	     -5.01126704	     -3.10345305	     -0.00000000	      0.00000000	     -0.00000000	  -1470.02874190	     -5.17973564	     -0.70231339	     -0.00000000	      0.00000000	     -0.00000000	   1420.14046128	      0.00000000	      0.00000000	      0.00000000	      0.00000000	      0.00000000	      0.00000000	     -1.56854449	     -3.68913204	     -0.00000000
      0.06210121	      0.00000000	     -4.38451432	     -0.00000000	     -0.00000000	      0.00000000	      0.00000000	     -4.98674251	     -3.14466943	     -0.00000000	     -0.00000000	      0.00000000	  -1463.77506032	     -5.15455769	     -0.71695940	     -0.00000000	     -0.00000000	      0.00000000	   1414.02383422	      0.00000000	      0.00000000	      0.00000000	      0.00000000	      0.00000000	      0.00000000	     -1.56088324	     -3.73685311	     -0.00000000
      0.06277231	     -0.00000000	     -4.43954317	     -0.00000000	     -0.00000000	     -0.00000000	      0.00000000	     -4.96167844	     -3.18597548	     -0.00000000	     -0.00000000	     -0.00000000	  -1457.37920868	     -5.12884024	     -0.73169418	     -0.00000000	     -0.00000000	      0.00000000	   1407.76387931	      0.00000000	      0.00000000	      0.00000000	      0.00000000	      0.00000000	      0.00000000	     -1.55305470	     -3.78466546	     -0.00000000
      0.06344341	      0.00000000	     -4.49464611	     -0.00000000	     -0.00000000	      0.00000000	      0.00000000	     -4.93607986	     -3.22735638	     -0.00000000	     -0.00000000	     -0.00000000	  -1450.84263188	     -5.10258814	     -0.74651215	     -0.00000000	     -0.00000000	      0.00000000	   1401.36208854	      0.00000000	      0.00000000	      0.00000000	      0.00000000	      0.00000000	      0.00000000	     -1.54506043	     -3.83255203	     -0.00000000
      0.06411451	     -0.00000000	     -4.54980374	      0.00000000	     -0.00000000	      0.00000000	      0.00000000	     -4.90995252	     -3.26879739	      0.00000000	     -0.00000000	      0.00000000	  -1444.16696963	     -5.07580690	     -0.76140770	      0.00000000	     -0.00000000	      0.00000000	   1394.82015471	      0.00000000	      0.00000000	      0.00000000	      0.00000000	      0.00000000	      0.00000000	     -1.53690218	     -3.88049587	      0.00000000
      0.06478562	     -0.00000000	     -4.60499682	      0.00000000	     -0.00000000	      0.00000000	     -0.00000000	     -4.88330283	     -3.31028388	      0.00000000	     -0.00000000	      0.00000000	  -1437.35405325	     -5.04850270	     -0.77637522	      0.00000000	     -0.00000000	      0.00000000	   1388.13996990	      0.00000000	      0.00000000	      0.00000000	      0.00000000	      0.00000000	      0.00000000	     -1.52858193	     -3.92848019	      0.00000000
      0.06545672	      0.00000000	     -4.66020630	     -0.00000000	      0.00000000	     -0.00000000	      0.00000000	     -4.85613790	     -3.35180135	     -0.00000000	      0.00000000	     -0.00000000	  -1430.40590312	     -5.02068235	     -0.79140906	     -0.00000000	      0.00000000	     -0.00000000	   1381.32362461	      0.00000000	      0.00000000	      0.00000000	      0.00000000	      0.00000000	      0.00000000	     -1.52010184	     -3.97648835	     -0.00000000
      0.06612782	      0.00000000	     -4.71541335	     -0.00000000	     -0.00000000	      0.00000000	     -0.00000000	     -4.82846549	     -3.39333543	      0.00000000	     -0.00000000	      0.00000000	  -1423.32472674	     -4.99235331	     -0.80650356	      0.00000000	     -0.00000000	      0.00000000	   1374.37340751	      0.00000000	      0.00000000	      0.00000000	      0.00000000	      0.00000000	      0.00000000	     -1.51146430	     -4.02450388	      0.00000000
      0.06679892	     -0.00000000	     -4.77059938	      0.00000000	     -0.00000000	      0.00000000	      0.00000000	     -4.80029402	     -3.43487194	      0.00000000	     -0.00000000	      0.00000000	  -1416.11291724	     -4.96352364	     -0.82165303	      0.00000000	     -0.00000000	      0.00000000	   1367.29180578	      0.00000000	      0.00000000	      0.00000000	      0.00000000	      0.00000000	      0.00000000	     -1.50267188	     -4.07251050	      0.00000000
      0.06747002	     -0.00000000	     -4.82574606	      0.00000000	     -0.00000000	      0.00000000	      0.00000000	     -4.77163258	     -3.47639681	      0.00000000	     -0.00000000	      0.00000000	  -1408.77305213	     -4.93420202	     -0.83685176	      0.00000000	     -0.00000000	      0.00000000	   1360.08150563	      0.00000000	      0.00000000	      0.00000000	      0.00000000	      0.00000000	      0.00000000	     -1.49372738	     -4.12049217	      0.00000000
      0.06814112	     -0.00000000	     -4.88083534	      0.00000000	     -0.00000000	      0.00000000	      0.00000000	     -4.74249091	     -3.51789622	      0.00000000	     -0.00000000	      0.00000000	  -1401.30789230	     -4.90439773	     -0.85209403	      0.00000000	     -0.00000000	      0.00000000	   1352.74539323	      0.00000000	      0.00000000	      0.00000000	      0.00000000	      0.00000000	      0.00000000	     -1.48463377	     -4.16843305	      0.00000000
      0.06881222	     -0.00000000	     -4.93584950	      0.00000000	      0.00000000	     -0.00000000	     -0.00000000	     -4.71287939	     -3.55935650	      0.00000000	      0.00000000	     -0.00000000	  -1393.72038101	     -4.87412061	     -0.86737407	      0.00000000	      0.00000000	      0.00000000	   1345.28655571	      0.00000000	      0.00000000	      0.00000000	      0.00000000	      0.00000000	      0.00000000	     -1.47539421	     -4.21631758	      0.00000000
      0.06948332	      0.00000000	     -4.99077112	      0.00000000	     -0.00000000	      0.00000000	      0.00000000	     -4.68280905	     -3.60076423	      0.00000000	     -0.00000000	      0.00000000	  -1386.01364297	     -4.84338112	     -0.88268611	      0.00000000	     -0.00000000	      0.00000000	   1337.70828223	      0.00000000	      0.00000000	      0.00000000	      0.00000000	      0.00000000	      0.00000000	     -1.46601209	     -4.26413046	      0.00000000
      0.07015443	     -0.00000000	     -5.04558319	      0.00000000	      0.00000000	     -0.00000000	      0.00000000	     -4.65229157	     -3.64210624	      0.00000000	      0.00000000	     -0.00000000	  -1378.19098324	     -4.81219024	     -0.89802435	      0.00000000	      0.00000000	     -0.00000000	   1330.01406512	      0.00000000	      0.00000000	      0.00000000	      0.00000000	      0.00000000	      0.00000000	     -1.45649095	     -4.31185669	      0.00000000
      0.07082553	      0.00000000	     -5.10026907	     -0.00000000	      0.00000000	     -0.00000000	     -0.00000000	     -4.62133925	     -3.68336959	     -0.00000000	      0.00000000	     -0.00000000	  -1370.25588608	     -4.78055954	     -0.91338296	     -0.00000000	      0.00000000	     -0.00000000	   1322.20760088	      0.00000000	      0.00000000	      0.00000000	      0.00000000	      0.00000000	      0.00000000	     -1.44683456	     -4.35948160	     -0.00000000
      0.07149663	     -0.00000000	     -5.15481253	      0.00000000	      0.00000000	      0.00000000	     -0.00000000	     -4.58996503	     -3.72454165	      0.00000000	      0.00000000	     -0.00000000	  -1362.21201349	     -4.74850108	     -0.92875611	      0.00000000	      0.00000000	      0.00000000	   1314.29279122	      0.00000000	      0.00000000	      0.00000000	      0.00000000	      0.00000000	      0.00000000	     -1.43704684	     -4.40699086	      0.00000000
      0.07216773	      0.00000000	     -5.20919781	      0.00000000	     -0.00000000	      0.00000000	      0.00000000	     -4.55818247	     -3.76561007	      0.00000000	     -0.00000000	      0.00000000	  -1354.06320373	     -4.71602749	     -0.94413795	      0.00000000	     -0.00000000	      0.00000000	   1306.27374379	      0.00000000	      0.00000000	      0.00000000	      0.00000000	      0.00000000	      0.00000000	     -1.42713192	     -4.45437053	      0.00000000
      0.07283883	     -0.00000000	     -5.26340962	      0.00000000	     -0.00000000	      0.00000000	     -0.00000000	     -4.52600574	     -3.80656284	      0.00000000	     -0.00000000	      0.00000000	  -1345.81346935	     -4.68315188	     -0.95952261	      0.00000000	     -0.00000000	      0.00000000	   1298.15477275	      0.00000000	      0.00000000	      0.00000000	      0.00000000	      0.00000000	      0.00000000	     -1.41709409	     -4.50160704	      0.00000000
      0.07350993	      0.00000000	     -5.31743320	     -0.00000000	     -0.00000000	      0.00000000	     -0.00000000	     -4.49344963	     -3.84738829	     -0.00000000	     -0.00000000	      0.00000000	  -1337.46699509	     -4.64988786	     -0.97490420	     -0.00000000	     -0.00000000	      0.00000000	   1289.94039893	      0.00000000	      0.00000000	      0.00000000	      0.00000000	      0.00000000	      0.00000000	     -1.40693785	     -4.54868726	     -0.00000000
      0.07418103	     -0.00000000	     -5.37125430	      0.00000000	     -0.00000000	      0.00000000	      0.00000000	     -4.46052951	     -3.88807512	      0.00000000	     -0.00000000	      0.00000000	  -1329.02813520	     -4.61624950	     -0.99027686	      0.00000000	     -0.00000000	      0.00000000	   1281.63534941	      0.00000000	      0.00000000	      0.00000000	      0.00000000	      0.00000000	      0.00000000	     -1.39666783	     -4.59559849	      0.00000000
      0.07485213	      0.00000000	     -5.42485926	     -0.00000000	     -0.00000000	      0.00000000	     -0.00000000	     -4.42726135	     -3.92861241	     -0.00000000	     -0.00000000	     -0.00000000	  -1320.50141036	     -4.58225133	     -1.00563469	     -0.00000000	     -0.00000000	      0.00000000	   1273.24455624	      0.00000000	      0.00000000	      0.00000000	      0.00000000	      0.00000000	      0.00000000	     -1.38628887	     -4.64232855	     -0.00000000
      0.07552324	     -0.00000000	     -5.47823504	     -0.00000000	     -0.00000000	      0.00000000	      0.00000000	     -4.39366168	     -3.96898969	     -0.00000000	     -0.00000000	      0.00000000	  -1311.89150377	     -4.54790834	     -1.02097183	     -0.00000000	     -0.00000000	      0.00000000	   1264.77315398	      0.00000000	      0.00000000	      0.00000000	      0.00000000	      0.00000000	      0.00000000	     -1.37580596	     -4.68886571	     -0.00000000
      0.07619434	     -0.00000000	     -5.53136921	     -0.00000000	      0.00000000	     -0.00000000	     -0.00000000	     -4.35974758	     -4.00919689	     -0.00000000	      0.00000000	     -0.00000000	  -1303.20325634	     -4.51323589	     -1.03628243	     -0.00000000	      0.00000000	     -0.00000000	   1256.22647547	      0.00000000	      0.00000000	      0.00000000	      0.00000000	      0.00000000	      0.00000000	     -1.36522424	     -4.73519880	     -0.00000000
      0.07686544	     -0.00000000	     -5.58425001	      0.00000000	     -0.00000000	      0.00000000	      0.00000000	     -4.32553667	     -4.04922442	      0.00000000	     -0.00000000	     -0.00000000	  -1294.44166053	     -4.47824976	     -1.05156066	      0.00000000	     -0.00000000	      0.00000000	   1247.61004510	      0.00000000	      0.00000000	      0.00000000	      0.00000000	      0.00000000	      0.00000000	     -1.35454901	     -4.78131720	      0.00000000
      0.07753654	      0.00000000	     -5.63686636	     -0.00000000	      0.00000000	     -0.00000000	      0.00000000	     -4.29104705	     -4.08906319	     -0.00000000	      0.00000000	     -0.00000000	  -1285.61185246	     -4.44296612	     -1.06680073	     -0.00000000	      0.00000000	     -0.00000000	   1238.92956883	      0.00000000	      0.00000000	      0.00000000	      0.00000000	      0.00000000	      0.00000000	     -1.34378572	     -4.82721087	     -0.00000000
      0.07820764	      0.00000000	     -5.68920793	      0.00000000	      0.00000000	     -0.00000000	      0.00000000	     -4.25629731	     -4.12870458	      0.00000000	      0.00000000	     -0.00000000	  -1276.71910154	     -4.40740144	     -1.08199691	      0.00000000	      0.00000000	      0.00000000	   1230.19091947	      0.00000000	      0.00000000	      0.00000000	      0.00000000	      0.00000000	      0.00000000	     -1.33293994	     -4.87287036	      0.00000000
      0.07887874	      0.00000000	     -5.74126508	     -0.00000000	     -0.00000000	      0.00000000	      0.00000000	     -4.22130642	     -4.16814054	     -0.00000000	     -0.00000000	     -0.00000000	  -1267.76879706	     -4.37157258	     -1.09714356	     -0.00000000	     -0.00000000	      0.00000000	   1221.40011585	      0.00000000	      0.00000000	      0.00000000	      0.00000000	      0.00000000	      0.00000000	     -1.32201736	     -4.91828687	     -0.00000000
      0.07954984	      0.00000000	     -5.79302895	     -0.00000000	     -0.00000000	     -0.00000000	      0.00000000	     -4.18609374	     -4.20736353	     -0.00000000	     -0.00000000	     -0.00000000	  -1258.76643052	     -4.33549665	     -1.11223514	     -0.00000000	     -0.00000000	      0.00000000	   1212.56329394	      0.00000000	      0.00000000	      0.00000000	      0.00000000	      0.00000000	      0.00000000	     -1.31102381	     -4.96345221	     -0.00000000
      0.08022094	      0.00000000	     -5.84449146	     -0.00000000	     -0.00000000	      0.00000000	     -0.00000000	     -4.15067887	     -4.24636660	     -0.00000000	     -0.00000000	      0.00000000	  -1249.71757258	     -4.29919108	     -1.12726625	     -0.00000000	     -0.00000000	      0.00000000	   1203.68666732	      0.00000000	      0.00000000	      0.00000000	      0.00000000	      0.00000000	      0.00000000	     -1.29996515	     -5.00835888	     -0.00000000
      0.08089205	      0.00000000	     -5.89564523	     -0.00000000	     -0.00000000	      0.00000000	     -0.00000000	     -4.11508159	     -4.28514335	     -0.00000000	     -0.00000000	      0.00000000	  -1240.62784317	     -4.26267354	     -1.14223168	     -0.00000000	     -0.00000000	      0.00000000	   1194.77647429	      0.00000000	      0.00000000	      0.00000000	      0.00000000	      0.00000000	      0.00000000	     -1.28884734	     -5.05300001	     -0.00000000
      0.08156315	     -0.00000000	     -5.94648370	      0.00000000	     -0.00000000	      0.00000000	      0.00000000	     -4.07932171	     -4.32368796	      0.00000000	     -0.00000000	     -0.00000000	  -1231.50287283	     -4.22596194	     -1.15712647	      0.00000000	     -0.00000000	      0.00000000	   1185.83890823	      0.00000000	      0.00000000	      0.00000000	      0.00000000	      0.00000000	      0.00000000	     -1.27767636	     -5.09736939	      0.00000000
      0.08223425	      0.00000000	     -5.99700096	     -0.00000000	      0.00000000	     -0.00000000	      0.00000000	     -4.04341891	     -4.36199518	     -0.00000000	      0.00000000	     -0.00000000	  -1222.34825355	     -4.18907436	     -1.17194598	     -0.00000000	      0.00000000	     -0.00000000	   1176.88002743	      0.00000000	      0.00000000	      0.00000000	      0.00000000	      0.00000000	      0.00000000	     -1.26645816	     -5.14146146	     -0.00000000
      0.08290535	     -0.00000000	     -6.04719181	      0.00000000	     -0.00000000	      0.00000000	     -0.00000000	     -4.00739251	     -4.40006032	      0.00000000	     -0.00000000	      0.00000000	  -1213.16947668	     -4.15202908	     -1.18668598	      0.00000000	     -0.00000000	      0.00000000	   1167.90564042	      0.00000000	      0.00000000	      0.00000000	      0.00000000	      0.00000000	      0.00000000	     -1.25519864	     -5.18527127	      0.00000000
      0.08357645	     -0.00000000	     -6.09705161	      0.00000000	     -0.00000000	      0.00000000	     -0.00000000	     -3.97126120	     -4.43787919	      0.00000000	     -0.00000000	     -0.00000000	  -1203.97185584	     -4.11484448	     -1.20134274	      0.00000000	     -0.00000000	      0.00000000	   1158.92116326	      0.00000000	      0.00000000	      0.00000000	      0.00000000	      0.00000000	      0.00000000	     -1.24390358	     -5.22879441	      0.00000000
      0.08424755	     -0.00000000	     -6.14657619	      0.00000000	     -0.00000000	      0.00000000	     -0.00000000	     -3.93504276	     -4.47544809	      0.00000000	     -0.00000000	     -0.00000000	  -1194.76043301	     -4.07753903	     -1.21591319	      0.00000000	     -0.00000000	      0.00000000	   1149.93144547	      0.00000000	      0.00000000	      0.00000000	      0.00000000	      0.00000000	      0.00000000	     -1.23257854	     -5.27202696	      0.00000000
      0.08491865	     -0.00000000	     -6.19576172	      0.00000000	     -0.00000000	      0.00000000	      0.00000000	     -3.89875362	     -4.51276370	      0.00000000	     -0.00000000	      0.00000000	  -1185.53986623	     -4.04013120	     -1.23039506	      0.00000000	     -0.00000000	      0.00000000	   1140.94056349	      0.00000000	      0.00000000	      0.00000000	      0.00000000	      0.00000000	      0.00000000	     -1.22122880	     -5.31496539	      0.00000000
      0.08558975	      0.00000000	     -6.24460448	      0.00000000	      0.00000000	     -0.00000000	      0.00000000	     -3.86240845	     -4.54982301	      0.00000000	      0.00000000	     -0.00000000	  -1176.31429893	     -4.00263941	     -1.24478704	      0.00000000	      0.00000000	      0.00000000	   1131.95158282	      0.00000000	      0.00000000	      0.00000000	      0.00000000	      0.00000000	      0.00000000	     -1.20985923	     -5.35760639	      0.00000000
      0.08626085	      0.00000000	     -6.29310066	      0.00000000	     -0.00000000	      0.00000000	      0.00000000	     -3.82601962	     -4.58662318	      0.00000000	     -0.00000000	     -0.00000000	  -1167.08721232	     -3.96508187	     -1.25908894	      0.00000000	     -0.00000000	      0.00000000	   1122.96629432	      0.00000000	      0.00000000	      0.00000000	      0.00000000	      0.00000000	      0.00000000	     -1.19847419	     -5.39994671	      0.00000000
      0.08693196	     -0.00000000	     -6.34124602	     -0.00000000	     -0.00000000	      0.00000000	      0.00000000	     -3.78959672	     -4.62316135	     -0.00000000	     -0.00000000	      0.00000000	  -1157.86126515	     -3.92747650	     -1.27330192	     -0.00000000	     -0.00000000	      0.00000000	   1113.98493588	      0.00000000	      0.00000000	      0.00000000	      0.00000000	      0.00000000	      0.00000000	     -1.18707738	     -5.44198296	     -0.00000000
      0.08760306	     -0.00000000	     -6.38903558	     -0.00000000	     -0.00000000	     -0.00000000	      0.00000000	     -3.75314591	     -4.65943447	     -0.00000000	     -0.00000000	     -0.00000000	  -1148.63812826	     -3.88984069	     -1.28742863	     -0.00000000	     -0.00000000	      0.00000000	   1105.00591763	      0.00000000	      0.00000000	      0.00000000	      0.00000000	      0.00000000	      0.00000000	     -1.17567169	     -5.48371132	     -0.00000000
      0.08827416	      0.00000000	     -6.43646324	      0.00000000	     -0.00000000	      0.00000000	     -0.00000000	     -3.71666945	     -4.69543903	      0.00000000	     -0.00000000	     -0.00000000	  -1139.41832540	     -3.85219105	     -1.30147330	      0.00000000	     -0.00000000	      0.00000000	   1096.02557695	      0.00000000	      0.00000000	      0.00000000	      0.00000000	      0.00000000	      0.00000000	     -1.16425909	     -5.52512722	      0.00000000
      0.08894526	      0.00000000	     -6.48351464	      0.00000000	     -0.00000000	      0.00000000	      0.00000000	     -3.68010886	     -4.73117497	      0.00000000	     -0.00000000	      0.00000000	  -1130.18465414	     -3.81451140	     -1.31547236	      0.00000000	     -0.00000000	      0.00000000	   1087.01438422	      0.00000000	      0.00000000	      0.00000000	      0.00000000	      0.00000000	      0.00000000	     -1.15282516	     -5.56622412	      0.00000000
      0.08961636	      0.00000000	     -6.53017116	      0.00000000	     -0.00000000	      0.00000000	     -0.00000000	     -3.64344073	     -4.76663180	      0.00000000	     -0.00000000	     -0.00000000	  -1120.93010850	     -3.77676789	     -1.32942979	      0.00000000	     -0.00000000	      0.00000000	   1077.96835884	      0.00000000	      0.00000000	      0.00000000	      0.00000000	      0.00000000	      0.00000000	     -1.14136171	     -5.60698739	      0.00000000
      0.09028746	     -0.00000000	     -6.57642692	      0.00000000	     -0.00000000	      0.00000000	      0.00000000	     -3.60671876	     -4.80179661	      0.00000000	     -0.00000000	     -0.00000000	  -1111.67018282	     -3.73902623	     -1.34332124	      0.00000000	     -0.00000000	      0.00000000	   1068.89947030	      0.00000000	      0.00000000	      0.00000000	      0.00000000	      0.00000000	      0.00000000	     -1.12988646	     -5.64740805	      0.00000000
      0.09095856	     -0.00000000	     -6.62226872	      0.00000000	     -0.00000000	      0.00000000	      0.00000000	     -3.56993430	     -4.83666109	      0.00000000	     -0.00000000	      0.00000000	  -1102.40218852	     -3.70131492	     -1.35715573	      0.00000000	     -0.00000000	      0.00000000	   1059.79417228	      0.00000000	      0.00000000	      0.00000000	      0.00000000	      0.00000000	      0.00000000	     -1.11839999	     -5.68747607	      0.00000000
      0.09162966	      0.00000000	     -6.66768029	     -0.00000000	     -0.00000000	      0.00000000	     -0.00000000	     -3.53307063	     -4.87121558	      0.00000000	     -0.00000000	      0.00000000	  -1093.12105745	     -3.66364865	     -1.37094357	      0.00000000	     -0.00000000	      0.00000000	   1050.63817933	      0.00000000	      0.00000000	      0.00000000	      0.00000000	      0.00000000	      0.00000000	     -1.10689986	     -5.72717917	      0.00000000
      0.09230077	      0.00000000	     -6.71264250	     -0.00000000	     -0.00000000	     -0.00000000	      0.00000000	     -3.49610678	     -4.90544852	     -0.00000000	     -0.00000000	     -0.00000000	  -1083.82047354	     -3.62603225	     -1.38469433	     -0.00000000	     -0.00000000	      0.00000000	   1041.41759838	      0.00000000	      0.00000000	      0.00000000	      0.00000000	      0.00000000	      0.00000000	     -1.09538184	     -5.76650266	     -0.00000000
      0.09297187	      0.00000000	     -6.75714080	      0.00000000	     -0.00000000	      0.00000000	      0.00000000	     -3.45905554	     -4.93934633	      0.00000000	     -0.00000000	      0.00000000	  -1074.50396401	     -3.58841943	     -1.39838551	      0.00000000	     -0.00000000	      0.00000000	   1032.15314261	      0.00000000	      0.00000000	      0.00000000	      0.00000000	      0.00000000	      0.00000000	     -1.08384472	     -5.80543165	      0.00000000
      0.09364297	     -0.00000000	     -6.80116878	     -0.00000000	     -0.00000000	      0.00000000	     -0.00000000	     -3.42195116	     -4.97289895	     -0.00000000	     -0.00000000	     -0.00000000	  -1065.18134409	     -3.55077295	     -1.41198593	     -0.00000000	     -0.00000000	      0.00000000	   1022.87549501	      0.00000000	      0.00000000	      0.00000000	      0.00000000	      0.00000000	      0.00000000	     -1.07229282	     -5.84395684	     -0.00000000
      0.09431407	     -0.00000000	     -6.84472133	     -0.00000000	     -0.00000000	      0.00000000	      0.00000000	     -3.38481455	     -5.00610004	     -0.00000000	     -0.00000000	     -0.00000000	  -1055.85852843	     -3.51309804	     -1.42548370	     -0.00000000	     -0.00000000	      0.00000000	   1013.59513450	      0.00000000	      0.00000000	      0.00000000	      0.00000000	      0.00000000	      0.00000000	     -1.06073127	     -5.88207230	     -0.00000000
      0.09498517	      0.00000000	     -6.88779409	     -0.00000000	     -0.00000000	      0.00000000	     -0.00000000	     -3.34766241	     -5.03894469	      0.00000000	     -0.00000000	     -0.00000000	  -1046.54021740	     -3.47540862	     -1.43887217	      0.00000000	     -0.00000000	      0.00000000	   1004.31757565	      0.00000000	      0.00000000	      0.00000000	      0.00000000	      0.00000000	      0.00000000	     -1.04916499	     -5.91977339	      0.00000000
      0.09565627	     -0.00000000	     -6.93038342	     -0.00000000	     -0.00000000	      0.00000000	     -0.00000000	     -3.31050994	     -5.07142883	      0.00000000	     -0.00000000	     -0.00000000	  -1037.23066411	     -3.43771964	     -1.45214631	      0.00000000	     -0.00000000	      0.00000000	    995.04714098	      0.00000000	      0.00000000	      0.00000000	      0.00000000	      0.00000000	      0.00000000	     -1.03759868	     -5.95705630	      0.00000000
      0.09632737	     -0.00000000	     -6.97248631	     -0.00000000	      0.00000000	     -0.00000000	     -0.00000000	     -3.27337141	     -5.10354906	     -0.00000000	      0.00000000	     -0.00000000	  -1027.93385999	     -3.40004555	     -1.46530191	     -0.00000000	      0.00000000	      0.00000000	    985.78775927	      0.00000000	      0.00000000	      0.00000000	      0.00000000	      0.00000000	      0.00000000	     -1.02603677	     -5.99391786	     -0.00000000
      0.09699847	      0.00000000	     -7.01410036	     -0.00000000	      0.00000000	     -0.00000000	      0.00000000	     -3.23626036	     -5.13530253	     -0.00000000	      0.00000000	     -0.00000000	  -1018.65359215	     -3.36240017	     -1.47833530	     -0.00000000	      0.00000000	      0.00000000	    976.54314526	      0.00000000	      0.00000000	      0.00000000	      0.00000000	      0.00000000	      0.00000000	     -1.01448349	     -6.03035549	     -0.00000000
      0.09766958	     -0.00000000	     -7.05522371	     -0.00000000	      0.00000000	     -0.00000000	     -0.00000000	     -3.19918975	     -5.16668696	     -0.00000000	      0.00000000	     -0.00000000	  -1009.39346930	     -3.32479663	     -1.49124327	     -0.00000000	      0.00000000	      0.00000000	    967.31684738	      0.00000000	      0.00000000	      0.00000000	      0.00000000	      0.00000000	      0.00000000	     -1.00294288	     -6.06636714	     -0.00000000
      0.09834068	      0.00000000	     -7.09585498	     -0.00000000	      0.00000000	     -0.00000000	      0.00000000	     -3.16217194	     -5.19770048	     -0.00000000	      0.00000000	     -0.00000000	  -1000.15693779	     -3.28724744	     -1.50402302	     -0.00000000	      0.00000000	     -0.00000000	    958.11226563	      0.00000000	      0.00000000	      0.00000000	      0.00000000	      0.00000000	      0.00000000	     -0.99141877	     -6.10195121	     -0.00000000
      0.09901178	      0.00000000	     -7.13599329	      0.00000000	      0.00000000	     -0.00000000	     -0.00000000	     -3.12521878	     -5.22834169	     -0.00000000	      0.00000000	     -0.00000000	   -990.94729335	     -3.24976456	     -1.51667208	     -0.00000000	      0.00000000	      0.00000000	    948.93266155	      0.00000000	      0.00000000	      0.00000000	      0.00000000	      0.00000000	      0.00000000	     -0.97991485	     -6.13710657	     -0.00000000
      0.09968288	      0.00000000	     -7.17563818	     -0.00000000	      0.00000000	     -0.00000000	     -0.00000000	     -3.08834161	     -5.25860957	     -0.00000000	      0.00000000	     -0.00000000	   -981.76769028	     -3.21235940	     -1.52918831	     -0.00000000	      0.00000000	     -0.00000000	    939.78116555	      0.00000000	      0.00000000	      0.00000000	      0.00000000	      0.00000000	      0.00000000	     -0.96843464	     -6.17183250	     -0.00000000
      0.10035398	      0.00000000	     -7.21478960	     -0.00000000	      0.00000000	     -0.00000000	      0.00000000	     -3.05155133	     -5.28850347	     -0.00000000	      0.00000000	     -0.00000000	   -972.62114895	     -3.17504290	     -1.54156983	     -0.00000000	      0.00000000	      0.00000000	    930.66078268	      0.00000000	      0.00000000	      0.00000000	      0.00000000	      0.00000000	      0.00000000	     -0.95698153	     -6.20612865	     -0.00000000
      0.10102508	      0.00000000	     -7.25344787	     -0.00000000	     -0.00000000	      0.00000000	      0.00000000	     -3.01485836	     -5.31802305	      0.00000000	     -0.00000000	     -0.00000000	   -963.51056194	     -3.13782550	     -1.55381501	      0.00000000	     -0.00000000	      0.00000000	    921.57439736	      0.00000000	      0.00000000	      0.00000000	      0.00000000	      0.00000000	      0.00000000	     -0.94555874	     -6.23999502	      0.00000000
      0.10169618	      0.00000000	     -7.29161367	     -0.00000000	     -0.00000000	      0.00000000	      0.00000000	     -2.97827270	     -5.34716833	      0.00000000	     -0.00000000	     -0.00000000	   -954.43869920	     -3.10071720	     -1.56592244	      0.00000000	     -0.00000000	      0.00000000	    912.52477745	      0.00000000	      0.00000000	      0.00000000	      0.00000000	      0.00000000	      0.00000000	     -0.93416939	     -6.27343197	      0.00000000
      0.10236728	      0.00000000	     -7.32928803	     -0.00000000	     -0.00000000	      0.00000000	      0.00000000	     -2.94180393	     -5.37593959	      0.00000000	     -0.00000000	     -0.00000000	   -945.40821240	     -3.06372755	     -1.57789094	      0.00000000	     -0.00000000	      0.00000000	    903.51457758	      0.00000000	      0.00000000	      0.00000000	      0.00000000	      0.00000000	      0.00000000	     -0.92281643	     -6.30644013	      0.00000000
      0.10303839	      0.00000000	     -7.36647229	     -0.00000000	     -0.00000000	      0.00000000	     -0.00000000	     -2.90546124	     -5.40433739	      0.00000000	     -0.00000000	     -0.00000000	   -936.42163872	     -3.02686571	     -1.58971950	      0.00000000	     -0.00000000	      0.00000000	    894.54634214	      0.00000000	      0.00000000	      0.00000000	      0.00000000	      0.00000000	      0.00000000	     -0.91150272	     -6.33902046	      0.00000000
      0.10370949	      0.00000000	     -7.40316807	      0.00000000	     -0.00000000	      0.00000000	     -0.00000000	     -2.86925341	     -5.43236255	      0.00000000	     -0.00000000	     -0.00000000	   -927.48140269	     -2.99014041	     -1.60140728	      0.00000000	     -0.00000000	      0.00000000	    885.62250432	      0.00000000	      0.00000000	      0.00000000	      0.00000000	      0.00000000	      0.00000000	     -0.90023097	     -6.37117417	      0.00000000
      0.10438059	     -0.00000000	     -7.43937730	      0.00000000	      0.00000000	     -0.00000000	      0.00000000	     -2.83318886	     -5.46001612	      0.00000000	      0.00000000	     -0.00000000	   -918.58982429	     -2.95356000	     -1.61295360	      0.00000000	      0.00000000	      0.00000000	    876.74540273	      0.00000000	      0.00000000	      0.00000000	      0.00000000	      0.00000000	      0.00000000	     -0.88900378	     -6.40290273	      0.00000000
      0.10505169	      0.00000000	     -7.47510214	     -0.00000000	      0.00000000	     -0.00000000	     -0.00000000	     -2.79727561	     -5.48729940	     -0.00000000	      0.00000000	     -0.00000000	   -909.74911451	     -2.91713246	     -1.62435795	     -0.00000000	      0.00000000	     -0.00000000	    867.91726177	      0.00000000	      0.00000000	      0.00000000	      0.00000000	      0.00000000	      0.00000000	     -0.87782364	     -6.43420787	     -0.00000000
      0.10572279	     -0.00000000	     -7.51034503	     -0.00000000	      0.00000000	     -0.00000000	     -0.00000000	     -2.76152134	     -5.51421387	     -0.00000000	      0.00000000	     -0.00000000	   -900.96138152	     -2.88086536	     -1.63561994	     -0.00000000	      0.00000000	      0.00000000	    859.14020743	      0.00000000	      0.00000000	      0.00000000	      0.00000000	      0.00000000	      0.00000000	     -0.86669292	     -6.46509152	     -0.00000000
      0.10639389	     -0.00000000	     -7.54510862	      0.00000000	      0.00000000	     -0.00000000	      0.00000000	     -2.72593334	     -5.54076122	      0.00000000	      0.00000000	     -0.00000000	   -892.22863249	     -2.84476595	     -1.64673932	      0.00000000	      0.00000000	      0.00000000	    850.41626659	      0.00000000	      0.00000000	      0.00000000	      0.00000000	      0.00000000	      0.00000000	     -0.85561388	     -6.49555584	      0.00000000
      0.10706499	     -0.00000000	     -7.57939579	      0.00000000	      0.00000000	     -0.00000000	      0.00000000	     -2.69051858	     -5.56694335	      0.00000000	      0.00000000	     -0.00000000	   -883.55277559	     -2.80884109	     -1.65771595	      0.00000000	      0.00000000	      0.00000000	    841.74736836	      0.00000000	      0.00000000	      0.00000000	      0.00000000	      0.00000000	      0.00000000	     -0.84458867	     -6.52560320	      0.00000000
      0.10773609	     -0.00000000	     -7.61320963	     -0.00000000	      0.00000000	     -0.00000000	     -0.00000000	     -2.65528368	     -5.59276230	     -0.00000000	      0.00000000	     -0.00000000	   -874.93562200	     -2.77309732	     -1.66854982	     -0.00000000	      0.00000000	      0.00000000	    833.13534577	      0.00000000	      0.00000000	      0.00000000	      0.00000000	      0.00000000	      0.00000000	     -0.83361933	     -6.55523614	     -0.00000000
      0.10840719	      0.00000000	     -7.64655342	     -0.00000000	      0.00000000	     -0.00000000	     -0.00000000	     -2.62023491	     -5.61822031	     -0.00000000	      0.00000000	     -0.00000000	   -866.37888788	     -2.73754083	     -1.67924102	     -0.00000000	      0.00000000	      0.00000000	    824.58193744	      0.00000000	      0.00000000	      0.00000000	      0.00000000	      0.00000000	      0.00000000	     -0.82270780	     -6.58445739	     -0.00000000
      0.10907830	     -0.00000000	     -7.67943061	     -0.00000000	     -0.00000000	      0.00000000	     -0.00000000	     -2.58537822	     -5.64331974	     -0.00000000	     -0.00000000	     -0.00000000	   -857.88419631	     -2.70217747	     -1.68978974	     -0.00000000	     -0.00000000	      0.00000000	    816.08878931	      0.00000000	      0.00000000	      0.00000000	      0.00000000	      0.00000000	      0.00000000	     -0.81185592	     -6.61326984	     -0.00000000
      0.10974940	     -0.00000000	     -7.71184484	     -0.00000000	     -0.00000000	      0.00000000	     -0.00000000	     -2.55071923	     -5.66806312	     -0.00000000	     -0.00000000	     -0.00000000	   -849.45307926	     -2.66701278	     -1.70019629	     -0.00000000	     -0.00000000	      0.00000000	    807.65745638	      0.00000000	      0.00000000	      0.00000000	      0.00000000	      0.00000000	      0.00000000	     -0.80106542	     -6.64167655	     -0.00000000
      0.11042050	     -0.00000000	     -7.74379990	     -0.00000000	     -0.00000000	      0.00000000	     -0.00000000	     -2.51626326	     -5.69245310	      0.00000000	     -0.00000000	     -0.00000000	   -841.08697952	     -2.63205197	     -1.71046103	      0.00000000	     -0.00000000	      0.00000000	    799.28940448	      0.00000000	      0.00000000	      0.00000000	      0.00000000	      0.00000000	      0.00000000	     -0.79033794	     -6.66968070	     -0.00000000
      0.11109160	     -0.00000000	     -7.77529971	     -0.00000000	      0.00000000	     -0.00000000	      0.00000000	     -2.48201529	     -5.71649247	     -0.00000000	      0.00000000	     -0.00000000	   -832.78725263	     -2.59729996	     -1.72058445	     -0.00000000	      0.00000000	      0.00000000	    790.98601203	      0.00000000	      0.00000000	      0.00000000	      0.00000000	      0.00000000	      0.00000000	     -0.77967503	     -6.69728563	     -0.00000000
      0.11176270	      0.00000000	     -7.80634836	      0.00000000	     -0.00000000	      0.00000000	      0.00000000	     -2.44798003	     -5.74018413	      0.00000000	     -0.00000000	      0.00000000	   -824.55516891	     -2.56276135	     -1.73056709	      0.00000000	     -0.00000000	      0.00000000	    782.74857191	      0.00000000	      0.00000000	      0.00000000	      0.00000000	      0.00000000	      0.00000000	     -0.76907813	     -6.72449480	      0.00000000
      0.11243380	      0.00000000	     -7.83695003	     -0.00000000	     -0.00000000	      0.00000000	     -0.00000000	     -2.41416188	     -5.76353108	     -0.00000000	     -0.00000000	     -0.00000000	   -816.39191537	     -2.52844044	     -1.74040958	     -0.00000000	     -0.00000000	      0.00000000	    774.57829329	      0.00000000	      0.00000000	      0.00000000	      0.00000000	      0.00000000	      0.00000000	     -0.75854859	     -6.75131176	     -0.00000000
      0.11310490	      0.00000000	     -7.86710905	      0.00000000	      0.00000000	     -0.00000000	      0.00000000	     -2.38056494	     -5.78653645	      0.00000000	      0.00000000	     -0.00000000	   -808.29859779	     -2.49434127	     -1.75011262	      0.00000000	      0.00000000	      0.00000000	    766.47630354	      0.00000000	      0.00000000	      0.00000000	      0.00000000	      0.00000000	      0.00000000	     -0.74808769	     -6.77774022	      0.00000000
      0.11377600	     -0.00000000	     -7.89682983	     -0.00000000	      0.00000000	     -0.00000000	     -0.00000000	     -2.34719305	     -5.80920344	     -0.00000000	      0.00000000	     -0.00000000	   -800.27624274	     -2.46046758	     -1.75967698	     -0.00000000	      0.00000000	      0.00000000	    758.44365016	      0.00000000	      0.00000000	      0.00000000	      0.00000000	      0.00000000	      0.00000000	     -0.73769660	     -6.80378393	     -0.00000000
      0.11444711	     -0.00000000	     -7.92611689	      0.00000000	     -0.00000000	      0.00000000	      0.00000000	     -2.31404975	     -5.83153533	      0.00000000	     -0.00000000	     -0.00000000	   -792.32579958	     -2.42682284	     -1.76910350	      0.00000000	     -0.00000000	      0.00000000	    750.48130276	      0.00000000	      0.00000000	      0.00000000	      0.00000000	      0.00000000	      0.00000000	     -0.72737642	     -6.82944678	      0.00000000
      0.11511821	     -0.00000000	     -7.95497484	     -0.00000000	      0.00000000	     -0.00000000	     -0.00000000	     -2.28113834	     -5.85353549	     -0.00000000	      0.00000000	     -0.00000000	   -784.44814262	     -2.39341025	     -1.77839306	     -0.00000000	      0.00000000	     -0.00000000	    742.59015502	      0.00000000	      0.00000000	      0.00000000	      0.00000000	      0.00000000	      0.00000000	     -0.71712816	     -6.85473272	     -0.00000000
      0.11578931	     -0.00000000	     -7.98340836	      0.00000000	      0.00000000	     -0.00000000	      0.00000000	     -2.24846183	     -5.87520737	      0.00000000	      0.00000000	     -0.00000000	   -776.64407311	     -2.36023277	     -1.78754663	      0.00000000	      0.00000000	      0.00000000	    734.77102672	      0.00000000	      0.00000000	      0.00000000	      0.00000000	      0.00000000	      0.00000000	     -0.70695275	     -6.87964577	      0.00000000
      0.11646041	     -0.00000000	     -8.01142221	     -0.00000000	      0.00000000	     -0.00000000	     -0.00000000	     -2.21602301	     -5.89655448	     -0.00000000	      0.00000000	     -0.00000000	   -768.91432140	     -2.32729309	     -1.79656521	     -0.00000000	      0.00000000	      0.00000000	    727.02466579	      0.00000000	      0.00000000	      0.00000000	      0.00000000	      0.00000000	      0.00000000	     -0.69685105	     -6.90419003	     -0.00000000
      0.11713151	      0.00000000	     -8.03902122	     -0.00000000	      0.00000000	     -0.00000000	     -0.00000000	     -2.18382440	     -5.91758038	     -0.00000000	      0.00000000	     -0.00000000	   -761.25954903	     -2.29459367	     -1.80544984	     -0.00000000	      0.00000000	      0.00000000	    719.35175035	      0.00000000	      0.00000000	      0.00000000	      0.00000000	      0.00000000	      0.00000000	     -0.68682382	     -6.92836967	     -0.00000000
      0.11780261	      0.00000000	     -8.06621025	     -0.00000000	      0.00000000	     -0.00000000	     -0.00000000	     -2.15186828	     -5.93828868	     -0.00000000	      0.00000000	     -0.00000000	   -753.68035083	     -2.26213673	     -1.81420164	     -0.00000000	      0.00000000	      0.00000000	    711.75289077	      0.00000000	      0.00000000	      0.00000000	      0.00000000	      0.00000000	      0.00000000	     -0.67687179	     -6.95218888	     -0.00000000
      0.11847371	      0.00000000	     -8.09299425	      0.00000000	      0.00000000	      0.00000000	     -0.00000000	     -2.12015673	     -5.95868305	      0.00000000	      0.00000000	     -0.00000000	   -746.17725705	     -2.22992428	     -1.82282174	      0.00000000	      0.00000000	      0.00000000	    704.22863175	      0.00000000	      0.00000000	      0.00000000	      0.00000000	      0.00000000	      0.00000000	     -0.66699557	     -6.97565192	      0.00000000
      0.11914481	     -0.00000000	     -8.11937818	     -0.00000000	      0.00000000	     -0.00000000	     -0.00000000	     -2.08869156	     -5.97876720	     -0.00000000	      0.00000000	     -0.00000000	   -738.75073545	     -2.19795807	     -1.83131133	     -0.00000000	      0.00000000	      0.00000000	    696.77945442	      0.00000000	      0.00000000	      0.00000000	      0.00000000	      0.00000000	      0.00000000	     -0.65719573	     -6.99876311	     -0.00000000
      0.11981592	     -0.00000000	     -8.14536705	     -0.00000000	      0.00000000	     -0.00000000	     -0.00000000	     -2.05747441	     -5.99854486	     -0.00000000	      0.00000000	     -0.00000000	   -731.40119342	     -2.16623968	     -1.83967163	     -0.00000000	      0.00000000	      0.00000000	    689.40577837	      0.00000000	      0.00000000	      0.00000000	      0.00000000	      0.00000000	      0.00000000	     -0.64747278	     -7.02152677	     -0.00000000
      0.12048702	      0.00000000	     -8.17096589	      0.00000000	     -0.00000000	      0.00000000	     -0.00000000	     -2.02650668	     -6.01801981	      0.00000000	     -0.00000000	     -0.00000000	   -724.12898004	     -2.13477047	     -1.84790390	      0.00000000	     -0.00000000	      0.00000000	    682.10796376	      0.00000000	      0.00000000	      0.00000000	      0.00000000	      0.00000000	      0.00000000	     -0.63782713	     -7.04394726	      0.00000000
      0.12115812	      0.00000000	     -8.19617975	      0.00000000	      0.00000000	      0.00000000	      0.00000000	     -1.99578958	     -6.03719585	      0.00000000	      0.00000000	     -0.00000000	   -716.93438820	     -2.10355159	     -1.85600942	      0.00000000	      0.00000000	      0.00000000	    674.88631335	      0.00000000	      0.00000000	      0.00000000	      0.00000000	      0.00000000	      0.00000000	     -0.62825917	     -7.06602898	      0.00000000
      0.12182922	     -0.00000000	     -8.22101372	      0.00000000	     -0.00000000	      0.00000000	      0.00000000	     -1.96532413	     -6.05607678	      0.00000000	     -0.00000000	     -0.00000000	   -709.81765665	     -2.07258401	     -1.86398950	      0.00000000	     -0.00000000	      0.00000000	    667.74107457	      0.00000000	      0.00000000	      0.00000000	      0.00000000	      0.00000000	      0.00000000	     -0.61876921	     -7.08777634	      0.00000000
      0.12250032	      0.00000000	     -8.24547287	     -0.00000000	      0.00000000	     -0.00000000	     -0.00000000	     -1.93511115	     -6.07466644	     -0.00000000	      0.00000000	     -0.00000000	   -702.77897200	     -2.04186853	     -1.87184549	     -0.00000000	      0.00000000	      0.00000000	    660.67244155	      0.00000000	      0.00000000	      0.00000000	      0.00000000	      0.00000000	      0.00000000	     -0.60935748	     -7.10919374	     -0.00000000
      0.12317142	     -0.00000000	     -8.26956232	      0.00000000	      0.00000000	      0.00000000	     -0.00000000	     -1.90515131	     -6.09296868	      0.00000000	      0.00000000	     -0.00000000	   -695.81847079	     -2.01140575	     -1.87957875	      0.00000000	      0.00000000	      0.00000000	    653.68055711	      0.00000000	      0.00000000	      0.00000000	      0.00000000	      0.00000000	      0.00000000	     -0.60002421	     -7.13028563	      0.00000000
      0.12384252	      0.00000000	     -8.29328714	     -0.00000000	     -0.00000000	     -0.00000000	     -0.00000000	     -1.87544506	     -6.11098734	     -0.00000000	     -0.00000000	     -0.00000000	   -688.93624144	     -1.98119611	     -1.88719066	     -0.00000000	     -0.00000000	      0.00000000	    646.76551481	      0.00000000	      0.00000000	      0.00000000	      0.00000000	      0.00000000	      0.00000000	     -0.59076952	     -7.15105643	     -0.00000000
      0.12451362	     -0.00000000	     -8.31665243	     -0.00000000	      0.00000000	     -0.00000000	     -0.00000000	     -1.84599272	     -6.12872628	     -0.00000000	      0.00000000	     -0.00000000	   -682.13232624	     -1.95123989	     -1.89468262	     -0.00000000	      0.00000000	      0.00000000	    639.92736081	      0.00000000	      0.00000000	      0.00000000	      0.00000000	      0.00000000	      0.00000000	     -0.58159352	     -7.17151059	     -0.00000000
      0.12518472	      0.00000000	     -8.33966328	     -0.00000000	      0.00000000	     -0.00000000	     -0.00000000	     -1.81679444	     -6.14618935	     -0.00000000	      0.00000000	     -0.00000000	   -675.40672326	     -1.92153722	     -1.90205604	     -0.00000000	      0.00000000	      0.00000000	    633.16609590	      0.00000000	      0.00000000	      0.00000000	      0.00000000	      0.00000000	      0.00000000	     -0.57249625	     -7.19165253	     -0.00000000
      0.12585583	      0.00000000	     -8.36232475	      0.00000000	      0.00000000	     -0.00000000	      0.00000000	     -1.78785023	     -6.16338040	      0.00000000	      0.00000000	     -0.00000000	   -668.75938826	     -1.89208808	     -1.90931237	      0.00000000	      0.00000000	      0.00000000	    626.48167738	      0.00000000	      0.00000000	      0.00000000	      0.00000000	      0.00000000	      0.00000000	     -0.56347770	     -7.21148667	      0.00000000
      0.12652693	     -0.00000000	     -8.38464192	      0.00000000	      0.00000000	      0.00000000	     -0.00000000	     -1.75915993	     -6.18030329	      0.00000000	      0.00000000	     -0.00000000	   -662.19023652	     -1.86289229	     -1.91645305	      0.00000000	      0.00000000	      0.00000000	    619.87402088	      0.00000000	      0.00000000	      0.00000000	      0.00000000	      0.00000000	      0.00000000	     -0.55453782	     -7.23101744	      0.00000000
      0.12719803	     -0.00000000	     -8.40661981	     -0.00000000	      0.00000000	     -0.00000000	     -0.00000000	     -1.73072326	     -6.19696183	     -0.00000000	      0.00000000	     -0.00000000	   -655.69914470	     -1.83394956	     -1.92347952	     -0.00000000	      0.00000000	      0.00000000	    613.34300229	      0.00000000	      0.00000000	      0.00000000	      0.00000000	      0.00000000	      0.00000000	     -0.54567654	     -7.25024923	     -0.00000000
      0.12786913	     -0.00000000	     -8.42826344	     -0.00000000	      0.00000000	     -0.00000000	     -0.00000000	     -1.70253980	     -6.21335986	     -0.00000000	      0.00000000	     -0.00000000	   -649.28595262	     -1.80525944	     -1.93039324	     -0.00000000	      0.00000000	      0.00000000	    606.88845948	      0.00000000	      0.00000000	      0.00000000	      0.00000000	      0.00000000	      0.00000000	     -0.53689371	     -7.26918641	     -0.00000000
      0.12854023	     -0.00000000	     -8.44957781	     -0.00000000	      0.00000000	     -0.00000000	     -0.00000000	     -1.67460899	     -6.22950116	     -0.00000000	      0.00000000	     -0.00000000	   -642.95046497	     -1.77682140	     -1.93719569	     -0.00000000	      0.00000000	      0.00000000	    600.51019409	      0.00000000	      0.00000000	      0.00000000	      0.00000000	      0.00000000	      0.00000000	     -0.52818917	     -7.28783335	     -0.00000000
      0.12921133	      0.00000000	     -8.47056787	     -0.00000000	      0.00000000	     -0.00000000	      0.00000000	     -1.64693019	     -6.24538954	     -0.00000000	      0.00000000	     -0.00000000	   -636.69245306	     -1.74863474	     -1.94388833	     -0.00000000	      0.00000000	      0.00000000	    594.20797327	      0.00000000	      0.00000000	      0.00000000	      0.00000000	      0.00000000	      0.00000000	     -0.51956270	     -7.30619439	     -0.00000000
      0.12988243	      0.00000000	     -8.49123854	     -0.00000000	      0.00000000	     -0.00000000	      0.00000000	     -1.61950259	     -6.26102875	     -0.00000000	      0.00000000	     -0.00000000	   -630.51165644	     -1.72069869	     -1.95047264	     -0.00000000	      0.00000000	      0.00000000	    587.98153133	      0.00000000	      0.00000000	      0.00000000	      0.00000000	      0.00000000	      0.00000000	     -0.51101408	     -7.32427383	     -0.00000000
      0.13055353	      0.00000000	     -8.51159474	     -0.00000000	      0.00000000	     -0.00000000	      0.00000000	     -1.59232531	     -6.27642254	     -0.00000000	      0.00000000	     -0.00000000	   -624.40778458	     -1.69301235	     -1.95695010	     -0.00000000	      0.00000000	      0.00000000	    581.83057145	      0.00000000	      0.00000000	      0.00000000	      0.00000000	      0.00000000	      0.00000000	     -0.50254301	     -7.34207596	     -0.00000000
      0.13122464	      0.00000000	     -8.53164130	     -0.00000000	      0.00000000	     -0.00000000	      0.00000000	     -1.56539735	     -6.29157462	     -0.00000000	      0.00000000	     -0.00000000	   -618.38051834	     -1.66557473	     -1.96332216	     -0.00000000	      0.00000000	      0.00000000	    575.75476714	      0.00000000	      0.00000000	      0.00000000	      0.00000000	      0.00000000	      0.00000000	     -0.49414919	     -7.35960503	     -0.00000000
      0.13189574	     -0.00000000	     -8.55138306	     -0.00000000	     -0.00000000	      0.00000000	     -0.00000000	     -1.53871762	     -6.30648869	     -0.00000000	     -0.00000000	     -0.00000000	   -612.42951163	     -1.63838474	     -1.96959032	     -0.00000000	     -0.00000000	      0.00000000	    569.75376401	      0.00000000	      0.00000000	      0.00000000	      0.00000000	      0.00000000	      0.00000000	     -0.48583228	     -7.37686526	     -0.00000000
      0.13256684	      0.00000000	     -8.57082479	      0.00000000	      0.00000000	     -0.00000000	      0.00000000	     -1.51228494	     -6.32116839	      0.00000000	      0.00000000	     -0.00000000	   -606.55439281	     -1.61144120	     -1.97575603	      0.00000000	      0.00000000	      0.00000000	    563.82718107	      0.00000000	      0.00000000	      0.00000000	      0.00000000	      0.00000000	      0.00000000	     -0.47759191	     -7.39386083	      0.00000000
      0.13323794	     -0.00000000	     -8.58997122	     -0.00000000	      0.00000000	     -0.00000000	     -0.00000000	     -1.48609801	     -6.33561736	     -0.00000000	      0.00000000	     -0.00000000	   -600.75476615	     -1.58474285	     -1.98182076	     -0.00000000	      0.00000000	      0.00000000	    557.97461235	      0.00000000	      0.00000000	      0.00000000	      0.00000000	      0.00000000	      0.00000000	     -0.46942770	     -7.41059588	     -0.00000000
      0.13390904	     -0.00000000	     -8.60882704	      0.00000000	     -0.00000000	      0.00000000	      0.00000000	     -1.46015550	     -6.34983920	      0.00000000	     -0.00000000	     -0.00000000	   -595.03021327	     -1.55828834	     -1.98778597	      0.00000000	     -0.00000000	      0.00000000	    552.19562825	      0.00000000	      0.00000000	      0.00000000	      0.00000000	      0.00000000	      0.00000000	     -0.46133921	     -7.42707454	      0.00000000
      0.13458014	      0.00000000	     -8.62739689	      0.00000000	      0.00000000	     -0.00000000	     -0.00000000	     -1.43445595	     -6.36383746	      0.00000000	      0.00000000	     -0.00000000	   -589.38029451	     -1.53207626	     -1.99365312	      0.00000000	      0.00000000	      0.00000000	    546.48977703	      0.00000000	      0.00000000	      0.00000000	      0.00000000	      0.00000000	      0.00000000	     -0.45332601	     -7.44330085	      0.00000000
      0.13525124	      0.00000000	     -8.64568536	      0.00000000	     -0.00000000	      0.00000000	      0.00000000	     -1.40899786	     -6.37761568	      0.00000000	     -0.00000000	     -0.00000000	   -583.80455075	     -1.50610510	     -1.99942365	      0.00000000	     -0.00000000	      0.00000000	    540.85658674	      0.00000000	      0.00000000	      0.00000000	      0.00000000	      0.00000000	      0.00000000	     -0.44538763	     -7.45927886	      0.00000000
      0.13592234	      0.00000000	     -8.66369701	      0.00000000	     -0.00000000	      0.00000000	      0.00000000	     -1.38377965	     -6.39117734	      0.00000000	     -0.00000000	     -0.00000000	   -578.30250482	     -1.48037332	     -2.00509898	      0.00000000	     -0.00000000	      0.00000000	    535.29556642	      0.00000000	      0.00000000	      0.00000000	      0.00000000	      0.00000000	      0.00000000	     -0.43752358	     -7.47501255	      0.00000000
      0.13659345	      0.00000000	     -8.68143633	     -0.00000000	      0.00000000	     -0.00000000	     -0.00000000	     -1.35879969	     -6.40452591	     -0.00000000	      0.00000000	     -0.00000000	   -572.87366227	     -1.45487930	     -2.01068056	     -0.00000000	      0.00000000	      0.00000000	    529.80620676	      0.00000000	      0.00000000	      0.00000000	      0.00000000	      0.00000000	      0.00000000	     -0.42973335	     -7.49050585	     -0.00000000
      0.13726455	      0.00000000	     -8.69890775	      0.00000000	     -0.00000000	      0.00000000	     -0.00000000	     -1.33405627	     -6.41766478	      0.00000000	     -0.00000000	     -0.00000000	   -567.51751237	     -1.42962137	     -2.01616978	      0.00000000	     -0.00000000	      0.00000000	    524.38798122	      0.00000000	      0.00000000	      0.00000000	      0.00000000	      0.00000000	      0.00000000	     -0.42201643	     -7.50576268	      0.00000000
      0.13793565	     -0.00000000	     -8.71611567	     -0.00000000	     -0.00000000	      0.00000000	     -0.00000000	     -1.30954764	     -6.43059734	     -0.00000000	     -0.00000000	     -0.00000000	   -562.23352922	     -1.40459779	     -2.02156805	     -0.00000000	     -0.00000000	      0.00000000	    519.04034719	      0.00000000	      0.00000000	      0.00000000	      0.00000000	      0.00000000	      0.00000000	     -0.41437226	     -7.52078688	     -0.00000000
      0.13860675	      0.00000000	     -8.73306443	      0.00000000	     -0.00000000	      0.00000000	      0.00000000	     -1.28527199	     -6.44332693	      0.00000000	     -0.00000000	     -0.00000000	   -557.02117279	     -1.37980678	     -2.02687678	      0.00000000	     -0.00000000	      0.00000000	    513.76274717	      0.00000000	      0.00000000	      0.00000000	      0.00000000	      0.00000000	      0.00000000	     -0.40680029	     -7.53558226	      0.00000000
      0.13927785	      0.00000000	     -8.74975832	      0.00000000	     -0.00000000	      0.00000000	      0.00000000	     -1.26122745	     -6.45585684	      0.00000000	     -0.00000000	     -0.00000000	   -551.87989002	     -1.35524653	     -2.03209732	      0.00000000	     -0.00000000	      0.00000000	    508.55460990	      0.00000000	      0.00000000	      0.00000000	      0.00000000	      0.00000000	      0.00000000	     -0.39929995	     -7.55015257	      0.00000000
      0.13994895	      0.00000000	     -8.76620156	      0.00000000	      0.00000000	     -0.00000000	     -0.00000000	     -1.23741212	     -6.46819033	      0.00000000	      0.00000000	     -0.00000000	   -546.80911582	     -1.33091515	     -2.03723106	      0.00000000	      0.00000000	      0.00000000	    503.41535142	      0.00000000	      0.00000000	      0.00000000	      0.00000000	      0.00000000	      0.00000000	     -0.39187065	     -7.56450154	      0.00000000
      0.14062005	     -0.00000000	     -8.78239832	     -0.00000000	     -0.00000000	      0.00000000	     -0.00000000	     -1.21382406	     -6.48033060	     -0.00000000	     -0.00000000	     -0.00000000	   -541.80827409	     -1.30681074	     -2.04227935	     -0.00000000	     -0.00000000	      0.00000000	    498.34437609	      0.00000000	      0.00000000	      0.00000000	      0.00000000	      0.00000000	      0.00000000	     -0.38451179	     -7.57863283	     -0.00000000
      0.14129115	     -0.00000000	     -8.79835272	     -0.00000000	      0.00000000	     -0.00000000	     -0.00000000	     -1.19046127	     -6.49228082	     -0.00000000	      0.00000000	     -0.00000000	   -536.87677864	     -1.28293134	     -2.04724352	     -0.00000000	      0.00000000	      0.00000000	    493.34107757	      0.00000000	      0.00000000	      0.00000000	      0.00000000	      0.00000000	      0.00000000	     -0.37722275	     -7.59255005	     -0.00000000
      0.14196226	      0.00000000	     -8.81406884	      0.00000000	      0.00000000	     -0.00000000	     -0.00000000	     -1.16732175	     -6.50404413	      0.00000000	      0.00000000	     -0.00000000	   -532.01403414	     -1.25927498	     -2.05212490	      0.00000000	      0.00000000	      0.00000000	    488.40483978	      0.00000000	      0.00000000	      0.00000000	      0.00000000	      0.00000000	      0.00000000	     -0.37000291	     -7.60625677	      0.00000000
      0.14263336	      0.00000000	     -8.82955066	      0.00000000	     -0.00000000	      0.00000000	     -0.00000000	     -1.14440344	     -6.51562361	      0.00000000	     -0.00000000	     -0.00000000	   -527.21943696	     -1.23583964	     -2.05692481	      0.00000000	     -0.00000000	      0.00000000	    483.53503776	      0.00000000	      0.00000000	      0.00000000	      0.00000000	      0.00000000	      0.00000000	     -0.36285165	     -7.61975651	      0.00000000
      0.14330446	     -0.00000000	     -8.84480215	      0.00000000	     -0.00000000	      0.00000000	      0.00000000	     -1.12170424	     -6.52702230	      0.00000000	     -0.00000000	     -0.00000000	   -522.49237603	     -1.21262328	     -2.06164453	      0.00000000	     -0.00000000	      0.00000000	    478.73103856	      0.00000000	      0.00000000	      0.00000000	      0.00000000	      0.00000000	      0.00000000	     -0.35576831	     -7.63305274	      0.00000000
      0.14397556	      0.00000000	     -8.85982719	      0.00000000	     -0.00000000	      0.00000000	      0.00000000	     -1.09922207	     -6.53824319	      0.00000000	     -0.00000000	     -0.00000000	   -517.83223364	     -1.18962383	     -2.06628534	      0.00000000	     -0.00000000	      0.00000000	    473.99220206	      0.00000000	      0.00000000	      0.00000000	      0.00000000	      0.00000000	      0.00000000	     -0.34875224	     -7.64614888	      0.00000000
      0.14464666	     -0.00000000	     -8.87462962	     -0.00000000	      0.00000000	     -0.00000000	     -0.00000000	     -1.07695478	     -6.54928925	     -0.00000000	      0.00000000	     -0.00000000	   -513.23838623	     -1.16683919	     -2.07084852	     -0.00000000	      0.00000000	      0.00000000	    469.31788177	      0.00000000	      0.00000000	      0.00000000	      0.00000000	      0.00000000	      0.00000000	     -0.34180280	     -7.65904830	     -0.00000000
      0.14531776	      0.00000000	     -8.88921322	      0.00000000	     -0.00000000	      0.00000000	      0.00000000	     -1.05490022	     -6.56016337	      0.00000000	     -0.00000000	     -0.00000000	   -508.71020508	     -1.14426727	     -2.07533530	      0.00000000	     -0.00000000	      0.00000000	    464.70742554	      0.00000000	      0.00000000	      0.00000000	      0.00000000	      0.00000000	      0.00000000	     -0.33491931	     -7.67175432	      0.00000000
      0.14598886	      0.00000000	     -8.90358171	      0.00000000	     -0.00000000	      0.00000000	      0.00000000	     -1.03305622	     -6.57086843	      0.00000000	     -0.00000000	     -0.00000000	   -504.24705704	     -1.12190593	     -2.07974692	      0.00000000	     -0.00000000	      0.00000000	    460.16017636	      0.00000000	      0.00000000	      0.00000000	      0.00000000	      0.00000000	      0.00000000	     -0.32810111	     -7.68427020	      0.00000000
      0.14665996	      0.00000000	     -8.91773876	      0.00000000	     -0.00000000	      0.00000000	      0.00000000	     -1.01142059	     -6.58140725	      0.00000000	     -0.00000000	     -0.00000000	   -499.84830520	     -1.09975302	     -2.08408458	      0.00000000	     -0.00000000	      0.00000000	    455.67547296	      0.00000000	      0.00000000	      0.00000000	      0.00000000	      0.00000000	      0.00000000	     -0.32134752	     -7.69659918	      0.00000000
      0.14733106	      0.00000000	     -8.93168798	     -0.00000000	     -0.00000000	      0.00000000	     -0.00000000	     -0.98999112	     -6.59178260	     -0.00000000	     -0.00000000	     -0.00000000	   -495.51330954	     -1.07780639	     -2.08834950	     -0.00000000	     -0.00000000	      0.00000000	    451.25265056	      0.00000000	      0.00000000	      0.00000000	      0.00000000	      0.00000000	      0.00000000	     -0.31465787	     -7.70874443	     -0.00000000
      0.14800217	     -0.00000000	     -8.94543291	     -0.00000000	     -0.00000000	      0.00000000	      0.00000000	     -0.96876562	     -6.60199723	     -0.00000000	     -0.00000000	     -0.00000000	   -491.24142753	     -1.05606387	     -2.09254284	      0.00000000	     -0.00000000	      0.00000000	    446.89104142	      0.00000000	      0.00000000	      0.00000000	      0.00000000	      0.00000000	      0.00000000	     -0.30803146	     -7.72070906	     -0.00000000
      0.14867327	      0.00000000	     -8.95897707	      0.00000000	     -0.00000000	      0.00000000	      0.00000000	     -0.94774184	     -6.61205382	      0.00000000	     -0.00000000	     -0.00000000	   -487.03201470	     -1.03452328	     -2.09666576	      0.00000000	     -0.00000000	      0.00000000	    442.58997548	      0.00000000	      0.00000000	      0.00000000	      0.00000000	      0.00000000	      0.00000000	     -0.30146762	     -7.73249615	      0.00000000
      0.14934437	      0.00000000	     -8.97232390	      0.00000000	     -0.00000000	      0.00000000	     -0.00000000	     -0.92691757	     -6.62195502	      0.00000000	     -0.00000000	     -0.00000000	   -482.88442522	     -1.01318243	     -2.10071942	      0.00000000	     -0.00000000	      0.00000000	    438.34878094	      0.00000000	      0.00000000	      0.00000000	      0.00000000	      0.00000000	      0.00000000	     -0.29496565	     -7.74410872	      0.00000000
      0.15001547	      0.00000000	     -8.98547677	     -0.00000000	      0.00000000	     -0.00000000	      0.00000000	     -0.90629056	     -6.63170345	     -0.00000000	      0.00000000	     -0.00000000	   -478.79801242	     -0.99203914	     -2.10470494	     -0.00000000	      0.00000000	      0.00000000	    434.16678477	      0.00000000	      0.00000000	      0.00000000	      0.00000000	      0.00000000	      0.00000000	     -0.28852488	     -7.75554976	     -0.00000000
      0.15068657	     -0.00000000	     -8.99843903	     -0.00000000	     -0.00000000	      0.00000000	     -0.00000000	     -0.88585857	     -6.64130165	     -0.00000000	     -0.00000000	     -0.00000000	   -474.77212930	     -0.97109121	     -2.10862343	     -0.00000000	     -0.00000000	      0.00000000	    430.04331324	      0.00000000	      0.00000000	      0.00000000	      0.00000000	      0.00000000	      0.00000000	     -0.28214460	     -7.76682219	     -0.00000000
      0.15135767	     -0.00000000	     -9.01121394	     -0.00000000	     -0.00000000	      0.00000000	      0.00000000	     -0.86561936	     -6.65075215	      0.00000000	     -0.00000000	     -0.00000000	   -470.80612898	     -0.95033644	     -2.11247598	      0.00000000	     -0.00000000	      0.00000000	    425.97769243	      0.00000000	      0.00000000	      0.00000000	      0.00000000	      0.00000000	      0.00000000	     -0.27582412	     -7.77792889	      0.00000000
      0.15148119	     -0.00000000	     -9.01354500	     -0.00000000	     -0.00000000	      0.00000000	      0.00000000	     -0.86191849	     -6.65247434	      0.00000000	     -0.00000000	     -0.00000000	   -470.08368139	     -0.94653130	     -2.11317072	      0.00000000	     -0.00000000	      0.00000000	    425.23955655	      0.00000000	      0.00000000	      0.00000000	      0.00000000	      0.00000000	      0.00000000	     -0.27466751	     -7.77995432	     -0.00000000
      0.15160471	     -0.00000000	     -9.01586721	     -0.00000000	      0.00000000	     -0.00000000	      0.00000000	     -0.85821536	     -6.65419229	     -0.00000000	      0.00000000	     -0.00000000	   -469.36057324	     -0.94275543	     -2.11388209	     -0.00000000	      0.00000000	      0.00000000	    424.49107021	      0.00000000	      0.00000000	      0.00000000	      0.00000000	      0.00000000	      0.00000000	     -0.27351296	     -7.78197427	     -0.00000000
      0.15222230	     -0.00000000	     -9.02707558	     -0.00000000	      0.00000000	     -0.00000000	     -0.00000000	     -0.83906929	     -6.66267646	     -0.00000000	      0.00000000	     -0.00000000	   -465.55212190	     -0.92608213	     -2.11898273	     -0.00000000	      0.00000000	      0.00000000	    419.68790207	      0.00000000	      0.00000000	      0.00000000	      0.00000000	      0.00000000	      0.00000000	     -0.26779374	     -7.79191282	     -0.00000000
      0.15283988	     -0.00000000	     -9.03707283	     -0.00000000	      0.00000000	     -0.00000000	     -0.00000000	     -0.81848925	     -6.67060137	     -0.00000000	      0.00000000	     -0.00000000	   -461.30348989	     -0.91497887	     -2.12747683	     -0.00000000	      0.00000000	      0.00000000	    412.29793948	      0.00000000	      0.00000000	      0.00000000	      0.00000000	      0.00000000	      0.00000000	     -0.26224474	     -7.80120318	     -0.00000000
      0.15360744	      0.00000000	     -9.04723008	      0.00000000	      0.00000000	     -0.00000000	     -0.00000000	     -0.79164352	     -6.67883317	     -0.00000000	      0.00000000	     -0.00000000	   -455.63136326	     -0.90844443	     -2.14106086	     -0.00000000	      0.00000000	      0.00000000	    400.09426015	      0.00000000	      0.00000000	      0.00000000	      0.00000000	      0.00000000	      0.00000000	     -0.25570412	     -7.81111714	      0.00000000
      0.15437500	     -0.00000000	     -9.05480048	      0.00000000	      0.00000000	     -0.00000000	      0.00000000	     -0.76475842	     -6.68468401	      0.00000000	      0.00000000	     -0.00000000	   -449.94300536	     -0.90675695	     -2.15476541	     -0.00000000	      0.00000000	      0.00000000	    386.35086455	      0.00000000	      0.00000000	      0.00000000	      0.00000000	      0.00000000	      0.00000000	     -0.24958024	     -7.81875724	      0.00000000
      0.15514256	     -0.00000000	     -9.06009762	     -0.00000000	      0.00000000	     -0.00000000	     -0.00000000	     -0.73873068	     -6.68811605	     -0.00000000	      0.00000000	     -0.00000000	   -444.51407334	     -0.90660593	     -2.16630462	     -0.00000000	      0.00000000	      0.00000000	    372.62693684	      0.00000000	      0.00000000	      0.00000000	      0.00000000	      0.00000000	      0.00000000	     -0.24378180	     -7.82412720	     -0.00000000
      0.15591011	      0.00000000	     -9.06352162	     -0.00000000	     -0.00000000	      0.00000000	      0.00000000	     -0.71372693	     -6.68945265	      0.00000000	     -0.00000000	     -0.00000000	   -439.39679446	     -0.90602792	     -2.17503534	      0.00000000	     -0.00000000	      0.00000000	    359.62739724	      0.00000000	      0.00000000	      0.00000000	      0.00000000	      0.00000000	      0.00000000	     -0.23817347	     -7.82751392	      0.00000000
      0.15667767	      0.00000000	     -9.06540165	     -0.00000000	     -0.00000000	      0.00000000	     -0.00000000	     -0.68952127	     -6.68910017	      0.00000000	     -0.00000000	     -0.00000000	   -434.52261102	     -0.90421075	     -2.18127082	      0.00000000	     -0.00000000	      0.00000000	    347.46545229	      0.00000000	      0.00000000	      0.00000000	      0.00000000	      0.00000000	      0.00000000	     -0.23263376	     -7.82925856	     -0.00000000
      0.15744523	      0.00000000	     -9.06600011	     -0.00000000	      0.00000000	     -0.00000000	     -0.00000000	     -0.66585320	     -6.68741586	     -0.00000000	      0.00000000	     -0.00000000	   -429.81191799	     -0.90077960	     -2.18548602	     -0.00000000	      0.00000000	      0.00000000	    336.09906919	      0.00000000	      0.00000000	      0.00000000	      0.00000000	      0.00000000	      0.00000000	     -0.22707186	     -7.82966027	     -0.00000000
      0.15821279	     -0.00000000	     -9.06553899	     -0.00000000	      0.00000000	     -0.00000000	      0.00000000	     -0.64252914	     -6.68469372	     -0.00000000	      0.00000000	     -0.00000000	   -425.20534658	     -0.89549728	     -2.18807340	     -0.00000000	      0.00000000	      0.00000000	    325.48488143	      0.00000000	      0.00000000	      0.00000000	      0.00000000	      0.00000000	      0.00000000	     -0.22142393	     -7.82896947	     -0.00000000
      0.15898034	     -0.00000000	     -9.06420187	     -0.00000000	      0.00000000	     -0.00000000	     -0.00000000	     -0.61940059	     -6.68117416	     -0.00000000	      0.00000000	     -0.00000000	   -420.65714830	     -0.88826555	     -2.18937804	     -0.00000000	      0.00000000	      0.00000000	    315.56434231	      0.00000000	      0.00000000	      0.00000000	      0.00000000	      0.00000000	      0.00000000	     -0.21564832	     -7.82739445	     -0.00000000
      0.15974790	     -0.00000000	     -9.06213547	     -0.00000000	      0.00000000	     -0.00000000	     -0.00000000	     -0.59635605	     -6.67704799	     -0.00000000	      0.00000000	     -0.00000000	   -416.13276312	     -0.87910383	     -2.18970319	     -0.00000000	      0.00000000	     -0.00000000	    306.26514483	      0.00000000	      0.00000000	      0.00000000	      0.00000000	      0.00000000	      0.00000000	     -0.20972197	     -7.82510379	     -0.00000000
      0.16051546	      0.00000000	     -9.05945411	      0.00000000	     -0.00000000	      0.00000000	      0.00000000	     -0.57331832	     -6.67246134	      0.00000000	     -0.00000000	     -0.00000000	   -411.60807048	     -0.86811253	     -2.18930363	      0.00000000	     -0.00000000	      0.00000000	    297.51085047	      0.00000000	      0.00000000	      0.00000000	      0.00000000	      0.00000000	      0.00000000	     -0.20363653	     -7.82222990	      0.00000000
      0.16128302	      0.00000000	     -9.05624488	      0.00000000	     -0.00000000	      0.00000000	      0.00000000	     -0.55023989	     -6.66752204	      0.00000000	     -0.00000000	     -0.00000000	   -407.06800835	     -0.85544232	     -2.18838510	      0.00000000	     -0.00000000	      0.00000000	    289.22744429	      0.00000000	      0.00000000	      0.00000000	      0.00000000	      0.00000000	      0.00000000	     -0.19739467	     -7.81887390	      0.00000000
      0.16205057	     -0.00000000	     -9.05257247	     -0.00000000	      0.00000000	     -0.00000000	     -0.00000000	     -0.52709685	     -6.66230647	     -0.00000000	      0.00000000	     -0.00000000	   -402.50475833	     -0.84127175	     -2.18710866	     -0.00000000	      0.00000000	     -0.00000000	    281.34652862	      0.00000000	      0.00000000	      0.00000000	      0.00000000	      0.00000000	      0.00000000	     -0.19100673	     -7.81511081	     -0.00000000
      0.16281813	     -0.00000000	     -9.04848345	      0.00000000	     -0.00000000	      0.00000000	      0.00000000	     -0.50388283	     -6.65686590	      0.00000000	     -0.00000000	     -0.00000000	   -397.91590581	     -0.82579155	     -2.18559732	      0.00000000	     -0.00000000	      0.00000000	    273.80646470	      0.00000000	      0.00000000	      0.00000000	      0.00000000	      0.00000000	      0.00000000	     -0.18448806	     -7.81099442	      0.00000000
      0.16358569	     -0.00000000	     -9.04400979	      0.00000000	     -0.00000000	      0.00000000	     -0.00000000	     -0.48060371	     -6.65123192	      0.00000000	     -0.00000000	     -0.00000000	   -393.30282359	     -0.80919353	     -2.18394286	      0.00000000	     -0.00000000	      0.00000000	    266.55254401	      0.00000000	      0.00000000	      0.00000000	      0.00000000	      0.00000000	      0.00000000	     -0.17785680	     -7.80656148	      0.00000000
      0.16435325	     -0.00000000	     -9.03917185	      0.00000000	      0.00000000	     -0.00000000	     -0.00000000	     -0.45727338	     -6.64542102	     -0.00000000	      0.00000000	     -0.00000000	   -388.66938597	     -0.79166256	     -2.18221168	     -0.00000000	      0.00000000	      0.00000000	    259.53690040	      0.00000000	      0.00000000	      0.00000000	      0.00000000	      0.00000000	      0.00000000	     -0.17113225	     -7.80183532	     -0.00000000
      0.16512081	     -0.00000000	     -9.03398107	      0.00000000	     -0.00000000	      0.00000000	      0.00000000	     -0.43391068	     -6.63943839	      0.00000000	     -0.00000000	     -0.00000000	   -384.02103973	     -0.77337026	     -2.18044927	      0.00000000	     -0.00000000	      0.00000000	    252.71862466	      0.00000000	      0.00000000	      0.00000000	      0.00000000	      0.00000000	      0.00000000	     -0.16433368	     -7.79682884	      0.00000000
      0.16588836	     -0.00000000	     -9.02844256	      0.00000000	     -0.00000000	      0.00000000	     -0.00000000	     -0.41053756	     -6.63328123	      0.00000000	     -0.00000000	     -0.00000000	   -379.36421922	     -0.75446930	     -2.17868301	      0.00000000	     -0.00000000	      0.00000000	    246.06438285	      0.00000000	      0.00000000	      0.00000000	      0.00000000	      0.00000000	      0.00000000	     -0.15747936	     -7.79154728	      0.00000000
      0.16665592	      0.00000000	     -9.02255776	     -0.00000000	     -0.00000000	      0.00000000	      0.00000000	     -0.38717807	     -6.62694183	      0.00000000	     -0.00000000	     -0.00000000	   -374.70606822	     -0.73508767	     -2.17692343	      0.00000000	     -0.00000000	      0.00000000	    239.54969021	      0.00000000	      0.00000000	      0.00000000	      0.00000000	      0.00000000	      0.00000000	     -0.15058588	     -7.78599085	      0.00000000
      0.16742348	     -0.00000000	     -9.01632761	     -0.00000000	      0.00000000	     -0.00000000	      0.00000000	     -0.36385831	     -6.62041061	     -0.00000000	      0.00000000	     -0.00000000	   -370.05440214	     -0.71532259	     -2.17516431	     -0.00000000	      0.00000000	     -0.00000000	    233.16076803	      0.00000000	      0.00000000	      0.00000000	      0.00000000	      0.00000000	      0.00000000	     -0.14366757	     -7.78015750	     -0.00000000
      0.16819104	     -0.00000000	     -9.00975594	     -0.00000000	      0.00000000	     -0.00000000	     -0.00000000	     -0.34060662	     -6.61367946	     -0.00000000	      0.00000000	     -0.00000000	   -365.41779890	     -0.69523483	     -2.17338246	     -0.00000000	      0.00000000	     -0.00000000	    226.89655117	      0.00000000	      0.00000000	      0.00000000	      0.00000000	      0.00000000	      0.00000000	     -0.13673606	     -7.77404598	     -0.00000000
      0.16895859	     -0.00000000	     -9.00285306	     -0.00000000	     -0.00000000	      0.00000000	      0.00000000	     -0.31745377	     -6.60674517	      0.00000000	     -0.00000000	     -0.00000000	   -360.80564990	     -0.67484529	     -2.17153862	      0.00000000	     -0.00000000	      0.00000000	    220.76995087	      0.00000000	      0.00000000	      0.00000000	      0.00000000	      0.00000000	      0.00000000	     -0.12980003	     -7.76765915	     -0.00000000
      0.16972615	      0.00000000	     -8.99563884	      0.00000000	     -0.00000000	      0.00000000	      0.00000000	     -0.29443235	     -6.59961274	      0.00000000	     -0.00000000	     -0.00000000	   -356.22797302	     -0.65413636	     -2.16958126	      0.00000000	     -0.00000000	      0.00000000	    214.80712844	      0.00000000	      0.00000000	      0.00000000	      0.00000000	      0.00000000	      0.00000000	     -0.12286518	     -7.76100706	      0.00000000
      0.17049371	     -0.00000000	     -8.98814432	      0.00000000	     -0.00000000	      0.00000000	      0.00000000	     -0.27157489	     -6.59229774	      0.00000000	     -0.00000000	     -0.00000000	   -351.69484720	     -0.63306068	     -2.16745438	      0.00000000	     -0.00000000	      0.00000000	    209.04371327	      0.00000000	      0.00000000	      0.00000000	      0.00000000	      0.00000000	      0.00000000	     -0.11593458	     -7.75410932	      0.00000000
      0.17126127	      0.00000000	     -8.98041116	      0.00000000	     -0.00000000	      0.00000000	     -0.00000000	     -0.24891104	     -6.58482712	      0.00000000	     -0.00000000	     -0.00000000	   -347.21551255	     -0.61155763	     -2.16510874	      0.00000000	     -0.00000000	      0.00000000	    203.51792412	      0.00000000	      0.00000000	      0.00000000	      0.00000000	      0.00000000	      0.00000000	     -0.10900949	     -7.74699586	      0.00000000
      0.17202882	      0.00000000	     -8.97248867	     -0.00000000	      0.00000000	     -0.00000000	     -0.00000000	     -0.22646457	     -6.57723760	     -0.00000000	      0.00000000	     -0.00000000	   -342.79742044	     -0.58957417	     -2.16251351	     -0.00000000	      0.00000000	     -0.00000000	    198.26216419	      0.00000000	      0.00000000	      0.00000000	      0.00000000	      0.00000000	      0.00000000	     -0.10209055	     -7.73970562	     -0.00000000
      0.17279638	     -0.00000000	     -8.96442919	     -0.00000000	     -0.00000000	      0.00000000	      0.00000000	     -0.20425152	     -6.56957201	     -0.00000000	     -0.00000000	     -0.00000000	   -338.44564188	     -0.56708396	     -2.15966416	      0.00000000	     -0.00000000	      0.00000000	    193.29583635	      0.00000000	      0.00000000	      0.00000000	      0.00000000	      0.00000000	      0.00000000	     -0.09517901	     -7.73228319	     -0.00000000
      0.17356394	      0.00000000	     -8.95628295	      0.00000000	     -0.00000000	      0.00000000	     -0.00000000	     -0.18228038	     -6.56187430	      0.00000000	     -0.00000000	     -0.00000000	   -334.16290973	     -0.54409860	     -2.15658325	      0.00000000	     -0.00000000	      0.00000000	    188.62183576	      0.00000000	      0.00000000	      0.00000000	      0.00000000	      0.00000000	      0.00000000	     -0.08827777	     -7.72477444	      0.00000000
      0.17433150	      0.00000000	     -8.94809410	      0.00000000	     -0.00000000	      0.00000000	      0.00000000	     -0.16055418	     -6.55418466	      0.00000000	     -0.00000000	     -0.00000000	   -329.95025094	     -0.52066844	     -2.15331428	      0.00000000	     -0.00000000	      0.00000000	    184.22747295	      0.00000000	      0.00000000	      0.00000000	      0.00000000	      0.00000000	      0.00000000	     -0.08139193	     -7.71722207	      0.00000000
      0.17509905	     -0.00000000	     -8.93989830	     -0.00000000	      0.00000000	     -0.00000000	     -0.00000000	     -0.13907336	     -6.54653594	     -0.00000000	      0.00000000	     -0.00000000	   -325.80789279	     -0.49687465	     -2.14991163	     -0.00000000	      0.00000000	      0.00000000	    180.08866802	      0.00000000	      0.00000000	      0.00000000	      0.00000000	      0.00000000	      0.00000000	     -0.07452871	     -7.70966233	     -0.00000000
      0.17586661	      0.00000000	     -8.93172214	     -0.00000000	      0.00000000	     -0.00000000	      0.00000000	     -0.11783839	     -6.53895187	     -0.00000000	      0.00000000	     -0.00000000	   -321.73607567	     -0.47281707	     -2.14643036	     -0.00000000	      0.00000000	     -0.00000000	    176.17533881	      0.00000000	      0.00000000	      0.00000000	      0.00000000	      0.00000000	      0.00000000	     -0.06769698	     -7.70212340	     -0.00000000
      0.17663417	      0.00000000	     -8.92358385	     -0.00000000	     -0.00000000	      0.00000000	     -0.00000000	     -0.09685130	     -6.53144703	     -0.00000000	     -0.00000000	     -0.00000000	   -317.73554796	     -0.44860195	     -2.14291871	     -0.00000000	     -0.00000000	      0.00000000	    172.45619787	      0.00000000	      0.00000000	      0.00000000	      0.00000000	      0.00000000	      0.00000000	     -0.06090651	     -7.69462509	     -0.00000000
      0.17740173	      0.00000000	     -8.91549465	      0.00000000	      0.00000000	     -0.00000000	      0.00000000	     -0.07611616	     -6.52402797	      0.00000000	      0.00000000	     -0.00000000	   -313.80771129	     -0.42433231	     -2.13941420	      0.00000000	      0.00000000	      0.00000000	    168.90206579	      0.00000000	      0.00000000	      0.00000000	      0.00000000	      0.00000000	      0.00000000	     -0.05416726	     -7.68717980	      0.00000000
      0.17816928	     -0.00000000	     -8.90745850	      0.00000000	     -0.00000000	      0.00000000	      0.00000000	     -0.05563513	     -6.51669476	      0.00000000	     -0.00000000	      0.00000000	   -309.95339244	     -0.40011432	     -2.13595338	      0.00000000	     -0.00000000	      0.00000000	    165.48142202	      0.00000000	      0.00000000	      0.00000000	      0.00000000	      0.00000000	      0.00000000	     -0.04748903	     -7.67979341	      0.00000000
      0.17893684	      0.00000000	     -8.89943741	      0.00000000	      0.00000000	     -0.00000000	     -0.00000000	     -0.03535495	     -6.50943228	      0.00000000	      0.00000000	     -0.00000000	   -306.15577701	     -0.37625321	     -2.13273200	      0.00000000	      0.00000000	      0.00000000	    162.06438690	      0.00000000	      0.00000000	      0.00000000	      0.00000000	      0.00000000	      0.00000000	     -0.04088677	     -7.67245398	      0.00000000
      0.17970440	     -0.00000000	     -8.89136219	     -0.00000000	     -0.00000000	      0.00000000	      0.00000000	     -0.01524012	     -6.50218658	     -0.00000000	     -0.00000000	     -0.00000000	   -302.40359798	     -0.35302516	     -2.12987616	     -0.00000000	     -0.00000000	      0.00000000	    158.54067926	      0.00000000	      0.00000000	      0.00000000	      0.00000000	      0.00000000	      0.00000000	     -0.03437683	     -7.66511365	     -0.00000000
      0.18047196	     -0.00000000	     -8.88316478	     -0.00000000	      0.00000000	     -0.00000000	     -0.00000000	      0.00470967	     -6.49488818	     -0.00000000	      0.00000000	     -0.00000000	   -298.69674562	     -0.33056042	     -2.12738261	     -0.00000000	      0.00000000	     -0.00000000	    154.86792985	      0.00000000	      0.00000000	      0.00000000	      0.00000000	      0.00000000	      0.00000000	     -0.02797058	     -7.65771049	     -0.00000000
      0.18115777	     -0.00000000	     -8.87568619	      0.00000000	     -0.00000000	      0.00000000	      0.00000000	      0.02235874	     -6.48825259	      0.00000000	     -0.00000000	     -0.00000000	   -295.43461713	     -0.31109471	     -2.12532537	      0.00000000	     -0.00000000	      0.00000000	    151.49483419	      0.00000000	      0.00000000	      0.00000000	      0.00000000	      0.00000000	      0.00000000	     -0.02233897	     -7.65098068	      0.00000000
      0.18184358	     -0.00000000	     -8.86800946	     -0.00000000	     -0.00000000	      0.00000000	      0.00000000	      0.03989530	     -6.48148111	     -0.00000000	     -0.00000000	     -0.00000000	   -292.20255343	     -0.29237701	     -2.12356559	     -0.00000000	     -0.00000000	      0.00000000	    147.94488924	      0.00000000	      0.00000000	      0.00000000	      0.00000000	      0.00000000	      0.00000000	     -0.01679803	     -7.64411235	     -0.00000000
      0.18252939	     -0.00000000	     -8.86009866	     -0.00000000	      0.00000000	     -0.00000000	      0.00000000	      0.05729465	     -6.47452458	     -0.00000000	      0.00000000	     -0.00000000	   -289.00842586	     -0.27432719	     -2.12198567	     -0.00000000	      0.00000000	     -0.00000000	    144.25823079	      0.00000000	      0.00000000	      0.00000000	      0.00000000	      0.00000000	      0.00000000	     -0.01134622	     -7.63705985	     -0.00000000
      0.18321520	      0.00000000	     -8.85192619	      0.00000000	      0.00000000	     -0.00000000	      0.00000000	      0.07454452	     -6.46734801	      0.00000000	      0.00000000	     -0.00000000	   -285.85617602	     -0.25686799	     -2.12049954	     -0.00000000	      0.00000000	     -0.00000000	    140.46639982	      0.00000000	      0.00000000	      0.00000000	      0.00000000	      0.00000000	      0.00000000	     -0.00597948	     -7.62978913	      0.00000000
      0.18390101	      0.00000000	     -8.84347668	      0.00000000	     -0.00000000	      0.00000000	     -0.00000000	      0.09163343	     -6.45992882	      0.00000000	     -0.00000000	     -0.00000000	   -282.74953254	     -0.23989582	     -2.11901999	      0.00000000	     -0.00000000	      0.00000000	    136.60902749	      0.00000000	      0.00000000	      0.00000000	      0.00000000	      0.00000000	      0.00000000	     -0.00069127	     -7.62227708	      0.00000000
      0.18458683	      0.00000000	     -8.83474839	      0.00000000	     -0.00000000	      0.00000000	     -0.00000000	      0.10854966	     -6.45225772	      0.00000000	     -0.00000000	      0.00000000	   -279.69231511	     -0.22328476	     -2.11745962	      0.00000000	     -0.00000000	      0.00000000	    132.73324948	      0.00000000	      0.00000000	      0.00000000	      0.00000000	      0.00000000	      0.00000000	      0.00452686	     -7.61451279	      0.00000000
      0.18527264	      0.00000000	     -8.82575242	     -0.00000000	      0.00000000	     -0.00000000	      0.00000000	      0.12528297	     -6.44433880	     -0.00000000	      0.00000000	     -0.00000000	   -276.68790653	     -0.20690070	     -2.11573998	     -0.00000000	      0.00000000	     -0.00000000	    128.88818727	      0.00000000	      0.00000000	      0.00000000	      0.00000000	      0.00000000	      0.00000000	      0.00968441	     -7.60649781	     -0.00000000
      0.18595845	      0.00000000	     -8.81651034	      0.00000000	      0.00000000	     -0.00000000	      0.00000000	      0.14182633	     -6.43618809	      0.00000000	      0.00000000	     -0.00000000	   -273.73868653	     -0.19061716	     -2.11380049	      0.00000000	      0.00000000	      0.00000000	    125.11877682	      0.00000000	      0.00000000	      0.00000000	      0.00000000	      0.00000000	      0.00000000	      0.01479091	     -7.59824503	      0.00000000
      0.18664426	     -0.00000000	     -8.80705092	     -0.00000000	      0.00000000	     -0.00000000	      0.00000000	      0.15817676	     -6.42783073	     -0.00000000	      0.00000000	     -0.00000000	   -270.84574146	     -0.17432803	     -2.11160366	     -0.00000000	      0.00000000	     -0.00000000	    121.46111180	      0.00000000	      0.00000000	      0.00000000	      0.00000000	      0.00000000	      0.00000000	      0.01985502	     -7.58977625	     -0.00000000
      0.18733007	      0.00000000	     -8.79740664	     -0.00000000	      0.00000000	     -0.00000000	      0.00000000	      0.17433517	     -6.41929759	     -0.00000000	      0.00000000	     -0.00000000	   -268.00891936	     -0.15795477	     -2.10913560	     -0.00000000	      0.00000000	     -0.00000000	    117.94020095	      0.00000000	      0.00000000	      0.00000000	      0.00000000	      0.00000000	      0.00000000	      0.02488384	     -7.58111917	     -0.00000000
      0.18801588	     -0.00000000	     -8.78761081	      0.00000000	      0.00000000	     -0.00000000	      0.00000000	      0.19030536	     -6.41062179	      0.00000000	      0.00000000	     -0.00000000	   -265.22714262	     -0.14144801	     -2.10640259	      0.00000000	      0.00000000	      0.00000000	    114.57000967	      0.00000000	      0.00000000	      0.00000000	      0.00000000	      0.00000000	      0.00000000	      0.02988254	     -7.57230429	      0.00000000
      0.18870169	     -0.00000000	     -8.77769530	      0.00000000	     -0.00000000	      0.00000000	      0.00000000	      0.20609268	     -6.40183592	      0.00000000	     -0.00000000	      0.00000000	   -262.49882767	     -0.12478497	     -2.10342561	      0.00000000	     -0.00000000	      0.00000000	    111.35505721	      0.00000000	      0.00000000	      0.00000000	      0.00000000	      0.00000000	      0.00000000	      0.03485431	     -7.56336232	      0.00000000
      0.18938751	      0.00000000	     -8.76768916	      0.00000000	     -0.00000000	      0.00000000	     -0.00000000	      0.22170278	     -6.39296998	      0.00000000	     -0.00000000	      0.00000000	   -259.82227839	     -0.10796456	     -2.10023446	      0.00000000	     -0.00000000	      0.00000000	    108.29271953	      0.00000000	      0.00000000	      0.00000000	      0.00000000	      0.00000000	      0.00000000	      0.03980050	     -7.55432226	      0.00000000
      0.19007332	     -0.00000000	     -8.75761789	      0.00000000	     -0.00000000	      0.00000000	     -0.00000000	      0.23714077	     -6.38405018	      0.00000000	     -0.00000000	      0.00000000	   -257.19597594	     -0.09100170	     -2.09686274	      0.00000000	     -0.00000000	      0.00000000	    105.37557265	      0.00000000	      0.00000000	      0.00000000	      0.00000000	      0.00000000	      0.00000000	      0.04472095	     -7.54521019	      0.00000000
      0.19075913	      0.00000000	     -8.74750319	      0.00000000	     -0.00000000	      0.00000000	     -0.00000000	      0.25241068	     -6.37509848	      0.00000000	     -0.00000000	     -0.00000000	   -254.61874403	     -0.07392203	     -2.09334405	      0.00000000	     -0.00000000	      0.00000000	    102.59339561	      0.00000000	      0.00000000	      0.00000000	      0.00000000	      0.00000000	      0.00000000	      0.04961429	     -7.53604865	      0.00000000
      0.19144494	     -0.00000000	     -8.73736309	     -0.00000000	     -0.00000000	      0.00000000	      0.00000000	      0.26751529	     -6.36613251	     -0.00000000	     -0.00000000	     -0.00000000	   -252.08980512	     -0.05675743	     -2.08970953	     -0.00000000	     -0.00000000	      0.00000000	     99.93469207	      0.00000000	      0.00000000	      0.00000000	      0.00000000	      0.00000000	      0.00000000	      0.05447834	     -7.52685656	     -0.00000000
      0.19213075	      0.00000000	     -8.72721227	     -0.00000000	     -0.00000000	      0.00000000	     -0.00000000	      0.28245624	     -6.35716596	     -0.00000000	     -0.00000000	     -0.00000000	   -249.60875910	     -0.03954260	     -2.08598661	     -0.00000000	     -0.00000000	      0.00000000	     97.38774115	      0.00000000	      0.00000000	      0.00000000	      0.00000000	      0.00000000	      0.00000000	      0.05931042	     -7.51764928	     -0.00000000
      0.19281656	      0.00000000	     -8.71706235	      0.00000000	      0.00000000	     -0.00000000	     -0.00000000	      0.29723418	     -6.34820899	      0.00000000	      0.00000000	     -0.00000000	   -247.17551693	     -0.02231259	     -2.08219845	      0.00000000	      0.00000000	      0.00000000	     94.94125901	      0.00000000	      0.00000000	      0.00000000	      0.00000000	      0.00000000	      0.00000000	      0.06410761	     -7.50843903	      0.00000000
      0.19350237	     -0.00000000	     -8.70692242	      0.00000000	     -0.00000000	      0.00000000	     -0.00000000	      0.31184912	     -6.33926882	      0.00000000	     -0.00000000	     -0.00000000	   -244.79021532	     -0.00510108	     -2.07836401	      0.00000000	     -0.00000000	      0.00000000	     92.58477053	      0.00000000	      0.00000000	      0.00000000	      0.00000000	      0.00000000	      0.00000000	      0.06886694	     -7.49923523	      0.00000000
      0.19418819	     -0.00000000	     -8.69679934	      0.00000000	     -0.00000000	      0.00000000	      0.00000000	      0.32630064	     -6.33035019	      0.00000000	     -0.00000000	      0.00000000	   -242.45313040	      0.01206065	     -2.07449841	      0.00000000	     -0.00000000	      0.00000000	     90.30878123	      0.00000000	      0.00000000	      0.00000000	      0.00000000	      0.00000000	      0.00000000	      0.07358558	     -7.49004491	      0.00000000
      0.19487400	      0.00000000	     -8.68669814	     -0.00000000	     -0.00000000	      0.00000000	     -0.00000000	      0.34058814	     -6.32145594	     -0.00000000	     -0.00000000	     -0.00000000	   -240.16460077	      0.02914428	     -2.07061337	     -0.00000000	     -0.00000000	      0.00000000	     88.10482067	      0.00000000	      0.00000000	      0.00000000	      0.00000000	      0.00000000	      0.00000000	      0.07826091	     -7.48087314	     -0.00000000
      0.19555981	     -0.00000000	     -8.67662234	     -0.00000000	     -0.00000000	      0.00000000	      0.00000000	      0.35471106	     -6.31258733	     -0.00000000	     -0.00000000	     -0.00000000	   -237.92496461	      0.04612478	     -2.06671778	     -0.00000000	     -0.00000000	      0.00000000	     85.96540887	      0.00000000	      0.00000000	      0.00000000	      0.00000000	      0.00000000	      0.00000000	      0.08289060	     -7.47172339	     -0.00000000
      0.19624562	     -0.00000000	     -8.66657420	     -0.00000000	     -0.00000000	      0.00000000	     -0.00000000	      0.36866900	     -6.30374447	     -0.00000000	     -0.00000000	     -0.00000000	   -235.73451207	      0.06298039	     -2.06281819	     -0.00000000	     -0.00000000	      0.00000000	     83.88398080	      0.00000000	      0.00000000	      0.00000000	      0.00000000	      0.00000000	      0.00000000	      0.08747266	     -7.46259778	     -0.00000000
      0.19693143	      0.00000000	     -8.65655497	      0.00000000	     -0.00000000	      0.00000000	     -0.00000000	      0.38246184	     -6.29492655	      0.00000000	     -0.00000000	     -0.00000000	   -233.59345184	      0.07969253	     -2.05891931	      0.00000000	     -0.00000000	      0.00000000	     81.85479157	      0.00000000	      0.00000000	      0.00000000	      0.00000000	      0.00000000	      0.00000000	      0.09200543	     -7.45349739	      0.00000000
      0.19761724	     -0.00000000	     -8.64656508	      0.00000000	     -0.00000000	      0.00000000	      0.00000000	      0.39608977	     -6.28613211	      0.00000000	     -0.00000000	     -0.00000000	   -231.50188977	      0.09624561	     -2.05502433	      0.00000000	     -0.00000000	      0.00000000	     79.87281628	      0.00000000	      0.00000000	      0.00000000	      0.00000000	      0.00000000	      0.00000000	      0.09648758	     -7.44442246	      0.00000000
      0.19830305	      0.00000000	     -8.63660425	      0.00000000	     -0.00000000	      0.00000000	      0.00000000	      0.40955335	     -6.27735920	      0.00000000	     -0.00000000	      0.00000000	   -229.45981724	      0.11262675	     -2.05113535	      0.00000000	     -0.00000000	      0.00000000	     77.93365243	      0.00000000	      0.00000000	      0.00000000	      0.00000000	      0.00000000	      0.00000000	      0.10091811	     -7.43537257	      0.00000000
      0.19898887	      0.00000000	     -8.62667168	     -0.00000000	     -0.00000000	      0.00000000	     -0.00000000	      0.42285353	     -6.26860554	     -0.00000000	     -0.00000000	     -0.00000000	   -227.46710693	      0.12882556	     -2.04725359	     -0.00000000	     -0.00000000	      0.00000000	     76.03342941	      0.00000000	      0.00000000	      0.00000000	      0.00000000	      0.00000000	      0.00000000	      0.10529631	     -7.42634676	     -0.00000000
      0.19967468	      0.00000000	     -8.61676610	     -0.00000000	     -0.00000000	      0.00000000	     -0.00000000	      0.43599161	     -6.25986857	     -0.00000000	     -0.00000000	     -0.00000000	   -225.52351385	      0.14483381	     -2.04337962	     -0.00000000	     -0.00000000	      0.00000000	     74.16872663	      0.00000000	      0.00000000	      0.00000000	      0.00000000	      0.00000000	      0.00000000	      0.10962175	     -7.41734366	     -0.00000000
      0.20036049	      0.00000000	     -8.60688588	     -0.00000000	     -0.00000000	      0.00000000	      0.00000000	      0.44896925	     -6.25114559	     -0.00000000	     -0.00000000	     -0.00000000	   -223.62868008	      0.16064518	     -2.03951356	     -0.00000000	     -0.00000000	      0.00000000	     72.33650115	      0.00000000	      0.00000000	      0.00000000	      0.00000000	      0.00000000	      0.00000000	      0.11389426	     -7.40836157	     -0.00000000
      0.20104630	     -0.00000000	     -8.59702907	      0.00000000	     -0.00000000	      0.00000000	      0.00000000	      0.46178843	     -6.24243379	      0.00000000	     -0.00000000	     -0.00000000	   -221.78214183	      0.17625504	     -2.03565520	      0.00000000	     -0.00000000	      0.00000000	     70.53402421	      0.00000000	      0.00000000	      0.00000000	      0.00000000	      0.00000000	      0.00000000	      0.11811385	     -7.39939853	      0.00000000
      0.20173211	      0.00000000	     -8.58719345	      0.00000000	      0.00000000	     -0.00000000	     -0.00000000	      0.47445142	     -6.23373027	      0.00000000	      0.00000000	     -0.00000000	   -219.98333769	      0.19166018	     -2.03180411	      0.00000000	      0.00000000	      0.00000000	     68.75882622	      0.00000000	      0.00000000	      0.00000000	      0.00000000	      0.00000000	      0.00000000	      0.12228075	     -7.39045234	      0.00000000
      0.20241792	      0.00000000	     -8.57737659	      0.00000000	     -0.00000000	      0.00000000	     -0.00000000	      0.48696077	     -6.22503210	      0.00000000	     -0.00000000	      0.00000000	   -218.23161759	      0.20685862	     -2.02795974	      0.00000000	     -0.00000000	      0.00000000	     67.00864915	      0.00000000	      0.00000000	      0.00000000	      0.00000000	      0.00000000	      0.00000000	      0.12639536	     -7.38152066	      0.00000000
      0.20310373	     -0.00000000	     -8.56757585	     -0.00000000	      0.00000000	     -0.00000000	      0.00000000	      0.49931926	     -6.21633629	     -0.00000000	      0.00000000	     -0.00000000	   -216.52625161	      0.22184941	     -2.02412145	     -0.00000000	      0.00000000	      0.00000000	     65.28140556	      0.00000000	      0.00000000	      0.00000000	      0.00000000	      0.00000000	      0.00000000	      0.13045821	     -7.37260097	     -0.00000000
      0.20378955	     -0.00000000	     -8.55778838	      0.00000000	      0.00000000	     -0.00000000	     -0.00000000	      0.51152988	     -6.20763986	      0.00000000	      0.00000000	     -0.00000000	   -214.86643859	      0.23663247	     -2.02028858	      0.00000000	      0.00000000	      0.00000000	     63.57514331	      0.00000000	      0.00000000	      0.00000000	      0.00000000	      0.00000000	      0.00000000	      0.13446996	     -7.36369064	      0.00000000
      0.20447536	      0.00000000	     -8.54801120	     -0.00000000	     -0.00000000	     -0.00000000	      0.00000000	      0.52359581	     -6.19893975	     -0.00000000	     -0.00000000	     -0.00000000	   -213.25131405	      0.25120845	     -2.01646050	     -0.00000000	     -0.00000000	      0.00000000	     61.88801535	      0.00000000	      0.00000000	      0.00000000	      0.00000000	      0.00000000	      0.00000000	      0.13843137	     -7.35478688	     -0.00000000
      0.20516117	     -0.00000000	     -8.53824112	      0.00000000	     -0.00000000	      0.00000000	     -0.00000000	      0.53552038	     -6.19023292	      0.00000000	     -0.00000000	      0.00000000	   -211.67995753	      0.26557859	     -2.01263661	      0.00000000	     -0.00000000	      0.00000000	     60.21825382	      0.00000000	      0.00000000	      0.00000000	      0.00000000	      0.00000000	      0.00000000	      0.14234329	     -7.34588681	      0.00000000
      0.20584698	      0.00000000	     -8.52847480	      0.00000000	     -0.00000000	      0.00000000	     -0.00000000	      0.54730705	     -6.18151625	      0.00000000	     -0.00000000	      0.00000000	   -210.15139906	      0.27974461	     -2.00881634	      0.00000000	     -0.00000000	      0.00000000	     58.56414806	      0.00000000	      0.00000000	      0.00000000	      0.00000000	      0.00000000	      0.00000000	      0.14620664	     -7.33698743	      0.00000000
      0.20653279	     -0.00000000	     -8.51870873	     -0.00000000	     -0.00000000	      0.00000000	      0.00000000	      0.55895943	     -6.17278659	     -0.00000000	     -0.00000000	     -0.00000000	   -208.66462498	      0.29370862	     -2.00499923	     -0.00000000	     -0.00000000	      0.00000000	     56.92402620	      0.00000000	      0.00000000	      0.00000000	      0.00000000	      0.00000000	      0.00000000	      0.15002241	     -7.32808560	     -0.00000000
      0.20721860	     -0.00000000	     -8.50893921	     -0.00000000	     -0.00000000	      0.00000000	      0.00000000	      0.57048119	     -6.16404071	     -0.00000000	     -0.00000000	      0.00000000	   -207.21858302	      0.30747304	     -2.00118485	     -0.00000000	     -0.00000000	      0.00000000	     55.29624018	      0.00000000	      0.00000000	      0.00000000	      0.00000000	      0.00000000	      0.00000000	      0.15379163	     -7.31917807	     -0.00000000
      0.20790442	      0.00000000	     -8.49916236	     -0.00000000	     -0.00000000	      0.00000000	     -0.00000000	      0.58187611	     -6.15527531	     -0.00000000	     -0.00000000	     -0.00000000	   -205.81218679	      0.32104054	     -1.99737289	     -0.00000000	     -0.00000000	      0.00000000	     53.67915417	      0.00000000	      0.00000000	      0.00000000	      0.00000000	      0.00000000	      0.00000000	      0.15751537	     -7.31026144	     -0.00000000
      0.20859023	     -0.00000000	     -8.48937413	     -0.00000000	     -0.00000000	      0.00000000	     -0.00000000	      0.59314806	     -6.14648701	     -0.00000000	     -0.00000000	      0.00000000	   -204.44431981	      0.33441397	     -1.99356305	      0.00000000	     -0.00000000	      0.00000000	     52.07113661	      0.00000000	      0.00000000	      0.00000000	      0.00000000	      0.00000000	      0.00000000	      0.16119473	     -7.30133218	     -0.00000000
      0.20927604	     -0.00000000	     -8.47957023	     -0.00000000	     -0.00000000	      0.00000000	     -0.00000000	      0.60430093	     -6.13767231	     -0.00000000	     -0.00000000	      0.00000000	   -203.11383929	      0.34759634	     -1.98975513	     -0.00000000	     -0.00000000	      0.00000000	     50.47055641	      0.00000000	      0.00000000	      0.00000000	      0.00000000	      0.00000000	      0.00000000	      0.16483086	     -7.29238660	     -0.00000000
      0.20996185	     -0.00000000	     -8.46974621	      0.00000000	     -0.00000000	      0.00000000	      0.00000000	      0.61533868	     -6.12882760	      0.00000000	     -0.00000000	      0.00000000	   -201.81957977	      0.36059081	     -1.98594895	      0.00000000	     -0.00000000	      0.00000000	     48.87578379	      0.00000000	      0.00000000	      0.00000000	      0.00000000	      0.00000000	      0.00000000	      0.16842491	     -7.28342084	      0.00000000
      0.21064766	     -0.00000000	     -8.45989739	     -0.00000000	      0.00000000	     -0.00000000	      0.00000000	      0.62626532	     -6.11994915	     -0.00000000	      0.00000000	     -0.00000000	   -200.56035698	      0.37340066	     -1.98214432	     -0.00000000	      0.00000000	      0.00000000	     47.28519697	      0.00000000	      0.00000000	      0.00000000	      0.00000000	      0.00000000	      0.00000000	      0.17197806	     -7.27443089	     -0.00000000
      0.21133347	      0.00000000	     -8.45001888	     -0.00000000	      0.00000000	     -0.00000000	     -0.00000000	      0.63708486	     -6.11103311	     -0.00000000	      0.00000000	     -0.00000000	   -199.33497227	      0.38602932	     -1.97834106	     -0.00000000	      0.00000000	     -0.00000000	     45.69719572	      0.00000000	      0.00000000	      0.00000000	      0.00000000	      0.00000000	      0.00000000	      0.17549149	     -7.26541256	     -0.00000000
      0.21201928	      0.00000000	     -8.44010560	      0.00000000	     -0.00000000	      0.00000000	     -0.00000000	      0.64780132	     -6.10207548	      0.00000000	     -0.00000000	      0.00000000	   -198.14221788	      0.39848038	     -1.97453888	      0.00000000	     -0.00000000	      0.00000000	     44.11022344	      0.00000000	      0.00000000	      0.00000000	      0.00000000	      0.00000000	      0.00000000	      0.17896643	     -7.25636149	      0.00000000
      0.21270510	      0.00000000	     -8.43015232	      0.00000000	     -0.00000000	      0.00000000	     -0.00000000	      0.65841871	     -6.09307218	      0.00000000	     -0.00000000	      0.00000000	   -196.98088351	      0.41075768	     -1.97073737	      0.00000000	     -0.00000000	      0.00000000	     42.52279959	      0.00000000	      0.00000000	      0.00000000	      0.00000000	      0.00000000	      0.00000000	      0.18240409	     -7.24727319	      0.00000000
      0.21339091	     -0.00000000	     -8.42015364	      0.00000000	     -0.00000000	      0.00000000	      0.00000000	      0.66894100	     -6.08401900	      0.00000000	     -0.00000000	      0.00000000	   -195.84976482	      0.42286538	     -1.96693589	      0.00000000	     -0.00000000	      0.00000000	     40.93356426	      0.00000000	      0.00000000	      0.00000000	      0.00000000	      0.00000000	      0.00000000	      0.18580572	     -7.23814300	      0.00000000
      0.21407672	     -0.00000000	     -8.41010410	      0.00000000	     -0.00000000	      0.00000000	     -0.00000000	      0.67937208	     -6.07491168	      0.00000000	     -0.00000000	      0.00000000	   -194.74767416	      0.43480804	     -1.96313349	      0.00000000	     -0.00000000	      0.00000000	     39.34133698	      0.00000000	      0.00000000	      0.00000000	      0.00000000	      0.00000000	      0.00000000	      0.18917259	     -7.22896619	      0.00000000
      0.21476253	     -0.00000000	     -8.39999821	      0.00000000	     -0.00000000	      0.00000000	      0.00000000	      0.68971575	     -6.06574593	      0.00000000	     -0.00000000	      0.00000000	   -193.67345422	      0.44659079	     -1.95932875	      0.00000000	     -0.00000000	      0.00000000	     37.74519118	      0.00000000	      0.00000000	      0.00000000	      0.00000000	      0.00000000	      0.00000000	      0.19250600	     -7.21973795	      0.00000000
      0.21544834	     -0.00000000	     -8.38983060	      0.00000000	      0.00000000	     -0.00000000	      0.00000000	      0.69997561	     -6.05651754	      0.00000000	      0.00000000	     -0.00000000	   -192.62599493	      0.45821948	     -1.95551969	      0.00000000	      0.00000000	     -0.00000000	     36.14454498	      0.00000000	      0.00000000	      0.00000000	      0.00000000	      0.00000000	      0.00000000	      0.19580725	     -7.21045352	      0.00000000
      0.21606535	     -0.00000000	     -8.38063642	     -0.00000000	     -0.00000000	      0.00000000	     -0.00000000	      0.70910206	     -6.04814580	     -0.00000000	     -0.00000000	      0.00000000	   -191.71764191	      0.46874544	     -1.95189129	     -0.00000000	     -0.00000000	      0.00000000	     34.78821095	      0.00000000	      0.00000000	      0.00000000	      0.00000000	      0.00000000	      0.00000000	      0.19875978	     -7.20203586	     -0.00000000
      0.21668235	     -0.00000000	     -8.37137607	     -0.00000000	      0.00000000	     -0.00000000	      0.00000000	      0.71819523	     -6.03972754	     -0.00000000	      0.00000000	     -0.00000000	   -190.81937685	      0.47900148	     -1.94841561	     -0.00000000	      0.00000000	     -0.00000000	     33.35605560	      0.00000000	      0.00000000	      0.00000000	      0.00000000	      0.00000000	      0.00000000	      0.20168122	     -7.19357635	     -0.00000000
      0.21729936	     -0.00000000	     -8.36205360	     -0.00000000	     -0.00000000	      0.00000000	      0.00000000	      0.72723225	     -6.03125151	     -0.00000000	     -0.00000000	      0.00000000	   -189.93904912	      0.48912596	     -1.94495350	      0.00000000	     -0.00000000	      0.00000000	     31.90984356	      0.00000000	      0.00000000	      0.00000000	      0.00000000	      0.00000000	      0.00000000	      0.20457863	     -7.18506306	     -0.00000000
      0.21791637	      0.00000000	     -8.35266755	     -0.00000000	     -0.00000000	      0.00000000	     -0.00000000	      0.73621101	     -6.02271417	     -0.00000000	     -0.00000000	     -0.00000000	   -189.07744645	      0.49914706	     -1.94147952	     -0.00000000	     -0.00000000	      0.00000000	     30.46039773	      0.00000000	      0.00000000	      0.00000000	      0.00000000	      0.00000000	      0.00000000	      0.20745402	     -7.17649194	     -0.00000000
      0.21853338	     -0.00000000	     -8.34321609	      0.00000000	     -0.00000000	      0.00000000	      0.00000000	      0.74513236	     -6.01411357	      0.00000000	     -0.00000000	      0.00000000	   -188.23435018	      0.50907647	     -1.93798542	      0.00000000	     -0.00000000	      0.00000000	     29.01102488	      0.00000000	      0.00000000	      0.00000000	      0.00000000	      0.00000000	      0.00000000	      0.21030860	     -7.16786064	      0.00000000
      0.21915038	     -0.00000000	     -8.33369811	     -0.00000000	     -0.00000000	      0.00000000	      0.00000000	      0.75399729	     -6.00544854	     -0.00000000	     -0.00000000	      0.00000000	   -187.40949327	      0.51892420	     -1.93446489	      0.00000000	     -0.00000000	      0.00000000	     27.56438178	      0.00000000	      0.00000000	      0.00000000	      0.00000000	      0.00000000	      0.00000000	      0.21314346	     -7.15916754	     -0.00000000
      0.21976739	      0.00000000	     -8.32411336	     -0.00000000	     -0.00000000	      0.00000000	     -0.00000000	      0.76280646	     -5.99671859	     -0.00000000	     -0.00000000	      0.00000000	   -186.60271880	      0.52870078	     -1.93091126	      0.00000000	     -0.00000000	      0.00000000	     26.12355023	      0.00000000	      0.00000000	      0.00000000	      0.00000000	      0.00000000	      0.00000000	      0.21595969	     -7.15041181	     -0.00000000
      0.22038440	      0.00000000	     -8.31446272	     -0.00000000	      0.00000000	     -0.00000000	      0.00000000	      0.77156015	     -5.98792409	     -0.00000000	      0.00000000	     -0.00000000	   -185.81401024	      0.53841749	     -1.92731724	     -0.00000000	      0.00000000	     -0.00000000	     24.69217022	      0.00000000	      0.00000000	      0.00000000	      0.00000000	      0.00000000	      0.00000000	      0.21875833	     -7.14159347	     -0.00000000
      0.22100140	     -0.00000000	     -8.30474821	     -0.00000000	      0.00000000	     -0.00000000	     -0.00000000	      0.78025819	     -5.97906626	     -0.00000000	      0.00000000	     -0.00000000	   -185.04349664	      0.54808620	     -1.92367508	     -0.00000000	      0.00000000	     -0.00000000	     23.27438359	      0.00000000	      0.00000000	      0.00000000	      0.00000000	      0.00000000	      0.00000000	      0.22154039	     -7.13271350	     -0.00000000
      0.22161841	     -0.00000000	     -8.29497311	     -0.00000000	     -0.00000000	      0.00000000	     -0.00000000	      0.78890002	     -5.97014732	     -0.00000000	     -0.00000000	      0.00000000	   -184.29144743	      0.55771895	     -1.91997688	     -0.00000000	     -0.00000000	      0.00000000	     21.87470326	      0.00000000	      0.00000000	      0.00000000	      0.00000000	      0.00000000	      0.00000000	      0.22430679	     -7.12377392	     -0.00000000
      0.22223542	      0.00000000	     -8.28514196	     -0.00000000	     -0.00000000	      0.00000000	     -0.00000000	      0.79748474	     -5.96117045	     -0.00000000	     -0.00000000	      0.00000000	   -183.55825931	      0.56732752	     -1.91621493	     -0.00000000	     -0.00000000	      0.00000000	     20.49783127	      0.00000000	      0.00000000	      0.00000000	      0.00000000	      0.00000000	      0.00000000	      0.22705838	     -7.11477783	     -0.00000000
      0.22285242	     -0.00000000	     -8.27526045	      0.00000000	      0.00000000	     -0.00000000	      0.00000000	      0.80601113	     -5.95213982	      0.00000000	      0.00000000	     -0.00000000	   -182.84443600	      0.57692291	     -1.91238219	      0.00000000	      0.00000000	     -0.00000000	     19.14844055	      0.00000000	      0.00000000	      0.00000000	      0.00000000	      0.00000000	      0.00000000	      0.22979585	     -7.10572941	      0.00000000
      0.22346943	     -0.00000000	     -8.26533537	      0.00000000	      0.00000000	     -0.00000000	     -0.00000000	      0.81447777	     -5.94306045	      0.00000000	      0.00000000	     -0.00000000	   -182.15056066	      0.58651478	     -1.90847267	      0.00000000	      0.00000000	      0.00000000	     17.83092539	      0.00000000	      0.00000000	      0.00000000	      0.00000000	      0.00000000	      0.00000000	      0.23251973	     -7.09663385	      0.00000000
      0.22408644	      0.00000000	     -8.25537435	     -0.00000000	     -0.00000000	      0.00000000	     -0.00000000	      0.82288314	     -5.93393816	     -0.00000000	     -0.00000000	      0.00000000	   -181.47726483	      0.59611091	     -1.90448189	     -0.00000000	     -0.00000000	      0.00000000	     16.54915811	      0.00000000	      0.00000000	      0.00000000	      0.00000000	      0.00000000	      0.00000000	      0.23523036	     -7.08749724	     -0.00000000
      0.22470344	      0.00000000	     -8.24538569	     -0.00000000	     -0.00000000	      0.00000000	      0.00000000	      0.83122565	     -5.92477932	     -0.00000000	     -0.00000000	     -0.00000000	   -180.82519710	      0.60571680	     -1.90040717	     -0.00000000	     -0.00000000	      0.00000000	     15.30627959	      0.00000000	      0.00000000	      0.00000000	      0.00000000	      0.00000000	      0.00000000	      0.23792788	     -7.07832637	     -0.00000000
      0.22532045	     -0.00000000	     -8.23537803	      0.00000000	     -0.00000000	      0.00000000	      0.00000000	      0.83950379	     -5.91559068	      0.00000000	     -0.00000000	      0.00000000	   -180.19499400	      0.61533543	     -1.89624781	      0.00000000	     -0.00000000	      0.00000000	     14.10454482	      0.00000000	      0.00000000	      0.00000000	      0.00000000	      0.00000000	      0.00000000	      0.24061221	     -7.06912857	      0.00000000
      0.22593746	      0.00000000	     -8.22536013	     -0.00000000	      0.00000000	     -0.00000000	     -0.00000000	      0.84771619	     -5.90637913	     -0.00000000	      0.00000000	     -0.00000000	   -179.58725546	      0.62496712	     -1.89200511	     -0.00000000	      0.00000000	     -0.00000000	     12.94523883	      0.00000000	      0.00000000	      0.00000000	      0.00000000	      0.00000000	      0.00000000	      0.24328307	     -7.05991140	     -0.00000000
      0.22655447	     -0.00000000	     -8.21534057	     -0.00000000	     -0.00000000	      0.00000000	      0.00000000	      0.85586162	     -5.89715152	     -0.00000000	     -0.00000000	      0.00000000	   -179.00252621	      0.63460970	     -1.88768225	     -0.00000000	     -0.00000000	      0.00000000	     11.82866789	      0.00000000	      0.00000000	      0.00000000	      0.00000000	      0.00000000	      0.00000000	      0.24594001	     -7.05068251	     -0.00000000
      0.22717147	     -0.00000000	     -8.20532754	     -0.00000000	      0.00000000	     -0.00000000	      0.00000000	      0.86393910	     -5.88791437	     -0.00000000	      0.00000000	     -0.00000000	   -178.44128356	      0.64425873	     -1.88328400	     -0.00000000	      0.00000000	     -0.00000000	     10.75422033	      0.00000000	      0.00000000	      0.00000000	      0.00000000	      0.00000000	      0.00000000	      0.24858241	     -7.04144930	     -0.00000000
      0.22778848	     -0.00000000	     -8.19532865	      0.00000000	      0.00000000	     -0.00000000	     -0.00000000	      0.87194786	     -5.87867378	      0.00000000	      0.00000000	     -0.00000000	   -177.90393100	      0.65390793	     -1.87881645	      0.00000000	      0.00000000	     -0.00000000	      9.72048269	      0.00000000	      0.00000000	      0.00000000	      0.00000000	      0.00000000	      0.00000000	      0.25120954	     -7.03221885	      0.00000000
      0.22840549	     -0.00000000	     -8.18535078	      0.00000000	     -0.00000000	      0.00000000	      0.00000000	      0.87988735	     -5.86943526	      0.00000000	     -0.00000000	      0.00000000	   -177.39079654	      0.66354960	     -1.87428652	      0.00000000	     -0.00000000	      0.00000000	      8.72539196	      0.00000000	      0.00000000	      0.00000000	      0.00000000	      0.00000000	      0.00000000	      0.25382062	     -7.02299763	      0.00000000
      0.22902249	     -0.00000000	     -8.17539999	      0.00000000	     -0.00000000	      0.00000000	     -0.00000000	      0.88775726	     -5.86020365	      0.00000000	     -0.00000000	      0.00000000	   -176.90213447	      0.67317516	     -1.86970164	      0.00000000	     -0.00000000	      0.00000000	      7.76640400	      0.00000000	      0.00000000	      0.00000000	      0.00000000	      0.00000000	      0.00000000	      0.25641482	     -7.01379151	      0.00000000
      0.22963950	     -0.00000000	     -8.16548151	      0.00000000	      0.00000000	     -0.00000000	     -0.00000000	      0.89555748	     -5.85098306	      0.00000000	      0.00000000	     -0.00000000	   -176.43812911	      0.68277560	     -1.86506936	      0.00000000	      0.00000000	      0.00000000	      6.84066029	      0.00000000	      0.00000000	      0.00000000	      0.00000000	      0.00000000	      0.00000000	      0.25899133	     -7.00460560	      0.00000000
      0.23025651	      0.00000000	     -8.15559968	      0.00000000	      0.00000000	     -0.00000000	     -0.00000000	      0.90328811	     -5.84177687	      0.00000000	      0.00000000	     -0.00000000	   -175.99889975	      0.69234187	     -1.86039703	      0.00000000	      0.00000000	      0.00000000	      5.94513977	      0.00000000	      0.00000000	      0.00000000	      0.00000000	      0.00000000	      0.00000000	      0.26154937	     -6.99544423	      0.00000000
      0.23087351	     -0.00000000	     -8.14575801	     -0.00000000	     -0.00000000	      0.00000000	      0.00000000	      0.91094941	     -5.83258774	     -0.00000000	     -0.00000000	     -0.00000000	   -175.58450578	      0.70186526	     -1.85569161	     -0.00000000	     -0.00000000	      0.00000000	      5.07678726	      0.00000000	      0.00000000	      0.00000000	      0.00000000	      0.00000000	      0.00000000	      0.26408823	     -6.98631101	     -0.00000000
      0.23149052	     -0.00000000	     -8.13595926	      0.00000000	     -0.00000000	      0.00000000	      0.00000000	      0.91854182	     -5.82341768	      0.00000000	     -0.00000000	      0.00000000	   -175.19495185	      0.71133765	     -1.85095944	      0.00000000	     -0.00000000	      0.00000000	      4.23261508	      0.00000000	      0.00000000	      0.00000000	      0.00000000	      0.00000000	      0.00000000	      0.26660731	     -6.97720880	      0.00000000
      0.23210753	     -0.00000000	     -8.12620544	      0.00000000	     -0.00000000	      0.00000000	     -0.00000000	      0.92606590	     -5.81426806	      0.00000000	     -0.00000000	      0.00000000	   -174.83019233	      0.72075164	     -1.84620619	      0.00000000	     -0.00000000	      0.00000000	      3.40977498	      0.00000000	      0.00000000	      0.00000000	      0.00000000	      0.00000000	      0.00000000	      0.26910607	     -6.96813976	      0.00000000
      0.23272453	      0.00000000	     -8.11649663	     -0.00000000	     -0.00000000	      0.00000000	      0.00000000	      0.93352361	     -5.80513935	     -0.00000000	     -0.00000000	      0.00000000	   -174.48969741	      0.73009287	     -1.84144455	     -0.00000000	     -0.00000000	      0.00000000	      2.60199477	      0.00000000	      0.00000000	      0.00000000	      0.00000000	      0.00000000	      0.00000000	      0.27158369	     -6.95910518	     -0.00000000
      0.23334154	      0.00000000	     -8.10682965	     -0.00000000	      0.00000000	     -0.00000000	      0.00000000	      0.94091843	     -5.79602990	     -0.00000000	      0.00000000	     -0.00000000	   -174.17238028	      0.73934064	     -1.83669318	     -0.00000000	      0.00000000	     -0.00000000	      1.79965201	      0.00000000	      0.00000000	      0.00000000	      0.00000000	      0.00000000	      0.00000000	      0.27403913	     -6.95010416	     -0.00000000
      0.23395855	     -0.00000000	     -8.09720188	     -0.00000000	     -0.00000000	      0.00000000	      0.00000000	      0.94825176	     -5.78693712	     -0.00000000	     -0.00000000	      0.00000000	   -173.87790493	      0.74849197	     -1.83195333	     -0.00000000	     -0.00000000	      0.00000000	      1.00075081	      0.00000000	      0.00000000	      0.00000000	      0.00000000	      0.00000000	      0.00000000	      0.27647243	     -6.94113446	     -0.00000000
      0.23457556	     -0.00000000	     -8.08761103	      0.00000000	      0.00000000	     -0.00000000	     -0.00000000	      0.95552459	     -5.77785850	      0.00000000	      0.00000000	     -0.00000000	   -173.60605956	      0.75754781	     -1.82722289	      0.00000000	      0.00000000	      0.00000000	      0.20489345	      0.00000000	      0.00000000	      0.00000000	      0.00000000	      0.00000000	      0.00000000	      0.27888391	     -6.93219379	      0.00000000
      0.23519256	     -0.00000000	     -8.07805498	      0.00000000	     -0.00000000	      0.00000000	      0.00000000	      0.96273800	     -5.76879173	      0.00000000	     -0.00000000	     -0.00000000	   -173.35661595	      0.76650979	     -1.82249961	      0.00000000	     -0.00000000	      0.00000000	     -0.58810627	      0.00000000	      0.00000000	      0.00000000	      0.00000000	      0.00000000	      0.00000000	      0.28127394	     -6.92327999	      0.00000000
      0.23580957	      0.00000000	     -8.06853169	     -0.00000000	     -0.00000000	      0.00000000	      0.00000000	      0.96989312	     -5.75973468	     -0.00000000	     -0.00000000	      0.00000000	   -173.12931973	      0.77537981	     -1.81778139	     -0.00000000	     -0.00000000	      0.00000000	     -1.37839728	      0.00000000	      0.00000000	      0.00000000	      0.00000000	      0.00000000	      0.00000000	      0.28364294	     -6.91439103	     -0.00000000
      0.23642658	     -0.00000000	     -8.05903924	     -0.00000000	     -0.00000000	      0.00000000	     -0.00000000	      0.97699114	     -5.75068538	     -0.00000000	     -0.00000000	      0.00000000	   -172.92389575	      0.78415990	     -1.81306633	     -0.00000000	     -0.00000000	      0.00000000	     -2.16611457	      0.00000000	      0.00000000	      0.00000000	      0.00000000	      0.00000000	      0.00000000	      0.28599136	     -6.90552499	     -0.00000000
      0.23704358	     -0.00000000	     -8.04957583	      0.00000000	     -0.00000000	      0.00000000	     -0.00000000	      0.98403330	     -5.74164198	      0.00000000	     -0.00000000	      0.00000000	   -172.74005420	      0.79285222	     -1.80835270	      0.00000000	     -0.00000000	      0.00000000	     -2.95138374	      0.00000000	      0.00000000	      0.00000000	      0.00000000	      0.00000000	      0.00000000	      0.28831965	     -6.89668009	      0.00000000
      0.23766059	     -0.00000000	     -8.04013972	     -0.00000000	      0.00000000	     -0.00000000	      0.00000000	      0.99102083	     -5.73260279	     -0.00000000	      0.00000000	     -0.00000000	   -172.57749604	      0.80145898	     -1.80363891	     -0.00000000	      0.00000000	     -0.00000000	     -3.73432295	      0.00000000	      0.00000000	      0.00000000	      0.00000000	      0.00000000	      0.00000000	      0.29062829	     -6.88785464	     -0.00000000
      0.23827760	     -0.00000000	     -8.03072928	     -0.00000000	      0.00000000	     -0.00000000	     -0.00000000	      0.99795502	     -5.72356622	     -0.00000000	      0.00000000	     -0.00000000	   -172.43591760	      0.80998245	     -1.79892352	     -0.00000000	      0.00000000	     -0.00000000	     -4.51504440	      0.00000000	      0.00000000	      0.00000000	      0.00000000	      0.00000000	      0.00000000	      0.29291777	     -6.87904704	     -0.00000000
      0.23889460	      0.00000000	     -8.02134296	      0.00000000	     -0.00000000	      0.00000000	     -0.00000000	      1.00483711	     -5.71453077	      0.00000000	     -0.00000000	      0.00000000	   -172.31501446	      0.81842488	     -1.79420516	      0.00000000	     -0.00000000	      0.00000000	     -5.29365550	      0.00000000	      0.00000000	      0.00000000	      0.00000000	      0.00000000	      0.00000000	      0.29518855	     -6.87025580	      0.00000000
      0.23951161	     -0.00000000	     -8.01197929	     -0.00000000	     -0.00000000	      0.00000000	      0.00000000	      1.01166836	     -5.70549502	     -0.00000000	     -0.00000000	     -0.00000000	   -172.21448471	      0.82678854	     -1.78948258	     -0.00000000	     -0.00000000	      0.00000000	     -6.07025983	      0.00000000	      0.00000000	      0.00000000	      0.00000000	      0.00000000	      0.00000000	      0.29744111	     -6.86147949	     -0.00000000
      0.24012862	     -0.00000000	     -8.00263689	     -0.00000000	      0.00000000	     -0.00000000	      0.00000000	      1.01844999	     -5.69645767	     -0.00000000	      0.00000000	     -0.00000000	   -172.13403169	      0.83507566	     -1.78475460	     -0.00000000	      0.00000000	     -0.00000000	     -6.84495791	      0.00000000	      0.00000000	      0.00000000	      0.00000000	      0.00000000	      0.00000000	      0.29967593	     -6.85271678	     -0.00000000
      0.24074562	      0.00000000	     -7.99331442	      0.00000000	     -0.00000000	      0.00000000	     -0.00000000	      1.02518322	     -5.68741744	      0.00000000	     -0.00000000	      0.00000000	   -172.07336632	      0.84328844	     -1.78002010	      0.00000000	     -0.00000000	      0.00000000	     -7.61784782	      0.00000000	      0.00000000	      0.00000000	      0.00000000	      0.00000000	      0.00000000	      0.30189346	     -6.84396638	      0.00000000
      0.24136263	     -0.00000000	     -7.98401066	     -0.00000000	      0.00000000	      0.00000000	      0.00000000	      1.03186922	     -5.67837316	     -0.00000000	      0.00000000	     -0.00000000	   -172.03220899	      0.85142901	     -1.77527802	     -0.00000000	      0.00000000	      0.00000000	     -8.38902574	      0.00000000	      0.00000000	      0.00000000	      0.00000000	      0.00000000	      0.00000000	      0.30409416	     -6.83522711	     -0.00000000
      0.24197964	      0.00000000	     -7.97472443	      0.00000000	      0.00000000	      0.00000000	      0.00000000	      1.03850913	     -5.66932368	      0.00000000	      0.00000000	     -0.00000000	   -172.01029114	      0.85949945	     -1.77052736	      0.00000000	      0.00000000	      0.00000000	     -9.15858638	      0.00000000	      0.00000000	      0.00000000	      0.00000000	      0.00000000	      0.00000000	      0.30627845	     -6.82649783	      0.00000000
      0.24259665	      0.00000000	     -7.96545463	     -0.00000000	     -0.00000000	     -0.00000000	     -0.00000000	      1.04510406	     -5.66026795	     -0.00000000	     -0.00000000	     -0.00000000	   -172.00735655	      0.86750177	     -1.76576713	     -0.00000000	     -0.00000000	      0.00000000	     -9.92662345	      0.00000000	      0.00000000	      0.00000000	      0.00000000	      0.00000000	      0.00000000	      0.30844677	     -6.81777747	     -0.00000000
      0.24321365	     -0.00000000	     -7.95620022	     -0.00000000	      0.00000000	     -0.00000000	      0.00000000	      1.05165507	     -5.65120493	     -0.00000000	      0.00000000	     -0.00000000	   -172.02316224	      0.87543791	     -1.76099641	     -0.00000000	      0.00000000	     -0.00000000	    -10.69323015	      0.00000000	      0.00000000	      0.00000000	      0.00000000	      0.00000000	      0.00000000	      0.31059952	     -6.80906501	     -0.00000000
      0.24383066	     -0.00000000	     -7.94696025	     -0.00000000	      0.00000000	     -0.00000000	      0.00000000	      1.05816320	     -5.64213363	     -0.00000000	      0.00000000	     -0.00000000	   -172.05747911	      0.88330972	     -1.75621429	     -0.00000000	      0.00000000	     -0.00000000	    -11.45849969	      0.00000000	      0.00000000	      0.00000000	      0.00000000	      0.00000000	      0.00000000	      0.31273709	     -6.80035950	     -0.00000000
      0.24444767	     -0.00000000	     -7.93773380	     -0.00000000	      0.00000000	     -0.00000000	      0.00000000	      1.06462943	     -5.63305314	     -0.00000000	      0.00000000	     -0.00000000	   -172.11009217	      0.89111898	     -1.75141989	     -0.00000000	      0.00000000	     -0.00000000	    -12.22252603	      0.00000000	      0.00000000	      0.00000000	      0.00000000	      0.00000000	      0.00000000	      0.31485985	     -6.79166005	     -0.00000000
      0.24506467	      0.00000000	     -7.92852003	     -0.00000000	      0.00000000	     -0.00000000	      0.00000000	      1.07105469	     -5.62396255	     -0.00000000	      0.00000000	     -0.00000000	   -172.18080036	      0.89886736	     -1.74661234	     -0.00000000	      0.00000000	     -0.00000000	    -12.98540483	      0.00000000	      0.00000000	      0.00000000	      0.00000000	      0.00000000	      0.00000000	      0.31696817	     -6.78296580	     -0.00000000
      0.24568168	      0.00000000	     -7.91931818	     -0.00000000	     -0.00000000	     -0.00000000	      0.00000000	      1.07743991	     -5.61486101	     -0.00000000	     -0.00000000	     -0.00000000	   -172.26941589	      0.90655648	     -1.74179084	     -0.00000000	     -0.00000000	      0.00000000	    -13.74723461	      0.00000000	      0.00000000	      0.00000000	      0.00000000	      0.00000000	      0.00000000	      0.31906238	     -6.77427598	     -0.00000000
      0.24629869	      0.00000000	     -7.91012750	      0.00000000	     -0.00000000	      0.00000000	     -0.00000000	      1.08378595	     -5.60574771	      0.00000000	     -0.00000000	      0.00000000	   -172.37576293	      0.91418786	     -1.73695459	      0.00000000	     -0.00000000	      0.00000000	    -14.50811826	      0.00000000	      0.00000000	      0.00000000	      0.00000000	      0.00000000	      0.00000000	      0.32114282	     -6.76558983	      0.00000000
      0.24691569	      0.00000000	     -7.90094732	     -0.00000000	     -0.00000000	     -0.00000000	      0.00000000	      1.09009367	     -5.59662186	     -0.00000000	     -0.00000000	     -0.00000000	   -172.49967572	      0.92176297	     -1.73210283	     -0.00000000	     -0.00000000	      0.00000000	    -15.26816484	      0.00000000	      0.00000000	      0.00000000	      0.00000000	      0.00000000	      0.00000000	      0.32320980	     -6.75690665	     -0.00000000
      0.24753270	      0.00000000	     -7.89177702	      0.00000000	     -0.00000000	     -0.00000000	     -0.00000000	      1.09636387	     -5.58748272	      0.00000000	     -0.00000000	     -0.00000000	   -172.64099588	      0.92928320	     -1.72723486	      0.00000000	     -0.00000000	     -0.00000000	    -16.02749164	      0.00000000	      0.00000000	      0.00000000	      0.00000000	      0.00000000	      0.00000000	      0.32526362	     -6.74822580	      0.00000000
      0.24814971	      0.00000000	     -7.88261599	      0.00000000	     -0.00000000	     -0.00000000	     -0.00000000	      1.10259738	     -5.57832958	      0.00000000	     -0.00000000	     -0.00000000	   -172.79956898	      0.93674989	     -1.72235003	      0.00000000	     -0.00000000	      0.00000000	    -16.78622638	      0.00000000	      0.00000000	      0.00000000	      0.00000000	      0.00000000	      0.00000000	      0.32730459	     -6.73954666	      0.00000000
      0.24876672	      0.00000000	     -7.87346367	     -0.00000000	      0.00000000	     -0.00000000	      0.00000000	      1.10879501	     -5.56916176	     -0.00000000	      0.00000000	     -0.00000000	   -172.97524046	      0.94416437	     -1.71744777	     -0.00000000	      0.00000000	     -0.00000000	    -17.54450933	      0.00000000	      0.00000000	      0.00000000	      0.00000000	      0.00000000	      0.00000000	      0.32933299	     -6.73086862	     -0.00000000
      0.24938372	      0.00000000	     -7.86431951	     -0.00000000	     -0.00000000	     -0.00000000	     -0.00000000	      1.11495759	     -5.55997863	     -0.00000000	     -0.00000000	     -0.00000000	   -173.16785098	      0.95152792	     -1.71252759	     -0.00000000	     -0.00000000	     -0.00000000	    -18.30249508	      0.00000000	      0.00000000	      0.00000000	      0.00000000	      0.00000000	      0.00000000	      0.33134914	     -6.72219115	     -0.00000000
      0.25000073	      0.00000000	     -7.85518294	      0.00000000	      0.00000000	      0.00000000	     -0.00000000	      1.12108595	     -5.55077956	      0.00000000	      0.00000000	      0.00000000	   -173.37723164	      0.95884186	     -1.70758909	      0.00000000	      0.00000000	      0.00000000	    -19.06035356	      0.00000000	      0.00000000	      0.00000000	      0.00000000	      0.00000000	      0.00000000	      0.33335333	     -6.71351368	      0.00000000
      0.25036010	     -0.00000000	     -7.84988608	      0.00000000	     -0.00000000	     -0.00000000	     -0.00000000	      1.12460484	     -5.54540646	      0.00000000	     -0.00000000	     -0.00000000	   -173.51987592	      0.96347603	     -1.70430439	      0.00000000	     -0.00000000	     -0.00000000	    -19.33235059	      0.00000000	      0.00000000	      0.00000000	      0.00000000	      0.00000000	      0.00000000	      0.33454227	     -6.70843706	      0.00000000
      0.25057370	      0.00000000	     -7.84673161	      0.00000000	      0.00000000	      0.00000000	      0.00000000	      1.12670318	     -5.54221281	      0.00000000	      0.00000000	      0.00000000	   -173.60283637	      0.96608924	     -1.70248375	      0.00000000	      0.00000000	      0.00000000	    -19.55119235	      0.00000000	      0.00000000	      0.00000000	      0.00000000	      0.00000000	      0.00000000	      0.33523806	     -6.70542704	      0.00000000
      0.25078730	      0.00000000	     -7.84357562	     -0.00000000	      0.00000000	     -0.00000000	      0.00000000	      1.12880186	     -5.53901828	     -0.00000000	      0.00000000	     -0.00000000	   -173.68619766	      0.96864887	     -1.70070920	     -0.00000000	      0.00000000	      0.00000000	    -19.79049993	      0.00000000	      0.00000000	      0.00000000	      0.00000000	      0.00000000	      0.00000000	      0.33592923	     -6.70241984	     -0.00000000
      0.25135747	      0.00000000	     -7.83513911	     -0.00000000	      0.00000000	     -0.00000000	      0.00000000	      1.13441769	     -5.53049205	     -0.00000000	      0.00000000	     -0.00000000	   -173.90618963	      0.97506324	     -1.69635562	     -0.00000000	      0.00000000	     -0.00000000	    -20.59527219	      0.00000000	      0.00000000	      0.00000000	      0.00000000	      0.00000000	      0.00000000	      0.33774053	     -6.69441826	     -0.00000000
      0.25192765	     -0.00000000	     -7.82674002	     -0.00000000	      0.00000000	     -0.00000000	      0.00000000	      1.13997444	     -5.52195618	     -0.00000000	      0.00000000	     -0.00000000	   -174.15204805	      0.98176427	     -1.69165861	     -0.00000000	      0.00000000	     -0.00000000	    -21.25850738	      0.00000000	      0.00000000	      0.00000000	      0.00000000	      0.00000000	      0.00000000	      0.33956386	     -6.68640978	     -0.00000000
      0.25249783	      0.00000000	     -7.81837404	     -0.00000000	     -0.00000000	     -0.00000000	     -0.00000000	      1.14549110	     -5.51342131	     -0.00000000	     -0.00000000	     -0.00000000	   -174.41686320	      0.98852222	     -1.68685109	     -0.00000000	     -0.00000000	     -0.00000000	    -21.87723050	      0.00000000	      0.00000000	      0.00000000	      0.00000000	      0.00000000	      0.00000000	      0.34138328	     -6.67841429	     -0.00000000
      0.25306800	     -0.00000000	     -7.81004665	     -0.00000000	     -0.00000000	     -0.00000000	      0.00000000	      1.15096964	     -5.50489375	     -0.00000000	     -0.00000000	     -0.00000000	   -174.70005818	      0.99530234	     -1.68196928	     -0.00000000	     -0.00000000	     -0.00000000	    -22.46532614	      0.00000000	      0.00000000	      0.00000000	      0.00000000	      0.00000000	      0.00000000	      0.34319617	     -6.67044009	     -0.00000000
      0.25363818	     -0.00000000	     -7.80176401	      0.00000000	      0.00000000	     -0.00000000	     -0.00000000	      1.15641000	     -5.49637884	      0.00000000	      0.00000000	     -0.00000000	   -175.00180721	      1.00209502	     -1.67702409	      0.00000000	      0.00000000	      0.00000000	    -23.02608528	      0.00000000	      0.00000000	      0.00000000	      0.00000000	      0.00000000	      0.00000000	      0.34500168	     -6.66249350	      0.00000000
      0.25420835	      0.00000000	     -7.79353192	     -0.00000000	      0.00000000	     -0.00000000	     -0.00000000	      1.16181201	     -5.48788139	     -0.00000000	      0.00000000	     -0.00000000	   -175.32234452	      1.00889442	     -1.67202259	     -0.00000000	      0.00000000	     -0.00000000	    -23.56133706	      0.00000000	      0.00000000	      0.00000000	      0.00000000	      0.00000000	      0.00000000	      0.34679925	     -6.65458015	     -0.00000000
      0.25477853	      0.00000000	     -7.78535566	     -0.00000000	     -0.00000000	     -0.00000000	     -0.00000000	      1.16717552	     -5.47940577	     -0.00000000	     -0.00000000	     -0.00000000	   -175.66188195	      1.01569573	     -1.66697090	     -0.00000000	     -0.00000000	     -0.00000000	    -24.07259933	      0.00000000	      0.00000000	      0.00000000	      0.00000000	      0.00000000	      0.00000000	      0.34858843	     -6.64670512	     -0.00000000
      0.25534871	     -0.00000000	     -7.77724008	      0.00000000	      0.00000000	      0.00000000	     -0.00000000	      1.17250052	     -5.47095597	      0.00000000	      0.00000000	      0.00000000	   -176.02060255	      1.02249475	     -1.66187448	      0.00000000	      0.00000000	      0.00000000	    -24.56123115	      0.00000000	      0.00000000	      0.00000000	      0.00000000	      0.00000000	      0.00000000	      0.35036885	     -6.63887308	      0.00000000
      0.25591888	      0.00000000	     -7.76918966	      0.00000000	      0.00000000	      0.00000000	     -0.00000000	      1.17778702	     -5.46253562	      0.00000000	      0.00000000	      0.00000000	   -176.39866375	      1.02928783	     -1.65673827	      0.00000000	      0.00000000	      0.00000000	    -25.02846076	      0.00000000	      0.00000000	      0.00000000	      0.00000000	      0.00000000	      0.00000000	      0.35214020	     -6.63108830	      0.00000000
      0.25648906	     -0.00000000	     -7.76120849	      0.00000000	     -0.00000000	      0.00000000	      0.00000000	      1.18303514	     -5.45414807	      0.00000000	     -0.00000000	     -0.00000000	   -176.79620193	      1.03607181	     -1.65156669	      0.00000000	     -0.00000000	      0.00000000	    -25.47539803	      0.00000000	      0.00000000	      0.00000000	      0.00000000	      0.00000000	      0.00000000	      0.35390221	     -6.62335470	      0.00000000
      0.25705923	      0.00000000	     -7.75330034	     -0.00000000	     -0.00000000	      0.00000000	     -0.00000000	      1.18824502	     -5.44579637	     -0.00000000	     -0.00000000	     -0.00000000	   -177.21333683	      1.04284391	     -1.64636377	     -0.00000000	     -0.00000000	      0.00000000	    -25.90304460	      0.00000000	      0.00000000	      0.00000000	      0.00000000	      0.00000000	      0.00000000	      0.35565468	     -6.61567586	     -0.00000000
      0.25762941	     -0.00000000	     -7.74546874	     -0.00000000	     -0.00000000	     -0.00000000	      0.00000000	      1.19341686	     -5.43748332	     -0.00000000	     -0.00000000	     -0.00000000	   -177.65017562	      1.04960174	     -1.64113307	     -0.00000000	     -0.00000000	      0.00000000	    -26.31230351	      0.00000000	      0.00000000	      0.00000000	      0.00000000	      0.00000000	      0.00000000	      0.35739745	     -6.60805510	     -0.00000000
      0.25798806	      0.00000000	     -7.74059848	     -0.00000000	      0.00000000	      0.00000000	     -0.00000000	      1.19662983	     -5.43227232	     -0.00000000	      0.00000000	     -0.00000000	   -177.94301505	      1.05413579	     -1.63753666	     -0.00000000	      0.00000000	      0.00000000	    -26.43740878	      0.00000000	      0.00000000	      0.00000000	      0.00000000	      0.00000000	      0.00000000	      0.35850961	     -6.60327662	     -0.00000000
      0.25815732	     -0.00000000	     -7.73830761	     -0.00000000	     -0.00000000	     -0.00000000	      0.00000000	      1.19814604	     -5.42981973	     -0.00000000	     -0.00000000	     -0.00000000	   -178.08200559	      1.05620356	     -1.63590632	     -0.00000000	     -0.00000000	      0.00000000	    -26.52354891	      0.00000000	      0.00000000	      0.00000000	      0.00000000	      0.00000000	      0.00000000	      0.35902813	     -6.60103398	     -0.00000000
      0.25851126	      0.00000000	     -7.73316591	     -0.00000000	     -0.00000000	     -0.00000000	     -0.00000000	      1.20186610	     -5.42482187	     -0.00000000	     -0.00000000	     -0.00000000	   -178.16450490	      1.05962349	     -1.63476614	     -0.00000000	     -0.00000000	      0.00000000	    -27.44839052	      0.00000000	      0.00000000	      0.00000000	      0.00000000	      0.00000000	      0.00000000	      0.36015520	     -6.59633431	     -0.00000000
      0.25886520	      0.00000000	     -7.72621890	     -0.00000000	      0.00000000	     -0.00000000	     -0.00000000	      1.20827200	     -5.42039443	     -0.00000000	      0.00000000	     -0.00000000	   -177.22144810	      1.06153773	     -1.64228191	     -0.00000000	      0.00000000	     -0.00000000	    -30.93415893	      0.00000000	      0.00000000	      0.00000000	      0.00000000	      0.00000000	      0.00000000	      0.36174707	     -6.59129633	     -0.00000000
      0.25945600	     -0.00000000	     -7.70794008	      0.00000000	      0.00000000	      0.00000000	      0.00000000	      1.22840964	     -5.41477257	      0.00000000	      0.00000000	     -0.00000000	   -172.02028813	      1.06945982	     -1.67698246	      0.00000000	      0.00000000	      0.00000000	    -42.05891598	      0.00000000	      0.00000000	      0.00000000	      0.00000000	      0.00000000	      0.00000000	      0.36691849	     -6.58069045	      0.00000000
      0.26004680	     -0.00000000	     -7.67966754	      0.00000000	      0.00000000	      0.00000000	      0.00000000	      1.26164029	     -5.41106514	      0.00000000	      0.00000000	      0.00000000	   -161.75391099	      1.09609010	     -1.73213893	      0.00000000	      0.00000000	      0.00000000	    -56.04654718	      0.00000000	      0.00000000	      0.00000000	      0.00000000	      0.00000000	      0.00000000	      0.37664234	     -6.56552487	      0.00000000
      0.26063759	      0.00000000	     -7.64084795	     -0.00000000	     -0.00000000	     -0.00000000	     -0.00000000	      1.30725344	     -5.40833304	     -0.00000000	     -0.00000000	     -0.00000000	   -146.64746554	      1.14703416	     -1.80065846	     -0.00000000	     -0.00000000	     -0.00000000	    -70.29325147	      0.00000000	      0.00000000	      0.00000000	      0.00000000	      0.00000000	      0.00000000	      0.39125277	     -6.54459282	     -0.00000000
      0.26122839	     -0.00000000	     -7.59179299	      0.00000000	      0.00000000	      0.00000000	      0.00000000	      1.36332544	     -5.40539589	      0.00000000	      0.00000000	     -0.00000000	   -127.39609754	      1.22230054	     -1.87663471	      0.00000000	      0.00000000	      0.00000000	    -83.35782085	      0.00000000	      0.00000000	      0.00000000	      0.00000000	      0.00000000	      0.00000000	      0.41032296	     -6.51732491	      0.00000000
      0.26181919	      0.00000000	     -7.53324814	     -0.00000000	      0.00000000	      0.00000000	     -0.00000000	      1.42750029	     -5.40107468	     -0.00000000	      0.00000000	     -0.00000000	   -104.86957162	      1.31869358	     -1.95563236	     -0.00000000	      0.00000000	      0.00000000	    -94.66270836	      0.00000000	      0.00000000	      0.00000000	      0.00000000	      0.00000000	      0.00000000	      0.43304873	     -6.48357559	     -0.00000000
      0.26240999	      0.00000000	     -7.46615826	     -0.00000000	      0.00000000	     -0.00000000	      0.00000000	      1.49738411	     -5.39430349	     -0.00000000	      0.00000000	     -0.00000000	    -79.96202424	      1.43157798	     -2.03436954	     -0.00000000	      0.00000000	      0.00000000	   -104.13708142	      0.00000000	      0.00000000	      0.00000000	      0.00000000	      0.00000000	      0.00000000	      0.45849107	     -6.44346093	     -0.00000000
      0.26300079	      0.00000000	     -7.39152439	     -0.00000000	     -0.00000000	     -0.00000000	     -0.00000000	      1.57075674	     -5.38417744	     -0.00000000	     -0.00000000	     -0.00000000	    -53.51033692	      1.55591829	     -2.11046292	     -0.00000000	     -0.00000000	      0.00000000	   -111.99054980	      0.00000000	      0.00000000	      0.00000000	      0.00000000	      0.00000000	      0.00000000	      0.48571451	     -6.39724981	     -0.00000000
      0.26359159	      0.00000000	     -7.31031638	      0.00000000	      0.00000000	      0.00000000	     -0.00000000	      1.64567933	     -5.36996789	      0.00000000	      0.00000000	      0.00000000	    -26.25166014	      1.68687978	     -2.18223283	      0.00000000	      0.00000000	      0.00000000	   -118.57100180	      0.00000000	      0.00000000	      0.00000000	      0.00000000	      0.00000000	      0.00000000	      0.51386368	     -6.34529088	      0.00000000
      0.26418238	      0.00000000	     -7.22342381	     -0.00000000	     -0.00000000	     -0.00000000	     -0.00000000	      1.72053725	     -5.35111979	     -0.00000000	     -0.00000000	     -0.00000000	      1.19455602	      1.82016282	     -2.24854213	     -0.00000000	     -0.00000000	      0.00000000	   -124.27236073	      0.00000000	      0.00000000	      0.00000000	      0.00000000	      0.00000000	      0.00000000	      0.54220226	     -6.28796456	     -0.00000000
      0.26477318	     -0.00000000	     -7.13163330	      0.00000000	      0.00000000	      0.00000000	      0.00000000	      1.79404248	     -5.32723931	      0.00000000	      0.00000000	      0.00000000	     28.32902734	      1.95216391	     -2.30866265	      0.00000000	      0.00000000	      0.00000000	   -129.47607752	      0.00000000	      0.00000000	      0.00000000	      0.00000000	      0.00000000	      0.00000000	      0.57012765	     -6.22565309	      0.00000000
      0.26529948	      0.00000000	     -7.04631017	     -0.00000000	      0.00000000	     -0.00000000	      0.00000000	      1.85756034	     -5.30152307	     -0.00000000	      0.00000000	     -0.00000000	     51.91549016	      2.06669900	     -2.35629547	     -0.00000000	      0.00000000	      0.00000000	   -133.81429763	      0.00000000	      0.00000000	      0.00000000	      0.00000000	      0.00000000	      0.00000000	      0.59429994	     -6.16622560	     -0.00000000
      0.26582577	      0.00000000	     -6.95803357	      0.00000000	      0.00000000	      0.00000000	     -0.00000000	      1.91872543	     -5.27152096	      0.00000000	      0.00000000	     -0.00000000	     74.74888770	      2.17609854	     -2.39882101	      0.00000000	      0.00000000	      0.00000000	   -138.34357230	      0.00000000	      0.00000000	      0.00000000	      0.00000000	      0.00000000	      0.00000000	      0.61749846	     -6.10339318	      0.00000000
      0.26635207	     -0.00000000	     -6.86716547	      0.00000000	     -0.00000000	     -0.00000000	      0.00000000	      1.97716073	     -5.23720875	      0.00000000	     -0.00000000	     -0.00000000	     96.67561552	      2.27949372	     -2.43593559	      0.00000000	     -0.00000000	      0.00000000	   -143.10889901	      0.00000000	      0.00000000	      0.00000000	      0.00000000	      0.00000000	      0.00000000	      0.63956316	     -6.03736941	      0.00000000
      0.26687836	     -0.00000000	     -6.77400353	      0.00000000	      0.00000000	      0.00000000	      0.00000000	      2.03262763	     -5.19861925	      0.00000000	      0.00000000	     -0.00000000	    117.59472711	      2.37615480	     -2.46763610	      0.00000000	      0.00000000	      0.00000000	   -148.20802407	      0.00000000	      0.00000000	      0.00000000	      0.00000000	      0.00000000	      0.00000000	      0.66037694	     -5.96836326	      0.00000000
      0.26740466	     -0.00000000	     -6.67879972	     -0.00000000	      0.00000000	     -0.00000000	      0.00000000	      2.08499173	     -5.15583215	     -0.00000000	      0.00000000	     -0.00000000	    137.44514179	      2.46563301	     -2.49399998	     -0.00000000	      0.00000000	      0.00000000	   -153.71195954	      0.00000000	      0.00000000	      0.00000000	      0.00000000	      0.00000000	      0.00000000	      0.67987053	     -5.89657022	     -0.00000000
      0.26793095	      0.00000000	     -6.58177165	     -0.00000000	     -0.00000000	      0.00000000	     -0.00000000	      2.13419794	     -5.10896425	     -0.00000000	     -0.00000000	     -0.00000000	    156.19630441	      2.54773100	     -2.51513505	     -0.00000000	     -0.00000000	      0.00000000	   -159.65694637	      0.00000000	      0.00000000	      0.00000000	      0.00000000	      0.00000000	      0.00000000	      0.69801435	     -5.82217335	     -0.00000000
      0.26845725	     -0.00000000	     -6.48311397	     -0.00000000	      0.00000000	      0.00000000	      0.00000000	      2.18024664	     -5.05816034	     -0.00000000	      0.00000000	     -0.00000000	    173.83918408	      2.62245099	     -2.53115178	     -0.00000000	      0.00000000	      0.00000000	   -166.04577304	      0.00000000	      0.00000000	      0.00000000	      0.00000000	      0.00000000	      0.00000000	      0.71480871	     -5.74534661	     -0.00000000
      0.26898355	      0.00000000	     -6.38301066	     -0.00000000	      0.00000000	      0.00000000	      0.00000000	      2.22317078	     -5.00358501	     -0.00000000	      0.00000000	     -0.00000000	    190.37745212	      2.68994074	     -2.54213987	     -0.00000000	      0.00000000	      0.00000000	   -172.85049557	      0.00000000	      0.00000000	      0.00000000	      0.00000000	      0.00000000	      0.00000000	      0.73027387	     -5.66625929	     -0.00000000
      0.26950984	      0.00000000	     -6.28164728	     -0.00000000	      0.00000000	     -0.00000000	     -0.00000000	      2.26301504	     -4.94541583	     -0.00000000	      0.00000000	     -0.00000000	    205.81941661	      2.75044100	     -2.54815056	     -0.00000000	      0.00000000	     -0.00000000	   -180.01633659	      0.00000000	      0.00000000	      0.00000000	      0.00000000	      0.00000000	      0.00000000	      0.74444092	     -5.58508127	     -0.00000000
      0.27003614	     -0.00000000	     -6.17922128	     -0.00000000	      0.00000000	      0.00000000	      0.00000000	      2.29982000	     -4.88383878	     -0.00000000	      0.00000000	     -0.00000000	    220.17178668	      2.80423708	     -2.54919053	     -0.00000000	      0.00000000	      0.00000000	   -187.46783017	      0.00000000	      0.00000000	      0.00000000	      0.00000000	      0.00000000	      0.00000000	      0.75734391	     -5.50198844	     -0.00000000
      0.27056243	      0.00000000	     -6.07594778	      0.00000000	      0.00000000	      0.00000000	      0.00000000	      2.33361443	     -4.81904654	     -0.00000000	      0.00000000	      0.00000000	    233.43658959	      2.85161876	     -2.54523357	     -0.00000000	      0.00000000	      0.00000000	   -195.11805379	      0.00000000	      0.00000000	      0.00000000	      0.00000000	      0.00000000	      0.00000000	      0.76901468	     -5.41716728	     -0.00000000
      0.27108873	      0.00000000	     -5.97205853	     -0.00000000	     -0.00000000	     -0.00000000	     -0.00000000	      2.36441809	     -4.75123984	     -0.00000000	     -0.00000000	     -0.00000000	    245.61223437	      2.89285480	     -2.53625157	     -0.00000000	     -0.00000000	     -0.00000000	   -202.88047381	      0.00000000	      0.00000000	      0.00000000	      0.00000000	      0.00000000	      0.00000000	      0.77948121	     -5.33081719	     -0.00000000
      0.27161502	     -0.00000000	     -5.86779337	     -0.00000000	     -0.00000000	     -0.00000000	     -0.00000000	      2.39225468	     -4.68063127	     -0.00000000	     -0.00000000	     -0.00000000	    256.69863647	      2.92818753	     -2.52225889	     -0.00000000	     -0.00000000	      0.00000000	   -210.68102305	      0.00000000	      0.00000000	      0.00000000	      0.00000000	      0.00000000	      0.00000000	      0.78877004	     -5.24314942	     -0.00000000
      0.27214132	      0.00000000	     -5.76338615	     -0.00000000	     -0.00000000	     -0.00000000	     -0.00000000	      2.41717084	     -4.60744981	     -0.00000000	     -0.00000000	     -0.00000000	    266.70482671	      2.95784848	     -2.50335616	     -0.00000000	     -0.00000000	     -0.00000000	   -218.46680654	      0.00000000	      0.00000000	      0.00000000	      0.00000000	      0.00000000	      0.00000000	      0.79691187	     -5.15438237	     -0.00000000
      0.27266761	      0.00000000	     -5.65904920	     -0.00000000	      0.00000000	     -0.00000000	     -0.00000000	      2.43925443	     -4.53194371	     -0.00000000	      0.00000000	     -0.00000000	    275.65639064	      2.98208921	     -2.47975802	     -0.00000000	      0.00000000	     -0.00000000	   -226.20856451	      0.00000000	      0.00000000	      0.00000000	      0.00000000	      0.00000000	      0.00000000	      0.80394830	     -5.06473412	     -0.00000000
      0.27319391	      0.00000000	     -5.55496080	     -0.00000000	      0.00000000	     -0.00000000	     -0.00000000	      2.45864565	     -4.45437993	     -0.00000000	      0.00000000	     -0.00000000	    283.60015114	      3.00121463	     -2.45179580	     -0.00000000	      0.00000000	     -0.00000000	   -233.89662115	      0.00000000	      0.00000000	      0.00000000	      0.00000000	      0.00000000	      0.00000000	      0.80993727	     -4.97441408	     -0.00000000
      0.27372020	     -0.00000000	     -5.45125851	      0.00000000	      0.00000000	     -0.00000000	      0.00000000	      2.47553772	     -4.37503953	      0.00000000	      0.00000000	     -0.00000000	    290.60471109	      3.01560571	     -2.41989651	      0.00000000	      0.00000000	      0.00000000	   -241.53281535	      0.00000000	      0.00000000	      0.00000000	      0.00000000	      0.00000000	      0.00000000	      0.81495515	     -4.88361551	      0.00000000
      0.27424650	     -0.00000000	     -5.34803882	     -0.00000000	     -0.00000000	      0.00000000	     -0.00000000	      2.49016778	     -4.29420970	      0.00000000	     -0.00000000	      0.00000000	    296.75707120	      3.02572339	     -2.38454775	      0.00000000	     -0.00000000	      0.00000000	   -249.12204150	      0.00000000	      0.00000000	      0.00000000	      0.00000000	      0.00000000	      0.00000000	      0.81909513	     -4.79251054	     -0.00000000
      0.27477280	     -0.00000000	     -5.24536168	      0.00000000	      0.00000000	      0.00000000	     -0.00000000	      2.50280151	     -4.21217430	     -0.00000000	      0.00000000	      0.00000000	    302.15668714	      3.03209361	     -2.34625990	     -0.00000000	      0.00000000	      0.00000000	   -256.66616856	      0.00000000	      0.00000000	      0.00000000	      0.00000000	      0.00000000	      0.00000000	      0.82246243	     -4.70124773	     -0.00000000
      0.27529909	     -0.00000000	     -5.14325766	     -0.00000000	     -0.00000000	     -0.00000000	      0.00000000	      2.51371595	     -4.12920458	     -0.00000000	     -0.00000000	     -0.00000000	    306.90866607	      3.03527983	     -2.30553407	     -0.00000000	     -0.00000000	      0.00000000	   -264.16130614	      0.00000000	      0.00000000	      0.00000000	      0.00000000	      0.00000000	      0.00000000	      0.82516807	     -4.60995211	     -0.00000000
      0.27582539	      0.00000000	     -5.04173570	     -0.00000000	     -0.00000000	      0.00000000	      0.00000000	      2.52318376	     -4.04555170	      0.00000000	     -0.00000000	      0.00000000	    311.11749034	      3.03585120	     -2.26283914	      0.00000000	     -0.00000000	      0.00000000	   -271.59788787	      0.00000000	      0.00000000	      0.00000000	      0.00000000	      0.00000000	      0.00000000	      0.82732264	     -4.51872672	      0.00000000
      0.27635168	     -0.00000000	     -4.94079017	      0.00000000	     -0.00000000	      0.00000000	     -0.00000000	      2.53146105	     -3.96144142	      0.00000000	     -0.00000000	      0.00000000	    314.88207493	      3.03435371	     -2.21859830	      0.00000000	     -0.00000000	      0.00000000	   -278.96239265	      0.00000000	      0.00000000	      0.00000000	      0.00000000	      0.00000000	      0.00000000	      0.82903098	     -4.42765508	      0.00000000
      0.27687798	     -0.00000000	     -4.84038326	      0.00000000	     -0.00000000	      0.00000000	     -0.00000000	      2.53880962	     -3.87707852	      0.00000000	     -0.00000000	      0.00000000	    318.30471873	      3.03125166	     -2.17331041	      0.00000000	     -0.00000000	      0.00000000	   -286.27750862	      0.00000000	      0.00000000	      0.00000000	      0.00000000	      0.00000000	      0.00000000	      0.83039204	     -4.33680084	      0.00000000
      0.27740427	     -0.00000000	     -4.74029243	     -0.00000000	     -0.00000000	      0.00000000	      0.00000000	      2.54569004	     -3.79268933	      0.00000000	     -0.00000000	      0.00000000	    321.56975566	      3.02686517	     -2.12820748	      0.00000000	     -0.00000000	      0.00000000	   -293.77812848	      0.00000000	      0.00000000	      0.00000000	      0.00000000	      0.00000000	      0.00000000	      0.83153630	     -4.24617146	     -0.00000000
      0.27793057	     -0.00000000	     -4.64026454	      0.00000000	     -0.00000000	      0.00000000	      0.00000000	      2.55254715	     -3.70846410	      0.00000000	     -0.00000000	      0.00000000	    324.85722155	      3.02203276	     -2.08397773	      0.00000000	     -0.00000000	      0.00000000	   -301.48583666	      0.00000000	      0.00000000	      0.00000000	      0.00000000	      0.00000000	      0.00000000	      0.83263623	     -4.15569787	      0.00000000
      0.27845686	      0.00000000	     -4.54008261	      0.00000000	     -0.00000000	     -0.00000000	      0.00000000	      2.55970613	     -3.62451739	      0.00000000	     -0.00000000	     -0.00000000	    328.30025752	      3.01753436	     -2.04095322	      0.00000000	     -0.00000000	      0.00000000	   -309.35139386	      0.00000000	      0.00000000	      0.00000000	      0.00000000	      0.00000000	      0.00000000	      0.83383258	     -4.06528747	      0.00000000
      0.27898316	      0.00000000	     -4.43955886	     -0.00000000	     -0.00000000	      0.00000000	      0.00000000	      2.56739240	     -3.54089845	      0.00000000	     -0.00000000	     -0.00000000	    331.99265801	      3.01394512	     -1.99930877	      0.00000000	     -0.00000000	      0.00000000	   -317.32717743	      0.00000000	      0.00000000	      0.00000000	      0.00000000	      0.00000000	      0.00000000	      0.83522593	     -3.97483915	      0.00000000
      0.27950945	      0.00000000	     -4.33854673	      0.00000000	     -0.00000000	      0.00000000	     -0.00000000	      2.57573169	     -3.45760076	      0.00000000	     -0.00000000	      0.00000000	    335.98840450	      3.01166120	     -1.95904508	      0.00000000	     -0.00000000	      0.00000000	   -325.35712212	      0.00000000	      0.00000000	      0.00000000	      0.00000000	      0.00000000	      0.00000000	      0.83687902	     -3.88425206	      0.00000000
      0.28003575	      0.00000000	     -4.23695857	      0.00000000	      0.00000000	      0.00000000	     -0.00000000	      2.58474337	     -3.37457026	     -0.00000000	      0.00000000	      0.00000000	    340.29837520	      3.01090993	     -1.91996463	     -0.00000000	      0.00000000	      0.00000000	   -333.36733121	      0.00000000	      0.00000000	      0.00000000	      0.00000000	      0.00000000	      0.00000000	      0.83881610	     -3.79343738	     -0.00000000
      0.28050233	      0.00000000	     -4.14642382	     -0.00000000	     -0.00000000	      0.00000000	     -0.00000000	      2.59321694	     -3.30112375	     -0.00000000	     -0.00000000	     -0.00000000	    344.35247233	      3.01203550	     -1.88554831	     -0.00000000	     -0.00000000	      0.00000000	   -340.18970250	      0.00000000	      0.00000000	      0.00000000	      0.00000000	      0.00000000	      0.00000000	      0.84079832	     -3.71266225	     -0.00000000
      0.28096891	      0.00000000	     -4.05545148	     -0.00000000	     -0.00000000	      0.00000000	      0.00000000	      2.60202983	     -3.22772660	      0.00000000	     -0.00000000	      0.00000000	    348.57985564	      3.01394634	     -1.85175568	      0.00000000	     -0.00000000	      0.00000000	   -347.01133163	      0.00000000	      0.00000000	      0.00000000	      0.00000000	      0.00000000	      0.00000000	      0.84292490	     -3.63165593	      0.00000000
      0.28143549	     -0.00000000	     -3.96414566	     -0.00000000	     -0.00000000	      0.00000000	     -0.00000000	      2.61100324	     -3.15430403	      0.00000000	     -0.00000000	      0.00000000	    352.90817594	      3.01677222	     -1.81786719	      0.00000000	     -0.00000000	      0.00000000	   -353.63919147	      0.00000000	      0.00000000	      0.00000000	      0.00000000	      0.00000000	      0.00000000	      0.84516748	     -3.55040928	     -0.00000000
      0.28190207	      0.00000000	     -3.87263234	     -0.00000000	      0.00000000	     -0.00000000	     -0.00000000	      2.61994095	     -3.08078143	     -0.00000000	      0.00000000	     -0.00000000	    357.25715700	      3.02027247	     -1.78345520	     -0.00000000	      0.00000000	     -0.00000000	   -360.01182489	      0.00000000	      0.00000000	      0.00000000	      0.00000000	      0.00000000	      0.00000000	      0.84746133	     -3.46895364	     -0.00000000
      0.28236865	     -0.00000000	     -3.78105543	     -0.00000000	      0.00000000	      0.00000000	     -0.00000000	      2.62864968	     -3.00710115	     -0.00000000	      0.00000000	      0.00000000	    361.54690424	      3.02412067	     -1.74819343	     -0.00000000	      0.00000000	      0.00000000	   -366.10361469	      0.00000000	      0.00000000	      0.00000000	      0.00000000	      0.00000000	      0.00000000	      0.84973482	     -3.38734521	     -0.00000000
      0.28283523	      0.00000000	     -3.68956212	     -0.00000000	     -0.00000000	     -0.00000000	      0.00000000	      2.63696102	     -2.93323100	     -0.00000000	     -0.00000000	     -0.00000000	    365.70703587	      3.02797894	     -1.71186112	     -0.00000000	     -0.00000000	      0.00000000	   -371.91308435	      0.00000000	      0.00000000	      0.00000000	      0.00000000	      0.00000000	      0.00000000	      0.85192087	     -3.30565733	     -0.00000000
      0.28330181	      0.00000000	     -3.59828927	     -0.00000000	     -0.00000000	     -0.00000000	      0.00000000	      2.64474735	     -2.85916785	     -0.00000000	     -0.00000000	     -0.00000000	    369.68340422	      3.03154291	     -1.67435232	     -0.00000000	     -0.00000000	     -0.00000000	   -377.45787777	      0.00000000	      0.00000000	      0.00000000	      0.00000000	      0.00000000	      0.00000000	      0.85396440	     -3.22397286	     -0.00000000
      0.28376839	     -0.00000000	     -3.50735372	     -0.00000000	      0.00000000	      0.00000000	      0.00000000	      2.65192941	     -2.78493690	     -0.00000000	      0.00000000	      0.00000000	    373.44144119	      3.03457318	     -1.63566932	     -0.00000000	      0.00000000	      0.00000000	   -382.76843636	      0.00000000	      0.00000000	      0.00000000	      0.00000000	      0.00000000	      0.00000000	      0.85582676	     -3.14237689	     -0.00000000
      0.28423497	     -0.00000000	     -3.41684728	     -0.00000000	     -0.00000000	     -0.00000000	     -0.00000000	      2.65847599	     -2.71058756	     -0.00000000	     -0.00000000	     -0.00000000	    376.96626378	      3.03691183	     -1.59590319	     -0.00000000	     -0.00000000	      0.00000000	   -387.88127435	      0.00000000	      0.00000000	      0.00000000	      0.00000000	      0.00000000	      0.00000000	      0.85748716	     -3.06095067	     -0.00000000
      0.28470155	     -0.00000000	     -3.32683576	     -0.00000000	      0.00000000	     -0.00000000	     -0.00000000	      2.66439773	     -2.63618694	     -0.00000000	      0.00000000	     -0.00000000	    380.26032798	      3.03848448	     -1.55520824	     -0.00000000	      0.00000000	      0.00000000	   -392.83329568	      0.00000000	      0.00000000	      0.00000000	      0.00000000	      0.00000000	      0.00000000	      0.85894144	     -2.97976734	     -0.00000000
      0.28516813	      0.00000000	     -3.23736090	     -0.00000000	      0.00000000	     -0.00000000	     -0.00000000	      2.66973762	     -2.56181271	     -0.00000000	      0.00000000	     -0.00000000	    383.33965625	      3.03929093	     -1.51377622	     -0.00000000	      0.00000000	      0.00000000	   -397.65789885	      0.00000000	      0.00000000	      0.00000000	      0.00000000	      0.00000000	      0.00000000	      0.86019913	     -2.89888930	     -0.00000000
      0.28563471	      0.00000000	     -3.14844389	     -0.00000000	      0.00000000	     -0.00000000	     -0.00000000	      2.67456050	     -2.48754618	     -0.00000000	      0.00000000	     -0.00000000	    386.22958490	      3.03938922	     -1.47181386	     -0.00000000	      0.00000000	     -0.00000000	   -402.38292195	      0.00000000	      0.00000000	      0.00000000	      0.00000000	      0.00000000	      0.00000000	      0.86127974	     -2.81836715	     -0.00000000
      0.28610129	      0.00000000	     -3.06008973	      0.00000000	      0.00000000	     -0.00000000	     -0.00000000	      2.67894312	     -2.41346655	     -0.00000000	      0.00000000	     -0.00000000	    388.96073268	      3.03887712	     -1.42952542	     -0.00000000	      0.00000000	     -0.00000000	   -407.03006486	      0.00000000	      0.00000000	      0.00000000	      0.00000000	      0.00000000	      0.00000000	      0.86220891	     -2.73823982	     -0.00000000
      0.28656787	      0.00000000	     -2.97229136	     -0.00000000	      0.00000000	     -0.00000000	      0.00000000	      2.68296602	     -2.33964654	     -0.00000000	      0.00000000	     -0.00000000	    391.56560793	      3.03787462	     -1.38710069	     -0.00000000	      0.00000000	      0.00000000	   -411.61528680	      0.00000000	      0.00000000	      0.00000000	      0.00000000	      0.00000000	      0.00000000	      0.86301508	     -2.65853535	     -0.00000000
      0.28703445	      0.00000000	     -2.88503346	     -0.00000000	      0.00000000	      0.00000000	      0.00000000	      2.68670727	     -2.26614958	     -0.00000000	      0.00000000	     -0.00000000	    394.07602870	      3.03650917	     -1.34470771	     -0.00000000	      0.00000000	      0.00000000	   -416.14971696	      0.00000000	      0.00000000	      0.00000000	      0.00000000	      0.00000000	      0.00000000	      0.86372678	     -2.57927218	     -0.00000000
      0.28750103	     -0.00000000	     -2.79829549	      0.00000000	     -0.00000000	      0.00000000	     -0.00000000	      2.69023835	     -2.19302838	      0.00000000	     -0.00000000	      0.00000000	    396.52135750	      3.03490455	     -1.30248920	      0.00000000	     -0.00000000	      0.00000000	   -420.64073433	      0.00000000	      0.00000000	      0.00000000	      0.00000000	      0.00000000	      0.00000000	      0.86437078	     -2.50046062	      0.00000000
      0.28796761	      0.00000000	     -2.71205408	     -0.00000000	      0.00000000	     -0.00000000	     -0.00000000	      2.69362174	     -2.12032448	     -0.00000000	      0.00000000	     -0.00000000	    398.92745134	      3.03317338	     -1.26056192	     -0.00000000	      0.00000000	     -0.00000000	   -425.09300156	      0.00000000	      0.00000000	      0.00000000	      0.00000000	      0.00000000	      0.00000000	      0.86497084	     -2.42210431	     -0.00000000
      0.28843420	     -0.00000000	     -2.62628480	     -0.00000000	     -0.00000000	      0.00000000	      0.00000000	      2.69690988	     -2.04806870	     -0.00000000	     -0.00000000	      0.00000000	    401.31618101	      3.03141285	     -1.21901785	      0.00000000	     -0.00000000	      0.00000000	   -429.50934345	      0.00000000	      0.00000000	      0.00000000	      0.00000000	      0.00000000	      0.00000000	      0.86554715	     -2.34420159	     -0.00000000
      0.28890078	     -0.00000000	     -2.54096337	      0.00000000	     -0.00000000	      0.00000000	      0.00000000	      2.70014511	     -1.97628210	      0.00000000	     -0.00000000	      0.00000000	    403.70537034	      3.02970291	     -1.17792644	      0.00000000	     -0.00000000	      0.00000000	   -433.89143109	      0.00000000	      0.00000000	      0.00000000	      0.00000000	      0.00000000	      0.00000000	      0.86611614	     -2.26674675	      0.00000000
      0.28936736	     -0.00000000	     -2.45606642	     -0.00000000	     -0.00000000	      0.00000000	      0.00000000	      2.70336035	     -1.90497716	     -0.00000000	     -0.00000000	      0.00000000	    406.10901528	      3.02810624	     -1.13733758	     -0.00000000	     -0.00000000	      0.00000000	   -438.24028412	      0.00000000	      0.00000000	      0.00000000	      0.00000000	      0.00000000	      0.00000000	      0.86669064	     -2.18973111	     -0.00000000
      0.28983394	     -0.00000000	     -2.37157196	      0.00000000	     -0.00000000	      0.00000000	     -0.00000000	      2.70658012	     -1.83415920	      0.00000000	     -0.00000000	     -0.00000000	    408.53767174	      3.02666950	     -1.09728467	      0.00000000	     -0.00000000	      0.00000000	   -442.55660965	      0.00000000	      0.00000000	      0.00000000	      0.00000000	      0.00000000	      0.00000000	      0.86728017	     -2.11314385	      0.00000000
      0.29030052	      0.00000000	     -2.28745964	      0.00000000	     -0.00000000	     -0.00000000	     -0.00000000	      2.70982167	     -1.76382770	      0.00000000	     -0.00000000	     -0.00000000	    410.99892612	      3.02542513	     -1.05778758	      0.00000000	     -0.00000000	     -0.00000000	   -446.84101905	      0.00000000	      0.00000000	      0.00000000	      0.00000000	      0.00000000	      0.00000000	      0.86789144	     -2.03697280	      0.00000000
      0.29076710	      0.00000000	     -2.20371077	      0.00000000	     -0.00000000	     -0.00000000	     -0.00000000	      2.71309632	     -1.69397758	      0.00000000	     -0.00000000	     -0.00000000	    413.49788770	      3.02439358	     -1.01885547	      0.00000000	     -0.00000000	     -0.00000000	   -451.09415304	      0.00000000	      0.00000000	      0.00000000	      0.00000000	      0.00000000	      0.00000000	      0.86852874	     -1.96120494	      0.00000000
      0.29123368	      0.00000000	     -2.12030831	      0.00000000	      0.00000000	     -0.00000000	     -0.00000000	      2.71641056	     -1.62460030	      0.00000000	      0.00000000	     -0.00000000	    416.03766270	      3.02358544	     -0.98048919	     -0.00000000	      0.00000000	      0.00000000	   -455.31674349	      0.00000000	      0.00000000	      0.00000000	      0.00000000	      0.00000000	      0.00000000	      0.86919446	     -1.88582689	      0.00000000
      0.29170026	     -0.00000000	     -2.03723677	      0.00000000	      0.00000000	     -0.00000000	      0.00000000	      2.71976714	     -1.55568484	      0.00000000	      0.00000000	     -0.00000000	    418.61978615	      3.02300358	     -0.94268342	     -0.00000000	      0.00000000	      0.00000000	   -459.50963423	      0.00000000	      0.00000000	      0.00000000	      0.00000000	      0.00000000	      0.00000000	      0.86988945	     -1.81082523	      0.00000000
      0.29216684	      0.00000000	     -1.95448206	     -0.00000000	      0.00000000	     -0.00000000	     -0.00000000	      2.72316601	     -1.48721853	     -0.00000000	      0.00000000	     -0.00000000	    421.24459928	      3.02264501	     -0.90542835	     -0.00000000	      0.00000000	     -0.00000000	   -463.67377722	      0.00000000	      0.00000000	      0.00000000	      0.00000000	      0.00000000	      0.00000000	      0.87061344	     -1.73618671	     -0.00000000
      0.29263342	      0.00000000	     -1.87203134	      0.00000000	      0.00000000	      0.00000000	     -0.00000000	      2.72660507	     -1.41918765	      0.00000000	      0.00000000	      0.00000000	    423.91156878	      3.02250242	     -0.86871115	     -0.00000000	      0.00000000	      0.00000000	   -467.81021544	      0.00000000	      0.00000000	      0.00000000	      0.00000000	      0.00000000	      0.00000000	      0.87136532	     -1.66189846	      0.00000000
      0.29310000	      0.00000000	     -1.78987288	     -0.00000000	      0.00000000	     -0.00000000	      0.00000000	      2.73008083	     -1.35157800	     -0.00000000	      0.00000000	     -0.00000000	    426.61954922	      3.02256557	     -0.83251703	     -0.00000000	      0.00000000	     -0.00000000	   -471.92006027	      0.00000000	      0.00000000	      0.00000000	      0.00000000	      0.00000000	      0.00000000	      0.87214342	     -1.58794805	     -0.00000000
      0.29356658	      0.00000000	     -1.70799591	      0.00000000	     -0.00000000	     -0.00000000	      0.00000000	      2.73358887	     -1.28437524	      0.00000000	     -0.00000000	     -0.00000000	    429.36699333	      3.02282232	     -0.79683015	      0.00000000	     -0.00000000	      0.00000000	   -476.00446783	      0.00000000	      0.00000000	      0.00000000	      0.00000000	      0.00000000	      0.00000000	      0.87294569	     -1.51432360	      0.00000000
      0.29403316	      0.00000000	     -1.62639049	      0.00000000	     -0.00000000	      0.00000000	     -0.00000000	      2.73712430	     -1.21756517	      0.00000000	     -0.00000000	      0.00000000	    432.15211631	      3.02325947	     -0.76163425	      0.00000000	     -0.00000000	      0.00000000	   -480.06461730	      0.00000000	      0.00000000	      0.00000000	      0.00000000	      0.00000000	      0.00000000	      0.87376989	     -1.44101379	      0.00000000
      0.29449974	      0.00000000	     -1.54504735	      0.00000000	      0.00000000	     -0.00000000	     -0.00000000	      2.74068198	     -1.15113400	      0.00000000	      0.00000000	     -0.00000000	    434.97302102	      3.02386341	     -0.72691312	      0.00000000	      0.00000000	     -0.00000000	   -484.10169226	      0.00000000	      0.00000000	      0.00000000	      0.00000000	      0.00000000	      0.00000000	      0.87461367	     -1.36800783	      0.00000000
      0.29496632	     -0.00000000	     -1.46395786	      0.00000000	      0.00000000	      0.00000000	      0.00000000	      2.74425680	     -1.08506838	     -0.00000000	      0.00000000	     -0.00000000	    437.82779070	      3.02462060	     -0.69265097	     -0.00000000	      0.00000000	      0.00000000	   -488.11686579	      0.00000000	      0.00000000	      0.00000000	      0.00000000	      0.00000000	      0.00000000	      0.87547471	     -1.29529552	      0.00000000
      0.29543290	      0.00000000	     -1.38311385	     -0.00000000	     -0.00000000	     -0.00000000	      0.00000000	      2.74784380	     -1.01935557	     -0.00000000	     -0.00000000	     -0.00000000	    440.71455540	      3.02551786	     -0.65883260	     -0.00000000	     -0.00000000	     -0.00000000	   -492.11128913	      0.00000000	      0.00000000	      0.00000000	      0.00000000	      0.00000000	      0.00000000	      0.87635076	     -1.22286715	     -0.00000000
      0.29589948	      0.00000000	     -1.30250759	     -0.00000000	      0.00000000	     -0.00000000	     -0.00000000	      2.75143827	     -0.95398343	     -0.00000000	      0.00000000	     -0.00000000	    443.63153758	      3.02654264	     -0.62544359	     -0.00000000	      0.00000000	      0.00000000	   -496.08608359	      0.00000000	      0.00000000	      0.00000000	      0.00000000	      0.00000000	      0.00000000	      0.87723966	     -1.15071349	     -0.00000000
      0.29636606	     -0.00000000	     -1.22213166	      0.00000000	     -0.00000000	      0.00000000	      0.00000000	      2.75503584	     -0.88894044	      0.00000000	     -0.00000000	      0.00000000	    446.57708160	      3.02768314	     -0.59247035	      0.00000000	     -0.00000000	      0.00000000	   -500.04233524	      0.00000000	      0.00000000	      0.00000000	      0.00000000	      0.00000000	      0.00000000	      0.87813941	     -1.07882578	      0.00000000
      0.29683264	      0.00000000	     -1.14197895	      0.00000000	     -0.00000000	     -0.00000000	     -0.00000000	      2.75863249	     -0.82421570	      0.00000000	     -0.00000000	     -0.00000000	    449.54967089	      3.02892841	     -0.55990016	      0.00000000	     -0.00000000	     -0.00000000	   -503.98109190	      0.00000000	      0.00000000	      0.00000000	      0.00000000	      0.00000000	      0.00000000	      0.87904815	     -1.00719565	      0.00000000
      0.29729922	     -0.00000000	     -1.06204257	      0.00000000	      0.00000000	      0.00000000	      0.00000000	      2.76222458	     -0.75979886	      0.00000000	      0.00000000	     -0.00000000	    452.54793612	      3.03026833	     -0.52772114	      0.00000000	      0.00000000	      0.00000000	   -507.90336184	      0.00000000	      0.00000000	      0.00000000	      0.00000000	      0.00000000	      0.00000000	      0.87996419	     -0.93581507	      0.00000000
      0.29776580	     -0.00000000	     -0.98231580	     -0.00000000	     -0.00000000	     -0.00000000	      0.00000000	      2.76580885	     -0.69568013	     -0.00000000	     -0.00000000	     -0.00000000	    455.57065674	      3.03169368	     -0.49592223	     -0.00000000	     -0.00000000	     -0.00000000	   -511.81011386	      0.00000000	      0.00000000	      0.00000000	      0.00000000	      0.00000000	      0.00000000	      0.88088598	     -0.86467635	     -0.00000000
      0.29823238	     -0.00000000	     -0.90279207	     -0.00000000	      0.00000000	     -0.00000000	      0.00000000	      2.76938239	     -0.63185022	     -0.00000000	      0.00000000	     -0.00000000	    458.61675792	      3.03319605	     -0.46449317	     -0.00000000	      0.00000000	     -0.00000000	   -515.70227823	      0.00000000	      0.00000000	      0.00000000	      0.00000000	      0.00000000	      0.00000000	      0.88181215	     -0.79377205	     -0.00000000
      0.29869896	      0.00000000	     -0.82346492	     -0.00000000	     -0.00000000	      0.00000000	     -0.00000000	      2.77294264	     -0.56830029	      0.00000000	     -0.00000000	      0.00000000	    461.68530440	      3.03476784	     -0.43342438	      0.00000000	     -0.00000000	      0.00000000	   -519.58074816	      0.00000000	      0.00000000	      0.00000000	      0.00000000	      0.00000000	      0.00000000	      0.88274147	     -0.72309499	      0.00000000
      0.29916554	      0.00000000	     -0.74432795	     -0.00000000	     -0.00000000	      0.00000000	      0.00000000	      2.77648738	     -0.50502187	     -0.00000000	     -0.00000000	     -0.00000000	    464.77549231	      3.03640219	     -0.40270699	      0.00000000	     -0.00000000	      0.00000000	   -523.44638153	      0.00000000	      0.00000000	      0.00000000	      0.00000000	      0.00000000	      0.00000000	      0.88367282	     -0.65263817	     -0.00000000
      0.29963212	     -0.00000000	     -0.66537482	      0.00000000	      0.00000000	      0.00000000	     -0.00000000	      2.78001466	     -0.44200689	      0.00000000	      0.00000000	     -0.00000000	    467.88663964	      3.03809294	     -0.37233267	     -0.00000000	      0.00000000	      0.00000000	   -527.30000256	      0.00000000	      0.00000000	      0.00000000	      0.00000000	      0.00000000	      0.00000000	      0.88460525	     -0.58239476	      0.00000000
      0.30009870	     -0.00000000	     -0.58659922	      0.00000000	     -0.00000000	      0.00000000	      0.00000000	      2.78352283	     -0.37924756	      0.00000000	     -0.00000000	      0.00000000	    471.01817611	      3.03983455	     -0.34229365	      0.00000000	     -0.00000000	      0.00000000	   -531.14240337	      0.00000000	      0.00000000	      0.00000000	      0.00000000	      0.00000000	      0.00000000	      0.88553790	     -0.51235805	      0.00000000
      0.30056528	      0.00000000	     -0.50799485	     -0.00000000	     -0.00000000	      0.00000000	     -0.00000000	      2.78701047	     -0.31673637	      0.00000000	     -0.00000000	      0.00000000	    474.16963245	      3.04162207	     -0.31258260	      0.00000000	     -0.00000000	      0.00000000	   -534.97434483	      0.00000000	      0.00000000	      0.00000000	      0.00000000	      0.00000000	      0.00000000	      0.88647000	     -0.44252148	      0.00000000
      0.30103186	      0.00000000	     -0.42955542	      0.00000000	      0.00000000	      0.00000000	     -0.00000000	      2.79047636	     -0.25446603	      0.00000000	      0.00000000	      0.00000000	    477.34062953	      3.04345106	     -0.28319259	      0.00000000	      0.00000000	      0.00000000	   -538.79655690	      0.00000000	      0.00000000	      0.00000000	      0.00000000	      0.00000000	      0.00000000	      0.88740092	     -0.37287853	      0.00000000
      0.30149844	     -0.00000000	     -0.35127461	      0.00000000	     -0.00000000	      0.00000000	     -0.00000000	      2.79391949	     -0.19242943	      0.00000000	     -0.00000000	      0.00000000	    480.53086706	      3.04531754	     -0.25411702	      0.00000000	     -0.00000000	      0.00000000	   -542.60973803	      0.00000000	      0.00000000	      0.00000000	      0.00000000	      0.00000000	      0.00000000	      0.88833007	     -0.30342277	      0.00000000
      0.30196502	     -0.00000000	     -0.27314611	      0.00000000	      0.00000000	      0.00000000	     -0.00000000	      2.79733902	     -0.13061966	     -0.00000000	      0.00000000	      0.00000000	    483.74011204	      3.04721796	     -0.22534954	     -0.00000000	      0.00000000	      0.00000000	   -546.41455346	      0.00000000	      0.00000000	      0.00000000	      0.00000000	      0.00000000	      0.00000000	      0.88925695	     -0.23414780	      0.00000000
      0.30243160	     -0.00000000	     -0.19516358	      0.00000000	     -0.00000000	      0.00000000	      0.00000000	      2.80073422	     -0.06902989	      0.00000000	     -0.00000000	      0.00000000	    486.96818649	      3.04914911	     -0.19688400	      0.00000000	     -0.00000000	      0.00000000	   -550.21163219	      0.00000000	      0.00000000	      0.00000000	      0.00000000	      0.00000000	      0.00000000	      0.89018113	     -0.16504729	      0.00000000
      0.30289818	      0.00000000	     -0.11732069	     -0.00000000	      0.00000000	      0.00000000	     -0.00000000	      2.80410446	     -0.00765341	     -0.00000000	      0.00000000	      0.00000000	    490.21495451	      3.05110810	     -0.16871436	     -0.00000000	      0.00000000	      0.00000000	   -554.00156245	      0.00000000	      0.00000000	      0.00000000	      0.00000000	      0.00000000	      0.00000000	      0.89110220	     -0.09611491	     -0.00000000
      0.30336477	     -0.00000000	     -0.03961111	      0.00000000	     -0.00000000	     -0.00000000	     -0.00000000	      2.80744920	      0.05351638	      0.00000000	     -0.00000000	     -0.00000000	    493.48030814	      3.05309229	     -0.14083463	      0.00000000	     -0.00000000	     -0.00000000	   -557.78488543	      0.00000000	      0.00000000	      0.00000000	      0.00000000	      0.00000000	      0.00000000	      0.89201981	     -0.02734438	      0.00000000
      0.30383135	     -0.00000000	      0.03797143	     -0.00000000	     -0.00000000	     -0.00000000	      0.00000000	      2.81076791	      0.11448605	     -0.00000000	     -0.00000000	     -0.00000000	    496.76415182	      3.05509925	     -0.11323878	      0.00000000	     -0.00000000	     -0.00000000	   -561.56208707	      0.00000000	      0.00000000	      0.00000000	      0.00000000	      0.00000000	      0.00000000	      0.89293363	      0.04127056	     -0.00000000
      0.30429793	     -0.00000000	      0.11543316	      0.00000000	     -0.00000000	      0.00000000	     -0.00000000	      2.81406007	      0.17526210	      0.00000000	     -0.00000000	      0.00000000	    500.06638815	      3.05712669	     -0.08592070	      0.00000000	     -0.00000000	      0.00000000	   -565.33359716	      0.00000000	      0.00000000	      0.00000000	      0.00000000	      0.00000000	      0.00000000	      0.89384336	      0.10973611	      0.00000000
      0.30476451	      0.00000000	      0.19278023	      0.00000000	      0.00000000	     -0.00000000	      0.00000000	      2.81732517	      0.23585100	      0.00000000	      0.00000000	     -0.00000000	    503.38691597	      3.05917241	     -0.05887420	     -0.00000000	      0.00000000	     -0.00000000	   -569.09980781	      0.00000000	      0.00000000	      0.00000000	      0.00000000	      0.00000000	      0.00000000	      0.89474867	      0.17805843	      0.00000000
      0.30523109	     -0.00000000	      0.27001869	      0.00000000	     -0.00000000	      0.00000000	      0.00000000	      2.82056263	      0.29625913	      0.00000000	     -0.00000000	     -0.00000000	    506.72561344	      3.06123429	     -0.03209294	      0.00000000	     -0.00000000	      0.00000000	   -572.86103896	      0.00000000	      0.00000000	      0.00000000	      0.00000000	      0.00000000	      0.00000000	      0.89564925	      0.24624358	      0.00000000
      0.30569767	      0.00000000	      0.34715439	     -0.00000000	     -0.00000000	     -0.00000000	     -0.00000000	      2.82377178	      0.35649285	     -0.00000000	     -0.00000000	     -0.00000000	    510.08230640	      3.06331028	     -0.00557016	     -0.00000000	     -0.00000000	     -0.00000000	   -576.61749492	      0.00000000	      0.00000000	      0.00000000	      0.00000000	      0.00000000	      0.00000000	      0.89654479	      0.31429757	     -0.00000000
      0.30616425	     -0.00000000	      0.42419292	      0.00000000	     -0.00000000	     -0.00000000	     -0.00000000	      2.82695178	      0.41655850	      0.00000000	     -0.00000000	     -0.00000000	    513.45673589	      3.06539829	      0.02070144	      0.00000000	     -0.00000000	     -0.00000000	   -580.36924853	      0.00000000	      0.00000000	      0.00000000	      0.00000000	      0.00000000	      0.00000000	      0.89743490	      0.38222620	      0.00000000
      0.30628177	      0.00000000	      0.44356920	      0.00000000	     -0.00000000	      0.00000000	     -0.00000000	      2.82775625	      0.43163839	      0.00000000	     -0.00000000	     -0.00000000	    514.31318225	      3.06632002	      0.02766230	      0.00000000	     -0.00000000	      0.00000000	   -581.15248180	      0.00000000	      0.00000000	      0.00000000	      0.00000000	      0.00000000	      0.00000000	      0.89769462	      0.39933611	      0.00000000
      0.30639930	      0.00000000	      0.46295299	     -0.00000000	      0.00000000	     -0.00000000	     -0.00000000	      2.82856792	      0.44671013	     -0.00000000	      0.00000000	     -0.00000000	    515.17487626	      3.06708137	      0.03440156	     -0.00000000	      0.00000000	     -0.00000000	   -582.01172368	      0.00000000	      0.00000000	      0.00000000	      0.00000000	      0.00000000	      0.00000000	      0.89794186	      0.41642986	     -0.00000000
      0.30685672	      0.00000000	      0.53862834	      0.00000000	      0.00000000	      0.00000000	     -0.00000000	      2.83212643	      0.50504403	      0.00000000	      0.00000000	      0.00000000	    518.72947139	      3.06962598	      0.05834961	      0.00000000	      0.00000000	      0.00000000	   -585.89045462	      0.00000000	      0.00000000	      0.00000000	      0.00000000	      0.00000000	      0.00000000	      0.89895618	      0.48284467	      0.00000000
      0.30731413	      0.00000000	      0.61484736	     -0.00000000	      0.00000000	     -0.00000000	     -0.00000000	      2.83676197	      0.56247547	     -0.00000000	      0.00000000	     -0.00000000	    522.80726869	      3.07505924	      0.08067634	     -0.00000000	      0.00000000	     -0.00000000	   -589.47957911	      0.00000000	      0.00000000	      0.00000000	      0.00000000	      0.00000000	      0.00000000	      0.90046347	      0.54928547	     -0.00000000
      0.30777155	      0.00000000	      0.69181807	     -0.00000000	     -0.00000000	     -0.00000000	      0.00000000	      2.84256118	      0.61908300	     -0.00000000	     -0.00000000	     -0.00000000	    527.45278882	      3.08295707	      0.10067394	      0.00000000	     -0.00000000	     -0.00000000	   -593.03350099	      0.00000000	      0.00000000	      0.00000000	      0.00000000	      0.00000000	      0.00000000	      0.90244575	      0.61584871	     -0.00000000
      0.30822897	      0.00000000	      0.76959050	     -0.00000000	     -0.00000000	     -0.00000000	     -0.00000000	      2.84936095	      0.67509677	     -0.00000000	     -0.00000000	     -0.00000000	    532.59661471	      3.09299510	      0.11875642	     -0.00000000	     -0.00000000	      0.00000000	   -596.55109779	      0.00000000	      0.00000000	      0.00000000	      0.00000000	      0.00000000	      0.00000000	      0.90483830	      0.68265584	     -0.00000000
      0.30868638	     -0.00000000	      0.84814404	      0.00000000	      0.00000000	      0.00000000	      0.00000000	      2.85690179	      0.73080055	      0.00000000	      0.00000000	      0.00000000	    538.12429522	      3.10460742	      0.13546102	      0.00000000	      0.00000000	      0.00000000	   -600.05224204	      0.00000000	      0.00000000	      0.00000000	      0.00000000	      0.00000000	      0.00000000	      0.90753376	      0.74980310	      0.00000000
      0.30914380	      0.00000000	      0.92742139	     -0.00000000	      0.00000000	     -0.00000000	     -0.00000000	      2.86491357	      0.78646068	     -0.00000000	      0.00000000	     -0.00000000	    543.91519144	      3.11721206	      0.15133176	     -0.00000000	      0.00000000	     -0.00000000	   -603.55474758	      0.00000000	      0.00000000	      0.00000000	      0.00000000	      0.00000000	      0.00000000	      0.91042101	      0.81735858	     -0.00000000
      0.30960121	     -0.00000000	      1.00734875	      0.00000000	      0.00000000	      0.00000000	     -0.00000000	      2.87315442	      0.84229756	      0.00000000	      0.00000000	      0.00000000	    549.86030856	      3.13029145	      0.16684554	      0.00000000	      0.00000000	      0.00000000	   -607.07316432	      0.00000000	      0.00000000	      0.00000000	      0.00000000	      0.00000000	      0.00000000	      0.91340084	      0.88536306	      0.00000000
      0.31005863	     -0.00000000	      1.08784696	      0.00000000	     -0.00000000	      0.00000000	      0.00000000	      2.88142523	      0.89847782	      0.00000000	     -0.00000000	      0.00000000	    555.86914597	      3.14342328	      0.18238737	      0.00000000	     -0.00000000	      0.00000000	   -610.61797428	      0.00000000	      0.00000000	      0.00000000	      0.00000000	      0.00000000	      0.00000000	      0.91639194	      0.95383364	      0.00000000
      0.31051605	     -0.00000000	      1.16883758	      0.00000000	     -0.00000000	      0.00000000	     -0.00000000	      2.88957176	      0.95511651	      0.00000000	     -0.00000000	      0.00000000	    561.87092350	      3.15628428	      0.19824863	      0.00000000	     -0.00000000	      0.00000000	   -614.19570676	      0.00000000	      0.00000000	      0.00000000	      0.00000000	      0.00000000	      0.00000000	      0.91933164	      1.02276827	      0.00000000
      0.31097346	     -0.00000000	      1.25024604	     -0.00000000	      0.00000000	     -0.00000000	      0.00000000	      2.89748095	      1.01228386	     -0.00000000	      0.00000000	     -0.00000000	    567.81312479	      3.16864167	      0.21463610	     -0.00000000	      0.00000000	     -0.00000000	   -617.80943104	      0.00000000	      0.00000000	      0.00000000	      0.00000000	      0.00000000	      0.00000000	      0.92217438	      1.09215011	     -0.00000000
      0.31143088	      0.00000000	      1.33200309	     -0.00000000	      0.00000000	     -0.00000000	     -0.00000000	      2.90507484	      1.07001334	     -0.00000000	      0.00000000	     -0.00000000	    573.65892239	      3.18033937	      0.23168508	     -0.00000000	      0.00000000	     -0.00000000	   -621.45939913	      0.00000000	      0.00000000	      0.00000000	      0.00000000	      0.00000000	      0.00000000	      0.92488912	      1.16195148	     -0.00000000
      0.31188829	      0.00000000	      1.41404530	      0.00000000	     -0.00000000	      0.00000000	      0.00000000	      2.91230391	      1.12830970	      0.00000000	     -0.00000000	      0.00000000	    579.38430360	      3.19128318	      0.24947323	      0.00000000	     -0.00000000	      0.00000000	   -625.14371448	      0.00000000	      0.00000000	      0.00000000	      0.00000000	      0.00000000	      0.00000000	      0.92745660	      1.23213722	      0.00000000
      0.31234571	      0.00000000	      1.49631503	     -0.00000000	     -0.00000000	     -0.00000000	      0.00000000	      2.91914085	      1.18715620	     -0.00000000	     -0.00000000	     -0.00000000	    584.97531621	      3.20142670	      0.26803352	      0.00000000	     -0.00000000	     -0.00000000	   -628.85896291	      0.00000000	      0.00000000	      0.00000000	      0.00000000	      0.00000000	      0.00000000	      0.92986667	      1.30266740	     -0.00000000
      0.31280313	     -0.00000000	      1.57876006	     -0.00000000	      0.00000000	     -0.00000000	      0.00000000	      2.92557503	      1.24652079	     -0.00000000	      0.00000000	     -0.00000000	    590.42563534	      3.21075905	      0.28736541	     -0.00000000	      0.00000000	     -0.00000000	   -632.60077272	      0.00000000	      0.00000000	      0.00000000	      0.00000000	      0.00000000	      0.00000000	      0.93211602	      1.37349941	     -0.00000000
      0.31326054	      0.00000000	      1.66133319	     -0.00000000	      0.00000000	      0.00000000	      0.00000000	      2.93160793	      1.30636108	     -0.00000000	      0.00000000	     -0.00000000	    595.73452894	      3.21929458	      0.30744406	     -0.00000000	      0.00000000	      0.00000000	   -636.36428938	      0.00000000	      0.00000000	      0.00000000	      0.00000000	      0.00000000	      0.00000000	      0.93420622	      1.44458963	     -0.00000000
      0.31371796	      0.00000000	      1.74399184	     -0.00000000	      0.00000000	      0.00000000	     -0.00000000	      2.93724951	      1.36662836	     -0.00000000	      0.00000000	     -0.00000000	    600.90522838	      3.22706470	      0.32822768	     -0.00000000	      0.00000000	      0.00000000	   -640.14455938	      0.00000000	      0.00000000	      0.00000000	      0.00000000	      0.00000000	      0.00000000	      0.93614225	      1.51589466	     -0.00000000
      0.31417537	     -0.00000000	      1.82669767	     -0.00000000	     -0.00000000	     -0.00000000	     -0.00000000	      2.94251542	      1.42727057	     -0.00000000	     -0.00000000	     -0.00000000	    605.94366935	      3.23411168	      0.34966315	     -0.00000000	     -0.00000000	     -0.00000000	   -643.93682466	      0.00000000	      0.00000000	      0.00000000	      0.00000000	      0.00000000	      0.00000000	      0.93793131	      1.58737226	     -0.00000000
      0.31463279	      0.00000000	      1.90941627	     -0.00000000	      0.00000000	     -0.00000000	     -0.00000000	      2.94742490	      1.48823461	     -0.00000000	      0.00000000	     -0.00000000	    610.85754688	      3.24048392	      0.37169031	     -0.00000000	      0.00000000	     -0.00000000	   -647.73673271	      0.00000000	      0.00000000	      0.00000000	      0.00000000	      0.00000000	      0.00000000	      0.93958191	      1.65898200	     -0.00000000
      0.31509021	     -0.00000000	      1.99211696	     -0.00000000	      0.00000000	      0.00000000	      0.00000000	      2.95199927	      1.54946796	     -0.00000000	      0.00000000	      0.00000000	    615.65562084	      3.24623267	      0.39424512	     -0.00000000	      0.00000000	      0.00000000	   -651.54047015	      0.00000000	      0.00000000	      0.00000000	      0.00000000	      0.00000000	      0.00000000	      0.94110329	      1.73068577	     -0.00000000
      0.31554762	      0.00000000	      2.07477257	     -0.00000000	      0.00000000	     -0.00000000	      0.00000000	      2.95626081	      1.61091989	     -0.00000000	      0.00000000	     -0.00000000	    620.34720957	      3.25140967	      0.41726208	     -0.00000000	      0.00000000	     -0.00000000	   -655.34483057	      0.00000000	      0.00000000	      0.00000000	      0.00000000	      0.00000000	      0.00000000	      0.94250496	      1.80244810	     -0.00000000
      0.31600504	     -0.00000000	      2.15735929	      0.00000000	     -0.00000000	      0.00000000	      0.00000000	      2.96023198	      1.67254233	      0.00000000	     -0.00000000	      0.00000000	    624.94181689	      3.25606549	      0.44067599	      0.00000000	     -0.00000000	      0.00000000	   -659.14722786	      0.00000000	      0.00000000	      0.00000000	      0.00000000	      0.00000000	      0.00000000	      0.94379633	      1.87423644	      0.00000000
      0.31646245	      0.00000000	      2.23985647	     -0.00000000	      0.00000000	     -0.00000000	      0.00000000	      2.96393478	      1.73429042	     -0.00000000	      0.00000000	     -0.00000000	    629.44884713	      3.26024843	      0.46442348	     -0.00000000	      0.00000000	      0.00000000	   -662.94566812	      0.00000000	      0.00000000	      0.00000000	      0.00000000	      0.00000000	      0.00000000	      0.94498654	      1.94602122	     -0.00000000
      0.31691987	      0.00000000	      2.32224635	     -0.00000000	     -0.00000000	     -0.00000000	      0.00000000	      2.96739032	      1.79612298	     -0.00000000	     -0.00000000	     -0.00000000	    633.87737575	      3.26400372	      0.48844413	     -0.00000000	     -0.00000000	     -0.00000000	   -666.73869263	      0.00000000	      0.00000000	      0.00000000	      0.00000000	      0.00000000	      0.00000000	      0.94608425	      2.01777596	     -0.00000000
      0.31737729	      0.00000000	      2.40451385	     -0.00000000	     -0.00000000	     -0.00000000	     -0.00000000	      2.97061837	      1.85800272	     -0.00000000	     -0.00000000	     -0.00000000	    638.23595514	      3.26737286	      0.51268154	      0.00000000	     -0.00000000	     -0.00000000	   -670.52530379	      0.00000000	      0.00000000	      0.00000000	      0.00000000	      0.00000000	      0.00000000	      0.94709750	      2.08947718	     -0.00000000
      0.31783470	     -0.00000000	      2.48664619	      0.00000000	     -0.00000000	      0.00000000	      0.00000000	      2.97363703	      1.91989643	      0.00000000	     -0.00000000	      0.00000000	    642.53244513	      3.27039314	      0.53708414	      0.00000000	     -0.00000000	      0.00000000	   -674.30488347	      0.00000000	      0.00000000	      0.00000000	      0.00000000	      0.00000000	      0.00000000	      0.94803359	      2.16110429	      0.00000000
      0.31829212	     -0.00000000	      2.56863252	     -0.00000000	      0.00000000	     -0.00000000	      0.00000000	      2.97646249	      1.98177502	     -0.00000000	      0.00000000	     -0.00000000	    646.77387010	      3.27309730	      0.56160586	     -0.00000000	      0.00000000	     -0.00000000	   -678.07711150	      0.00000000	      0.00000000	      0.00000000	      0.00000000	      0.00000000	      0.00000000	      0.94889898	      2.23263943	     -0.00000000
      0.31874953	      0.00000000	      2.65046353	     -0.00000000	      0.00000000	     -0.00000000	     -0.00000000	      2.97910878	      2.04361344	     -0.00000000	      0.00000000	     -0.00000000	    650.96631180	      3.27551330	      0.58620659	     -0.00000000	      0.00000000	     -0.00000000	   -681.84188842	      0.00000000	      0.00000000	      0.00000000	      0.00000000	      0.00000000	      0.00000000	      0.94969925	      2.30406719	     -0.00000000
      0.31920695	      0.00000000	      2.73213107	     -0.00000000	     -0.00000000	     -0.00000000	     -0.00000000	      2.98158771	      2.10539046	     -0.00000000	     -0.00000000	     -0.00000000	    655.11485319	      3.27766429	      0.61085231	     -0.00000000	     -0.00000000	     -0.00000000	   -685.59926405	      0.00000000	      0.00000000	      0.00000000	      0.00000000	      0.00000000	      0.00000000	      0.95043906	      2.37537434	     -0.00000000
      0.31975717	     -0.00000000	      2.83017788	      0.00000000	     -0.00000000	     -0.00000000	     -0.00000000	      2.98432684	      2.17967797	      0.00000000	     -0.00000000	     -0.00000000	    660.03615579	      3.27882792	      0.63942231	      0.00000000	     -0.00000000	     -0.00000000	   -690.56786845	      0.00000000	      0.00000000	      0.00000000	      0.00000000	      0.00000000	      0.00000000	      0.95115004	      2.46092023	      0.00000000
      0.32030740	      0.00000000	      2.92789274	     -0.00000000	     -0.00000000	      0.00000000	      0.00000000	      2.98692094	      2.25365861	      0.00000000	     -0.00000000	      0.00000000	    664.93890116	      3.28189114	      0.67020472	      0.00000000	     -0.00000000	      0.00000000	   -694.59522269	      0.00000000	      0.00000000	      0.00000000	      0.00000000	      0.00000000	      0.00000000	      0.95199552	      2.54636688	      0.00000000
      0.32080446	     -0.00000000	      3.01598162	     -0.00000000	     -0.00000000	      0.00000000	      0.00000000	      2.98904351	      2.32046003	     -0.00000000	     -0.00000000	     -0.00000000	    669.30527161	      3.28299563	      0.69658569	     -0.00000000	     -0.00000000	      0.00000000	   -698.80640715	      0.00000000	      0.00000000	      0.00000000	      0.00000000	      0.00000000	      0.00000000	      0.95256426	      2.62330009	     -0.00000000
      0.32130153	      0.00000000	      3.10382478	      0.00000000	     -0.00000000	      0.00000000	      0.00000000	      2.99102336	      2.38707430	      0.00000000	     -0.00000000	      0.00000000	    673.64371259	      3.28443718	      0.72349354	      0.00000000	     -0.00000000	      0.00000000	   -702.76680543	      0.00000000	      0.00000000	      0.00000000	      0.00000000	      0.00000000	      0.00000000	      0.95313087	      2.70007123	      0.00000000
      0.32191269	      0.00000000	      3.21157729	      0.00000000	     -0.00000000	      0.00000000	      0.00000000	      2.99317859	      2.46892227	      0.00000000	     -0.00000000	      0.00000000	    678.89865847	      3.28386299	      0.75444529	      0.00000000	     -0.00000000	      0.00000000	   -708.47498071	      0.00000000	      0.00000000	      0.00000000	      0.00000000	      0.00000000	      0.00000000	      0.95355951	      2.79409210	      0.00000000
      0.32252385	     -0.00000000	      3.31878569	      0.00000000	      0.00000000	      0.00000000	     -0.00000000	      2.99529956	      2.55007557	      0.00000000	      0.00000000	      0.00000000	    684.19758423	      3.28867261	      0.79099319	     -0.00000000	      0.00000000	      0.00000000	   -711.77721730	      0.00000000	      0.00000000	      0.00000000	      0.00000000	      0.00000000	      0.00000000	      0.95445314	      2.88808063	      0.00000000
      0.32294978	      0.00000000	      3.39344563	      0.00000000	      0.00000000	      0.00000000	     -0.00000000	      2.99648657	      2.60685985	      0.00000000	      0.00000000	      0.00000000	    687.78482674	      3.28684033	      0.81134154	      0.00000000	      0.00000000	      0.00000000	   -716.16904973	      0.00000000	      0.00000000	      0.00000000	      0.00000000	      0.00000000	      0.00000000	      0.95455613	      2.95314605	      0.00000000
      0.32337570	     -0.00000000	      3.46784704	     -0.00000000	      0.00000000	     -0.00000000	      0.00000000	      2.99767056	      2.66329671	     -0.00000000	      0.00000000	     -0.00000000	    691.39946450	      3.28753550	      0.83425384	     -0.00000000	      0.00000000	      0.00000000	   -719.44164604	      0.00000000	      0.00000000	      0.00000000	      0.00000000	      0.00000000	      0.00000000	      0.95488032	      3.01818391	     -0.00000000
      0.32390701	      0.00000000	      3.56047508	     -0.00000000	     -0.00000000	     -0.00000000	     -0.00000000	      2.99898976	      2.73360244	     -0.00000000	     -0.00000000	     -0.00000000	    695.87200028	      3.28679459	      0.86116915	     -0.00000000	     -0.00000000	     -0.00000000	   -724.13397092	      0.00000000	      0.00000000	      0.00000000	      0.00000000	      0.00000000	      0.00000000	      0.95510850	      3.09902281	     -0.00000000
      0.32443832	     -0.00000000	      3.65280362	      0.00000000	     -0.00000000	      0.00000000	     -0.00000000	      3.00027032	      2.80351888	      0.00000000	     -0.00000000	      0.00000000	    700.37032592	      3.28781536	      0.88974767	      0.00000000	     -0.00000000	      0.00000000	   -728.02646305	      0.00000000	      0.00000000	      0.00000000	      0.00000000	      0.00000000	      0.00000000	      0.95548273	      3.17971797	      0.00000000
      0.32491296	     -0.00000000	      3.73513079	      0.00000000	     -0.00000000	      0.00000000	     -0.00000000	      3.00129369	      2.86587065	      0.00000000	     -0.00000000	     -0.00000000	    704.36759925	      3.28740591	      0.91381897	      0.00000000	     -0.00000000	      0.00000000	   -732.01709939	      0.00000000	      0.00000000	      0.00000000	      0.00000000	      0.00000000	      0.00000000	      0.95567426	      3.25155000	      0.00000000
      0.32549563	     -0.00000000	      3.83596180	      0.00000000	     -0.00000000	      0.00000000	      0.00000000	      3.00244984	      2.94216452	      0.00000000	     -0.00000000	      0.00000000	    709.27402437	      3.28661189	      0.94288612	      0.00000000	     -0.00000000	      0.00000000	   -736.99057154	      0.00000000	      0.00000000	      0.00000000	      0.00000000	      0.00000000	      0.00000000	      0.95586153	      3.33947460	      0.00000000
      0.32607829	     -0.00000000	      3.93647364	      0.00000000	      0.00000000	      0.00000000	      0.00000000	      3.00358301	      3.01800133	     -0.00000000	      0.00000000	      0.00000000	    714.22258632	      3.28780694	      0.97374764	     -0.00000000	      0.00000000	      0.00000000	   -741.07574778	      0.00000000	      0.00000000	      0.00000000	      0.00000000	      0.00000000	      0.00000000	      0.95621831	      3.42723857	      0.00000000
      0.32652751	     -0.00000000	      4.01385193	      0.00000000	      0.00000000	      0.00000000	      0.00000000	      3.00433260	      3.07641337	     -0.00000000	      0.00000000	     -0.00000000	    718.01319927	      3.28695346	      0.99558812	     -0.00000000	      0.00000000	      0.00000000	   -744.94289726	      0.00000000	      0.00000000	      0.00000000	      0.00000000	      0.00000000	      0.00000000	      0.95631000	      3.49464122	     -0.00000000
      0.32708490	     -0.00000000	      4.10964881	      0.00000000	      0.00000000	     -0.00000000	      0.00000000	      3.00520399	      3.14862052	     -0.00000000	      0.00000000	     -0.00000000	    722.73152881	      3.28627978	      1.02288824	     -0.00000000	      0.00000000	      0.00000000	   -749.54198682	      0.00000000	      0.00000000	      0.00000000	      0.00000000	      0.00000000	      0.00000000	      0.95644454	      3.57808662	     -0.00000000
      0.32764228	     -0.00000000	      4.20519802	      0.00000000	      0.00000000	      0.00000000	      0.00000000	      3.00603379	      3.22048448	     -0.00000000	      0.00000000	     -0.00000000	    727.47804315	      3.28662874	      1.05102188	     -0.00000000	      0.00000000	      0.00000000	   -753.66822134	      0.00000000	      0.00000000	      0.00000000	      0.00000000	      0.00000000	      0.00000000	      0.95665962	      3.66136087	     -0.00000000
      0.32813418	     -0.00000000	      4.28937841	     -0.00000000	      0.00000000	     -0.00000000	      0.00000000	      3.00666394	      3.28377888	     -0.00000000	      0.00000000	     -0.00000000	    731.65675808	      3.28590005	      1.07462638	     -0.00000000	      0.00000000	     -0.00000000	   -757.71583477	      0.00000000	      0.00000000	      0.00000000	      0.00000000	      0.00000000	      0.00000000	      0.95673571	      3.73461888	     -0.00000000
      0.32874614	     -0.00000000	      4.39389148	      0.00000000	     -0.00000000	     -0.00000000	      0.00000000	      3.00739006	      3.36222374	      0.00000000	     -0.00000000	     -0.00000000	    736.87956000	      3.28512532	      1.10381139	      0.00000000	     -0.00000000	     -0.00000000	   -762.67247816	      0.00000000	      0.00000000	      0.00000000	      0.00000000	      0.00000000	      0.00000000	      0.95682910	      3.82553025	      0.00000000
      0.32935810	      0.00000000	      4.49815540	     -0.00000000	     -0.00000000	     -0.00000000	      0.00000000	      3.00814551	      3.44019225	      0.00000000	     -0.00000000	     -0.00000000	    742.17593720	      3.28609132	      1.13428564	      0.00000000	     -0.00000000	     -0.00000000	   -766.89401613	      0.00000000	      0.00000000	      0.00000000	      0.00000000	      0.00000000	      0.00000000	      0.95708181	      3.91627987	      0.00000000
      0.32981677	      0.00000000	      4.57624666	     -0.00000000	      0.00000000	     -0.00000000	     -0.00000000	      3.00862732	      3.49857321	     -0.00000000	      0.00000000	     -0.00000000	    746.14231205	      3.28495826	      1.15487889	     -0.00000000	      0.00000000	     -0.00000000	   -770.85754668	      0.00000000	      0.00000000	      0.00000000	      0.00000000	      0.00000000	      0.00000000	      0.95708944	      3.98404989	     -0.00000000
      0.33027544	      0.00000000	      4.65420474	     -0.00000000	      0.00000000	     -0.00000000	     -0.00000000	      3.00915504	      3.55665019	     -0.00000000	      0.00000000	     -0.00000000	    750.16506860	      3.28536647	      1.17675682	     -0.00000000	      0.00000000	     -0.00000000	   -774.17470182	      0.00000000	      0.00000000	      0.00000000	      0.00000000	      0.00000000	      0.00000000	      0.95724257	      4.05177474	     -0.00000000
      0.33078423	      0.00000000	      4.74062185	     -0.00000000	     -0.00000000	     -0.00000000	     -0.00000000	      3.00968223	      3.62097370	     -0.00000000	     -0.00000000	     -0.00000000	    754.63752099	      3.28471831	      1.19957427	      0.00000000	     -0.00000000	      0.00000000	   -778.33164921	      0.00000000	      0.00000000	      0.00000000	      0.00000000	      0.00000000	      0.00000000	      0.95730285	      4.12671005	     -0.00000000
      0.33140606	      0.00000000	      4.84606654	      0.00000000	     -0.00000000	      0.00000000	     -0.00000000	      3.01035470	      3.69919864	      0.00000000	     -0.00000000	      0.00000000	    760.17408481	      3.28547393	      1.22864050	      0.00000000	     -0.00000000	      0.00000000	   -782.75669648	      0.00000000	      0.00000000	      0.00000000	      0.00000000	      0.00000000	      0.00000000	      0.95751865	      4.21819423	      0.00000000
      0.33186234	     -0.00000000	      4.92338465	     -0.00000000	     -0.00000000	     -0.00000000	      0.00000000	      3.01077928	      3.75651898	      0.00000000	     -0.00000000	     -0.00000000	    764.24151830	      3.28500952	      1.24868064	      0.00000000	     -0.00000000	     -0.00000000	   -786.43405246	      0.00000000	      0.00000000	      0.00000000	      0.00000000	      0.00000000	      0.00000000	      0.95757226	      4.28515536	     -0.00000000
      0.33247509	      0.00000000	      5.02708833	      0.00000000	     -0.00000000	      0.00000000	     -0.00000000	      3.01131402	      3.83325285	      0.00000000	     -0.00000000	      0.00000000	    769.73865747	      3.28488554	      1.27586929	      0.00000000	     -0.00000000	      0.00000000	   -791.13897838	      0.00000000	      0.00000000	      0.00000000	      0.00000000	      0.00000000	      0.00000000	      0.95768023	      4.37496200	      0.00000000
      0.33330676	      0.00000000	      5.16756771	     -0.00000000	      0.00000000	     -0.00000000	      0.00000000	      3.01196131	      3.93693843	     -0.00000000	      0.00000000	     -0.00000000	    777.25672352	      3.28622672	      1.31409195	     -0.00000000	      0.00000000	      0.00000000	   -796.80449153	      0.00000000	      0.00000000	      0.00000000	      0.00000000	      0.00000000	      0.00000000	      0.95794184	      4.49668059	     -0.00000000
      0.33371563	      0.00000000	      5.23658131	     -0.00000000	     -0.00000000	     -0.00000000	     -0.00000000	      3.01212630	      3.98795996	      0.00000000	     -0.00000000	     -0.00000000	    780.91577909	      3.28492794	      1.33084601	      0.00000000	     -0.00000000	     -0.00000000	   -800.38135710	      0.00000000	      0.00000000	      0.00000000	      0.00000000	      0.00000000	      0.00000000	      0.95786450	      4.55631849	      0.00000000
      0.33424414	      0.00000000	      5.32561589	      0.00000000	      0.00000000	     -0.00000000	      0.00000000	      3.01232188	      4.05364100	     -0.00000000	      0.00000000	     -0.00000000	    785.67599498	      3.28502539	      1.35439481	     -0.00000000	      0.00000000	     -0.00000000	   -804.18309151	      0.00000000	      0.00000000	      0.00000000	      0.00000000	      0.00000000	      0.00000000	      0.95791652	      4.63339574	     -0.00000000
      0.33472633	     -0.00000000	      5.40673767	     -0.00000000	     -0.00000000	      0.00000000	      0.00000000	      3.01237543	      4.11352007	      0.00000000	     -0.00000000	     -0.00000000	    789.99398950	      3.28439144	      1.37522849	      0.00000000	     -0.00000000	      0.00000000	   -807.89389456	      0.00000000	      0.00000000	      0.00000000	      0.00000000	      0.00000000	      0.00000000	      0.95787278	      4.70357609	      0.00000000
      0.33543629	     -0.00000000	      5.52592075	      0.00000000	      0.00000000	     -0.00000000	     -0.00000000	      3.01228953	      4.20146320	     -0.00000000	      0.00000000	     -0.00000000	    796.33420760	      3.28382119	      1.40650805	     -0.00000000	      0.00000000	      0.00000000	   -813.07063097	      0.00000000	      0.00000000	      0.00000000	      0.00000000	      0.00000000	      0.00000000	      0.95780363	      4.80673630	     -0.00000000
      0.33598519	      0.00000000	      5.61786454	      0.00000000	     -0.00000000	      0.00000000	     -0.00000000	      3.01204508	      4.26935245	      0.00000000	     -0.00000000	     -0.00000000	    801.19877701	      3.28272549	      1.43021587	      0.00000000	     -0.00000000	      0.00000000	   -817.24277699	      0.00000000	      0.00000000	      0.00000000	      0.00000000	      0.00000000	      0.00000000	      0.95765311	      4.88629225	      0.00000000
      0.33679153	     -0.00000000	      5.75245502	      0.00000000	     -0.00000000	     -0.00000000	      0.00000000	      3.01159778	      4.36847964	      0.00000000	     -0.00000000	     -0.00000000	    808.38405644	      3.28467571	      1.46905250	      0.00000000	     -0.00000000	      0.00000000	   -821.65988417	      0.00000000	      0.00000000	      0.00000000	      0.00000000	      0.00000000	      0.00000000	      0.95772488	      5.00305585	      0.00000000
      0.33712845	      0.00000000	      5.80869292	      0.00000000	     -0.00000000	      0.00000000	     -0.00000000	      3.01113188	      4.41022802	      0.00000000	     -0.00000000	     -0.00000000	    811.27184596	      3.28065529	      1.48031543	      0.00000000	     -0.00000000	      0.00000000	   -825.53522549	      0.00000000	      0.00000000	      0.00000000	      0.00000000	      0.00000000	      0.00000000	      0.95726840	      5.05148211	      0.00000000
      0.33754833	     -0.00000000	      5.87854679	      0.00000000	      0.00000000	      0.00000000	     -0.00000000	      3.01065833	      4.46179123	     -0.00000000	      0.00000000	     -0.00000000	    814.95004924	      3.27974535	      1.49868606	     -0.00000000	      0.00000000	      0.00000000	   -828.54814173	      0.00000000	      0.00000000	      0.00000000	      0.00000000	      0.00000000	      0.00000000	      0.95708327	      5.11195246	     -0.00000000
      0.33815349	      0.00000000	      5.97902146	     -0.00000000	      0.00000000	      0.00000000	     -0.00000000	      3.00982960	      4.53598310	     -0.00000000	      0.00000000	     -0.00000000	    820.22240917	      3.27765686	      1.52441244	     -0.00000000	      0.00000000	      0.00000000	   -833.14490571	      0.00000000	      0.00000000	      0.00000000	      0.00000000	      0.00000000	      0.00000000	      0.95671574	      5.19887480	     -0.00000000
      0.33870914	      0.00000000	      6.07098381	      0.00000000	     -0.00000000	     -0.00000000	      0.00000000	      3.00903823	      4.60371404	      0.00000000	     -0.00000000	     -0.00000000	    825.09587821	      3.27764364	      1.55005934	      0.00000000	     -0.00000000	      0.00000000	   -836.46118727	      0.00000000	      0.00000000	      0.00000000	      0.00000000	      0.00000000	      0.00000000	      0.95653868	      5.27857838	      0.00000000
      0.33917980	     -0.00000000	      6.14880943	     -0.00000000	     -0.00000000	     -0.00000000	      0.00000000	      3.00813086	      4.66126672	      0.00000000	     -0.00000000	     -0.00000000	    829.13644962	      3.27382459	      1.56777255	      0.00000000	     -0.00000000	      0.00000000	   -840.86928459	      0.00000000	      0.00000000	      0.00000000	      0.00000000	      0.00000000	      0.00000000	      0.95600175	      5.34573123	      0.00000000
      0.33965045	      0.00000000	      6.22633748	      0.00000000	     -0.00000000	      0.00000000	     -0.00000000	      3.00736117	      4.71821467	      0.00000000	     -0.00000000	     -0.00000000	    833.28158633	      3.27482834	      1.59053259	      0.00000000	     -0.00000000	      0.00000000	   -843.13685102	      0.00000000	      0.00000000	      0.00000000	      0.00000000	      0.00000000	      0.00000000	      0.95591879	      5.41299079	      0.00000000
      0.34012111	      0.00000000	      6.30385146	      0.00000000	     -0.00000000	      0.00000000	     -0.00000000	      3.00630400	      4.77549025	      0.00000000	     -0.00000000	     -0.00000000	    837.30907758	      3.27054002	      1.60767326	      0.00000000	     -0.00000000	      0.00000000	   -847.66326998	      0.00000000	      0.00000000	      0.00000000	      0.00000000	      0.00000000	      0.00000000	      0.95530737	      5.47982035	      0.00000000
      0.34059177	      0.00000000	      6.38104634	     -0.00000000	      0.00000000	     -0.00000000	     -0.00000000	      3.00542947	      4.83207097	     -0.00000000	      0.00000000	     -0.00000000	    841.46467958	      3.27193755	      1.63075942	     -0.00000000	      0.00000000	      0.00000000	   -849.67394081	      0.00000000	      0.00000000	      0.00000000	      0.00000000	      0.00000000	      0.00000000	      0.95523567	      5.54680085	     -0.00000000
      0.34106242	      0.00000000	      6.45826088	      0.00000000	      0.00000000	      0.00000000	     -0.00000000	      3.00421864	      4.88909202	     -0.00000000	      0.00000000	     -0.00000000	    845.47609115	      3.26683864	      1.64691729	     -0.00000000	      0.00000000	      0.00000000	   -854.47759891	      0.00000000	      0.00000000	      0.00000000	      0.00000000	      0.00000000	      0.00000000	      0.95451894	      5.61328438	     -0.00000000
      0.34153308	      0.00000000	      6.53511249	     -0.00000000	     -0.00000000	     -0.00000000	     -0.00000000	      3.00326947	      4.94525236	      0.00000000	     -0.00000000	     -0.00000000	    849.65729672	      3.26911532	      1.67081179	      0.00000000	     -0.00000000	      0.00000000	   -856.02575300	      0.00000000	      0.00000000	      0.00000000	      0.00000000	      0.00000000	      0.00000000	      0.95450782	      5.68000949	      0.00000000
      0.34194606	      0.00000000	      6.60260355	     -0.00000000	     -0.00000000	     -0.00000000	     -0.00000000	      3.00209597	      4.99503589	      0.00000000	     -0.00000000	     -0.00000000	    853.17303487	      3.26427765	      1.68447593	      0.00000000	     -0.00000000	     -0.00000000	   -860.33962221	      0.00000000	      0.00000000	      0.00000000	      0.00000000	      0.00000000	      0.00000000	      0.95382232	      5.73806793	      0.00000000
      0.34235904	     -0.00000000	      6.66983712	     -0.00000000	     -0.00000000	      0.00000000	      0.00000000	      3.00109561	      5.04422206	      0.00000000	     -0.00000000	     -0.00000000	    856.80469093	      3.26438757	      1.70333005	      0.00000000	     -0.00000000	      0.00000000	   -862.46353141	      0.00000000	      0.00000000	      0.00000000	      0.00000000	      0.00000000	      0.00000000	      0.95360962	      5.79627447	      0.00000000
      0.34277202	     -0.00000000	      6.73702034	     -0.00000000	     -0.00000000	     -0.00000000	     -0.00000000	      2.99994107	      5.09352534	     -0.00000000	     -0.00000000	     -0.00000000	    860.37931156	      3.26189556	      1.71936310	      0.00000000	     -0.00000000	      0.00000000	   -865.69863060	      0.00000000	      0.00000000	      0.00000000	      0.00000000	      0.00000000	      0.00000000	      0.95313425	      5.85422523	     -0.00000000
      0.34339154	     -0.00000000	      6.83745259	      0.00000000	      0.00000000	      0.00000000	      0.00000000	      2.99833181	      5.16681078	     -0.00000000	      0.00000000	      0.00000000	    865.85248213	      3.26268181	      1.74812404	     -0.00000000	      0.00000000	      0.00000000	   -868.51729564	      0.00000000	      0.00000000	      0.00000000	      0.00000000	      0.00000000	      0.00000000	      0.95284558	      5.94118370	     -0.00000000
      0.34374369	     -0.00000000	      6.89456574	      0.00000000	     -0.00000000	      0.00000000	      0.00000000	      2.99714145	      5.20885226	      0.00000000	     -0.00000000	     -0.00000000	    868.84154591	      3.25777708	      1.75871111	      0.00000000	     -0.00000000	      0.00000000	   -872.44065355	      0.00000000	      0.00000000	      0.00000000	      0.00000000	      0.00000000	      0.00000000	      0.95215045	      5.99020965	      0.00000000
      0.34409585	     -0.00000000	      6.95148343	     -0.00000000	      0.00000000	     -0.00000000	      0.00000000	      2.99609784	      5.25041790	     -0.00000000	      0.00000000	     -0.00000000	    871.92617199	      3.25686057	      1.77350874	     -0.00000000	      0.00000000	     -0.00000000	   -874.59436917	      0.00000000	      0.00000000	      0.00000000	      0.00000000	      0.00000000	      0.00000000	      0.95183803	      6.03936682	     -0.00000000
      0.34466999	      0.00000000	      7.04410161	     -0.00000000	      0.00000000	     -0.00000000	      0.00000000	      2.99432004	      5.31801740	     -0.00000000	      0.00000000	     -0.00000000	    876.95213656	      3.25503155	      1.79719329	     -0.00000000	      0.00000000	     -0.00000000	   -878.21016360	      0.00000000	      0.00000000	      0.00000000	      0.00000000	      0.00000000	      0.00000000	      0.95128232	      6.11931391	     -0.00000000
      0.34521101	      0.00000000	      7.13123693	     -0.00000000	      0.00000000	     -0.00000000	     -0.00000000	      2.99245265	      5.38175806	     -0.00000000	      0.00000000	     -0.00000000	    881.62769640	      3.25055779	      1.81647027	     -0.00000000	      0.00000000	     -0.00000000	   -882.78102409	      0.00000000	      0.00000000	      0.00000000	      0.00000000	      0.00000000	      0.00000000	      0.95047454	      6.19429619	     -0.00000000
      0.34561472	     -0.00000000	      7.19602165	     -0.00000000	      0.00000000	     -0.00000000	      0.00000000	      2.99118799	      5.42880499	     -0.00000000	      0.00000000	     -0.00000000	    885.21232106	      3.25107526	      1.83492855	     -0.00000000	      0.00000000	     -0.00000000	   -884.46266251	      0.00000000	      0.00000000	      0.00000000	      0.00000000	      0.00000000	      0.00000000	      0.95023887	      6.25033092	     -0.00000000
      0.34601843	      0.00000000	      7.26078653	     -0.00000000	     -0.00000000	     -0.00000000	     -0.00000000	      2.98972673	      5.47607820	     -0.00000000	     -0.00000000	     -0.00000000	    888.71414446	      3.24803479	      1.84952167	     -0.00000000	     -0.00000000	     -0.00000000	   -887.68736382	      0.00000000	      0.00000000	      0.00000000	      0.00000000	      0.00000000	      0.00000000	      0.94964717	      6.30606319	     -0.00000000
      0.34651756	     -0.00000000	      7.34061425	     -0.00000000	     -0.00000000	      0.00000000	      0.00000000	      2.98801383	      5.53404206	      0.00000000	     -0.00000000	     -0.00000000	    893.12514884	      3.24749047	      1.87095240	      0.00000000	     -0.00000000	      0.00000000	   -890.21885573	      0.00000000	      0.00000000	      0.00000000	      0.00000000	      0.00000000	      0.00000000	      0.94921867	      6.37499222	      0.00000000
      0.34701668	     -0.00000000	      7.42041393	     -0.00000000	      0.00000000	      0.00000000	      0.00000000	      2.98599293	      5.59237095	     -0.00000000	      0.00000000	     -0.00000000	    897.40437569	      3.24138043	      1.88631942	     -0.00000000	      0.00000000	      0.00000000	   -895.17227715	      0.00000000	      0.00000000	      0.00000000	      0.00000000	      0.00000000	      0.00000000	      0.94823313	      6.44345107	     -0.00000000
      0.34737744	      0.00000000	      7.47783418	     -0.00000000	      0.00000000	     -0.00000000	     -0.00000000	      2.98475677	      5.63385288	     -0.00000000	      0.00000000	     -0.00000000	    900.63987448	      3.24267790	      1.90353976	     -0.00000000	      0.00000000	     -0.00000000	   -896.19954652	      0.00000000	      0.00000000	      0.00000000	      0.00000000	      0.00000000	      0.00000000	      0.94807226	      6.49314330	     -0.00000000
      0.34773821	      0.00000000	      7.53526307	      0.00000000	      0.00000000	      0.00000000	     -0.00000000	      2.98331892	      5.67561568	     -0.00000000	      0.00000000	     -0.00000000	    903.78409873	      3.24017322	      1.91662499	     -0.00000000	      0.00000000	      0.00000000	   -898.88953940	      0.00000000	      0.00000000	      0.00000000	      0.00000000	      0.00000000	      0.00000000	      0.94753280	      6.54254084	      0.00000000
      0.34823304	     -0.00000000	      7.61382844	      0.00000000	      0.00000000	     -0.00000000	      0.00000000	      2.98139958	      5.73252683	      0.00000000	      0.00000000	     -0.00000000	    908.15413729	      3.23892061	      1.93687458	     -0.00000000	      0.00000000	     -0.00000000	   -901.57757288	      0.00000000	      0.00000000	      0.00000000	      0.00000000	      0.00000000	      0.00000000	      0.94699623	      6.61027568	      0.00000000
      0.34872787	      0.00000000	      7.69232209	      0.00000000	      0.00000000	     -0.00000000	     -0.00000000	      2.97925074	      5.78964268	     -0.00000000	      0.00000000	     -0.00000000	    912.43251570	      3.23383674	      1.95291237	     -0.00000000	      0.00000000	     -0.00000000	   -905.92833210	      0.00000000	      0.00000000	      0.00000000	      0.00000000	      0.00000000	      0.00000000	      0.94607234	      6.67763764	     -0.00000000
      0.34911412	      0.00000000	      7.75336053	      0.00000000	      0.00000000	      0.00000000	     -0.00000000	      2.97773871	      5.83366250	     -0.00000000	      0.00000000	      0.00000000	    915.88496219	      3.23426855	      1.97015406	     -0.00000000	      0.00000000	      0.00000000	   -907.34207343	      0.00000000	      0.00000000	      0.00000000	      0.00000000	      0.00000000	      0.00000000	      0.94577416	      6.73035083	     -0.00000000
      0.34950038	      0.00000000	      7.81438652	      0.00000000	      0.00000000	      0.00000000	     -0.00000000	      2.97603073	      5.87793088	     -0.00000000	      0.00000000	      0.00000000	    919.25055064	      3.23114812	      1.98350612	     -0.00000000	      0.00000000	      0.00000000	   -910.31195801	      0.00000000	      0.00000000	      0.00000000	      0.00000000	      0.00000000	      0.00000000	      0.94512061	      6.78276938	      0.00000000
      0.34996737	      0.00000000	      7.88795786	     -0.00000000	      0.00000000	     -0.00000000	      0.00000000	      2.97404875	      5.93103345	     -0.00000000	      0.00000000	     -0.00000000	    923.39131054	      3.23009391	      2.00255174	     -0.00000000	      0.00000000	     -0.00000000	   -912.66048673	      0.00000000	      0.00000000	      0.00000000	      0.00000000	      0.00000000	      0.00000000	      0.94458753	      6.84616349	     -0.00000000
      0.35043435	     -0.00000000	      7.96147381	      0.00000000	      0.00000000	     -0.00000000	      0.00000000	      2.97184446	      5.98436226	     -0.00000000	      0.00000000	     -0.00000000	    927.43912752	      3.22525333	      2.01742356	     -0.00000000	      0.00000000	     -0.00000000	   -916.66316461	      0.00000000	      0.00000000	      0.00000000	      0.00000000	      0.00000000	      0.00000000	      0.94367267	      6.90920391	     -0.00000000
      0.35083450	     -0.00000000	      8.02423857	      0.00000000	      0.00000000	      0.00000000	     -0.00000000	      2.97011573	      6.02950456	      0.00000000	      0.00000000	      0.00000000	    931.01811430	      3.22532887	      2.03472446	     -0.00000000	      0.00000000	     -0.00000000	   -918.18083098	      0.00000000	      0.00000000	      0.00000000	      0.00000000	      0.00000000	      0.00000000	      0.94329505	      6.96334312	      0.00000000
      0.35123465	      0.00000000	      8.08698669	      0.00000000	     -0.00000000	      0.00000000	     -0.00000000	      2.96817886	      6.07491266	      0.00000000	     -0.00000000	      0.00000000	    934.50366556	      3.22166389	      2.04790841	      0.00000000	     -0.00000000	      0.00000000	   -921.34418749	      0.00000000	      0.00000000	      0.00000000	      0.00000000	      0.00000000	      0.00000000	      0.94254283	      7.01716873	      0.00000000
      0.35167429	      0.00000000	      8.15572099	      0.00000000	      0.00000000	      0.00000000	     -0.00000000	      2.96615771	      6.12435370	     -0.00000000	      0.00000000	      0.00000000	    938.41603093	      3.22073836	      2.06573654	     -0.00000000	      0.00000000	      0.00000000	   -923.40400064	      0.00000000	      0.00000000	      0.00000000	      0.00000000	      0.00000000	      0.00000000	      0.94201234	      7.07636012	     -0.00000000
      0.35211394	      0.00000000	      8.22440777	     -0.00000000	      0.00000000	     -0.00000000	     -0.00000000	      2.96393382	      6.17401202	     -0.00000000	      0.00000000	     -0.00000000	    942.24147231	      3.21634534	      2.07972683	     -0.00000000	      0.00000000	     -0.00000000	   -926.98628554	      0.00000000	      0.00000000	      0.00000000	      0.00000000	      0.00000000	      0.00000000	      0.94113241	      7.13523066	     -0.00000000
      0.35255358	     -0.00000000	      8.29285025	      0.00000000	     -0.00000000	      0.00000000	      0.00000000	      2.96187519	      6.22308528	      0.00000000	     -0.00000000	      0.00000000	    946.18299283	      3.21629425	      2.09842747	      0.00000000	     -0.00000000	      0.00000000	   -928.59225819	      0.00000000	      0.00000000	      0.00000000	      0.00000000	      0.00000000	      0.00000000	      0.94067035	      7.19421890	      0.00000000
      0.35299323	      0.00000000	      8.36130135	      0.00000000	      0.00000000	     -0.00000000	      0.00000000	      2.95950629	      6.27261300	     -0.00000000	      0.00000000	      0.00000000	    949.97726805	      3.21050626	      2.11079154	     -0.00000000	      0.00000000	     -0.00000000	   -932.74275731	      0.00000000	      0.00000000	      0.00000000	      0.00000000	      0.00000000	      0.00000000	      0.93963573	      7.25275774	      0.00000000
      0.35336805	     -0.00000000	      8.41942352	     -0.00000000	     -0.00000000	      0.00000000	      0.00000000	      2.95770277	      6.31419082	      0.00000000	     -0.00000000	      0.00000000	    953.35126959	      3.21077672	      2.12701222	      0.00000000	     -0.00000000	      0.00000000	   -933.92010721	      0.00000000	      0.00000000	      0.00000000	      0.00000000	      0.00000000	      0.00000000	      0.93925860	      7.30285980	      0.00000000
      0.35374288	      0.00000000	      8.47753911	     -0.00000000	      0.00000000	     -0.00000000	     -0.00000000	      2.95569667	      6.35605042	     -0.00000000	      0.00000000	     -0.00000000	    956.63040108	      3.20736708	      2.13915689	     -0.00000000	      0.00000000	     -0.00000000	   -936.72988947	      0.00000000	      0.00000000	      0.00000000	      0.00000000	      0.00000000	      0.00000000	      0.93851340	      7.35266222	     -0.00000000
      0.35417100	      0.00000000	      8.54373703	     -0.00000000	     -0.00000000	     -0.00000000	     -0.00000000	      2.95348866	      6.40348374	      0.00000000	     -0.00000000	      0.00000000	    960.44363703	      3.20593181	      2.15569645	      0.00000000	     -0.00000000	     -0.00000000	   -938.80619142	      0.00000000	      0.00000000	      0.00000000	      0.00000000	      0.00000000	      0.00000000	      0.93789663	      7.40957327	     -0.00000000
      0.35459913	      0.00000000	      8.60986941	     -0.00000000	      0.00000000	      0.00000000	      0.00000000	      2.95112357	      6.45105243	     -0.00000000	      0.00000000	      0.00000000	    964.19196670	      3.20195432	      2.16939253	     -0.00000000	      0.00000000	      0.00000000	   -941.99995178	      0.00000000	      0.00000000	      0.00000000	      0.00000000	      0.00000000	      0.00000000	      0.93702179	      7.46622034	     -0.00000000
      0.35500037	     -0.00000000	      8.67167208	      0.00000000	      0.00000000	      0.00000000	      0.00000000	      2.94899323	      6.49525727	      0.00000000	      0.00000000	      0.00000000	    967.77361993	      3.20069654	      2.18491714	      0.00000000	      0.00000000	      0.00000000	   -943.85406910	      0.00000000	      0.00000000	      0.00000000	      0.00000000	      0.00000000	      0.00000000	      0.93643787	      7.51934246	      0.00000000
      0.35540162	     -0.00000000	      8.73341706	      0.00000000	      0.00000000	     -0.00000000	      0.00000000	      2.94672433	      6.53958407	     -0.00000000	      0.00000000	      0.00000000	    971.29739347	      3.19719094	      2.19792224	     -0.00000000	      0.00000000	     -0.00000000	   -946.69853836	      0.00000000	      0.00000000	      0.00000000	      0.00000000	      0.00000000	      0.00000000	      0.93562583	      7.57223139	     -0.00000000
      0.35579851	     -0.00000000	      8.79433887	      0.00000000	      0.00000000	      0.00000000	      0.00000000	      2.94453401	      6.58313421	     -0.00000000	      0.00000000	      0.00000000	    974.83244724	      3.19546576	      2.21267878	     -0.00000000	      0.00000000	     -0.00000000	   -948.70103260	      0.00000000	      0.00000000	      0.00000000	      0.00000000	      0.00000000	      0.00000000	      0.93498755	      7.62454289	     -0.00000000
      0.35619540	      0.00000000	      8.85518495	     -0.00000000	      0.00000000	     -0.00000000	      0.00000000	      2.94224534	      6.62672377	     -0.00000000	      0.00000000	      0.00000000	    978.33124473	      3.19231100	      2.22581687	     -0.00000000	      0.00000000	     -0.00000000	   -951.32656569	      0.00000000	      0.00000000	      0.00000000	      0.00000000	      0.00000000	      0.00000000	      0.93420191	      7.67666971	     -0.00000000
      0.35658239	      0.00000000	      8.91438146	     -0.00000000	     -0.00000000	      0.00000000	     -0.00000000	      2.94003363	      6.66901278	      0.00000000	     -0.00000000	      0.00000000	    981.77199425	      3.19022417	      2.23969041	      0.00000000	     -0.00000000	      0.00000000	   -953.41613837	      0.00000000	      0.00000000	      0.00000000	      0.00000000	      0.00000000	      0.00000000	      0.93352713	      7.72745276	      0.00000000
      0.35707921	      0.00000000	      8.99022713	     -0.00000000	      0.00000000	     -0.00000000	     -0.00000000	      2.93715103	      6.72315581	     -0.00000000	      0.00000000	     -0.00000000	    986.19114172	      3.18748048	      2.25738357	     -0.00000000	      0.00000000	     -0.00000000	   -956.09493836	      0.00000000	      0.00000000	      0.00000000	      0.00000000	      0.00000000	      0.00000000	      0.93264556	      7.79250257	     -0.00000000
      0.35727973	      0.00000000	      9.02081456	     -0.00000000	      0.00000000	     -0.00000000	     -0.00000000	      2.93592248	      6.74507329	     -0.00000000	      0.00000000	     -0.00000000	    987.94608547	      3.18529174	      2.26330541	     -0.00000000	      0.00000000	     -0.00000000	   -957.65668743	      0.00000000	      0.00000000	      0.00000000	      0.00000000	      0.00000000	      0.00000000	      0.93218036	      7.81864798	     -0.00000000
      0.35748024	     -0.00000000	      9.05134696	      0.00000000	      0.00000000	      0.00000000	     -0.00000000	      2.93471568	      6.76688642	      0.00000000	      0.00000000	      0.00000000	    989.71801384	      3.18383619	      2.27006687	     -0.00000000	      0.00000000	      0.00000000	   -958.87311516	      0.00000000	      0.00000000	      0.00000000	      0.00000000	      0.00000000	      0.00000000	      0.93178436	      7.84480656	      0.00000000
      0.35790698	      0.00000000	      9.11607165	      0.00000000	     -0.00000000	      0.00000000	     -0.00000000	      2.93211090	      6.81307645	      0.00000000	     -0.00000000	      0.00000000	    993.48385653	      3.18219722	      2.28645985	      0.00000000	     -0.00000000	      0.00000000	   -960.69425399	      0.00000000	      0.00000000	      0.00000000	      0.00000000	      0.00000000	      0.00000000	      0.93106152	      7.90042879	      0.00000000
      0.35833372	      0.00000000	      9.18041821	      0.00000000	     -0.00000000	      0.00000000	     -0.00000000	      2.92915455	      6.85943748	      0.00000000	     -0.00000000	      0.00000000	    997.07049013	      3.17778871	      2.30058252	      0.00000000	     -0.00000000	      0.00000000	   -963.56168858	      0.00000000	      0.00000000	      0.00000000	      0.00000000	      0.00000000	      0.00000000	      0.93001742	      7.95563317	      0.00000000
      0.35871080	      0.00000000	      9.23673673	     -0.00000000	      0.00000000	      0.00000000	     -0.00000000	      2.92644169	      6.89999606	     -0.00000000	      0.00000000	      0.00000000	   1000.19858525	      3.17624026	      2.31648643	     -0.00000000	      0.00000000	     -0.00000000	   -964.81264699	      0.00000000	      0.00000000	      0.00000000	      0.00000000	      0.00000000	      0.00000000	      0.92927851	      8.00425707	     -0.00000000
      0.35908788	     -0.00000000	      9.29256963	      0.00000000	     -0.00000000	      0.00000000	     -0.00000000	      2.92340533	      6.94059117	      0.00000000	     -0.00000000	      0.00000000	   1003.15655742	      3.17245839	      2.33065179	      0.00000000	     -0.00000000	      0.00000000	   -966.86722885	      0.00000000	      0.00000000	      0.00000000	      0.00000000	      0.00000000	      0.00000000	      0.92827163	      8.05240698	      0.00000000
      0.35942484	      0.00000000	      9.34193501	     -0.00000000	      0.00000000	     -0.00000000	      0.00000000	      2.92054374	      6.97657037	     -0.00000000	      0.00000000	      0.00000000	   1005.72629484	      3.16976327	      2.34467791	     -0.00000000	      0.00000000	     -0.00000000	   -968.20865200	      0.00000000	      0.00000000	      0.00000000	      0.00000000	      0.00000000	      0.00000000	      0.92739900	      8.09513038	     -0.00000000
      0.35990671	     -0.00000000	      9.41158882	      0.00000000	      0.00000000	     -0.00000000	      0.00000000	      2.91620561	      7.02746965	     -0.00000000	      0.00000000	      0.00000000	   1009.27755182	      3.16682912	      2.36665086	     -0.00000000	      0.00000000	     -0.00000000	   -969.41223489	      0.00000000	      0.00000000	      0.00000000	      0.00000000	      0.00000000	      0.00000000	      0.92617720	      8.15563363	     -0.00000000
      0.36031944	      0.00000000	      9.47044005	     -0.00000000	      0.00000000	     -0.00000000	      0.00000000	      2.91198791	      7.07109631	     -0.00000000	      0.00000000	      0.00000000	   1012.04663585	      3.15945449	      2.38071734	     -0.00000000	      0.00000000	     -0.00000000	   -972.40158721	      0.00000000	      0.00000000	      0.00000000	      0.00000000	      0.00000000	      0.00000000	      0.92459237	      8.20649666	     -0.00000000
      0.36067603	     -0.00000000	      9.52044524	      0.00000000	     -0.00000000	      0.00000000	      0.00000000	      2.90839346	      7.10784479	      0.00000000	     -0.00000000	      0.00000000	   1014.47724526	      3.15782267	      2.39862951	      0.00000000	     -0.00000000	      0.00000000	   -972.62807155	      0.00000000	      0.00000000	      0.00000000	      0.00000000	      0.00000000	      0.00000000	      0.92365018	      8.25016630	      0.00000000
      0.36103262	      0.00000000	      9.56982957	     -0.00000000	     -0.00000000	      0.00000000	     -0.00000000	      2.90445907	      7.14454931	      0.00000000	     -0.00000000	      0.00000000	   1016.72114381	      3.15261805	      2.41285062	      0.00000000	     -0.00000000	      0.00000000	   -974.32458914	      0.00000000	      0.00000000	      0.00000000	      0.00000000	      0.00000000	      0.00000000	      0.92231881	      8.29308091	      0.00000000
      0.36140656	      0.00000000	      9.62079644	     -0.00000000	      0.00000000	     -0.00000000	     -0.00000000	      2.90024762	      7.18235713	     -0.00000000	      0.00000000	     -0.00000000	   1019.03326082	      3.14879003	      2.42988102	     -0.00000000	      0.00000000	     -0.00000000	   -975.18643256	      0.00000000	      0.00000000	      0.00000000	      0.00000000	      0.00000000	      0.00000000	      0.92104670	      8.33756112	     -0.00000000
      0.36178050	     -0.00000000	      9.67097314	      0.00000000	     -0.00000000	     -0.00000000	      0.00000000	      2.89580525	      7.21976869	      0.00000000	     -0.00000000	      0.00000000	   1021.22015765	      3.14357152	      2.44556332	      0.00000000	     -0.00000000	     -0.00000000	   -976.52033232	      0.00000000	      0.00000000	      0.00000000	      0.00000000	      0.00000000	      0.00000000	      0.91960120	      8.38129877	      0.00000000
      0.36218730	     -0.00000000	      9.72457977	      0.00000000	     -0.00000000	      0.00000000	     -0.00000000	      2.89084814	      7.25969930	      0.00000000	     -0.00000000	      0.00000000	   1023.53542826	      3.13889111	      2.46392656	      0.00000000	     -0.00000000	      0.00000000	   -977.33420481	      0.00000000	      0.00000000	      0.00000000	      0.00000000	      0.00000000	      0.00000000	      0.91808852	      8.42815892	      0.00000000
      0.36259409	     -0.00000000	      9.77721298	      0.00000000	      0.00000000	     -0.00000000	     -0.00000000	      2.88563217	      7.29910634	      0.00000000	      0.00000000	     -0.00000000	   1025.70857270	      3.13246097	      2.48042420	     -0.00000000	      0.00000000	     -0.00000000	   -978.77531615	      0.00000000	      0.00000000	      0.00000000	      0.00000000	      0.00000000	      0.00000000	      0.91636472	      8.47407846	      0.00000000
      0.36288014	     -0.00000000	      9.81359524	     -0.00000000	      0.00000000	      0.00000000	     -0.00000000	      2.88189429	      7.32631117	     -0.00000000	      0.00000000	      0.00000000	   1027.20006120	      3.12849017	      2.49268080	     -0.00000000	      0.00000000	     -0.00000000	   -979.43394935	      0.00000000	      0.00000000	      0.00000000	      0.00000000	      0.00000000	      0.00000000	      0.91518533	      8.50588703	     -0.00000000
      0.36331083	     -0.00000000	      9.86738382	      0.00000000	     -0.00000000	     -0.00000000	     -0.00000000	      2.87617322	      7.36644698	      0.00000000	     -0.00000000	      0.00000000	   1029.39745912	      3.12353894	      2.51230474	      0.00000000	     -0.00000000	     -0.00000000	   -979.80058883	      0.00000000	      0.00000000	      0.00000000	      0.00000000	      0.00000000	      0.00000000	      0.91347908	      8.55302692	      0.00000000
      0.36374152	     -0.00000000	      9.92009183	     -0.00000000	      0.00000000	      0.00000000	     -0.00000000	      2.87009106	      7.40614484	     -0.00000000	      0.00000000	      0.00000000	   1031.39097016	      3.11467193	      2.52742797	     -0.00000000	      0.00000000	      0.00000000	   -981.80109401	      0.00000000	      0.00000000	      0.00000000	      0.00000000	      0.00000000	      0.00000000	      0.91134883	      8.59894120	     -0.00000000
      0.36409483	     -0.00000000	      9.96236540	      0.00000000	      0.00000000	      0.00000000	      0.00000000	      2.86517597	      7.43762065	      0.00000000	      0.00000000	      0.00000000	   1033.07339924	      3.11120653	      2.54408842	     -0.00000000	      0.00000000	      0.00000000	   -981.56044351	      0.00000000	      0.00000000	      0.00000000	      0.00000000	      0.00000000	      0.00000000	      0.90995215	      8.63608300	      0.00000000
      0.36444814	      0.00000000	     10.00391820	     -0.00000000	      0.00000000	     -0.00000000	     -0.00000000	      2.86000429	      7.46883795	     -0.00000000	      0.00000000	     -0.00000000	   1034.60923522	      3.10462163	      2.55710043	     -0.00000000	      0.00000000	     -0.00000000	   -982.65535629	      0.00000000	      0.00000000	      0.00000000	      0.00000000	      0.00000000	      0.00000000	      0.90822460	      8.67235802	     -0.00000000
      0.36480590	     -0.00000000	     10.04515355	      0.00000000	     -0.00000000	     -0.00000000	     -0.00000000	      2.85474680	      7.49965378	      0.00000000	     -0.00000000	      0.00000000	   1036.15491663	      3.09948019	      2.57189367	      0.00000000	     -0.00000000	     -0.00000000	   -982.95418691	      0.00000000	      0.00000000	      0.00000000	      0.00000000	      0.00000000	      0.00000000	      0.90660469	      8.70848477	      0.00000000
      0.36524593	      0.00000000	     10.09477721	     -0.00000000	      0.00000000	     -0.00000000	      0.00000000	      2.84811719	      7.53676787	     -0.00000000	      0.00000000	      0.00000000	   1037.96351289	      3.09245384	      2.58908755	     -0.00000000	      0.00000000	     -0.00000000	   -983.50966845	      0.00000000	      0.00000000	      0.00000000	      0.00000000	      0.00000000	      0.00000000	      0.90451434	      8.75191375	     -0.00000000
      0.36578808	     -0.00000000	     10.15423776	      0.00000000	     -0.00000000	     -0.00000000	      0.00000000	      2.83977727	      7.58115031	      0.00000000	     -0.00000000	      0.00000000	   1040.09440312	      3.08402197	      2.61018035	      0.00000000	     -0.00000000	     -0.00000000	   -983.89125728	      0.00000000	      0.00000000	      0.00000000	      0.00000000	      0.00000000	      0.00000000	      0.90192045	      8.80397498	      0.00000000
      0.36624889	     -0.00000000	     10.20341615	      0.00000000	     -0.00000000	      0.00000000	     -0.00000000	      2.83235966	      7.61813058	      0.00000000	     -0.00000000	      0.00000000	   1041.71397011	      3.07329676	      2.62368386	      0.00000000	     -0.00000000	      0.00000000	   -985.70694664	      0.00000000	      0.00000000	      0.00000000	      0.00000000	      0.00000000	      0.00000000	      0.89933025	      8.84674815	      0.00000000
      0.36656927	     -0.00000000	     10.23674389	      0.00000000	     -0.00000000	      0.00000000	      0.00000000	      2.82733125	      7.64276333	      0.00000000	     -0.00000000	      0.00000000	   1042.91629208	      3.06990873	      2.63754173	      0.00000000	     -0.00000000	      0.00000000	   -984.99332994	      0.00000000	      0.00000000	      0.00000000	      0.00000000	      0.00000000	      0.00000000	      0.89791518	      8.87605306	      0.00000000
      0.36688965	     -0.00000000	     10.26950756	     -0.00000000	     -0.00000000	     -0.00000000	      0.00000000	      2.82209909	      7.66721338	      0.00000000	     -0.00000000	     -0.00000000	   1043.99865173	      3.06367507	      2.64795827	      0.00000000	     -0.00000000	     -0.00000000	   -985.53728603	      0.00000000	      0.00000000	      0.00000000	      0.00000000	      0.00000000	      0.00000000	      0.89620502	      8.90463255	     -0.00000000
      0.36726218	      0.00000000	     10.30679354	      0.00000000	     -0.00000000	      0.00000000	      0.00000000	      2.81600534	      7.69487141	      0.00000000	     -0.00000000	      0.00000000	   1045.25094928	      3.05765999	      2.66126297	      0.00000000	     -0.00000000	      0.00000000	   -985.51476735	      0.00000000	      0.00000000	      0.00000000	      0.00000000	      0.00000000	      0.00000000	      0.89432255	      8.93724704	      0.00000000
      0.36763470	      0.00000000	     10.34327417	     -0.00000000	     -0.00000000	     -0.00000000	      0.00000000	      2.80977722	      7.72199020	     -0.00000000	     -0.00000000	     -0.00000000	   1046.42312590	      3.05046164	      2.67295319	     -0.00000000	     -0.00000000	     -0.00000000	   -985.96061387	      0.00000000	      0.00000000	      0.00000000	      0.00000000	      0.00000000	      0.00000000	      0.89230633	      8.96905353	     -0.00000000
      0.36802239	     -0.00000000	     10.38034400	      0.00000000	     -0.00000000	      0.00000000	     -0.00000000	      2.80327352	      7.74938356	      0.00000000	     -0.00000000	      0.00000000	   1047.62881661	      3.04402743	      2.68606548	      0.00000000	     -0.00000000	     -0.00000000	   -985.84569645	      0.00000000	      0.00000000	      0.00000000	      0.00000000	      0.00000000	      0.00000000	      0.89029594	      9.00144565	      0.00000000
      0.36841007	     -0.00000000	     10.41656682	      0.00000000	     -0.00000000	      0.00000000	      0.00000000	      2.79662676	      7.77621802	      0.00000000	     -0.00000000	      0.00000000	   1048.74803814	      3.03622187	      2.69730736	      0.00000000	     -0.00000000	      0.00000000	   -986.28806136	      0.00000000	      0.00000000	      0.00000000	      0.00000000	      0.00000000	      0.00000000	      0.88813338	      9.03297465	      0.00000000
      0.36875923	      0.00000000	     10.44842895	     -0.00000000	     -0.00000000	     -0.00000000	      0.00000000	      2.79062653	      7.79967630	      0.00000000	     -0.00000000	     -0.00000000	   1049.74594758	      3.03010290	      2.70823781	      0.00000000	     -0.00000000	     -0.00000000	   -986.19135225	      0.00000000	      0.00000000	      0.00000000	      0.00000000	      0.00000000	      0.00000000	      0.88626257	      9.06076710	      0.00000000
      0.36920767	     -0.00000000	     10.48833394	     -0.00000000	      0.00000000	     -0.00000000	      0.00000000	      2.78284946	      7.82895391	     -0.00000000	      0.00000000	     -0.00000000	   1050.98275303	      3.02242608	      2.72214165	     -0.00000000	      0.00000000	     -0.00000000	   -985.88870868	      0.00000000	      0.00000000	      0.00000000	      0.00000000	      0.00000000	      0.00000000	      0.88386007	      9.09557120	     -0.00000000
      0.36965611	     -0.00000000	     10.52718266	      0.00000000	      0.00000000	     -0.00000000	     -0.00000000	      2.77484035	      7.85764387	      0.00000000	      0.00000000	     -0.00000000	   1052.07726533	      3.01186132	      2.73229523	      0.00000000	      0.00000000	     -0.00000000	   -986.84142118	      0.00000000	      0.00000000	      0.00000000	      0.00000000	      0.00000000	      0.00000000	      0.88115248	      9.12919880	      0.00000000
      0.36999348	      0.00000000	     10.55561187	      0.00000000	      0.00000000	      0.00000000	      0.00000000	      2.76892697	      7.87825626	     -0.00000000	      0.00000000	      0.00000000	   1052.96471013	      3.00717762	      2.74347021	     -0.00000000	      0.00000000	     -0.00000000	   -985.96194673	      0.00000000	      0.00000000	      0.00000000	      0.00000000	      0.00000000	      0.00000000	      0.87942697	      9.15405087	      0.00000000
      0.37033085	     -0.00000000	     10.58348677	      0.00000000	     -0.00000000	      0.00000000	     -0.00000000	      2.76283546	      7.89866831	      0.00000000	     -0.00000000	      0.00000000	   1053.74283448	      2.99985499	      2.75134984	      0.00000000	     -0.00000000	      0.00000000	   -986.26991662	      0.00000000	      0.00000000	      0.00000000	      0.00000000	      0.00000000	      0.00000000	      0.87743021	      9.17819305	      0.00000000
      0.37060028	      0.00000000	     10.60529938	     -0.00000000	     -0.00000000	     -0.00000000	      0.00000000	      2.75797579	      7.91453178	      0.00000000	     -0.00000000	     -0.00000000	   1054.36519159	      2.99471106	      2.75830343	      0.00000000	     -0.00000000	     -0.00000000	   -986.14809645	      0.00000000	      0.00000000	      0.00000000	      0.00000000	      0.00000000	      0.00000000	      0.87589850	      9.19712957	      0.00000000
      0.37100911	     -0.00000000	     10.63764900	      0.00000000	      0.00000000	      0.00000000	     -0.00000000	      2.75060837	      7.93787762	     -0.00000000	      0.00000000	      0.00000000	   1055.30956750	      2.98801620	      2.76988477	     -0.00000000	      0.00000000	      0.00000000	   -985.37909031	      0.00000000	      0.00000000	      0.00000000	      0.00000000	      0.00000000	      0.00000000	      0.87367325	      9.22528493	      0.00000000
      0.37141794	      0.00000000	     10.66921760	     -0.00000000	     -0.00000000	     -0.00000000	     -0.00000000	      2.74300539	      7.96092129	      0.00000000	     -0.00000000	     -0.00000000	   1056.10717632	      2.97782166	      2.77704971	      0.00000000	     -0.00000000	     -0.00000000	   -986.18992855	      0.00000000	      0.00000000	      0.00000000	      0.00000000	      0.00000000	      0.00000000	      0.87108844	      9.25245551	     -0.00000000
      0.37176189	      0.00000000	     10.69504555	     -0.00000000	     -0.00000000	     -0.00000000	     -0.00000000	      2.73675063	      7.97935021	     -0.00000000	     -0.00000000	     -0.00000000	   1056.85932313	      2.97287675	      2.78708579	      0.00000000	     -0.00000000	     -0.00000000	   -985.10485429	      0.00000000	      0.00000000	      0.00000000	      0.00000000	      0.00000000	      0.00000000	      0.86926412	      9.27495731	     -0.00000000
      0.37210584	     -0.00000000	     10.72035276	      0.00000000	     -0.00000000	      0.00000000	     -0.00000000	      2.73030842	      7.99763866	      0.00000000	     -0.00000000	      0.00000000	   1057.49429744	      2.96498235	      2.79344080	      0.00000000	     -0.00000000	      0.00000000	   -985.36613676	      0.00000000	      0.00000000	      0.00000000	      0.00000000	      0.00000000	      0.00000000	      0.86713921	      9.29675142	      0.00000000
      0.37245277	      0.00000000	     10.74525872	      0.00000000	     -0.00000000	      0.00000000	     -0.00000000	      2.72386104	      8.01540591	      0.00000000	     -0.00000000	      0.00000000	   1058.16080946	      2.95873337	      2.80164123	      0.00000000	     -0.00000000	      0.00000000	   -984.77306481	      0.00000000	      0.00000000	      0.00000000	      0.00000000	      0.00000000	      0.00000000	      0.86515761	      9.31831942	      0.00000000
      0.37279969	      0.00000000	     10.76961422	      0.00000000	      0.00000000	     -0.00000000	     -0.00000000	      2.71732100	      8.03283034	      0.00000000	      0.00000000	      0.00000000	   1058.76659100	      2.95135747	      2.80829654	     -0.00000000	      0.00000000	     -0.00000000	   -984.66828759	      0.00000000	      0.00000000	      0.00000000	      0.00000000	      0.00000000	      0.00000000	      0.86305648	      9.33930210	      0.00000000
      0.37318625	     -0.00000000	     10.79606232	      0.00000000	     -0.00000000	      0.00000000	      0.00000000	      2.71005184	      8.05156466	      0.00000000	     -0.00000000	      0.00000000	   1059.44668271	      2.94428011	      2.81680260	      0.00000000	     -0.00000000	      0.00000000	   -983.95881817	      0.00000000	      0.00000000	      0.00000000	      0.00000000	      0.00000000	      0.00000000	      0.86081949	      9.36215824	      0.00000000
      0.37357280	      0.00000000	     10.82185930	      0.00000000	      0.00000000	      0.00000000	      0.00000000	      2.70265669	      8.06992921	     -0.00000000	      0.00000000	      0.00000000	   1060.04387781	      2.93552031	      2.82305933	     -0.00000000	      0.00000000	      0.00000000	   -983.99493098	      0.00000000	      0.00000000	      0.00000000	      0.00000000	      0.00000000	      0.00000000	      0.85840681	      9.38429296	      0.00000000
      0.37388810	     -0.00000000	     10.84237752	      0.00000000	     -0.00000000	     -0.00000000	     -0.00000000	      2.69665140	      8.08437027	      0.00000000	     -0.00000000	     -0.00000000	   1060.54216248	      2.92946411	      2.82925708	      0.00000000	     -0.00000000	     -0.00000000	   -983.46934633	      0.00000000	      0.00000000	      0.00000000	      0.00000000	      0.00000000	      0.00000000	      0.85654039	      9.40196871	      0.00000000
      0.37431222	      0.00000000	     10.86927389	     -0.00000000	      0.00000000	      0.00000000	     -0.00000000	      2.68855637	      8.10317395	     -0.00000000	      0.00000000	      0.00000000	   1061.19480576	      2.92175201	      2.83784486	     -0.00000000	      0.00000000	     -0.00000000	   -982.50262550	      0.00000000	      0.00000000	      0.00000000	      0.00000000	      0.00000000	      0.00000000	      0.85406412	      9.42515160	     -0.00000000
      0.37473633	      0.00000000	     10.89546090	      0.00000000	     -0.00000000	      0.00000000	      0.00000000	      2.68025047	      8.12172400	      0.00000000	     -0.00000000	      0.00000000	   1061.70996838	      2.91073405	      2.84221142	      0.00000000	     -0.00000000	      0.00000000	   -983.05242274	      0.00000000	      0.00000000	      0.00000000	      0.00000000	      0.00000000	      0.00000000	      0.85125078	      9.44742626	      0.00000000
      0.37506024	      0.00000000	     10.91486840	      0.00000000	     -0.00000000	     -0.00000000	      0.00000000	      2.67406093	      8.13505011	      0.00000000	     -0.00000000	     -0.00000000	   1062.19118183	      2.90588714	      2.84958575	      0.00000000	     -0.00000000	     -0.00000000	   -981.73374232	      0.00000000	      0.00000000	      0.00000000	      0.00000000	      0.00000000	      0.00000000	      0.84944956	      9.46420383	      0.00000000
      0.37538414	      0.00000000	     10.93389517	     -0.00000000	      0.00000000	      0.00000000	      0.00000000	      2.66771389	      8.14832838	     -0.00000000	      0.00000000	      0.00000000	   1062.57055469	      2.89839147	      2.85364435	     -0.00000000	      0.00000000	     -0.00000000	   -981.64649113	      0.00000000	      0.00000000	      0.00000000	      0.00000000	      0.00000000	      0.00000000	      0.84738082	      9.48042139	     -0.00000000
      0.37567927	      0.00000000	     10.95083830	     -0.00000000	      0.00000000	     -0.00000000	      0.00000000	      2.66195541	      8.16001879	     -0.00000000	      0.00000000	     -0.00000000	   1062.92638733	      2.89242500	      2.85822661	     -0.00000000	      0.00000000	     -0.00000000	   -981.12772709	      0.00000000	      0.00000000	      0.00000000	      0.00000000	      0.00000000	      0.00000000	      0.84557713	      9.49491819	     -0.00000000
      0.37611342	      0.00000000	     10.97509448	     -0.00000000	     -0.00000000	      0.00000000	      0.00000000	      2.65352495	      8.17652656	      0.00000000	     -0.00000000	      0.00000000	   1063.46598682	      2.88507319	      2.86642801	      0.00000000	     -0.00000000	     -0.00000000	   -979.63631911	      0.00000000	      0.00000000	      0.00000000	      0.00000000	      0.00000000	      0.00000000	      0.84305793	      9.51576546	      0.00000000
      0.37648103	      0.00000000	     10.99514719	     -0.00000000	     -0.00000000	     -0.00000000	     -0.00000000	      2.64613116	      8.19055585	      0.00000000	     -0.00000000	     -0.00000000	   1063.75746575	      2.87437815	      2.86780878	      0.00000000	     -0.00000000	     -0.00000000	   -980.47247905	      0.00000000	      0.00000000	      0.00000000	      0.00000000	      0.00000000	      0.00000000	      0.84047567	      9.53261098	      0.00000000
      0.37680961	      0.00000000	     11.01252614	      0.00000000	      0.00000000	      0.00000000	     -0.00000000	      2.63974249	      8.20217472	      0.00000000	      0.00000000	      0.00000000	   1064.14653264	      2.86955954	      2.87454497	      0.00000000	      0.00000000	     -0.00000000	   -978.91743516	      0.00000000	      0.00000000	      0.00000000	      0.00000000	      0.00000000	      0.00000000	      0.83863267	      9.54757667	      0.00000000
      0.37713818	      0.00000000	     11.02956204	     -0.00000000	     -0.00000000	      0.00000000	     -0.00000000	      2.63317519	      8.21383071	     -0.00000000	     -0.00000000	      0.00000000	   1064.41893982	      2.86159210	      2.87735416	     -0.00000000	     -0.00000000	      0.00000000	   -978.84388228	      0.00000000	      0.00000000	      0.00000000	      0.00000000	      0.00000000	      0.00000000	      0.83647356	      9.56197313	     -0.00000000
      0.37747586	     -0.00000000	     11.04661436	     -0.00000000	      0.00000000	      0.00000000	     -0.00000000	      2.62649252	      8.22526889	     -0.00000000	      0.00000000	      0.00000000	   1064.73304408	      2.85508553	      2.88209865	     -0.00000000	      0.00000000	      0.00000000	   -977.93216473	      0.00000000	      0.00000000	      0.00000000	      0.00000000	      0.00000000	      0.00000000	      0.83441704	      9.57650220	     -0.00000000
      0.37781354	     -0.00000000	     11.06327059	      0.00000000	      0.00000000	      0.00000000	      0.00000000	      2.61973949	      8.23648880	      0.00000000	      0.00000000	      0.00000000	   1064.99638778	      2.84754728	      2.88544505	      0.00000000	      0.00000000	     -0.00000000	   -977.48784657	      0.00000000	      0.00000000	      0.00000000	      0.00000000	      0.00000000	      0.00000000	      0.83225432	      9.59059128	      0.00000000
      0.37819358	     -0.00000000	     11.08150189	      0.00000000	     -0.00000000	      0.00000000	      0.00000000	      2.61217607	      8.24858345	      0.00000000	     -0.00000000	      0.00000000	   1065.30672535	      2.84019303	      2.89038477	      0.00000000	     -0.00000000	      0.00000000	   -976.41118511	      0.00000000	      0.00000000	      0.00000000	      0.00000000	      0.00000000	      0.00000000	      0.82992762	      9.60608336	      0.00000000
      0.37857362	     -0.00000000	     11.09926010	      0.00000000	      0.00000000	      0.00000000	     -0.00000000	      2.60450555	      8.26046699	      0.00000000	      0.00000000	      0.00000000	   1065.54098550	      2.83112857	      2.89306889	     -0.00000000	      0.00000000	      0.00000000	   -976.12486128	      0.00000000	      0.00000000	      0.00000000	      0.00000000	      0.00000000	      0.00000000	      0.82742699	      9.62100951	      0.00000000
      0.37888916	     -0.00000000	     11.11359814	      0.00000000	     -0.00000000	      0.00000000	     -0.00000000	      2.59818560	      8.26987721	      0.00000000	     -0.00000000	      0.00000000	   1065.75820456	      2.82485028	      2.89665798	      0.00000000	     -0.00000000	      0.00000000	   -975.26104143	      0.00000000	      0.00000000	      0.00000000	      0.00000000	      0.00000000	      0.00000000	      0.82547113	      9.63314473	      0.00000000
      0.37929530	      0.00000000	     11.13155662	      0.00000000	      0.00000000	      0.00000000	      0.00000000	      2.59003184	      8.28158804	     -0.00000000	      0.00000000	      0.00000000	   1066.01576153	      2.81675368	      2.90107131	     -0.00000000	      0.00000000	     -0.00000000	   -974.12431004	      0.00000000	      0.00000000	      0.00000000	      0.00000000	      0.00000000	      0.00000000	      0.82294806	      9.64832018	      0.00000000
      0.37970144	      0.00000000	     11.14900628	     -0.00000000	      0.00000000	     -0.00000000	     -0.00000000	      2.58176516	      8.29307500	     -0.00000000	      0.00000000	      0.00000000	   1066.19117744	      2.80680566	      2.90303167	     -0.00000000	      0.00000000	     -0.00000000	   -973.84833239	      0.00000000	      0.00000000	      0.00000000	      0.00000000	      0.00000000	      0.00000000	      0.82023736	      9.66288529	     -0.00000000
      0.38002185	      0.00000000	     11.16235646	     -0.00000000	      0.00000000	     -0.00000000	      0.00000000	      2.57532031	      8.30161997	     -0.00000000	      0.00000000	     -0.00000000	   1066.36908229	      2.80072429	      2.90657514	     -0.00000000	      0.00000000	     -0.00000000	   -972.75256148	      0.00000000	      0.00000000	      0.00000000	      0.00000000	      0.00000000	      0.00000000	      0.81827103	      9.67415391	     -0.00000000
      0.38034227	      0.00000000	     11.17540373	     -0.00000000	     -0.00000000	     -0.00000000	     -0.00000000	      2.56880552	      8.31004006	     -0.00000000	     -0.00000000	     -0.00000000	   1066.49568874	      2.79346450	      2.90856186	     -0.00000000	     -0.00000000	     -0.00000000	   -972.20751182	      0.00000000	      0.00000000	      0.00000000	      0.00000000	      0.00000000	      0.00000000	      0.81618570	      9.68505259	     -0.00000000
      0.38071726	      0.00000000	     11.19024051	     -0.00000000	     -0.00000000	     -0.00000000	     -0.00000000	      2.56122778	      8.31942436	     -0.00000000	     -0.00000000	      0.00000000	   1066.66350102	      2.78613822	      2.91215369	      0.00000000	     -0.00000000	     -0.00000000	   -970.97767564	      0.00000000	      0.00000000	      0.00000000	      0.00000000	      0.00000000	      0.00000000	      0.81385828	      9.69752069	     -0.00000000
      0.38109226	      0.00000000	     11.20468215	      0.00000000	     -0.00000000	      0.00000000	     -0.00000000	      2.55354889	      8.32866981	      0.00000000	     -0.00000000	      0.00000000	   1066.75712046	      2.77704965	      2.91343078	      0.00000000	     -0.00000000	      0.00000000	   -970.57815542	      0.00000000	      0.00000000	      0.00000000	      0.00000000	      0.00000000	      0.00000000	      0.81135367	      9.70948662	      0.00000000
      0.38140797	      0.00000000	     11.21648351	      0.00000000	      0.00000000	     -0.00000000	      0.00000000	      2.54714345	      8.33602719	     -0.00000000	      0.00000000	      0.00000000	   1066.86472962	      2.77074304	      2.91601869	     -0.00000000	      0.00000000	     -0.00000000	   -969.56971661	      0.00000000	      0.00000000	      0.00000000	      0.00000000	      0.00000000	      0.00000000	      0.80937633	      9.71935650	     -0.00000000
      0.38180534	     -0.00000000	     11.23092388	      0.00000000	     -0.00000000	      0.00000000	     -0.00000000	      2.53905869	      8.34497872	      0.00000000	     -0.00000000	      0.00000000	   1066.97488921	      2.76256146	      2.91881708	      0.00000000	     -0.00000000	      0.00000000	   -968.39504376	      0.00000000	      0.00000000	      0.00000000	      0.00000000	      0.00000000	      0.00000000	      0.80686113	      9.73138979	      0.00000000
      0.38220270	      0.00000000	     11.24493253	      0.00000000	      0.00000000	     -0.00000000	     -0.00000000	      2.53090239	      8.35370719	     -0.00000000	      0.00000000	      0.00000000	   1067.02729376	      2.75316370	      2.91994730	     -0.00000000	      0.00000000	     -0.00000000	   -967.78789789	      0.00000000	      0.00000000	      0.00000000	      0.00000000	      0.00000000	      0.00000000	      0.80422327	      9.74293413	     -0.00000000
      0.38244459	      0.00000000	     11.25322973	     -0.00000000	     -0.00000000	     -0.00000000	     -0.00000000	      2.52595839	      8.35878300	     -0.00000000	     -0.00000000	     -0.00000000	   1067.06609395	      2.74794676	      2.92116565	     -0.00000000	     -0.00000000	     -0.00000000	   -967.16129486	      0.00000000	      0.00000000	      0.00000000	      0.00000000	      0.00000000	      0.00000000	      0.80266641	      9.74979904	     -0.00000000
      0.38282262	     -0.00000000	     11.26584737	      0.00000000	      0.00000000	     -0.00000000	     -0.00000000	      2.51828034	      8.36632203	      0.00000000	      0.00000000	      0.00000000	   1067.14783718	      2.74087921	      2.92427592	      0.00000000	      0.00000000	     -0.00000000	   -965.63463840	      0.00000000	      0.00000000	      0.00000000	      0.00000000	      0.00000000	      0.00000000	      0.80033940	      9.76030901	      0.00000000
      0.38320065	     -0.00000000	     11.27813207	      0.00000000	      0.00000000	      0.00000000	     -0.00000000	      2.51045515	      8.37388144	      0.00000000	      0.00000000	      0.00000000	   1067.12450993	      2.73102030	      2.92379919	      0.00000000	      0.00000000	     -0.00000000	   -965.45182191	      0.00000000	      0.00000000	      0.00000000	      0.00000000	      0.00000000	      0.00000000	      0.79773466	      9.77028272	      0.00000000
      0.38352141	     -0.00000000	     11.28820038	     -0.00000000	      0.00000000	     -0.00000000	      0.00000000	      2.50394210	      8.37974061	     -0.00000000	      0.00000000	     -0.00000000	   1067.17548769	      2.72525874	      2.92648068	     -0.00000000	      0.00000000	     -0.00000000	   -964.00870274	      0.00000000	      0.00000000	      0.00000000	      0.00000000	      0.00000000	      0.00000000	      0.79578124	      9.77865191	     -0.00000000
      0.38384217	      0.00000000	     11.29803542	      0.00000000	      0.00000000	      0.00000000	      0.00000000	      2.49733435	      8.38559998	     -0.00000000	      0.00000000	      0.00000000	   1067.15756967	      2.71768437	      2.92682024	     -0.00000000	      0.00000000	      0.00000000	   -963.43954287	      0.00000000	      0.00000000	      0.00000000	      0.00000000	      0.00000000	      0.00000000	      0.79364763	      9.78665728	      0.00000000
      0.38417667	     -0.00000000	     11.30798544	     -0.00000000	     -0.00000000	     -0.00000000	      0.00000000	      2.49049522	      8.39135116	     -0.00000000	     -0.00000000	      0.00000000	   1067.16229404	      2.71087730	      2.92840918	     -0.00000000	     -0.00000000	     -0.00000000	   -962.29769612	      0.00000000	      0.00000000	      0.00000000	      0.00000000	      0.00000000	      0.00000000	      0.79152996	      9.79482630	     -0.00000000
      0.38458262	     -0.00000000	     11.31968649	      0.00000000	      0.00000000	      0.00000000	     -0.00000000	      2.48217392	      8.39806768	      0.00000000	      0.00000000	      0.00000000	   1067.14122044	      2.70225798	      2.92974330	      0.00000000	      0.00000000	      0.00000000	   -961.06984077	      0.00000000	      0.00000000	      0.00000000	      0.00000000	      0.00000000	      0.00000000	      0.78892376	      9.80437561	      0.00000000
      0.38498857	     -0.00000000	     11.33099113	      0.00000000	     -0.00000000	      0.00000000	      0.00000000	      2.47381769	      8.40453315	      0.00000000	     -0.00000000	      0.00000000	   1067.08322744	      2.69299796	      2.93011898	      0.00000000	     -0.00000000	     -0.00000000	   -960.13855344	      0.00000000	      0.00000000	      0.00000000	      0.00000000	      0.00000000	      0.00000000	      0.78625355	      9.81351601	      0.00000000
      0.38534542	     -0.00000000	     11.34058172	      0.00000000	      0.00000000	      0.00000000	     -0.00000000	      2.46650800	      8.40986160	      0.00000000	      0.00000000	      0.00000000	   1067.04288951	      2.68560144	      2.93123822	      0.00000000	      0.00000000	      0.00000000	   -958.94020103	      0.00000000	      0.00000000	      0.00000000	      0.00000000	      0.00000000	      0.00000000	      0.78397954	      9.82130596	      0.00000000
      0.38570227	     -0.00000000	     11.34988360	      0.00000000	      0.00000000	     -0.00000000	     -0.00000000	      2.45916143	      8.41503438	     -0.00000000	      0.00000000	      0.00000000	   1066.96738686	      2.67748353	      2.93133852	     -0.00000000	      0.00000000	     -0.00000000	   -958.08429632	      0.00000000	      0.00000000	      0.00000000	      0.00000000	      0.00000000	      0.00000000	      0.78163401	      9.82877597	     -0.00000000
      0.38607100	      0.00000000	     11.35916241	      0.00000000	      0.00000000	      0.00000000	      0.00000000	      2.45161844	      8.42001303	     -0.00000000	      0.00000000	      0.00000000	   1066.90795026	      2.67005810	      2.93251427	     -0.00000000	      0.00000000	     -0.00000000	   -956.71285639	      0.00000000	      0.00000000	      0.00000000	      0.00000000	      0.00000000	      0.00000000	      0.77930561	      9.83628158	      0.00000000
      0.38643973	      0.00000000	     11.36815753	      0.00000000	      0.00000000	      0.00000000	     -0.00000000	      2.44400853	      8.42490635	     -0.00000000	      0.00000000	      0.00000000	   1066.79294279	      2.66128345	      2.93188148	     -0.00000000	      0.00000000	     -0.00000000	   -955.99494924	      0.00000000	      0.00000000	      0.00000000	      0.00000000	      0.00000000	      0.00000000	      0.77684389	      9.84341697	      0.00000000
      0.38669073	      0.00000000	     11.37409344	      0.00000000	      0.00000000	      0.00000000	      0.00000000	      2.43885831	      8.42802688	     -0.00000000	      0.00000000	      0.00000000	   1066.72661946	      2.65589546	      2.93210902	     -0.00000000	      0.00000000	     -0.00000000	   -955.21105323	      0.00000000	      0.00000000	      0.00000000	      0.00000000	      0.00000000	      0.00000000	      0.77522618	      9.84815814	      0.00000000
      0.38706618	     -0.00000000	     11.38269129	      0.00000000	      0.00000000	      0.00000000	     -0.00000000	      2.43120768	      8.43236282	      0.00000000	      0.00000000	      0.00000000	   1066.65046026	      2.64886130	      2.93362552	     -0.00000000	      0.00000000	      0.00000000	   -953.52212896	      0.00000000	      0.00000000	      0.00000000	      0.00000000	      0.00000000	      0.00000000	      0.77290820	      9.85508876	      0.00000000
      0.38744162	     -0.00000000	     11.39104199	     -0.00000000	      0.00000000	     -0.00000000	     -0.00000000	      2.42341975	      8.43679596	     -0.00000000	      0.00000000	     -0.00000000	   1066.47235921	      2.63901369	      2.93148913	     -0.00000000	      0.00000000	     -0.00000000	   -953.21560572	      0.00000000	      0.00000000	      0.00000000	      0.00000000	      0.00000000	      0.00000000	      0.77031273	      9.86155265	     -0.00000000
      0.38775396	     -0.00000000	     11.39770605	     -0.00000000	      0.00000000	      0.00000000	     -0.00000000	      2.41707708	      8.43997793	     -0.00000000	      0.00000000	      0.00000000	   1066.40172609	      2.63348584	      2.93295326	     -0.00000000	      0.00000000	     -0.00000000	   -951.63440028	      0.00000000	      0.00000000	      0.00000000	      0.00000000	      0.00000000	      0.00000000	      0.76841769	      9.86691008	     -0.00000000
      0.38806630	     -0.00000000	     11.40420424	     -0.00000000	     -0.00000000	     -0.00000000	      0.00000000	      2.41064770	      8.44321647	     -0.00000000	     -0.00000000	     -0.00000000	   1066.26563629	      2.62615481	      2.93206637	     -0.00000000	     -0.00000000	     -0.00000000	   -950.94109409	      0.00000000	      0.00000000	      0.00000000	      0.00000000	      0.00000000	      0.00000000	      0.76634510	      9.87196116	     -0.00000000
      0.38839824	     -0.00000000	     11.41086883	     -0.00000000	      0.00000000	     -0.00000000	     -0.00000000	      2.40387357	      8.44635027	     -0.00000000	      0.00000000	      0.00000000	   1066.14846518	      2.61945886	      2.93240502	     -0.00000000	      0.00000000	     -0.00000000	   -949.65514784	      0.00000000	      0.00000000	      0.00000000	      0.00000000	      0.00000000	      0.00000000	      0.76425163	      9.87720945	     -0.00000000
      0.38873017	     -0.00000000	     11.41732858	      0.00000000	      0.00000000	     -0.00000000	      0.00000000	      2.39706414	      8.44940463	      0.00000000	      0.00000000	      0.00000000	   1065.99758495	      2.61196485	      2.93164300	      0.00000000	      0.00000000	     -0.00000000	   -948.75986407	      0.00000000	      0.00000000	      0.00000000	      0.00000000	      0.00000000	      0.00000000	      0.76208025	      9.88220448	      0.00000000
      0.38909601	      0.00000000	     11.42417527	      0.00000000	      0.00000000	     -0.00000000	     -0.00000000	      2.38961620	      8.45244492	      0.00000000	      0.00000000	      0.00000000	   1065.85560728	      2.60473772	      2.93199607	      0.00000000	      0.00000000	     -0.00000000	   -947.25358099	      0.00000000	      0.00000000	      0.00000000	      0.00000000	      0.00000000	      0.00000000	      0.75979038	      9.88755681	      0.00000000
      0.38946185	      0.00000000	     11.43079498	     -0.00000000	      0.00000000	     -0.00000000	      0.00000000	      2.38209787	      8.45546752	     -0.00000000	      0.00000000	     -0.00000000	   1065.65449491	      2.59596932	      2.93029081	     -0.00000000	      0.00000000	     -0.00000000	   -946.50853126	      0.00000000	      0.00000000	      0.00000000	      0.00000000	      0.00000000	      0.00000000	      0.75734957	      9.89257051	     -0.00000000
      0.38975650	     -0.00000000	     11.43591953	      0.00000000	      0.00000000	      0.00000000	      0.00000000	      2.37610153	      8.45762259	      0.00000000	      0.00000000	      0.00000000	   1065.52114577	      2.58999797	      2.93021650	      0.00000000	      0.00000000	      0.00000000	   -945.36104034	      0.00000000	      0.00000000	      0.00000000	      0.00000000	      0.00000000	      0.00000000	      0.75549258	      9.89652007	      0.00000000
      0.39014500	      0.00000000	     11.44242283	     -0.00000000	     -0.00000000	     -0.00000000	      0.00000000	      2.36821740	      8.46023191	     -0.00000000	     -0.00000000	     -0.00000000	   1065.34612742	      2.58242428	      2.93039380	     -0.00000000	     -0.00000000	     -0.00000000	   -943.69303954	      0.00000000	      0.00000000	      0.00000000	      0.00000000	      0.00000000	      0.00000000	      0.75307534	      9.90152818	     -0.00000000
      0.39053349	      0.00000000	     11.44869808	     -0.00000000	      0.00000000	     -0.00000000	     -0.00000000	      2.36022665	      8.46290688	     -0.00000000	      0.00000000	     -0.00000000	   1065.08605754	      2.57253243	      2.92751149	     -0.00000000	      0.00000000	     -0.00000000	   -943.17745279	      0.00000000	      0.00000000	      0.00000000	      0.00000000	      0.00000000	      0.00000000	      0.75043091	      9.90612757	     -0.00000000
      0.39083731	     -0.00000000	     11.45336935	      0.00000000	     -0.00000000	     -0.00000000	      0.00000000	      2.35409923	      8.46456561	      0.00000000	     -0.00000000	      0.00000000	   1064.95140337	      2.56712719	      2.92813679	      0.00000000	     -0.00000000	     -0.00000000	   -941.60602965	      0.00000000	      0.00000000	      0.00000000	      0.00000000	      0.00000000	      0.00000000	      0.74859448	      9.90972067	      0.00000000
      0.39114113	     -0.00000000	     11.45790995	      0.00000000	      0.00000000	      0.00000000	      0.00000000	      2.34790072	      8.46628604	      0.00000000	      0.00000000	      0.00000000	   1064.76066965	      2.56017327	      2.92672409	      0.00000000	      0.00000000	      0.00000000	   -940.80633397	      0.00000000	      0.00000000	      0.00000000	      0.00000000	      0.00000000	      0.00000000	      0.74660630	      9.91305991	      0.00000000
      0.39148509	      0.00000000	     11.46283476	     -0.00000000	     -0.00000000	     -0.00000000	      0.00000000	      2.34094565	      8.46794566	     -0.00000000	     -0.00000000	      0.00000000	   1064.57406921	      2.55341908	      2.92646744	     -0.00000000	     -0.00000000	     -0.00000000	   -939.33775601	      0.00000000	      0.00000000	      0.00000000	      0.00000000	      0.00000000	      0.00000000	      0.74446750	      9.91674782	     -0.00000000
      0.39182905	     -0.00000000	     11.46758208	     -0.00000000	      0.00000000	     -0.00000000	     -0.00000000	      2.33394128	      8.46958932	     -0.00000000	      0.00000000	      0.00000000	   1064.34269316	      2.54550918	      2.92465128	     -0.00000000	      0.00000000	     -0.00000000	   -938.44555387	      0.00000000	      0.00000000	      0.00000000	      0.00000000	      0.00000000	      0.00000000	      0.74221629	      9.92017485	     -0.00000000
      0.39215274	      0.00000000	     11.47185011	     -0.00000000	     -0.00000000	      0.00000000	      0.00000000	      2.32740297	      8.47088206	     -0.00000000	     -0.00000000	      0.00000000	   1064.14840917	      2.53898771	      2.92404270	      0.00000000	     -0.00000000	      0.00000000	   -937.14109754	      0.00000000	      0.00000000	      0.00000000	      0.00000000	      0.00000000	      0.00000000	      0.74019055	      9.92330467	     -0.00000000
      0.39254882	     -0.00000000	     11.47684138	     -0.00000000	      0.00000000	      0.00000000	     -0.00000000	      2.31940701	      8.47229503	     -0.00000000	      0.00000000	      0.00000000	   1063.89874147	      2.53089868	      2.92306093	     -0.00000000	      0.00000000	     -0.00000000	   -935.59644457	      0.00000000	      0.00000000	      0.00000000	      0.00000000	      0.00000000	      0.00000000	      0.73770321	      9.92691920	     -0.00000000
      0.39294491	      0.00000000	     11.48160316	     -0.00000000	     -0.00000000	      0.00000000	      0.00000000	      2.31136811	      8.47364783	     -0.00000000	     -0.00000000	      0.00000000	   1063.60396806	      2.52170110	      2.92055068	     -0.00000000	     -0.00000000	     -0.00000000	   -934.60701168	      0.00000000	      0.00000000	      0.00000000	      0.00000000	      0.00000000	      0.00000000	      0.73510902	      9.93023046	     -0.00000000
      0.39319368	     -0.00000000	     11.48445525	      0.00000000	      0.00000000	     -0.00000000	      0.00000000	      2.30635442	      8.47432668	      0.00000000	      0.00000000	      0.00000000	   1063.43350965	      2.51651475	      2.91967674	     -0.00000000	      0.00000000	     -0.00000000	   -933.68760796	      0.00000000	      0.00000000	      0.00000000	      0.00000000	      0.00000000	      0.00000000	      0.73353935	      9.93223981	      0.00000000
      0.39359643	      0.00000000	     11.48883296	      0.00000000	     -0.00000000	      0.00000000	     -0.00000000	      2.29833562	      8.47504937	      0.00000000	     -0.00000000	      0.00000000	   1063.20825084	      2.50989729	      2.92046450	      0.00000000	     -0.00000000	     -0.00000000	   -931.30054425	      0.00000000	      0.00000000	      0.00000000	      0.00000000	      0.00000000	      0.00000000	      0.73117612	      9.93543993	      0.00000000
      0.39391841	     -0.00000000	     11.49224282	     -0.00000000	      0.00000000	     -0.00000000	     -0.00000000	      2.29172315	      8.47601751	     -0.00000000	      0.00000000	     -0.00000000	   1062.88195843	      2.50031333	      2.91549244	     -0.00000000	      0.00000000	     -0.00000000	   -931.55714838	      0.00000000	      0.00000000	      0.00000000	      0.00000000	      0.00000000	      0.00000000	      0.72886506	      9.93753229	     -0.00000000
      0.39424040	     -0.00000000	     11.49540142	      0.00000000	     -0.00000000	      0.00000000	      0.00000000	      2.28535119	      8.47628642	      0.00000000	     -0.00000000	      0.00000000	   1062.70369447	      2.49543990	      2.91652142	      0.00000000	     -0.00000000	     -0.00000000	   -929.43574151	      0.00000000	      0.00000000	      0.00000000	      0.00000000	      0.00000000	      0.00000000	      0.72702096	      9.93982554	      0.00000000
      0.39456238	     -0.00000000	     11.49847332	     -0.00000000	     -0.00000000	     -0.00000000	      0.00000000	      2.27882995	      8.47683434	      0.00000000	     -0.00000000	      0.00000000	   1062.41497949	      2.48734422	      2.91332884	      0.00000000	     -0.00000000	     -0.00000000	   -928.94206803	      0.00000000	      0.00000000	      0.00000000	      0.00000000	      0.00000000	      0.00000000	      0.72486083	      9.94175139	     -0.00000000
      0.39488298	      0.00000000	     11.50133761	     -0.00000000	     -0.00000000	      0.00000000	     -0.00000000	      2.27245534	      8.47699124	     -0.00000000	     -0.00000000	      0.00000000	   1062.19484613	      2.48150812	      2.91295900	      0.00000000	     -0.00000000	      0.00000000	   -927.32566147	      0.00000000	      0.00000000	      0.00000000	      0.00000000	      0.00000000	      0.00000000	      0.72293163	      9.94369727	     -0.00000000
      0.39520358	      0.00000000	     11.50408634	     -0.00000000	      0.00000000	     -0.00000000	     -0.00000000	      2.26601662	      8.47722061	     -0.00000000	      0.00000000	     -0.00000000	   1061.92064097	      2.47417218	      2.91058636	     -0.00000000	      0.00000000	     -0.00000000	   -926.46874959	      0.00000000	      0.00000000	      0.00000000	      0.00000000	      0.00000000	      0.00000000	      0.72085653	      9.94540502	     -0.00000000
      0.39551620	      0.00000000	     11.50660889	     -0.00000000	     -0.00000000	     -0.00000000	     -0.00000000	      2.25979398	      8.47722068	      0.00000000	     -0.00000000	      0.00000000	   1061.67950783	      2.46797058	      2.90944526	      0.00000000	     -0.00000000	     -0.00000000	   -925.15149288	      0.00000000	      0.00000000	      0.00000000	      0.00000000	      0.00000000	      0.00000000	      0.71892904	      9.94701645	     -0.00000000
      0.39590413	      0.00000000	     11.50955216	     -0.00000000	      0.00000000	      0.00000000	      0.00000000	      2.25208610	      8.47707659	     -0.00000000	      0.00000000	      0.00000000	   1061.37411884	      2.46028427	      2.90796134	     -0.00000000	      0.00000000	      0.00000000	   -923.51311335	      0.00000000	      0.00000000	      0.00000000	      0.00000000	      0.00000000	      0.00000000	      0.71654108	      9.94885121	     -0.00000000
      0.39629205	      0.00000000	     11.51232077	     -0.00000000	     -0.00000000	      0.00000000	     -0.00000000	      2.24432532	      8.47694860	      0.00000000	     -0.00000000	      0.00000000	   1061.01638857	      2.45121142	      2.90458644	      0.00000000	     -0.00000000	      0.00000000	   -922.58075020	      0.00000000	      0.00000000	      0.00000000	      0.00000000	      0.00000000	      0.00000000	      0.71401965	      9.95040504	     -0.00000000
      0.39658364	     -0.00000000	     11.51424563	      0.00000000	      0.00000000	      0.00000000	     -0.00000000	      2.23856218	      8.47660011	      0.00000000	      0.00000000	      0.00000000	   1060.78330171	      2.44562430	      2.90359495	      0.00000000	      0.00000000	     -0.00000000	   -921.25501839	      0.00000000	      0.00000000	      0.00000000	      0.00000000	      0.00000000	      0.00000000	      0.71224823	      9.95154659	      0.00000000
      0.39695075	     -0.00000000	     11.51651635	     -0.00000000	      0.00000000	      0.00000000	      0.00000000	      2.23130818	      8.47606821	     -0.00000000	      0.00000000	      0.00000000	   1060.47743475	      2.43837462	      2.90199855	     -0.00000000	      0.00000000	      0.00000000	   -919.69695163	      0.00000000	      0.00000000	      0.00000000	      0.00000000	      0.00000000	      0.00000000	      0.70999949	      9.95282894	     -0.00000000
      0.39731786	     -0.00000000	     11.51863547	     -0.00000000	     -0.00000000	     -0.00000000	     -0.00000000	      2.22401941	      8.47552983	     -0.00000000	     -0.00000000	     -0.00000000	   1060.13280913	      2.43011970	      2.89901396	      0.00000000	     -0.00000000	     -0.00000000	   -918.65351933	      0.00000000	      0.00000000	      0.00000000	      0.00000000	      0.00000000	      0.00000000	      0.70765478	      9.95388513	     -0.00000000
      0.39761193	      0.00000000	     11.52019626	     -0.00000000	      0.00000000	     -0.00000000	     -0.00000000	      2.21822684	      8.47491631	     -0.00000000	      0.00000000	      0.00000000	   1059.87639220	      2.42423281	      2.89751607	     -0.00000000	      0.00000000	     -0.00000000	   -917.45015704	      0.00000000	      0.00000000	      0.00000000	      0.00000000	      0.00000000	      0.00000000	      0.70585050	      9.95467630	     -0.00000000
      0.39800327	      0.00000000	     11.52209390	      0.00000000	      0.00000000	      0.00000000	      0.00000000	      2.21056718	      8.47388726	     -0.00000000	      0.00000000	      0.00000000	   1059.55275337	      2.41710462	      2.89637480	     -0.00000000	      0.00000000	      0.00000000	   -915.49100852	      0.00000000	      0.00000000	      0.00000000	      0.00000000	      0.00000000	      0.00000000	      0.70352225	      9.95563496	     -0.00000000
      0.39839461	      0.00000000	     11.52387494	      0.00000000	     -0.00000000	      0.00000000	     -0.00000000	      2.20276073	      8.47313617	      0.00000000	     -0.00000000	      0.00000000	   1059.11236253	      2.40660390	      2.89072839	      0.00000000	     -0.00000000	     -0.00000000	   -915.25944970	      0.00000000	      0.00000000	      0.00000000	      0.00000000	      0.00000000	      0.00000000	      0.70086533	      9.95618082	      0.00000000
      0.39867238	      0.00000000	     11.52495856	     -0.00000000	      0.00000000	     -0.00000000	     -0.00000000	      2.19739859	      8.47209046	     -0.00000000	      0.00000000	     -0.00000000	   1058.90971455	      2.40261467	      2.89121569	     -0.00000000	      0.00000000	     -0.00000000	   -913.32649130	      0.00000000	      0.00000000	      0.00000000	      0.00000000	      0.00000000	      0.00000000	      0.69932330	      9.95672641	     -0.00000000
      0.39895016	      0.00000000	     11.52599602	     -0.00000000	      0.00000000	     -0.00000000	     -0.00000000	      2.19194035	      8.47124502	     -0.00000000	      0.00000000	     -0.00000000	   1058.63316466	      2.39646289	      2.88882277	     -0.00000000	      0.00000000	     -0.00000000	   -912.50215123	      0.00000000	      0.00000000	      0.00000000	      0.00000000	      0.00000000	      0.00000000	      0.69757008	      9.95703237	     -0.00000000
      0.39928221	      0.00000000	     11.52709730	     -0.00000000	     -0.00000000	      0.00000000	      0.00000000	      2.18548134	      8.47000899	      0.00000000	     -0.00000000	      0.00000000	   1058.33522988	      2.39022042	      2.88737105	      0.00000000	     -0.00000000	     -0.00000000	   -910.95073783	      0.00000000	      0.00000000	      0.00000000	      0.00000000	      0.00000000	      0.00000000	      0.69558646	      9.95737743	      0.00000000
      0.39961427	     -0.00000000	     11.52809569	     -0.00000000	      0.00000000	     -0.00000000	      0.00000000	      2.17898342	      8.46881269	     -0.00000000	      0.00000000	     -0.00000000	   1057.99796588	      2.38290386	      2.88444744	     -0.00000000	      0.00000000	     -0.00000000	   -909.95380251	      0.00000000	      0.00000000	      0.00000000	      0.00000000	      0.00000000	      0.00000000	      0.69349990	      9.95753232	     -0.00000000
      0.39993414	      0.00000000	     11.52892354	      0.00000000	     -0.00000000	     -0.00000000	      0.00000000	      2.17277962	      8.46746307	      0.00000000	     -0.00000000	      0.00000000	   1057.69851586	      2.37674480	      2.88274962	      0.00000000	     -0.00000000	     -0.00000000	   -908.54118274	      0.00000000	      0.00000000	      0.00000000	      0.00000000	      0.00000000	      0.00000000	      0.69158032	      9.95764500	      0.00000000
      0.40031862	     -0.00000000	     11.52977586	     -0.00000000	      0.00000000	     -0.00000000	      0.00000000	      2.16532719	      8.46576142	     -0.00000000	      0.00000000	     -0.00000000	   1057.32559084	      2.36909100	      2.88031016	     -0.00000000	      0.00000000	     -0.00000000	   -906.97696781	      0.00000000	      0.00000000	      0.00000000	      0.00000000	      0.00000000	      0.00000000	      0.68925200	      9.95763095	     -0.00000000
      0.40070310	      0.00000000	     11.53048135	     -0.00000000	      0.00000000	     -0.00000000	      0.00000000	      2.15786571	      8.46401233	     -0.00000000	      0.00000000	     -0.00000000	   1056.92890568	      2.36086848	      2.87704380	     -0.00000000	      0.00000000	     -0.00000000	   -905.71141834	      0.00000000	      0.00000000	      0.00000000	      0.00000000	      0.00000000	      0.00000000	      0.68687175	      9.95743413	     -0.00000000
      0.40103819	      0.00000000	     11.53095606	     -0.00000000	      0.00000000	     -0.00000000	     -0.00000000	      2.15140989	      8.46231093	     -0.00000000	      0.00000000	     -0.00000000	   1056.60099451	      2.35436643	      2.87501694	     -0.00000000	      0.00000000	     -0.00000000	   -904.27174205	      0.00000000	      0.00000000	      0.00000000	      0.00000000	      0.00000000	      0.00000000	      0.68486605	      9.95720013	     -0.00000000
      0.40137329	      0.00000000	     11.53132631	      0.00000000	     -0.00000000	     -0.00000000	      0.00000000	      2.14494127	      8.46059358	      0.00000000	     -0.00000000	      0.00000000	   1056.25089565	      2.34730089	      2.87218761	      0.00000000	     -0.00000000	     -0.00000000	   -903.12750832	      0.00000000	      0.00000000	      0.00000000	      0.00000000	      0.00000000	      0.00000000	      0.68280803	      9.95682127	      0.00000000
      0.40172777	     -0.00000000	     11.53157672	     -0.00000000	     -0.00000000	      0.00000000	      0.00000000	      2.13815568	      8.45857829	      0.00000000	     -0.00000000	      0.00000000	   1055.90488978	      2.34068421	      2.87027465	      0.00000000	     -0.00000000	      0.00000000	   -901.48057948	      0.00000000	      0.00000000	      0.00000000	      0.00000000	      0.00000000	      0.00000000	      0.68071897	      9.95637532	      0.00000000
      0.40208224	      0.00000000	     11.53172833	     -0.00000000	     -0.00000000	      0.00000000	     -0.00000000	      2.13132407	      8.45663231	     -0.00000000	     -0.00000000	      0.00000000	   1055.51223501	      2.33276853	      2.86657329	     -0.00000000	     -0.00000000	     -0.00000000	   -900.51056034	      0.00000000	      0.00000000	      0.00000000	      0.00000000	      0.00000000	      0.00000000	      0.67850565	      9.95572074	     -0.00000000
      0.40235285	      0.00000000	     11.53174444	     -0.00000000	     -0.00000000	     -0.00000000	     -0.00000000	      2.12616007	      8.45498185	     -0.00000000	     -0.00000000	     -0.00000000	   1055.23734895	      2.32755860	      2.86481605	     -0.00000000	     -0.00000000	     -0.00000000	   -899.34420187	      0.00000000	      0.00000000	      0.00000000	      0.00000000	      0.00000000	      0.00000000	      0.67690051	      9.95521056	     -0.00000000
      0.40272950	      0.00000000	     11.53163517	      0.00000000	     -0.00000000	      0.00000000	      0.00000000	      2.11902330	      8.45250912	      0.00000000	     -0.00000000	      0.00000000	   1054.87472919	      2.32102234	      2.86326884	      0.00000000	     -0.00000000	     -0.00000000	   -897.35688000	      0.00000000	      0.00000000	      0.00000000	      0.00000000	      0.00000000	      0.00000000	      0.67474045	      9.95445099	      0.00000000
      0.40310614	     -0.00000000	     11.53145631	      0.00000000	      0.00000000	      0.00000000	     -0.00000000	      2.11175281	      8.45033574	     -0.00000000	      0.00000000	      0.00000000	   1054.40295178	      2.31129743	      2.85739550	     -0.00000000	      0.00000000	      0.00000000	   -897.02864722	      0.00000000	      0.00000000	      0.00000000	      0.00000000	      0.00000000	      0.00000000	      0.67227076	      9.95333098	      0.00000000
      0.40338663	     -0.00000000	     11.53117232	      0.00000000	      0.00000000	     -0.00000000	      0.00000000	      2.10650581	      8.44825163	     -0.00000000	      0.00000000	      0.00000000	   1054.15543578	      2.30728343	      2.85729528	     -0.00000000	      0.00000000	     -0.00000000	   -895.11683636	      0.00000000	      0.00000000	      0.00000000	      0.00000000	      0.00000000	      0.00000000	      0.67075215	      9.95266626	     -0.00000000
      0.40366712	     -0.00000000	     11.53085802	     -0.00000000	     -0.00000000	      0.00000000	     -0.00000000	      2.10117125	      8.44637141	      0.00000000	     -0.00000000	      0.00000000	   1053.83804457	      2.30121516	      2.85441061	      0.00000000	     -0.00000000	      0.00000000	   -894.27454724	      0.00000000	      0.00000000	      0.00000000	      0.00000000	      0.00000000	      0.00000000	      0.66903375	      9.95178186	     -0.00000000
      0.40398603	     -0.00000000	     11.53039382	      0.00000000	     -0.00000000	     -0.00000000	      0.00000000	      2.09516866	      8.44404179	      0.00000000	     -0.00000000	     -0.00000000	   1053.50869114	      2.29534898	      2.85247255	      0.00000000	     -0.00000000	     -0.00000000	   -892.78626439	      0.00000000	      0.00000000	      0.00000000	      0.00000000	      0.00000000	      0.00000000	      0.66718461	      9.95077896	      0.00000000
      0.40430494	      0.00000000	     11.52985580	     -0.00000000	      0.00000000	     -0.00000000	     -0.00000000	      2.08914204	      8.44174677	     -0.00000000	      0.00000000	     -0.00000000	   1053.15023314	      2.28868128	      2.84941354	     -0.00000000	      0.00000000	     -0.00000000	   -891.72055529	      0.00000000	      0.00000000	      0.00000000	      0.00000000	      0.00000000	      0.00000000	      0.66525976	      9.94963526	     -0.00000000
      0.40464374	      0.00000000	     11.52916922	     -0.00000000	     -0.00000000	      0.00000000	     -0.00000000	      2.08279825	      8.43912640	      0.00000000	     -0.00000000	      0.00000000	   1052.79610127	      2.28249252	      2.84731667	      0.00000000	     -0.00000000	      0.00000000	   -890.13026612	      0.00000000	      0.00000000	      0.00000000	      0.00000000	      0.00000000	      0.00000000	      0.66330647	      9.94840291	     -0.00000000
      0.40498253	     -0.00000000	     11.52840589	     -0.00000000	     -0.00000000	      0.00000000	      0.00000000	      2.07642027	      8.43656756	      0.00000000	     -0.00000000	      0.00000000	   1052.40409079	      2.27524298	      2.84374207	      0.00000000	     -0.00000000	     -0.00000000	   -889.09948690	      0.00000000	      0.00000000	      0.00000000	      0.00000000	      0.00000000	      0.00000000	      0.66125245	      9.94700244	     -0.00000000
      0.40527725	     -0.00000000	     11.52764802	      0.00000000	     -0.00000000	      0.00000000	     -0.00000000	      2.07092166	      8.43418985	      0.00000000	     -0.00000000	      0.00000000	   1052.08587226	      2.26969592	      2.84161437	      0.00000000	     -0.00000000	      0.00000000	   -887.81357373	      0.00000000	      0.00000000	      0.00000000	      0.00000000	      0.00000000	      0.00000000	      0.65954334	      9.94577295	      0.00000000
      0.40565627	      0.00000000	     11.52656030	     -0.00000000	     -0.00000000	     -0.00000000	     -0.00000000	      2.06388666	      8.43100892	     -0.00000000	     -0.00000000	     -0.00000000	   1051.68600687	      2.26293762	      2.83933120	      0.00000000	     -0.00000000	     -0.00000000	   -885.97232575	      0.00000000	      0.00000000	      0.00000000	      0.00000000	      0.00000000	      0.00000000	      0.65738641	      9.94412747	     -0.00000000
      0.40603529	     -0.00000000	     11.52540095	     -0.00000000	      0.00000000	     -0.00000000	     -0.00000000	      2.05676683	      8.42802310	     -0.00000000	      0.00000000	     -0.00000000	   1051.20924586	      2.25395258	      2.83397722	     -0.00000000	      0.00000000	     -0.00000000	   -885.30359054	      0.00000000	      0.00000000	      0.00000000	      0.00000000	      0.00000000	      0.00000000	      0.65501516	      9.94220719	     -0.00000000
      0.40632970	     -0.00000000	     11.52437083	      0.00000000	      0.00000000	     -0.00000000	      0.00000000	      2.05137018	      8.42533299	      0.00000000	      0.00000000	     -0.00000000	   1050.91954931	      2.24948123	      2.83316855	      0.00000000	      0.00000000	     -0.00000000	   -883.48118031	      0.00000000	      0.00000000	      0.00000000	      0.00000000	      0.00000000	      0.00000000	      0.65342313	      9.94083933	      0.00000000
      0.40662411	     -0.00000000	     11.52331005	      0.00000000	      0.00000000	      0.00000000	      0.00000000	      2.04589873	      8.42282571	      0.00000000	      0.00000000	      0.00000000	   1050.56692109	      2.24316348	      2.82982416	      0.00000000	      0.00000000	      0.00000000	   -882.63009027	      0.00000000	      0.00000000	      0.00000000	      0.00000000	      0.00000000	      0.00000000	      0.65165241	      9.93926870	      0.00000000
      0.40691339	     -0.00000000	     11.52218530	      0.00000000	     -0.00000000	      0.00000000	      0.00000000	      2.04057598	      8.42020805	      0.00000000	     -0.00000000	      0.00000000	   1050.24699565	      2.23781426	      2.82766634	      0.00000000	     -0.00000000	     -0.00000000	   -881.35102952	      0.00000000	      0.00000000	      0.00000000	      0.00000000	      0.00000000	      0.00000000	      0.64999975	      9.93773429	      0.00000000
      0.40728699	     -0.00000000	     11.52063210	      0.00000000	     -0.00000000	      0.00000000	      0.00000000	      2.03373584	      8.41671931	      0.00000000	     -0.00000000	      0.00000000	   1049.84207373	      2.23123416	      2.82527603	      0.00000000	     -0.00000000	      0.00000000	   -879.53601199	      0.00000000	      0.00000000	      0.00000000	      0.00000000	      0.00000000	      0.00000000	      0.64790178	      9.93569516	      0.00000000
      0.40766059	     -0.00000000	     11.51901622	     -0.00000000	      0.00000000	      0.00000000	      0.00000000	      2.02681979	      8.41341424	     -0.00000000	      0.00000000	      0.00000000	   1049.36642422	      2.22260254	      2.82003876	     -0.00000000	      0.00000000	      0.00000000	   -878.80743590	      0.00000000	      0.00000000	      0.00000000	      0.00000000	      0.00000000	      0.00000000	      0.64560684	      9.93340440	     -0.00000000
      0.40794484	     -0.00000000	     11.51767616	      0.00000000	      0.00000000	     -0.00000000	      0.00000000	      2.02167098	      8.41058864	      0.00000000	      0.00000000	      0.00000000	   1049.07187671	      2.21812746	      2.81886349	      0.00000000	      0.00000000	     -0.00000000	   -877.16280626	      0.00000000	      0.00000000	      0.00000000	      0.00000000	      0.00000000	      0.00000000	      0.64406958	      9.93176394	      0.00000000
      0.40822909	      0.00000000	     11.51630501	     -0.00000000	     -0.00000000	      0.00000000	     -0.00000000	      2.01647099	      8.40789093	     -0.00000000	     -0.00000000	      0.00000000	   1048.73123406	      2.21230703	      2.81582350	     -0.00000000	     -0.00000000	     -0.00000000	   -876.23076853	      0.00000000	      0.00000000	      0.00000000	      0.00000000	      0.00000000	      0.00000000	      0.64240285	      9.92996712	     -0.00000000
      0.40855733	     -0.00000000	     11.51463077	      0.00000000	     -0.00000000	      0.00000000	     -0.00000000	      2.01052733	      8.40460368	      0.00000000	     -0.00000000	      0.00000000	   1048.36804242	      2.20655559	      2.81359645	      0.00000000	     -0.00000000	      0.00000000	   -874.65274331	      0.00000000	      0.00000000	      0.00000000	      0.00000000	      0.00000000	      0.00000000	      0.64057688	      9.92790498	      0.00000000
      0.40888558	     -0.00000000	     11.51290222	     -0.00000000	     -0.00000000	     -0.00000000	     -0.00000000	      2.00455151	      8.40139399	     -0.00000000	     -0.00000000	     -0.00000000	   1047.96852478	      2.19976774	      2.80991135	      0.00000000	     -0.00000000	     -0.00000000	   -873.62861884	      0.00000000	      0.00000000	      0.00000000	      0.00000000	      0.00000000	      0.00000000	      0.63865277	      9.92569523	     -0.00000000
      0.40918449	     -0.00000000	     11.51124830	      0.00000000	     -0.00000000	     -0.00000000	     -0.00000000	      1.99916068	      8.39832940	      0.00000000	     -0.00000000	     -0.00000000	   1047.62851138	      2.19435706	      2.80757231	      0.00000000	     -0.00000000	     -0.00000000	   -872.29828395	      0.00000000	      0.00000000	      0.00000000	      0.00000000	      0.00000000	      0.00000000	      0.63697959	      9.92368653	      0.00000000
      0.40955851	      0.00000000	     11.50909100	      0.00000000	     -0.00000000	      0.00000000	     -0.00000000	      1.99244154	      8.39441772	      0.00000000	     -0.00000000	      0.00000000	   1047.20552056	      2.18772881	      2.80479271	      0.00000000	     -0.00000000	      0.00000000	   -870.56896993	      0.00000000	      0.00000000	      0.00000000	      0.00000000	      0.00000000	      0.00000000	      0.63490429	      9.92110932	      0.00000000
      0.40993253	     -0.00000000	     11.50687142	      0.00000000	     -0.00000000	      0.00000000	     -0.00000000	      1.98567345	      8.39063180	      0.00000000	     -0.00000000	      0.00000000	   1046.73004996	      2.17958996	      2.79988711	      0.00000000	     -0.00000000	      0.00000000	   -869.64854151	      0.00000000	      0.00000000	      0.00000000	      0.00000000	      0.00000000	      0.00000000	      0.63268549	      9.91833118	      0.00000000
      0.41021715	     -0.00000000	     11.50509099	      0.00000000	     -0.00000000	      0.00000000	     -0.00000000	      1.98060871	      8.38751896	      0.00000000	     -0.00000000	      0.00000000	   1046.41658204	      2.17490407	      2.79818776	      0.00000000	     -0.00000000	      0.00000000	   -868.16052917	      0.00000000	      0.00000000	      0.00000000	      0.00000000	      0.00000000	      0.00000000	      0.63114841	      9.91628208	      0.00000000
      0.41050177	     -0.00000000	     11.50327738	      0.00000000	     -0.00000000	     -0.00000000	     -0.00000000	      1.97551326	      8.38448726	      0.00000000	     -0.00000000	      0.00000000	   1046.07100030	      2.16928964	      2.79518221	      0.00000000	     -0.00000000	     -0.00000000	   -867.16997767	      0.00000000	      0.00000000	      0.00000000	      0.00000000	      0.00000000	      0.00000000	      0.62952300	      9.91411383	      0.00000000
      0.41083959	      0.00000000	     11.50103987	      0.00000000	      0.00000000	      0.00000000	     -0.00000000	      1.96952523	      8.38072720	      0.00000000	      0.00000000	      0.00000000	   1045.68966750	      2.16354777	      2.79284480	      0.00000000	      0.00000000	      0.00000000	   -865.51588717	      0.00000000	      0.00000000	      0.00000000	      0.00000000	      0.00000000	      0.00000000	      0.62768800	      9.91155471	      0.00000000
      0.41117742	     -0.00000000	     11.49875797	      0.00000000	      0.00000000	      0.00000000	      0.00000000	      1.96349407	      8.37708399	      0.00000000	      0.00000000	      0.00000000	   1045.26302915	      2.15649403	      2.78865739	      0.00000000	      0.00000000	      0.00000000	   -864.56628439	      0.00000000	      0.00000000	      0.00000000	      0.00000000	      0.00000000	      0.00000000	      0.62572826	      9.90882906	      0.00000000
      0.41145226	      0.00000000	     11.49683188	     -0.00000000	      0.00000000	     -0.00000000	     -0.00000000	      1.95864313	      8.37397099	     -0.00000000	      0.00000000	     -0.00000000	   1044.94460483	      2.15165992	      2.78646685	     -0.00000000	      0.00000000	     -0.00000000	   -863.32238424	      0.00000000	      0.00000000	      0.00000000	      0.00000000	      0.00000000	      0.00000000	      0.62422569	      9.90663796	     -0.00000000
      0.41181378	     -0.00000000	     11.49422403	      0.00000000	      0.00000000	      0.00000000	     -0.00000000	      1.95229334	      8.36979607	      0.00000000	      0.00000000	      0.00000000	   1044.53279598	      2.14556607	      2.78391071	      0.00000000	      0.00000000	      0.00000000	   -861.55601543	      0.00000000	      0.00000000	      0.00000000	      0.00000000	      0.00000000	      0.00000000	      0.62227939	      9.90371616	      0.00000000
      0.41217529	      0.00000000	     11.49157560	     -0.00000000	      0.00000000	     -0.00000000	      0.00000000	      1.94588008	      8.36579783	     -0.00000000	      0.00000000	     -0.00000000	   1044.05885919	      2.13765783	      2.77879728	     -0.00000000	      0.00000000	     -0.00000000	   -860.76463842	      0.00000000	      0.00000000	      0.00000000	      0.00000000	      0.00000000	      0.00000000	      0.62015971	      9.90058160	     -0.00000000
      0.41246050	      0.00000000	     11.48939640	     -0.00000000	     -0.00000000	     -0.00000000	      0.00000000	      1.94091928	      8.36238046	     -0.00000000	     -0.00000000	      0.00000000	   1043.74330204	      2.13321845	      2.77722133	     -0.00000000	     -0.00000000	     -0.00000000	   -859.19334307	      0.00000000	      0.00000000	      0.00000000	      0.00000000	      0.00000000	      0.00000000	      0.61866738	      9.89820506	     -0.00000000
      0.41274572	      0.00000000	     11.48719402	     -0.00000000	     -0.00000000	     -0.00000000	     -0.00000000	      1.93591791	      8.35907774	     -0.00000000	     -0.00000000	     -0.00000000	   1043.38824567	      2.12762343	      2.77401529	     -0.00000000	     -0.00000000	     -0.00000000	   -858.24368327	      0.00000000	      0.00000000	      0.00000000	      0.00000000	      0.00000000	      0.00000000	      0.61706458	      9.89569519	     -0.00000000
      0.41307150	      0.00000000	     11.48460412	     -0.00000000	      0.00000000	      0.00000000	      0.00000000	      1.93026370	      8.35515320	     -0.00000000	      0.00000000	      0.00000000	   1043.01143874	      2.12214122	      2.77157902	     -0.00000000	      0.00000000	     -0.00000000	   -856.68513318	      0.00000000	      0.00000000	      0.00000000	      0.00000000	      0.00000000	      0.00000000	      0.61532657	      9.89285174	     -0.00000000
      0.41339728	     -0.00000000	     11.48197546	      0.00000000	     -0.00000000	      0.00000000	     -0.00000000	      1.92458076	      8.35131490	      0.00000000	     -0.00000000	      0.00000000	   1042.60023352	      2.11566643	      2.76772655	      0.00000000	     -0.00000000	      0.00000000	   -855.66513366	      0.00000000	      0.00000000	      0.00000000	      0.00000000	      0.00000000	      0.00000000	      0.61349505	      9.88987684	      0.00000000
      0.41368935	      0.00000000	     11.47955509	     -0.00000000	     -0.00000000	      0.00000000	     -0.00000000	      1.91953400	      8.34775028	     -0.00000000	     -0.00000000	      0.00000000	   1042.25423021	      2.11058102	      2.76524159	      0.00000000	     -0.00000000	      0.00000000	   -854.37619876	      0.00000000	      0.00000000	      0.00000000	      0.00000000	      0.00000000	      0.00000000	      0.61192690	      9.88722415	     -0.00000000
      0.41405941	      0.00000000	     11.47641833	     -0.00000000	     -0.00000000	     -0.00000000	      0.00000000	      1.91317056	      8.34316201	     -0.00000000	     -0.00000000	     -0.00000000	   1041.82177152	      2.10436498	      2.76236840	     -0.00000000	     -0.00000000	     -0.00000000	   -852.63371933	      0.00000000	      0.00000000	      0.00000000	      0.00000000	      0.00000000	      0.00000000	      0.60996684	      9.88382376	     -0.00000000
      0.41442946	     -0.00000000	     11.47324342	     -0.00000000	     -0.00000000	      0.00000000	     -0.00000000	      1.90675169	      8.33873958	      0.00000000	     -0.00000000	      0.00000000	   1041.33154928	      2.09646246	      2.75709558	      0.00000000	     -0.00000000	      0.00000000	   -851.80510062	      0.00000000	      0.00000000	      0.00000000	      0.00000000	      0.00000000	      0.00000000	      0.60784641	      9.88022371	     -0.00000000
      0.41470981	      0.00000000	     11.47075607	      0.00000000	      0.00000000	     -0.00000000	     -0.00000000	      1.90198417	      8.33513939	     -0.00000000	      0.00000000	     -0.00000000	   1041.01653906	      2.09220859	      2.75548887	     -0.00000000	      0.00000000	     -0.00000000	   -850.26094214	      0.00000000	      0.00000000	      0.00000000	      0.00000000	      0.00000000	      0.00000000	      0.60641332	      9.87759475	     -0.00000000
      0.41499016	     -0.00000000	     11.46825096	      0.00000000	      0.00000000	      0.00000000	      0.00000000	      1.89717853	      8.33165313	     -0.00000000	      0.00000000	      0.00000000	   1040.66379007	      2.08684765	      2.75230911	     -0.00000000	      0.00000000	      0.00000000	   -849.31626213	      0.00000000	      0.00000000	      0.00000000	      0.00000000	      0.00000000	      0.00000000	      0.60487457	      9.87484098	     -0.00000000
      0.41531710	      0.00000000	     11.46526164	     -0.00000000	     -0.00000000	     -0.00000000	      0.00000000	      1.89163186	      8.32744234	      0.00000000	     -0.00000000	     -0.00000000	   1040.28081364	      2.08148773	      2.74981590	      0.00000000	     -0.00000000	     -0.00000000	   -847.74733295	      0.00000000	      0.00000000	      0.00000000	      0.00000000	      0.00000000	      0.00000000	      0.60317121	      9.87165790	     -0.00000000
      0.41564404	      0.00000000	     11.46224070	     -0.00000000	     -0.00000000	      0.00000000	     -0.00000000	      1.88605439	      8.32333094	     -0.00000000	     -0.00000000	      0.00000000	   1039.86152487	      2.07507330	      2.74581000	     -0.00000000	     -0.00000000	      0.00000000	   -846.75387769	      0.00000000	      0.00000000	      0.00000000	      0.00000000	      0.00000000	      0.00000000	      0.60136843	      9.86834266	     -0.00000000
      0.41591077	      0.00000000	     11.45972517	      0.00000000	     -0.00000000	      0.00000000	      0.00000000	      1.88154582	      8.31987411	      0.00000000	     -0.00000000	      0.00000000	   1039.53898284	      2.07045648	      2.74337930	      0.00000000	     -0.00000000	      0.00000000	   -845.62150048	      0.00000000	      0.00000000	      0.00000000	      0.00000000	      0.00000000	      0.00000000	      0.59996103	      9.86565412	      0.00000000
      0.41628133	     -0.00000000	     11.45615818	     -0.00000000	      0.00000000	     -0.00000000	     -0.00000000	      1.87533781	      8.31493707	     -0.00000000	      0.00000000	     -0.00000000	   1039.11536277	      2.06482080	      2.74105822	     -0.00000000	      0.00000000	     -0.00000000	   -843.64268182	      0.00000000	      0.00000000	      0.00000000	      0.00000000	      0.00000000	      0.00000000	      0.59808646	      9.86193276	     -0.00000000
      0.41665188	      0.00000000	     11.45259243	     -0.00000000	      0.00000000	     -0.00000000	      0.00000000	      1.86900234	      8.31037371	     -0.00000000	      0.00000000	     -0.00000000	   1038.58135493	      2.05590981	      2.73408617	     -0.00000000	      0.00000000	     -0.00000000	   -843.43668923	      0.00000000	      0.00000000	      0.00000000	      0.00000000	      0.00000000	      0.00000000	      0.59589605	      9.85788704	     -0.00000000
      0.41690734	     -0.00000000	     11.45003209	      0.00000000	     -0.00000000	      0.00000000	     -0.00000000	      1.86479641	      8.30679566	      0.00000000	     -0.00000000	      0.00000000	   1038.31953762	      2.05299443	      2.73379586	      0.00000000	     -0.00000000	      0.00000000	   -841.56935991	      0.00000000	      0.00000000	      0.00000000	      0.00000000	      0.00000000	      0.00000000	      0.59470528	      9.85532903	      0.00000000
      0.41716280	      0.00000000	     11.44747998	     -0.00000000	      0.00000000	     -0.00000000	     -0.00000000	      1.86051475	      8.30343814	     -0.00000000	      0.00000000	     -0.00000000	   1037.99423225	      2.04819000	      2.73082509	     -0.00000000	      0.00000000	     -0.00000000	   -840.72391224	      0.00000000	      0.00000000	      0.00000000	      0.00000000	      0.00000000	      0.00000000	      0.59333185	      9.85259033	     -0.00000000
      0.41748546	      0.00000000	     11.44419562	     -0.00000000	     -0.00000000	     -0.00000000	      0.00000000	      1.85516507	      8.29905315	     -0.00000000	     -0.00000000	     -0.00000000	   1037.61324226	      2.04305241	      2.72835583	     -0.00000000	     -0.00000000	     -0.00000000	   -839.16517174	      0.00000000	      0.00000000	      0.00000000	      0.00000000	      0.00000000	      0.00000000	      0.59169179	      9.84917044	     -0.00000000
      0.41780813	      0.00000000	     11.44088653	     -0.00000000	      0.00000000	     -0.00000000	     -0.00000000	      1.84978401	      8.29477502	     -0.00000000	      0.00000000	     -0.00000000	   1037.19557004	      2.03684503	      2.72434337	     -0.00000000	      0.00000000	     -0.00000000	   -838.19344634	      0.00000000	      0.00000000	      0.00000000	      0.00000000	      0.00000000	      0.00000000	      0.58995084	      9.84562206	     -0.00000000
      0.41806785	     -0.00000000	     11.43817809	      0.00000000	     -0.00000000	      0.00000000	     -0.00000000	      1.84549222	      8.29123706	      0.00000000	     -0.00000000	      0.00000000	   1036.87796026	      2.03243235	      2.72191429	      0.00000000	     -0.00000000	      0.00000000	   -837.10505879	      0.00000000	      0.00000000	      0.00000000	      0.00000000	      0.00000000	      0.00000000	      0.58860955	      9.84278473	      0.00000000
      0.41843760	      0.00000000	     11.43425435	     -0.00000000	     -0.00000000	     -0.00000000	      0.00000000	      1.83944194	      8.28605840	     -0.00000000	     -0.00000000	     -0.00000000	   1036.45367066	      2.02702620	      2.71966099	     -0.00000000	     -0.00000000	     -0.00000000	   -835.09534482	      0.00000000	      0.00000000	      0.00000000	      0.00000000	      0.00000000	      0.00000000	      0.58679018	      9.83877356	     -0.00000000
      0.41880735	      0.00000000	     11.43034455	     -0.00000000	      0.00000000	     -0.00000000	      0.00000000	      1.83325193	      8.28129729	     -0.00000000	      0.00000000	     -0.00000000	   1035.90925590	      2.01804876	      2.71230387	     -0.00000000	      0.00000000	     -0.00000000	   -835.02834259	      0.00000000	      0.00000000	      0.00000000	      0.00000000	      0.00000000	      0.00000000	      0.58462627	      9.83441664	     -0.00000000
      0.41905445	      0.00000000	     11.42763029	     -0.00000000	      0.00000000	     -0.00000000	      0.00000000	      1.82928519	      8.27765916	     -0.00000000	      0.00000000	     -0.00000000	   1035.65913167	      2.01549444	      2.71224911	     -0.00000000	      0.00000000	     -0.00000000	   -833.13131070	      0.00000000	      0.00000000	      0.00000000	      0.00000000	      0.00000000	      0.00000000	      0.58352036	      9.83176152	     -0.00000000
      0.41930155	      0.00000000	     11.42493019	     -0.00000000	     -0.00000000	     -0.00000000	     -0.00000000	      1.82523990	      8.27425336	     -0.00000000	     -0.00000000	     -0.00000000	   1035.34353562	      2.01098905	      2.70940781	     -0.00000000	     -0.00000000	     -0.00000000	   -832.29493459	      0.00000000	      0.00000000	      0.00000000	      0.00000000	      0.00000000	      0.00000000	      0.58222572	      9.82892304	     -0.00000000
      0.41962666	     -0.00000000	     11.42132161	     -0.00000000	      0.00000000	     -0.00000000	      0.00000000	      1.81997482	      8.26963473	     -0.00000000	      0.00000000	     -0.00000000	   1034.95752410	      2.00596872	      2.70693079	     -0.00000000	      0.00000000	     -0.00000000	   -830.71406589	      0.00000000	      0.00000000	      0.00000000	      0.00000000	      0.00000000	      0.00000000	      0.58061475	      9.82523055	     -0.00000000
      0.41995176	      0.00000000	     11.41769463	     -0.00000000	     -0.00000000	      0.00000000	     -0.00000000	      1.81467360	      8.26514206	     -0.00000000	     -0.00000000	      0.00000000	   1034.53084560	      1.99975705	      2.70272712	     -0.00000000	     -0.00000000	     -0.00000000	   -829.78968972	      0.00000000	      0.00000000	      0.00000000	      0.00000000	      0.00000000	      0.00000000	      0.57889117	      9.82140200	     -0.00000000
      0.42021734	      0.00000000	     11.41468538	     -0.00000000	     -0.00000000	     -0.00000000	      0.00000000	      1.81039089	      8.26135730	     -0.00000000	     -0.00000000	     -0.00000000	   1034.20673845	      1.99544196	      2.70035017	      0.00000000	     -0.00000000	     -0.00000000	   -828.63220491	      0.00000000	      0.00000000	      0.00000000	      0.00000000	      0.00000000	      0.00000000	      0.57756047	      9.81831029	     -0.00000000
      0.42057501	      0.00000000	     11.41058108	     -0.00000000	     -0.00000000	     -0.00000000	     -0.00000000	      1.80465999	      8.25618414	     -0.00000000	     -0.00000000	     -0.00000000	   1033.78230964	      1.99002706	      2.69768253	     -0.00000000	     -0.00000000	     -0.00000000	   -826.87039339	      0.00000000	      0.00000000	      0.00000000	      0.00000000	      0.00000000	      0.00000000	      0.57581132	      9.81414146	     -0.00000000
      0.42093269	     -0.00000000	     11.40646909	      0.00000000	     -0.00000000	      0.00000000	      0.00000000	      1.79885787	      8.25124333	      0.00000000	     -0.00000000	      0.00000000	   1033.28831439	      1.98255734	      2.69204313	      0.00000000	     -0.00000000	      0.00000000	   -826.23797909	      0.00000000	      0.00000000	      0.00000000	      0.00000000	      0.00000000	      0.00000000	      0.57386598	      9.80975819	      0.00000000
      0.42121604	      0.00000000	     11.40313202	     -0.00000000	     -0.00000000	     -0.00000000	      0.00000000	      1.79437816	      8.24702519	     -0.00000000	     -0.00000000	     -0.00000000	   1032.97042712	      1.97887665	      2.69074473	     -0.00000000	     -0.00000000	     -0.00000000	   -824.53281066	      0.00000000	      0.00000000	      0.00000000	      0.00000000	      0.00000000	      0.00000000	      0.57254717	      9.80644240	     -0.00000000
      0.42149939	     -0.00000000	     11.39979747	      0.00000000	      0.00000000	     -0.00000000	      0.00000000	      1.78983940	      8.24299434	      0.00000000	      0.00000000	      0.00000000	   1032.59825560	      1.97358641	      2.68712147	      0.00000000	      0.00000000	     -0.00000000	   -823.71102300	      0.00000000	      0.00000000	      0.00000000	      0.00000000	      0.00000000	      0.00000000	      0.57107395	      9.80296587	      0.00000000
      0.42176860	      0.00000000	     11.39658840	     -0.00000000	     -0.00000000	     -0.00000000	      0.00000000	      1.78557060	      8.23906324	     -0.00000000	     -0.00000000	     -0.00000000	   1032.26642969	      1.96923673	      2.68462543	     -0.00000000	     -0.00000000	     -0.00000000	   -822.57111708	      0.00000000	      0.00000000	      0.00000000	      0.00000000	      0.00000000	      0.00000000	      0.56974330	      9.79969559	     -0.00000000
      0.42213172	     -0.00000000	     11.39220742	      0.00000000	     -0.00000000	     -0.00000000	     -0.00000000	      1.77985582	      8.23367038	      0.00000000	     -0.00000000	     -0.00000000	   1031.83516363	      1.96389409	      2.68197868	      0.00000000	     -0.00000000	     -0.00000000	   -820.76081592	      0.00000000	      0.00000000	      0.00000000	      0.00000000	      0.00000000	      0.00000000	      0.56800408	      9.79529203	      0.00000000
      0.42249484	     -0.00000000	     11.38782839	      0.00000000	     -0.00000000	      0.00000000	     -0.00000000	      1.77405395	      8.22856053	      0.00000000	     -0.00000000	      0.00000000	   1031.32170018	      1.95611676	      2.67579883	      0.00000000	     -0.00000000	      0.00000000	   -820.29187569	      0.00000000	      0.00000000	      0.00000000	      0.00000000	      0.00000000	      0.00000000	      0.56603179	      9.79064256	      0.00000000
      0.42276148	     -0.00000000	     11.38453210	     -0.00000000	     -0.00000000	     -0.00000000	      0.00000000	      1.76992186	      8.22447027	      0.00000000	     -0.00000000	      0.00000000	   1031.02792051	      1.95293509	      2.67487009	      0.00000000	     -0.00000000	     -0.00000000	   -818.57883441	      0.00000000	      0.00000000	      0.00000000	      0.00000000	      0.00000000	      0.00000000	      0.56483405	      9.78741531	     -0.00000000
      0.42302812	      0.00000000	     11.38124368	     -0.00000000	      0.00000000	     -0.00000000	      0.00000000	      1.76572924	      8.22057180	     -0.00000000	      0.00000000	     -0.00000000	   1030.67974758	      1.94813742	      2.67159855	     -0.00000000	      0.00000000	     -0.00000000	   -817.75501122	      0.00000000	      0.00000000	      0.00000000	      0.00000000	      0.00000000	      0.00000000	      0.56348101	      9.78403037	     -0.00000000
      0.42333359	     -0.00000000	     11.37742963	     -0.00000000	      0.00000000	     -0.00000000	      0.00000000	      1.76097823	      8.21598406	     -0.00000000	      0.00000000	     -0.00000000	   1030.30750955	      1.94346763	      2.66901551	     -0.00000000	      0.00000000	     -0.00000000	   -816.37031295	      0.00000000	      0.00000000	      0.00000000	      0.00000000	      0.00000000	      0.00000000	      0.56201508	      9.78019603	     -0.00000000
      0.42363906	      0.00000000	     11.37359710	     -0.00000000	     -0.00000000	     -0.00000000	      0.00000000	      1.75621383	      8.21146239	     -0.00000000	     -0.00000000	     -0.00000000	   1029.91260763	      1.93814276	      2.66546258	     -0.00000000	     -0.00000000	     -0.00000000	   -815.35416793	      0.00000000	      0.00000000	      0.00000000	      0.00000000	      0.00000000	      0.00000000	      0.56048866	      9.77627869	     -0.00000000
      0.42395967	      0.00000000	     11.36952645	     -0.00000000	      0.00000000	     -0.00000000	      0.00000000	      1.75126226	      8.20660780	     -0.00000000	      0.00000000	     -0.00000000	   1029.52081192	      1.93326540	      2.66273192	     -0.00000000	      0.00000000	     -0.00000000	   -813.91039224	      0.00000000	      0.00000000	      0.00000000	      0.00000000	      0.00000000	      0.00000000	      0.55895993	      9.77219797	     -0.00000000
      0.42428029	      0.00000000	     11.36543758	     -0.00000000	     -0.00000000	     -0.00000000	      0.00000000	      1.74629333	      8.20183444	     -0.00000000	     -0.00000000	     -0.00000000	   1029.10206570	      1.92760662	      2.65884445	     -0.00000000	     -0.00000000	     -0.00000000	   -812.90602746	      0.00000000	      0.00000000	      0.00000000	      0.00000000	      0.00000000	      0.00000000	      0.55735875	      9.76802138	     -0.00000000
      0.42457261	     -0.00000000	     11.36166757	     -0.00000000	     -0.00000000	      0.00000000	      0.00000000	      1.74180666	      8.19738650	     -0.00000000	     -0.00000000	      0.00000000	   1028.74042501	      1.92307926	      2.65618859	      0.00000000	     -0.00000000	     -0.00000000	   -811.65500648	      0.00000000	      0.00000000	      0.00000000	      0.00000000	      0.00000000	      0.00000000	      0.55596407	      9.76424161	     -0.00000000
      0.42493542	     -0.00000000	     11.35694888	     -0.00000000	     -0.00000000	      0.00000000	     -0.00000000	      1.73626076	      8.19183859	     -0.00000000	     -0.00000000	      0.00000000	   1028.29228536	      1.91751588	      2.65294150	     -0.00000000	     -0.00000000	      0.00000000	   -810.08536885	      0.00000000	      0.00000000	      0.00000000	      0.00000000	      0.00000000	      0.00000000	      0.55424301	      9.75952174	     -0.00000000
      0.42529824	     -0.00000000	     11.35221021	      0.00000000	     -0.00000000	      0.00000000	     -0.00000000	      1.73068924	      8.18640646	      0.00000000	     -0.00000000	      0.00000000	   1027.80698663	      1.91087214	      2.64809274	      0.00000000	     -0.00000000	      0.00000000	   -809.12373050	      0.00000000	      0.00000000	      0.00000000	      0.00000000	      0.00000000	      0.00000000	      0.55242143	      9.75467346	      0.00000000
      0.42557233	     -0.00000000	     11.34858147	      0.00000000	     -0.00000000	      0.00000000	      0.00000000	      1.72654249	      8.18215346	      0.00000000	     -0.00000000	      0.00000000	   1027.47479854	      1.90691478	      2.64594563	      0.00000000	     -0.00000000	      0.00000000	   -807.82514719	      0.00000000	      0.00000000	      0.00000000	      0.00000000	      0.00000000	      0.00000000	      0.55115234	      9.75107751	      0.00000000
      0.42590476	      0.00000000	     11.34415828	     -0.00000000	      0.00000000	     -0.00000000	     -0.00000000	      1.72151025	      8.17703680	     -0.00000000	      0.00000000	     -0.00000000	   1027.05592580	      1.90166341	      2.64265955	     -0.00000000	      0.00000000	     -0.00000000	   -806.50987533	      0.00000000	      0.00000000	      0.00000000	      0.00000000	      0.00000000	      0.00000000	      0.54957285	      9.74665058	     -0.00000000
      0.42631435	     -0.00000000	     11.33865185	      0.00000000	     -0.00000000	     -0.00000000	      0.00000000	      1.71535863	      8.17064474	      0.00000000	     -0.00000000	     -0.00000000	   1026.55518589	      1.89569951	      2.63930729	      0.00000000	     -0.00000000	     -0.00000000	   -804.62890783	      0.00000000	      0.00000000	      0.00000000	      0.00000000	      0.00000000	      0.00000000	      0.54768200	      9.74119936	      0.00000000
      0.42665921	      0.00000000	     11.33401995	      0.00000000	      0.00000000	      0.00000000	      0.00000000	      1.71010614	      8.16551679	      0.00000000	      0.00000000	      0.00000000	   1026.06099623	      1.88853106	      2.63332377	      0.00000000	      0.00000000	      0.00000000	   -804.24204692	      0.00000000	      0.00000000	      0.00000000	      0.00000000	      0.00000000	      0.00000000	      0.54588527	      9.73639152	      0.00000000
      0.42692810	     -0.00000000	     11.33033263	      0.00000000	     -0.00000000	      0.00000000	      0.00000000	      1.70613675	      8.16118477	      0.00000000	     -0.00000000	      0.00000000	   1025.75869052	      1.88546573	      2.63231362	      0.00000000	     -0.00000000	      0.00000000	   -802.56106583	      0.00000000	      0.00000000	      0.00000000	      0.00000000	      0.00000000	      0.00000000	      0.54473391	      9.73283807	      0.00000000
      0.42719700	      0.00000000	     11.32665659	     -0.00000000	      0.00000000	     -0.00000000	     -0.00000000	      1.70210862	      8.15704673	     -0.00000000	      0.00000000	     -0.00000000	   1025.40239753	      1.88079623	      2.62894609	     -0.00000000	      0.00000000	     -0.00000000	   -801.77202940	      0.00000000	      0.00000000	      0.00000000	      0.00000000	      0.00000000	      0.00000000	      0.54342867	      9.72912845	     -0.00000000
      0.42748631	      0.00000000	     11.32266304	     -0.00000000	     -0.00000000	     -0.00000000	      0.00000000	      1.69782097	      8.15248957	     -0.00000000	     -0.00000000	     -0.00000000	   1025.04264259	      1.87650655	      2.62637352	     -0.00000000	     -0.00000000	     -0.00000000	   -800.52809680	      0.00000000	      0.00000000	      0.00000000	      0.00000000	      0.00000000	      0.00000000	      0.54209910	      9.72518003	     -0.00000000
      0.42784146	     -0.00000000	     11.31772962	      0.00000000	     -0.00000000	      0.00000000	     -0.00000000	      1.69257282	      8.14689162	      0.00000000	     -0.00000000	      0.00000000	   1024.59670523	      1.87114517	      2.62304718	      0.00000000	     -0.00000000	      0.00000000	   -799.06722419	      0.00000000	      0.00000000	      0.00000000	      0.00000000	      0.00000000	      0.00000000	      0.54046196	      9.72029639	      0.00000000
      0.42819662	      0.00000000	     11.31277376	     -0.00000000	      0.00000000	      0.00000000	      0.00000000	      1.68731708	      8.14136087	     -0.00000000	      0.00000000	      0.00000000	   1024.12757879	      1.86512331	      2.61872176	     -0.00000000	      0.00000000	      0.00000000	   -797.98621854	      0.00000000	      0.00000000	      0.00000000	      0.00000000	      0.00000000	      0.00000000	      0.53876515	      9.71532476	     -0.00000000
      0.42845011	      0.00000000	     11.30920611	      0.00000000	      0.00000000	     -0.00000000	      0.00000000	      1.68359808	      8.13734810	      0.00000000	      0.00000000	     -0.00000000	   1023.80631679	      1.86125757	      2.61624741	     -0.00000000	      0.00000000	     -0.00000000	   -796.98527460	      0.00000000	      0.00000000	      0.00000000	      0.00000000	      0.00000000	      0.00000000	      0.53759919	      9.71179494	      0.00000000
      0.42881647	     -0.00000000	     11.30400057	      0.00000000	     -0.00000000	      0.00000000	     -0.00000000	      1.67828134	      8.13142187	      0.00000000	     -0.00000000	      0.00000000	   1023.37007614	      1.85655081	      2.61393433	      0.00000000	     -0.00000000	      0.00000000	   -795.06541760	      0.00000000	      0.00000000	      0.00000000	      0.00000000	      0.00000000	      0.00000000	      0.53600426	      9.70674264	      0.00000000
      0.42906560	      0.00000000	     11.30047708	     -0.00000000	     -0.00000000	     -0.00000000	      0.00000000	      1.67459751	      8.12761770	     -0.00000000	     -0.00000000	     -0.00000000	   1023.01130834	      1.85150234	      2.60963025	     -0.00000000	     -0.00000000	     -0.00000000	   -794.79133534	      0.00000000	      0.00000000	      0.00000000	      0.00000000	      0.00000000	      0.00000000	      0.53474229	      9.70312853	     -0.00000000
      0.42931474	     -0.00000000	     11.29690643	      0.00000000	     -0.00000000	      0.00000000	      0.00000000	      1.67098654	      8.12362397	      0.00000000	     -0.00000000	      0.00000000	   1022.69886539	      1.84789183	      2.60742881	      0.00000000	     -0.00000000	      0.00000000	   -793.72794572	      0.00000000	      0.00000000	      0.00000000	      0.00000000	      0.00000000	      0.00000000	      0.53362274	      9.69962486	      0.00000000
      0.42965928	     -0.00000000	     11.29192890	      0.00000000	     -0.00000000	     -0.00000000	     -0.00000000	      1.66601604	      8.11806227	      0.00000000	     -0.00000000	     -0.00000000	   1022.27013101	      1.84316503	      2.60479520	      0.00000000	     -0.00000000	     -0.00000000	   -792.11485825	      0.00000000	      0.00000000	      0.00000000	      0.00000000	      0.00000000	      0.00000000	      0.53210302	      9.69478016	      0.00000000
      0.43000382	      0.00000000	     11.28694153	     -0.00000000	      0.00000000	     -0.00000000	     -0.00000000	      1.66098010	      8.11271779	     -0.00000000	      0.00000000	      0.00000000	   1021.77532942	      1.83672615	      2.59969002	     -0.00000000	      0.00000000	     -0.00000000	   -791.45259414	      0.00000000	      0.00000000	      0.00000000	      0.00000000	      0.00000000	      0.00000000	      0.53041846	      9.68976010	     -0.00000000
      0.43029144	      0.00000000	     11.28270309	     -0.00000000	     -0.00000000	     -0.00000000	     -0.00000000	      1.65686295	      8.10802065	      0.00000000	     -0.00000000	     -0.00000000	   1021.41521031	      1.83320240	      2.59820469	      0.00000000	     -0.00000000	     -0.00000000	   -789.87204126	      0.00000000	      0.00000000	      0.00000000	      0.00000000	      0.00000000	      0.00000000	      0.52919401	      9.68570984	     -0.00000000
      0.43057905	     -0.00000000	     11.27845913	      0.00000000	      0.00000000	      0.00000000	      0.00000000	      1.65268408	      8.10351607	      0.00000000	      0.00000000	      0.00000000	   1020.99671622	      1.82817046	      2.59454568	      0.00000000	      0.00000000	      0.00000000	   -789.12678033	      0.00000000	      0.00000000	      0.00000000	      0.00000000	      0.00000000	      0.00000000	      0.52782346	      9.68150783	      0.00000000
      0.43084921	      0.00000000	     11.27442322	     -0.00000000	      0.00000000	     -0.00000000	      0.00000000	      1.64879484	      8.09919017	     -0.00000000	      0.00000000	     -0.00000000	   1020.62026817	      1.82418306	      2.59224557	     -0.00000000	      0.00000000	     -0.00000000	   -788.01445133	      0.00000000	      0.00000000	      0.00000000	      0.00000000	      0.00000000	      0.00000000	      0.52660898	      9.67760598	     -0.00000000
      0.43119877	     -0.00000000	     11.26914754	     -0.00000000	      0.00000000	     -0.00000000	      0.00000000	      1.64377186	      8.09357817	     -0.00000000	      0.00000000	     -0.00000000	   1020.12495911	      1.81912099	      2.58947983	     -0.00000000	      0.00000000	     -0.00000000	   -786.51806853	      0.00000000	      0.00000000	      0.00000000	      0.00000000	      0.00000000	      0.00000000	      0.52504816	      9.67253620	     -0.00000000
      0.43154833	     -0.00000000	     11.26383789	      0.00000000	     -0.00000000	     -0.00000000	      0.00000000	      1.63869849	      8.08812604	      0.00000000	     -0.00000000	     -0.00000000	   1019.57399074	      1.81276763	      2.58487467	      0.00000000	     -0.00000000	     -0.00000000	   -785.73712922	      0.00000000	      0.00000000	      0.00000000	      0.00000000	      0.00000000	      0.00000000	      0.52336279	      9.66731744	      0.00000000
      0.43182307	     -0.00000000	     11.25959580	      0.00000000	      0.00000000	      0.00000000	      0.00000000	      1.63476972	      8.08367703	      0.00000000	      0.00000000	      0.00000000	   1019.17332707	      1.80901913	      2.58314458	      0.00000000	      0.00000000	      0.00000000	   -784.42871863	      0.00000000	      0.00000000	      0.00000000	      0.00000000	      0.00000000	      0.00000000	      0.52216048	      9.66329837	      0.00000000
      0.43209781	     -0.00000000	     11.25533172	      0.00000000	     -0.00000000	      0.00000000	     -0.00000000	      1.63080812	      8.07933026	      0.00000000	     -0.00000000	      0.00000000	   1018.73688979	      1.80442283	      2.58019676	      0.00000000	     -0.00000000	      0.00000000	   -783.59115898	      0.00000000	      0.00000000	      0.00000000	      0.00000000	      0.00000000	      0.00000000	      0.52087646	      9.65918021	      0.00000000
      0.43241319	      0.00000000	     11.25037366	     -0.00000000	      0.00000000	     -0.00000000	     -0.00000000	      1.62629502	      8.07424559	     -0.00000000	      0.00000000	     -0.00000000	   1018.24892083	      1.79981951	      2.57785445	     -0.00000000	      0.00000000	     -0.00000000	   -782.25343868	      0.00000000	      0.00000000	      0.00000000	      0.00000000	      0.00000000	      0.00000000	      0.51946925	      9.65448032	     -0.00000000
      0.43272858	      0.00000000	     11.24537895	     -0.00000000	     -0.00000000	     -0.00000000	      0.00000000	      1.62175160	      8.06925659	     -0.00000000	     -0.00000000	     -0.00000000	   1017.72351617	      1.79437765	      2.57430939	     -0.00000000	     -0.00000000	     -0.00000000	   -781.38269223	      0.00000000	      0.00000000	      0.00000000	      0.00000000	      0.00000000	      0.00000000	      0.51798168	      9.64967124	     -0.00000000
      0.43298552	     -0.00000000	     11.24126004	      0.00000000	      0.00000000	      0.00000000	      0.00000000	      1.61807475	      8.06512402	      0.00000000	      0.00000000	      0.00000000	   1017.30368140	      1.79040219	      2.57212975	      0.00000000	      0.00000000	      0.00000000	   -780.41760427	      0.00000000	      0.00000000	      0.00000000	      0.00000000	      0.00000000	      0.00000000	      0.51681545	      9.64576662	      0.00000000
      0.43334610	     -0.00000000	     11.23540527	      0.00000000	      0.00000000	      0.00000000	     -0.00000000	      1.61294945	      8.05922940	      0.00000000	      0.00000000	      0.00000000	   1016.72477043	      1.78544257	      2.57003155	     -0.00000000	      0.00000000	     -0.00000000	   -778.71747221	      0.00000000	      0.00000000	      0.00000000	      0.00000000	      0.00000000	      0.00000000	      0.51524089	      9.64029970	      0.00000000
      0.43370667	      0.00000000	     11.22953467	      0.00000000	     -0.00000000	      0.00000000	      0.00000000	      1.60771163	      8.05367329	      0.00000000	     -0.00000000	      0.00000000	   1016.04087525	      1.77766366	      2.56377292	      0.00000000	     -0.00000000	      0.00000000	   -778.59443551	      0.00000000	      0.00000000	      0.00000000	      0.00000000	      0.00000000	      0.00000000	      0.51339382	      9.63453207	      0.00000000
      0.43394761	     -0.00000000	     11.22551456	     -0.00000000	     -0.00000000	     -0.00000000	      0.00000000	      1.60433532	      8.04959904	     -0.00000000	     -0.00000000	     -0.00000000	   1015.66803074	      1.77519819	      2.56368233	      0.00000000	     -0.00000000	     -0.00000000	   -776.98504822	      0.00000000	      0.00000000	      0.00000000	      0.00000000	      0.00000000	      0.00000000	      0.51242694	      9.63089084	     -0.00000000
      0.43418855	      0.00000000	     11.22149355	     -0.00000000	     -0.00000000	     -0.00000000	      0.00000000	      1.60089471	      8.04571714	     -0.00000000	     -0.00000000	     -0.00000000	   1015.23748116	      1.77113864	      2.56122862	     -0.00000000	     -0.00000000	     -0.00000000	   -776.26828770	      0.00000000	      0.00000000	      0.00000000	      0.00000000	      0.00000000	      0.00000000	      0.51130584	      9.62708431	     -0.00000000
      0.43450428	      0.00000000	     11.21615841	      0.00000000	     -0.00000000	      0.00000000	     -0.00000000	      1.59642446	      8.04052021	      0.00000000	     -0.00000000	      0.00000000	   1014.68990585	      1.76654232	      2.55911139	      0.00000000	     -0.00000000	      0.00000000	   -774.92568172	      0.00000000	      0.00000000	      0.00000000	      0.00000000	      0.00000000	      0.00000000	      0.50990876	      9.62212337	      0.00000000
      0.43482002	     -0.00000000	     11.21078471	      0.00000000	     -0.00000000	      0.00000000	      0.00000000	      1.59192087	      8.03542591	      0.00000000	     -0.00000000	      0.00000000	   1014.10213601	      1.76097601	      2.55556195	      0.00000000	     -0.00000000	      0.00000000	   -774.12893191	      0.00000000	      0.00000000	      0.00000000	      0.00000000	      0.00000000	      0.00000000	      0.50841913	      9.61703335	      0.00000000
      0.43508385	     -0.00000000	     11.20623616	      0.00000000	      0.00000000	      0.00000000	      0.00000000	      1.58819184	      8.03107041	      0.00000000	      0.00000000	      0.00000000	   1013.62607281	      1.75696411	      2.55356308	      0.00000000	      0.00000000	      0.00000000	   -773.10688536	      0.00000000	      0.00000000	      0.00000000	      0.00000000	      0.00000000	      0.00000000	      0.50723810	      9.61280354	      0.00000000
      0.43543130	      0.00000000	     11.20017969	     -0.00000000	     -0.00000000	     -0.00000000	      0.00000000	      1.58329764	      8.02528894	     -0.00000000	     -0.00000000	     -0.00000000	   1012.99632933	      1.75184468	      2.55118951	     -0.00000000	     -0.00000000	     -0.00000000	   -771.67204435	      0.00000000	      0.00000000	      0.00000000	      0.00000000	      0.00000000	      0.00000000	      0.50570087	      9.60720074	     -0.00000000
      0.43577875	     -0.00000000	     11.19407902	     -0.00000000	      0.00000000	      0.00000000	      0.00000000	      1.57835633	      8.01965168	     -0.00000000	      0.00000000	      0.00000000	   1012.31251994	      1.74536619	      2.54678930	     -0.00000000	      0.00000000	     -0.00000000	   -771.00457108	      0.00000000	      0.00000000	      0.00000000	      0.00000000	      0.00000000	      0.00000000	      0.50403387	      9.60142209	     -0.00000000
      0.43605010	      0.00000000	     11.18923576	     -0.00000000	     -0.00000000	     -0.00000000	      0.00000000	      1.57456437	      8.01505188	      0.00000000	     -0.00000000	     -0.00000000	   1011.81785511	      1.74168545	      2.54542635	      0.00000000	     -0.00000000	     -0.00000000	   -769.71188357	      0.00000000	      0.00000000	      0.00000000	      0.00000000	      0.00000000	      0.00000000	      0.50286792	      9.59699384	     -0.00000000
      0.43632146	     -0.00000000	     11.18436731	      0.00000000	     -0.00000000	      0.00000000	      0.00000000	      1.57073962	      8.01055211	      0.00000000	     -0.00000000	      0.00000000	   1011.28703119	      1.73707183	      2.54266621	      0.00000000	     -0.00000000	      0.00000000	   -768.94651949	      0.00000000	      0.00000000	      0.00000000	      0.00000000	      0.00000000	      0.00000000	      0.50161280	      9.59244808	      0.00000000
      0.43662680	     -0.00000000	     11.17882287	      0.00000000	      0.00000000	     -0.00000000	     -0.00000000	      1.56647237	      8.00538320	      0.00000000	      0.00000000	     -0.00000000	   1010.70481406	      1.73252538	      2.54053125	      0.00000000	      0.00000000	     -0.00000000	   -767.72648670	      0.00000000	      0.00000000	      0.00000000	      0.00000000	      0.00000000	      0.00000000	      0.50026522	      9.58734979	      0.00000000
      0.43693214	      0.00000000	     11.17323507	     -0.00000000	      0.00000000	     -0.00000000	     -0.00000000	      1.56218746	      8.00027008	     -0.00000000	      0.00000000	     -0.00000000	   1010.09513418	      1.72734364	      2.53744076	     -0.00000000	      0.00000000	     -0.00000000	   -766.86838295	      0.00000000	      0.00000000	      0.00000000	      0.00000000	      0.00000000	      0.00000000	      0.49885795	      9.58215062	     -0.00000000
      0.43722787	     -0.00000000	     11.16775810	      0.00000000	     -0.00000000	      0.00000000	      0.00000000	      1.55806979	      7.99522398	      0.00000000	     -0.00000000	      0.00000000	   1009.51650014	      1.72286699	      2.53526160	      0.00000000	     -0.00000000	      0.00000000	   -765.73646841	      0.00000000	      0.00000000	      0.00000000	      0.00000000	      0.00000000	      0.00000000	      0.49754974	      9.57712153	      0.00000000
      0.43758447	     -0.00000000	     11.16108734	      0.00000000	     -0.00000000	      0.00000000	      0.00000000	      1.55310828	      7.98913204	      0.00000000	     -0.00000000	      0.00000000	   1008.80435004	      1.71726705	      2.53232557	      0.00000000	     -0.00000000	      0.00000000	   -764.49129794	      0.00000000	      0.00000000	      0.00000000	      0.00000000	      0.00000000	      0.00000000	      0.49595537	      9.57098354	      0.00000000
[truncated: 5,656,785 more chars]
