# Supplementary material for: Musculoskeletal simulations to examine the effects of accentuated eccentric loading (AEL) on jump height
Source: PeerJ. 2023 Jan 23;11:e14687. doi: 10.7717/peerj.14687 (PMC9879160; doi:10.7717/peerj.14687)
Supplement: Supplemental Information 2 — Added15 folder contains the code and simulation results for a complete jump with an additional 15% model mass. Dropped15 folder contains the code and simulation results for the push-off phase with the original model mass. [file peerj-11-14687-s002.zip › Supplementary Simulation code and output results AEL15/Added15/Optimized_for_J_Results/TwoSegment_Two_Segment_ActiveFiberForce.sto]

ActiveFiberForce
version=1
nRows=12722
nColumns=5
inDegrees=no

This analysis gathers basic information about muscles during a simulation (e.g., forces, tendon lengths, moment arms, etc).
Units are S.I. units (second, meters, Newtons, ...)
Angles are in degrees.

endheader
time	vastus	recfem	glut	ham
      0.00000000	     68.06909261	     21.93930082	      0.00058709	     67.70307523
      0.00010000	     68.07087168	     21.93957505	      0.00058709	     67.70234380
      0.00023094	     68.07776359	     21.94062983	      0.00058709	     67.69951642
      0.00036189	     68.08865704	     21.94228262	      0.00058709	     67.69505773
      0.00049283	     68.10261167	     21.94438054	      0.00058709	     67.68935971
      0.00062377	     68.11894532	     21.94681320	      0.00058709	     67.68270574
      0.00075471	     68.13716459	     21.94950122	      0.00058709	     67.67530021
      0.00092167	     68.16257655	     21.95321035	      0.00058710	     67.66499542
      0.00108864	     68.18996728	     21.95716184	      0.00058710	     67.65391356
      0.00125560	     68.21899715	     21.96130319	      0.00058710	     67.64219075
      0.00146694	     68.25775242	     21.96676662	      0.00058710	     67.62656488
      0.00167828	     68.29848947	     21.97244023	      0.00058710	     67.61015627
      0.00193496	     68.35037966	     21.97958159	      0.00058711	     67.58925899
      0.00219165	     68.40473631	     21.98697842	      0.00058712	     67.56735079
      0.00252490	     68.47878489	     21.99694670	      0.00058713	     67.53744271
      0.00285816	     68.55657959	     22.00731714	      0.00058716	     67.50590811
      0.00331636	     68.66936293	     22.02222018	      0.00058721	     67.45992930
      0.00377455	     68.78855124	     22.03785640	      0.00058729	     67.41095225
      0.00443132	     68.96985678	     22.06151388	      0.00058751	     67.33561511
      0.00508809	     69.16258006	     22.08658400	      0.00058791	     67.25437989
      0.00611478	     69.48441790	     22.12843988	      0.00058930	     67.11604114
      0.00691445	     69.75049062	     22.16313048	      0.00059156	     66.99917318
      0.00771412	     70.02831210	     22.19949459	      0.00059567	     66.87478609
      0.00851379	     70.31637954	     22.23738783	      0.00060268	     66.74332073
      0.00931345	     70.61326284	     22.27666804	      0.00061401	     66.60522146
      0.01031496	     70.99543977	     22.32760819	      0.00063682	     66.42358033
      0.01117276	     71.33015585	     22.37260011	      0.00066642	     66.26091654
      0.01192114	     71.62649756	     22.41275233	      0.00070164	     66.11407996
      0.01266951	     71.92588622	     22.45364309	      0.00074705	     65.96299127
      0.01351831	     72.26803535	     22.50080366	      0.00081261	     65.78686041
      0.01436710	     72.61180325	     22.54868304	      0.00089508	     65.60605184
      0.01510582	     72.91146840	     22.59085481	      0.00098238	     65.44517424
      0.01584455	     73.21089465	     22.63342507	      0.00108593	     65.28126206
      0.01677016	     73.58484260	     22.68723835	      0.00124167	     65.07191140
      0.01743280	     73.85116773	     22.72603073	      0.00137328	     64.91952006
      0.01809543	     74.11596035	     22.76500714	      0.00152387	     64.76516407
      0.01904497	     74.49213624	     22.82111529	      0.00177731	     64.54077345
      0.01985779	     74.81058426	     22.86932555	      0.00203470	     64.34589329
      0.02056646	     75.08520922	     22.91145217	      0.00229419	     64.17401830
      0.02127514	     75.35679382	     22.95363418	      0.00259082	     64.00041591
      0.02202269	     75.63978718	     22.99815892	      0.00294935	     63.81551660
      0.02277025	     75.91903693	     23.04268255	      0.00336106	     63.62889111
      0.02350164	     76.18850994	     23.08621471	      0.00382237	     63.44471341
      0.02423303	     76.45420982	     23.12969315	      0.00434931	     63.25903855
      0.02502522	     76.73769182	     23.17669832	      0.00500425	     63.05631581
      0.02581741	     77.01668356	     23.22358578	      0.00575899	     62.85198810
      0.02656472	     77.27577108	     23.26768608	      0.00657522	     62.65782528
      0.02731203	     77.53092127	     23.31163911	      0.00750644	     62.46234422
      0.02805934	     77.78219461	     23.35542635	      0.00856784	     62.26559059
      0.02880665	     78.02966803	     23.39903066	      0.00977653	     62.06760560
      0.02955396	     78.27343092	     23.44243600	      0.01115176	     61.86842694
      0.03030127	     78.51358266	     23.48562748	      0.01271513	     61.66808902
      0.03104858	     78.75022962	     23.52859124	      0.01449094	     61.46662369
      0.03179589	     78.98348300	     23.57131438	      0.01650644	     61.26406055
      0.03254320	     79.21345670	     23.61378492	      0.01879225	     61.06042744
      0.03329051	     79.44026567	     23.65599176	      0.02138271	     60.85575087
      0.03403782	     79.66402438	     23.69792459	      0.02431635	     60.65005633
      0.03478513	     79.88484567	     23.73957389	      0.02763638	     60.44336868
      0.03553244	     80.10283973	     23.78093086	      0.03139123	     60.23571245
      0.03627975	     80.31811336	     23.82198740	      0.03563518	     60.02711215
      0.03702706	     80.53076936	     23.86273609	      0.04042900	     59.81759251
      0.03777437	     80.74090606	     23.90317014	      0.04584072	     59.60717876
      0.03852168	     80.94861702	     23.94328335	      0.05194642	     59.39589658
      0.03926899	     81.15399087	     23.98307013	      0.05883108	     59.18377329
      0.04001630	     81.35711111	     24.02252543	      0.06658956	     58.97083665
      0.04076361	     81.55805618	     24.06164474	      0.07532751	     58.75711594
      0.04151092	     81.75689945	     24.10042407	      0.08516243	     58.54264184
      0.04225823	     81.95370931	     24.13885991	      0.09622466	     58.32744664
      0.04300554	     82.14854935	     24.17694923	      0.10865837	     58.11156434
      0.04375285	     82.34147850	     24.21468945	      0.12262246	     57.89503076
      0.04450016	     82.53255125	     24.25207843	      0.13829125	     57.67788363
      0.04524747	     82.72181788	     24.28911443	      0.15585502	     57.46016270
      0.04599478	     82.90932471	     24.32579613	      0.17552002	     57.24190982
      0.04666588	     83.07624558	     24.35843442	      0.19515270	     57.04549653
      0.04733698	     83.24180992	     24.39078570	      0.21682931	     56.84872324
      0.04800809	     83.40604434	     24.42284981	      0.24072889	     56.65162463
      0.04867919	     83.56897327	     24.45462675	      0.26703715	     56.45423706
      0.04935029	     83.73061939	     24.48611672	      0.29594434	     56.25659843
      0.05002139	     83.89100375	     24.51732011	      0.32764241	     56.05874814
      0.05069249	     84.05014594	     24.54823751	      0.36232155	     55.86072719
      0.05136359	     84.20806423	     24.57886966	      0.40016629	     55.66257814
      0.05203469	     84.36477571	     24.60921749	      0.44135113	     55.46434516
      0.05270579	     84.52029643	     24.63928210	      0.48603593	     55.26607404
      0.05337690	     84.67464153	     24.66906472	      0.53436148	     55.06781219
      0.05404800	     84.82782537	     24.69856672	      0.58644540	     54.86960868
      0.05471910	     84.97986167	     24.72778961	      0.64237871	     54.67151428
      0.05539020	     85.13076357	     24.75673504	      0.70222350	     54.47358143
      0.05606130	     85.28054378	     24.78540477	      0.76601174	     54.27586435
      0.05673240	     85.42921467	     24.81380067	      0.83374543	     54.07841899
      0.05740350	     85.57678834	     24.84192472	      0.90539797	     53.88130316
      0.05807460	     85.72327673	     24.86977901	      0.98091672	     53.68457652
      0.05874571	     85.86869166	     24.89736571	      1.06022635	     53.48830067
      0.05941681	     86.01304493	     24.92468708	      1.14323278	     53.29253925
      0.06008791	     86.15634835	     24.95174547	      1.22982732	     53.09735797
      0.06075901	     86.29861382	     24.97854330	      1.31989077	     52.90282478
      0.06143011	     86.43985334	     25.00508307	      1.41329728	     52.70900996
      0.06210121	     86.58007905	     25.03136735	      1.50991766	     52.51598629
      0.06277231	     86.71930330	     25.05739875	      1.60962228	     52.32382918
      0.06344341	     86.85753861	     25.08317996	      1.71228337	     52.13261689
      0.06411451	     86.99479775	     25.10871371	      1.81777675	     51.94243076
      0.06478562	     87.13109369	     25.13400277	      1.92598310	     51.75335543
      0.06545672	     87.26643964	     25.15904998	      2.03678882	     51.56547915
      0.06612782	     87.40084908	     25.18385819	      2.15008655	     51.37889408
      0.06679892	     87.53433569	     25.20843029	      2.26577536	     51.19369670
      0.06747002	     87.66691340	     25.23276923	      2.38376078	     51.00998813
      0.06814112	     87.79859635	     25.25687794	      2.50395466	     50.82787467
      0.06881222	     87.92939890	     25.28075942	      2.62627492	     50.64746822
      0.06948332	     88.05933561	     25.30441666	      2.75064523	     50.46888690
      0.07015443	     88.18842122	     25.32785268	      2.87699462	     50.29225562
      0.07082553	     88.31667063	     25.35107052	      3.00525715	     50.11770675
      0.07149663	     88.44409890	     25.37407323	      3.13537148	     49.94538084
      0.07216773	     88.57072122	     25.39686387	      3.26728050	     49.77542743
      0.07283883	     88.69655289	     25.41944550	      3.40093099	     49.60800584
      0.07350993	     88.82160930	     25.44182122	      3.53627325	     49.44328609
      0.07418103	     88.94590594	     25.46399411	      3.67326078	     49.28144980
      0.07485213	     89.06945833	     25.48596726	      3.81185000	     49.12269116
      0.07552324	     89.19228205	     25.50774376	      3.95199999	     48.96721785
      0.07619434	     89.31439268	     25.52932672	      4.09367220	     48.81525198
      0.07686544	     89.43580584	     25.55071923	      4.23683026	     48.66703089
      0.07753654	     89.55653711	     25.57192441	      4.38143976	     48.52280786
      0.07820764	     89.67660206	     25.59294536	      4.52746807	     48.38285258
      0.07887874	     89.79601623	     25.61378518	      4.67488418	     48.24745123
      0.07954984	     89.91479508	     25.63444699	      4.82365855	     48.11690615
      0.08022094	     90.03295404	     25.65493390	      4.97376296	     47.99153480
      0.08089205	     90.15050843	     25.67524901	      5.12517042	     47.87166780
      0.08156315	     90.26747350	     25.69539543	      5.27785504	     47.75764584
      0.08223425	     90.38386440	     25.71537626	      5.43179193	     47.64981505
      0.08290535	     90.49969614	     25.73519461	      5.58695713	     47.54852044
      0.08357645	     90.61498364	     25.75485357	      5.74332755	     47.45409701
      0.08424755	     90.72974165	     25.77435623	      5.90088083	     47.36685810
      0.08491865	     90.84398476	     25.79370566	      6.05959537	     47.28708044
      0.08558975	     90.95772742	     25.81290492	      6.21945021	     47.21498563
      0.08626085	     91.07098383	     25.83195702	      6.38042500	     47.15071783
      0.08693196	     91.18376801	     25.85086496	      6.54249996	     47.09431761
      0.08760306	     91.29609372	     25.86963169	      6.70565582	     47.04569268
      0.08827416	     91.40797440	     25.88826010	      6.86987380	     47.00458629
      0.08894526	     91.51942322	     25.90675299	      7.03514211	     46.97054508
      0.08961636	     91.63045269	     25.92511301	      7.20148359	     46.94288885
      0.09028746	     91.74107486	     25.94334268	      7.36888519	     46.92068526
      0.09095856	     91.85130144	     25.96144441	      7.53732819	     46.90273319
      0.09162966	     91.96114378	     25.97942050	      7.70679529	     46.88755833
      0.09230077	     92.07061275	     25.99727311	      7.87727005	     46.87345291
      0.09297187	     92.17971874	     26.01500423	      8.04873666	     46.85938585
      0.09364297	     92.28847187	     26.03261580	      8.22117973	     46.84530039
      0.09431407	     92.39688216	     26.05010976	      8.39458420	     46.83119730
      0.09498517	     92.50495958	     26.06748810	      8.56893531	     46.81707728
      0.09565627	     92.61271397	     26.08475282	      8.74421854	     46.80294105
      0.09632737	     92.72015502	     26.10190596	      8.92041961	     46.78878925
      0.09699847	     92.82729229	     26.11894953	      9.09752442	     46.77462253
      0.09766958	     92.93413514	     26.13588556	      9.27551910	     46.76044148
      0.09834068	     93.04069277	     26.15271607	      9.45438993	     46.74624670
      0.09901178	     93.14697417	     26.16944307	      9.63412341	     46.73203873
      0.09968288	     93.25298819	     26.18606857	      9.81470617	     46.71781812
      0.10035398	     93.35874344	     26.20259454	      9.99612504	     46.70358536
      0.10102508	     93.46424841	     26.21902293	     10.17836700	     46.68934096
      0.10169618	     93.56951136	     26.23535571	     10.36141919	     46.67508537
      0.10236728	     93.67454038	     26.25159479	     10.54526892	     46.66081905
      0.10303839	     93.77934340	     26.26774208	     10.72990361	     46.64654244
      0.10370949	     93.88392812	     26.28379945	     10.91531088	     46.63225594
      0.10438059	     93.98830219	     26.29976876	     11.10147847	     46.61795996
      0.10505169	     94.09247296	     26.31565185	     11.28839427	     46.60365488
      0.10572279	     94.19644765	     26.33145053	     11.47604630	     46.58934107
      0.10639389	     94.30023334	     26.34716658	     11.66442273	     46.57501888
      0.10706499	     94.40383692	     26.36280177	     11.85351188	     46.56068866
      0.10773609	     94.50726514	     26.37835785	     12.04330218	     46.54635072
      0.10840719	     94.61052458	     26.39383652	     12.23378220	     46.53200539
      0.10907830	     94.71362168	     26.40923948	     12.42494067	     46.51765298
      0.10974940	     94.81656271	     26.42456839	     12.61676642	     46.50329376
      0.11042050	     94.91935382	     26.43982489	     12.80924842	     46.48892803
      0.11109160	     95.02200099	     26.45501062	     13.00237578	     46.47455606
      0.11176270	     95.12451007	     26.47012715	     13.19613771	     46.46017810
      0.11243380	     95.22688677	     26.48517607	     13.39052359	     46.44579442
      0.11310490	     95.32913666	     26.50015892	     13.58552288	     46.43140524
      0.11377600	     95.43126519	     26.51507721	     13.78112520	     46.41701082
      0.11444711	     95.53327766	     26.52993246	     13.97732028	     46.40261138
      0.11511821	     95.63517927	     26.54472614	     14.17409796	     46.38820713
      0.11578931	     95.73697507	     26.55945970	     14.37144823	     46.37379829
      0.11646041	     95.83866999	     26.57413457	     14.56936117	     46.35938506
      0.11713151	     95.94026887	     26.58875215	     14.76782701	     46.34496764
      0.11780261	     96.04177641	     26.60331383	     14.96683607	     46.33054621
      0.11847371	     96.14319719	     26.61782097	     15.16637882	     46.31612098
      0.11914481	     96.24453569	     26.63227492	     15.36644582	     46.30169210
      0.11981592	     96.34579630	     26.64667697	     15.56702777	     46.28725976
      0.12048702	     96.44698327	     26.66102843	     15.76811546	     46.27282412
      0.12115812	     96.54810076	     26.67533058	     15.96969981	     46.25838535
      0.12182922	     96.64915285	     26.68958465	     16.17177187	     46.24394360
      0.12250032	     96.75014349	     26.70379188	     16.37432276	     46.22949902
      0.12317142	     96.85107655	     26.71795348	     16.57734376	     46.21505176
      0.12384252	     96.95195580	     26.73207063	     16.78082622	     46.20060196
      0.12451362	     97.05278493	     26.74614450	     16.98476164	     46.18614976
      0.12518472	     97.15356754	     26.76017623	     17.18914160	     46.17169529
      0.12585583	     97.25430711	     26.77416695	     17.39395779	     46.15723868
      0.12652693	     97.35500709	     26.78811776	     17.59920203	     46.14278007
      0.12719803	     97.45567079	     26.80202974	     17.80486622	     46.12831956
      0.12786913	     97.55630149	     26.81590397	     18.01094239	     46.11385728
      0.12854023	     97.65690235	     26.82974148	     18.21742266	     46.09939334
      0.12921133	     97.75747648	     26.84354331	     18.42429926	     46.08492785
      0.12988243	     97.85802690	     26.85731046	     18.63156451	     46.07046093
      0.13055353	     97.95855656	     26.87104392	     18.83921085	     46.05599268
      0.13122464	     98.05906834	     26.88474465	     19.04723081	     46.04152319
      0.13189574	     98.15956506	     26.89841362	     19.25561702	     46.02705257
      0.13256684	     98.26004945	     26.91205175	     19.46436222	     46.01258091
      0.13323794	     98.36052419	     26.92565996	     19.67345924	     45.99810831
      0.13390904	     98.46099188	     26.93923914	     19.88290100	     45.98363486
      0.13458014	     98.56145509	     26.95279019	     20.09268030	     45.96916064
      0.13525124	     98.66191628	     26.96631396	     20.30278897	     45.95468575
      0.13592234	     98.76237789	     26.97981130	     20.51321855	     45.94021026
      0.13659345	     98.86284229	     26.99328303	     20.72396054	     45.92573426
      0.13726455	     98.96331178	     27.00672998	     20.93500640	     45.91125782
      0.13793565	     99.06378861	     27.02015294	     21.14634756	     45.89678103
      0.13860675	     99.16427500	     27.03355269	     21.35797537	     45.88230395
      0.13927785	     99.26477308	     27.04692999	     21.56988113	     45.86782666
      0.13994895	     99.36528496	     27.06028559	     21.78205606	     45.85334923
      0.14062005	     99.46581267	     27.07362023	     21.99449131	     45.83887174
      0.14129115	     99.56635821	     27.08693463	     22.20717793	     45.82439424
      0.14196226	     99.66692353	     27.10022949	     22.42010689	     45.80991680
      0.14263336	     99.76751054	     27.11350549	     22.63326902	     45.79543949
      0.14330446	     99.86812109	     27.12676330	     22.84665504	     45.78096236
      0.14397556	     99.96875699	     27.14000360	     23.06025554	     45.76648549
      0.14464666	    100.06942002	     27.15322701	     23.27406096	     45.75200892
      0.14531776	    100.17011189	     27.16643417	     23.48806156	     45.73753272
      0.14598886	    100.27083431	     27.17962569	     23.70224744	     45.72305694
      0.14665996	    100.37158891	     27.19280218	     23.91660851	     45.70858163
      0.14733106	    100.47237730	     27.20596422	     24.13113444	     45.69410685
      0.14800217	    100.57320106	     27.21911237	     24.34581470	     45.67963266
      0.14867327	    100.67406171	     27.23224721	     24.56063848	     45.66515910
      0.14934437	    100.77496076	     27.24536927	     24.77559472	     45.65068622
      0.15001547	    100.87589967	     27.25847908	     24.99067205	     45.63621406
      0.15068657	    100.97687986	     27.27157716	     25.20585878	     45.62174269
      0.15135767	    101.07790274	     27.28466402	     25.42114288	     45.60727214
      0.15148119	    101.09650102	     27.28914674	     25.46077605	     45.60460889
      0.15160471	    101.11510079	     27.33939736	     25.50041202	     45.60194568
      0.15222230	    101.20812171	     28.60443129	     25.69863083	     45.58863007
      0.15283988	    101.30117477	     31.36536268	     25.89690688	     45.57531524
      0.15360744	    101.41684710	     36.39884886	     26.14339204	     45.55876829
      0.15437500	    101.53251425	     42.62585887	     26.38992328	     45.54222267
      0.15514256	    101.64814982	     49.63803364	     26.63647614	     45.52567844
      0.15591011	    101.76374070	     57.29971805	     26.88302634	     45.50913564
      0.15667767	    101.87928472	     65.56339760	     27.12954938	     45.49259434
      0.15744523	    101.99478576	     74.36767086	     27.37601983	     45.47605459
      0.15821279	    102.11025029	     83.64808629	     27.62241099	     45.45951646
      0.15898034	    102.22568557	     93.35113897	     27.86869457	     45.44297998
      0.15974790	    102.34109876	    103.43146102	     28.11484047	     45.42644522
      0.16051546	    102.45649637	    113.85055114	     28.36081667	     45.40991222
      0.16128302	    102.57188408	    124.57623316	     28.60658900	     45.39338103
      0.16205057	    102.68726670	    135.58229262	     28.85212104	     45.37685170
      0.16281813	    102.80264815	    146.84812202	     29.09737386	     45.36032428
      0.16358569	    102.91803159	    158.35833009	     29.34230587	     45.34379881
      0.16435325	    103.03341950	    170.10228951	     29.58687260	     45.32727534
      0.16512081	    103.14881375	    182.07357875	     29.83102638	     45.31075390
      0.16588836	    103.26421573	    194.26924471	     30.07471608	     45.29423455
      0.16665592	    103.37962641	    206.68879093	     30.31788681	     45.27771732
      0.16742348	    103.49504648	    219.33280180	     30.56047948	     45.26120225
      0.16819104	    103.61047642	    232.20117268	     30.80243046	     45.24468938
      0.16895859	    103.72591667	    245.29105314	     31.04367108	     45.22817875
      0.16972615	    103.84136774	    258.59481338	     31.28412716	     45.21167040
      0.17049371	    103.95683043	    272.09853304	     31.52371843	     45.19516436
      0.17126127	    104.07230587	    285.78154320	     31.76235795	     45.17866067
      0.17202882	    104.18779570	    299.61731596	     31.99995144	     45.16215936
      0.17279638	    104.30330198	    313.57554501	     32.23639653	     45.14566046
      0.17356394	    104.41882717	    327.62483691	     32.47158200	     45.12916402
      0.17433150	    104.53437400	    341.73528581	     32.70538693	     45.11267006
      0.17509905	    104.64994526	    355.88038229	     32.93767982	     45.09617861
      0.17586661	    104.76554369	    370.03804791	     33.16831770	     45.07968971
      0.17663417	    104.88117181	    384.19088329	     33.39714525	     45.06320338
      0.17740173	    104.99683138	    398.32586722	     33.62399393	     45.04671966
      0.17816928	    105.11252331	    412.43468942	     33.84868127	     45.03023856
      0.17893684	    105.22824807	    426.53160534	     34.07101019	     45.01376013
      0.17970440	    105.34400524	    440.65305082	     34.29076869	     44.99728438
      0.18047196	    105.45979331	    454.84045991	     34.50772975	     44.98081135
      0.18115777	    105.56327420	    467.60878990	     34.69902126	     44.96609504
      0.18184358	    105.66677559	    480.49681773	     34.88770538	     44.95138094
      0.18252939	    105.77029534	    493.53395783	     35.07359347	     44.93666906
      0.18321520	    105.87383108	    506.74481435	     35.25649094	     44.92195942
      0.18390101	    105.97738052	    520.14694265	     35.43619945	     44.90725205
      0.18458683	    106.08094155	    533.74943304	     35.61251961	     44.89254694
      0.18527264	    106.18451241	    547.55263501	     35.78525436	     44.87784413
      0.18595845	    106.28809175	    561.54900398	     35.95421293	     44.86314363
      0.18664426	    106.39167866	    575.72475827	     36.11921521	     44.84844545
      0.18733007	    106.49527263	    590.06189962	     36.28009661	     44.83374961
      0.18801588	    106.59887349	    604.54018905	     36.43671295	     44.81905613
      0.18870169	    106.70248131	    619.13880814	     36.58894517	     44.80436501
      0.18938751	    106.80609634	    633.83759427	     36.73670358	     44.78967628
      0.19007332	    106.90971888	    648.61784939	     36.87993126	     44.77498995
      0.19075913	    107.01334925	    663.46279274	     37.01860634	     44.76030603
      0.19144494	    107.11698772	    678.35774592	     37.15274290	     44.74562454
      0.19213075	    107.22063447	    693.29013562	     37.28239049	     44.73094549
      0.19281656	    107.32428961	    708.24938397	     37.40763223	     44.71626890
      0.19350237	    107.42795312	    723.22673755	     37.52858168	     44.70159477
      0.19418819	    107.53162489	    738.21507041	     37.64537877	     44.68692312
      0.19487400	    107.63530470	    753.20868350	     37.75818503	     44.67225396
      0.19555981	    107.73899222	    768.20311371	     37.86717865	     44.65758731
      0.19624562	    107.84268705	    783.19495950	     37.97254944	     44.64292317
      0.19693143	    107.94638868	    798.18172628	     38.07449417	     44.62826156
      0.19761724	    108.05009652	    813.16169200	     38.17321239	     44.61360250
      0.19830305	    108.15380990	    828.13379205	     38.26890276	     44.59894598
      0.19898887	    108.25752808	    843.09752215	     38.36176016	     44.58429203
      0.19967468	    108.36125025	    858.05285713	     38.45197334	     44.56964065
      0.20036049	    108.46497550	    873.00018381	     38.53972323	     44.55499186
      0.20104630	    108.56870286	    887.94024625	     38.62518177	     44.54034567
      0.20173211	    108.67243130	    902.87410154	     38.70851115	     44.52570207
      0.20241792	    108.77615968	    917.80308482	     38.78986350	     44.51106110
      0.20310373	    108.87988682	    932.72878223	     38.86938078	     44.49642275
      0.20378955	    108.98361141	    947.65301051	     38.94719498	     44.48178704
      0.20447536	    109.08733209	    962.57780261	     39.02342841	     44.46715397
      0.20516117	    109.19104740	    977.50539808	     39.09819413	     44.45252356
      0.20584698	    109.29475577	    992.43823785	     39.17159647	     44.43789582
      0.20653279	    109.39845555	   1007.37896244	     39.24373156	     44.42327074
      0.20721860	    109.50214497	   1022.33041307	     39.31468789	     44.40864836
      0.20790442	    109.60582214	   1037.29563490	     39.38454684	     44.39402866
      0.20859023	    109.70948505	   1052.27788166	     39.45338328	     44.37941166
      0.20927604	    109.81313157	   1067.28062082	     39.52126603	     44.36479737
      0.20996185	    109.91675942	   1082.30753822	     39.58825838	     44.35018580
      0.21064766	    110.02036617	   1097.36254082	     39.65441857	     44.33557696
      0.21133347	    110.12394923	   1112.44975600	     39.71980016	     44.32097085
      0.21201928	    110.22750586	   1127.57352541	     39.78445252	     44.30636748
      0.21270510	    110.33103309	   1142.73839085	     39.84842108	     44.29176686
      0.21339091	    110.43452781	   1157.94906929	     39.91174777	     44.27716899
      0.21407672	    110.53798665	   1173.21041340	     39.97447128	     44.26257390
      0.21476253	    110.64140605	   1188.52735386	     40.03662733	     44.24798157
      0.21544834	    110.74478220	   1203.90481924	     40.09824893	     44.23339200
      0.21606535	    110.83774696	   1217.79523754	     40.15325709	     44.22026848
      0.21668235	    110.93067010	   1231.74189504	     40.20787800	     44.20714716
      0.21729936	    111.02354842	   1245.74788166	     40.26213103	     44.19402803
      0.21791637	    111.11637842	   1259.81591589	     40.31603426	     44.18091107
      0.21853338	    111.20915636	   1273.94821845	     40.36960458	     44.16779627
      0.21915038	    111.30187825	   1288.14637621	     40.42285782	     44.15468361
      0.21976739	    111.39453990	   1302.41120411	     40.47580878	     44.14157308
      0.22038440	    111.48713684	   1316.74261460	     40.52847135	     44.12846466
      0.22100140	    111.57966436	   1331.13950580	     40.58085858	     44.11535834
      0.22161841	    111.67211745	   1345.59968256	     40.63298270	     44.10225410
      0.22223542	    111.76449080	   1360.11981732	     40.68485522	     44.08915193
      0.22285242	    111.85677874	   1374.69546478	     40.73648697	     44.07605180
      0.22346943	    111.94897528	   1389.32113856	     40.78788814	     44.06295372
      0.22408644	    112.04107401	   1403.99044366	     40.83906836	     44.04985764
      0.22470344	    112.13306806	   1418.69625847	     40.89003667	     44.03676357
      0.22532045	    112.22495009	   1433.43095298	     40.94080164	     44.02367149
      0.22593746	    112.31671222	   1448.18662596	     40.99137134	     44.01058137
      0.22655447	    112.40834592	   1462.95534284	     41.04175344	     43.99749321
      0.22717147	    112.49984201	   1477.72935712	     41.09195514	     43.98440698
      0.22778848	    112.59119051	   1492.50130198	     41.14198331	     43.97132267
      0.22840549	    112.68238062	   1507.26434311	     41.19184443	     43.95824025
      0.22902249	    112.77340056	   1522.01228917	     41.24154465	     43.94515972
      0.22963950	    112.86423749	   1536.73966051	     41.29108981	     43.93208106
      0.23025651	    112.95487739	   1551.44171999	     41.34048545	     43.91900424
      0.23087351	    113.04530491	   1566.11447215	     41.38973684	     43.90592925
      0.23149052	    113.13550327	   1580.75463744	     41.43884898	     43.89285608
      0.23210753	    113.22545401	   1595.35960905	     41.48782662	     43.87978469
      0.23272453	    113.31513688	   1609.92817196	     41.53667431	     43.86671508
      0.23334154	    113.40452960	   1624.46177341	     41.58539634	     43.85364723
      0.23395855	    113.49360758	   1638.96224896	     41.63399682	     43.84058111
      0.23457556	    113.58234367	   1653.43134602	     41.68247965	     43.82751671
      0.23519256	    113.67070794	   1667.87072888	     41.73084857	     43.81445400
      0.23580957	    113.75866727	   1682.28198338	     41.77910713	     43.80139298
      0.23642658	    113.84618505	   1696.66662131	     41.82725870	     43.78833361
      0.23704358	    113.93322074	   1711.02608453	     41.87530654	     43.77527589
      0.23766059	    114.01972940	   1725.36174879	     41.92325372	     43.76221978
      0.23827760	    114.10566122	   1739.67492733	     41.97110322	     43.74916527
      0.23889460	    114.19096088	   1753.96687427	     42.01885784	     43.73611234
      0.23951161	    114.27556703	   1768.23878771	     42.06652029	     43.72306097
      0.24012862	    114.35941156	   1782.49181278	     42.11409315	     43.71001113
      0.24074562	    114.44241895	   1796.72704435	     42.16157891	     43.69696281
      0.24136263	    114.52450558	   1810.94552969	     42.20897992	     43.68391598
      0.24197964	    114.60557900	   1825.14827094	     42.25629847	     43.67087062
      0.24259665	    114.68553735	   1839.33622740	     42.30353672	     43.65782672
      0.24321365	    114.76426877	   1853.51031772	     42.35069677	     43.64478424
      0.24383066	    114.84165113	   1867.67142198	     42.39778061	     43.63174317
      0.24444767	    114.91755196	   1881.82038362	     42.44479017	     43.61870348
      0.24506467	    114.99182879	   1895.95801124	     42.49172729	     43.60566515
      0.24568168	    115.06433008	   1910.08508037	     42.53859375	     43.59262816
      0.24629869	    115.13489681	   1924.20233510	     42.58539125	     43.57959249
      0.24691569	    115.20336492	   1938.31048957	     42.63212142	     43.56655811
      0.24753270	    115.26956861	   1952.41022948	     42.67878585	     43.55352499
      0.24814971	    115.33334468	   1966.50221346	     42.72538604	     43.54049312
      0.24876672	    115.39453763	   1980.58707433	     42.77192346	     43.52746247
      0.24938372	    115.45300544	   1994.66542038	     42.81839951	     43.51443301
      0.25000073	    115.50862556	   2008.73783651	     42.86481555	     43.50140472
      0.25036010	    115.53966887	   2016.93161761	     42.89182299	     43.49381710
      0.25057370	    115.55764049	   2021.80086407	     42.90786634	     43.48930735
      0.25078730	    115.57525120	   2026.66783706	     42.92390276	     43.48479773
      0.25135747	    115.62047918	   2039.64440534	     42.96667598	     43.47276063
      0.25192765	    115.66310341	   2052.59276727	     43.00940141	     43.46072445
      0.25249783	    115.70312929	   2065.50552959	     43.05207997	     43.44868919
      0.25306800	    115.74058765	   2078.37584637	     43.09471255	     43.43665481
      0.25363818	    115.77553288	   2091.19736481	     43.13730002	     43.42462131
      0.25420835	    115.80804030	   2103.96417723	     43.17984326	     43.41258864
      0.25477853	    115.83820279	   2116.67077780	     43.22234308	     43.40055681
      0.25534871	    115.86612704	   2129.31202342	     43.26480030	     43.38852578
      0.25591888	    115.89192973	   2141.88309821	     43.30721572	     43.37649553
      0.25648906	    115.91573390	   2154.37948122	     43.34959010	     43.36446605
      0.25705923	    115.93766565	   2166.79691706	     43.39192420	     43.35243730
      0.25762941	    115.95785134	   2179.13138909	     43.43421875	     43.34040927
      0.25798806	    115.96971016	   2186.84581290	     43.46080310	     43.33284374
      0.25815732	    115.97509244	   2190.47425480	     43.47334361	     43.32927347
      0.25851126	    117.27434273	   2198.03603442	     43.49955660	     43.32180776
      0.25886520	    121.11351299	   2205.56223690	     43.52575465	     43.31434230
      0.25945600	    132.72870852	   2218.04340127	     43.56944710	     43.30188144
      0.26004680	    150.16442206	   2230.41888586	     43.61307996	     43.28942125
      0.26063759	    172.66737435	   2242.68456502	     43.65663116	     43.27696170
      0.26122839	    199.55796311	   2254.83644717	     43.70007461	     43.26450277
      0.26181919	    230.23927957	   2266.87073159	     43.74338375	     43.25204442
      0.26240999	    264.19635726	   2278.78382292	     43.78653395	     43.23958663
      0.26300079	    300.99005919	   2290.57232108	     43.82950393	     43.22712937
      0.26359159	    340.24849076	   2302.23299886	     43.87227646	     43.21467261
      0.26418238	    381.65793898	   2313.76277462	     43.91483849	     43.20221633
      0.26477318	    424.95450592	   2325.15868483	     43.95718089	     43.18976050
      0.26529948	    464.93287122	   2335.19532998	     43.99471095	     43.17866494
      0.26582577	    506.10080274	   2345.12148538	     44.03206030	     43.16756969
      0.26635207	    548.34640915	   2354.93521039	     44.06922868	     43.15647474
      0.26687836	    591.57501901	   2364.63459481	     44.10621707	     43.14538005
      0.26740466	    635.70646380	   2374.21775629	     44.14302752	     43.13428561
      0.26793095	    680.67221532	   2383.68283941	     44.17966280	     43.12319141
      0.26845725	    726.41223843	   2393.02801689	     44.21612631	     43.11209741
      0.26898355	    772.87153038	   2402.25149276	     44.25242181	     43.10100359
      0.26950984	    819.99651233	   2411.35150743	     44.28855335	     43.08990994
      0.27003614	    867.73169797	   2420.32634437	     44.32452519	     43.07881643
      0.27056243	    916.01728918	   2429.17433810	     44.36034172	     43.06772304
      0.27108873	    964.78837102	   2437.89388298	     44.39600749	     43.05662975
      0.27161502	   1013.97606227	   2446.48344247	     44.43152712	     43.04553653
      0.27214132	   1063.51037757	   2454.94155806	     44.46690517	     43.03444336
      0.27266761	   1113.32396154	   2463.26685777	     44.50214628	     43.02335022
      0.27319391	   1163.35561044	   2471.45806379	     44.53725514	     43.01225709
      0.27372020	   1213.55272303	   2479.51399955	     44.57223642	     43.00116393
      0.27424650	   1263.87233509	   2487.43359626	     44.60709465	     42.99007073
      0.27477280	   1314.28088341	   2495.21589930	     44.64183416	     42.97897747
      0.27529909	   1364.75311642	   2502.86007444	     44.67645894	     42.96788411
      0.27582539	   1415.27060574	   2510.36541412	     44.71097256	     42.95679064
      0.27635168	   1465.82020961	   2517.73134339	     44.74537818	     42.94569702
      0.27687798	   1516.39780438	   2524.95742567	     44.77967845	     42.93460324
      0.27740427	   1567.04526811	   2532.04336520	     44.81387553	     42.92350927
      0.27793057	   1617.82503693	   2538.98900517	     44.84797084	     42.91241508
      0.27845686	   1668.79743371	   2545.79432891	     44.88196499	     42.90132065
      0.27898316	   1720.01897950	   2552.45946431	     44.91585775	     42.89022595
      0.27950945	   1771.53791180	   2558.98468777	     44.94964820	     42.87913095
      0.28003575	   1823.38786184	   2565.37042739	     44.98333486	     42.86803562
      0.28050233	   1869.64250673	   2570.91544596	     45.01311113	     42.85819892
      0.28096891	   1916.16089642	   2576.35180161	     45.04280298	     42.84836192
      0.28143549	   1962.92137961	   2581.68010311	     45.07240908	     42.83852461
      0.28190207	   2009.89009038	   2586.90105684	     45.10192825	     42.82868697
      0.28236865	   2057.02510705	   2592.01546699	     45.13135955	     42.81884897
      0.28283523	   2104.28122432	   2597.02423400	     45.16070234	     42.80901060
      0.28330181	   2151.61433752	   2601.92835175	     45.18995634	     42.79917185
      0.28376839	   2198.98475722	   2606.72890380	     45.21912155	     42.78933267
      0.28423497	   2246.35919905	   2611.42705887	     45.24819826	     42.77949307
      0.28470155	   2293.71154480	   2616.02406582	     45.27718697	     42.76965301
      0.28516813	   2341.02266768	   2620.52124836	     45.30608828	     42.75981248
      0.28563471	   2388.27966677	   2624.91999954	     45.33490288	     42.74997146
      0.28610129	   2435.47481445	   2629.22177636	     45.36363144	     42.74012992
      0.28656787	   2482.60444010	   2633.42809422	     45.39227456	     42.73028785
      0.28703445	   2529.66788936	   2637.54052157	     45.42083274	     42.72044521
      0.28750103	   2576.66663066	   2641.56067454	     45.44930638	     42.71060200
      0.28796761	   2623.60353219	   2645.49021168	     45.47769574	     42.70075818
      0.28843420	   2670.48230737	   2649.33082872	     45.50600095	     42.69091374
      0.28890078	   2717.30710115	   2653.08425346	     45.53422199	     42.68106866
      0.28936736	   2764.08220231	   2656.75224071	     45.56235876	     42.67122291
      0.28983394	   2810.81184740	   2660.33656739	     45.59041105	     42.66137646
      0.29030052	   2857.50009689	   2663.83902768	     45.61837855	     42.65152930
      0.29076710	   2904.15076377	   2667.26142837	     45.64626089	     42.64168141
      0.29123368	   2950.76737906	   2670.60558434	     45.67405765	     42.63183275
      0.29170026	   2997.35318266	   2673.87331426	     45.70176833	     42.62198331
      0.29216684	   3043.91113073	   2677.06643642	     45.72939245	     42.61213306
      0.29263342	   3090.44391331	   2680.18676483	     45.75692945	     42.60228197
      0.29310000	   3136.95397781	   2683.23610553	     45.78437878	     42.59243003
      0.29356658	   3183.44355515	   2686.21625309	     45.81173988	     42.58257721
      0.29403316	   3229.91468676	   2689.12898743	     45.83901218	     42.57272348
      0.29449974	   3276.36925101	   2691.97607075	     45.86619508	     42.56286882
      0.29496632	   3322.80898840	   2694.75924484	     45.89328800	     42.55301321
      0.29543290	   3369.23552505	   2697.48022856	     45.92029036	     42.54315661
      0.29589948	   3415.65039432	   2700.14071554	     45.94720157	     42.53329901
      0.29636606	   3462.05505659	   2702.74237218	     45.97402103	     42.52344036
      0.29683264	   3508.45091720	   2705.28683579	     46.00074816	     42.51358066
      0.29729922	   3554.83934266	   2707.77571306	     46.02738236	     42.50371988
      0.29776580	   3601.22167529	   2710.21057882	     46.05392304	     42.49385797
      0.29823238	   3647.59924640	   2712.59297405	     46.08036960	     42.48399493
      0.29869896	   3693.97338810	   2714.92440618	     46.10672144	     42.47413072
      0.29916554	   3740.34544379	   2717.20634739	     46.13297794	     42.46426531
      0.29963212	   3786.71677745	   2719.44023423	     46.15913851	     42.45439868
      0.30009870	   3833.08878166	   2721.62746711	     46.18520251	     42.44453079
      0.30056528	   3879.46288434	   2723.76940997	     46.21116932	     42.43466163
      0.30103186	   3925.84055407	   2725.86739010	     46.23703830	     42.42479115
      0.30149844	   3972.22330394	   2727.92269807	     46.26280881	     42.41491934
      0.30196502	   4018.61269354	   2729.93658778	     46.28848019	     42.40504615
      0.30243160	   4065.01032901	   2731.91027658	     46.31405177	     42.39517157
      0.30289818	   4111.41786062	   2733.84494557	     46.33952286	     42.38529556
      0.30336477	   4157.83697756	   2735.74173988	     46.36489278	     42.37541809
      0.30383135	   4204.26939916	   2737.60176914	     46.39016081	     42.36553914
      0.30429793	   4250.71682393	   2739.42610789	     46.41532623	     42.35565866
      0.30476451	   4297.18086661	   2741.21579616	     46.44038829	     42.34577663
      0.30523109	   4343.66311092	   2742.97184005	     46.46534624	     42.33589301
      0.30569767	   4390.16509069	   2744.69521237	     46.49019930	     42.32600778
      0.30616425	   4436.68825281	   2746.38685329	     46.51494668	     42.31612091
      0.30628177	   4448.41048194	   2746.80806684	     46.53208592	     42.31363024
      0.30639930	   4460.13415740	   2747.22733871	     46.63758537	     42.31113946
      0.30685672	   4505.77690467	   2748.84092608	     47.92592572	     42.30144430
      0.30731413	   4551.44279373	   2750.42613085	     50.52489474	     42.29174748
      0.30777155	   4597.13246760	   2751.98373603	     54.31964270	     42.28204897
      0.30822897	   4642.84622167	   2753.51449843	     59.19940679	     42.27234873
      0.30868638	   4688.58394574	   2755.01914778	     65.06036465	     42.26264674
      0.30914380	   4734.34507240	   2756.49838735	     71.80682297	     42.25294295
      0.30960121	   4780.12852435	   2757.95289446	     79.35152422	     42.24323734
      0.31005863	   4825.93266329	   2759.38332109	     87.61546270	     42.23352987
      0.31051605	   4871.75524451	   2760.79029465	     96.52743219	     42.22382052
      0.31097346	   4917.59338250	   2762.17441871	    106.02344330	     42.21410924
      0.31143088	   4963.44353315	   2763.53627386	    116.04609796	     42.20439600
      0.31188829	   5009.30149793	   2764.87641849	    126.54397393	     42.19468076
      0.31234571	   5055.16245436	   2766.19538969	    137.47104724	     42.18496350
      0.31280313	   5101.02101554	   2767.49370410	    148.78616383	     42.17524418
      0.31326054	   5146.87131920	   2768.77185868	    160.45256258	     42.16552275
      0.31371796	   5192.70714427	   2770.03033155	    172.43744539	     42.15579919
      0.31417537	   5238.52205010	   2771.26958277	    184.71158920	     42.14607346
      0.31463279	   5284.30953134	   2772.49005504	    197.24899347	     42.13634552
      0.31509021	   5330.06317944	   2773.69217438	    210.02655705	     42.12661533
      0.31554762	   5375.77684087	   2774.87635081	    223.02377840	     42.11688285
      0.31600504	   5421.44476275	   2776.04297895	    236.22247243	     42.10714806
      0.31646245	   5467.06171712	   2777.19243854	    249.60650017	     42.09741090
      0.31691987	   5512.62309801	   2778.32509506	    263.16150271	     42.08767134
      0.31737729	   5558.12498729	   2779.44130014	    276.87463862	     42.07792934
      0.31783470	   5603.56418857	   2780.54139209	    290.73431970	     42.06818486
      0.31829212	   5648.93823073	   2781.62569631	    304.72994766	     42.05843787
      0.31874953	   5694.24534449	   2782.69452574	    318.85165676	     42.04868831
      0.31920695	   5739.48441725	   2783.74818124	    333.09007307	     42.03893614
      0.31975717	   5793.81148738	   2784.99592203	    350.35919710	     42.02720180
      0.32030740	   5848.03948778	   2786.22260941	    367.76844057	     42.01546355
      0.32080446	   5896.94407591	   2787.31306232	    383.60329410	     42.00485593
      0.32130153	   5945.76982627	   2788.38702927	    399.52840867	     41.99424501
      0.32191269	   6005.69723182	   2789.68536686	    419.21613418	     41.98119388
      0.32252385	   6065.51134852	   2790.95980015	    439.00337396	     41.96813757
      0.32294978	   6107.13138092	   2791.83409516	    452.84226961	     41.95903538
      0.32337570	   6148.70109797	   2792.69719790	    466.71488003	     41.94993058
      0.32390701	   6200.49280420	   2793.75839613	    484.05948822	     41.93856937
      0.32443832	   6252.22158848	   2794.80271976	    501.44018875	     41.92720397
      0.32491296	   6298.38482553	   2795.72161568	    516.99183620	     41.91704715
      0.32549563	   6354.99674290	   2796.83181400	    536.10838517	     41.90457401
      0.32607829	   6411.54910691	   2797.92267586	    555.24720230	     41.89209556
      0.32652751	   6455.11113441	   2798.75070286	    570.01491632	     41.88247125
      0.32708490	   6509.11649831	   2799.76258143	    588.34992843	     41.87052512
      0.32764228	   6563.07305890	   2800.75750987	    606.69524603	     41.85857389
      0.32813418	   6610.65083885	   2801.62165517	    622.89219239	     41.84802240
      0.32874614	   6669.78941340	   2802.67876308	    643.05753598	     41.83488986
      0.32935810	   6728.87135742	   2803.71622601	    663.25649477	     41.82175083
      0.32981677	   6773.11689629	   2804.48108472	    678.42777949	     41.81189865
      0.33027544	   6817.33080311	   2805.23515066	    693.63351907	     41.80204269
      0.33078423	   6866.33934183	   2806.05910406	    710.54824786	     41.79110520
      0.33140606	   6926.18300120	   2807.04840752	    731.29789077	     41.77773126
      0.33186234	   6970.05757115	   2807.76205108	    746.58217410	     41.76791320
      0.33247509	   7028.92897351	   2808.70422292	    767.18959562	     41.75472187
      0.33330676	   7108.74142958	   2809.95353347	    795.30545362	     41.73680615
      0.33371563	   7147.94146865	   2810.55539726	    809.18480103	     41.72799309
      0.33424414	   7198.57339253	   2811.32139576	    827.17257897	     41.71659637
      0.33472633	   7244.72992306	   2812.00853582	    843.62253693	     41.70619358
      0.33543629	   7312.62498575	   2813.00003492	    867.89322897	     41.69086774
      0.33598519	   7365.06388983	   2813.75015997	    886.68457726	     41.67901127
      0.33679153	   7442.01072160	   2814.82621058	    914.30795027	     41.66158217
      0.33712845	   7474.13099013	   2815.26671867	    925.85103919	     41.65429543
      0.33754833	   7514.13506738	   2815.80821586	    940.23419449	     41.64521081
      0.33815349	   7571.74188923	   2816.57407381	    960.95581413	     41.63211016
      0.33870914	   7624.58166778	   2817.26211055	    979.96932731	     41.62007400
      0.33917980	   7669.29879350	   2817.83356325	    996.06347116	     41.60987314
      0.33965045	   7713.97830507	   2818.39462186	   1012.14656449	     41.59966695
      0.34012111	   7758.61961956	   2818.94527367	   1028.21824681	     41.58945537
      0.34059177	   7803.22225302	   2819.48552359	   1044.27845037	     41.57923832
      0.34106242	   7847.78557508	   2820.01534872	   1060.32731819	     41.56901571
      0.34153308	   7892.30908598	   2820.53474875	   1076.36512315	     41.55878748
      0.34194606	   7931.34320320	   2820.98188520	   1090.42876936	     41.54980794
      0.34235904	   7970.34580741	   2821.42096550	   1104.48443816	     41.54082395
      0.34277202	   8009.31644858	   2821.85196514	   1118.53240545	     41.53183544
      0.34339154	   8067.71581094	   2822.48332508	   1139.59201525	     41.51834314
      0.34374369	   8100.87914658	   2822.83405800	   1151.55595702	     41.51066896
      0.34409585	   8134.01825807	   2823.17886883	   1163.51492156	     41.50299137
      0.34466999	   8187.99443023	   2823.72828767	   1183.00207306	     41.49046665
      0.34521101	   8238.79558099	   2824.23148276	   1201.35352663	     41.47865606
      0.34561472	   8276.66515610	   2824.59775738	   1215.04070848	     41.46983734
      0.34601843	   8314.50092694	   2824.95611561	   1228.72212605	     41.46101387
      0.34651756	   8361.23113160	   2825.38818254	   1245.62908857	     41.45009849
      0.34701668	   8407.90818357	   2825.80803990	   1262.52759137	     41.43917563
      0.34737744	   8441.61270906	   2826.10388193	   1274.73658732	     41.43127592
      0.34773821	   8475.28874863	   2826.39328571	   1286.94128145	     41.42337221
      0.34823304	   8521.43251029	   2826.77972547	   1303.67449588	     41.41252476
      0.34872787	   8567.52139462	   2827.15393913	   1320.39974708	     41.40166958
      0.34911412	   8603.45927388	   2827.43751097	   1333.44978195	     41.39319072
      0.34950038	   8639.36290270	   2827.71355562	   1346.49500372	     41.38470702
      0.34996737	   8682.72417913	   2828.03719990	   1362.26025189	     41.37444370
      0.35043435	   8726.03426650	   2828.34973168	   1378.01847081	     41.36417313
      0.35083450	   8763.10427089	   2828.60865029	   1391.51563062	     41.35536674
      0.35123465	   8800.13584265	   2828.85932462	   1405.00760878	     41.34655489
      0.35167429	   8840.77799413	   2829.12519764	   1419.82536030	     41.33686687
      0.35211394	   8881.37276923	   2829.38102097	   1434.63681182	     41.32717209
      0.35255358	   8921.91968768	   2829.62675044	   1449.44193339	     41.31747047
      0.35299323	   8962.41818108	   2829.86232678	   1464.24069633	     41.30776190
      0.35336805	   8996.90719362	   2830.05512405	   1476.85255691	     41.29947918
      0.35374288	   9031.36030734	   2830.24047558	   1489.45975284	     41.29119129
      0.35417100	   9070.66816076	   2830.44304218	   1503.85388925	     41.28171851
      0.35459913	   9109.92828125	   2830.63581569	   1518.24188696	     41.27223883
      0.35500037	   9146.67965446	   2830.80756283	   1531.72091671	     41.26334800
      0.35540162	   9183.38826862	   2830.97063885	   1545.19451315	     41.25445096
      0.35579851	   9219.65648491	   2831.12338885	   1558.51668219	     41.24564418
      0.35619540	   9255.88207797	   2831.26759551	   1571.83350627	     41.23683118
      0.35658239	   9291.16194875	   2831.39995185	   1584.81274064	     41.22823211
      0.35707921	   9336.39485341	   2831.55789264	   1601.46843182	     41.21718345
      0.35727973	   9354.62972363	   2831.61780949	   1608.18811525	     41.21272147
      0.35748024	   9372.83177271	   2831.67552256	   1614.90643028	     41.20825782
      0.35790698	   9411.40138726	   2831.79100015	   1629.19994724	     41.19875262
      0.35833372	   9449.67700616	   2831.89645827	   1643.48728694	     41.18923974
      0.35871080	   9483.19889734	   2831.98129935	   1656.10711328	     41.18082728
      0.35908788	   9516.39578394	   2832.05829945	   1668.72217138	     41.17240868
      0.35942484	   9545.75577497	   2832.12047240	   1679.99090034	     41.16488064
      0.35990671	   9587.19588549	   2832.19850414	   1696.09898425	     41.15410664
      0.36031944	   9622.14266138	   2832.25516494	   1709.89034092	     41.14486995
      0.36067603	   9651.90314742	   2832.29657170	   1721.80122917	     41.13688357
      0.36103262	   9681.24528091	   2832.33098661	   1733.70813329	     41.12889137
      0.36140656	   9711.55015248	   2832.35958302	   1746.19014378	     41.12050401
      0.36178050	   9741.36545540	   2832.38052250	   1758.66793594	     41.11211012
      0.36218730	   9773.23089022	   2832.39463079	   1772.23734686	     41.10297122
      0.36259409	   9804.49118437	   2832.39972871	   1785.80199517	     41.09382441
      0.36288014	   9826.10491550	   2832.39793625	   1795.33745570	     41.08738786
      0.36331083	   9858.06915363	   2832.38689204	   1809.69044069	     41.07768902
      0.36374152	   9889.33219470	   2832.36585436	   1824.03848209	     41.06798100
      0.36409483	   9914.45200111	   2832.34117415	   1835.80511239	     41.06001022
      0.36444814	   9939.09611992	   2832.30983005	   1847.56859953	     41.05203311
      0.36480590	   9963.56602741	   2832.27133526	   1859.47725142	     41.04394894
      0.36524593	   9992.99480428	   2832.21471318	   1874.12011982	     41.03399670
      0.36578808	  10028.24407603	   2832.13097465	   1892.15493908	     41.02172089
      0.36624889	  10057.33489455	   2832.04775727	   1907.47858299	     41.01127462
      0.36656927	  10077.09379878	   2831.98342854	   1918.12983763	     41.00400492
      0.36688965	  10096.47278831	   2831.91382163	   1928.77883356	     40.99672961
      0.36726218	  10118.53203148	   2831.82629328	   1941.15805226	     40.98826317
      0.36763470	  10140.08716185	   2831.73171982	   1953.53421916	     40.97978899
      0.36802239	  10161.99058270	   2831.62587093	   1966.41088946	     40.97096156
      0.36841007	  10183.36110913	   2831.51250319	   1979.28414874	     40.96212556
      0.36875923	  10202.15765721	   2831.40401758	   1990.87500180	     40.95416029
      0.36920767	  10225.68256547	   2831.25587884	   2005.75744252	     40.94391960
      0.36965611	  10248.52533886	   2831.09792537	   2020.63470439	     40.93366701
      0.36999348	  10265.26817059	   2830.97268777	   2031.82342322	     40.92594592
      0.37033085	  10281.63737334	   2830.84199104	   2043.00880061	     40.91821793
      0.37060028	  10294.44558518	   2830.73372255	   2051.93918805	     40.91204115
      0.37100911	  10313.43818222	   2830.56289319	   2065.48520195	     40.90266016
      0.37141794	  10331.90653833	   2830.38423633	   2079.02516125	     40.89326874
      0.37176189	  10347.04553431	   2830.22792777	   2090.41143820	     40.88535939
      0.37210584	  10361.82643053	   2830.06617968	   2101.79263373	     40.87744247
      0.37245277	  10376.37830070	   2829.89757484	   2113.26657793	     40.86944942
      0.37279969	  10390.57794583	   2829.72353311	   2124.73446214	     40.86144851
      0.37318625	  10405.99219815	   2829.52326647	   2137.50464435	     40.85252426
      0.37357280	  10420.98491238	   2829.31637675	   2150.26595829	     40.84359002
      0.37388810	  10432.90735539	   2829.14277047	   2160.66767635	     40.83629530
      0.37431222	  10448.51883821	   2828.90243050	   2174.64866225	     40.82647210
      0.37473633	  10463.65131288	   2828.65435275	   2188.61616868	     40.81663647
      0.37506024	  10474.89202134	   2828.45974163	   2199.27350107	     40.80911644
      0.37538414	  10485.86402434	   2828.26070829	   2209.92181131	     40.80158898
      0.37567927	  10495.63114747	   2828.07554239	   2219.61583422	     40.79472374
      0.37611342	  10509.60752343	   2827.79660794	   2233.86100067	     40.78461322
      0.37648103	  10521.08459286	   2827.55438152	   2245.90827009	     40.77604130
      0.37680961	  10531.07069542	   2827.33325249	   2256.66377267	     40.76837135
      0.37713818	  10540.80464494	   2827.10779020	   2267.40722758	     40.76069335
      0.37747586	  10550.55024108	   2826.87160978	   2278.43538814	     40.75279405
      0.37781354	  10560.03875656	   2826.63094030	   2289.44981298	     40.74488605
      0.37819358	  10570.41590209	   2826.35476278	   2301.82908346	     40.73597541
      0.37857362	  10580.47955784	   2826.07301483	   2314.18971338	     40.72705351
      0.37888916	  10588.60138464	   2825.83490138	   2324.43775850	     40.71963728
      0.37929530	  10598.74919143	   2825.52288282	   2337.60838474	     40.71007989
      0.37970144	  10608.55922695	   2825.20470182	   2350.75592215	     40.70050919
      0.38002185	  10616.06485875	   2824.94938537	   2361.11154534	     40.69294923
      0.38034227	  10623.36815851	   2824.69031338	   2371.45222687	     40.68538079
      0.38071726	  10631.66326026	   2824.38238269	   2383.53536352	     40.67651206
      0.38109226	  10639.69113415	   2824.06941029	   2395.59745949	     40.66763146
      0.38140797	  10646.24636363	   2823.80205424	   2405.73594375	     40.66014566
      0.38180534	  10654.23782940	   2823.46057039	   2418.47519737	     40.65071136
      0.38220270	  10661.94577265	   2823.11360109	   2431.19016750	     40.64126328
      0.38244459	  10666.50143702	   2822.89973368	   2438.91813375	     40.63550516
      0.38282262	  10673.41811145	   2822.56150520	   2450.97745468	     40.62649575
      0.38320065	  10680.09132428	   2822.21845394	   2463.01454571	     40.61747346
      0.38352141	  10685.56614988	   2821.92363321	   2473.21060615	     40.60980778
      0.38384217	  10690.87187029	   2821.62540885	   2483.39063582	     40.60213261
      0.38417667	  10696.22780789	   2821.31081440	   2493.98984610	     40.59411833
      0.38458262	  10702.48906866	   2820.92415269	   2506.82948119	     40.58437820
      0.38498857	  10708.49373263	   2820.53220148	   2519.64356491	     40.57462234
      0.38534542	  10713.56433958	   2820.18333763	   2530.88671335	     40.56603335
      0.38570227	  10718.44417287	   2819.83047215	   2542.11026513	     40.55743191
      0.38607100	  10723.28969161	   2819.46169667	   2553.68701991	     40.54853086
      0.38643973	  10727.93881568	   2819.08873254	   2565.24304459	     40.53961621
      0.38669073	  10730.99307138	   2818.83247396	   2573.09767794	     40.53353995
      0.38706618	  10735.39726639	   2818.44560737	   2584.82900238	     40.52443912
      0.38744162	  10739.60771574	   2818.05451232	   2596.53986097	     40.51532373
      0.38775396	  10742.96540545	   2817.72596674	   2606.26711106	     40.50772930
      0.38806630	  10746.19351219	   2817.39454771	   2615.98091360	     40.50012458
      0.38839824	  10749.48434860	   2817.03921454	   2626.28970377	     40.49203133
      0.38873017	  10752.63342502	   2816.68069096	   2636.58388275	     40.48392621
      0.38909601	  10755.94268531	   2816.28188649	   2647.91285078	     40.47497934
      0.38946185	  10759.08556244	   2815.87927492	   2659.22464569	     40.46601771
      0.38975650	  10761.49796360	   2815.55225914	   2668.32311549	     40.45878895
      0.39014500	  10764.51916416	   2815.11739343	   2680.30247936	     40.44924315
      0.39053349	  10767.36213964	   2814.67834531	   2692.26315019	     40.43968013
      0.39083731	  10769.46348168	   2814.33210092	   2701.60409775	     40.43218923
      0.39114113	  10771.45944378	   2813.98334122	   2710.93379382	     40.42468755
      0.39148509	  10773.59391428	   2813.58548770	   2721.48275448	     40.41618151
      0.39182905	  10775.59751210	   2813.18446012	   2732.01744675	     40.40766137
      0.39215274	  10777.36539602	   2812.80420373	   2741.91800071	     40.39963059
      0.39254882	  10779.37625999	   2812.33512849	   2754.01607277	     40.38978608
      0.39294491	  10781.22231935	   2811.86194681	   2766.09542471	     40.37992222
      0.39319368	  10782.29893576	   2811.56266979	   2773.67263678	     40.37371695
      0.39359643	  10783.90866736	   2811.07478019	   2785.92405274	     40.36365443
      0.39391841	  10785.07894180	   2810.68173588	   2795.70491313	     40.35559480
      0.39424040	  10786.14731344	   2810.28606214	   2805.47345648	     40.34752178
      0.39456238	  10787.11532826	   2809.88777184	   2815.22968336	     40.33943524
      0.39488298	  10787.98101357	   2809.48862177	   2824.93156248	     40.33137001
      0.39520358	  10788.75025349	   2809.08691328	   2834.62121625	     40.32329108
      0.39551620	  10789.40891241	   2808.69274670	   2844.05815765	     40.31539970
      0.39590413	  10790.10270878	   2808.20030548	   2855.75186742	     40.30558910
      0.39629205	  10790.66209359	   2807.70419504	   2867.42760263	     40.29575776
      0.39658364	  10790.99558770	   2807.32889332	   2876.19187824	     40.28835416
      0.39695075	  10791.31108878	   2806.85346957	   2887.21185991	     40.27901573
      0.39731786	  10791.51214580	   2806.37482497	   2898.21563864	     40.26965808
      0.39761193	  10791.59200573	   2805.98911552	   2907.01811948	     40.26214841
      0.39800327	  10791.58815869	   2805.47265188	   2918.71620564	     40.25213499
      0.39839461	  10791.46070561	   2804.95259602	   2930.39572836	     40.24209893
      0.39867238	  10791.29652261	   2804.58129270	   2938.67466107	     40.23496134
      0.39895016	  10791.07204546	   2804.20820007	   2946.94418582	     40.22781208
      0.39928221	  10790.72572431	   2803.75986911	   2956.81724645	     40.21925036
      0.39961427	  10790.29575570	   2803.30900839	   2966.67678532	     40.21067162
      0.39993414	  10789.80372025	   2802.87231495	   2976.16167371	     40.20239143
      0.40031862	  10789.11288064	   2802.34434310	   2987.54565958	     40.19241738
      0.40070310	  10788.31539409	   2801.81303565	   2998.91132741	     40.18241972
      0.40103819	  10787.53490035	   2801.34726443	   3008.80219865	     40.17368664
      0.40137329	  10786.67617763	   2800.87898668	   3018.67904900	     40.16493518
      0.40172777	  10785.68405170	   2800.38091249	   3029.11180719	     40.15565734
      0.40208224	  10784.60727100	   2799.88006074	   3039.52875742	     40.14635844
      0.40235285	  10783.72917312	   2799.49584703	   3047.47044974	     40.13924527
      0.40272950	  10782.42750015	   2798.95841947	   3058.50845835	     40.12932408
      0.40310614	  10781.03480134	   2798.41789744	   3069.52841843	     40.11937830
      0.40338663	  10779.93951685	   2798.01336817	   3077.72330206	     40.11195544
      0.40366712	  10778.79534372	   2797.60713695	   3085.90810027	     40.10451862
      0.40398603	  10777.43588793	   2797.14319601	   3095.20188273	     40.09604589
      0.40430494	  10776.01506243	   2796.67707210	   3104.48253533	     40.08755476
      0.40464374	  10774.43951053	   2796.17951103	   3114.32726491	     40.07851395
      0.40498253	  10772.79689397	   2795.67950508	   3124.15706139	     40.06945191
      0.40527725	  10771.31428458	   2795.24256437	   3132.69591257	     40.06155128
      0.40565627	  10769.33539376	   2794.67794759	   3143.66037133	     40.05136669
      0.40603529	  10767.27663253	   2794.11030395	   3154.60591371	     40.04115459
      0.40632970	  10765.62329309	   2793.66729792	   3163.09495019	     40.03320296
      0.40662411	  10763.92333039	   2793.22247772	   3171.57248050	     40.02523434
      0.40691339	  10762.20824049	   2792.78364924	   3179.89102254	     40.01738788
      0.40728699	  10759.92860053	   2792.21433228	   3190.61776993	     40.00722949
      0.40766059	  10757.57734163	   2791.64212080	   3201.32577307	     39.99704285
      0.40794484	  10755.74126545	   2791.20483134	   3209.46018990	     39.98927334
      0.40822909	  10753.86505451	   2790.76587587	   3217.58366948	     39.98148710
      0.40855733	  10751.64923016	   2790.25690835	   3226.95092754	     39.97247460
      0.40888558	  10749.38148087	   2789.74573076	   3236.30349149	     39.96343932
      0.40918449	  10747.27196353	   2789.27832556	   3244.80728916	     39.95519158
      0.40955851	  10744.57363254	   2788.69089994	   3255.43068321	     39.94484408
      0.40993253	  10741.81113897	   2788.10062646	   3266.03476656	     39.93446597
      0.41021715	  10739.66670198	   2787.64954278	   3274.09118659	     39.92654776
      0.41050177	  10737.48630101	   2787.19681743	   3282.13633485	     39.91861143
      0.41083959	  10734.85232933	   2786.65733652	   3291.67072297	     39.90916774
      0.41117742	  10732.16922748	   2786.11555200	   3301.18911166	     39.89969795
      0.41145226	  10729.95065654	   2785.67307631	   3308.92115672	     39.89197414
      0.41181378	  10726.98451442	   2785.08875791	   3319.07518178	     39.88178782
      0.41217529	  10723.96475731	   2784.50181621	   3329.21066962	     39.87157060
      0.41246050	  10721.54515338	   2784.03690912	   3337.19381479	     39.86348779
      0.41274572	  10719.09322953	   2783.57037471	   3345.16533271	     39.85538532
      0.41307150	  10716.25359932	   2783.03549566	   3354.25641095	     39.84610608
      0.41339728	  10713.37305820	   2782.49849993	   3363.33220877	     39.83680066
      0.41368935	  10710.75628207	   2782.01526260	   3371.45603770	     39.82843541
      0.41405941	  10707.39514860	   2781.40057676	   3381.73096179	     39.81780593
      0.41442946	  10703.98374263	   2780.78317093	   3391.98594000	     39.80714150
      0.41470981	  10701.36642121	   2780.31362868	   3399.74159360	     39.79903878
      0.41499016	  10698.72115821	   2779.84252898	   3407.48571279	     39.79091554
      0.41531710	  10695.60144386	   2779.29116266	   3416.50238282	     39.78141594
      0.41564404	  10692.44484932	   2778.73768260	   3425.50325520	     39.77188787
      0.41591077	  10689.84272566	   2778.28457774	   3432.83462728	     39.76409333
      0.41628133	  10686.18820434	   2777.65276727	   3443.00224232	     39.75323253
      0.41665188	  10682.48849460	   2777.01824764	   3453.14934038	     39.74233393
      0.41690734	  10679.91205775	   2776.57923911	   3460.13271563	     39.73479821
      0.41716280	  10677.31479263	   2776.13894466	   3467.10627104	     39.72724414
      0.41748546	  10674.00487821	   2775.58098183	   3475.90036780	     39.71767623
      0.41780813	  10670.66266724	   2775.02097095	   3484.67869680	     39.70807847
      0.41806785	  10667.94935176	   2774.56872254	   3491.73303146	     39.70033115
      0.41843760	  10664.05153561	   2773.92259585	   3501.75815256	     39.68926763
      0.41880735	  10660.11322470	   2773.27378242	   3511.76235191	     39.67816361
      0.41905445	  10657.45904139	   2772.83868462	   3518.43648198	     39.67071994
      0.41930155	  10654.78730396	   2772.40238745	   3525.10120549	     39.66325780
      0.41962666	  10651.24584309	   2771.82654677	   3533.85530963	     39.65341180
      0.41995176	  10647.67483212	   2771.24863230	   3542.59303166	     39.64353323
      0.42021734	  10644.73606380	   2770.77499539	   3549.71869326	     39.63543897
      0.42057501	  10640.74793103	   2770.13492244	   3559.29804652	     39.62450265
      0.42093269	  10636.72562052	   2769.49233998	   3568.85737305	     39.61352561
      0.42121604	  10633.51524816	   2768.98150210	   3576.41607757	     39.60480030
      0.42149939	  10630.28407123	   2768.46908914	   3583.96213067	     39.59604888
      0.42176860	  10627.19525533	   2767.98080944	   3591.11956366	     39.58771012
      0.42213172	  10622.99990666	   2767.31993106	   3600.75583883	     39.57642414
      0.42249484	  10618.77184132	   2766.65646538	   3610.37114513	     39.56509397
      0.42276148	  10615.64664174	   2766.16763185	   3617.41834583	     39.55674569
      0.42302812	  10612.50431432	   2765.67740250	   3624.45416982	     39.54837309
      0.42333359	  10608.88365175	   2765.11407467	   3632.50048823	     39.53875114
      0.42363906	  10605.24110655	   2764.54891488	   3640.53179259	     39.52909666
      0.42395967	  10601.39472522	   2763.95375760	   3648.94518566	     39.51892806
      0.42428029	  10597.52492529	   2763.35658072	   3657.34194027	     39.50872289
      0.42457261	  10593.97659949	   2762.81035692	   3664.98296733	     39.49938633
      0.42493542	  10589.54621012	   2762.13006076	   3674.44747548	     39.48775485
      0.42529824	  10585.08714114	   2761.44717481	   3683.89048458	     39.47607504
      0.42557233	  10581.69977398	   2760.92956575	   3691.00998617	     39.46721904
      0.42590476	  10577.57008415	   2760.29979816	   3699.62831200	     39.45644023
      0.42631435	  10572.45030378	   2759.52087692	   3710.22178517	     39.44310221
      0.42665921	  10568.11294468	   2758.86248412	   3719.11964474	     39.43182216
      0.42692810	  10564.71433816	   2758.34749078	   3726.04386622	     39.42299481
      0.42719700	  10561.30131724	   2757.83106890	   3732.95607136	     39.41413917
      0.42748631	  10557.61325710	   2757.27384145	   3740.37965364	     39.40457929
      0.42784146	  10553.06358861	   2756.58753113	   3749.47366851	     39.39279807
      0.42819662	  10548.48975945	   2755.89872464	   3758.54656180	     39.38096609
      0.42845011	  10545.21064327	   2755.40556550	   3765.00933742	     39.37248971
      0.42881647	  10540.45037151	   2754.69058072	   3774.33050999	     39.36019267
      0.42906560	  10537.19908715	   2754.20284172	   3780.65616352	     39.35179846
      0.42931474	  10533.93652132	   2753.71387151	   3786.96755110	     39.34337830
      0.42965928	  10529.40621738	   2753.03562427	   3795.66597846	     39.33169064
      0.43000382	  10524.85485008	   2752.35501559	   3804.32416543	     39.31995248
      0.43029144	  10521.03953861	   2751.78504643	   3811.51689759	     39.31011461
      0.43057905	  10517.20992339	   2751.21342828	   3818.67449389	     39.30024087
      0.43084921	  10513.59988616	   2750.67500430	   3825.36305474	     39.29093351
      0.43119877	  10508.91055228	   2749.97617221	   3833.96399828	     39.27884288
      0.43154833	  10504.20085145	   2749.27489760	   3842.50051843	     39.26669784
      0.43182307	  10500.48514532	   2748.72201401	   3849.16188476	     39.25711387
      0.43209781	  10496.75716511	   2748.16761831	   3855.77901006	     39.24749568
      0.43241319	  10492.46265955	   2747.52933258	   3863.31835720	     39.23641190
      0.43272858	  10488.15234796	   2746.88905014	   3870.79462783	     39.22528226
      0.43298552	  10484.62918336	   2746.36593421	   3876.83733620	     39.21618073
      0.43334610	  10479.66783579	   2745.62960496	   3885.24173643	     39.20335632
      0.43370667	  10474.68654594	   2744.89065584	   3893.55549124	     39.19047036
      0.43394761	  10471.34699918	   2744.39541863	   3899.05901125	     39.18182516
      0.43418855	  10467.99874475	   2743.89900879	   3904.52011024	     39.17315202
      0.43450428	  10463.59805779	   2743.24672476	   3911.61110907	     39.16174391
      0.43482002	  10459.18272574	   2742.59242391	   3918.62662090	     39.15028710
      0.43508385	  10455.48209056	   2742.04413103	   3924.43004443	     39.14067594
      0.43543130	  10450.59339293	   2741.31992093	   3931.98965797	     39.12796611
      0.43577875	  10445.68753855	   2740.59325994	   3939.45352841	     39.11519584
      0.43605010	  10441.84425729	   2740.02402978	   3945.21538465	     39.10517984
      0.43632146	  10437.99073374	   2739.45330117	   3950.91744841	     39.09512637
      0.43662680	  10433.64254042	   2738.80931212	   3957.26139395	     39.08376888
      0.43693214	  10429.28163278	   2738.16342214	   3963.52829845	     39.07236327
      0.43722787	  10425.04593208	   2737.53603953	   3969.52402496	     39.06127029
      0.43758447	  10419.92283155	   2736.77714184	   3976.65634898	     39.04783299
      0.43801686	  10413.68841145	   2735.85346752	   3985.16045771	     39.03144970
      0.43838578	  10408.34991612	   2735.06235809	   3992.29061056	     39.01739257
      0.43863876	  10404.67894195	   2734.51824786	   3997.11293436	     39.00771066
      0.43889175	  10400.99978496	   2733.97282284	   4001.88047876	     38.99799407
      0.43919598	  10396.56453109	   2733.31515925	   4007.54116365	     38.98626281
      0.43950021	  10392.11764531	   2732.65559128	   4013.12230657	     38.97448076
      0.43978614	  10387.92785181	   2732.03397684	   4018.29499352	     38.96336111
      0.44014164	  10382.70457206	   2731.25876751	   4024.62806053	     38.94947253
      0.44049713	  10377.46584318	   2730.48094997	   4030.85227131	     38.93551315
      0.44076405	  10373.52235479	   2729.89522047	   4035.45411351	     38.92498507
      0.44109514	  10368.61892419	   2729.16662817	   4041.07712411	     38.91186970
      0.44149420	  10362.69151899	   2728.28544514	   4047.72936068	     38.89597852
      0.44189326	  10356.74535484	   2727.40096180	   4054.24512276	     38.87999559
      0.44215014	  10352.90787889	   2726.82985784	   4058.36742222	     38.86965823
      0.44247914	  10347.98187099	   2726.09641443	   4063.56493960	     38.85636235
      0.44280814	  10343.04342835	   2725.36072129	   4068.67051977	     38.84300291
      0.44307018	  10339.10123156	   2724.77314616	   4072.67147090	     38.83231664
      0.44342909	  10333.68914453	   2723.96604691	   4078.05749723	     38.81761386
      0.44378800	  10328.26258548	   2723.15626238	   4083.33543967	     38.80283409
      0.44402530	  10324.66683937	   2722.61938488	   4086.76597520	     38.79301968
      0.44426260	  10321.06485027	   2722.08133149	   4090.14969754	     38.78317126
      0.44457371	  10316.33318385	   2721.37415301	   4094.51521401	     38.77020809
      0.44488481	  10311.59091825	   2720.66495160	   4098.80103217	     38.75718595
      0.44515310	  10307.49280189	   2720.05172161	   4102.43341074	     38.74590826
      0.44549372	  10302.27867187	   2719.27100249	   4106.96061342	     38.73152647
      0.44583434	  10297.05207254	   2718.48785335	   4111.39397612	     38.71707298
      0.44609597	  10293.02906926	   2717.88465992	   4114.73597550	     38.70592223
      0.44643644	  10287.78296568	   2717.09756200	   4119.00320453	     38.69134759
      0.44677691	  10282.52462115	   2716.30803118	   4123.17859714	     38.67670034
      0.44704830	  10278.32444277	   2715.67694759	   4126.44154371	     38.66497269
      0.44731969	  10274.11656892	   2715.04431627	   4129.64698274	     38.65319852
      0.44762691	  10269.34388459	   2714.32628969	   4133.20672840	     38.63981348
      0.44793413	  10264.56143212	   2713.60627765	   4136.69384183	     38.62636841
      0.44817141	  10260.86109216	   2713.04882331	   4139.33773830	     38.61594300
      0.44853255	  10255.21809003	   2712.19810226	   4143.27987186	     38.60000633
      0.44882183	  10250.68842830	   2711.51469114	   4146.36681025	     38.58718061
      0.44911110	  10246.15026837	   2710.82951789	   4149.39139062	     38.57430097
      0.44940038	  10241.60363041	   2710.14257936	   4152.35412140	     38.56136726
      0.44968688	  10237.09221862	   2709.46048040	   4155.22801859	     38.54850396
      0.44997338	  10232.57255446	   2708.77664882	   4158.04224976	     38.53558733
      0.45025348	  10228.14601470	   2708.10643453	   4160.73635433	     38.52290786
      0.45053358	  10223.71164264	   2707.43456333	   4163.37439018	     38.51017718
      0.45084377	  10218.79173123	   2706.68857213	   4166.23100816	     38.49601880
      0.45115396	  10213.86227647	   2705.94054744	   4169.02010075	     38.48179735
      0.45140288	  10209.89960603	   2705.33880149	   4171.20989966	     38.47033919
      0.45175418	  10204.29684878	   2704.48735138	   4174.22766733	     38.45409933
      0.45210547	  10198.68195748	   2703.63329017	   4177.16130239	     38.43777809
      0.45234280	  10194.88172412	   2703.05481383	   4179.09611619	     38.42670541
      0.45258014	  10191.07597991	   2702.47514497	   4180.99326339	     38.41559547
      0.45288400	  10186.19533447	   2701.73123515	   4183.36773311	     38.40131658
      0.45318787	  10181.30569811	   2700.98537053	   4185.68156492	     38.38697649
      0.45343833	  10177.26857504	   2700.36910728	   4187.54363634	     38.37511032
      0.45378906	  10171.60526167	   2699.50393545	   4190.08318983	     38.35842436
      0.45413978	  10165.93004167	   2698.63615771	   4192.54442511	     38.34165665
      0.45437849	  10162.06055761	   2698.04403758	   4194.17529568	     38.33019733
      0.45461720	  10158.18557572	   2697.45070984	   4195.77062500	     38.31870010
      0.45491759	  10153.30163919	   2696.70237214	   4197.72809029	     38.30417849
      0.45521798	  10148.40902458	   2695.95212274	   4199.63034140	     38.28959682
      0.45543727	  10144.83176578	   2695.40320637	   4200.98452592	     38.27891373
      0.45580313	  10138.85337620	   2694.48515391	   4203.17960456	     38.26101933
      0.45606509	  10134.56476754	   2693.82605516	   4204.70255076	     38.24815163
      0.45632706	  10130.26959564	   2693.16550373	   4206.18520760	     38.23523827
      0.45658902	  10125.96785785	   2692.50349830	   4207.62796005	     38.22227928
      0.45687165	  10121.31947277	   2691.78764837	   4209.14019813	     38.20824701
      0.45722165	  10115.55245085	   2690.89881234	   4210.94987432	     38.19079628
      0.45765479	  10108.39937785	   2689.79525604	   4213.09409734	     38.16908789
      0.45808792	  10101.22840939	   2688.68772746	   4215.13447349	     38.14725525
      0.45830750	  10097.58631343	   2688.12475815	   4216.12969669	     38.13613998
      0.45852708	  10093.93961986	   2687.56076809	   4217.09888010	     38.12499286
      0.45884532	  10088.64615677	   2686.74154271	   4218.45777876	     38.10878045
      0.45916356	  10083.34304179	   2685.92017473	   4219.76308175	     38.09250136
      0.45943613	  10078.79328136	   2685.21497499	   4220.83894540	     38.07850550
      0.45970870	  10074.23644014	   2684.50820436	   4221.87636808	     38.06446093
      0.45995667	  10070.08470217	   2683.86385565	   4222.78710660	     38.05164163
      0.46031018	  10064.15574839	   2682.94301013	   4224.03162801	     38.03329670
      0.46062471	  10058.87064230	   2682.12149970	   4225.08630731	     38.01690649
      0.46088516	  10054.48708047	   2681.43965380	   4225.92261504	     38.00328565
      0.46114561	  10050.09704353	   2680.75637605	   4226.72572755	     37.98962087
      0.46142798	  10045.33021052	   2680.01397490	   4227.55931595	     37.97475647
      0.46171036	  10040.55576209	   2679.26989265	   4228.35469780	     37.95984070
      0.46200501	  10035.56540901	   2678.49163702	   4229.14440788	     37.94422118
      0.46229967	  10030.56675323	   2677.71155266	   4229.89343554	     37.92854606
      0.46258535	  10025.71249464	   2676.95349571	   4230.58123402	     37.91329572
      0.46294038	  10019.66895934	   2676.00902567	   4231.38394273	     37.89427099
      0.46338846	  10012.02437758	   2674.81326103	   4232.31582220	     37.87014666
      0.46371057	  10006.51686224	   2673.95103275	   4232.93057878	     37.85272581
      0.46397365	  10002.01135407	   2673.24521596	   4233.39889155	     37.83844954
      0.46423672	   9997.49918726	   2672.53794712	   4233.83717208	     37.82413005
      0.46452272	   9992.58646927	   2671.76743219	   4234.27991400	     37.80851456
      0.46480871	   9987.66586890	   2670.99520400	   4234.68791775	     37.79284841
      0.46506024	   9983.33160651	   2670.31460293	   4235.01835740	     37.77902810
      0.46541800	   9977.15630933	   2669.34428117	   4235.44308677	     37.75930411
      0.46572215	   9971.89680491	   2668.51728347	   4235.76284904	     37.74247479
      0.46598651	   9967.31795887	   2667.79688662	   4236.01031653	     37.72780105
      0.46625087	   9962.73233621	   2667.07503105	   4236.22975137	     37.71308505
      0.46654196	   9957.67540941	   2666.27853350	   4236.43928225	     37.69683308
      0.46683304	   9952.61024930	   2665.48027040	   4236.61555619	     37.68053040
      0.46710991	   9947.78461463	   2664.71932482	   4236.75270850	     37.66497643
      0.46744374	   9941.95647101	   2663.79974091	   4236.87896543	     37.64616284
      0.46777109	   9936.23085435	   2662.89575084	   4236.96175802	     37.62765060
      0.46809844	   9930.49476762	   2661.98953601	   4237.00445492	     37.60907570
      0.46836951	   9925.73694024	   2661.23744294	   4237.00982458	     37.59364723
      0.46864058	   9920.97191319	   2660.48382726	   4236.98833190	     37.57817631
      0.46891582	   9916.12634180	   2659.71708322	   4236.93931349	     37.56242466
      0.46926944	   9909.88982269	   2658.72967031	   4236.83657791	     37.54212348
      0.46962306	   9903.64099994	   2657.73967465	   4236.68969228	     37.52175148
      0.46988526	   9898.99968583	   2657.00395022	   4236.55262842	     37.50660070
      0.47014746	   9894.35158705	   2656.26680907	   4236.39186121	     37.49141151
      0.47043351	   9889.27297492	   2655.46100762	   4236.18971556	     37.47479728
      0.47078557	   9883.01122872	   2654.46693763	   4235.90303093	     37.45428697
      0.47113996	   9876.69557486	   2653.46370919	   4235.57275337	     37.43357227
      0.47149436	   9870.36745364	   2652.45790627	   4235.20120791	     37.41278949
      0.47175280	   9865.74493068	   2651.72282465	   4234.90456478	     37.39759148
      0.47201123	   9861.11575825	   2650.98637764	   4234.58648396	     37.38235783
      0.47229265	   9856.06739727	   2650.18289633	   4234.21598354	     37.36572934
      0.47263265	   9849.95749264	   2649.20998739	   4233.73515479	     37.34558345
      0.47293466	   9844.52075035	   2648.34383863	   4233.27795528	     37.32763848
      0.47330791	   9837.78877473	   2647.27078972	   4232.67425359	     37.30539482
      0.47363554	   9831.86806167	   2646.32655792	   4232.10957092	     37.28581089
      0.47403671	   9824.60375461	   2645.16743121	   4231.37448917	     37.26175712
      0.47428086	   9820.17486673	   2644.46040868	   4230.90388784	     37.24707868
      0.47462680	   9813.88933978	   2643.45657554	   4230.20735840	     37.22623008
      0.47497273	   9807.59175691	   2642.45033326	   4229.47636643	     37.20532243
      0.47520732	   9803.31432837	   2641.76660503	   4228.96127613	     37.19111107
      0.47544190	   9799.03134356	   2641.08177271	   4228.43067767	     37.17687302
      0.47571472	   9794.04348472	   2640.28396572	   4227.79429569	     37.16028164
      0.47607024	   9787.53198624	   2639.24202662	   4226.93410132	     37.13860634
      0.47650347	   9779.58027159	   2637.96899100	   4225.83934761	     37.11211377
      0.47673636	   9775.29764838	   2637.28307621	   4225.22993253	     37.09783537
      0.47696926	   9771.00952359	   2636.59608420	   4224.60607351	     37.08353186
      0.47727079	   9765.44940081	   2635.70502080	   4223.77709083	     37.06497572
      0.47757233	   9759.88004486	   2634.81215877	   4222.92436645	     37.04637820
      0.47785542	   9754.64292374	   2633.97227429	   4222.10242237	     37.02888086
      0.47813851	   9749.39765369	   2633.13081125	   4221.25999535	     37.01134773
      0.47842552	   9744.07163077	   2632.27612088	   4220.38524190	     36.99353628
      0.47871252	   9738.73722367	   2631.41981517	   4219.48986919	     36.97568873
      0.47899846	   9733.41411794	   2630.56505986	   4218.57750023	     36.95787133
      0.47928441	   9728.08268273	   2629.70870838	   4217.64508536	     36.94001877
      0.47956963	   9722.75656728	   2628.85295828	   4216.69528855	     36.92217712
      0.47991595	   9716.27821081	   2627.81174359	   4215.51575989	     36.90046691
      0.48018809	   9711.17878750	   2626.99190228	   4214.56888159	     36.88337142
      0.48052656	   9704.82607793	   2625.97026579	   4213.36699590	     36.86206707
      0.48078029	   9700.05629846	   2625.20297871	   4212.44859038	     36.84606623
      0.48116304	   9692.84853595	   2624.04316480	   4211.03519016	     36.82187937
      0.48143046	   9687.80374879	   2623.23115955	   4210.02793438	     36.80494578
      0.48169788	   9682.75167442	   2622.41778847	   4209.00461586	     36.78798395
      0.48196530	   9677.69230892	   2621.60305410	   4207.96538761	     36.77099416
      0.48227074	   9671.90463034	   2620.67080868	   4206.75911910	     36.75155469
      0.48257619	   9666.10744604	   2619.73679469	   4205.53251435	     36.73207950
      0.48288163	   9660.30076654	   2618.80101861	   4204.28579293	     36.71256899
      0.48314994	   9655.19233092	   2617.97758038	   4203.17424648	     36.69540210
      0.48341824	   9650.07657796	   2617.15279074	   4202.04749128	     36.67820853
      0.48368654	   9644.95350578	   2616.32665237	   4200.90567163	     36.66098856
      0.48399106	   9639.13019155	   2615.38739397	   4199.59168608	     36.64141302
      0.48429557	   9633.29746442	   2614.44640905	   4198.25868509	     36.62180420
      0.48456461	   9628.13641746	   2613.61361577	   4197.06531662	     36.60445239
      0.48483364	   9622.96803651	   2612.77948333	   4195.85740295	     36.58707517
      0.48513646	   9617.14205540	   2611.83903752	   4194.48061901	     36.56748636
      0.48543927	   9611.30680465	   2610.89690642	   4193.08577651	     36.54786609
      0.48570624	   9606.15448332	   2610.06488458	   4191.84118711	     36.53054208
      0.48597322	   9600.99497497	   2609.23156154	   4190.58283968	     36.51319416
      0.48627909	   9595.07496439	   2608.27523912	   4189.12441897	     36.49328977
      0.48658496	   9589.14554873	   2607.31722081	   4187.64829979	     36.47335471
      0.48684468	   9584.10336759	   2606.50241791	   4186.38113636	     36.45640356
      0.48710440	   9579.05442748	   2605.68640091	   4185.10146348	     36.43943080
      0.48742042	   9572.90195067	   2604.69186795	   4183.52769303	     36.41875010
      0.48773644	   9566.73950550	   2603.69555105	   4181.93577316	     36.39803817
      0.48797951	   9561.99288797	   2602.92802421	   4180.69912252	     36.38208654
      0.48822258	   9557.24039682	   2602.15944984	   4179.45194388	     36.36611687
      0.48855730	   9550.68641664	   2601.09938147	   4177.71745687	     36.34409669
      0.48884995	   9544.94690044	   2600.17090244	   4176.18488143	     36.32481609
      0.48914261	   9539.19893875	   2599.24092466	   4174.63750417	     36.30551027
      0.48943527	   9533.44254472	   2598.30945283	   4173.07547731	     36.28617953
      0.48968389	   9528.54566887	   2597.51696435	   4171.73707847	     36.26973799
      0.48993251	   9523.64273977	   2596.72340628	   4170.38830665	     36.25327888
      0.49029352	   9516.51276995	   2595.56923632	   4168.41155921	     36.22934878
      0.49053124	   9511.81090424	   2594.80801840	   4167.09820713	     36.21357156
      0.49076896	   9507.10356010	   2594.04583623	   4165.77565162	     36.19777888
      0.49109409	   9500.65634294	   2593.00182230	   4163.95199314	     36.17615402
      0.49141403	   9494.30216411	   2591.97273837	   4162.14098866	     36.15484701
      0.49184138	   9485.79945610	   2590.59548625	   4159.69682661	     36.12634489
      0.49205842	   9481.47452736	   2589.89485459	   4158.44461713	     36.11185146
      0.49227545	   9477.14511393	   2589.19343805	   4157.18514127	     36.09734598
      0.49259963	   9470.67016448	   2588.14431211	   4155.29051315	     36.07565769
      0.49295786	   9463.50361079	   2586.98297996	   4153.17840661	     36.05166099
      0.49320489	   9458.55454499	   2586.18090114	   4151.71071915	     36.03509453
      0.49345192	   9453.59976717	   2585.37782565	   4150.23399724	     36.01851326
      0.49383045	   9445.99649438	   2584.14534370	   4147.95385664	     35.99307729
      0.49405802	   9441.41911934	   2583.40327830	   4146.57306807	     35.97776925
      0.49428558	   9436.83696970	   2582.66038100	   4145.18484482	     35.96244914
      0.49463279	   9429.83671539	   2581.52532946	   4143.05261403	     35.93905190
      0.49518301	   9418.72069728	   2579.72266034	   4139.63898082	     35.90191779
      0.49541068	   9414.11305446	   2578.97534971	   4138.21422496	     35.88653262
      0.49571231	   9408.00156644	   2577.98404595	   4136.31577822	     35.86613257
      0.49604385	   9401.27460932	   2576.89279937	   4134.21487992	     35.84368680
      0.49637539	   9394.53789116	   2575.79985296	   4132.09930867	     35.82121772
      0.49662318	   9389.49658993	   2574.98189060	   4130.50867198	     35.80440950
      0.49687097	   9384.44990404	   2574.16298990	   4128.91001384	     35.78758862
      0.49722444	   9377.24147196	   2572.99320159	   4126.61576465	     35.76357177
      0.49747884	   9372.04682464	   2572.15012994	   4124.95468979	     35.74627119
      0.49773324	   9366.84662076	   2571.30608830	   4123.28542703	     35.72895782
      0.49804509	   9360.46449673	   2570.27011658	   4121.22813221	     35.70771729
      0.49834021	   9354.41723655	   2569.28840621	   4119.27013359	     35.68759928
      0.49863533	   9348.36265556	   2568.30541409	   4117.30147175	     35.66746479
      0.49893045	   9342.30081915	   2567.32115062	   4115.32226654	     35.64731408
      0.49918967	   9336.97030281	   2566.45555403	   4113.57517757	     35.62960099
      0.49944890	   9331.63427591	   2565.58898915	   4111.82012652	     35.61187573
      0.49970812	   9326.29277478	   2564.72146108	   4110.05719363	     35.59413848
      0.50006560	   9318.91783142	   2563.52355292	   4107.61328780	     35.56965901
      0.50030855	   9313.89986855	   2562.70840535	   4105.94400939	     35.55300975
      0.50055149	   9308.87722795	   2561.89243033	   4104.26803817	     35.53635042
      0.50088079	   9302.06192216	   2560.78511057	   4101.98578749	     35.51375379
      0.50118418	   9295.77541566	   2559.76359448	   4099.87247692	     35.49291930
      0.50148757	   9289.48181818	   2558.74081553	   4097.74908915	     35.47206981
      0.50175133	   9284.00457218	   2557.85061130	   4095.89495809	     35.45393162
      0.50201509	   9278.52207336	   2556.95946674	   4094.03338414	     35.43578243
      0.50227886	   9273.03437815	   2556.06738950	   4092.16444724	     35.41762241
      0.50260944	   9266.14914474	   2554.94800223	   4089.81175141	     35.39484659
      0.50288495	   9260.40492540	   2554.01400871	   4087.84239812	     35.37585274
      0.50316045	   9254.65522116	   2553.07902114	   4085.86529719	     35.35684762
      0.50343596	   9248.90009988	   2552.14304839	   4083.88053786	     35.33783141
      0.50371147	   9243.13961910	   2551.20609742	   4081.88820942	     35.31880428
      0.50398697	   9237.37384727	   2550.26817699	   4079.88840030	     35.29976640
      0.50426248	   9231.60284467	   2549.32929433	   4077.88119890	     35.28071793
      0.50459744	   9224.57962450	   2548.18653535	   4075.43105150	     35.25754516
      0.50484133	   9219.46097279	   2547.35356292	   4073.64028831	     35.24066253
      0.50508523	   9214.33838725	   2546.51985674	   4071.84394404	     35.22377200
      0.50541378	   9207.43169092	   2545.39563318	   4069.41540023	     35.20100675
      0.50570556	   9201.29211217	   2544.39612624	   4067.25035693	     35.18077758
      0.50599734	   9195.14713873	   2543.39559673	   4065.07762943	     35.16053768
      0.50628912	   9188.99686154	   2542.39405569	   4062.89731886	     35.14028722
      0.50654719	   9183.55266287	   2541.50736944	   4060.96262433	     35.12236732
      0.50680527	   9178.10444104	   2540.61990645	   4059.02214595	     35.10443944
      0.50706335	   9172.65225085	   2539.73167271	   4057.07595323	     35.08650370
      0.50740877	   9165.34871926	   2538.54163143	   4054.46226729	     35.06248570
      0.50767084	   9159.80285050	   2537.63782822	   4052.47258213	     35.04425386
      0.50793291	   9154.25310664	   2536.73325506	   4050.47724155	     35.02601435
      0.50819499	   9148.69954870	   2535.82791847	   4048.47631705	     35.00776728
      0.50853901	   9141.40373106	   2534.63833935	   4045.84135022	     34.98380315
      0.50879756	   9135.91656055	   2533.74348990	   4043.85494327	     34.96578518
      0.50905610	   9130.42589780	   2532.84792202	   4041.86332874	     34.94776026
      0.50937214	   9123.70948743	   2531.75221819	   4039.42181489	     34.92571743
      0.50965040	   9117.79187934	   2530.78663600	   4037.26592249	     34.90630153
      0.50992866	   9111.87047270	   2529.82024793	   4035.10425446	     34.88687802
      0.51020692	   9105.94535864	   2528.85306423	   4032.93689345	     34.86744704
      0.51048518	   9100.01661521	   2527.88509277	   4030.76392232	     34.84800873
      0.51076344	   9094.08433490	   2526.91634383	   4028.58542303	     34.82856323
      0.51104170	   9088.14859731	   2525.94682536	   4026.40147781	     34.80911067
      0.51131996	   9082.20949632	   2524.97654769	   4024.21216796	     34.78965120
      0.51159822	   9076.26711300	   2524.00551885	   4022.01757505	     34.77018494
      0.51187648	   9070.32154262	   2523.03374923	   4019.81777976	     34.75071204
      0.51215474	   9064.37286762	   2522.06124689	   4017.61286300	     34.73123261
      0.51243300	   9058.42118466	   2521.08802230	   4015.40290482	     34.71174679
      0.51271126	   9052.46657750	   2520.11408358	   4013.18798550	     34.69225472
      0.51298952	   9046.50914418	   2519.13944126	   4010.96818446	     34.67275651
      0.51326778	   9040.54896968	   2518.16410349	   4008.74358134	     34.65325229
      0.51354604	   9034.58615341	   2517.18808087	   4006.51425493	     34.63374219
      0.51382430	   9028.62078152	   2516.21138159	   4004.28028425	     34.61422634
      0.51410256	   9022.65295476	   2515.23401633	   4002.04174747	     34.59470485
      0.51438082	   9016.68276036	   2514.25599329	   3999.79872300	     34.57517786
      0.51465908	   9010.71030043	   2513.27732322	   3997.55128835	     34.55564547
      0.51493734	   9004.73566319	   2512.29801437	   3995.29952133	     34.53610780
      0.51521560	   8998.75895207	   2511.31807754	   3993.04349884	     34.51656499
      0.51549386	   8992.78025620	   2510.33752099	   3990.78329805	     34.49701713
      0.51577212	   8986.79968037	   2509.35635561	   3988.51899525	     34.47746436
      0.51605038	   8980.81731448	   2508.37458966	   3986.25066699	     34.45790677
      0.51632864	   8974.83326468	   2507.39223412	   3983.97838893	     34.43834450
      0.51660690	   8968.84762158	   2506.40929724	   3981.70223702	     34.41877764
      0.51688516	   8962.86049263	   2505.42579008	   3979.42228626	     34.39920631
      0.51716342	   8956.87196907	   2504.44172087	   3977.13861201	     34.37963063
      0.51744168	   8950.88215969	   2503.45710080	   3974.85128863	     34.36005069
      0.51771994	   8944.89115623	   2502.47193804	   3972.56039086	     34.34046662
      0.51799820	   8938.89906879	   2501.48624388	   3970.26599243	     34.32087850
      0.51827646	   8932.90598950	   2500.50002645	   3967.96816746	     34.30128646
      0.51855472	   8926.91202984	   2499.51329717	   3965.66698904	     34.28169059
      0.51883298	   8920.91728218	   2498.52606410	   3963.36253067	     34.26209101
      0.51911124	   8914.92185936	   2497.53833880	   3961.05486477	     34.24248780
      0.51938950	   8908.92585389	   2496.55012922	   3958.74406425	     34.22288108
      0.51966776	   8902.92938000	   2495.56144708	   3956.43020086	     34.20327095
      0.51991620	   8897.57512356	   2494.67831191	   3954.36174480	     34.18575929
      0.52016464	   8892.22064914	   2493.79481463	   3952.29095535	     34.16824505
      0.52048548	   8885.30568076	   2492.65334209	   3949.61337161	     34.14562351
      0.52075540	   8879.48805761	   2491.69257491	   3947.35785507	     34.12658891
      0.52102533	   8873.67046699	   2490.73140703	   3945.09978577	     34.10755155
      0.52129525	   8867.85301124	   2489.76984858	   3942.83922759	     34.08851152
      0.52156517	   8862.03578120	   2488.80790763	   3940.57624459	     34.06946890
      0.52183509	   8856.21887796	   2487.84559401	   3938.31090013	     34.05042378
      0.52217093	   8848.98213797	   2486.64778480	   3935.48917894	     34.02672465
      0.52240192	   8844.00497038	   2485.82357831	   3933.54631229	     34.01042159
      0.52263292	   8839.02825756	   2484.99911863	   3931.60185923	     33.99411689
      0.52295674	   8832.05253911	   2483.84293522	   3928.87343070	     33.97125747
      0.52326647	   8825.38168225	   2482.73665730	   3926.26106360	     33.94939066
      0.52360934	   8817.99827856	   2481.51148820	   3923.36607247	     33.92518036
      0.52385397	   8812.73136526	   2480.63704696	   3921.29866954	     33.90790481
      0.52409861	   8807.46539854	   2479.76236277	   3919.22975962	     33.89062778
      0.52445368	   8799.82396411	   2478.49238726	   3916.22426258	     33.86554860
      0.52468859	   8794.76972764	   2477.65191590	   3914.23421849	     33.84895479
      0.52492351	   8789.71658848	   2476.81124090	   3912.24292635	     33.83235979
      0.52524212	   8782.86502374	   2475.67074186	   3909.54026527	     33.80985062
      0.52554765	   8776.29675023	   2474.57671221	   3906.94650055	     33.78826318
      0.52591720	   8768.35536627	   2473.25305953	   3903.80681467	     33.76215058
      0.52612672	   8763.85453334	   2472.50241911	   3902.02560187	     33.74734492
      0.52633623	   8759.35489307	   2471.75164664	   3900.24358564	     33.73253855
      0.52667063	   8752.17591353	   2470.55312757	   3897.39783853	     33.70890575
      0.52700503	   8745.00027197	   2469.35429951	   3894.55022386	     33.68527137
      0.52723597	   8740.04660623	   2468.52618167	   3892.58254493	     33.66894793
      0.52746691	   8735.09468417	   2467.69793055	   3890.61406327	     33.65262383
      0.52781114	   8727.71700180	   2466.46315165	   3887.67854593	     33.62829098
      0.52807775	   8722.00582387	   2465.50662446	   3885.40387149	     33.60944420
      0.52834436	   8716.29726116	   2464.54994601	   3883.12829831	     33.59059676
      0.52861097	   8710.59141372	   2463.59312603	   3880.85187939	     33.57174874
      0.52893233	   8703.71751486	   2462.43963080	   3878.10691214	     33.54902927
      0.52917144	   8698.60559254	   2461.58123233	   3876.06376726	     33.53212394
      0.52941056	   8693.49608357	   2460.72274081	   3874.02007163	     33.51521830
      0.52971329	   8687.03069684	   2459.63571381	   3871.43189098	     33.49381430
      0.53001276	   8680.63919459	   2458.56030422	   3868.87092608	     33.47264116
      0.53031222	   8674.25185663	   2457.48478436	   3866.30929600	     33.45146776
      0.53061169	   8667.86880930	   2456.40916553	   3863.74706965	     33.43029420
      0.53086123	   8662.55326772	   2455.51279901	   3861.61158903	     33.41265045
      0.53111077	   8657.24087190	   2454.61637918	   3859.47578052	     33.39500669
      0.53136031	   8651.93170280	   2453.71991398	   3857.33968240	     33.37736297
      0.53168153	   8645.10247605	   2452.56590554	   3854.58967892	     33.35465168
      0.53196792	   8639.01837338	   2451.53696568	   3852.13752577	     33.33440280
      0.53225431	   8632.93885550	   2450.50799680	   3849.68516100	     33.31415419
      0.53250999	   8627.51532793	   2449.58936835	   3847.49567351	     33.29607749
      0.53276566	   8622.09562494	   2448.67073274	   3845.30610021	     33.27800111
      0.53302134	   8616.67983256	   2447.75209852	   3843.11647925	     33.25992509
      0.53332930	   8610.16188414	   2446.64562767	   3840.47910122	     33.23815334
      0.53363726	   8603.64986466	   2445.53918293	   3837.84177447	     33.21638228
      0.53386848	   8598.76454778	   2444.70847693	   3835.86171558	     33.20003684
      0.53409970	   8593.88271128	   2443.87779866	   3833.88174896	     33.18369188
      0.53442749	   8586.96790784	   2442.70022136	   3831.07500383	     33.16052087
      0.53470976	   8581.01916303	   2441.68623570	   3828.65827134	     33.14056842
      0.53499204	   8575.07591002	   2440.67231985	   3826.24181936	     33.12061686
      0.53527431	   8569.13826038	   2439.65848533	   3823.82569425	     33.10066626
      0.53551767	   8564.02382693	   2438.78450401	   3821.74298859	     33.08346713
      0.53576102	   8558.91369638	   2437.91059677	   3819.66058934	     33.06626880
      0.53610901	   8551.61400096	   2436.66108334	   3816.68342932	     33.04167730
      0.53633543	   8546.86941983	   2435.84819924	   3814.74678252	     33.02567808
      0.53656184	   8542.12873713	   2435.03539678	   3812.81048396	     33.00967967
      0.53687631	   8535.55090523	   2433.90663025	   3810.12175181	     32.98746062
      0.53731022	   8526.48761066	   2432.34946771	   3806.41314184	     32.95680569
      0.53755604	   8521.35948251	   2431.46742583	   3804.31274320	     32.93943965
      0.53780187	   8516.23625285	   2430.58551251	   3802.21289407	     32.92207473
      0.53810441	   8509.93807231	   2429.50035678	   3799.62947092	     32.90070587
      0.53839053	   8503.98851114	   2428.47425920	   3797.18702099	     32.88049774
      0.53867665	   8498.04585421	   2427.44836614	   3794.74543807	     32.86029130
      0.53895860	   8492.19685655	   2426.43767088	   3792.34041551	     32.84038178
      0.53924054	   8486.35473128	   2425.42719371	   3789.93631331	     32.82047401
      0.53952248	   8480.51955439	   2424.41694327	   3787.53316987	     32.80056805
      0.53980443	   8474.69141214	   2423.40693017	   3785.13102267	     32.78066393
      0.54008637	   8468.87037588	   2422.39716264	   3782.72990918	     32.76076172
      0.54036831	   8463.05653205	   2421.38765168	   3780.32986581	     32.74086147
      0.54060987	   8458.08120620	   2420.52294808	   3778.27447210	     32.72381323
      0.54085143	   8453.11126258	   2419.65844552	   3776.21991304	     32.70676650
      0.54116060	   8446.75814791	   2418.55226952	   3773.59153432	     32.68495061
      0.54146978	   8440.41402203	   2417.44644469	   3770.96460539	     32.66313731
      0.54170097	   8435.67583294	   2416.61974872	   3769.00117235	     32.64682713
      0.54193217	   8430.94276308	   2415.79326122	   3767.03859413	     32.63051846
      0.54224425	   8424.56213763	   2414.67798801	   3764.39084947	     32.60850707
      0.54255632	   8418.19100148	   2413.56311614	   3761.74474106	     32.58649855
      0.54279501	   8413.32457710	   2412.71069858	   3759.72203147	     32.56966759
      0.54303370	   8408.46379866	   2411.85852877	   3757.70032450	     32.55283837
      0.54334202	   8402.19332935	   2410.75811756	   3755.09031052	     32.53110193
      0.54365034	   8395.93243105	   2409.65814068	   3752.48204293	     32.50936851
      0.54388994	   8391.07373154	   2408.80365307	   3750.45638513	     32.49248154
      0.54412954	   8386.22090123	   2407.94944054	   3748.43182518	     32.47559645
      0.54443597	   8380.02302388	   2406.85736152	   3745.84416124	     32.45400420
      0.54474240	   8373.83488578	   2405.76575277	   3743.25836166	     32.43241513
      0.54498456	   8368.95170784	   2404.90345948	   3741.21630398	     32.41535688
      0.54522671	   8364.07469774	   2404.04147275	   3739.17545245	     32.39830068
      0.54553044	   8357.96634474	   2402.96074329	   3736.61739160	     32.37691042
      0.54583417	   8351.86782331	   2401.88051576	   3734.06129216	     32.35552347
      0.54607937	   8346.95184826	   2401.00884677	   3731.99926931	     32.33826077
      0.54632456	   8342.04236308	   2400.13751787	   3729.93856541	     32.32100029
      0.54662516	   8336.03236809	   2399.06976345	   3727.41402359	     32.29984249
      0.54692576	   8330.03224531	   2398.00253894	   3724.89152341	     32.27868813
      0.54717441	   8325.07664433	   2397.12017373	   3722.80656116	     32.26119258
      0.54742305	   8320.12787774	   2396.23818430	   3720.72303548	     32.24369945
      0.54772000	   8314.22685258	   2395.18537539	   3718.23670926	     32.22281163
      0.54801694	   8308.33568251	   2394.13312059	   3715.75248659	     32.20192734
      0.54826982	   8303.32666940	   2393.23748155	   3713.63864503	     32.18414546
      0.54852269	   8298.32488049	   2392.34225768	   3711.52636781	     32.16636620
      0.54881501	   8292.55184023	   2391.30790057	   3709.08654165	     32.14581663
      0.54910733	   8286.78855178	   2390.27411535	   3706.64885604	     32.12527064
      0.54936584	   8281.70000260	   2389.36037986	   3704.49491627	     32.10710402
      0.54962436	   8276.61915569	   2388.44710499	   3702.34268899	     32.08894026
      0.54991018	   8271.01059900	   2387.43789963	   3699.96512762	     32.06886116
      0.55019600	   8265.41154510	   2386.42927300	   3697.58970480	     32.04878565
      0.55048181	   8259.82203280	   2385.42123216	   3695.21644394	     32.02871376
      0.55076763	   8254.24211445	   2384.41378658	   3692.84536762	     32.00864552
      0.55100387	   8249.63740348	   2383.58155516	   3690.88726449	     31.99206129
      0.55124011	   8245.03929988	   2382.74973998	   3688.93068167	     31.97547960
      0.55153894	   8239.23248866	   2381.69814963	   3686.45792653	     31.95450850
      0.55183777	   8233.43633311	   2380.64724131	   3683.98764852	     31.93354156
      0.55209643	   8228.42788247	   2379.73814386	   3681.85142344	     31.91539620
      0.55235509	   8223.42748057	   2378.82956977	   3679.71708805	     31.89725401
      0.55263963	   8217.93603677	   2377.83068893	   3677.37138022	     31.87730010
      0.55292418	   8212.45440569	   2376.83245545	   3675.02799781	     31.85735009
      0.55320872	   8206.98261885	   2375.83487562	   3672.68696078	     31.83740402
      0.55349327	   8201.52072026	   2374.83795794	   3670.34828834	     31.81746192
      0.55373618	   8196.86583700	   2373.98743485	   3668.35369025	     31.80044087
      0.55397909	   8192.21820774	   2373.13740384	   3666.36084113	     31.78342276
      0.55427295	   8186.60533858	   2372.10971968	   3663.95229441	     31.76283862
      0.55456682	   8181.00315383	   2371.08276947	   3661.54634461	     31.74225885
      0.55482970	   8176.00090258	   2370.16475756	   3659.39636393	     31.72385333
      0.55509257	   8171.00725686	   2369.24734448	   3657.24849115	     31.70545137
      0.55537122	   8165.72327119	   2368.27551969	   3654.97400272	     31.68594869
      0.55564988	   8160.44901290	   2367.30437989	   3652.70191452	     31.66645005
      0.55592853	   8155.18450593	   2366.33393038	   3650.43224263	     31.64695550
      0.55620718	   8149.92978465	   2365.36417829	   3648.16500252	     31.62746507
      0.55648584	   8144.68487045	   2364.39512853	   3645.90020979	     31.60797877
      0.55676449	   8139.44979820	   2363.42678839	   3643.63787937	     31.58849665
      0.55704314	   8134.22458635	   2362.45916234	   3641.37802639	     31.56901873
      0.55732180	   8129.00927076	   2361.49225789	   3639.12066524	     31.54954504
      0.55756098	   8124.54067070	   2360.66290544	   3637.18508465	     31.53283343
      0.55780015	   8120.07939558	   2359.83409236	   3635.25135952	     31.51612497
      0.55809132	   8114.65826723	   2358.82585064	   3632.89981360	     31.49578884
      0.55838249	   8109.24804369	   2357.81841971	   3630.55104629	     31.47545745
      0.55867366	   8103.84874690	   2356.81180500	   3628.20507315	     31.45513083
      0.55896483	   8098.46041126	   2355.80601417	   3625.86190907	     31.43480901
      0.55919336	   8094.23894809	   2355.01717757	   3624.02480418	     31.41886237
      0.55942189	   8090.02426523	   2354.22885523	   3622.18944596	     31.40291873
      0.55970425	   8084.82628223	   2353.25557445	   3619.92423163	     31.38322405
      0.55998661	   8079.63868775	   2352.28308825	   3617.66170728	     31.36353400
      0.56025812	   8074.66016802	   2351.34870999	   3615.48863702	     31.34460463
      0.56052963	   8069.69129344	   2350.41507629	   3613.31807685	     31.32567957
      0.56080424	   8064.67544850	   2349.47153226	   3611.12527016	     31.30654261
      0.56107886	   8059.66950820	   2348.52875959	   3608.93505344	     31.28741012
      0.56135240	   8054.69298701	   2347.59044125	   3606.75597907	     31.26835683
      0.56162594	   8049.72632914	   2346.65289771	   3604.57949576	     31.24930803
      0.56189957	   8044.76791802	   2345.71582469	   3602.40489836	     31.23025745
      0.56217320	   8039.81941090	   2344.77953620	   3600.23291422	     31.21121141
      0.56244648	   8034.88710980	   2343.84522816	   3598.06631679	     31.19219419
      0.56271977	   8029.96471990	   2342.91171163	   3595.90234560	     31.17318153
      0.56299278	   8025.05702183	   2341.97989633	   3593.74310889	     31.15419193
      0.56326580	   8020.15924643	   2341.04887976	   3591.58651216	     31.13520693
      0.56353844	   8015.27826004	   2340.11997096	   3589.43558644	     31.11625319
      0.56381107	   8010.40719751	   2339.19186716	   3587.28731134	     31.09730409
      0.56408316	   8005.55580126	   2338.26642946	   3585.14599262	     31.07839761
      0.56435524	   8000.71431647	   2337.34180180	   3583.00733112	     31.05949578
      0.56462628	   7995.90140907	   2336.42155689	   3580.87958603	     31.04067167
      0.56489732	   7991.09836219	   2335.50212375	   3578.75449399	     31.02185222
      0.56516558	   7986.35423629	   2334.59291197	   3576.65379141	     31.00323017
      0.56543383	   7981.61979328	   2333.68450300	   3574.55570305	     30.98461273
      0.56568248	   7977.24016908	   2332.84323318	   3572.61335963	     30.96736067
      0.56601813	   7971.34124874	   2331.70868988	   3569.99493319	     30.94407809
      0.56635378	   7965.45754188	   2330.57542175	   3567.38063510	     30.92080283
      0.56659238	   7961.28429521	   2329.77060285	   3565.52474725	     30.90426180
      0.56683099	   7957.11875422	   2328.96643453	   3563.67095699	     30.88772451
      0.56710398	   7952.36233050	   2328.04716970	   3561.55257669	     30.86880844
      0.56737697	   7947.61601040	   2327.12876305	   3559.43695493	     30.84989730
      0.56762918	   7943.23992919	   2326.28102390	   3557.48481523	     30.83242992
      0.56796294	   7937.46217082	   2325.16031290	   3554.90510941	     30.80932117
      0.56836634	   7930.49912082	   2323.80750476	   3551.79270232	     30.78140080
      0.56858322	   7926.76469805	   2323.08097681	   3550.12188081	     30.76639438
      0.56880010	   7923.03668328	   2322.35500271	   3548.45282168	     30.75139114
      0.56908940	   7918.07389632	   2321.38749694	   3546.22922755	     30.73138341
      0.56937869	   7913.12252456	   2320.42098323	   3544.00878096	     30.71138136
      0.56964559	   7908.56466877	   2319.53019000	   3541.96306210	     30.69293315
      0.56991248	   7904.01654255	   2318.64024754	   3539.92003266	     30.67448982
      0.57018464	   7899.38886070	   2317.73365585	   3537.83953911	     30.65568828
      0.57045679	   7894.77130750	   2316.82795496	   3535.76185192	     30.63689184
      0.57072455	   7890.23815242	   2315.93774065	   3533.72043444	     30.61840371
      0.57104644	   7884.80159492	   2314.86871550	   3531.26994490	     30.59618473
      0.57127939	   7880.87606664	   2314.09585850	   3529.49901289	     30.58010960
      0.57162176	   7875.11999406	   2312.96114828	   3526.89993251	     30.55648997
      0.57190197	   7870.42114012	   2312.03356024	   3524.77615718	     30.53716560
      0.57218217	   7865.73305031	   2311.10693536	   3522.65538655	     30.51784676
      0.57246237	   7861.05573929	   2310.18127854	   3520.53762462	     30.49853348
      0.57270034	   7857.09196716	   2309.39592067	   3518.74147046	     30.48213595
      0.57293830	   7853.13597313	   2308.61126484	   3516.94749175	     30.46574245
      0.57322398	   7848.39711547	   2307.67022280	   3514.79671637	     30.44606756
      0.57350965	   7843.66947165	   2306.73019789	   3512.64908362	     30.42639852
      0.57377622	   7839.26813426	   2305.85396302	   3510.64792644	     30.40805027
      0.57404278	   7834.87656605	   2304.97861897	   3508.64951183	     30.38970713
      0.57431915	   7830.33389260	   2304.07204295	   3506.58054173	     30.37069519
      0.57459552	   7825.80172356	   2303.16642967	   3504.51452562	     30.35168878
      0.57486766	   7821.34910158	   2302.27560341	   3502.48298284	     30.33297836
      0.57513980	   7816.90666834	   2301.38571572	   3500.45430989	     30.31427334
      0.57541399	   7812.44098641	   2300.49005839	   3498.41322104	     30.29543253
      0.57568819	   7807.98564964	   2299.59535878	   3496.37505054	     30.27659723
      0.57596150	   7803.55497192	   2298.70449914	   3494.34635930	     30.25782818
      0.57623481	   7799.13457372	   2297.81459582	   3492.32057212	     30.23906464
      0.57650859	   7794.71690766	   2296.92412897	   3490.29422954	     30.22027450
      0.57678237	   7790.30955630	   2296.03462636	   3488.27080499	     30.20148992
      0.57705597	   7785.91543951	   2295.14668086	   3486.25164483	     30.18272343
      0.57732957	   7781.53162268	   2294.25970280	   3484.23540235	     30.16396251
      0.57760328	   7777.15618163	   2293.37330465	   3482.22119543	     30.14519896
      0.57787700	   7772.79104761	   2292.48787916	   3480.20991181	     30.12644102
      0.57815068	   7768.43677182	   2291.60354089	   3478.20180989	     30.10769111
      0.57842437	   7764.09279749	   2290.72017926	   3476.19663314	     30.08894686
      0.57869808	   7759.75854498	   2289.83767876	   3474.19411772	     30.07020578
      0.57897180	   7755.43459279	   2288.95615927	   3472.19453037	     30.05147038
      0.57924552	   7751.12099188	   2288.07563379	   3470.19789883	     30.03274092
      0.57951923	   7746.81768621	   2287.19609325	   3468.20419697	     30.01401717
      0.57979296	   7742.52443833	   2286.31749168	   3466.21331878	     29.99529813
      0.58006669	   7738.24148110	   2285.43987899	   3464.22537183	     29.97658483
      0.58034043	   7733.96873801	   2284.56324216	   3462.24032474	     29.95787697
      0.58061416	   7729.70627930	   2283.68759797	   3460.25820980	     29.93917488
      0.58088790	   7725.45393675	   2282.81291449	   3458.27895286	     29.92047786
      0.58116165	   7721.21187191	   2281.93922732	   3456.30262869	     29.90178663
      0.58143540	   7716.97994646	   2281.06651064	   3454.32917697	     29.88310063
      0.58170915	   7712.75829101	   2280.19479380	   3452.35865815	     29.86442045
      0.58198292	   7708.54672405	   2279.32404201	   3450.39099164	     29.84574534
      0.58225668	   7704.34541875	   2278.45429348	   3448.42625781	     29.82707607
      0.58253046	   7700.15418620	   2277.58551184	   3446.46437248	     29.80841187
      0.58280423	   7695.97320617	   2276.71773678	   3444.50541922	     29.78975353
      0.58307802	   7691.80226127	   2275.85092593	   3442.54930034	     29.77110016
      0.58335181	   7687.64155906	   2274.98512487	   3440.59611258	     29.75245268
      0.58362562	   7683.49086567	   2274.12028772	   3438.64575030	     29.73381011
      0.58389942	   7679.35040441	   2273.25646346	   3436.69831779	     29.71517346
      0.58417324	   7675.21991962	   2272.39360158	   3434.75369897	     29.69654165
      0.58444706	   7671.09965571	   2271.53175560	   3432.81200823	     29.67791579
      0.58472090	   7666.98934001	   2270.67087133	   3430.87312125	     29.65929471
      0.58499474	   7662.88923325	   2269.81100586	   3428.93716028	     29.64067960
      0.58526859	   7658.79904508	   2268.95210119	   3427.00399245	     29.62206921
      0.58554245	   7654.71905322	   2268.09421814	   3425.07374823	     29.60346483
      0.58581633	   7650.64895201	   2267.23729533	   3423.14628724	     29.58486512
      0.58609020	   7646.58903378	   2266.38139686	   3421.22174712	     29.56627143
      0.58636410	   7642.53897807	   2265.52645808	   3419.29998020	     29.54768237
      0.58663800	   7638.49909135	   2264.67254624	   3417.38113104	     29.52909936
      0.58691192	   7634.46903972	   2263.81959372	   3415.46504533	     29.51052094
      0.58718584	   7630.44914239	   2262.96767067	   3413.55187396	     29.49194859
      0.58745978	   7626.43905282	   2262.11670662	   3411.64145628	     29.47338078
      0.58773372	   7622.43910222	   2261.26677445	   3409.73394917	     29.45481907
      0.58800768	   7618.44893207	   2260.41780100	   3407.82918598	     29.43626187
      0.58828165	   7614.46888487	   2259.56986177	   3405.92732927	     29.41771080
      0.58855564	   7610.49859099	   2258.72288105	   3404.02820674	     29.39916419
      0.58882963	   7606.53840342	   2257.87693679	   3402.13198626	     29.38062374
      0.58910364	   7602.58794176	   2257.03195081	   3400.23849009	     29.36208772
      0.58937766	   7598.64756911	   2256.18800343	   3398.34789123	     29.34355787
      0.58965170	   7594.71689499	   2255.34501415	   3396.46000674	     29.32503244
      0.58992574	   7590.79629192	   2254.50306553	   3394.57501452	     29.30651320
      0.59019981	   7586.88535977	   2253.66207480	   3392.69272660	     29.28799833
      0.59047388	   7582.98448009	   2252.82212671	   3390.81332560	     29.26948969
      0.59074798	   7579.09324340	   2251.98313628	   3388.93661866	     29.25098540
      0.59102207	   7575.21203997	   2251.14519037	   3387.06279295	     29.23248734
      0.59129620	   7571.34045149	   2250.30820190	   3385.19165099	     29.21399361
      0.59157032	   7567.47887645	   2249.47225976	   3383.32338430	     29.19550614
      0.59184447	   7563.62688783	   2248.63727477	   3381.45779079	     29.17702297
      0.59211863	   7559.78489224	   2247.80333785	   3379.59506627	     29.15854608
      0.59239281	   7555.95245442	   2246.97035779	   3377.73500428	     29.14007347
      0.59266700	   7552.12998859	   2246.13842744	   3375.87780473	     29.12160716
      0.59294121	   7548.31705138	   2245.30745363	   3374.02325679	     29.10314509
      0.59321543	   7544.51406454	   2244.47753108	   3372.17156444	     29.08468935
      0.59348967	   7540.72057699	   2243.64856471	   3370.32251267	     29.06623784
      0.59376392	   7536.93701758	   2242.82065110	   3368.47630937	     29.04779267
      0.59403820	   7533.16292771	   2241.99369328	   3366.63273541	     29.02935171
      0.59431247	   7529.39874318	   2241.16778961	   3364.79200250	     29.01091711
      0.59458678	   7525.64399806	   2240.34284131	   3362.95388750	     28.99248668
      0.59486109	   7521.89913491	   2239.51894849	   3361.11860586	     28.97406265
      0.59513544	   7518.16368075	   2238.69601056	   3359.28593053	     28.95564277
      0.59540978	   7514.43808462	   2237.87412938	   3357.45608061	     28.93722929
      0.59568416	   7510.72186662	   2237.05320259	   3355.62882517	     28.91881995
      0.59595854	   7507.01548213	   2236.23333371	   3353.80438694	     28.90041704
      0.59623295	   7503.31844466	   2235.41441869	   3351.98253122	     28.88201823
      0.59650736	   7499.63121565	   2234.59656270	   3350.16348422	     28.86362588
      0.59678181	   7495.95330210	   2233.77965998	   3348.34700756	     28.84523761
      0.59705626	   7492.28517139	   2232.96381733	   3346.53333086	     28.82685581
      0.59733074	   7488.62632425	   2232.14892732	   3344.72221216	     28.80847808
      0.59760523	   7484.97723381	   2231.33509835	   3342.91388443	     28.79010683
      0.59787975	   7481.33739473	   2230.52222138	   3341.10810218	     28.77173963
      0.59815427	   7477.70728565	   2229.71040635	   3339.30510165	     28.75337893
      0.59842883	   7474.08639522	   2228.89954260	   3337.50463383	     28.73502226
      0.59870339	   7470.47520757	   2228.08974162	   3335.70693824	     28.71667212
      0.59897798	   7466.87320576	   2227.28089121	   3333.91176254	     28.69832597
      0.59925258	   7463.28087900	   2226.47310434	   3332.11934933	     28.67998638
      0.59952721	   7459.69770457	   2225.66626724	   3330.32944286	     28.66165077
      0.59980185	   7456.12417693	   2224.86049437	   3328.54228889	     28.64332171
      0.60007652	   7452.55976807	   2224.05567049	   3326.75762848	     28.62499663
      0.60035119	   7449.00497724	   2223.25191148	   3324.97571037	     28.60667812
      0.60062591	   7445.45927109	   2222.44910059	   3323.19627235	     28.58836356
      0.60090062	   7441.92315368	   2221.64735514	   3321.41956618	     28.57005560
      0.60117537	   7438.39608664	   2220.84655695	   3319.64532656	     28.55175157
      0.60145013	   7434.87857857	   2220.04682471	   3317.87380811	     28.53345415
      0.60172492	   7431.37008609	   2219.24803879	   3316.10474241	     28.51516064
      0.60199971	   7427.87112231	   2218.45031926	   3314.33838698	     28.49687376
      0.60227455	   7424.38113911	   2217.65354511	   3312.57447041	     28.47859078
      0.60254938	   7420.90065386	   2216.85783774	   3310.81325299	     28.46031444
      0.60282426	   7417.42911375	   2216.06307476	   3309.05446033	     28.44204197
      0.60309914	   7413.96704034	   2215.26937888	   3307.29835547	     28.42377618
      0.60337406	   7410.51387638	   2214.47662638	   3305.54466115	     28.40551423
      0.60364898	   7407.07014739	   2213.68494123	   3303.79364307	     28.38725898
      0.60392394	   7403.63529180	   2212.89419841	   3302.04502113	     28.36900755
      0.60419891	   7400.20983899	   2212.10452315	   3300.29906364	     28.35076283
      0.60447391	   7396.79322316	   2211.31578913	   3298.55548775	     28.33252193
      0.60474892	   7393.38597745	   2210.52812281	   3296.81456433	     28.31428775
      0.60502397	   7389.98753205	   2209.74139663	   3295.07600781	     28.29605737
      0.60529902	   7386.59842364	   2208.95573823	   3293.34009156	     28.27783372
      0.60557412	   7383.21807847	   2208.17101881	   3291.60652735	     28.25961386
      0.60584921	   7379.84703671	   2207.38736720	   3289.87559102	     28.24140075
      0.60612435	   7376.48472094	   2206.60465341	   3288.14699177	     28.22319141
      0.60639950	   7373.13167362	   2205.82300741	   3286.42100780	     28.20498884
      0.60667468	   7369.78731553	   2205.04229802	   3284.69734577	     28.18679001
      0.60694987	   7366.45219232	   2204.26265633	   3282.97628623	     28.16859798
      0.60722510	   7363.12571943	   2203.48395000	   3281.25753330	     28.15040968
      0.60750034	   7359.80844648	   2202.70631123	   3279.54136988	     28.13222818
      0.60777562	   7356.49978572	   2201.92960659	   3277.82749773	     28.11405040
      0.60805089	   7353.20028954	   2201.15396932	   3276.11620189	     28.09587944
      0.60832622	   7349.90936519	   2200.37926446	   3274.40718084	     28.07771217
      0.60860155	   7346.62756962	   2199.60562672	   3272.70072234	     28.05955174
      0.60887693	   7343.35430861	   2198.83292044	   3270.99652413	     28.04139499
      0.60915230	   7340.09014016	   2198.06128097	   3269.29487531	     28.02324510
      0.60942772	   7336.83446690	   2197.29057158	   3267.59547047	     28.00509887
      0.60970315	   7333.58784953	   2196.52092864	   3265.89860125	     27.98695952
      0.60997862	   7330.34968854	   2195.75221454	   3264.20396040	     27.96882382
      0.61025409	   7327.12054637	   2194.98456648	   3262.51184123	     27.95069500
      0.61052961	   7323.89982090	   2194.21784588	   3260.82193438	     27.93256983
      0.61080514	   7320.68807674	   2193.45219086	   3259.13453511	     27.91445156
      0.61108071	   7317.48470960	   2192.68746195	   3257.44933212	     27.89633692
      0.61135628	   7314.29028585	   2191.92379809	   3255.76662240	     27.87822919
      0.61163190	   7311.10419902	   2191.16105894	   3254.08609275	     27.86012509
      0.61190752	   7307.92701728	   2190.39938428	   3252.40804191	     27.84202791
      0.61218319	   7304.75813214	   2189.63863292	   3250.73215482	     27.82393435
      0.61245887	   7301.59811336	   2188.87894543	   3249.05873190	     27.80584772
      0.61273459	   7298.44635067	   2188.12017981	   3247.38745635	     27.78776470
      0.61301031	   7295.30341522	   2187.36247739	   3245.71863015	     27.76968863
      0.61328609	   7292.16869513	   2186.60569542	   3244.05193484	     27.75161616
      0.61356186	   7289.04276274	   2185.84997592	   3242.38767388	     27.73355065
      0.61383769	   7285.92500478	   2185.09517543	   3240.72552726	     27.71548873
      0.61411352	   7282.81599460	   2184.34143664	   3239.06579983	     27.69743379
      0.61438939	   7279.71511776	   2183.58861543	   3237.40817015	     27.67938243
      0.61466527	   7276.62294839	   2182.83685509	   3235.75294432	     27.66133807
      0.61494120	   7273.53887108	   2182.08601090	   3234.09979955	     27.64329727
      0.61521714	   7270.46346052	   2181.33622669	   3232.44904315	     27.62526349
      0.61549312	   7267.39610071	   2180.58735723	   3230.80035114	     27.60723327
      0.61576910	   7264.33736657	   2179.83954684	   3229.15403182	     27.58921008
      0.61604514	   7261.28664167	   2179.09264978	   3227.50976017	     27.57119044
      0.61632118	   7258.24450096	   2178.34681081	   3225.86784538	     27.55317785
      0.61659727	   7255.21032802	   2177.60188381	   3224.22796158	     27.53516881
      0.61687336	   7252.18469740	   2176.85801388	   3222.59041864	     27.51716683
      0.61714950	   7249.16699299	   2176.11505459	   3220.95489000	     27.49916840
      0.61742565	   7246.15778867	   2175.37315129	   3219.32168607	     27.48117704
      0.61770185	   7243.15646907	   2174.63215735	   3217.69047981	     27.46318924
      0.61797805	   7240.16360695	   2173.89221827	   3216.06158195	     27.44520852
      0.61825430	   7237.17858812	   2173.15318733	   3214.43466522	     27.42723137
      0.61853055	   7234.20198378	   2172.41521009	   3212.81004041	     27.40926131
      0.61880686	   7231.23318149	   2171.67813987	   3211.18738032	     27.39129481
      0.61908317	   7228.27275033	   2170.94212210	   3209.56699552	     27.37333543
      0.61935953	   7225.32008021	   2170.20701034	   3207.94855921	     27.35537963
      0.61963589	   7222.37573747	   2169.47294976	   3206.33238137	     27.33743095
      0.61991230	   7219.43911520	   2168.73979432	   3204.71813609	     27.31948587
      0.62018872	   7216.51077619	   2168.00768873	   3203.10613231	     27.30154792
      0.62046519	   7213.59011756	   2167.27648758	   3201.49604545	     27.28361359
      0.62074166	   7210.67769769	   2166.54633491	   3199.88818298	     27.26568640
      0.62101818	   7207.77291884	   2165.81708620	   3198.28222225	     27.24776287
      0.62129471	   7204.87633388	   2165.08888455	   3196.67846861	     27.22984649
      0.62157129	   7201.98735156	   2164.36158669	   3195.07660214	     27.21193380
      0.62184786	   7199.10651785	   2163.63533441	   3193.47692532	     27.19402828
      0.62212449	   7196.23324971	   2162.90998614	   3191.87912186	     27.17612649
      0.62240112	   7193.36808452	   2162.18568191	   3190.28349043	     27.15823189
      0.62267781	   7190.51044958	   2161.46228241	   3188.68971964	     27.14034108
      0.62295449	   7187.66087155	   2160.73992535	   3187.09810309	     27.12245746
      0.62323123	   7184.81879079	   2160.01847441	   3185.50833583	     27.10457772
      0.62350796	   7181.98472048	   2159.29806427	   3183.92070485	     27.08670519
      0.62378475	   7179.15811777	   2158.57856252	   3182.33491377	     27.06883663
      0.62406153	   7176.33947860	   2157.86009988	   3180.75124084	     27.05097529
      0.62433836	   7173.52828184	   2157.14254912	   3179.16940103	     27.03311806
      0.62461520	   7170.72500127	   2156.42603570	   3177.58966105	     27.01526806
      0.62489208	   7167.92914428	   2155.71043939	   3176.01175115	     26.99742236
      0.62516896	   7165.14115564	   2154.99587858	   3174.43592257	     26.97958389
      0.62544588	   7162.36058087	   2154.28224253	   3172.86192637	     26.96174996
      0.62572280	   7159.58782607	   2153.56964009	   3171.28999277	     26.94392328
      0.62599976	   7156.82248895	   2152.85797366	   3169.71990175	     26.92610147
      0.62627671	   7154.06492282	   2152.14733884	   3168.15185438	     26.90828692
      0.62655370	   7151.31479881	   2151.43765677	   3166.58567184	     26.89047772
      0.62683069	   7148.57239608	   2150.72900422	   3165.02151374	     26.87267579
      0.62710770	   7145.83749275	   2150.02132985	   3163.45926189	     26.85487990
      0.62738471	   7143.11026006	   2149.31468279	   3161.89901497	     26.83709129
      0.62766172	   7140.39063883	   2148.60905379	   3160.34074771	     26.81930980
      0.62793873	   7137.67863640	   2147.90444974	   3158.78446547	     26.80153560
      0.62821571	   7134.97445461	   2147.20092931	   3157.23029304	     26.78377024
      0.62849270	   7132.27783804	   2146.49843121	   3155.67808522	     26.76601217
      0.62876961	   7129.58943743	   2145.79713146	   3154.12822613	     26.74826592
      0.62904653	   7126.90854566	   2145.09685103	   3152.58031045	     26.73052697
      0.62932329	   7124.23666024	   2144.39798805	   3151.03521348	     26.71280549
      0.62960004	   7121.57222231	   2143.70014069	   3149.49203738	     26.69509131
      0.62987645	   7118.91854596	   2143.00418489	   3147.95271462	     26.67740676
      0.63015286	   7116.27224547	   2142.30923958	   3146.41528749	     26.65972951
      0.63042842	   7113.64136408	   2141.61742739	   3144.88444823	     26.64211368
      0.63070398	   7111.01776065	   2140.92661691	   3143.35547265	     26.62450511
      0.63097688	   7108.42666524	   2140.24347059	   3141.84310657	     26.60707394
      0.63124977	   7105.84265586	   2139.56130412	   3140.33254832	     26.58964990
      0.63150418	   7103.44011187	   2138.92624650	   3138.92597488	     26.57341303
      0.63184481	   7100.23283524	   2138.07727632	   3137.04509987	     26.55168267
      0.63218544	   7097.03647121	   2137.22982641	   3135.16699170	     26.52996341
      0.63243734	   7094.67970056	   2136.60410128	   3133.77987438	     26.51390890
      0.63268923	   7092.32885197	   2135.97920550	   3132.39425143	     26.49786046
      0.63297293	   7089.68837004	   2135.27643471	   3130.83553442	     26.47979392
      0.63325662	   7087.05534173	   2134.57471262	   3129.27869112	     26.46173510
      0.63353108	   7084.51496475	   2133.89679682	   3127.77422807	     26.44427066
      0.63380555	   7081.98151066	   2133.21985988	   3126.27149761	     26.42681346
      0.63408153	   7079.44112240	   2132.54019843	   3124.76226971	     26.40926792
      0.63435750	   7076.90767844	   2131.86152372	   3123.25477205	     26.39172969
      0.63462926	   7074.41962721	   2131.19416166	   3121.77194593	     26.37446611
      0.63490103	   7071.93825698	   2130.52775365	   3120.29077691	     26.35720963
      0.63512168	   7069.92847213	   2129.98738283	   3119.08939524	     26.34320395
      0.63547749	   7066.69674171	   2129.11731409	   3117.15434910	     26.32062862
      0.63572546	   7064.45125904	   2128.51193038	   3115.80747134	     26.30490317
      0.63597343	   7062.21124167	   2127.90733481	   3114.46193817	     26.28918366
      0.63622140	   7059.97667957	   2127.30352803	   3113.11774154	     26.27347007
      0.63645781	   7057.85128963	   2126.72858723	   3111.83741229	     26.25849416
      0.63680803	   7054.71183053	   2125.87819834	   3109.94297197	     26.23631916
      0.63708383	   7052.24702110	   2125.20960531	   3108.45290724	     26.21886431
      0.63735963	   7049.78883624	   2124.54197997	   3106.96445124	     26.20141681
      0.63763543	   7047.33726428	   2123.87532347	   3105.47759267	     26.18397666
      0.63791123	   7044.89226196	   2123.20963153	   3103.99232029	     26.16654387
      0.63818703	   7042.45381553	   2122.54490490	   3102.50862274	     26.14911844
      0.63846283	   7040.02188347	   2121.88113960	   3101.02648868	     26.13170037
      0.63873864	   7037.59645012	   2121.21833607	   3099.54590665	     26.11428966
      0.63901045	   7035.21240990	   2120.56605458	   3098.08824231	     26.09713794
      0.63928226	   7032.83462614	   2119.91470375	   3096.63206326	     26.07999338
      0.63956093	   7030.40329528	   2119.24787861	   3095.14066714	     26.06242361
      0.63983961	   7027.97848191	   2118.58202804	   3093.65080858	     26.04486136
      0.64011575	   7025.58209795	   2117.92318713	   3092.17599518	     26.02746617
      0.64039189	   7023.19205577	   2117.26529962	   3090.70266792	     26.01007837
      0.64066940	   7020.79643731	   2116.60508597	   3089.22347236	     25.99261125
      0.64094692	   7018.40716548	   2115.94583164	   3087.74575380	     25.97515161
      0.64122345	   7016.03267541	   2115.28987526	   3086.27475240	     25.95776156
      0.64149998	   7013.66442844	   2114.63486777	   3084.80519343	     25.94037895
      0.64177476	   7011.31735913	   2113.98495399	   3083.34637688	     25.92311401
      0.64204953	   7008.97639614	   2113.33597352	   3081.88896062	     25.90585642
      0.64231419	   7006.72742791	   2112.71178475	   3080.48655576	     25.88924164
      0.64264680	   7003.90889624	   2111.92853195	   3078.72583424	     25.86836998
      0.64302160	   7000.74338175	   2111.04754982	   3076.74415246	     25.84486363
      0.64333340	   6998.11845801	   2110.31597054	   3075.09749447	     25.82531906
      0.64358115	   6996.03820064	   2109.73552007	   3073.79031996	     25.80979614
      0.64382890	   6993.96275626	   2109.15581936	   3072.48421883	     25.79427921
      0.64411274	   6991.59085305	   2108.49258974	   3070.98916081	     25.77650923
      0.64439658	   6989.22520352	   2107.83033991	   3069.49548605	     25.75874711
      0.64466987	   6986.95337446	   2107.19363335	   3068.05863549	     25.74165276
      0.64494316	   6984.68728396	   2106.55783142	   3066.62304204	     25.72456571
      0.64520711	   6982.50399450	   2105.94459790	   3065.23765458	     25.70806909
      0.64554021	   6979.75636286	   2105.17193022	   3063.49101182	     25.68726099
      0.64594205	   6976.45288442	   2104.24159146	   3061.38633826	     25.66217339
      0.64622287	   6974.15145635	   2103.59257761	   3059.91703326	     25.64465036
      0.64650369	   6971.85590201	   2102.94450624	   3058.44897991	     25.62713505
      0.64678451	   6969.56620702	   2102.29737831	   3056.98216427	     25.60962746
      0.64706533	   6967.28232190	   2101.65118884	   3055.51657228	     25.59212759
      0.64734615	   6965.00423285	   2101.00593894	   3054.05218982	     25.57463544
      0.64762698	   6962.73188952	   2100.36162349	   3052.58900269	     25.55715103
      0.64790780	   6960.46527870	   2099.71824368	   3051.12699658	     25.53967434
      0.64818862	   6958.20434918	   2099.07579429	   3049.66615710	     25.52220538
      0.64846944	   6955.94908827	   2098.43427663	   3048.20646979	     25.50474416
      0.64875026	   6953.69944398	   2097.79368532	   3046.74792006	     25.48729068
      0.64903108	   6951.45540409	   2097.15402179	   3045.29049326	     25.46984494
      0.64931190	   6949.21691586	   2096.51528056	   3043.83417461	     25.45240694
      0.64959272	   6946.98396749	   2095.87746312	   3042.37894927	     25.43497668
      0.64987355	   6944.75650556	   2095.24056390	   3040.92480226	     25.41755417
      0.65015437	   6942.53451860	   2094.60458448	   3039.47171855	     25.40013941
      0.65043519	   6940.31795259	   2093.96951921	   3038.01968295	     25.38273240
      0.65071601	   6938.10679633	   2093.33536970	   3036.56868024	     25.36533314
      0.65099683	   6935.90099526	   2092.70213024	   3035.11869500	     25.34794164
      0.65127765	   6933.70053836	   2092.06980250	   3033.66971181	     25.33055790
      0.65155847	   6931.50537061	   2091.43838071	   3032.22171502	     25.31318192
      0.65183930	   6929.31548111	   2090.80786657	   3030.77468900	     25.29581370
      0.65212012	   6927.13081446	   2090.17825426	   3029.32861789	     25.27845325
      0.65240094	   6924.95135976	   2089.54954552	   3027.88348581	     25.26110056
      0.65268176	   6922.77706132	   2088.92173448	   3026.43927667	     25.24375565
      0.65296258	   6920.60790818	   2088.29482289	   3024.99597438	     25.22641850
      0.65324340	   6918.44384443	   2087.66880488	   3023.55356260	     25.20908913
      0.65352422	   6916.28485895	   2087.04368219	   3022.11202500	     25.19176754
      0.65380504	   6914.13089572	   2086.41944894	   3020.67134499	     25.17445372
      0.65408587	   6911.98194336	   2085.79610685	   3019.23150600	     25.15714769
      0.65436669	   6909.83794581	   2085.17365006	   3017.79249118	     25.13984944
      0.65464751	   6907.69889134	   2084.55208025	   3016.35428372	     25.12255897
      0.65492833	   6905.56472395	   2083.93139159	   3014.91686650	     25.10527629
      0.65520915	   6903.43543148	   2083.31158572	   3013.48022244	     25.08800139
      0.65548997	   6901.31095805	   2082.69265685	   3012.04433416	     25.07073429
      0.65577079	   6899.19129100	   2082.07460654	   3010.60918433	     25.05347498
      0.65605162	   6897.07637463	   2081.45742907	   3009.17475529	     25.03622347
      0.65633244	   6894.96619572	   2080.84112593	   3007.74102941	     25.01897975
      0.65661326	   6892.86069883	   2080.22569147	   3006.30798876	     25.00174383
      0.65689408	   6890.75987007	   2079.61112709	   3004.87561545	     24.98451571
      0.65717490	   6888.66365435	   2078.99742721	   3003.44389125	     24.96729539
      0.65745572	   6886.57203704	   2078.38459313	   3002.01279798	     24.95008288
      0.65773654	   6884.48496347	   2077.77261938	   3000.58231711	     24.93287817
      0.65801736	   6882.40241818	   2077.16150715	   2999.15243017	     24.91568127
      0.65829819	   6880.32434699	   2076.55125107	   2997.72311834	     24.89849218
      0.65857901	   6878.25073356	   2075.94185219	   2996.29436284	     24.88131091
      0.65885983	   6876.18152425	   2075.33330529	   2994.86614455	     24.86413744
      0.65914065	   6874.11670179	   2074.72561127	   2993.43844439	     24.84697180
      0.65942147	   6872.05621309	   2074.11876503	   2992.01124291	     24.82981397
      0.65970229	   6870.00003993	   2073.51276735	   2990.58452073	     24.81266396
      0.65998311	   6867.94812983	   2072.90761325	   2989.15825811	     24.79552176
      0.66026394	   6865.90046354	   2072.30330337	   2987.73243532	     24.77838740
      0.66054476	   6863.85698924	   2071.69983285	   2986.30703231	     24.76126085
      0.66082558	   6861.81768663	   2071.09720220	   2984.88202905	     24.74414214
      0.66110640	   6859.78250454	   2070.49540671	   2983.45740515	     24.72703125
      0.66138722	   6857.75142163	   2069.89444672	   2982.03314027	     24.70992819
      0.66165738	   6855.80129131	   2069.31709263	   2980.66328178	     24.69348201
      0.66192753	   6853.85488739	   2068.74050763	   2979.29371799	     24.67704308
      0.66220659	   6851.84824692	   2068.14573658	   2977.87933708	     24.66007035
      0.66248564	   6849.84551025	   2067.55178168	   2976.46523003	     24.64310536
      0.66275759	   6847.89750158	   2066.97373789	   2975.08738634	     24.62657994
      0.66302954	   6845.95313196	   2066.39646506	   2973.70976349	     24.61006187
      0.66328316	   6844.14303808	   2065.85878662	   2972.42515942	     24.59466357
      0.66362826	   6841.68502932	   2065.12823897	   2970.67745303	     24.57372140
      0.66397336	   6839.23271186	   2064.39892338	   2968.93000055	     24.55279108
      0.66419723	   6837.64490093	   2063.92647398	   2967.79655142	     24.53922000
      0.66442109	   6836.05943930	   2063.45454062	   2966.66318067	     24.52565390
      0.66471029	   6834.01468270	   2062.84562960	   2965.19912297	     24.50813580
      0.66499950	   6831.97376785	   2062.23757450	   2963.73515254	     24.49062603
      0.66525477	   6830.17543611	   2061.70156143	   2962.44297934	     24.47517732
      0.66558786	   6827.83331510	   2061.00315029	   2960.75695303	     24.45502908
      0.66592095	   6825.49612459	   2060.30586500	   2959.07094221	     24.43489189
      0.66617765	   6823.69828371	   2059.76926606	   2957.77160228	     24.41938069
      0.66643435	   6821.90330559	   2059.23333214	   2956.47223085	     24.40387605
      0.66670438	   6820.01815799	   2058.67027960	   2955.10532325	     24.38757326
      0.66704517	   6817.64345053	   2057.96073047	   2953.38012475	     24.36700892
      0.66746450	   6814.72805967	   2057.08922805	   2951.25705094	     24.34172052
      0.66772365	   6812.92998232	   2056.55151747	   2949.94483878	     24.32610111
      0.66809544	   6810.35511182	   2055.78124789	   2948.06200172	     24.30370423
      0.66834479	   6808.63135557	   2055.26542374	   2946.79905727	     24.28869116
      0.66859413	   6806.91005482	   2054.75021186	   2945.53593795	     24.27368430
      0.66884348	   6805.19119447	   2054.23561278	   2944.27262684	     24.25868365
      0.66912004	   6803.28758585	   2053.66557415	   2942.87121734	     24.24205337
      0.66945886	   6800.95933663	   2052.96820351	   2941.15387386	     24.22168893
      0.66982515	   6798.44722555	   2052.21556595	   2939.29680344	     24.19968670
      0.67019144	   6795.94008853	   2051.46423459	   2937.43913578	     24.17769786
      0.67040737	   6794.46445925	   2051.02194641	   2936.34377291	     24.16474212
      0.67062329	   6792.99051280	   2050.58010995	   2935.24817211	     24.15179105
      0.67092465	   6790.93611165	   2049.96419575	   2933.71863698	     24.13372319
      0.67122600	   6788.88489701	   2049.34915563	   2932.18858537	     24.11566440
      0.67149341	   6787.06741241	   2048.80414029	   2930.83046683	     24.09964789
      0.67176081	   6785.25236329	   2048.25980916	   2929.47189570	     24.08363853
      0.67198169	   6783.75492805	   2047.81070186	   2928.34934983	     24.07042008
      0.67233090	   6781.39080009	   2047.10161852	   2926.57393869	     24.04953194
      0.67259400	   6779.61221855	   2046.56813709	   2925.23570222	     24.03380218
      0.67285710	   6777.83584244	   2046.03530826	   2923.89694121	     24.01807935
      0.67312020	   6776.06165400	   2045.50313290	   2922.55763523	     24.00236344
      0.67339863	   6774.18643226	   2044.94065974	   2921.13968193	     23.98573944
      0.67367706	   6772.31357989	   2044.37891372	   2919.72107085	     23.96912319
      0.67392262	   6770.66378728	   2043.88409472	   2918.46939182	     23.95447527
      0.67426043	   6768.39708609	   2043.20429425	   2916.74656995	     23.93433413
      0.67459824	   6766.13369310	   2042.52555493	   2915.02266939	     23.91420441
      0.67483207	   6764.56882028	   2042.05633729	   2913.82870162	     23.90027696
      0.67506591	   6763.00547604	   2041.58762533	   2912.63418218	     23.88635499
      0.67534241	   6761.15884251	   2041.03404996	   2911.22100144	     23.86990014
      0.67567838	   6758.91778612	   2040.36235217	   2909.50276520	     23.84991637
      0.67603786	   6756.52318269	   2039.64479302	   2907.66291053	     23.82854668
      0.67639734	   6754.13189188	   2038.92841257	   2905.82158092	     23.80718994
      0.67662481	   6752.62040833	   2038.47571166	   2904.65565386	     23.79368268
      0.67685228	   6751.11019599	   2038.02348013	   2903.48910358	     23.78018060
      0.67714441	   6749.17251757	   2037.44338483	   2901.99002249	     23.76284811
      0.67743654	   6747.23684513	   2036.86405832	   2900.48986645	     23.74552417
      0.67769163	   6745.54818561	   2036.35880792	   2899.17900863	     23.73040365
      0.67802146	   6743.36693815	   2035.70639148	   2897.48282131	     23.71086277
      0.67835129	   6741.18806377	   2035.05494556	   2895.78516493	     23.69133280
      0.67860961	   6739.48314568	   2034.54539864	   2894.45448796	     23.67604428
      0.67886794	   6737.77960807	   2034.03644330	   2893.12287033	     23.66076245
      0.67915842	   6735.86563441	   2033.46484237	   2891.62436292	     23.64358650
      0.67944889	   6733.95331544	   2032.89398475	   2890.12462066	     23.62641902
      0.67967697	   6732.45296633	   2032.44628960	   2888.94620392	     23.61294575
      0.68002450	   6730.16861250	   2031.76497590	   2887.14904091	     23.59242552
      0.68029699	   6728.37904664	   2031.23151746	   2885.73863828	     23.57634472
      0.68056948	   6726.59075804	   2030.69870253	   2884.32706940	     23.56027137
      0.68084196	   6724.80372603	   2030.16653233	   2882.91431630	     23.54420548
      0.68111923	   6722.98657413	   2029.62568234	   2881.47554176	     23.52786535
      0.68139650	   6721.17063659	   2029.08549519	   2880.03550392	     23.51153294
      0.68166781	   6719.39490731	   2028.55757190	   2878.62521774	     23.49555951
      0.68193911	   6717.62025881	   2028.03027892	   2877.21368791	     23.47959346
      0.68221770	   6715.79900547	   2027.48947121	   2875.76292043	     23.46320612
      0.68255620	   6713.58749878	   2026.83324929	   2873.99834809	     23.44330512
      0.68294346	   6711.05930789	   2026.08371205	   2871.97717700	     23.42055221
      0.68325599	   6709.02028578	   2025.47972684	   2870.34404992	     23.40220063
      0.68350796	   6707.37714761	   2024.99336375	   2869.02606311	     23.38741192
      0.68375994	   6705.73471262	   2024.50753356	   2867.70691394	     23.37262959
      0.68401768	   6704.05538991	   2024.01113761	   2866.35637350	     23.35751571
      0.68434952	   6701.89417952	   2023.37282699	   2864.61568448	     23.33806594
      0.68468137	   6699.73399601	   2022.73543048	   2862.87291685	     23.31862725
      0.68493849	   6698.06089920	   2022.24218929	   2861.52114528	     23.30357341
      0.68519561	   6696.38834122	   2021.74949319	   2860.16810163	     23.28852621
      0.68548554	   6694.50300129	   2021.19459139	   2858.64090298	     23.27156732
      0.68577546	   6692.61825247	   2020.64037795	   2857.11206031	     23.25461688
      0.68602698	   6690.98359404	   2020.16013074	   2855.78438598	     23.23991854
      0.68636817	   6688.76673697	   2019.50948755	   2853.98136088	     23.21999013
      0.68670937	   6686.55049626	   2018.85978864	   2852.17600503	     23.20007342
      0.68693960	   6685.05529291	   2018.42190774	   2850.95644309	     23.18664045
      0.68716983	   6683.56031078	   2017.98445419	   2849.73580564	     23.17321281
      0.68745958	   6681.67913133	   2017.43451983	   2848.19808920	     23.15632162
      0.68774933	   6679.79820709	   2016.88525695	   2846.65865051	     23.13943888
      0.68797041	   6678.36320309	   2016.46662003	   2845.48289745	     23.12656306
      0.68831742	   6676.11099672	   2015.81030774	   2843.63538797	     23.10636304
      0.68858605	   6674.36758724	   2015.30288445	   2842.20343036	     23.09073368
      0.68885468	   6672.62421810	   2014.79602809	   2840.76996232	     23.07511157
      0.68912331	   6670.88086863	   2014.28973969	   2839.33497813	     23.05949672
      0.68940039	   6669.08264678	   2013.76811695	   2837.85326060	     23.04339830
      0.68967747	   6667.28435698	   2013.24709400	   2836.36991804	     23.02730761
      0.68988182	   6665.95807259	   2012.86322982	   2835.27493078	     23.01544592
      0.69019481	   6663.92644284	   2012.27589336	   2833.59601748	     22.99728554
      0.69050780	   6661.89457104	   2011.68931512	   2831.91501234	     22.97913501
      0.69077424	   6660.16466233	   2011.19057556	   2830.48238139	     22.96369191
      0.69104068	   6658.43449606	   2010.69238165	   2829.04822689	     22.94825595
      0.69131179	   6656.67370745	   2010.18601715	   2827.58738276	     22.93255692
      0.69158289	   6654.91256848	   2009.68021313	   2826.12495526	     22.91686528
      0.69187417	   6653.01997219	   2009.13740258	   2824.55196694	     22.90001455
      0.69216544	   6651.12687504	   2008.59523438	   2822.97714555	     22.88317235
      0.69243046	   6649.40393548	   2008.10249125	   2821.54268028	     22.86785569
      0.69276905	   6647.20199064	   2007.47373259	   2819.70780268	     22.84829748
      0.69310764	   6644.99916462	   2006.84583230	   2817.87044143	     22.82875080
      0.69335931	   6643.36117392	   2006.37966532	   2816.50311767	     22.81422919
      0.69361098	   6641.72262277	   2005.91396919	   2815.13442094	     22.79971395
      0.69389905	   6639.84638266	   2005.38150296	   2813.56611056	     22.78310748
      0.69418712	   6637.96931666	   2004.84964892	   2811.99600193	     22.76650934
      0.69445745	   6636.20701990	   2004.35109413	   2810.52092715	     22.75094072
      0.69479504	   6634.00515004	   2003.72925786	   2808.67665707	     22.73150920
      0.69513262	   6631.80194368	   2003.10825250	   2806.82992270	     22.71208915
      0.69538642	   6630.14463502	   2002.64192285	   2805.43992162	     22.69749664
      0.69569801	   6628.10878278	   2002.07003713	   2803.73148847	     22.67958997
      0.69608511	   6625.57776882	   2001.36054615	   2801.60615927	     22.65735780
      0.69640202	   6623.50411978	   2000.78050674	   2799.86381607	     22.63916817
      0.69665287	   6621.86164775	   2000.32188083	   2798.48313072	     22.62477726
      0.69690371	   6620.21821434	   1999.86370331	   2797.10109892	     22.61039268
      0.69714424	   6618.64150027	   1999.42480681	   2795.77470192	     22.59660624
      0.69748255	   6616.42211950	   1998.80815469	   2793.90693258	     22.57722436
      0.69782086	   6614.20080824	   1998.19230911	   2792.03673127	     22.55785399
      0.69804711	   6612.71415718	   1997.78090279	   2790.78466620	     22.54490633
      0.69827336	   6611.22658960	   1997.36985471	   2789.53151948	     22.53196381
      0.69856906	   6609.28090729	   1996.83315090	   2787.89203007	     22.51505570
      0.69886477	   6607.33356590	   1996.29705342	   2786.25070306	     22.49815638
      0.69911208	   6605.70361716	   1995.84915805	   2784.87659370	     22.48402961
      0.69944044	   6603.53760379	   1995.25512800	   2783.05018888	     22.46528271
      0.69976880	   6601.36937201	   1994.66183690	   2781.22154168	     22.44654665
      0.70003473	   6599.61168675	   1994.18188089	   2779.73892393	     22.43138068
      0.70030066	   6597.85247145	   1993.70240586	   2778.25484681	     22.41622182
      0.70055118	   6596.19376110	   1993.25115260	   2776.85543919	     22.40194788
      0.70088032	   6594.01232940	   1992.65892442	   2775.01489989	     22.38320394
      0.70120946	   6591.82838603	   1992.06742385	   2773.17215146	     22.36447088
      0.70146367	   6590.13986375	   1991.61107686	   2771.74741304	     22.35000999
      0.70171788	   6588.44977722	   1991.15516043	   2770.32136839	     22.33555560
      0.70200511	   6586.53823643	   1990.64053915	   2768.70852741	     22.31923152
      0.70229234	   6584.62461804	   1990.12646286	   2767.09403295	     22.30291573
      0.70257358	   6582.74886601	   1989.62363680	   2765.51162710	     22.28694837
      0.70285482	   6580.87104423	   1989.12132885	   2763.92765076	     22.27098896
      0.70315940	   6578.83492332	   1988.57789534	   2762.21039373	     22.25371340
      0.70346399	   6576.79628436	   1988.03506463	   2760.49131295	     22.23644716
      0.70369981	   6575.21617026	   1987.61520711	   2759.15912418	     22.22308574
      0.70403226	   6572.98590136	   1987.02390908	   2757.27919627	     22.20425860
      0.70436471	   6570.75247950	   1986.43332100	   2755.39712933	     22.18544256
      0.70460379	   6569.14433881	   1986.00904005	   2754.04234598	     22.17191808
      0.70484287	   6567.53451594	   1985.58512334	   2752.68646804	     22.15839934
      0.70512926	   6565.60382466	   1985.07778197	   2751.06080427	     22.14221256
      0.70541566	   6563.67064490	   1984.57095812	   2749.43358512	     22.12603402
      0.70569659	   6561.77187297	   1984.07429934	   2747.83589465	     22.11017202
      0.70597753	   6559.87063632	   1983.57813412	   2746.23672382	     22.09431795
      0.70628310	   6557.79977733	   1983.03900168	   2744.49559998	     22.07708213
      0.70658868	   6555.72592084	   1982.50044823	   2742.75274485	     22.05985569
      0.70682405	   6554.12650078	   1982.08603085	   2741.40917333	     22.04659378
      0.70715567	   6551.86987903	   1981.50271033	   2739.51441245	     22.02791772
      0.70748728	   6549.60959214	   1980.92006355	   2737.61764833	     22.00925271
      0.70772856	   6547.96272331	   1980.49656544	   2736.23636693	     21.99567954
      0.70796984	   6546.31386782	   1980.07342095	   2734.85403754	     21.98211221
      0.70825538	   6544.35991054	   1979.57310015	   2733.21676113	     21.96606339
      0.70854092	   6542.40310499	   1979.07326946	   2731.57803272	     21.95002276
      0.70882692	   6540.44027278	   1978.57312632	   2729.93523273	     21.93396464
      0.70911292	   6538.47451953	   1978.07347027	   2728.29099344	     21.91791474
      0.70941146	   6536.41939734	   1977.55241656	   2726.57311484	     21.90116967
      0.70971000	   6534.36102477	   1977.03188871	   2724.85368726	     21.88443355
      0.70997646	   6532.52103965	   1976.56773113	   2723.31770638	     21.86950323
      0.71031087	   6530.20814698	   1975.98580775	   2721.38835241	     21.85077602
      0.71064528	   6527.89105108	   1975.40453470	   2719.45709200	     21.83206003
      0.71090001	   6526.12318361	   1974.96219204	   2717.98471478	     21.81781096
      0.71115474	   6524.35283159	   1974.52022306	   2716.51124532	     21.80356841
      0.71145597	   6522.25602262	   1973.99804178	   2714.76736017	     21.78673396
      0.71175721	   6520.15568025	   1973.47637815	   2713.02196577	     21.76990862
      0.71198603	   6518.55786856	   1973.08046439	   2711.69515647	     21.75713413
      0.71231923	   6516.22750020	   1972.50448171	   2709.76158275	     21.73854194
      0.71265242	   6513.89271064	   1971.92912428	   2707.82619698	     21.71996088
      0.71288525	   6512.25857536	   1971.52745025	   2706.47274728	     21.70698369
      0.71311808	   6510.62224994	   1971.12607865	   2705.11842362	     21.69401194
      0.71341187	   6508.55424912	   1970.62002444	   2703.40819281	     21.67765094
      0.71370567	   6506.48270769	   1970.11444611	   2701.69658590	     21.66129860
      0.71395668	   6504.71003079	   1969.68287296	   2700.23316904	     21.64733464
      0.71428982	   6502.35328829	   1969.11062036	   2698.28939453	     21.62881146
      0.71462296	   6499.99190458	   1968.53897067	   2696.34388401	     21.61029942
      0.71487560	   6498.19803004	   1968.10586001	   2694.86736512	     21.59626832
      0.71512823	   6496.40145405	   1967.67309256	   2693.38986037	     21.58224362
      0.71540627	   6494.42105871	   1967.19719765	   2691.76263944	     21.56681595
      0.71568431	   6492.43735108	   1966.72171347	   2690.13423766	     21.55139604
      0.71598933	   6490.25731117	   1966.20055806	   2688.34646826	     21.53448871
      0.71629436	   6488.07324255	   1965.67989177	   2686.55729519	     21.51759072
      0.71651286	   6486.50615105	   1965.30720117	   2685.27472982	     21.50549126
      0.71685184	   6484.07092958	   1964.72952390	   2683.28363506	     21.48673045
      0.71714102	   6481.98949777	   1964.23718742	   2681.58371665	     21.47073500
      0.71743019	   6479.90435425	   1963.74527756	   2679.88256596	     21.45474792
      0.71771937	   6477.81551356	   1963.25379699	   2678.18019135	     21.43876923
      0.71800855	   6475.72293130	   1962.76273852	   2676.47659911	     21.42279892
      0.71829773	   6473.62661863	   1962.27210404	   2674.77179730	     21.40683700
      0.71858690	   6471.52653649	   1961.78188706	   2673.06579214	     21.39088345
      0.71887608	   6469.42269321	   1961.29208879	   2671.35859141	     21.37493828
      0.71914390	   6467.47080997	   1960.83882482	   2669.77638658	     21.36017796
      0.71941173	   6465.51567448	   1960.38591523	   2668.19316741	     21.34542482
      0.71968868	   6463.49046348	   1959.91793850	   2666.55492680	     21.33017642
      0.71996563	   6461.46175031	   1959.45033584	   2664.91561295	     21.31493570
      0.72027457	   6459.19462066	   1958.92917428	   2663.08573929	     21.29794412
      0.72058350	   6456.92310945	   1958.40847262	   2661.25454534	     21.28096211
      0.72080897	   6455.26256039	   1958.02874718	   2659.91729332	     21.26857450
      0.72114038	   6452.81740231	   1957.47101498	   2657.95036277	     21.25037483
      0.72147180	   6450.36717155	   1956.91380338	   2655.98193776	     21.23218617
      0.72170870	   6448.61251963	   1956.51580162	   2654.57392393	     21.21919098
      0.72194561	   6446.85526485	   1956.11806254	   2653.16515444	     21.20620142
      0.72223871	   6444.67756262	   1955.62633789	   2651.42117988	     21.19013849
      0.72253182	   6442.49585528	   1955.13500926	   2649.67605944	     21.17408415
      0.72280113	   6440.48763783	   1954.68389488	   2648.07154033	     21.15934012
      0.72313082	   6438.02464624	   1954.13210941	   2646.10605761	     21.14130104
      0.72346051	   6435.55656210	   1953.58081435	   2644.13914767	     21.12327284
      0.72369497	   6433.79825988	   1953.18905262	   2642.73950279	     21.11045859
      0.72401980	   6431.35794562	   1952.64668885	   2640.79918239	     21.09271417
      0.72434463	   6428.91267569	   1952.10479174	   2638.85749746	     21.07498031
      0.72460593	   6426.94205607	   1951.66921685	   2637.29459792	     21.06072266
      0.72486723	   6424.96822485	   1951.23393953	   2635.73082389	     21.04647184
      0.72513987	   6422.90528147	   1950.78008193	   2634.09824414	     21.03160974
      0.72541251	   6420.83883288	   1950.32654300	   2632.46472024	     21.01675508
      0.72572434	   6418.47106249	   1949.80820223	   2630.59525209	     20.99977443
      0.72603617	   6416.09870642	   1949.29027229	   2628.72456011	     20.98280351
      0.72627579	   6414.27256497	   1948.89254896	   2627.28621341	     20.96976895
      0.72659814	   6411.81171470	   1948.35789708	   2625.35018284	     20.95224360
      0.72692048	   6409.34596658	   1947.82367422	   2623.41286153	     20.93472865
      0.72717680	   6407.38176984	   1947.39917774	   2621.87144421	     20.92080870
      0.72743312	   6405.41447723	   1946.97494797	   2620.32921746	     20.90689533
      0.72773089	   6403.12518230	   1946.48245180	   2618.53660336	     20.89074044
      0.72802866	   6400.83171177	   1945.99030953	   2616.74290846	     20.87459442
      0.72829681	   6398.76277715	   1945.54741592	   2615.12669893	     20.86006191
      0.72862534	   6396.22331518	   1945.00516856	   2613.14534782	     20.84226656
      0.72895388	   6393.67878229	   1944.46334045	   2611.16270625	     20.82448200
      0.72919199	   6391.83137119	   1944.07089031	   2609.72491621	     20.81159877
      0.72951266	   6389.33928309	   1943.54272385	   2607.78760655	     20.79425807
      0.72983333	   6386.84238411	   1943.01494628	   2605.84909008	     20.77692765
      0.73009027	   6384.83824728	   1942.59233673	   2604.29497454	     20.76304895
      0.73034721	   6382.83102938	   1942.16997198	   2602.74009307	     20.74917685
      0.73064729	   6380.48285965	   1941.67699019	   2600.92315399	     20.73298374
      0.73094738	   6378.13049914	   1941.18433588	   2599.10518135	     20.71679962
      0.73121030	   6376.06594799	   1940.75294433	   2597.51145363	     20.70262672
      0.73153796	   6373.48863084	   1940.21569188	   2595.52426610	     20.68497425
      0.73186562	   6370.90634656	   1939.67881784	   2593.53586664	     20.66733251
      0.73211740	   6368.91870845	   1939.26652951	   2592.00713498	     20.65378366
      0.73242333	   6366.49960410	   1938.76585319	   2590.14862646	     20.63732903
      0.73272927	   6364.07619470	   1938.26549552	   2588.28907769	     20.62088375
      0.73303731	   6361.63173127	   1937.76200503	   2586.41566096	     20.60433452
      0.73334536	   6359.18292681	   1937.25883015	   2584.54120053	     20.58779478
      0.73362538	   6356.95311091	   1936.80169531	   2582.83634585	     20.57276777
      0.73390540	   6354.71972558	   1936.34481493	   2581.13063685	     20.55774859
      0.73421973	   6352.20848759	   1935.83226176	   2579.21495211	     20.54089878
      0.73453406	   6349.69278052	   1935.32002173	   2577.29820096	     20.52405884
      0.73473113	   6348.11325454	   1934.99902464	   2576.09593246	     20.51350590
      0.73503099	   6345.70647106	   1934.51082116	   2574.26574891	     20.49745587
      0.73533086	   6343.29565598	   1934.02289288	   2572.43460649	     20.48141481
      0.73556658	   6341.39770063	   1933.63952513	   2570.99448691	     20.46881135
      0.73588854	   6338.80142314	   1933.11617935	   2569.02659040	     20.45160623
      0.73621049	   6336.20054433	   1932.59313856	   2567.05760172	     20.43441146
      0.73646603	   6334.13292552	   1932.17820805	   2565.49402332	     20.42077119
      0.73672157	   6332.06242653	   1931.76346404	   2563.92976201	     20.40713744
      0.73702029	   6329.63836680	   1931.27886044	   2562.10027922	     20.39120786
      0.73731901	   6327.21039625	   1930.79450417	   2560.26986954	     20.37528719
      0.73759283	   6324.98146101	   1930.35075041	   2558.59128350	     20.36070194
      0.73786664	   6322.74926217	   1929.90719776	   2556.91192389	     20.34612418
      0.73818133	   6320.17983545	   1929.39767817	   2554.98092857	     20.32937959
      0.73849602	   6317.60613531	   1928.88841597	   2553.04891835	     20.31264488
      0.73870206	   6315.91865778	   1928.55510575	   2551.78335946	     20.30169295
      0.73903476	   6313.19006401	   1928.01713798	   2549.73896634	     20.28401797
      0.73936746	   6310.45676274	   1927.47944538	   2547.69344942	     20.26635403
      0.73959776	   6308.56194674	   1927.10739791	   2546.27684555	     20.25413317
      0.73982806	   6306.66489317	   1926.73547754	   2544.85970609	     20.24191761
      0.74012453	   6304.21944272	   1926.25687102	   2543.03457887	     20.22619982
      0.74042101	   6301.77030459	   1925.77846628	   2541.20856788	     20.21049079
      0.74069118	   6299.53523434	   1925.34267366	   2539.54378162	     20.19618301
      0.74101552	   6296.84802910	   1924.81971796	   2537.54424892	     20.17901620
      0.74133987	   6294.15646965	   1924.29698821	   2535.54366619	     20.16185988
      0.74159949	   6291.99883073	   1923.87871718	   2533.94150617	     20.14813434
      0.74192682	   6289.27462092	   1923.35157310	   2531.92061080	     20.13083928
      0.74225414	   6286.54604536	   1922.82464339	   2529.89865329	     20.11355490
      0.74250723	   6284.43333982	   1922.41736616	   2528.33456244	     20.10019806
      0.74276031	   6282.31804825	   1922.01021050	   2526.76983895	     20.08684760
      0.74306514	   6279.76688775	   1921.51997328	   2524.88438937	     20.07077630
      0.74336997	   6277.21201218	   1921.02990347	   2522.99802512	     20.05471425
      0.74362702	   6275.05467515	   1920.61676619	   2521.40659559	     20.04117675
      0.74395088	   6272.33287240	   1920.09640468	   2519.40059765	     20.02412996
      0.74427475	   6269.60694237	   1919.57621579	   2517.39357202	     20.00709362
      0.74452439	   6267.50292827	   1919.17535591	   2515.84581515	     19.99396880
      0.74482963	   6264.92701399	   1918.68534739	   2513.95251975	     19.97792930
      0.74513487	   6262.34747950	   1918.19547667	   2512.05831474	     19.96189907
      0.74543358	   6259.81964909	   1917.71622134	   2510.20378463	     19.94622104
      0.74573228	   6257.28832117	   1917.23708787	   2508.34838530	     19.93055189
      0.74603473	   6254.72165504	   1916.75206305	   2506.46883037	     19.91469527
      0.74633718	   6252.15136025	   1916.26715271	   2504.58838589	     19.89884776
      0.74663244	   6249.63872697	   1915.79389109	   2502.75185235	     19.88338632
      0.74692769	   6247.12258565	   1915.32072836	   2500.91447230	     19.86793357
      0.74723275	   6244.51914464	   1914.83194599	   2499.01517091	     19.85197662
      0.74753780	   6241.91189555	   1914.34325821	   2497.11496684	     19.83602895
      0.74782807	   6239.42753039	   1913.87835483	   2495.30609069	     19.82086338
      0.74811833	   6236.93964869	   1913.41352678	   2493.49639786	     19.80570620
      0.74842797	   6234.28169979	   1912.91773360	   2491.56495206	     19.78954605
      0.74873762	   6231.61965900	   1912.42201452	   2489.63257729	     19.77339544
      0.74901715	   6229.21298481	   1911.97457045	   2487.88736300	     19.75882396
      0.74929667	   6226.80289031	   1911.52717680	   2486.14139162	     19.74426026
      0.74961084	   6224.09001054	   1911.02439836	   2484.17816612	     19.72790119
      0.74992500	   6221.37269403	   1910.52167153	   2482.21398417	     19.71155193
      0.75018390	   6219.13005320	   1910.10742398	   2480.59464817	     19.69808643
      0.75050662	   6216.33013964	   1909.59108045	   2478.57515848	     19.68131038
      0.75082934	   6213.52532228	   1909.07477112	   2476.55465857	     19.66454469
      0.75106827	   6211.44557456	   1908.69254135	   2475.05814444	     19.65213899
      0.75138068	   6208.72191150	   1908.19275650	   2473.10047811	     19.63592598
      0.75169310	   6205.99341160	   1907.69298441	   2471.14186343	     19.61972266
      0.75188876	   6204.28212054	   1907.37999413	   2469.91475662	     19.60957994
      0.75218353	   6201.70023880	   1906.90845349	   2468.06533891	     19.59430647
      0.75247829	   6199.11382779	   1906.43690800	   2466.21507508	     19.57904163
      0.75274706	   6196.75157935	   1906.00695502	   2464.52731721	     19.56513110
      0.75301582	   6194.38542184	   1905.57698774	   2462.83885441	     19.55122775
      0.75332827	   6191.62962358	   1905.07710220	   2460.87503662	     19.53507336
      0.75364072	   6188.86834272	   1904.57718415	   2458.91026411	     19.51892867
      0.75390027	   6186.57039470	   1904.16188959	   2457.27747407	     19.50552526
      0.75422142	   6183.72150066	   1903.64796366	   2455.25616640	     19.48894931
      0.75454257	   6180.86648431	   1903.13398065	   2453.23384601	     19.47238361
      0.75474205	   6179.09003579	   1902.81470183	   2451.97723040	     19.46209947
      0.75503719	   6176.45711823	   1902.34224402	   2450.11721919	     19.44689027
      0.75533234	   6173.81879097	   1901.86971994	   2448.25634893	     19.43168972
      0.75560338	   6171.39103427	   1901.43571062	   2446.54665556	     19.41773788
      0.75587443	   6168.95858863	   1901.00163399	   2444.83623502	     19.40379333
      0.75618644	   6166.15263753	   1900.50186212	   2442.86640791	     19.38775029
      0.75649845	   6163.34033821	   1900.00198650	   2440.89561371	     19.37171692
      0.75676581	   6160.92537014	   1899.57355206	   2439.20606499	     19.35798559
      0.75703318	   6158.50566487	   1899.14502978	   2437.51580308	     19.34426134
      0.75738035	   6155.35654280	   1898.58844893	   2435.31991683	     19.32645088
      0.75772752	   6152.19938312	   1898.03170256	   2433.12282343	     19.30865237
      0.75795276	   6150.14670687	   1897.67039063	   2431.69671570	     19.29711122
      0.75817801	   6148.09064644	   1897.30900095	   2430.27009748	     19.28557510
      0.75847338	   6145.38927819	   1896.83496309	   2428.39851220	     19.27045473
      0.75876876	   6142.68211873	   1896.36077689	   2426.52604446	     19.25534302
      0.75905191	   6140.08154754	   1895.90606078	   2424.73021205	     19.24086461
      0.75933507	   6137.47573049	   1895.45119448	   2422.93356418	     19.22639416
      0.75964569	   6134.61113486	   1894.95201795	   2420.96167465	     19.21052901
      0.75995632	   6131.74037381	   1894.45264409	   2418.98879817	     19.19467342
      0.76023928	   6129.11995080	   1893.99755757	   2417.19073899	     19.18023806
      0.76052224	   6126.49456450	   1893.54229274	   2415.39185566	     19.16581063
      0.76083519	   6123.58531739	   1893.03857286	   2413.40140606	     19.14986376
      0.76114814	   6120.67022491	   1892.53461753	   2411.40994203	     19.13392659
      0.76142772	   6118.06106868	   1892.08418201	   2409.62993159	     19.11969674
      0.76170730	   6115.44743797	   1891.63354387	   2407.84910589	     19.10547463
      0.76202040	   6112.51526749	   1891.12863043	   2405.85381153	     19.08955666
      0.76233350	   6109.57773957	   1890.62344513	   2403.85748766	     19.07364841
      0.76261157	   6106.96453792	   1890.17455465	   2402.08369228	     19.05952848
      0.76288963	   6104.34730401	   1889.72543481	   2400.30907878	     19.04541621
      0.76320243	   6101.39838729	   1889.21992319	   2398.31178250	     19.02955006
      0.76351523	   6098.44460557	   1888.71410316	   2396.31344319	     19.01369359
      0.76379399	   6095.80833793	   1888.26307374	   2394.53174577	     18.99957131
      0.76407274	   6093.16837403	   1887.81178396	   2392.74921331	     18.98545672
      0.76438535	   6090.20343498	   1887.30535900	   2390.74916847	     18.96963685
      0.76469796	   6087.23403518	   1886.79858796	   2388.74806497	     18.95382665
      0.76497865	   6084.56414404	   1886.34326591	   2386.95041615	     18.93963929
      0.76525933	   6081.89077757	   1885.88764881	   2385.15190645	     18.92545973
      0.76557187	   6078.91001810	   1885.37997395	   2383.14829532	     18.90968033
      0.76588440	   6075.92506934	   1884.87191414	   2381.14360764	     18.89391060
      0.76616752	   6073.21756246	   1884.41134481	   2379.32672321	     18.87963389
      0.76645063	   6070.50668202	   1883.95044292	   2377.50894725	     18.86536511
      0.76676311	   6067.51069174	   1883.44133306	   2375.50156433	     18.84962536
      0.76707559	   6064.51063945	   1882.93179841	   2373.49308536	     18.83389526
      0.76736127	   6061.76428334	   1882.46557351	   2371.65586586	     18.81952244
      0.76764696	   6059.01454120	   1881.99897624	   2369.81772129	     18.80515769
      0.76795935	   6056.00391720	   1881.48833298	   2367.80671509	     18.78945960
      0.76827173	   6052.98923405	   1880.97722444	   2365.79459210	     18.77377117
      0.76856000	   6050.20364219	   1880.50514666	   2363.93679497	     18.75930232
      0.76884828	   6047.41456493	   1880.03265476	   2362.07803707	     18.74484169
      0.76916051	   6044.38970898	   1879.52041237	   2360.06369322	     18.72918838
      0.76947274	   6041.36072633	   1879.00766377	   2358.04821073	     18.71354470
      0.76976356	   6038.53579223	   1878.52962325	   2356.16995873	     18.69898283
      0.77005437	   6035.70724462	   1878.05112515	   2354.29070839	     18.68442931
      0.77036638	   6032.66846996	   1877.53722653	   2352.27335097	     18.66882417
      0.77067840	   6029.62551828	   1877.02278056	   2350.25483205	     18.65322865
      0.77097167	   6026.76148388	   1876.53871760	   2348.35646182	     18.63857841
      0.77126495	   6023.89376782	   1876.05415218	   2346.45705397	     18.62393667
      0.77157668	   6020.84160128	   1875.53853722	   2344.43699584	     18.60838301
      0.77188841	   6017.78533379	   1875.02233382	   2342.41575232	     18.59283894
      0.77218404	   6014.88313755	   1874.53223179	   2340.49778121	     18.57810641
      0.77247967	   6011.97735384	   1874.04158130	   2338.57873164	     18.56338249
      0.77279106	   6008.91290287	   1873.52417803	   2336.55623536	     18.54788321
      0.77310245	   6005.84465177	   1873.00614549	   2334.53252873	     18.53239349
      0.77340030	   6002.90633248	   1872.51003353	   2332.59565919	     18.51758611
      0.77369815	   5999.96476113	   1872.01332637	   2330.65766899	     18.50278748
      0.77400915	   5996.88997392	   1871.49404111	   2328.63290443	     18.48734475
      0.77432015	   5993.81195428	   1870.97408623	   2326.60690340	     18.47191156
      0.77462005	   5990.84088992	   1870.47204312	   2324.65203102	     18.45703821
      0.77491995	   5987.86716282	   1869.96935779	   2322.69599468	     18.44217372
      0.77523055	   5984.78480834	   1869.44806395	   2320.66899169	     18.42678867
      0.77554114	   5981.70001157	   1868.92606082	   2318.64072484	     18.41141312
      0.77584290	   5978.70082375	   1868.41821536	   2316.66893207	     18.39648402
      0.77614466	   5975.69974610	   1867.90968087	   2314.69593122	     18.38156389
      0.77645485	   5972.61305949	   1867.38620821	   2312.66653488	     18.36623622
      0.77676504	   5969.52482548	   1866.86198732	   2310.63584581	     18.35091803
      0.77706843	   5966.50293399	   1866.34851173	   2308.64836809	     18.33594446
      0.77737183	   5963.47998392	   1865.83430099	   2306.65963765	     18.32097996
      0.77768165	   5960.39211133	   1865.30842861	   2304.62747959	     18.30570782
      0.77799148	   5957.30355203	   1864.78176989	   2302.59399826	     18.29044513
      0.77829628	   5954.26453991	   1864.26286462	   2300.59215743	     18.27543891
      0.77860109	   5951.22523220	   1863.74317926	   2298.58901904	     18.26044183
      0.77890589	   5948.18579119	   1863.22270367	   2296.58457426	     18.24545389
      0.77921070	   5945.14637844	   1862.70142945	   2294.57881492	     18.23047509
      0.77951550	   5942.10713390	   1862.17934670	   2292.57173208	     18.21550542
      0.77982031	   5939.06819472	   1861.65644708	   2290.56331737	     18.20054490
      0.78012511	   5936.02967726	   1861.13272097	   2288.55356173	     18.18559352
      0.78042992	   5932.99169377	   1860.60816009	   2286.54245661	     18.17065127
      0.78073472	   5929.95433707	   1860.08275506	   2284.52999284	     18.15571815
      0.78103953	   5926.91769514	   1859.55649771	   2282.51616167	     18.14079417
      0.78134433	   5923.88183819	   1859.02937893	   2280.50095384	     18.12587932
      0.78164914	   5920.84683138	   1858.50139065	   2278.48436042	     18.11097360
      0.78195394	   5917.81272389	   1857.97252400	   2276.46637204	     18.09607701
      0.78225875	   5914.77955998	   1857.44277106	   2274.44697959	     18.08118955
      0.78256355	   5911.74736980	   1856.91212323	   2272.42617360	     18.06631121
      0.78286836	   5908.71617888	   1856.38057269	   2270.40394480	     18.05144201
      0.78317316	   5905.68600052	   1855.84811112	   2268.38028361	     18.03658192
      0.78347797	   5902.65684382	   1855.31473087	   2266.35518062	     18.02173096
      0.78378277	   5899.62870741	   1854.78042385	   2264.32862612	     18.00688912
      0.78408758	   5896.60158623	   1854.24518258	   2262.30061057	     17.99205640
      0.78439238	   5893.57546636	   1853.70899923	   2260.27112413	     17.97723280
      0.78469719	   5890.55033071	   1853.17186650	   2258.24015713	     17.96241832
      0.78500199	   5887.52615389	   1852.63377682	   2256.20769964	     17.94761296
      0.78530680	   5884.50288141	   1852.09472304	   2254.17374182	     17.93281671
      0.78561160	   5881.48042572	   1851.55469787	   2252.13827366	     17.91802958
      0.78591641	   5878.45870060	   1851.01369436	   2250.10128517	     17.90325156
      0.78622121	   5875.43761974	   1850.47170544	   2248.06276623	     17.88848265
      0.78652602	   5872.41709953	   1849.92872436	   2246.02270674	     17.87372285
      0.78683082	   5869.39705645	   1849.38474431	   2243.98109646	     17.85897216
      0.78713563	   5866.37740934	   1848.83975875	   2241.93792516	     17.84423058
      0.78744043	   5863.35807730	   1848.29376108	   2239.89318250	     17.82949810
      0.78774524	   5860.33898149	   1847.74674499	   2237.84685813	     17.81477473
      0.78805004	   5857.32004344	   1847.19870411	   2235.79894160	     17.80006046
      0.78835485	   5854.30118648	   1846.64963233	   2233.74942243	     17.78535530
      0.78865965	   5851.28233444	   1846.09952352	   2231.69829006	     17.77065924
      0.78896446	   5848.26341270	   1845.54837178	   2229.64553390	     17.75597227
      0.78926926	   5845.24434718	   1844.99617121	   2227.59114329	     17.74129441
      0.78957407	   5842.22506519	   1844.44291610	   2225.53510752	     17.72662564
      0.78987887	   5839.20549461	   1843.88860079	   2223.47741580	     17.71196597
      0.79018368	   5836.18556452	   1843.33321978	   2221.41805733	     17.69731539
      0.79048848	   5833.16520463	   1842.77676762	   2219.35702121	     17.68267391
      0.79079329	   5830.14434570	   1842.21923902	   2217.29429651	     17.66804152
      0.79109809	   5827.12291906	   1841.66062873	   2215.22987223	     17.65341821
      0.79140290	   5824.10085703	   1841.10093166	   2213.16373733	     17.63880400
      0.79170770	   5821.07809248	   1840.54014278	   2211.09588071	     17.62419887
      0.79201251	   5818.05455913	   1839.97825720	   2209.02629122	     17.60960284
      0.79231731	   5815.03019125	   1839.41527008	   2206.95495763	     17.59501588
      0.79262212	   5812.00492384	   1838.85117673	   2204.88186869	     17.58043801
      0.79292692	   5808.97869243	   1838.28597250	   2202.80701308	     17.56586922
      0.79323173	   5805.95143321	   1837.71965289	   2200.73037942	     17.55130951
      0.79353653	   5802.92308284	   1837.15221344	   2198.65195630	     17.53675889
      0.79384134	   5799.89357854	   1836.58364982	   2196.57173224	     17.52221733
      0.79414614	   5796.86285799	   1836.01395776	   2194.48969569	     17.50768486
      0.79445095	   5793.83085935	   1835.44313311	   2192.40583509	     17.49316146
      0.79475575	   5790.79752118	   1834.87117178	   2190.32013879	     17.47864714
      0.79506056	   5787.76278245	   1834.29806978	   2188.23259510	     17.46414188
      0.79536536	   5784.72658248	   1833.72382318	   2186.14319229	     17.44964570
      0.79567017	   5781.68886095	   1833.14842815	   2184.05191855	     17.43515859
      0.79597497	   5778.64955781	   1832.57188095	   2181.95876205	     17.42068054
      0.79627978	   5775.60861331	   1831.99417788	   2179.86371089	     17.40621157
      0.79658458	   5772.56596793	   1831.41531536	   2177.76675313	     17.39175165
      0.79688939	   5769.52156239	   1830.83528984	   2175.66787676	     17.37730081
      0.79719419	   5766.47533756	   1830.25409788	   2173.56706973	     17.36285902
      0.79749900	   5763.42723450	   1829.67173608	   2171.46431996	     17.34842629
      0.79780380	   5760.37719437	   1829.08820112	   2169.35961528	     17.33400263
      0.79810861	   5757.32515844	   1828.50348975	   2167.25294351	     17.31958802
      0.79841341	   5754.27106804	   1827.91759878	   2165.14429240	     17.30518247
      0.79871822	   5751.21486452	   1827.33052509	   2163.03364964	     17.29078597
      0.79902302	   5748.15648926	   1826.74226560	   2160.92100289	     17.27639853
      0.79932783	   5745.09588360	   1826.15281730	   2158.80633977	     17.26202014
      0.79963263	   5742.03298881	   1825.56217725	   2156.68964782	     17.24765080
      0.79993744	   5738.96774608	   1824.97034255	   2154.57091456	     17.23329051
      0.80024224	   5735.90009647	   1824.37731034	   2152.45012744	     17.21893926
      0.80054705	   5732.82998089	   1823.78307785	   2150.32727390	     17.20459707
      0.80085185	   5729.75734006	   1823.18764231	   2148.20234128	     17.19026391
      0.80115666	   5726.68211447	   1822.59100103	   2146.07531693	     17.17593980
      0.80146146	   5723.60424436	   1821.99315137	   2143.94618810	     17.16162474
      0.80176627	   5720.52366967	   1821.39409071	   2141.81494204	     17.14731871
      0.80207107	   5717.44033003	   1820.79381647	   2139.68156593	     17.13302172
      0.80237588	   5714.35416468	   1820.19232615	   2137.54604691	     17.11873377
      0.80268068	   5711.26511248	   1819.58961723	   2135.40837208	     17.10445486
      0.80298549	   5708.17311185	   1818.98568728	   2133.26852848	     17.09018497
      0.80329029	   5705.07810072	   1818.38053387	   2131.12650314	     17.07592413
      0.80359510	   5701.98001653	   1817.77415461	   2128.98228300	     17.06167231
      0.80389990	   5698.87879613	   1817.16654715	   2126.83585499	     17.04742952
      0.80420471	   5695.77437580	   1816.55770915	   2124.68720600	     17.03319576
      0.80450951	   5692.66669117	   1815.94763833	   2122.53632287	     17.01897103
      0.80481432	   5689.55567719	   1815.33633241	   2120.38319238	     17.00475532
      0.80511912	   5686.44126809	   1814.72378914	   2118.22780129	     16.99054864
      0.80542393	   5683.32339730	   1814.11000629	   2116.07013632	     16.97635098
      0.80572873	   5680.20199747	   1813.49498165	   2113.91018415	     16.96216233
      0.80603354	   5677.07700034	   1812.87871305	   2111.74793140	     16.94798271
      0.80633834	   5673.94833677	   1812.26119830	   2109.58336468	     16.93381211
      0.80664315	   5670.81593662	   1811.64243526	   2107.41647054	     16.91965052
      0.80694795	   5667.67972874	   1811.02242180	   2105.24723549	     16.90549794
      0.80725276	   5664.53964089	   1810.40115578	   2103.07564603	     16.89135438
      0.80755756	   5661.39559972	   1809.77863509	   2100.90168859	     16.87721982
      0.80786237	   5658.24753066	   1809.15485763	   2098.72534959	     16.86309428
      0.80816717	   5655.09535789	   1808.52982131	   2096.54661538	     16.84897775
      0.80847198	   5651.93900430	   1807.90352403	   2094.36547231	     16.83487022
      0.80877678	   5648.77839137	   1807.27596373	   2092.18190667	     16.82077170
      0.80908159	   5645.61343913	   1806.64713832	   2089.99590474	     16.80668218
      0.80938639	   5642.44406611	   1806.01704573	   2087.80745273	     16.79260166
      0.80969120	   5639.27018925	   1805.38568390	   2085.61653686	     16.77853014
      0.80999600	   5636.09172382	   1804.75305074	   2083.42314328	     16.76446762
      0.81030081	   5632.90858334	   1804.11914420	   2081.22725812	     16.75041409
      0.81060561	   5629.72067953	   1803.48396220	   2079.02886749	     16.73636956
      0.81091042	   5626.52792219	   1802.84750266	   2076.82795744	     16.72233403
      0.81121522	   5623.33021915	   1802.20976351	   2074.62451403	     16.70830748
      0.81152003	   5620.12747614	   1801.57074266	   2072.41852325	     16.69428993
      0.81182483	   5616.91959674	   1800.93043803	   2070.20997109	     16.68036710
      0.81212964	   5613.70648510	   1800.28884798	   2067.99884368	     16.67494750
      0.81243444	   5610.48806658	   1799.64597480	   2065.78512870	     16.70418799
      0.81273925	   5607.26431121	   1799.00182873	   2063.56881701	     16.79907332
      0.81315297	   5602.88008879	   1798.12550301	   2060.55636115	     17.08205952
      0.81351202	   5599.06747741	   1797.36317222	   2057.93812149	     17.49880920
      0.81387107	   5595.24782510	   1796.59921575	   2055.31629194	     18.07233697
      0.81417463	   5592.01325936	   1795.95212554	   2053.09695031	     18.65985462
      0.81447818	   5588.77386162	   1795.30394255	   2050.87508474	     19.31468138
      0.81478173	   5585.52971885	   1794.65469707	   2048.65072613	     19.99203204
      0.81506268	   5582.52293124	   1794.05286641	   2046.58981630	     20.58459008
      0.81534362	   5579.51208221	   1793.45015203	   2044.52682536	     21.10357032
      0.81565243	   5576.19791481	   1792.78665381	   2042.25687756	     21.57549473
      0.81596124	   5572.87874203	   1792.12210322	   2039.98448938	     21.95724362
      0.81627005	   5569.55446843	   1791.45650157	   2037.70969849	     22.27079799
      0.81657885	   5566.22499157	   1790.78984961	   2035.43254197	     22.53554225
      0.81688766	   5562.89017979	   1790.12214415	   2033.15305325	     22.76579894
      0.81719647	   5559.54989469	   1789.45338182	   2030.87126319	     22.97159422
      0.81750528	   5556.20397694	   1788.78355694	   2028.58719818	     23.15988022
      0.81781409	   5552.85226052	   1788.11266393	   2026.30088093	     23.33551237
      0.81812290	   5549.49456374	   1787.44069593	   2024.01232950	     23.50192584
      0.81843170	   5546.13069819	   1786.76764626	   2021.72155793	     23.66158533
      0.81874051	   5542.76046310	   1786.09350762	   2019.42857578	     23.81628306
      0.81904932	   5539.38365086	   1785.41827293	   2017.13338874	     23.96733785
      0.81935813	   5536.00004365	   1784.74193486	   2014.83599843	     24.11573036
      0.81966694	   5532.60941668	   1784.06448632	   2012.53640299	     24.26219614
      0.81997575	   5529.21153625	   1783.38592015	   2010.23459706	     24.40729102
      0.82028455	   5525.80616169	   1782.70622944	   2007.93057224	     24.55143755
      0.82059336	   5522.39304417	   1782.02540732	   2005.62431724	     24.69495849
      0.82090217	   5518.97192785	   1781.34344713	   2003.31581823	     24.83810132
      0.82121098	   5515.54254926	   1780.66034233	   2001.00505906	     24.98105632
      0.82151979	   5512.10463791	   1779.97608655	   1998.69202151	     25.12397007
      0.82182859	   5508.65791595	   1779.29067356	   1996.37668553	     25.26695562
      0.82213740	   5505.20209859	   1778.60409729	   1994.05902946	     25.41010014
      0.82244621	   5501.73689390	   1777.91635178	   1991.73903023	     25.55347083
      0.82275502	   5498.26200311	   1777.22743123	   1989.41666358	     25.69711941
      0.82306383	   5494.77712051	   1776.53732995	   1987.09190418	     25.84108562
      0.82337264	   5491.28193374	   1775.84604236	   1984.76472583	     25.98539986
      0.82368144	   5487.77612382	   1775.15356299	   1982.43510159	     26.13008530
      0.82399025	   5484.25936535	   1774.45988646	   1980.10300392	     26.27515951
      0.82429906	   5480.73132673	   1773.76500749	   1977.76840477	     26.42063571
      0.82460787	   5477.19167040	   1773.06892088	   1975.43127576	     26.56652379
      0.82491668	   5473.64005309	   1772.37162148	   1973.09158817	     26.71283102
      0.82522549	   5470.07612621	   1771.67310424	   1970.74931312	     26.85956272
      0.82553429	   5466.49953620	   1770.97336415	   1968.40442160	     27.00672269
      0.82584310	   5462.90992499	   1770.27239626	   1966.05688454	     27.15431361
      0.82615191	   5459.30693050	   1769.57019566	   1963.70667289	     27.30233727
      0.82646072	   5455.69018720	   1768.86675750	   1961.35375764	     27.45079486
      0.82676953	   5452.05932671	   1768.16207694	   1958.99810991	     27.59968711
      0.82707834	   5448.41397851	   1767.45614920	   1956.63970094	     27.74901441
      0.82738714	   5444.75377069	   1766.74896951	   1954.27850218	     27.89877694
      0.82769595	   5441.07833072	   1766.04053314	   1951.91448526	     28.04897472
      0.82800476	   5437.38728634	   1765.33083538	   1949.54762208	     28.19960770
      0.82831357	   5433.68026646	   1764.61987153	   1947.17788476	     28.35067579
      0.82862238	   5429.95690214	   1763.90763690	   1944.80524572	     28.50217885
      0.82893118	   5426.21682755	   1763.19412684	   1942.42967768	     28.65411681
      0.82923999	   5422.45968104	   1762.47933668	   1940.05115363	     28.80648959
      0.82954880	   5418.68510621	   1761.76326177	   1937.66964688	     28.95929715
      0.82985761	   5414.89275294	   1761.04589748	   1935.28513109	     29.11253953
      0.83016642	   5411.08227851	   1760.32723916	   1932.89758019	     29.26621677
      0.83047523	   5407.25334865	   1759.60728217	   1930.50696846	     29.42032901
      0.83078403	   5403.40563862	   1758.88602188	   1928.11327052	     29.57487642
      0.83109284	   5399.53883422	   1758.16345364	   1925.71646128	     29.72985922
      0.83140165	   5395.65263277	   1757.43957283	   1923.31651599	     29.88527768
      0.83171046	   5391.74674410	   1756.71437477	   1920.91341022	     30.04113212
      0.83201927	   5387.82089136	   1755.98785484	   1918.50711984	     30.19742290
      0.83232808	   5383.87481188	   1755.26000836	   1916.09762105	     30.35415043
      0.83263688	   5379.90825788	   1754.53083066	   1913.68489031	     30.51131514
      0.83294569	   5375.92099710	   1753.80031707	   1911.26890442	     30.66891752
      0.83325450	   5371.91281341	   1753.06846289	   1908.84964043	     30.82695805
      0.83356331	   5367.88350720	   1752.33526342	   1906.42707569	     30.98543729
      0.83387212	   5363.83289580	   1751.60071393	   1904.00118779	     31.14435578
      0.83418092	   5359.76081372	   1750.86480970	   1901.57195461	     31.30371410
      0.83448973	   5355.66711283	   1750.12754598	   1899.13935425	     31.46351287
      0.83479854	   5351.55166244	   1749.38891798	   1896.70336505	     31.62375269
      0.83510735	   5347.41434923	   1748.64892093	   1894.26396559	     31.78443421
      0.83541616	   5343.25507721	   1747.90755001	   1891.82113465	     31.94555808
      0.83572497	   5339.07376749	   1747.16480039	   1889.37485121	     32.10712496
      0.83603377	   5334.87035801	   1746.42066721	   1886.92509446	     32.26913552
      0.83634258	   5330.64480319	   1745.67514559	   1884.47184374	     32.43159046
      0.83665139	   5326.39707355	   1744.92823062	   1882.01507858	     32.59449047
      0.83696020	   5322.12715519	   1744.17991737	   1879.55477865	     32.75783625
      0.83726901	   5317.83504932	   1743.43020088	   1877.09092378	     32.92162852
      0.83757782	   5313.52077170	   1742.67907614	   1874.62349391	     33.08586798
      0.83788662	   5309.18435199	   1741.92653813	   1872.15246912	     33.25055536
      0.83819543	   5304.82583317	   1741.17258179	   1869.67782958	     33.41569139
      0.83850424	   5300.44527087	   1740.41720202	   1867.19955557	     33.58127680
      0.83881305	   5296.04273268	   1739.66039370	   1864.71762743	     33.74731231
      0.83912186	   5291.61829751	   1738.90215165	   1862.23202561	     33.91379868
      0.83943067	   5287.17205488	   1738.14247066	   1859.74273058	     34.08073664
      0.83973947	   5282.70410421	   1737.38134549	   1857.24972289	     34.24812693
      0.84004828	   5278.21455418	   1736.61877085	   1854.75298311	     34.41597030
      0.84035709	   5273.70352200	   1735.85474140	   1852.25249184	     34.58426750
      0.84066590	   5269.17113277	   1735.08925176	   1849.74822970	     34.75301927
      0.84097471	   5264.61751883	   1734.32229652	   1847.24017731	     34.92222633
      0.84128351	   5260.04281909	   1733.55387019	   1844.72831530	     35.09188919
      0.84159232	   5255.44717843	   1732.78396725	   1842.21262427	     35.26200836
      0.84190113	   5250.83074707	   1732.01258214	   1839.69308478	     35.43258432
      0.84220994	   5246.19368003	   1731.23970923	   1837.16967739	     35.60361754
      0.84251875	   5241.53613651	   1730.46534284	   1834.64238259	     35.77510849
      0.84282756	   5236.85827940	   1729.68947724	   1832.11118081	     35.94705761
      0.84313636	   5232.16027474	   1728.91210664	   1829.57605244	     36.11946534
      0.84344517	   5227.44229123	   1728.13322520	   1827.03697777	     36.29233211
      0.84375398	   5222.70449978	   1727.35282701	   1824.49393703	     36.46565832
      0.84406279	   5217.94707302	   1726.57090611	   1821.94691034	     36.63944438
      0.84437160	   5213.17018494	   1725.78745647	   1819.39587772	     36.81369066
      0.84468041	   5208.37401042	   1725.00247201	   1816.84081910	     36.98839754
      0.84498921	   5203.55872493	   1724.21594656	   1814.28171427	     37.16356537
      0.84529802	   5198.72450411	   1723.42787391	   1811.71854292	     37.33919448
      0.84560683	   5193.87152350	   1722.63824777	   1809.15128458	     37.51528520
      0.84591564	   5188.99995816	   1721.84706179	   1806.57991866	     37.69183782
      0.84622445	   5184.10998246	   1721.05430954	   1804.00442441	     37.86885264
      0.84653325	   5179.20176972	   1720.25998453	   1801.42478091	     38.04632991
      0.84684206	   5174.27549204	   1719.46408018	   1798.84096712	     38.22426990
      0.84715087	   5169.33132002	   1718.66658986	   1796.25296179	     38.40267282
      0.84745968	   5164.36942256	   1717.86750686	   1793.66074350	     38.58153890
      0.84776849	   5159.38996664	   1717.06682437	   1791.06429065	     38.76086830
      0.84807730	   5154.39311717	   1716.26453553	   1788.46358146	     38.94066121
      0.84838610	   5149.37903679	   1715.46063339	   1785.85859393	     39.12091776
      0.84869491	   5144.34788575	   1714.65511091	   1783.24930586	     39.30163808
      0.84900372	   5139.29982172	   1713.84796100	   1780.63569484	     39.48282227
      0.84931253	   5134.23499972	   1713.03917646	   1778.01773826	     39.66447038
      0.84962134	   5129.15357195	   1712.22875001	   1775.39541325	     39.84658248
      0.84993015	   5124.05568773	   1711.41667429	   1772.76869675	     40.02915858
      0.85023895	   5118.94149338	   1710.60294185	   1770.13756543	     40.21219866
      0.85054776	   5113.81113215	   1709.78754517	   1767.50199572	     40.39570271
      0.85085657	   5108.66474413	   1708.97047661	   1764.86196382	     40.57967064
      0.85116538	   5103.50246622	   1708.15172848	   1762.21744566	     40.76410235
      0.85147419	   5098.32443203	   1707.33129295	   1759.56841690	     40.94899773
      0.85178299	   5093.13077187	   1706.50916215	   1756.91485296	     41.13435660
      0.85209180	   5087.92161268	   1705.68532808	   1754.25672897	     41.32017877
      0.85240061	   5082.69707804	   1704.85978265	   1751.59401976	     41.50646401
      0.85270942	   5077.45728807	   1704.03251771	   1748.92669992	     41.69321203
      0.85301823	   5072.20235949	   1703.20352496	   1746.25474370	     41.88042254
      0.85332704	   5066.93240555	   1702.37279603	   1743.57812508	     42.06809519
      0.85363584	   5061.64753605	   1701.54032247	   1740.89681773	     42.25622957
      0.85394465	   5056.34785731	   1700.70609569	   1738.21079502	     42.44482527
      0.85425346	   5051.03347219	   1699.87010702	   1735.52002999	     42.63388179
      0.85456227	   5045.70448008	   1699.03234769	   1732.82449535	     42.82339861
      0.85487108	   5040.36097692	   1698.19280883	   1730.12416351	     43.01337516
      0.85517989	   5035.00305521	   1697.35148145	   1727.41900652	     43.20381081
      0.85548869	   5029.63080400	   1696.50835647	   1724.70899610	     43.39470488
      0.85579750	   5024.24430895	   1695.66342468	   1721.99410363	     43.58605663
      0.85610631	   5018.84365229	   1694.81667679	   1719.27430011	     43.77786529
      0.85641512	   5013.42891292	   1693.96810339	   1716.54955621	     43.97012999
      0.85672393	   5008.00016636	   1693.11769495	   1713.81984222	     44.16284983
      0.85703274	   5002.55748482	   1692.26544184	   1711.08512806	     44.35602383
      0.85734154	   4997.10093722	   1691.41133432	   1708.34538326	     44.54965095
      0.85765035	   4991.63058922	   1690.55536253	   1705.60057696	     44.74373008
      0.85795916	   4986.14650324	   1689.69751650	   1702.85067794	     44.93826003
      0.85826797	   4980.64873850	   1688.83778613	   1700.09565453	     45.13323954
      0.85857678	   4975.13735108	   1687.97616122	   1697.33547469	     45.32866726
      0.85888558	   4969.61239389	   1687.11263144	   1694.57010594	     45.52454179
      0.85916329	   4964.63230470	   1686.33443196	   1692.07877580	     45.70107036
      0.85944100	   4959.64131033	   1685.55467492	   1689.58319781	     45.87795792
      0.85971871	   4954.63944974	   1684.77335371	   1687.08334823	     46.05520321
      0.85999642	   4949.62675146	   1683.99046022	   1684.57920208	     46.23280496
      0.86027413	   4944.60324417	   1683.20598659	   1682.07073430	     46.41076181
      0.86055184	   4939.56895412	   1682.41992481	   1679.55791948	     46.58907236
      0.86082954	   4934.52390583	   1681.63226679	   1677.04073192	     46.76773512
      0.86110725	   4929.46812189	   1680.84300438	   1674.51914558	     46.94674852
      0.86138496	   4924.40162306	   1680.05212933	   1671.99313413	     47.12611092
      0.86166267	   4919.32442830	   1679.25963329	   1669.46267090	     47.30582060
      0.86194038	   4914.23655475	   1678.46550785	   1666.92772890	     47.48587577
      0.86221809	   4909.13801780	   1677.66974451	   1664.38828080	     47.66627453
      0.86249580	   4904.02883106	   1676.87233468	   1661.84429893	     47.84701490
      0.86277350	   4898.90900645	   1676.07326968	   1659.29575526	     48.02809482
      0.86305121	   4893.77855415	   1675.27254074	   1656.74262143	     48.20951210
      0.86332892	   4888.63748268	   1674.47013901	   1654.18486870	     48.39126448
      0.86360663	   4883.48579888	   1673.66605555	   1651.62246796	     48.57334957
      0.86388434	   4878.32350796	   1672.86028132	   1649.05538975	     48.75576489
      0.86416205	   4873.15061353	   1672.05280720	   1646.48360421	     48.93850782
      0.86443976	   4867.96711757	   1671.24362396	   1643.90708109	     49.12157564
      0.86471746	   4862.77302050	   1670.43272232	   1641.32578974	     49.30496550
      0.86499517	   4857.56832120	   1669.62009285	   1638.73969912	     49.48867440
      0.86527288	   4852.35301701	   1668.80572606	   1636.14877778	     49.67269924
      0.86555059	   4847.12710374	   1667.98961237	   1633.55299383	     49.85703674
      0.86582830	   4841.89057573	   1667.17174209	   1630.95231497	     50.04168349
      0.86610601	   4836.64342583	   1666.35210544	   1628.34670844	     50.22663592
      0.86638372	   4831.38564546	   1665.53069253	   1625.73614105	     50.41189029
      0.86666142	   4826.11722457	   1664.70749339	   1623.12057917	     50.59744270
      0.86693913	   4820.83815172	   1663.88249794	   1620.49998866	     50.78328907
      0.86721684	   4815.54841409	   1663.05569601	   1617.87433495	     50.96942513
      0.86749455	   4810.24799743	   1662.22707732	   1615.24358295	     51.15584641
      0.86777226	   4804.93688617	   1661.39663148	   1612.60769708	     51.34254825
      0.86804997	   4799.61506338	   1660.56434803	   1609.96664127	     51.52952577
      0.86832768	   4794.28251082	   1659.73021638	   1607.32037892	     51.71677385
      0.86860538	   4788.93920891	   1658.89422584	   1604.66887288	     51.90428718
      0.86888309	   4783.58513680	   1658.05636561	   1602.01208550	     52.09206015
      0.86916080	   4778.22027235	   1657.21662480	   1599.34997852	     52.28008694
      0.86943851	   4772.84459217	   1656.37499241	   1596.68251316	     52.46836144
      0.86971622	   4767.45807160	   1655.53145732	   1594.00965002	     52.65687725
      0.86999393	   4762.06068477	   1654.68600831	   1591.33134914	     52.84562770
      0.87027164	   4756.65240458	   1653.83863406	   1588.64756991	     53.03460580
      0.87054935	   4751.23320271	   1652.98932311	   1585.95827112	     53.22380422
      0.87082705	   4745.80304969	   1652.13806392	   1583.26341091	     53.41321531
      0.87110476	   4740.36191482	   1651.28484481	   1580.56294677	     53.60283107
      0.87138247	   4734.90976628	   1650.42965403	   1577.85683551	     53.79264310
      0.87166018	   4729.44657106	   1649.57247966	   1575.14503323	     53.98264263
      0.87193789	   4723.97229503	   1648.71330970	   1572.42749535	     54.17282047
      0.87221560	   4718.48690294	   1647.85213202	   1569.70417656	     54.36316699
      0.87249331	   4712.99035838	   1646.98893439	   1566.97503077	     54.55367212
      0.87277101	   4707.48262388	   1646.12370443	   1564.24001116	     54.74432532
      0.87304872	   4701.96366084	   1645.25642967	   1561.49907009	     54.93511553
      0.87332643	   4696.43342958	   1644.38709751	   1558.75215914	     55.12603116
      0.87360414	   4690.89188935	   1643.51569522	   1555.99922902	     55.31706011
      0.87388185	   4685.33899833	   1642.64220995	   1553.24022963	     55.50818966
      0.87415956	   4679.77471362	   1641.76662873	   1550.47510994	     55.69940649
      0.87443727	   4674.19899130	   1640.88893846	   1547.70381805	     55.89069666
      0.87471497	   4668.61178639	   1640.00912591	   1544.92630111	     56.08204554
      0.87499268	   4663.01305287	   1639.12717775	   1542.14250532	     56.27343780
      0.87527039	   4657.40274369	   1638.24308047	   1539.35237587	     56.46485739
      0.87554810	   4651.78081080	   1637.35682048	   1536.55585696	     56.65628746
      0.87582581	   4646.14720512	   1636.46838402	   1533.75289172	     56.84771036
      0.87610352	   4640.50187656	   1635.57775722	   1530.94342221	     57.03910758
      0.87638123	   4634.84477402	   1634.68492607	   1528.12738936	     57.23045972
      0.87665893	   4629.17584543	   1633.78987642	   1525.30473298	     57.42174644
      0.87693664	   4623.49503771	   1632.89259399	   1522.47539165	     57.61294643
      0.87721435	   4617.80229679	   1631.99306436	   1519.63930277	     57.80403732
      0.87749206	   4612.09756762	   1631.09127297	   1516.79640243	     57.99499569
      0.87776977	   4606.38079419	   1630.18720510	   1513.94662546	     58.18579699
      0.87804748	   4600.65191948	   1629.28084593	   1511.08990531	     58.37641550
      0.87832519	   4594.91088553	   1628.37218046	   1508.22617404	     58.56682425
      0.87860289	   4589.15763341	   1627.46119355	   1505.35536227	     58.75699502
      0.87888060	   4583.39210320	   1626.54786993	   1502.47739914	     58.94689825
      0.87915831	   4577.61423405	   1625.63219417	   1499.59221224	     59.13650299
      0.87943602	   4571.82396411	   1624.71415068	   1496.69972757	     59.32577686
      0.87971373	   4566.02123062	   1623.79372373	   1493.79986946	     59.51468601
      0.87999144	   4560.20596983	   1622.87089745	   1490.89256055	     59.70319503
      0.88026915	   4554.37811703	   1621.94565580	   1487.97772171	     59.89126695
      0.88054685	   4548.53760657	   1621.01798257	   1485.05527195	     60.07886317
      0.88082456	   4542.68437185	   1620.08786142	   1482.12512840	     60.26594343
      0.88110227	   4536.81834528	   1619.15527583	   1479.18720622	     60.45246576
      0.88137998	   4530.93945836	   1618.22020913	   1476.24141851	     60.63838648
      0.88165769	   4525.04764161	   1617.28264448	   1473.28767626	     60.82366017
      0.88190751	   4519.73634360	   1616.43707675	   1470.62365952	     60.98973801
      0.88215733	   4514.41446885	   1615.58946053	   1467.95306317	     61.15521853
      0.88240716	   4509.08196925	   1614.73978401	   1465.27581827	     61.32006502
      0.88265698	   4503.73879141	   1613.88803444	   1462.59185367	     61.48423964
      0.88290680	   4498.38488153	   1613.03419900	   1459.90109656	     61.64770349
      0.88315662	   4493.02018514	   1612.17826475	   1457.20347243	     61.81041657
      0.88340645	   4487.64464716	   1611.32021863	   1454.49890499	     61.97233790
      0.88365627	   4482.25821185	   1610.46004771	   1451.78731611	     62.13342551
      0.88390609	   4476.86082287	   1609.59773945	   1449.06862573	     62.29363657
      0.88415592	   4471.45242319	   1608.73328126	   1446.34275184	     62.45292743
      0.88440574	   4466.03295519	   1607.86666044	   1443.60961035	     62.61125378
      0.88465556	   4460.60236057	   1606.99786419	   1440.86911509	     62.76857069
      0.88490538	   4455.16058041	   1606.12687957	   1438.12117763	     62.92483280
      0.88515521	   4449.70755512	   1605.25369356	   1435.36570729	     63.07999448
      0.88540503	   4444.24322448	   1604.37829301	   1432.60261102	     63.23400995
      0.88565485	   4438.76752760	   1603.50066464	   1429.83179330	     63.38683352
      0.88590468	   4433.28040294	   1602.62079507	   1427.05315605	     63.53841975
      0.88615450	   4427.78178830	   1601.73867080	   1424.26659856	     63.68872369
      0.88640432	   4422.27162082	   1600.85427821	   1421.47201737	     63.83770114
      0.88665414	   4416.74983696	   1599.96760355	   1418.66930615	     63.98530885
      0.88690397	   4411.21637255	   1599.07863296	   1415.85835562	     64.13150481
      0.88715379	   4405.67116270	   1598.18735245	   1413.03905343	     64.27624851
      0.88740361	   4400.11414186	   1597.29374792	   1410.21128402	     64.41950121
      0.88765343	   4394.54524383	   1596.39780514	   1407.37492852	     64.56122622
      0.88790326	   4388.96440168	   1595.49950974	   1404.52986462	     64.70138916
      0.88815308	   4383.37154783	   1594.59884723	   1401.67596644	     64.83995821
      0.88840290	   4377.76661399	   1593.69580301	   1398.81310436	     64.97690438
      0.88865273	   4372.14953118	   1592.79036233	   1395.94114493	     65.11220175
      0.88890255	   4366.52022972	   1591.88251033	   1393.05995067	     65.24582764
      0.88915237	   4360.87863925	   1590.97223199	   1390.16937997	     65.37776283
      0.88940219	   4355.22468867	   1590.05951218	   1387.26928688	     65.50799170
      0.88965202	   4349.55830620	   1589.14433563	   1384.35952095	     65.63650236
      0.88990184	   4343.87941933	   1588.22668694	   1381.43992711	     65.76328674
      0.89015166	   4338.18795484	   1587.30655058	   1378.51034545	     65.88834060
      0.89040149	   4332.48383879	   1586.38391087	   1375.57061102	     66.01166360
      0.89065131	   4326.76699651	   1585.45875199	   1372.62055372	     66.13325922
      0.89090113	   4321.03735261	   1584.53105799	   1369.65999801	     66.25313472
      0.89115095	   4315.29483095	   1583.60081279	   1366.68876280	     66.37130103
      0.89140078	   4309.53935469	   1582.66800015	   1363.70666119	     66.48777260
      0.89165060	   4303.77084620	   1581.73260370	   1360.71350030	     66.60256724
      0.89190042	   4297.98922716	   1580.79460693	   1357.70908103	     66.71570595
      0.89215025	   4292.19441845	   1579.85399316	   1354.69319788	     66.82721266
      0.89240007	   4286.38634025	   1578.91074560	   1351.66563869	     66.93711403
      0.89264989	   4280.56491194	   1577.96484730	   1348.62618449	     67.04543916
      0.89289971	   4274.73005217	   1577.01628115	   1345.57460920	     67.15221939
      0.89314954	   4268.88167881	   1576.06502990	   1342.51067947	     67.25748797
      0.89339936	   4263.01970896	   1575.11107616	   1339.43415445	     67.36127987
      0.89364918	   4257.14405898	   1574.15440238	   1336.34478556	     67.46363146
      0.89389900	   4251.25464441	   1573.19499085	   1333.24231628	     67.56458027
      0.89414883	   4245.35138005	   1572.23282372	   1330.12648199	     67.66416478
      0.89439865	   4239.43417989	   1571.26788298	   1326.99700971	     67.76242414
      0.89464847	   4233.50295713	   1570.30015046	   1323.85361795	     67.85939799
      0.89489830	   4227.55762420	   1569.32960785	   1320.69601656	     67.95512625
      0.89514812	   4221.59809272	   1568.35623666	   1317.52390650	     68.04964889
      0.89539794	   4215.62427351	   1567.38001826	   1314.33697980	     68.14300585
      0.89564776	   4209.63607658	   1566.40093384	   1311.13491938	     68.23523678
      0.89589759	   4203.63341113	   1565.41896444	   1307.91739897	     68.32638100
      0.89614741	   4197.61618556	   1564.43409093	   1304.68408309	     68.41647731
      0.89639723	   4191.58430742	   1563.44629403	   1301.43462698	     68.50556392
      0.89664706	   4185.53768347	   1562.45555428	   1298.16867665	     68.59367834
      0.89689688	   4179.47621962	   1561.46185206	   1294.88586893	     68.68085733
      0.89714670	   4173.39982095	   1560.46516757	   1291.58583160	     68.76713682
      0.89739652	   4167.30839169	   1559.46548086	   1288.26818352	     68.85255185
      0.89764635	   4161.20183523	   1558.46277179	   1284.93253489	     68.93713656
      0.89789617	   4155.08005412	   1557.45702006	   1281.57848754	     69.02092413
      0.89814599	   4148.94295005	   1556.44820519	   1278.20563524	     69.10394678
      0.89839581	   4142.79042382	   1555.43630653	   1274.81356424	     69.18623571
      0.89864564	   4136.62237539	   1554.42130324	   1271.40185370	     69.26782119
      0.89889546	   4130.43870385	   1553.40317431	   1267.97007632	     69.34873246
      0.89914528	   4124.23930738	   1552.38189855	   1264.51779908	     69.42899778
      0.89939511	   4118.02408330	   1551.35745460	   1261.04458396	     69.50864444
      0.89964493	   4111.79292801	   1550.32982090	   1257.54998888	     69.58769878
      0.89989475	   4105.54573704	   1549.29897570	   1254.03356867	     69.66618616
      0.90014457	   4099.28240497	   1548.26489708	   1250.49487613	     69.74413106
      0.90039440	   4093.00282550	   1547.22756293	   1246.93346326	     69.82155701
      0.90064422	   4086.70689138	   1546.18695094	   1243.34888246	     69.89848670
      0.90089404	   4080.39449444	   1545.14303862	   1239.74068797	     69.97494192
      0.90114387	   4074.06552558	   1544.09580329	   1236.10843729	     70.05094366
      0.90139369	   4067.71987471	   1543.04522204	   1232.45169272	     70.12651209
      0.90164351	   4061.35743083	   1541.99127182	   1228.77002294	     70.20166661
      0.90189333	   4054.97808193	   1540.93392933	   1225.06300473	     70.27642585
      0.90214316	   4048.58171504	   1539.87317110	   1221.33022461	     70.35080773
      0.90239298	   4042.16821620	   1538.80897344	   1217.57128067	     70.42482946
      0.90264280	   4035.73747043	   1537.74131246	   1213.78578426	     70.49850758
      0.90289262	   4029.28936175	   1536.67016408	   1209.97336181	     70.57185798
      0.90314245	   4022.82377316	   1535.59550399	   1206.13365660	     70.64489593
      0.90339227	   4016.34058661	   1534.51730767	   1202.26633046	     70.71763610
      0.90364209	   4009.83968299	   1533.43555040	   1198.37106548	     70.79009259
      0.90389192	   4003.32094214	   1532.35020723	   1194.44756562	     70.86227893
      0.90414174	   3996.78424280	   1531.26125299	   1190.49555830	     70.93420816
      0.90439156	   3990.22946263	   1530.16866230	   1186.51479580	     71.00589277
      0.90464138	   3983.65647816	   1529.07240957	   1182.50505663	     71.07734480
      0.90489121	   3977.06516479	   1527.97246894	   1178.46614677	     71.14857580
      0.90514103	   3970.45539678	   1526.86881437	   1174.39790072	     71.21959690
      0.90536584	   3964.49162862	   1525.87247966	   1170.71184339	     71.28333561
      0.90559064	   3958.51271695	   1524.87309627	   1167.00184175	     71.34692055
      0.90581545	   3952.51857112	   1523.87064535	   1163.26783840	     71.41035893
      0.90604026	   3946.50909650	   1522.86510731	   1159.50979607	     71.47365776
      0.90626506	   3940.48419739	   1521.85646235	   1155.72769822	     71.53682380
      0.90648987	   3934.44377727	   1520.84469052	   1151.92154921	     71.59986360
      0.90671468	   3928.38773872	   1519.82977170	   1148.09137440	     71.66278347
      0.90693948	   3922.31598326	   1518.81168560	   1144.23722006	     71.72558952
      0.90716429	   3916.22841151	   1517.79041176	   1140.35915332	     71.78828766
      0.90738909	   3910.12492310	   1516.76592956	   1136.45726196	     71.85088360
      0.90761390	   3904.00541667	   1515.73821821	   1132.53165413	     71.91338286
      0.90783871	   3897.86978992	   1514.70725672	   1128.58245808	     71.97579078
      0.90806351	   3891.71793953	   1513.67302395	   1124.60982173	     72.03811253
      0.90828832	   3885.54976115	   1512.63549856	   1120.61391223	     72.10035313
      0.90851313	   3879.36514942	   1511.59465906	   1116.59491545	     72.16251741
      0.90873793	   3873.16399794	   1510.55048373	   1112.55303543	     72.22461007
      0.90896274	   3866.94619923	   1509.50295069	   1108.48849372	     72.28663565
      0.90918755	   3860.71164476	   1508.45203787	   1104.40152882	     72.34859855
      0.90941235	   3854.46022487	   1507.39772300	   1100.29239538	     72.41050303
      0.90963716	   3848.19182882	   1506.33998362	   1096.16136353	     72.47235323
      0.90986197	   3841.90634475	   1505.27879705	   1092.00871808	     72.53415316
      0.91008677	   3835.60365963	   1504.21414043	   1087.83475773	     72.59590670
      0.91031158	   3829.28365928	   1503.14599069	   1083.63979423	     72.65761761
      0.91053639	   3822.94622836	   1502.07432455	   1079.42415152	     72.71928955
      0.91076119	   3816.59125031	   1500.99911851	   1075.18816482	     72.78092608
      0.91098600	   3810.21860737	   1499.92034886	   1070.93217975	     72.84253062
      0.91121081	   3803.82818054	   1498.83799168	   1066.65655134	     72.90410652
      0.91143561	   3797.41984958	   1497.75202282	   1062.36164312	     72.96565703
      0.91166042	   3790.99349298	   1496.66241789	   1058.04782605	     73.02718529
      0.91188523	   3784.54898793	   1495.56915230	   1053.71547755	     73.08869436
      0.91211003	   3778.08621033	   1494.47220119	   1049.36498043	     73.15018723
      0.91233484	   3771.60503476	   1493.37153950	   1044.99672180	     73.21166677
      0.91255964	   3765.10533444	   1492.26714191	   1040.61109196	     73.27313580
      0.91278445	   3758.58698124	   1491.15898284	   1036.20848324	     73.33459704
      0.91300926	   3752.04984564	   1490.04703649	   1031.78928885	     73.39605317
      0.91323406	   3745.49379674	   1488.93127678	   1027.35390160	     73.45750675
      0.91345887	   3738.91870220	   1487.81167739	   1022.90271270	     73.51896031
      0.91368368	   3732.32442826	   1486.68821174	   1018.43611039	     73.58041628
      0.91390848	   3725.71083969	   1485.56085296	   1013.95447866	     73.64187707
      0.91413329	   3719.07779980	   1484.42957393	   1009.45819581	     73.70334497
      0.91435810	   3712.42517039	   1483.29434724	   1004.94763304	     73.76482226
      0.91458290	   3705.75281176	   1482.15514521	   1000.42315296	     73.82631112
      0.91480771	   3699.06058268	   1481.01193987	    995.88510809	     73.88781372
      0.91503252	   3692.34834037	   1479.86470297	    991.33383929	     73.94933212
      0.91525732	   3685.61594047	   1478.71340594	    986.76967417	     74.01086838
      0.91548213	   3678.86323706	   1477.55801992	    982.19292547	     74.07242448
      0.91570694	   3672.09008259	   1476.39851576	    977.60388941	     74.13400235
      0.91593174	   3665.29632792	   1475.23486398	    973.00284402	     74.19560388
      0.91615655	   3658.48182226	   1474.06703480	    968.39004750	     74.25723091
      0.91638136	   3651.64641315	   1472.89499810	    963.76573656	     74.31888525
      0.91660616	   3644.78994648	   1471.71872344	    959.13012477	     74.38056863
      0.91683097	   3637.91226645	   1470.53818006	    954.48340098	     74.44228279
      0.91705578	   3631.01321556	   1469.35333683	    949.82572779	     74.50402939
      0.91728058	   3624.09263459	   1468.16416231	    945.15724010	     74.56581006
      0.91750539	   3617.15036258	   1466.97062470	    940.47804373	     74.62762639
      0.91773019	   3610.18623685	   1465.77269182	    935.78821423	     74.68947995
      0.91795500	   3603.20009292	   1464.57033115	    931.08779577	     74.75137226
      0.91817981	   3596.19176457	   1463.36350981	    926.37680026	     74.81330480
      0.91840461	   3589.16108378	   1462.15219452	    921.65520663	     74.87527904
      0.91862942	   3582.10788074	   1460.93635164	    916.92296033	     74.93729638
      0.91885423	   3575.03198380	   1459.71594711	    912.17997317	     74.99935822
      0.91907903	   3567.93321952	   1458.49094652	    907.42612328	     75.06146592
      0.91930384	   3560.81141260	   1457.26131501	    902.66125549	     75.12362081
      0.91952865	   3553.66638592	   1456.02701735	    897.88518192	     75.18582419
      0.91975345	   3546.49796047	   1454.78801787	    893.09768300	     75.24807733
      0.91997826	   3539.30595540	   1453.54428049	    888.29850867	     75.31038147
      0.92020307	   3532.09018796	   1452.29576868	    883.48738003	     75.37273784
      0.92042787	   3524.85047352	   1451.04244550	    878.66399123	     75.43514763
      0.92065268	   3517.58662557	   1449.78427354	    873.82801172	     75.49761200
      0.92087749	   3510.29845565	   1448.52121493	    868.97908881	     75.56013209
      0.92110229	   3502.98577341	   1447.25323136	    864.11685039	     75.62270903
      0.92132710	   3495.64838657	   1445.98028402	    859.24090806	     75.68534391
      0.92155191	   3488.28610088	   1444.70233366	    854.35086037	     75.74803781
      0.92177671	   3480.89872017	   1443.41934049	    849.44629623	     75.81079177
      0.92200152	   3473.48604629	   1442.13126425	    844.52679852	     75.87360682
      0.92222633	   3466.04787911	   1440.83806418	    839.59194773	     75.93648398
      0.92245113	   3458.58401652	   1439.53969897	    834.64132568	     75.99942423
      0.92267594	   3451.09425440	   1438.23612680	    829.67451924	     76.06242854
      0.92290074	   3443.57838660	   1436.92730531	    824.69112396	     76.12549786
      0.92312555	   3436.03620498	   1435.61319159	    819.69074769	     76.18863313
      0.92335036	   3428.46749929	   1434.29374216	    814.67301397	     76.25183524
      0.92357516	   3420.87205727	   1432.96891297	    809.63756528	     76.31510510
      0.92377745	   3414.01465476	   1431.77219758	    805.09125101	     76.37209391
      0.92397973	   3407.13527097	   1430.57105684	    800.53009436	     76.42913893
      0.92418201	   3400.23374973	   1429.36545795	    795.95388620	     76.48624076
      0.92438429	   3393.30993103	   1428.15536723	    791.36243624	     76.54339999
      0.92458657	   3386.36365313	   1426.94075054	    786.75557454	     76.60061722
      0.92478885	   3379.39475277	   1425.72157329	    782.13315255	     76.65789304
      0.92499113	   3372.40306526	   1424.49780047	    777.49504404	     76.71522802
      0.92519341	   3365.38842447	   1423.26939661	    772.84114578	     76.77262273
      0.92539569	   3358.35066278	   1422.03632579	    768.17137811	     76.83007771
      0.92559797	   3351.28961109	   1420.79855164	    763.48568532	     76.88759352
      0.92580025	   3344.20509880	   1419.55603729	    758.78403839	     76.94517069
      0.92600253	   3337.09695380	   1418.30874542	    754.06664092	     77.00280976
      0.92620482	   3329.96500242	   1417.05663819	    749.33407034	     77.06051123
      0.92640710	   3322.80906942	   1415.79967725	    744.58693800	     77.11827562
      0.92660938	   3315.62897792	   1414.53782375	    739.82585233	     77.17610344
      0.92681166	   3308.42454937	   1413.27103826	    735.05141925	     77.23399517
      0.92701394	   3301.19560357	   1411.99928087	    730.26424270	     77.29195130
      0.92721622	   3293.94195857	   1410.72251104	    725.46492500	     77.34997232
      0.92741850	   3286.66343070	   1409.44068770	    720.65406729	     77.40805870
      0.92762078	   3279.35983452	   1408.15376919	    715.83226983	     77.46621089
      0.92782306	   3272.03098281	   1406.86171322	    711.00013236	     77.52442937
      0.92802534	   3264.67668653	   1405.56447691	    706.15825432	     77.58271458
      0.92822762	   3257.29675480	   1404.26201671	    701.30723510	     77.64106696
      0.92842991	   3249.89099490	   1402.95428845	    696.44767409	     77.69948696
      0.92863219	   3242.45921222	   1401.64124728	    691.58017085	     77.75797501
      0.92883447	   3235.00121025	   1400.32284764	    686.70532499	     77.81653154
      0.92903675	   3227.51679055	   1398.99904330	    681.82373616	     77.87515697
      0.92923903	   3220.00575275	   1397.66978728	    676.93600375	     77.93385171
      0.92944131	   3212.46789450	   1396.33503184	    672.04272669	     77.99261619
      0.92964359	   3204.90301148	   1394.99472850	    667.14450294	     78.05145079
      0.92984587	   3197.31089734	   1393.64882798	    662.24192869	     78.11035594
      0.93004815	   3189.69134371	   1392.29728018	    657.33559895	     78.16933201
      0.93025043	   3182.04414018	   1390.94003415	    652.42610487	     78.22837942
      0.93045271	   3174.36907426	   1389.57703812	    647.51403405	     78.28749854
      0.93065499	   3166.66593135	   1388.20823938	    642.59996918	     78.34668976
      0.93085728	   3158.93449476	   1386.83358435	    637.68448686	     78.40595347
      0.93105956	   3151.17454565	   1385.45301848	    632.76815620	     78.46529004
      0.93126184	   3143.38586303	   1384.06648626	    627.85153743	     78.52469985
      0.93146412	   3135.56822373	   1382.67393118	    622.93518027	     78.58418327
      0.93166640	   3127.72140236	   1381.27529569	    618.01962225	     78.64374068
      0.93186868	   3119.84517133	   1379.87052116	    613.10538692	     78.70337244
      0.93207096	   3111.93930080	   1378.45954789	    608.19298197	     78.76307892
      0.93227324	   3104.00355865	   1377.04231503	    603.28289733	     78.82286048
      0.93247552	   3096.03771047	   1375.61876053	    598.37560319	     78.88271751
      0.93267780	   3088.04151954	   1374.18882116	    593.47154808	     78.94265034
      0.93288008	   3080.01474680	   1372.75243242	    588.57115692	     79.00265936
      0.93308237	   3071.95715081	   1371.30952851	    583.67482918	     79.06274493
      0.93328465	   3063.86848775	   1369.86004227	    578.78293709	     79.12290741
      0.93348693	   3055.74851139	   1368.40390518	    573.89582406	     79.18314717
      0.93368921	   3047.59697246	   1366.94104718	    569.01380292	     79.24344943
      0.93389149	   3039.41361601	   1365.47139652	    564.13715334	     79.30377114
      0.93409377	   3031.19818347	   1363.99487988	    559.26612160	     79.36411301
      0.93429605	   3022.95041493	   1362.51142250	    554.40092099	     79.42447851
      0.93449833	   3014.67004820	   1361.02094796	    549.54173121	     79.48487092
      0.93470061	   3006.35681863	   1359.52337809	    544.68869808	     79.54529331
      0.93488209	   2998.87038841	   1358.17372394	    540.34011247	     79.59952934
      0.93506357	   2991.35709480	   1356.81823491	    535.99663064	     79.65379376
      0.93524504	   2983.81674372	   1355.45685112	    531.65828981	     79.70808839
      0.93542652	   2976.24913754	   1354.08951103	    527.32510641	     79.76241498
      0.93560800	   2968.65407645	   1352.71615167	    522.99707699	     79.81677515
      0.93578947	   2961.03135874	   1351.33670866	    518.67417927	     79.87117048
      0.93597095	   2953.38078081	   1349.95111614	    514.35637309	     79.92560243
      0.93615243	   2945.70213712	   1348.55930673	    510.04360171	     79.98007241
      0.93633391	   2937.99522016	   1347.16121149	    505.73579308	     80.03458177
      0.93651538	   2930.25982038	   1345.75675980	    501.43286129	     80.08913178
      0.93669686	   2922.49572614	   1344.34587936	    497.13470809	     80.14372367
      0.93687834	   2914.70272361	   1342.92849609	    492.84122448	     80.19835860
      0.93705981	   2906.88059673	   1341.50453404	    488.55229238	     80.25303770
      0.93724129	   2899.02912711	   1340.07391533	    484.26778631	     80.30776206
      0.93742277	   2891.14809394	   1338.63656009	    479.98757512	     80.36253273
      0.93760425	   2883.23727389	   1337.19238630	    475.71152377	     80.41735072
      0.93778572	   2875.29644100	   1335.74130979	    471.43949498	     80.47221699
      0.93796720	   2867.32536657	   1334.28324407	    467.17135102	     80.52713236
      0.93814868	   2859.32381903	   1332.81810024	    462.90695539	     80.58209756
      0.93833015	   2851.29156377	   1331.34578692	    458.64617442	     80.63711334
      0.93851163	   2843.22836303	   1329.86621007	    454.38887891	     80.69218042
      0.93869311	   2835.13397569	   1328.37927292	    450.13494569	     80.74729953
      0.93887459	   2827.00815708	   1326.88487581	    445.88425903	     80.80247138
      0.93905606	   2818.85065884	   1325.38291605	    441.63671214	     80.85769669
      0.93923754	   2810.66122860	   1323.87328778	    437.39220842	     80.91297617
      0.93941902	   2802.43960982	   1322.35588182	    433.15066278	     80.96831057
      0.93960049	   2794.18554149	   1320.83058548	    428.91200283	     81.02370062
      0.93978197	   2785.89875783	   1319.29728242	    424.67616993	     81.07914708
      0.93996345	   2777.57898802	   1317.75585241	    420.44312030	     81.13465075
      0.94014493	   2769.22595579	   1316.20617118	    416.21282594	     81.19021242
      0.94030818	   2761.68278345	   1314.80489736	    412.40953031	     81.24024682
      0.94047144	   2754.11225142	   1313.39674466	    408.60845798	     81.29032949
      0.94063470	   2746.51414761	   1311.98161364	    404.80962389	     81.34046108
      0.94079796	   2738.88825398	   1310.55940139	    401.01305514	     81.39064228
      0.94096122	   2731.23434730	   1309.13000155	    397.21879138	     81.44087381
      0.94112448	   2723.55219910	   1307.69330420	    393.42688529	     81.49115641
      0.94128774	   2715.84157531	   1306.24919572	    389.63740291	     81.54149089
      0.94145100	   2708.10223603	   1304.79755855	    385.85042396	     81.59187807
      0.94161426	   2700.33393504	   1303.33827110	    382.06604217	     81.64231885
      0.94177752	   2692.53641945	   1301.87120746	    378.28436556	     81.69281413
      0.94194078	   2684.70942926	   1300.39623724	    374.50551675	     81.74336491
      0.94210404	   2676.85269685	   1298.91322535	    370.72963318	     81.79397223
      0.94226730	   2668.96594653	   1297.42203174	    366.95686746	     81.84463717
      0.94243056	   2661.04889395	   1295.92251121	    363.18738756	     81.89536090
      0.94259382	   2653.10124560	   1294.41451311	    359.42137714	     81.94614465
      0.94275708	   2645.12269817	   1292.89788113	    355.65903579	     81.99698973
      0.94292034	   2637.11293793	   1291.37245298	    351.90057932	     82.04789752
      0.94308360	   2629.07164005	   1289.83806013	    348.14624009	     82.09886948
      0.94324686	   2620.99846792	   1288.29452751	    344.39626729	     82.14990716
      0.94341012	   2612.89307237	   1286.74167321	    340.65092731	     82.20101223
      0.94355596	   2605.62512495	   1285.34649991	    337.30943042	     82.24672186
      0.94370179	   2598.33090563	   1283.94359735	    333.97207095	     82.29248798
      0.94384763	   2591.01013860	   1282.53282105	    330.63907524	     82.33831196
      0.94399347	   2583.66253687	   1281.11402117	    327.31068153	     82.38419526
      0.94413930	   2576.28780261	   1279.68704244	    323.98714030	     82.43013941
      0.94428514	   2568.88562682	   1278.25172402	    320.66871465	     82.47614603
      0.94443098	   2561.45568879	   1276.80789928	    317.35568068	     82.52221682
      0.94457682	   2553.99765554	   1275.35539562	    314.04832792	     82.56835356
      0.94472265	   2546.51118122	   1273.89403421	    310.74695978	     82.61455812
      0.94486849	   2538.99590645	   1272.42362981	    307.45189411	     82.66083249
      0.94501433	   2531.45145766	   1270.94399053	    304.16346375	     82.70717871
      0.94516016	   2523.87744642	   1269.45491763	    300.88201725	     82.75359896
      0.94530600	   2516.27346871	   1267.95620525	    297.60791954	     82.80009550
      0.94545184	   2508.63910424	   1266.44764024	    294.34155282	     82.84667072
      0.94559767	   2500.97391563	   1264.92900189	    291.08331752	     82.89332710
      0.94574351	   2493.27744767	   1263.40006174	    287.83363334	     82.94006723
      0.94587386	   2486.37162825	   1262.02461191	    284.93672059	     82.98191579
      0.94600420	   2479.44008986	   1260.64056905	    282.04731913	     83.02383547
      0.94613455	   2472.48246947	   1259.24775375	    279.16577300	     83.06582833
      0.94626490	   2465.49838966	   1257.84598091	    276.29244202	     83.10789656
      0.94639524	   2458.48745880	   1256.43505983	    273.42770302	     83.15004242
      0.94652559	   2451.44927070	   1255.01479408	    270.57195081	     83.19226823
      0.94665594	   2444.38340411	   1253.58498142	    267.72560071	     83.23457642
      0.94678628	   2437.28942211	   1252.14541373	    264.88908871	     83.27696948
      0.94691663	   2430.16687160	   1250.69587685	    262.06287428	     83.31945001
      0.94704698	   2423.01528256	   1249.23615053	    259.24744225	     83.36202068
      0.94717732	   2415.83416748	   1247.76600833	    256.44330525	     83.40468423
      0.94730767	   2408.62302061	   1246.28521752	    253.65100646	     83.44744352
      0.94743802	   2401.38131727	   1244.79353901	    250.87112281	     83.49030148
      0.94756836	   2394.10851306	   1243.29072725	    248.10426853	     83.53326112
      0.94769871	   2386.80404307	   1241.77653019	    245.35109943	     83.57632554
      0.94782905	   2379.46732102	   1240.25068918	    242.61231762	     83.61949794
      0.94794564	   2372.87745386	   1238.87587846	    240.17552357	     83.65820597
      0.94806222	   2366.26084672	   1237.49134604	    237.75141994	     83.69700541
      0.94817880	   2359.61703424	   1236.09689343	    235.34062709	     83.73589872
      0.94829539	   2352.94553422	   1234.69231761	    232.94381162	     83.77488841
      0.94841197	   2346.24584752	   1233.27741113	    230.56169203	     83.81397705
      0.94852856	   2339.51745763	   1231.85196207	    228.19504504	     83.85316726
      0.94864514	   2332.75982996	   1230.41575404	    225.84471291	     83.89246173
      0.94876172	   2325.97241112	   1228.96856616	    223.51161187	     83.93186318
      0.94887831	   2319.15462817	   1227.51017302	    221.19674181	     83.97137441
      0.94899489	   2312.30588779	   1226.04034464	    218.90119751	     84.01099827
      0.94911147	   2305.42557539	   1224.55884647	    216.62618158	     84.05073764
      0.94922806	   2298.51305421	   1223.06543929	    214.37301944	     84.09059549
      0.94934464	   2291.56766443	   1221.55987922	    212.14317665	     84.13057482
      0.94946122	   2284.58872209	   1220.04191769	    209.93827895	     84.17067869
      0.94957781	   2277.57551812	   1218.51130132	    207.76013537	     84.21091021
      0.94969439	   2270.52731723	   1216.96777196	    205.61076485	     84.25127256
      0.94981097	   2263.44335682	   1215.41106658	    203.49242677	     84.29176896
      0.94992756	   2256.32284578	   1213.84091720	    201.40765570	     84.33240269
      0.95004414	   2249.16496330	   1212.25705086	    199.35930053	     84.37317708
      0.95016072	   2241.96885763	   1210.65918953	    197.35056802	     84.41409554
      0.95024780	   2236.56824127	   1209.45636104	    195.87819856	     84.44475596
      0.95033488	   2231.14458850	   1208.24525210	    194.43157321	     84.47550552
      0.95044326	   2224.36059239	   1206.72592985	    192.66968252	     84.51390894
      0.95055165	   2217.53897191	   1205.19319695	    190.95439652	     84.55245940
      0.95066003	   2210.67889037	   1203.64678575	    189.29002656	     84.59116020
      0.95076842	   2203.77952414	   1202.08643445	    187.68131754	     84.63001436
      0.95087681	   2196.84003499	   1200.51188124	    186.13344002	     84.66902487
      0.95098519	   2189.85956126	   1198.92286247	    184.65194956	     84.70819470
      0.95109358	   2182.83721458	   1197.31911217	    183.24269501	     84.74752682
      0.95120196	   2175.77207822	   1195.70036174	    181.91165338	     84.78702422
      0.95131035	   2168.66320602	   1194.06633989	    180.66466586	     84.82668990
      0.95141874	   2161.50962133	   1192.41677248	    179.50705069	     84.86652687
      0.95152712	   2154.31031620	   1190.75138251	    178.44307882	     84.90653818
      0.95163551	   2147.06425046	   1189.06988991	    177.47531971	     84.94672687
      0.95174389	   2139.77035096	   1187.37201152	    176.60390566	     84.98709603
      0.95185228	   2132.42751071	   1185.65746088	    175.82581241	     85.02764875
      0.95196066	   2125.03458824	   1183.92594813	    175.13430297	     85.06838816
      0.95206905	   2117.59040687	   1182.17717984	    174.51869999	     85.10931742
      0.95217744	   2110.09375410	   1180.41085882	    173.96461550	     85.15043972
      0.95228582	   2102.54338102	   1178.62668391	    173.45466984	     85.19175829
      0.95239421	   2094.93800174	   1176.82434978	    172.96960289	     85.23327639
      0.95250259	   2087.27629276	   1175.00354661	    172.49040913	     85.27499735
      0.95261098	   2079.55689236	   1173.16395989	    172.00923561	     85.31692451
      0.95271936	   2071.77839967	   1171.30526999	    171.52591371	     85.35906132
      0.95282775	   2063.93937369	   1169.42715187	    171.04042895	     85.40141124
      0.95293614	   2056.03833249	   1167.52927472	    170.55276683	     85.44397785
      0.95304452	   2048.07375256	   1165.61130164	    170.06291282	     85.48676477
      0.95315291	   2040.04406805	   1163.67288926	    169.57085238	     85.52977573
      0.95326129	   2031.94767016	   1161.71368742	    169.07657094	     85.57301452
      0.95336968	   2023.78290649	   1159.73333875	    168.58005394	     85.61648505
      0.95347807	   2015.54807950	   1157.73147830	    168.08128681	     85.66019132
      0.95358645	   2007.24144921	   1155.70773307	    167.58025497	     85.70413745
      0.95369484	   1998.86122757	   1153.66172162	    167.07694385	     85.74832766
      0.95380322	   1990.40558099	   1151.59305356	    166.57133891	     85.79276631
      0.95391161	   1981.87262881	   1149.50132910	    166.06342560	     85.83745788
      0.95401999	   1973.26044253	   1147.38613850	    165.55318941	     85.88240701
      0.95412838	   1964.56704492	   1145.24706159	    165.04061586	     85.92761846
      0.95423677	   1955.79040921	   1143.08366718	    164.52569050	     85.97309717
      0.95434515	   1946.92845803	   1140.89551246	    164.00839893	     86.01884825
      0.95445354	   1937.97906245	   1138.68214245	    163.48872680	     86.06487695
      0.95456192	   1928.94004075	   1136.44308932	    162.96665981	     86.11118875
      0.95463114	   1923.12011675	   1134.99964637	    162.63201788	     86.14091240
      0.95470035	   1917.26314885	   1133.54563440	    162.29638987	     86.17074906
      0.95504642	   1887.44149703	   1126.12155859	    160.60333035	     86.32143948
      0.95625245	   1777.60095306	   1098.43791856	    154.50330843	     86.85887060
      0.95745848	   1661.84942245	   1068.44485863	    148.07973892	     87.39889569
      0.95866452	   1544.53671635	   1036.77662443	    141.31878783	     87.92372236
      0.96000372	   1417.21941134	   1000.36510122	    133.40753736	     88.47009969
      0.96134292	   1296.50760637	    963.35048103	    125.07706218	     88.95755138
      0.96251120	   1197.68471983	    931.07837713	    117.48945812	     89.31381732
      0.96367948	   1104.92942096	    899.22281468	    109.64380995	     89.58029738
      0.96484775	   1018.12949785	    868.11568281	    101.60285484	     89.73152182
      0.96601603	    937.33833202	    838.04318521	     93.45580102	     89.76060905
      0.96718430	    862.76433038	    809.24664707	     85.31834164	     89.68547993
      0.96835258	    794.66880894	    781.92260137	     77.32777455	     89.52967298
      0.96977663	    720.75413529	    750.82399241	     68.00088535	     89.25395025
      0.96991904	    713.92321336	    747.85462763	     67.10236250	     89.22181606
      0.96999024	    710.54636483	    746.37974364	     66.65577994	     89.20545354
      0.97034625	    694.04965813	    739.10389732	     64.45076628	     89.12072318
      0.97036554	    693.17424885	    738.71435118	     64.33265060	     89.11599416
      0.97046200	    688.82583043	    736.77391735	     63.74424483	     89.09213836
      0.97047200	    688.37774819	    736.57344279	     63.68345163	     89.08964510
      0.97048200	    687.93017987	    736.37309925	     63.62269790	     89.08714808
      0.97049200	    687.48313035	    736.17288815	     63.56198372	     89.08464726
      0.97050200	    687.03662289	    735.97281637	     63.50130915	     89.08214252
      0.97051200	    686.59071595	    735.77290124	     63.44067426	     89.07963349
      0.97052200	    686.14551944	    735.57317539	     63.38007912	     89.07711950
      0.97053200	    685.70121034	    735.37369142	     63.31952379	     89.07459947
      0.97054200	    685.25804754	    735.17452645	     63.25900835	     89.07207182
      0.97055200	    684.81638606	    734.97578635	     63.19853286	     89.06953436
      0.97056200	    684.37669045	    734.77760992	     63.13809738	     89.06698426
      0.97057200	    683.93954737	    734.58017270	     63.07770198	     89.06441791
      0.97058200	    683.50567724	    734.38369061	     63.01734674	     89.06183089
      0.97059200	    683.07594493	    734.18842330	     62.95703170	     89.05921790
      0.97060200	    682.65136927	    733.99467710	     62.89675695	     89.05657268
      0.97061200	    682.23313131	    733.80280770	     62.83652254	     89.05388798
      0.97062200	    681.82258119	    733.61322232	     62.77632854	     89.05115551
      0.97063445	    681.32440693	    733.38103283	     62.70142767	     89.04767182
      0.97064445	    680.93694138	    733.19833596	     62.64132464	     89.04479633
      0.97065445	    680.56276161	    733.01961706	     62.58126224	     89.04183869
      0.97066445	    680.20397248	    732.84551480	     62.52124051	     89.03878597
      0.97067445	    679.86285449	    732.67672194	     62.46125954	     89.03562418
      0.97068445	    679.54185829	    732.51398371	     62.40131938	     89.03233828
      0.97069445	    679.24359676	    732.35809532	     62.34142010	     89.02891224
      0.97070445	    678.97083456	    732.20989875	     62.28156176	     89.02532913
      0.97071445	    678.72647515	    732.07027859	     62.22174442	     89.02157117
      0.97072445	    678.51354542	    731.94015717	     62.16196815	     89.01761989
      0.97073445	    678.33517778	    731.82048878	     62.10223301	     89.01345615
      0.97074445	    678.19459014	    731.71225318	     62.04253906	     89.00906039
      0.97075445	    678.09506372	    731.61644837	     61.98288637	     89.00441268
      0.97076445	    678.03991919	    731.53408275	     61.92327499	     88.99949294
      0.97077445	    678.03249122	    731.46616680	     61.86370499	     88.99428108
      0.97078445	    678.07610199	    731.41370426	     61.80417643	     88.98875717
      0.97079445	    678.17403403	    731.37768320	     61.74468938	     88.98290164
      0.97080445	    678.32950268	    731.35906686	     61.68524389	     88.97669546
      0.97081664	    678.60131248	    731.36125635	     61.61284602	     88.96863049
      0.97082883	    678.96862714	    731.39227487	     61.54051009	     88.95998606
      0.97084346	    679.54286667	    731.46966855	     61.45375036	     88.94880209
      0.97086106	    680.43670474	    731.62381925	     61.34952505	     88.93412722
      0.97087866	    681.56374138	    731.84779893	     61.24542970	     88.91805478
      0.97089420	    682.76083343	    732.10575223	     61.15360804	     88.90265861
      0.97090974	    684.15257585	    732.42144206	     61.06188823	     88.88611014
      0.97092528	    685.74253175	    732.79560224	     60.97027047	     88.86839615
      0.97094083	    687.53269212	    733.22845688	     60.87875499	     88.84951350
      0.97095637	    689.52350595	    733.71973851	     60.78734201	     88.82946878
      0.97097191	    691.71394709	    734.26871878	     60.69603174	     88.80827761
      0.97098745	    694.10161256	    734.87424939	     60.60482440	     88.78596383
      0.97100299	    696.68284577	    735.53481049	     60.51372021	     88.76255850
      0.97101853	    699.45287799	    736.24856402	     60.42271936	     88.73809883
      0.97103408	    702.40598139	    737.01340938	     60.33182208	     88.71262706
      0.97104962	    705.53562728	    737.82703912	     60.24102858	     88.68618935
      0.97106516	    708.83464407	    738.68699272	     60.15033906	     88.65883469
      0.97108070	    712.29537022	    739.59070702	     60.05975373	     88.63061394
      0.97109624	    715.90979825	    740.53556208	     59.96927279	     88.60157888
      0.97111178	    719.66970721	    741.51892180	     59.87889645	     88.57178143
      0.97112732	    723.56678160	    742.53816906	     59.78862492	     88.54127296
      0.97114287	    727.59271569	    743.59073515	     59.69845839	     88.51010374
      0.97115841	    731.73930291	    744.67412373	     59.60839706	     88.47832240
      0.97117395	    735.99851056	    745.78592969	     59.51844114	     88.44597567
      0.97118949	    740.36254052	    746.92385340	     59.42859081	     88.41310800
      0.97120503	    744.82387697	    748.08571065	     59.33884628	     88.37976147
      0.97122057	    749.37532225	    749.26943918	     59.24920773	     88.34597558
      0.97123612	    754.01002231	    750.47310202	     59.15967537	     88.31178726
      0.97125166	    758.72148307	    751.69488832	     59.07024938	     88.27723083
      0.97126720	    763.50357897	    752.93311215	     58.98092996	     88.24233803
      0.97128274	    768.35055509	    754.18620970	     58.89171729	     88.20713810
      0.97129828	    773.25702388	    755.45273513	     58.80261155	     88.17165784
      0.97131382	    778.21795775	    756.73135564	     58.71361294	     88.13592174
      0.97132936	    783.22867826	    758.02084579	     58.62472164	     88.09995207
      0.97134491	    788.28484289	    759.32008152	     58.53593784	     88.06376905
      0.97136378	    794.47915721	    760.90918759	     58.42828476	     88.01957637
      0.97138265	    800.72795570	    762.50948166	     58.32079073	     87.97512503
      0.97140152	    807.02525768	    764.11947317	     58.21345607	     87.93044046
      0.97142039	    813.36565452	    765.73783219	     58.10628111	     87.88554481
      0.97143926	    819.74426466	    767.36337422	     57.99926614	     87.84045719
      0.97145813	    826.15668995	    768.99504593	     57.89241148	     87.79519406
      0.97147700	    832.59897383	    770.63191184	     57.78571743	     87.74976938
      0.97150035	    840.60734123	    772.66348841	     57.65390668	     87.69335028
      0.97152370	    848.65004405	    774.70037977	     57.52234292	     87.63671997
      0.97154705	    856.72186852	    776.74140296	     57.39102672	     87.57989268
      0.97157040	    864.81826871	    778.78554132	     57.25995862	     87.52287914
      0.97159868	    874.65082377	    781.26405914	     57.10155934	     87.45359338
      0.97162696	    884.50761696	    783.74456045	     56.94352570	     87.38405419
      0.97165524	    894.38356367	    786.22595516	     56.78585865	     87.31426541
      0.97168352	    904.27438918	    788.70733759	     56.62855911	     87.24422686
      0.97171795	    916.33176318	    791.72741391	     56.43753869	     87.15860987
      0.97175239	    928.40058518	    794.74525440	     56.24706601	     87.07260524
      0.97178682	    940.47659086	    797.75997200	     56.05714262	     86.98619586
      0.97182125	    952.55638801	    800.77085630	     55.86777006	     86.89936043
      0.97186361	    967.41858460	    804.46883646	     55.63555667	     86.79191177
      0.97190597	    982.27874051	    808.15932400	     55.40418189	     86.68372841
      0.97194833	    997.13416317	    811.84167693	     55.17364835	     86.57475260
      0.97199069	   1011.98301395	    815.51539944	     54.94395858	     86.46492188
      0.97204442	   1030.80616657	    820.16216086	     54.65383641	     86.32427720
      0.97209815	   1049.61573905	    824.79382670	     54.36508052	     86.18200496
      0.97215188	   1068.41155843	    829.40995507	     54.07769551	     86.03795139
      0.97221744	   1091.32918034	    835.02122624	     53.72887975	     85.85952076
      0.97228300	   1114.22897154	    840.60843349	     53.38211931	     85.67788032
      0.97234856	   1137.11319498	    846.17125980	     53.03742127	     85.49269360
      0.97243274	   1166.47571417	    853.27746642	     52.59788546	     85.24914406
      0.97251692	   1195.81935535	    860.34277650	     52.16177322	     84.99832082
      0.97260110	   1225.14450206	    867.36698177	     51.72909611	     84.73930617
      0.97270905	   1262.72036147	    876.31514491	     51.17923452	     84.39348473
      0.97281701	   1300.23958523	    885.19544767	     50.63505864	     84.03005056
      0.97292497	   1337.66765794	    894.00797880	     50.09658390	     83.64615088
      0.97303293	   1374.95593935	    902.75295749	     49.56382239	     83.23844403
      0.97316462	   1420.16750093	    913.33015197	     48.92164454	     82.70307506
      0.97329632	   1464.95907881	    923.80810466	     48.28799177	     82.11784227
      0.97342802	   1509.20620709	    934.18779108	     47.66286678	     81.47241041
      0.97355972	   1552.79398491	    944.47034377	     47.04626551	     80.75451854
      0.97372644	   1606.87642158	    957.34969406	     46.27791830	     79.71988482
      0.97389316	   1659.60018934	    970.07825713	     45.52317671	     78.51718637
      0.97411526	   1727.57097221	    986.80587608	     44.53878124	     76.61719205
      0.97429836	   1781.59824771	   1000.40480683	     43.74520082	     74.80241433
      0.97448146	   1833.81156039	   1013.83545690	     42.96774374	     72.82747177
      0.97466456	   1884.35067925	   1027.10258423	     42.20627724	     70.79104978
      0.97484766	   1933.44126874	   1040.21106304	     41.46065097	     68.78651784
      0.97503076	   1981.30065192	   1053.16584774	     40.73069828	     66.87482751
      0.97528524	   2046.13622093	   1070.92531123	     39.74185463	     64.40567789
      0.97547118	   2092.48956449	   1083.72776610	     39.03795488	     62.74193318
      0.97565712	   2138.11266285	   1096.38939414	     38.34952631	     61.19682359
      0.97584307	   2183.07226988	   1108.91547423	     37.67633553	     59.76891102
      0.97602901	   2227.39409117	   1121.31126143	     37.01813924	     58.45534724
      0.97621495	   2271.07166584	   1133.58197364	     36.37468554	     57.25202312
      0.97640090	   2314.07699417	   1145.73277819	     35.74571516	     56.15382472
      0.97658684	   2356.37065658	   1157.76877765	     35.13096257	     55.15493928
      0.97677278	   2397.91001432	   1169.69499461	     34.53015722	     54.24915966
      0.97695872	   2438.65499414	   1181.51635484	     33.94302446	     53.43015058
      0.97714467	   2478.57160595	   1193.23766877	     33.36928663	     52.69165808
      0.97736849	   2525.48415879	   1207.22055936	     32.69604645	     51.90101204
      0.97759231	   2571.12910876	   1221.07310161	     32.04131854	     51.20843740
      0.97791408	   2634.50603862	   1240.77493309	     31.13148940	     50.36649812
      0.97815870	   2680.91858039	   1255.59490805	     30.46386337	     49.83456943
      0.97840332	   2725.82786695	   1270.28792528	     29.81629033	     49.38548617
      0.97864793	   2769.26668248	   1284.86111053	     29.18814418	     49.01063782
      0.97886701	   2806.95607840	   1297.81635427	     28.64155264	     48.73142816
      0.97908610	   2843.53146174	   1310.68399096	     28.10961211	     48.50007161
      0.97930518	   2879.02793438	   1323.46686165	     27.59189375	     48.31150471
      0.97952426	   2913.48183462	   1336.16701090	     27.08797671	     48.16086940
      0.97974334	   2946.92999885	   1348.78568070	     26.59744884	     48.04347309
      0.97996242	   2979.40919873	   1361.32332768	     26.11990706	     47.95476838
      0.98018150	   3010.95572041	   1373.77966519	     25.65495772	     47.89035129
      0.98027731	   3024.46685253	   1379.20098482	     25.45549659	     47.86872419
      0.98036868	   3037.19574775	   1384.35673383	     25.26740941	     47.85134972
      0.98046005	   3049.77381891	   1389.49796359	     25.08139001	     47.83685252
      0.98053774	   3060.35165685	   1393.85777307	     24.92483435	     47.82657512
      0.98061543	   3070.82420939	   1398.20695469	     24.76973793	     47.81799801
      0.98068200	   3079.71645609	   1401.92554289	     24.63797509	     47.81187280
      0.98074858	   3088.53404705	   1405.63625889	     24.50726204	     47.80676861
      0.98081515	   3097.27831152	   1409.33907429	     24.37758883	     47.80258392
      0.98087507	   3105.08603902	   1412.66458948	     24.26177221	     47.79952199
      0.98093498	   3112.83655541	   1415.98366206	     24.14678263	     47.79705366
      0.98099489	   3120.53094646	   1419.29626949	     24.03261301	     47.79510988
      0.98105481	   3128.17033065	   1422.60238716	     23.91925635	     47.79362319
      0.98111472	   3135.75585703	   1425.90198776	     23.80670568	     47.79252784
      0.98117463	   3143.28870300	   1429.19504054	     23.69495409	     47.79175980
      0.98122848	   3150.01483684	   1432.14903261	     23.59519434	     47.79129739
      0.98128233	   3156.70028069	   1435.09767917	     23.49606957	     47.79100502
      0.98133618	   3163.34593896	   1438.04094825	     23.39757491	     47.79083987
      0.98139002	   3169.95272885	   1440.97880400	     23.29970550	     47.79076034
      0.98144387	   3176.52157903	   1443.91120642	     23.20245651	     47.79072604
      0.98149772	   3183.05342818	   1446.83811092	     23.10582316	     47.79070160
      0.98155156	   3189.54922358	   1449.75946807	     23.00980070	     47.79067706
      0.98160541	   3196.00991965	   1452.67522320	     22.91438442	     47.79065239
      0.98165926	   3202.43647647	   1455.58531613	     22.81956965	     47.79062759
      0.98171310	   3208.82985832	   1458.48968085	     22.72535174	     47.79060265
      0.98176695	   3215.19103210	   1461.38824524	     22.63172609	     47.79057758
      0.98182080	   3221.52096585	   1464.28093079	     22.53868813	     47.79055238
      0.98187465	   3227.82062714	   1467.16765236	     22.44623334	     47.79052704
      0.98192849	   3234.09098151	   1470.04831790	     22.35435721	     47.79050157
      0.98198234	   3240.33299087	   1472.92282828	     22.26305528	     47.79047596
      0.98203619	   3246.54761186	   1475.79107705	     22.17232313	     47.79045022
      0.98209003	   3252.73579424	   1478.65295027	     22.08215636	     47.79042434
      0.98214388	   3258.89847924	   1481.50832634	     21.99255062	     47.79039832
      0.98219773	   3265.03659789	   1484.35707588	     21.90350158	     47.79037217
      0.98225157	   3271.15106940	   1487.19906157	     21.81500497	     47.79034588
      0.98230542	   3277.24279946	   1490.03413812	     21.72705652	     47.79031945
      0.98235927	   3283.31267857	   1492.86215215	     21.63965202	     47.79029288
      0.98241312	   3289.36158046	   1495.68294216	     21.55278728	     47.79026617
      0.98246696	   3295.39036037	   1498.49633853	     21.46645815	     47.79023932
      0.98252081	   3301.39985349	   1501.30216352	     21.38066052	     47.79021233
      0.98257466	   3307.39087330	   1504.10023131	     21.29539030	     47.79018520
      0.98262850	   3313.36421004	   1506.89034808	     21.21064344	     47.79015793
      0.98268235	   3319.32062916	   1509.67231208	     21.12641592	     47.79013051
      0.98273620	   3325.26086980	   1512.44591380	     21.04270377	     47.79010295
      0.98279004	   3331.18564334	   1515.21093608	     20.95950302	     47.79007525
      0.98284389	   3337.09563202	   1517.96715433	     20.87680976	     47.79004740
      0.98289774	   3342.99148753	   1520.71433673	     20.79462010	     47.79001940
      0.98295159	   3348.87382975	   1523.45224448	     20.71293020	     47.78999127
      0.98300543	   3354.74324556	   1526.18063207	     20.63173621	     47.78996298
      0.98305928	   3360.60028763	   1528.89924756	     20.55103436	     47.78993455
      0.98311313	   3366.44547337	   1531.60783296	     20.47082089	     47.78990597
      0.98316697	   3372.27928397	   1534.30612454	     20.39109206	     47.78987724
      0.98322082	   3378.10216348	   1536.99385321	     20.31184419	     47.78984837
      0.98327467	   3383.91451798	   1539.67074496	     20.23307359	     47.78981934
      0.98332851	   3389.71671493	   1542.33652126	     20.15477665	     47.78979017
      0.98338236	   3395.50908250	   1544.99089949	     20.07694975	     47.78976084
      0.98343621	   3401.29190911	   1547.63359346	     19.99958931	     47.78973137
      0.98349006	   3407.06544302	   1550.26431387	     19.92269180	     47.78970174
      0.98354390	   3412.82989204	   1552.88276879	     19.84625370	     47.78967196
      0.98359775	   3418.58542337	   1555.48866421	     19.77027152	     47.78964202
      0.98365160	   3424.33216354	   1558.08170456	     19.69474181	     47.78961194
      0.98370544	   3430.07019841	   1560.66159326	     19.61966114	     47.78958170
      0.98377119	   3437.06412184	   1563.79315949	     19.52859774	     47.78954456
      0.98383693	   3444.04513560	   1566.90413821	     19.43819252	     47.78950720
      0.98390267	   3451.01315307	   1569.99399078	     19.34843939	     47.78946960
      0.98396841	   3457.96800088	   1573.06218178	     19.25933238	     47.78943177
      0.98405218	   3466.81045305	   1576.93948358	     19.14671790	     47.78938323
      0.98413595	   3475.63036801	   1580.77967136	     19.03513068	     47.78933429
      0.98422011	   3484.46714988	   1584.59905482	     18.92405325	     47.78928475
      0.98430426	   3493.27908639	   1588.37886181	     18.81398845	     47.78923481
      0.98437645	   3500.81693001	   1591.58877746	     18.72037550	     47.78919166
      0.98444864	   3508.33454939	   1594.76820202	     18.62749155	     47.78914822
      0.98452082	   3515.83089734	   1597.91653500	     18.53532932	     47.78910448
      0.98458438	   3522.41261935	   1600.66231590	     18.45477595	     47.78906572
      0.98464794	   3528.97615200	   1603.38316836	     18.37477160	     47.78902674
      0.98471149	   3535.52062899	   1606.07873012	     18.29531147	     47.78898752
      0.98477505	   3542.04514457	   1608.74866043	     18.21639078	     47.78894807
      0.98483861	   3548.54875740	   1611.39265138	     18.13800481	     47.78890839
      0.98490216	   3555.03049445	   1614.01041444	     18.06014890	     47.78886847
      0.98495920	   3560.82783465	   1616.33707189	     17.99072756	     47.78883245
      0.98501624	   3566.60601182	   1618.64220253	     17.92172607	     47.78879623
      0.98507327	   3572.36427307	   1620.92563284	     17.85314114	     47.78875982
      0.98513031	   3578.10185464	   1623.18720088	     17.78496951	     47.78872322
      0.98518734	   3583.81798413	   1625.42675659	     17.71720798	     47.78868643
      0.98524438	   3589.51188271	   1627.64416191	     17.64985335	     47.78864945
      0.98530142	   3595.18276737	   1629.83929097	     17.58290246	     47.78861226
      0.98535845	   3600.82985294	   1632.01203015	     17.51635216	     47.78857489
      0.98541549	   3606.45235430	   1634.16227820	     17.45019936	     47.78853731
      0.98547253	   3612.04948829	   1636.28994626	     17.38444098	     47.78849954
      0.98552956	   3617.62047575	   1638.39495788	     17.31907397	     47.78846157
      0.98558660	   3623.16454339	   1640.47724898	     17.25409530	     47.78842340
      0.98564364	   3628.68092561	   1642.53676779	     17.18950198	     47.78838503
      0.98570067	   3634.16886624	   1644.57347480	     17.12529103	     47.78834646
      0.98575771	   3639.62762021	   1646.58734264	     17.06145953	     47.78830768
      0.98581475	   3645.05645517	   1648.57835593	     16.99800455	     47.78826871
      0.98587178	   3650.45465292	   1650.54651113	     16.93492321	     47.78822953
      0.98592882	   3655.82151090	   1652.49181639	     16.87221264	     47.78819015
      0.98598586	   3661.15634347	   1654.41429128	     16.80987000	     47.78815056
      0.98604289	   3666.45848319	   1656.31396666	     16.74789249	     47.78811076
      0.98609993	   3671.72728191	   1658.19088436	     16.68627731	     47.78807076
      0.98615697	   3676.96211191	   1660.04509699	     16.62502171	     47.78803055
      0.98621400	   3682.16236682	   1661.87666765	     16.56412296	     47.78799013
      0.98627104	   3687.32746253	   1663.68566962	     16.50357833	     47.78794950
      0.98632808	   3692.45683800	   1665.47218612	     16.44338514	     47.78790866
      0.98638511	   3697.54995594	   1667.23630999	     16.38354073	     47.78786761
      0.98644215	   3702.60630351	   1668.97814336	     16.32404246	     47.78782635
      0.98649919	   3707.62539278	   1670.69779738	     16.26488771	     47.78778487
      0.98655622	   3712.60676128	   1672.39539186	     16.20607389	     47.78774318
      0.98661326	   3717.54997236	   1674.07105493	     16.14759844	     47.78770128
      0.98667030	   3722.45461549	   1675.72492278	     16.08945880	     47.78765915
      0.98672733	   3727.32030655	   1677.35713925	     16.03165245	     47.78761681
      0.98678437	   3732.14668795	   1678.96785554	     15.97417689	     47.78757426
      0.98684141	   3736.93342878	   1680.55722988	     15.91702965	     47.78753148
      0.98689844	   3741.68022482	   1682.12542716	     15.86020826	     47.78748849
      0.98695548	   3746.38679854	   1683.67261865	     15.80371030	     47.78744527
      0.98701252	   3751.05289902	   1685.19898162	     15.74753335	     47.78740183
      0.98706955	   3755.67830178	   1686.70469906	     15.69167501	     47.78735817
      0.98712659	   3760.26280862	   1688.18995931	     15.63613292	     47.78731429
      0.98718362	   3764.80624739	   1689.65495579	     15.58090473	     47.78727018
      0.98724066	   3769.30847167	   1691.09988664	     15.52598811	     47.78722584
      0.98729770	   3773.76936044	   1692.52495444	     15.47138075	     47.78718128
      0.98735473	   3778.18881775	   1693.93036591	     15.41708037	     47.78713650
      0.98741177	   3782.56677225	   1695.31633159	     15.36308469	     47.78709148
      0.98746881	   3786.90317678	   1696.68306556	     15.30939148	     47.78704623
      0.98752584	   3791.19800786	   1698.03078515	     15.25599850	     47.78700076
      0.98758288	   3795.45126520	   1699.35971069	     15.20290355	     47.78695505
      0.98763992	   3799.66297118	   1700.67006519	     15.15010443	     47.78690911
      0.98769695	   3803.83317022	   1701.96207411	     15.09759899	     47.78686294
      0.98775399	   3807.96192826	   1703.23596510	     15.04538507	     47.78681653
      0.98781103	   3812.04933214	   1704.49196774	     14.99346053	     47.78676989
      0.98786806	   3816.09548893	   1705.73031332	     14.94182327	     47.78672302
      0.98792510	   3820.10052535	   1706.95123456	     14.89047120	     47.78667590
      0.98798214	   3824.06458710	   1708.15496544	     14.83940223	     47.78662855
      0.98803917	   3827.98783817	   1709.34174094	     14.78861432	     47.78658096
      0.98809621	   3831.87046022	   1710.51179686	     14.73810542	     47.78653312
      0.98815325	   3835.71265185	   1711.66536958	     14.68787350	     47.78648505
      0.98821028	   3839.51462794	   1712.80269588	     14.63791658	     47.78643673
      0.98827878	   3844.02773435	   1714.14741474	     14.57828214	     47.78637839
      0.98834728	   3848.48360076	   1715.46945461	     14.51903803	     47.78631969
      0.98841577	   3852.88268395	   1716.76922566	     14.46018088	     47.78626063
      0.98848427	   3857.22546829	   1718.04713726	     14.40170735	     47.78620123
      0.98855277	   3861.51246401	   1719.30359763	     14.34361413	     47.78614146
      0.98862127	   3865.74420557	   1720.53901343	     14.28589796	     47.78608133
      0.98868976	   3869.92124997	   1721.75378944	     14.22855561	     47.78602084
      0.98875826	   3874.04417509	   1722.94832845	     14.17158387	     47.78595999
      0.98882676	   3878.11357814	   1724.12303001	     14.11497958	     47.78589877
      0.98889526	   3882.13007401	   1725.27829155	     14.05873960	     47.78583719
      0.98896375	   3886.09429380	   1726.41450718	     14.00286083	     47.78577523
      0.98903225	   3890.00688323	   1727.53206764	     13.94734020	     47.78571291
      0.98910075	   3893.86850125	   1728.63136007	     13.89217468	     47.78565021
      0.98918307	   3898.44324685	   1729.92895823	     13.82633735	     47.78557436
      0.98926540	   3902.94651567	   1731.20137878	     13.76100349	     47.78549796
      0.98934773	   3907.37951012	   1732.44927063	     13.69616797	     47.78542102
      0.98943005	   3911.74344777	   1733.67327342	     13.63182577	     47.78534352
      0.98951238	   3916.03955826	   1734.87401707	     13.56797192	     47.78526547
      0.98959470	   3920.26908043	   1736.05212148	     13.50460148	     47.78518686
      0.98967703	   3924.43325949	   1737.20819624	     13.44170963	     47.78510769
      0.98975936	   3928.53334447	   1738.34284029	     13.37929154	     47.78502796
      0.98984168	   3932.57058569	   1739.45664176	     13.31734250	     47.78494765
      0.98994298	   3937.45349703	   1740.79928141	     13.24175903	     47.78484807
      0.99004427	   3942.24548603	   1742.11229385	     13.16686991	     47.78474761
      0.99014556	   3946.94885948	   1743.39670456	     13.09266669	     47.78464627
      0.99024685	   3951.56590607	   1744.65351269	     13.01914100	     47.78454405
      0.99034814	   3956.09889155	   1745.88369090	     12.94628463	     47.78444093
      0.99047155	   3961.51148254	   1747.34791043	     12.85840986	     47.78431408
      0.99059497	   3966.80659420	   1748.77565889	     12.77150226	     47.78418589
      0.99071838	   3971.98813531	   1750.16853540	     12.68554766	     47.78405634
      0.99087559	   3978.43026609	   1751.89479557	     12.57741143	     47.78388932
      0.99103280	   3984.70198788	   1753.57001391	     12.47077099	     47.78372005
      0.99119558	   3991.02430612	   1755.25390179	     12.36189839	     47.78354239
      0.99135837	   3997.17982898	   1756.88923093	     12.25457009	     47.78336225
      0.99150402	   4002.55260111	   1758.31371929	     12.15981854	     47.78319895
      0.99164968	   4007.80316798	   1759.70360992	     12.06625964	     47.78303363
      0.99179534	   4012.93655030	   1761.06076762	     11.97387335	     47.78286626
      0.99194099	   4017.95755866	   1762.38696150	     11.88264007	     47.78269683
      0.99208665	   4022.87079139	   1763.68386815	     11.79254057	     47.78252530
      0.99223231	   4027.68063809	   1764.95307504	     11.70355605	     47.78235167
      0.99237796	   4032.39128339	   1766.19608393	     11.61566806	     47.78217590
      0.99252362	   4037.00671150	   1767.41431429	     11.52885853	     47.78199798
      0.99266928	   4041.53071153	   1768.60910676	     11.44310975	     47.78181788
      0.99281493	   4045.96688342	   1769.78172656	     11.35840439	     47.78163557
      0.99296059	   4050.31864422	   1770.93336690	     11.27472544	     47.78145104
      0.99310625	   4054.58923478	   1772.06515234	     11.19205623	     47.78126713
      0.99325190	   4058.78172668	   1773.17814201	     11.11038044	     47.78125770
      0.99339756	   4062.89902934	   1774.27333289	     11.02968206	     47.78188063
      0.99354322	   4066.94389722	   1775.35166293	     10.94994540	     47.78365731
      0.99368887	   4070.91893707	   1776.41401406	     10.87115508	     47.78714943
      0.99383453	   4074.82661499	   1777.46121519	     10.79329600	     47.79295584
      0.99398019	   4078.66926343	   1778.49404498	     10.71635340	     47.80170822
      0.99412584	   4082.44908805	   1779.51323463	     10.64031277	     47.81406566
      0.99427150	   4086.16817441	   1780.51947046	     10.56515990	     47.83070796
      0.99441716	   4089.82849444	   1781.51339644	     10.49088083	     47.85232790
      0.99456281	   4093.43191270	   1782.49561660	     10.41746191	     47.87962247
      0.99470847	   4096.98019242	   1783.46669732	     10.34488972	     47.91328325
      0.99485413	   4100.47500129	   1784.42716950	     10.27315110	     47.95398624
      0.99499978	   4103.91791701	   1785.37753068	     10.20223317	     48.00238144
      0.99514544	   4107.31043256	   1786.31824698	     10.13212325	     48.05908248
      0.99532203	   4111.35783107	   1787.44642836	     10.04819029	     48.13977430
      0.99549862	   4115.33559446	   1788.56179721	      9.96540508	     48.23440495
      0.99567521	   4119.24594462	   1789.66502168	      9.88374646	     48.34373440
      0.99585180	   4123.09096423	   1790.75671841	      9.80319373	     48.46836671
      0.99602839	   4126.87260720	   1791.83745641	      9.72372668	     48.60873933
      0.99625195	   4131.57213216	   1793.19077216	      9.62464748	     48.80942666
      0.99647551	   4136.17648216	   1794.52833382	      9.52723762	     49.03590130
      0.99677460	   4142.19301992	   1796.29463427	      9.39946492	     49.37867856
      0.99700340	   4146.68889789	   1797.62902413	      9.30363640	     49.67067380
      0.99723220	   4151.09548324	   1798.94966049	      9.20942697	     49.98720569
      0.99746100	   4155.41547209	   1800.25720733	      9.11679965	     50.32680165
      0.99766176	   4159.13676904	   1801.39422449	      9.03679716	     50.64244237
      0.99786252	   4162.79492240	   1802.52198903	      8.95796139	     50.97327205
      0.99806329	   4166.39143669	   1803.64083351	      8.88026927	     51.31795677
      0.99826405	   4169.92773459	   1804.75106080	      8.80369828	     51.67511476
      0.99846481	   4173.40516414	   1805.85294684	      8.72822645	     52.04333874
      0.99866557	   4176.82500514	   1806.94674298	      8.65383234	     52.42121518
      0.99884404	   4179.81766941	   1807.91245410	      8.58858847	     52.76409296
      0.99902251	   4182.76660591	   1808.87210108	      8.52416532	     53.11251865
      0.99920097	   4185.67259884	   1809.82581967	      8.46054886	     53.46554352
      0.99937944	   4188.53640158	   1810.77373492	      8.39772532	     53.82224582
      0.99955790	   4191.35873912	   1811.71596207	      8.33568123	     54.18173541
      0.99973637	   4194.14031019	   1812.65260734	      8.27440342	     54.54315748
      0.99991484	   4196.88178914	   1813.58376876	      8.21387898	     54.90569564
      1.00009330	   4199.58382768	   1814.50953677	      8.15409528	     55.26857430
      1.00027177	   4202.24705653	   1815.42999490	      8.09503994	     55.63106055
      1.00045023	   4204.87208682	   1816.34522038	      8.03670085	     55.99246542
      1.00062870	   4207.45951147	   1817.25528462	      7.97906615	     56.35214474
      1.00080717	   4210.00990641	   1818.16025376	      7.92212421	     56.70949947
      1.00098563	   4212.52383171	   1819.06018911	      7.86586365	     57.06397578
      1.00116410	   4215.00183263	   1819.95514754	      7.81027332	     57.41506455
      1.00134256	   4217.44444053	   1820.84518193	      7.75534230	     57.76230078
      1.00152103	   4219.85217377	   1821.73034147	      7.70105990	     58.10526254
      1.00169950	   4222.22553847	   1822.61067201	      7.64741562	     58.44356975
      1.00187796	   4224.56502928	   1823.48621635	      7.59439918	     58.77688275
      1.00205643	   4226.87112999	   1824.35701452	      7.54200054	     59.10490066
      1.00223489	   4229.14431419	   1825.22310404	      7.49020981	     59.42735966
      1.00241336	   4231.38504579	   1826.08452014	      7.43901733	     59.74403110
      1.00259183	   4233.59377956	   1826.94129599	      7.38841362	     60.05471972
      1.00277029	   4235.77096157	   1827.79346286	      7.33838939	     60.35926101
      1.00294876	   4237.91702962	   1828.64105032	      7.28893553	     60.65752035
      1.00312722	   4240.03241367	   1829.48408642	      7.24004311	     60.94939012
      1.00330569	   4242.11753615	   1830.32259781	      7.19170338	     61.23478805
      1.00348416	   4244.17281232	   1831.15660988	      7.14390776	     61.51365520
      1.00366262	   4246.19865056	   1831.98614690	      7.09664783	     61.78595416
      1.00384109	   4248.19545266	   1832.81123213	      7.04991533	     62.05166720
      1.00401955	   4250.16361405	   1833.63188790	      7.00370217	     62.31079456
      1.00419802	   4252.10352406	   1834.44813574	      6.95800040	     62.56335275
      1.00437648	   4254.01556613	   1835.25999646	      6.91280225	     62.80937303
      1.00455495	   4255.90011801	   1836.06749018	      6.86810006	     63.04889990
      1.00473342	   4257.75755193	   1836.87063648	      6.82388635	     63.28198971
      1.00491188	   4259.58823478	   1837.66945440	      6.78015377	     63.50870936
      1.00509035	   4261.39252825	   1838.46396253	      6.73689509	     63.72913510
      1.00526881	   4263.17078901	   1839.25417906	      6.69410324	     63.94335135
      1.00544728	   4264.92336880	   1840.04012183	      6.65177127	     64.15144972
      1.00562575	   4266.65061458	   1840.82180835	      6.60989237	     64.35352800
      1.00580421	   4268.35286865	   1841.59925588	      6.56845985	     64.54968927
      1.00598268	   4270.03046873	   1842.37248143	      6.52746713	     64.74004113
      1.00616114	   4271.68374808	   1843.14150182	      6.48690779	     64.92469487
      1.00633961	   4273.31303559	   1843.90633369	      6.44677548	     65.10376489
      1.00651808	   4274.91865586	   1844.66699353	      6.40706400	     65.27736799
      1.00669654	   4276.50092929	   1845.42349771	      6.36776725	     65.44562285
      1.00687501	   4278.06017215	   1846.17586250	      6.32887925	     65.60864953
      1.00705347	   4279.59669665	   1846.92410407	      6.29039411	     65.76656896
      1.00723194	   4281.11081103	   1847.66823854	      6.25230607	     65.91950259
      1.00741041	   4282.60281959	   1848.40828196	      6.21460946	     66.06757215
      1.00758887	   4284.07302276	   1849.14425037	      6.17729872	     66.21089852
      1.00776734	   4285.52171719	   1849.87615974	      6.14036837	     66.34960281
      1.00794580	   4286.94919575	   1850.60402606	      6.10381305	     66.48380505
      1.00812427	   4288.35574765	   1851.32786529	      6.06762749	     66.61362425
      1.00830274	   4289.74165842	   1852.04769338	      6.03180650	     66.73917820
      1.00848120	   4291.10721000	   1852.76352631	      5.99634499	     66.86058330
      1.00865967	   4292.45268079	   1853.47538006	      5.96123798	     66.97795440
      1.00883813	   4293.77834568	   1854.18327062	      5.92648053	     67.09140463
      1.00901660	   4295.08447607	   1854.88721399	      5.89206784	     67.20104536
      1.00919507	   4296.37133997	   1855.58722622	      5.85799515	     67.30698600
      1.00937353	   4297.63920201	   1856.28332336	      5.82425781	     67.40933400
      1.00955200	   4298.88832344	   1856.97552151	      5.79085124	     67.50819474
      1.00973046	   4300.11896225	   1857.66383677	      5.75777093	     67.60367150
      1.00990893	   4301.33137313	   1858.34828530	      5.72501247	     67.69586537
      1.01008739	   4302.52580758	   1859.02888327	      5.69257151	     67.78487527
      1.01026586	   4303.70251387	   1859.70564689	      5.66044376	     67.87079802
      1.01044433	   4304.86173713	   1860.37859240	      5.62862504	     67.95372764
      1.01062279	   4306.00371935	   1861.04773607	      5.59711121	     68.03375561
      1.01080126	   4307.12869947	   1861.71309419	      5.56589821	     68.11096991
      1.01097972	   4308.23691334	   1862.37468310	      5.53498204	     68.18545673
      1.01115819	   4309.32859380	   1863.03251914	      5.50435880	     68.25730031
      1.01133666	   4310.40397069	   1863.68661872	      5.47402461	     68.32658294
      1.01151512	   4311.46327090	   1864.33699822	      5.44397567	     68.39338497
      1.01169359	   4312.50671841	   1864.98367409	      5.41420827	     68.45778476
      1.01187205	   4313.53453429	   1865.62666279	      5.38471872	     68.51985875
      1.01205052	   4314.54693674	   1866.26598078	      5.35550342	     68.57968137
      1.01222899	   4315.54414114	   1866.90164456	      5.32655882	     68.63732516
      1.01240745	   4316.52636007	   1867.53367066	      5.29788142	     68.69286069
      1.01258592	   4317.49380334	   1868.16207558	      5.26946779	     68.74635665
      1.01276438	   4318.44667800	   1868.78687588	      5.24131455	     68.79787981
      1.01294285	   4319.38518842	   1869.40808811	      5.21341838	     68.84749509
      1.01312132	   4320.30953626	   1870.02572882	      5.18577600	     68.89526588
      1.01329978	   4321.21992055	   1870.63981460	      5.15838419	     68.94125295
      1.01347825	   4322.11653768	   1871.25036200	      5.13123979	     68.98551601
      1.01365671	   4322.99958146	   1871.85738762	      5.10433969	     69.02811281
      1.01383518	   4323.86924313	   1872.46090802	      5.07768081	     69.06909937
      1.01401365	   4324.72571138	   1873.06093979	      5.05126014	     69.10853004
      1.01419211	   4325.56917241	   1873.65749951	      5.02507471	     69.14645752
      1.01437058	   4326.39980993	   1874.25060374	      4.99912160	     69.18293290
      1.01454904	   4327.21780521	   1874.84026904	      4.97339792	     69.21800570
      1.01472751	   4328.02333707	   1875.42651198	      4.94790086	     69.25172391
      1.01490598	   4328.81658197	   1876.00934910	      4.92262762	     69.28413399
      1.01508444	   4329.59771396	   1876.58879694	      4.89757545	     69.31528098
      1.01526291	   4330.36690477	   1877.16487200	      4.87274166	     69.34520846
      1.01544137	   4331.12432383	   1877.73759081	      4.84812359	     69.37395863
      1.01561984	   4331.87013824	   1878.30696983	      4.82371862	     69.40157235
      1.01579830	   4332.60451288	   1878.87302554	      4.79952418	     69.42808915
      1.01597677	   4333.32761036	   1879.43577438	      4.77553771	     69.45354728
      1.01615524	   4334.03959111	   1879.99523278	      4.75175673	     69.47798376
      1.01633370	   4334.74061336	   1880.55141714	      4.72817878	     69.50143438
      1.01651217	   4335.43083318	   1881.10434382	      4.70480142	     69.52393378
      1.01669063	   4336.11040453	   1881.65402918	      4.68162228	     69.54551543
      1.01686910	   4336.77947923	   1882.20048952	      4.65863900	     69.56621172
      1.01704757	   4337.43820704	   1882.74374115	      4.63584927	     69.58605396
      1.01722603	   4338.08673568	   1883.28380030	      4.61325080	     69.60507240
      1.01740450	   4338.72521081	   1883.82068321	      4.59084135	     69.62329629
      1.01758296	   4339.35377609	   1884.35440606	      4.56861871	     69.64075391
      1.01776143	   4339.97257321	   1884.88498500	      4.54658070	     69.65747259
      1.01793990	   4340.58174190	   1885.41243616	      4.52472517	     69.67347872
      1.01811836	   4341.18141995	   1885.93677560	      4.50305000	     69.68879781
      1.01829683	   4341.77174325	   1886.45801937	      4.48155311	     69.70345451
      1.01847529	   4342.35284579	   1886.97618347	      4.46023245	     69.71747264
      1.01865376	   4342.92485971	   1887.49128384	      4.43908599	     69.73087519
      1.01883223	   4343.48791530	   1888.00333642	      4.41811173	     69.74368439
      1.01901069	   4344.04214106	   1888.51235706	      4.39730772	     69.75592168
      1.01918916	   4344.58766367	   1889.01836161	      4.37667201	     69.76760780
      1.01936762	   4345.12460805	   1889.52136583	      4.35620270	     69.77876276
      1.01954609	   4345.65309736	   1890.02138546	      4.33589790	     69.78940589
      1.01972456	   4346.17325307	   1890.51843620	      4.31575577	     69.79955586
      1.01990302	   4346.68519490	   1891.01253368	      4.29577447	     69.80923067
      1.02008149	   4347.18904093	   1891.50369351	      4.27595221	     69.81844774
      1.02025995	   4347.68490755	   1891.99193121	      4.25628720	     69.82722386
      1.02043842	   4348.17290952	   1892.47726229	      4.23677770	     69.83557524
      1.02061689	   4348.65316000	   1892.95970219	      4.21742199	     69.84351754
      1.02079535	   4349.12577052	   1893.43926629	      4.19821836	     69.85106587
      1.02097382	   4349.59085107	   1893.91596994	      4.17916513	     69.85823481
      1.02115228	   4350.04851007	   1894.38982842	      4.16026065	     69.86503845
      1.02133075	   4350.49885438	   1894.86085697	      4.14150329	     69.87149038
      1.02150922	   4350.94198940	   1895.32907076	      4.12289145	     69.87760370
      1.02168768	   4351.37801898	   1895.79448492	      4.10442353	     69.88339108
      1.02186615	   4351.80704553	   1896.25711452	      4.08609798	     69.88886473
      1.02204461	   4352.22917000	   1896.71697457	      4.06791326	     69.89403643
      1.02222308	   4352.64449189	   1897.17408002	      4.04986784	     69.89891757
      1.02240154	   4353.05310930	   1897.62844578	      4.03196022	     69.90351911
      1.02258001	   4353.45511892	   1898.08008670	      4.01418894	     69.90785164
      1.02275848	   4353.85061606	   1898.52901755	      3.99655252	     69.91192539
      1.02293694	   4354.23969468	   1898.97525307	      3.97904952	     69.91575021
      1.02311541	   4354.62244738	   1899.41880793	      3.96167855	     69.91933562
      1.02329387	   4354.99896547	   1899.85969675	      3.94443818	     69.92269078
      1.02347234	   4355.36933891	   1900.29793406	      3.92732704	     69.92582455
      1.02365081	   4355.73365639	   1900.73353438	      3.91034378	     69.92874547
      1.02382927	   4356.09200535	   1901.16651214	      3.89348704	     69.93146178
      1.02400774	   4356.44447193	   1901.59688170	      3.87675549	     69.93398143
      1.02418620	   4356.79114108	   1902.02465740	      3.86014785	     69.93631207
      1.02436467	   4357.13209650	   1902.44985347	      3.84366280	     69.93846110
      1.02454314	   4357.46742069	   1902.87248413	      3.82729908	     69.94043565
      1.02472160	   4357.79719497	   1903.29256350	      3.81105544	     69.94224260
      1.02490007	   4358.12149949	   1903.71010566	      3.79493063	     69.94388857
      1.02507853	   4358.44041324	   1904.12512462	      3.77892342	     69.94537998
      1.02529305	   4358.81672240	   1904.62065729	      3.75983673	     69.94697679
      1.02550757	   4359.18548976	   1905.11258891	      3.74091614	     69.94836943
      1.02566305	   4359.44813369	   1905.46690716	      3.72730504	     69.94925686
      1.02586026	   4359.77574208	   1905.91362977	      3.71016372	     69.95024129
      1.02605747	   4360.09726403	   1906.35736216	      3.69315832	     69.95107442
      1.02624169	   4360.39218551	   1906.76916925	      3.67739493	     69.95172206
      1.02642590	   4360.68195851	   1907.17839810	      3.66174759	     69.95224900
      1.02662839	   4360.99461314	   1907.62524445	      3.64468128	     69.95269511
      1.02683087	   4361.30124104	   1908.06901353	      3.62775213	     69.95300821
      1.02701302	   4361.57201545	   1908.46561625	      3.61263854	     69.95318147
      1.02719517	   4361.83806279	   1908.85975846	      3.59763358	     69.95325662
      1.02739826	   4362.12920270	   1909.29632232	      3.58103058	     69.95322994
      1.02760135	   4362.41464832	   1909.72986441	      3.56455976	     69.95309224
      1.02777313	   4362.65171011	   1910.09422293	      3.55073031	     69.95289316
      1.02798086	   4362.93309855	   1910.53196307	      3.53413097	     69.95255606
      1.02818858	   4363.20880623	   1910.96659961	      3.51766551	     69.95211850
      1.02833071	   4363.39422764	   1911.26221119	      3.50647577	     69.95176391
      1.02854103	   4363.66388247	   1911.69702788	      3.49002967	     69.95116072
      1.02875136	   4363.92797429	   1912.12871877	      3.47371667	     69.95046824
      1.02890921	   4364.12257952	   1912.45066955	      3.46155997	     69.94989281
      1.02906706	   4364.31414367	   1912.77088003	      3.44947677	     69.94927172
      1.02925437	   4364.53756104	   1913.14859757	      3.43523324	     69.94847809
      1.02944168	   4364.75681422	   1913.52389130	      3.42109127	     69.94762583
      1.02962329	   4364.96548089	   1913.88546909	      3.40747545	     69.94674626
      1.02980490	   4365.17034837	   1914.24479482	      3.39395322	     69.94581685
      1.03000188	   4365.38832030	   1914.63199513	      3.37939151	     69.94475531
      1.03019886	   4365.60195863	   1915.01657787	      3.36493768	     69.94364100
      1.03035655	   4365.76991046	   1915.32258268	      3.35344357	     69.94271287
      1.03056616	   4365.98898384	   1915.72676549	      3.33827025	     69.94143215
      1.03077577	   4366.20337079	   1916.12803726	      3.32321549	     69.94010065
      1.03093793	   4366.36605291	   1916.43647538	      3.31164966	     69.93903779
      1.03110008	   4366.52601397	   1916.74319195	      3.30015339	     69.93794775
      1.03127725	   4366.69771527	   1917.07634921	      3.28767154	     69.93672731
      1.03145441	   4366.86625582	   1917.40747344	      3.27527127	     69.93547770
      1.03164639	   4367.04537061	   1917.76399967	      3.26192550	     69.93409254
      1.03183837	   4367.22088373	   1918.11816678	      3.24867369	     69.93267695
      1.03198517	   4367.35268857	   1918.38738720	      3.23860392	     69.93157523
      1.03219764	   4367.53984635	   1918.77465579	      3.22412389	     69.92995264
      1.03241011	   4367.72278691	   1919.15908553	      3.20975572	     69.92829909
      1.03255015	   4367.84108278	   1919.41090709	      3.20034671	     69.92719356
      1.03269018	   4367.95759868	   1919.66150945	      3.19098540	     69.92607618
      1.03287812	   4368.11120653	   1919.99592871	      3.17849624	     69.92455908
      1.03306605	   4368.26169104	   1920.32817481	      3.16609159	     69.92302317
      1.03322836	   4368.38917914	   1920.61338178	      3.15544563	     69.92168260
      1.03342783	   4368.54274852	   1920.96167413	      3.14244771	     69.92001862
      1.03366832	   4368.72343663	   1921.37841433	      3.12689907	     69.91799002
      1.03390881	   4368.89932644	   1921.79168520	      3.11148336	     69.91593935
      1.03406000	   4369.00748754	   1922.04973323	      3.10185924	     69.91463995
      1.03424385	   4369.13653561	   1922.36168955	      3.09022590	     69.91305023
      1.03448763	   4369.30353667	   1922.77229054	      3.07491582	     69.91092740
      1.03464183	   4369.40678099	   1923.03020923	      3.06529968	     69.90957681
      1.03479603	   4369.50819997	   1923.28674542	      3.05573558	     69.90822084
      1.03495023	   4369.60781843	   1923.54190632	      3.04622312	     69.90685992
      1.03513424	   4369.72436997	   1923.84460815	      3.03493860	     69.90523014
      1.03531825	   4369.83842625	   1924.14537273	      3.02372639	     69.90359483
      1.03547962	   4369.93641932	   1924.40753481	      3.01395314	     69.90215687
      1.03568182	   4370.05657978	   1924.73396402	      3.00178366	     69.90035061
      1.03593360	   4370.20217774	   1925.13722214	      2.98674896	     69.89809595
      1.03620115	   4370.35209995	   1925.56187476	      2.97091483	     69.89569508
      1.03633136	   4370.42330187	   1925.76710350	      2.96326155	     69.89452545
      1.03648770	   4370.50729713	   1926.01229039	      2.95411730	     69.89312037
      1.03669387	   4370.61559372	   1926.33357109	      2.94213345	     69.89126694
      1.03690004	   4370.72112840	   1926.65253970	      2.93023371	     69.88941356
      1.03704099	   4370.79171027	   1926.86928532	      2.92214621	     69.88814694
      1.03718194	   4370.86103709	   1927.08496241	      2.91409736	     69.88688092
      1.03734957	   4370.94186970	   1927.34007763	      2.90457500	     69.88537639
      1.03756026	   4371.04100980	   1927.65860037	      2.89268308	     69.88348764
      1.03784263	   4371.16966461	   1928.08181171	      2.87687723	     69.88096136
      1.03797238	   4371.22719126	   1928.27487315	      2.86966466	     69.87980281
      1.03812949	   4371.29552748	   1928.50747621	      2.86097282	     69.87840221
      1.03832465	   4371.37842417	   1928.79462773	      2.85023942	     69.87666614
      1.03853369	   4371.46480588	   1929.10001807	      2.83882009	     69.87481174
      1.03874273	   4371.54873729	   1929.40316911	      2.82747994	     69.87296309
      1.03888756	   4371.60547238	   1929.61190494	      2.81966881	     69.87168592
      1.03903240	   4371.66106450	   1929.81957815	      2.81189507	     69.87041191
      1.03919786	   4371.72319317	   1930.05554438	      2.80305922	     69.86896048
      1.03940636	   4371.79940402	   1930.35090767	      2.79199446	     69.86713820
      1.03960562	   4371.87011419	   1930.63116950	      2.78149026	     69.86540376
      1.03980488	   4371.93878029	   1930.90946624	      2.77105448	     69.86367665
      1.03996159	   4371.99136828	   1931.12696760	      2.76289463	     69.86232372
      1.04011830	   4372.04272765	   1931.34326750	      2.75477641	     69.86097567
      1.04029074	   4372.09783567	   1931.57988209	      2.74589163	     69.85949826
      1.04046317	   4372.15149447	   1931.81505755	      2.73705648	     69.85802712
      1.04063221	   4372.20270958	   1932.04422149	      2.72844277	     69.85659121
      1.04080126	   4372.25256936	   1932.27201761	      2.71987602	     69.85516165
      1.04097100	   4372.30128708	   1932.49938145	      2.71132093	     69.85373281
      1.04114074	   4372.34867476	   1932.72538134	      2.70281245	     69.85231068
      1.04130793	   4372.39406731	   1932.94666734	      2.69447673	     69.85091661
      1.04147512	   4372.43820360	   1933.16664442	      2.68618554	     69.84952931
      1.04164216	   4372.48105892	   1933.38511720	      2.67794619	     69.84815024
      1.04180920	   4372.52269320	   1933.60229763	      2.66975062	     69.84677816
      1.04197465	   4372.56274071	   1933.81614122	      2.66167598	     69.84542622
      1.04214010	   4372.60162157	   1934.02873063	      2.65364365	     69.84408134
      1.04230567	   4372.63937591	   1934.24022651	      2.64564750	     69.84274272
      1.04247124	   4372.67599216	   1934.45047983	      2.63769309	     69.84141135
      1.04263546	   4372.71119917	   1934.65780519	      2.62984419	     69.84009813
      1.04279969	   4372.74531537	   1934.86392115	      2.62203577	     69.83879221
      1.04296415	   4372.77840042	   1935.06913520	      2.61425609	     69.83749185
      1.04312862	   4372.81041952	   1935.27314919	      2.60651642	     69.83619896
      1.04329309	   4372.84138399	   1935.47596919	      2.59881645	     69.83491370
      1.04345756	   4372.87130992	   1935.67760193	      2.59115591	     69.83363605
      1.04362202	   4372.90020808	   1935.87805337	      2.58353450	     69.83236615
      1.04378649	   4372.92809445	   1936.07733023	      2.57595194	     69.83110398
      1.04395096	   4372.95497911	   1936.27543835	      2.56840795	     69.82984967
      1.04411543	   4372.98087811	   1936.47238443	      2.56090226	     69.82860320
      1.04427989	   4373.00580066	   1936.66817418	      2.55343458	     69.82736470
      1.04444436	   4373.02976310	   1936.86281432	      2.54600465	     69.82613412
      1.04460883	   4373.05277355	   1937.05631038	      2.53861219	     69.82491160
      1.04477329	   4373.07484891	   1937.24866916	      2.53125693	     69.82369708
      1.04491350	   4373.09293437	   1937.41175703	      2.52501591	     69.82266815
      1.04505370	   4373.11035585	   1937.57402649	      2.51880157	     69.82164509
      1.04523584	   4373.13200455	   1937.78360429	      2.51076848	     69.82032497
      1.04541797	   4373.15256023	   1937.99181537	      2.50277979	     69.81901483
      1.04555166	   4373.16695979	   1938.14378786	      2.49694372	     69.81805956
      1.04568536	   4373.18078509	   1938.29503148	      2.49113126	     69.81710970
      1.04586961	   4373.19890573	   1938.50227897	      2.48315923	     69.81580961
      1.04605386	   4373.21596173	   1938.70815628	      2.47523142	     69.81451985
      1.04618810	   4373.22772387	   1938.85729176	      2.46948319	     69.81358678
      1.04632233	   4373.23893519	   1939.00570750	      2.46375810	     69.81265921
      1.04650685	   4373.25345469	   1939.20854381	      2.45592620	     69.81139329
      1.04669137	   4373.26695845	   1939.41003420	      2.44813745	     69.81013781
      1.04682115	   4373.27585321	   1939.55095221	      2.44268482	     69.80926109
      1.04695093	   4373.28425802	   1939.69121120	      2.43725326	     69.80838955
      1.04713592	   4373.29539805	   1939.88999637	      2.42954753	     69.80715631
      1.04732090	   4373.30556595	   1940.08745616	      2.42188403	     69.80593362
      1.04745064	   4373.31212221	   1940.22515847	      2.41653422	     69.80508245
      1.04758038	   4373.31821226	   1940.36221552	      2.41120492	     69.80423646
      1.04776611	   4373.32612542	   1940.55729408	      2.40361150	     69.80303454
      1.04795183	   4373.33310569	   1940.75106380	      2.39605953	     69.80184327
      1.04807678	   4373.33728104	   1940.88069697	      2.39100182	     69.80104787
      1.04820173	   4373.34104463	   1941.00974372	      2.38596263	     69.80025727
      1.04838627	   4373.34585547	   1941.19925863	      2.37855417	     69.79909855
      1.04857080	   4373.34978839	   1941.38750712	      2.37118559	     69.79795035
      1.04869990	   4373.35202212	   1941.51845070	      2.36605430	     69.79715343
      1.04882900	   4373.35383696	   1941.64878084	      2.36094229	     69.79636163
      1.04901573	   4373.35572661	   1941.83621758	      2.35358184	     69.79522548
      1.04917638	   4373.35666683	   1941.99646380	      2.34728104	     69.79425659
      1.04933704	   4373.35697825	   1942.15577404	      2.34100950	     69.79329572
      1.04949770	   4373.35667275	   1942.31415378	      2.33476703	     69.79234276
      1.04963000	   4373.35595960	   1942.44388552	      2.32964796	     69.79156403
      1.04976230	   4373.35483714	   1942.57299215	      2.32454837	     69.79079065
      1.04996546	   4373.35232241	   1942.77002884	      2.31675543	     69.78961364
      1.05008966	   4373.35032096	   1942.88977141	      2.31201343	     69.78890027
      1.05021386	   4373.34796900	   1943.00897087	      2.30728827	     69.78819167
      1.05039743	   4373.34386043	   1943.18416135	      2.30033502	     69.78715301
      1.05066317	   4373.33659639	   1943.43568345	      2.29033401	     69.78566774
      1.05078748	   4373.33267039	   1943.55250306	      2.28568158	     69.78498040
      1.05093842	   4373.32745847	   1943.69364089	      2.28005425	     69.78415208
      1.05111171	   4373.32087920	   1943.85470398	      2.27362376	     69.78320975
      1.05128499	   4373.31367235	   1944.01474486	      2.26722473	     69.78227654
      1.05142650	   4373.30732510	   1944.14468789	      2.26202213	     69.78152123
      1.05156801	   4373.30056980	   1944.27395616	      2.25684024	     69.78077196
      1.05175016	   4373.29127802	   1944.43935559	      2.25020066	     69.77981649
      1.05188194	   4373.28414434	   1944.55832736	      2.24541824	     69.77913145
      1.05201372	   4373.27666663	   1944.67672223	      2.24065346	     69.77845168
      1.05218110	   4373.26668018	   1944.82628239	      2.23462642	     69.77759574
      1.05234574	   4373.25633043	   1944.97247963	      2.22872611	     69.77676213
      1.05251037	   4373.24546534	   1945.11779031	      2.22285282	     69.77593663
      1.05265755	   4373.23531873	   1945.24695214	      2.21762479	     69.77520551
      1.05280473	   4373.22477045	   1945.37541256	      2.21241810	     69.77448084
      1.05295191	   4373.21382252	   1945.50317455	      2.20723262	     69.77376265
      1.05309909	   4373.20248153	   1945.63024172	      2.20206822	     69.77305087
      1.05325998	   4373.18963703	   1945.76835718	      2.19644661	     69.77228017
      1.05342088	   4373.17633402	   1945.90565057	      2.19084990	     69.77151708
      1.05355513	   4373.16488465	   1946.01957904	      2.18619905	     69.77088628
      1.05368937	   4373.15312330	   1946.13294064	      2.18156534	     69.77026076
      1.05387079	   4373.13673614	   1946.28523745	      2.17533054	     69.76942391
      1.05400396	   4373.12435262	   1946.39637926	      2.17077354	     69.76881573
      1.05413713	   4373.11166994	   1946.50697090	      2.16623310	     69.76821278
      1.05429936	   4373.09582250	   1946.64095448	      2.16072418	     69.76748524
      1.05445749	   4373.07995856	   1946.77077516	      2.15537782	     69.76678350
      1.05461562	   4373.06368992	   1946.89983179	      2.15005442	     69.76608900
      1.05477375	   4373.04701851	   1947.02812782	      2.14475383	     69.76540180
      1.05490637	   4373.03273293	   1947.13514171	      2.14032591	     69.76483102
      1.05503899	   4373.01816998	   1947.24162557	      2.13591385	     69.76426535
      1.05517161	   4373.00333450	   1947.34758196	      2.13151759	     69.76370474
      1.05535272	   4372.98263679	   1947.49143622	      2.12553905	     69.76294732
      1.05549682	   4372.96581544	   1947.60518795	      2.12080343	     69.76235143
      1.05564091	   4372.94868109	   1947.71832576	      2.11608612	     69.76176152
      1.05578500	   4372.93123973	   1947.83085288	      2.11138702	     69.76117752
      1.05592909	   4372.91349236	   1947.94277179	      2.10670603	     69.76059946
      1.05607318	   4372.89544431	   1948.05408558	      2.10204306	     69.76470296
      1.05624810	   4372.87313300	   1948.18840377	      2.09640656	     69.81261967
      1.05637076	   4372.85722875	   1948.28207299	      2.09246940	     69.87581094
      1.05649343	   4372.84111189	   1948.37530955	      2.08854508	     69.96296978
      1.05666291	   4372.81850133	   1948.50341729	      2.08314423	     70.12208300
      1.05682693	   4372.79624332	   1948.62662007	      2.07794041	     70.31787929
      1.05700133	   4372.77217765	   1948.75678728	      2.07243189	     70.57000808
      1.05713295	   4372.75374626	   1948.85445070	      2.06829167	     70.78949750
      1.05726456	   4372.73508737	   1948.95162881	      2.06416580	     71.03350171
      1.05744298	   4372.70943081	   1949.08259751	      2.05859534	     71.40242520
      1.05757163	   4372.69067923	   1949.17648060	      2.05459513	     71.69494685
      1.05770027	   4372.67171631	   1949.26990663	      2.05060841	     72.00909876
      1.05786098	   4372.64773710	   1949.38597564	      2.04564706	     72.43113502
      1.05801541	   4372.62439170	   1949.49685112	      2.04089891	     72.86681863
      1.05816985	   4372.60075668	   1949.60707860	      2.03616988	     73.33113442
      1.05830799	   4372.57937069	   1949.70513134	      2.03195585	     73.77003247
      1.05844613	   4372.55775966	   1949.80267111	      2.02775696	     74.23056368
      1.05858427	   4372.53592432	   1949.89970019	      2.02357314	     74.71214592
      1.05872242	   4372.51386937	   1949.99622145	      2.01940429	     75.21420022
      1.05888776	   4372.48718451	   1950.11108688	      2.01443405	     75.84124160
      1.05902934	   4372.46409414	   1950.20886446	      2.01019534	     76.40005295
      1.05917091	   4372.44078086	   1950.30611727	      2.00597211	     76.97847939
      1.05931248	   4372.41725062	   1950.40284856	      2.00176428	     77.57595409
      1.05945406	   4372.39350394	   1950.49906082	      1.99757177	     78.19192720
      1.05959563	   4372.36954638	   1950.59475727	      1.99339450	     78.82586572
      1.05973720	   4372.34537870	   1950.68994046	      1.98923240	     79.47725391
      1.05987878	   4372.32100618	   1950.78461359	      1.98508538	     80.14559298
      1.06002035	   4372.29642974	   1950.87877923	      1.98095337	     80.83040125
      1.06016192	   4372.27165445	   1950.97244059	      1.97683629	     81.53121336
      1.06030350	   4372.24668132	   1951.06560025	      1.97273407	     82.24758142
      1.06044507	   4372.22151524	   1951.15826141	      1.96864662	     82.97907299
      1.06058664	   4372.19615726	   1951.25042668	      1.96457387	     83.72527182
      1.06072821	   4372.17061217	   1951.34209924	      1.96051575	     84.48577703
      1.06086979	   4372.14488097	   1951.43328171	      1.95647217	     85.26020290
      1.06101136	   4372.11896841	   1951.52397727	      1.95244308	     86.04817821
      1.06115293	   4372.09287540	   1951.61418852	      1.94842839	     86.84934597
      1.06129451	   4372.06660666	   1951.70391865	      1.94442803	     87.66336269
      1.06143608	   4372.04016299	   1951.79317027	      1.94044193	     88.48989819
      1.06157765	   4372.01354914	   1951.88194653	      1.93647001	     89.32863475
      1.06171923	   4371.98676571	   1951.97025004	      1.93251221	     90.17926693
      1.06186080	   4371.95981755	   1952.05808396	      1.92856845	     91.04150081
      1.06200237	   4371.93270501	   1952.14545085	      1.92463866	     91.91505371
      1.06214394	   4371.90543309	   1952.23235390	      1.92072277	     92.79965348
      1.06228552	   4371.87800180	   1952.31879560	      1.91682072	     93.69503827
      1.06242709	   4371.85041640	   1952.40477920	      1.91293242	     94.60095580
      1.06256866	   4371.82267647	   1952.49030709	      1.90905782	     95.51716319
      1.06271024	   4371.79478762	   1952.57538257	      1.90519684	     96.44342619
      1.06285181	   4371.76674885	   1952.66000794	      1.90134941	     97.37951917
      1.06299338	   4371.73856632	   1952.74418658	      1.89751548	     98.32522420
      1.06311955	   4371.71332880	   1952.81882780	      1.89411017	     99.17591948
      1.06324571	   4371.68798030	   1952.89311839	      1.89071548	    100.03393725
      1.06340520	   4371.65577581	   1952.98653670	      1.88643905	    101.12889893
      1.06354095	   4371.62823072	   1953.06560969	      1.88281257	    102.06966855
      1.06367670	   4371.60056054	   1953.14428388	      1.87919820	    103.01839422
      1.06381244	   4371.57276979	   1953.22256205	      1.87559587	    103.97491850
      1.06394819	   4371.54485811	   1953.30044626	      1.87200553	    104.93908891
      1.06408394	   4371.51682938	   1953.37793920	      1.86842713	    105.91075733
      1.06421968	   4371.48868369	   1953.45504297	      1.86486060	    106.88978006
      1.06435543	   4371.46042442	   1953.53176017	      1.86130589	    107.87601740
      1.06452879	   4371.42417035	   1953.62917547	      1.85678334	    109.14579648
      1.06464018	   4371.40078172	   1953.69144125	      1.85388745	    109.96765620
      1.06475157	   4371.37731867	   1953.75345134	      1.85099940	    110.79409879
      1.06492285	   4371.34110209	   1953.84830087	      1.84657405	    112.07359583
      1.06506079	   4371.31181079	   1953.92425972	      1.84302319	    113.11170691
      1.06530222	   4371.26029002	   1954.05627514	      1.83683715	    114.94446211
      1.06544629	   4371.22939283	   1954.13450006	      1.83316278	    116.04758987
      1.06559208	   4371.19801188	   1954.21324002	      1.82945749	    117.17090479
      1.06573787	   4371.16651989	   1954.29156080	      1.82576520	    118.30113307
      1.06586381	   4371.13922654	   1954.35887889	      1.82258620	    119.28289364
      1.06598974	   4371.11185312	   1954.42588803	      1.81941682	    120.26963348
      1.06614490	   4371.07801721	   1954.50802257	      1.81552520	    121.49205250
      1.06627726	   4371.04905963	   1954.57772278	      1.81221681	    122.54062649
      1.06640962	   4371.02001516	   1954.64708760	      1.80891888	    123.59441586
      1.06654198	   4370.99088753	   1954.71611936	      1.80563137	    124.65333310
      1.06667434	   4370.96167599	   1954.78481973	      1.80235424	    125.71729261
      1.06680670	   4370.93238348	   1954.85319092	      1.79908744	    126.78621034
      1.06697327	   4370.89540502	   1954.93876699	      1.79499095	    128.13830096
      1.06708715	   4370.87005086	   1954.99698195	      1.79219938	    129.06713210
      1.06720104	   4370.84463789	   1955.05495740	      1.78941534	    129.99944763
      1.06736241	   4370.80853252	   1955.13669725	      1.78548340	    131.32634536
      1.06751540	   4370.77419906	   1955.21375118	      1.78176963	    132.59053592
      1.06766838	   4370.73976745	   1955.29038149	      1.77806926	    133.86068471
      1.06778908	   4370.71253334	   1955.35053955	      1.77515937	    134.86686494
      1.06790977	   4370.68524043	   1955.41043719	      1.77225776	    135.87662862
      1.06807057	   4370.64878451	   1955.48983824	      1.76840462	    137.22744711
      1.06819955	   4370.61947158	   1955.55319179	      1.76532472	    138.31531665
      1.06832852	   4370.59009212	   1955.61625292	      1.76225414	    139.40707377
      1.06845749	   4370.56064921	   1955.67902359	      1.75919283	    140.50265627
      1.06861496	   4370.52461421	   1955.75527070	      1.75546768	    141.84538847
      1.06873537	   4370.49699963	   1955.81328216	      1.75262861	    142.87578529
      1.06885577	   4370.46933026	   1955.87104467	      1.74979750	    143.90935108
      1.06900432	   4370.43511932	   1955.94197205	      1.74631539	    145.18887553
      1.06914479	   4370.40269681	   1956.00869421	      1.74303388	    146.40304467
      1.06928526	   4370.37020565	   1956.07508390	      1.73976308	    147.62131207
      1.06942573	   4370.33764412	   1956.14114272	      1.73650293	    148.84360658
      1.06954683	   4370.30951994	   1956.19782864	      1.73370087	    149.90052923
      1.06966793	   4370.28134481	   1956.25427141	      1.73090665	    150.96034866
      1.06978903	   4370.25312129	   1956.31047256	      1.72812026	    152.02302121
      1.06996716	   4370.21151611	   1956.39270677	      1.72403566	    153.59129085
      1.07007770	   4370.18564642	   1956.44347943	      1.72150930	    154.56751589
      1.07018825	   4370.15973661	   1956.49405404	      1.71898937	    155.54599959
      1.07035196	   4370.12129549	   1956.56859001	      1.71526929	    156.99914904
      1.07050428	   4370.08545409	   1956.63755376	      1.71182063	    158.35547629
      1.07065659	   4370.04954266	   1956.70614869	      1.70838401	    159.71586806
      1.07077429	   4370.02174563	   1956.75889879	      1.70573683	    160.76974108
      1.07089198	   4369.99390840	   1956.81143125	      1.70309678	    161.82595964
      1.07105092	   4369.95624921	   1956.88203151	      1.69954269	    163.25602531
      1.07117810	   4369.92606325	   1956.93824200	      1.69670804	    164.40332079
      1.07130528	   4369.89582987	   1956.99420228	      1.69388160	    165.55321956
      1.07143246	   4369.86555179	   1957.04991400	      1.69106333	    166.70568006
      1.07158509	   4369.82915579	   1957.11644458	      1.68769200	    168.09202223
      1.07170444	   4369.80065241	   1957.16822203	      1.68506390	    169.17856567
      1.07182378	   4369.77210929	   1957.21978392	      1.68244290	    170.26725401
      1.07196837	   4369.73747915	   1957.28196407	      1.67927706	    171.58902284
      1.07211296	   4369.70279282	   1957.34383139	      1.67612156	    172.91383627
      1.07223821	   4369.67270094	   1957.39717654	      1.67339623	    174.06395436
      1.07236347	   4369.64256743	   1957.45028944	      1.67067861	    175.21628054
      1.07248873	   4369.61239500	   1957.50317160	      1.66796864	    176.37077985
      1.07264064	   4369.57574837	   1957.56699807	      1.66469228	    177.77380720
      1.07276044	   4369.54681010	   1957.61709433	      1.66211645	    178.88240046
      1.07288023	   4369.51783559	   1957.66698264	      1.65954754	    179.99288373
      1.07300003	   4369.48882701	   1957.71666429	      1.65698552	    181.10522831
      1.07317382	   4369.44668121	   1957.78837377	      1.65328091	    182.72220242
      1.07328262	   4369.42026028	   1957.83304942	      1.65096892	    183.73645383
      1.07339143	   4369.39381081	   1957.87755713	      1.64866254	    184.75216403
      1.07355185	   4369.35476412	   1957.94287539	      1.64527219	    186.25235872
      1.07369913	   4369.31886322	   1958.00252654	      1.64217014	    187.63239427
      1.07384642	   4369.28291474	   1958.06187548	      1.63907825	    189.01496451
      1.07396283	   4369.25446770	   1958.10856887	      1.63664174	    190.10943876
      1.07407923	   4369.22599205	   1958.15507552	      1.63421151	    191.20544386
      1.07423238	   4369.18848358	   1958.21597691	      1.63102382	    192.64965631
      1.07435887	   4369.15746583	   1958.26603856	      1.62839901	    193.84446967
      1.07448537	   4369.12641307	   1958.31588279	      1.62578153	    195.04100169
      1.07461186	   4369.09532796	   1958.36551103	      1.62317136	    196.23922470
      1.07473835	   4369.06420890	   1958.41492406	      1.62056847	    197.43911170
      1.07486485	   4369.03305796	   1958.46412321	      1.61797283	    198.64063594
      1.07501931	   4368.99497490	   1958.52391096	      1.61481310	    200.10998707
      1.07513085	   4368.96744440	   1958.56689132	      1.61253792	    201.17256598
      1.07524240	   4368.93988829	   1958.60970766	      1.61026831	    202.23635587
      1.07539211	   4368.90286615	   1958.66691759	      1.60723086	    203.66599976
      1.07553083	   4368.86852442	   1958.71966395	      1.60442542	    204.99250540
      1.07566954	   4368.83414709	   1958.77216098	      1.60162848	    206.32079043
      1.07579018	   4368.80421739	   1958.81761710	      1.59920278	    207.47745911
      1.07591083	   4368.77426167	   1958.86288656	      1.59678347	    208.63542996
      1.07603147	   4368.74427829	   1958.90796995	      1.59437051	    209.79468323
      1.07618265	   4368.70666804	   1958.96420486	      1.59135567	    211.24917561
      1.07630936	   4368.67511381	   1959.01111302	      1.58883652	    212.46969795
      1.07643607	   4368.64353200	   1959.05781934	      1.58632430	    213.69156481
      1.07656278	   4368.61192073	   1959.10432449	      1.58381898	    214.91475483
      1.07668949	   4368.58028234	   1959.15062973	      1.58132052	    216.13924679
      1.07681620	   4368.54861518	   1959.19673576	      1.57882891	    217.36502001
      1.07694290	   4368.51692136	   1959.24264379	      1.57634412	    218.59205397
      1.07706961	   4368.48519941	   1959.28835452	      1.57386612	    219.82032869
      1.07719632	   4368.45345129	   1959.33386916	      1.57139488	    221.04982433
      1.07732303	   4368.42167565	   1959.37918839	      1.56893037	    222.28052159
      1.07744974	   4368.38987432	   1959.42431339	      1.56647258	    223.51240129
      1.07757644	   4368.35804604	   1959.46924485	      1.56402148	    224.74544476
      1.07770315	   4368.32619254	   1959.51398392	      1.56157703	    225.97963348
      1.07785665	   4368.28756939	   1959.56792444	      1.55862469	    227.47624688
      1.07796327	   4368.26071883	   1959.60523029	      1.55657953	    228.51684001
      1.07806990	   4368.23384942	   1959.64240163	      1.55453903	    229.55820573
      1.07822253	   4368.19535738	   1959.69537731	      1.55162626	    231.05017657
      1.07836316	   4368.15985852	   1959.74394774	      1.54895082	    232.42623821
      1.07850380	   4368.12433065	   1959.79228807	      1.54628339	    233.80357807
      1.07861815	   4368.09541735	   1959.83142771	      1.54412020	    234.92451151
      1.07873251	   4368.06648558	   1959.87041668	      1.54196227	    236.04626368
      1.07887860	   4368.02949821	   1959.92000391	      1.53921328	    237.48039768
      1.07900364	   4367.99781563	   1959.96225387	      1.53686708	    238.70895182
      1.07912868	   4367.96610913	   1960.00432589	      1.53452709	    239.93843918
      1.07925371	   4367.93438135	   1960.04622116	      1.53219328	    241.16884532
      1.07937875	   4367.90263019	   1960.08794014	      1.52986564	    242.40015629
      1.07950379	   4367.87085806	   1960.12948397	      1.52754413	    243.63235814
      1.07962883	   4367.83906304	   1960.17085314	      1.52522875	    244.86543741
      1.07975387	   4367.80724737	   1960.21204874	      1.52291945	    246.09938062
      1.07987891	   4367.77540927	   1960.25307128	      1.52061623	    247.33417477
      1.08000395	   4367.74355085	   1960.29392183	      1.51831906	    248.56980685
      1.08012899	   4367.71167044	   1960.33460090	      1.51602791	    249.80626432
      1.08025403	   4367.67977004	   1960.37510953	      1.51374276	    251.04353460
      1.08037906	   4367.64784806	   1960.41544824	      1.51146359	    252.28160559
      1.08050410	   4367.61590644	   1960.45561805	      1.50919039	    253.52046517
      1.08062914	   4367.58394362	   1960.49561947	      1.50692311	    254.76010163
      1.08075418	   4367.55196151	   1960.53545352	      1.50466176	    256.00050328
      1.08087922	   4367.51995855	   1960.57512070	      1.50240629	    257.24165883
      1.08100426	   4367.48793668	   1960.61462201	      1.50015669	    258.48355699
      1.08112930	   4367.45589428	   1960.65395794	      1.49791294	    259.72618688
      1.08125434	   4367.42383334	   1960.69312950	      1.49567502	    260.96953759
      1.08137937	   4367.39175218	   1960.73213716	      1.49344291	    262.21359863
      1.08150441	   4367.35965286	   1960.77098192	      1.49121657	    263.45835946
      1.08162945	   4367.32753360	   1960.80966423	      1.48899600	    264.70380999
      1.08175449	   4367.29539657	   1960.84818512	      1.48678117	    265.94994004
      1.08187953	   4367.26323985	   1960.88654499	      1.48457206	    267.19673987
      1.08200457	   4367.23106578	   1960.92474489	      1.48236865	    268.44419965
      1.08212961	   4367.19887223	   1960.96278518	      1.48017092	    269.69231003
      1.08225465	   4367.16666176	   1961.00066694	      1.47797884	    270.94106149
      1.08237969	   4367.13443199	   1961.03839049	      1.47579240	    272.19044503
      1.08250472	   4367.10218577	   1961.07595693	      1.47361158	    273.44045146
      1.08262976	   4367.06992038	   1961.11336653	      1.47143635	    274.69107213
      1.08275480	   4367.03763903	   1961.15062045	      1.46926669	    275.94229814
      1.08287984	   4367.00533859	   1961.18771888	      1.46710259	    277.19412120
      1.08300488	   4366.97302274	   1961.22466303	      1.46494402	    278.44653268
      1.08311654	   4366.94414946	   1961.25752291	      1.46302114	    279.56539507
      1.08322819	   4366.91526379	   1961.29026074	      1.46110264	    280.68471440
      1.08336655	   4366.87945210	   1961.33065717	      1.45873148	    282.07228601
      1.08350490	   4366.84362128	   1961.37086780	      1.45636701	    283.46053995
      1.08360906	   4366.81663112	   1961.40101815	      1.45459130	    284.50613674
      1.08371322	   4366.78963059	   1961.43106413	      1.45281935	    285.55211004
      1.08386673	   4366.74981686	   1961.47515500	      1.45021473	    287.09430626
      1.08399026	   4366.71775959	   1961.51047420	      1.44812454	    288.33598015
      1.08411380	   4366.68568557	   1961.54564816	      1.44603957	    289.57816230
      1.08423734	   4366.65359727	   1961.58067784	      1.44395981	    290.82084584
      1.08436087	   4366.62149235	   1961.61556352	      1.44188525	    292.06402435
      1.08448441	   4366.58937355	   1961.65030618	      1.43981586	    293.30769116
      1.08460794	   4366.55723825	   1961.68490605	      1.43775163	    294.55184012
      1.08473148	   4366.52508946	   1961.71936416	      1.43569254	    295.79646479
      1.08485502	   4366.49292425	   1961.75368067	      1.43363856	    297.04155926
      1.08497855	   4366.46074600	   1961.78785667	      1.43158969	    298.28711729
      1.08510209	   4366.42855134	   1961.82189225	      1.42954590	    299.53313325
      1.08522563	   4366.39634416	   1961.85578857	      1.42750718	    300.77960108
      1.08533433	   4366.36799036	   1961.88549996	      1.42571741	    301.87678267
      1.08544303	   4366.33962664	   1961.91510434	      1.42393153	    302.97430597
      1.08558183	   4366.30339504	   1961.95274799	      1.42165697	    304.37611722
      1.08572062	   4366.26714700	   1961.99021858	      1.41938871	    305.77847186
      1.08582228	   4366.24058477	   1962.01755409	      1.41773132	    306.80596025
      1.08592394	   4366.21401418	   1962.04479757	      1.41607729	    307.83373324
      1.08607863	   4366.17356268	   1962.08607840	      1.41356674	    309.39825937
      1.08620083	   4366.14159468	   1962.11853778	      1.41158906	    310.63457715
      1.08632303	   4366.10961241	   1962.15086555	      1.40961617	    311.87129144
      1.08644523	   4366.07761827	   1962.18306259	      1.40764807	    313.10839744
      1.08656743	   4366.04560997	   1962.21512911	      1.40568474	    314.34589080
      1.08668963	   4366.01359015	   1962.24706601	      1.40372617	    315.58376686
      1.08681183	   4365.98155624	   1962.27887347	      1.40177233	    316.82202147
      1.08693403	   4365.94951118	   1962.31055242	      1.39982322	    318.06065011
      1.08705623	   4365.91745206	   1962.34210298	      1.39787881	    319.29964883
      1.08717842	   4365.88538220	   1962.37352615	      1.39593909	    320.53901325
      1.08730062	   4365.85329826	   1962.40482196	      1.39400404	    321.77873960
      1.08742282	   4365.82120405	   1962.43599148	      1.39207364	    323.01882363
      1.08753031	   4365.79296208	   1962.46330402	      1.39037949	    324.10990526
      1.08763780	   4365.76471192	   1962.49051956	      1.38868891	    325.20125806
      1.08777489	   4365.72866674	   1962.52509045	      1.38653789	    326.59358803
      1.08791198	   4365.69260793	   1962.55950480	      1.38439265	    327.98634984
      1.08801309	   4365.66600175	   1962.58478708	      1.38281410	    329.01386287
      1.08811421	   4365.63938860	   1962.60998495	      1.38123869	    330.04160603
      1.08826568	   4365.59950604	   1962.64757430	      1.37888450	    331.58161787
      1.08838751	   4365.56741591	   1962.67767161	      1.37699604	    332.82064262
      1.08850934	   4365.53531340	   1962.70764754	      1.37511207	    334.05999137
      1.08863117	   4365.50320101	   1962.73750295	      1.37323258	    335.29966073
      1.08875300	   4365.47107620	   1962.76723796	      1.37135754	    336.53964775
      1.08887483	   4365.43894197	   1962.79685349	      1.36948695	    337.77994913
      1.08899666	   4365.40679519	   1962.82634957	      1.36762079	    339.02056209
      1.08911849	   4365.37463956	   1962.85572721	      1.36575904	    340.26148339
      1.08922420	   4365.34672747	   1962.88112248	      1.36414715	    341.33849318
      1.08932991	   4365.31880849	   1962.90642922	      1.36253856	    342.41573112
      1.08946716	   4365.28254891	   1962.93915288	      1.36045504	    343.81463939
      1.08960441	   4365.24627734	   1962.97172845	      1.35837706	    345.21392530
      1.08970370	   4365.22002716	   1962.99520300	      1.35687718	    346.22647170
      1.08980299	   4365.19377115	   1963.01860072	      1.35538018	    347.23921231
      1.08995541	   4365.15345218	   1963.05436898	      1.35308772	    348.79423235
      1.09007636	   4365.12144605	   1963.08262549	      1.35127330	    350.02856151
      1.09019732	   4365.08942900	   1963.11076904	      1.34946310	    351.26317152
      1.09031827	   4365.05740348	   1963.13880045	      1.34765711	    352.49805986
      1.09043923	   4365.02536695	   1963.16671979	      1.34585532	    353.73322444
      1.09056019	   4364.99332242	   1963.19452794	      1.34405770	    354.96866278
      1.09068114	   4364.96126672	   1963.22222489	      1.34226426	    356.20437295
      1.09078940	   4364.93256914	   1963.24692132	      1.34066258	    357.31061368
      1.09089766	   4364.90386296	   1963.27152939	      1.33906421	    358.41706894
      1.09100592	   4364.87515003	   1963.29604968	      1.33746915	    359.52373710
      1.09115859	   4364.83464609	   1963.33047914	      1.33522542	    361.08470937
      1.09126466	   4364.80649736	   1963.35429802	      1.33367037	    362.16948152
      1.09137073	   4364.77834086	   1963.37803347	      1.33211847	    363.25445357
      1.09150765	   4364.74198606	   1963.40854940	      1.33011985	    364.65526585
      1.09164457	   4364.70561893	   1963.43892751	      1.32812644	    366.05640642
      1.09174542	   4364.67882494	   1963.46121662	      1.32666141	    367.08869937
      1.09184627	   4364.65202397	   1963.48343149	      1.32519918	    368.12116805
      1.09198633	   4364.61479721	   1963.51415806	      1.32317328	    369.55520571
      1.09211302	   4364.58111151	   1963.54183112	      1.32134528	    370.85272416
      1.09223971	   4364.54741764	   1963.56938884	      1.31952166	    372.15051418
      1.09235079	   4364.51786631	   1963.59345654	      1.31792632	    373.28863343
      1.09246188	   4364.48830911	   1963.61743634	      1.31633432	    374.42695883
      1.09257296	   4364.45874430	   1963.64132829	      1.31474566	    375.56548936
      1.09271097	   4364.42200282	   1963.67089122	      1.31277647	    376.98034022
      1.09282518	   4364.39159009	   1963.69525314	      1.31115081	    378.15138004
      1.09293939	   4364.36117134	   1963.71952360	      1.30952865	    379.32263270
      1.09305360	   4364.33074474	   1963.74370268	      1.30790997	    380.49409721
      1.09316781	   4364.30031192	   1963.76779096	      1.30629477	    381.66577233
      1.09330749	   4364.26308224	   1963.79712775	      1.30432408	    383.09901724
      1.09341162	   4364.23532158	   1963.81891108	      1.30285826	    384.16772065
      1.09351575	   4364.20755438	   1963.84061962	      1.30139530	    385.23659649
      1.09365010	   4364.17172157	   1963.86851825	      1.29951201	    386.61591603
      1.09378445	   4364.13587868	   1963.89629345	      1.29763344	    387.99551969
      1.09388746	   4364.10839113	   1963.91750721	      1.29619623	    389.05352659
      1.09399047	   4364.08089735	   1963.93864893	      1.29476179	    390.11169897
      1.09412457	   4364.04510197	   1963.96606160	      1.29289872	    391.48935297
      1.09424689	   4364.01243885	   1963.99096365	      1.29120318	    392.74637904
      1.09436922	   4363.97976960	   1964.01576571	      1.28951149	    394.00363512
      1.09449154	   4363.94709185	   1964.04046781	      1.28782364	    395.26112038
      1.09459763	   4363.91874959	   1964.06180913	      1.28636306	    396.35179005
      1.09470371	   4363.89040102	   1964.08307586	      1.28490535	    397.44263071
      1.09480979	   4363.86204785	   1964.10426852	      1.28345051	    398.53364165
      1.09496180	   4363.82140697	   1964.13450953	      1.28137065	    400.09739801
      1.09506552	   4363.79367575	   1964.15505411	      1.27995508	    401.16442865
      1.09516923	   4363.76593888	   1964.17552855	      1.27854222	    402.23162030
      1.09530510	   4363.72959367	   1964.20224710	      1.27669530	    403.63001420
      1.09544097	   4363.69323937	   1964.22884628	      1.27485300	    405.02868249
      1.09553842	   4363.66716175	   1964.24785081	      1.27353452	    406.03200295
      1.09563587	   4363.64107913	   1964.26679436	      1.27221840	    407.03546369
      1.09577677	   4363.60336278	   1964.29407552	      1.27031975	    408.48649647
      1.09590260	   4363.56967093	   1964.31833347	      1.26862823	    409.78265429
      1.09602843	   4363.53597357	   1964.34249137	      1.26694062	    411.07904364
      1.09613636	   4363.50706176	   1964.36313428	      1.26549610	    412.19126743
      1.09624430	   4363.47814630	   1964.38370420	      1.26405444	    413.30366065
      1.09635224	   4363.44922557	   1964.40420114	      1.26261562	    414.41622302
      1.09649219	   4363.41171952	   1964.43067046	      1.26075422	    415.85907334
      1.09660403	   4363.38174174	   1964.45173487	      1.25927018	    417.01227338
      1.09671588	   4363.35176014	   1964.47272213	      1.25778917	    418.16565357
      1.09682772	   4363.32177301	   1964.49363228	      1.25631119	    419.31921370
      1.09693956	   4363.29178183	   1964.51446582	      1.25483622	    420.47295328
      1.09707997	   4363.25412090	   1964.54051369	      1.25298867	    421.92170833
      1.09718106	   4363.22700257	   1964.55919341	      1.25166140	    422.96495051
      1.09728216	   4363.19987964	   1964.57781108	      1.25033658	    424.00833859
      1.09741686	   4363.16373444	   1964.60252256	      1.24857508	    425.39883516
      1.09753654	   4363.13161560	   1964.62438560	      1.24701372	    426.63442371
      1.09765622	   4363.09949276	   1964.64616305	      1.24545574	    427.87021551
      1.09777589	   4363.06736376	   1964.66785493	      1.24390114	    429.10621045
      1.09789557	   4363.03523154	   1964.68946200	      1.24234991	    430.34240798
      1.09799618	   4363.00821424	   1964.70756033	      1.24104845	    431.38178030
      1.09809678	   4362.98119461	   1964.72559916	      1.23974936	    432.42129547
      1.09823006	   4362.94539613	   1964.74940346	      1.23803211	    433.79855358
      1.09836333	   4362.90959307	   1964.77310408	      1.23631897	    435.17606186
      1.09845809	   4362.88413096	   1964.78989306	      1.23510337	    436.15567660
      1.09855285	   4362.85866697	   1964.80663007	      1.23388985	    437.13541757
      1.09870000	   4362.81911977	   1964.83251680	      1.23200955	    438.65703462
      1.09881848	   4362.78727362	   1964.85326946	      1.23049922	    439.88241044
      1.09893696	   4362.75542215	   1964.87394151	      1.22899209	    441.10798332
      1.09905544	   4362.72356794	   1964.89453366	      1.22748817	    442.33375292
      1.09916005	   4362.69543833	   1964.91264844	      1.22616298	    443.41617855
      1.09926466	   4362.66730662	   1964.93070140	      1.22484027	    444.49875739
      1.09939097	   4362.63333265	   1964.95241790	      1.22324640	    445.80617381
      1.09951729	   4362.59935539	   1964.97404491	      1.22165613	    447.11381350
      1.09961691	   4362.57255473	   1964.99103797	      1.22040448	    448.14524634
      1.09971653	   4362.54575233	   1965.00797584	      1.21915507	    449.17681797
      1.09985135	   4362.50947364	   1965.03081130	      1.21746767	    450.57314608
      1.09996942	   4362.47769935	   1965.05072707	      1.21599325	    451.79619440
      1.10008749	   4362.44592024	   1965.07056587	      1.21452193	    453.01943785
      1.10020556	   4362.41413913	   1965.09032840	      1.21305370	    454.24287620
      1.10030704	   4362.38682068	   1965.10725220	      1.21179429	    455.29451496
      1.10040851	   4362.35950071	   1965.12412008	      1.21053715	    456.34629773
      1.10053755	   4362.32475634	   1965.14548845	      1.20894184	    457.68395060
      1.10066658	   4362.29000911	   1965.16676703	      1.20735018	    459.02183650
      1.10076314	   4362.26400546	   1965.18263009	      1.20616159	    460.02307100
      1.10085969	   4362.23800058	   1965.19844331	      1.20497503	    461.02443604
      1.10099898	   4362.20047946	   1965.22116896	      1.20326677	    462.46931846
      1.10111695	   4362.16869991	   1965.24033491	      1.20182332	    463.69321345
      1.10123492	   4362.13691615	   1965.25942698	      1.20038287	    464.91730383
      1.10135289	   4362.10513093	   1965.27844588	      1.19894541	    466.14158948
      1.10145322	   4362.07809515	   1965.29456295	      1.19772527	    467.18294895
      1.10155355	   4362.05105830	   1965.31062748	      1.19650728	    468.22444984
      1.10168293	   4362.01618753	   1965.33126688	      1.19493972	    469.56779023
      1.10181231	   4361.98131453	   1965.35181951	      1.19337572	    470.91136622
      1.10190763	   4361.95562192	   1965.36690407	      1.19222587	    471.90126467
      1.10200294	   4361.92992849	   1965.38194196	      1.19107794	    472.89129115
      1.10214317	   4361.89212174	   1965.40398254	      1.18939247	    474.34816254
      1.10226081	   4361.86040355	   1965.42239497	      1.18798171	    475.57054793
      1.10237845	   4361.82868171	   1965.44073679	      1.18657386	    476.79312917
      1.10249609	   4361.79695896	   1965.45900868	      1.18516891	    478.01590621
      1.10259545	   4361.77016268	   1965.47438645	      1.18398453	    479.04881518
      1.10269481	   4361.74336573	   1965.48971470	      1.18280221	    480.08186411
      1.10282428	   4361.70844644	   1965.50961289	      1.18126473	    481.42812596
      1.10295374	   4361.67352555	   1965.52942759	      1.17973072	    482.77462603
      1.10304811	   4361.64806770	   1965.54381845	      1.17861471	    483.75628188
      1.10314248	   4361.62260939	   1965.55816534	      1.17750054	    484.73806458
      1.10328309	   4361.58467378	   1965.57946043	      1.17584382	    486.20114373
      1.10340038	   4361.55302965	   1965.59714877	      1.17446502	    487.42173466
      1.10351767	   4361.52138241	   1965.61476964	      1.17308902	    488.64252252
      1.10363495	   4361.48973478	   1965.63232373	      1.17171583	    489.86350734
      1.10373338	   4361.46317116	   1965.64700452	      1.17056550	    490.88838951
      1.10383182	   4361.43660725	   1965.66163861	      1.16941714	    491.91341079
      1.10396134	   4361.40165250	   1965.68082260	      1.16790913	    493.26232162
      1.10409085	   4361.36669674	   1965.69992628	      1.16640449	    494.61147402
      1.10418433	   4361.34146385	   1965.71366496	      1.16532056	    495.58541541
      1.10427782	   4361.31623083	   1965.72736218	      1.16423838	    496.55948297
      1.10441876	   4361.27818593	   1965.74793434	      1.16261013	    498.02827081
      1.10453569	   4361.24662047	   1965.76493124	      1.16126223	    499.24708945
      1.10465262	   4361.21505240	   1965.78186369	      1.15991704	    500.46610665
      1.10476955	   4361.18348444	   1965.79873237	      1.15857456	    501.68532248
      1.10486709	   4361.15714906	   1965.81275465	      1.15745676	    502.70250271
      1.10496463	   4361.13081373	   1965.82673288	      1.15634084	    503.71982157
      1.10509419	   4361.09583085	   1965.84523177	      1.15486147	    505.07132638
      1.10522375	   4361.06084752	   1965.86365345	      1.15338537	    506.42307662
      1.10531638	   4361.03583626	   1965.87677545	      1.15233214	    507.38957543
      1.10540900	   4361.01082518	   1965.88985835	      1.15128058	    508.35620004
      1.10555026	   4360.97267662	   1965.90973696	      1.14967995	    509.83073073
      1.10566685	   4360.94119349	   1965.92607400	      1.14836191	    511.04783021
      1.10578343	   4360.90970823	   1965.94234949	      1.14704650	    512.26513023
      1.10588829	   4360.88138706	   1965.95693755	      1.14586549	    513.36028574
      1.10599316	   4360.85306409	   1965.97147618	      1.14468659	    514.45560405
      1.10609803	   4360.82474116	   1965.98596583	      1.14350980	    515.55108526
      1.10622832	   4360.78955118	   1966.00389944	      1.14205069	    516.91233116
      1.10633253	   4360.76140477	   1966.01818965	      1.14088594	    518.00130334
      1.10643674	   4360.73325682	   1966.03243183	      1.13972326	    519.09043734
      1.10654095	   4360.70510897	   1966.04662639	      1.13856263	    520.17973328
      1.10667642	   4360.66851463	   1966.06500844	      1.13705685	    521.59608213
      1.10677753	   4360.64120262	   1966.07867600	      1.13593526	    522.65336136
      1.10687864	   4360.61388932	   1966.09229906	      1.13481558	    523.71079397
      1.10700360	   4360.58013476	   1966.10907396	      1.13343449	    525.01781857
      1.10712856	   4360.54637860	   1966.12578147	      1.13205632	    526.32507818
      1.10722379	   4360.52065464	   1966.13846916	      1.13100800	    527.32147161
      1.10731902	   4360.49492950	   1966.15111798	      1.12996136	    528.31800199
      1.10744884	   4360.45985838	   1966.16830015	      1.12853717	    529.67680142
      1.10756541	   4360.42836696	   1966.18366715	      1.12726104	    530.89709039
      1.10768198	   4360.39687626	   1966.19897696	      1.12598741	    532.11758541
      1.10779855	   4360.36538398	   1966.21422949	      1.12471628	    533.33828705
      1.10789627	   4360.33898530	   1966.22697204	      1.12365262	    534.36175798
      1.10799399	   4360.31258553	   1966.23967464	      1.12259069	    535.38537456
      1.10811770	   4360.27916613	   1966.25569834	      1.12124888	    536.68140001
      1.10824141	   4360.24574581	   1966.27165863	      1.11990985	    537.97765958
      1.10834205	   4360.21855717	   1966.28459711	      1.11882251	    539.03242901
      1.10844270	   4360.19136759	   1966.29749389	      1.11773699	    540.08735394
      1.10856427	   4360.15852499	   1966.31301740	      1.11642819	    541.36184989
      1.10868584	   4360.12568153	   1966.32848063	      1.11512204	    542.63657341
      1.10878484	   4360.09893740	   1966.34102874	      1.11406037	    543.67478771
      1.10888384	   4360.07219245	   1966.35353717	      1.11300045	    544.71315341
      1.10900648	   4360.03906156	   1966.36897816	      1.11168983	    545.99969860
      1.10912912	   4360.00593004	   1966.38435882	      1.11038190	    547.28647679
      1.10922788	   4359.97925286	   1966.39670041	      1.10933064	    548.32280200
      1.10932663	   4359.95257499	   1966.40900315	      1.10828112	    549.35927877
      1.10944948	   4359.91939066	   1966.42425317	      1.10697798	    550.64879574
      1.10957232	   4359.88620588	   1966.43944363	      1.10567751	    551.93854788
      1.10967026	   4359.85975016	   1966.45151230	      1.10464258	    552.96699774
      1.10976820	   4359.83329387	   1966.46354336	      1.10360932	    553.99559753
      1.10989175	   4359.79992264	   1966.47866645	      1.10230835	    555.29330686
      1.11001529	   4359.76655114	   1966.49373026	      1.10101004	    556.59125538
      1.11011246	   4359.74030533	   1966.50553710	      1.09999075	    557.61228974
      1.11020963	   4359.71405906	   1966.51730752	      1.09897310	    558.63347251
      1.11033396	   4359.68047739	   1966.53231559	      1.09767336	    559.94032927
      1.11045829	   4359.64689565	   1966.54726461	      1.09637628	    561.24742958
      1.11055452	   4359.62090778	   1966.55879388	      1.09537427	    562.25918927
      1.11065074	   4359.59491956	   1966.57028801	      1.09437386	    563.27109523
      1.11077614	   4359.56105223	   1966.58521538	      1.09307245	    564.59006926
      1.11090155	   4359.52718503	   1966.60008367	      1.09177373	    565.90929226
      1.11099670	   4359.50148956	   1966.61132625	      1.09079008	    566.91044154
      1.11109185	   4359.47579385	   1966.62253503	      1.08980798	    567.91173452
      1.11121861	   4359.44156400	   1966.63741524	      1.08850201	    569.24586719
      1.11134537	   4359.40733449	   1966.65223608	      1.08719876	    570.58025541
      1.11143928	   4359.38197639	   1966.66317872	      1.08623495	    571.56904588
      1.11153319	   4359.35661812	   1966.67408899	      1.08527263	    572.55797695
      1.11166169	   4359.32192478	   1966.68896445	      1.08395836	    573.91125837
      1.11177546	   4359.29120697	   1966.70208551	      1.08279699	    575.10970976
      1.11188923	   4359.26049128	   1966.71515999	      1.08163777	    576.30836791
      1.11200300	   4359.22977554	   1966.72818777	      1.08048070	    577.50723322
      1.11210210	   4359.20302263	   1966.73949815	      1.07947458	    578.55168351
      1.11220120	   4359.17626969	   1966.75077338	      1.07847008	    579.59629126
      1.11230030	   4359.14951829	   1966.76201381	      1.07746721	    580.64105643
      1.11243918	   4359.11203018	   1966.77770749	      1.07606451	    582.10544503
      1.11253812	   4359.08532463	   1966.78884682	      1.07506712	    583.14890713
      1.11263706	   4359.05861933	   1966.79995171	      1.07407133	    584.19252666
      1.11276080	   4359.02522387	   1966.81379150	      1.07282824	    585.49790016
      1.11287189	   4358.99524273	   1966.82617113	      1.07171435	    586.67005003
      1.11298297	   4358.96526415	   1966.83850822	      1.07060247	    587.84239853
      1.11309406	   4358.93528572	   1966.85080258	      1.06949258	    589.01494601
      1.11320515	   4358.90531037	   1966.86305483	      1.06838470	    590.18769230
      1.11330086	   4358.87948510	   1966.87357665	      1.06743180	    591.19822464
      1.11339656	   4358.85366197	   1966.88406743	      1.06648037	    592.20890471
      1.11351916	   4358.82058505	   1966.89746005	      1.06526380	    593.50374374
      1.11364176	   4358.78751111	   1966.91080207	      1.06404964	    594.79882542
      1.11373485	   4358.76239673	   1966.92089938	      1.06312927	    595.78240284
      1.11382794	   4358.73728440	   1966.93096781	      1.06221028	    596.76612024
      1.11395724	   4358.70240547	   1966.94490456	      1.06093612	    598.13270937
      1.11407025	   4358.67192571	   1966.95703924	      1.05982474	    599.32726021
      1.11418325	   4358.64144663	   1966.96913157	      1.05871537	    600.52201769
      1.11428314	   4358.61450747	   1966.97978576	      1.05773643	    601.57829342
      1.11438303	   4358.58756879	   1966.99040712	      1.05675906	    602.63473066
      1.11448292	   4358.56063223	   1967.00099601	      1.05578325	    603.69132926
      1.11461468	   4358.52510267	   1967.01491379	      1.05449848	    605.08530205
      1.11471448	   4358.49819555	   1967.02541775	      1.05352722	    606.14127140
      1.11481427	   4358.47128914	   1967.03588950	      1.05255750	    607.19740193
      1.11491407	   4358.44438485	   1967.04632939	      1.05158934	    608.25369350
      1.11505068	   4358.40755756	   1967.06056884	      1.05026652	    609.69990915
      1.11514716	   4358.38154950	   1967.07059041	      1.04933397	    610.72153952
      1.11524365	   4358.35554218	   1967.08058239	      1.04840285	    611.74332045
      1.11536792	   4358.32204900	   1967.09340843	      1.04720573	    613.05954586
      1.11547948	   4358.29198227	   1967.10488150	      1.04613304	    614.24138869
      1.11559104	   4358.26191885	   1967.11631587	      1.04506226	    615.42343237
      1.11570260	   4358.23185614	   1967.12771131	      1.04399337	    616.60567707
      1.11579711	   4358.20639226	   1967.13733478	      1.04308938	    617.60734871
      1.11589161	   4358.18092902	   1967.14693057	      1.04218674	    618.60916445
      1.11601195	   4358.14850901	   1967.15910953	      1.04103934	    619.88501084
      1.11613229	   4358.11609085	   1967.17124409	      1.03989414	    621.16109049
      1.11622977	   4358.08983443	   1967.18104122	      1.03896810	    622.19491553
      1.11632724	   4358.06357889	   1967.19080942	      1.03804348	    623.22889345
      1.11644580	   4358.03164721	   1967.20265204	      1.03692079	    624.48673635
      1.11656437	   4357.99971728	   1967.21445229	      1.03580021	    625.74480499
      1.11665961	   4357.97406987	   1967.22390162	      1.03490152	    626.75562372
      1.11675486	   4357.94842333	   1967.23332380	      1.03400419	    627.76658788
      1.11687538	   4357.91597363	   1967.24520811	      1.03287064	    629.04606346
      1.11699590	   4357.88352596	   1967.25704942	      1.03173924	    630.32577135
      1.11709036	   4357.85809865	   1967.26630025	      1.03085403	    631.32889027
      1.11718482	   4357.83267228	   1967.27552486	      1.02997013	    632.33215159
      1.11730651	   4357.79991743	   1967.28737122	      1.02883329	    633.62491933
      1.11742821	   4357.76716479	   1967.29917451	      1.02769863	    634.91792275
      1.11752118	   4357.74214653	   1967.30816305	      1.02683326	    635.90587588
      1.11761415	   4357.71712925	   1967.31712662	      1.02596916	    636.89396620
      1.11773782	   4357.68385469	   1967.32901176	      1.02482168	    638.20853878
      1.11786149	   4357.65058259	   1967.34085321	      1.02367642	    639.52335330
      1.11795290	   4357.62599293	   1967.34957808	      1.02283134	    640.49534845
      1.11804431	   4357.60140427	   1967.35827925	      1.02198746	    641.46747538
      1.11817039	   4357.56749157	   1967.37024274	      1.02082545	    642.80859316
      1.11828141	   4357.53763503	   1967.38073929	      1.01980423	    643.98960642
      1.11839242	   4357.50778224	   1967.39120167	      1.01878479	    645.17081273
      1.11850344	   4357.47793108	   1967.40162973	      1.01776711	    646.35221192
      1.11860053	   4357.45182690	   1967.41072242	      1.01687849	    647.38561938
      1.11869762	   4357.42572395	   1967.41978909	      1.01599122	    648.41917379
      1.11879471	   4357.39962379	   1967.42883006	      1.01510530	    649.45287470
      1.11892898	   4357.36353393	   1967.44129011	      1.01388239	    650.88258056
      1.11902634	   4357.33736680	   1967.45029511	      1.01299719	    651.91950946
      1.11912371	   4357.31120117	   1967.45927444	      1.01211334	    652.95658478
      1.11924361	   4357.27898279	   1967.47029739	      1.01102673	    654.23391555
      1.11935135	   4357.25003413	   1967.48016954	      1.01005205	    655.38189147
      1.11945909	   4357.22108942	   1967.49001099	      1.00907899	    656.53004511
      1.11956683	   4357.19214640	   1967.49982155	      1.00810757	    657.67837622
      1.11967457	   4357.16320771	   1967.50960174	      1.00713776	    658.82688404
      1.11978231	   4357.13427037	   1967.51935127	      1.00616957	    659.97556839
      1.11987642	   4357.10899711	   1967.52784302	      1.00532517	    660.97910157
      1.11997053	   4357.08372515	   1967.53631161	      1.00448199	    661.98276867
      1.12008742	   4357.05234153	   1967.54679770	      1.00343649	    663.22949780
      1.12020430	   4357.02096064	   1967.55724849	      1.00239287	    664.47643218
      1.12030186	   4356.99477212	   1967.56594469	      1.00152324	    665.51735266
      1.12039942	   4356.96858519	   1967.57461647	      1.00065493	    666.55841524
      1.12049698	   4356.94240136	   1967.58326417	      0.99978792	    667.59961932
      1.12062845	   4356.90712202	   1967.59487879	      0.99862168	    669.00286358
      1.12072508	   4356.88119208	   1967.60338906	      0.99776589	    670.03454743
      1.12082172	   4356.85526385	   1967.61187584	      0.99691137	    671.06636879
      1.12094069	   4356.82334776	   1967.62229210	      0.99586110	    672.33683523
      1.12105966	   4356.79143447	   1967.63267311	      0.99481276	    673.60750847
      1.12114833	   4356.76765294	   1967.64038766	      0.99403266	    674.55468872
      1.12123700	   4356.74387271	   1967.64808277	      0.99325363	    675.50198300
      1.12136369	   4356.70990122	   1967.65904382	      0.99214242	    676.85561914
      1.12147516	   4356.68001396	   1967.66865574	      0.99116649	    678.04683310
      1.12158663	   4356.65013112	   1967.67823773	      0.99019222	    679.23822474
      1.12169809	   4356.62025051	   1967.68778961	      0.98921961	    680.42979350
      1.12178959	   4356.59572615	   1967.69560848	      0.98842245	    681.40805778
      1.12188110	   4356.57120328	   1967.70340724	      0.98762641	    682.38644039
      1.12200104	   4356.53906231	   1967.71360005	      0.98658462	    683.66910925
      1.12212098	   4356.50692473	   1967.72375875	      0.98554474	    684.95197949
      1.12221426	   4356.48193533	   1967.73163593	      0.98473733	    685.94980464
      1.12230754	   4356.45694762	   1967.73949263	      0.98393108	    686.94775045
      1.12242694	   4356.42496777	   1967.74951974	      0.98290074	    688.22529626
      1.12254634	   4356.39299124	   1967.75951369	      0.98187227	    689.50303770
      1.12263700	   4356.36871340	   1967.76708095	      0.98109253	    690.47343844
      1.12272767	   4356.34443716	   1967.77462923	      0.98031387	    691.44395085
      1.12285020	   4356.31163319	   1967.78480072	      0.97926324	    692.75574128
      1.12295904	   4356.28249790	   1967.79380698	      0.97833164	    693.92112444
      1.12306788	   4356.25336714	   1967.80278661	      0.97740157	    695.08666562
      1.12317672	   4356.22423884	   1967.81173942	      0.97647304	    696.25236411
      1.12327291	   4356.19850015	   1967.81962984	      0.97565370	    697.28271306
      1.12336910	   4356.17276336	   1967.82749952	      0.97483555	    698.31318348
      1.12346530	   4356.14703003	   1967.83534878	      0.97401859	    699.34377454
      1.12359480	   4356.11238849	   1967.84588411	      0.97292056	    700.73147568
      1.12369148	   4356.08653269	   1967.85372491	      0.97210228	    701.76754119
      1.12378815	   4356.06067902	   1967.86154519	      0.97128520	    702.80372637
      1.12390470	   4356.02951507	   1967.87094628	      0.97030172	    704.05308788
      1.12402125	   4355.99835436	   1967.88031787	      0.96931997	    705.30262101
      1.12410969	   4355.97471283	   1967.88741000	      0.96857613	    706.25091677
      1.12419814	   4355.95107296	   1967.89448527	      0.96783329	    707.19931006
      1.12432224	   4355.91790595	   1967.90438539	      0.96679258	    708.53027147
      1.12443211	   4355.88854479	   1967.91312326	      0.96587280	    709.70881130
      1.12454199	   4355.85918848	   1967.92183585	      0.96495454	    710.88749815
      1.12465187	   4355.82983484	   1967.93052296	      0.96403779	    712.06633111
      1.12474343	   4355.80537740	   1967.93774331	      0.96327497	    713.04881851
      1.12483499	   4355.78092180	   1967.94494614	      0.96251320	    714.03140591
      1.12495237	   4355.74957771	   1967.95415398	      0.96153824	    715.29109628
      1.12506974	   4355.71823737	   1967.96333343	      0.96056499	    716.55094830
      1.12516284	   4355.69338187	   1967.97059491	      0.95979420	    717.55040390
      1.12525595	   4355.66852841	   1967.97783866	      0.95902449	    718.54995958
      1.12537295	   4355.63729901	   1967.98691738	      0.95805868	    719.80627645
      1.12548996	   4355.60607333	   1967.99596845	      0.95709455	    721.06274866
      1.12558064	   4355.58187648	   1968.00296474	      0.95634847	    722.03667112
      1.12567133	   4355.55768156	   1968.00994453	      0.95560340	    723.01068532
      1.12579113	   4355.52572189	   1968.01914087	      0.95462061	    724.29762220
      1.12591094	   4355.49376628	   1968.02830883	      0.95363957	    725.58471619
      1.12600007	   4355.46999758	   1968.03511116	      0.95291087	    726.54233539
      1.12608920	   4355.44623080	   1968.04189791	      0.95218314	    727.50003994
      1.12621165	   4355.41358284	   1968.05119714	      0.95118488	    728.81596065
      1.12631932	   4355.38487872	   1968.05935015	      0.95030860	    729.97320059
      1.12642700	   4355.35617956	   1968.06748107	      0.94943371	    731.13056116
      1.12653467	   4355.32748331	   1968.07558974	      0.94856022	    732.28804128
      1.12663006	   4355.30206580	   1968.08275507	      0.94778756	    733.31355636
      1.12672545	   4355.27665054	   1968.08990310	      0.94701598	    734.33916336
      1.12682084	   4355.25123910	   1968.09703416	      0.94624550	    735.36486122
      1.12694794	   4355.21738298	   1968.10650973	      0.94522053	    736.73173211
      1.12704388	   4355.19183440	   1968.11364178	      0.94444819	    737.76349484
      1.12713981	   4355.16628830	   1968.12075673	      0.94367695	    738.79534648
      1.12723574	   4355.14074603	   1968.12785486	      0.94290681	    739.82728594
      1.12736567	   4355.10615859	   1968.13744103	      0.94186553	    741.22498607
      1.12745878	   4355.08137520	   1968.14429248	      0.94112049	    742.22678003
      1.12755189	   4355.05659418	   1968.15112817	      0.94037648	    743.22865384
      1.12767030	   4355.02508620	   1968.15979851	      0.93943182	    744.50281691
      1.12777633	   4354.99687709	   1968.16754071	      0.93858735	    745.64382766
      1.12788235	   4354.96867318	   1968.17526313	      0.93774420	    746.78493771
      1.12798838	   4354.94047209	   1968.18296553	      0.93690236	    747.92614597
      1.12808202	   4354.91556956	   1968.18975208	      0.93615993	    748.93414301
      1.12817566	   4354.89066932	   1968.19652319	      0.93541853	    749.94221464
      1.12826930	   4354.86577285	   1968.20327916	      0.93467814	    750.95035977
      1.12840034	   4354.83093898	   1968.21270758	      0.93364379	    752.36122312
      1.12849496	   4354.80578839	   1968.21949812	      0.93289807	    753.38016716
      1.12858959	   4354.78064037	   1968.22627327	      0.93215337	    754.39918305
      1.12870579	   4354.74976613	   1968.23457189	      0.93124037	    755.65054084
      1.12880953	   4354.72220532	   1968.24196148	      0.93042655	    756.76783312
      1.12891326	   4354.69464960	   1968.24933318	      0.92961396	    757.88520753
      1.12901700	   4354.66709682	   1968.25668678	      0.92880261	    759.00266295
      1.12912074	   4354.63954936	   1968.26402273	      0.92799248	    760.12019780
      1.12922448	   4354.61200464	   1968.27134076	      0.92718358	    761.23781098
      1.12932822	   4354.58446552	   1968.27864138	      0.92637590	    762.35550085
      1.12942107	   4354.55981862	   1968.28516079	      0.92565402	    763.35596019
      1.12951392	   4354.53517598	   1968.29166638	      0.92493311	    764.35647891
      1.12962628	   4354.50535771	   1968.29952062	      0.92406198	    765.56736261
      1.12973865	   4354.47554524	   1968.30735480	      0.92319227	    766.77833011
      1.12983064	   4354.45114147	   1968.31375322	      0.92248133	    767.76976358
      1.12992263	   4354.42674186	   1968.32013839	      0.92177134	    768.76125102
      1.13003813	   4354.39610957	   1968.32813668	      0.92088122	    770.00624183
      1.13015364	   4354.36548347	   1968.33611427	      0.91999258	    771.25131432
      1.13024051	   4354.34245048	   1968.34210076	      0.91932518	    772.18784244
      1.13032739	   4354.31942128	   1968.34807571	      0.91865861	    773.12441480
      1.13045094	   4354.28667329	   1968.35655335	      0.91771206	    774.45649918
      1.13055961	   4354.25787801	   1968.36399004	      0.91688098	    775.62809958
      1.13066827	   4354.22908622	   1968.37140866	      0.91605122	    776.79976466
      1.13075930	   4354.20497091	   1968.37761004	      0.91535709	    777.78136581
      1.13085033	   4354.18085796	   1968.38379887	      0.91466387	    778.76301023
      1.13096420	   4354.15070252	   1968.39152265	      0.91379806	    779.99091995
      1.13107806	   4354.12055137	   1968.39922712	      0.91293368	    781.21889386
      1.13116959	   4354.09631856	   1968.40540685	      0.91223986	    782.20606943
      1.13126112	   4354.07208822	   1968.41157420	      0.91154695	    783.19328427
      1.13137542	   4354.04183696	   1968.41925845	      0.91068299	    784.42608074
      1.13148972	   4354.01159001	   1968.42692371	      0.90982044	    785.65893488
      1.13157913	   4353.98793232	   1968.43290741	      0.90914666	    786.62344496
      1.13166855	   4353.96427698	   1968.43887959	      0.90847373	    787.58798822
      1.13178543	   4353.93336020	   1968.44666943	      0.90759539	    788.84888631
      1.13190231	   4353.90244805	   1968.45443993	      0.90671852	    790.10983733
      1.13199001	   4353.87925996	   1968.46025761	      0.90606159	    791.05593762
      1.13207770	   4353.85607415	   1968.46606448	      0.90540548	    792.00206566
      1.13219740	   4353.82443137	   1968.47397374	      0.90451122	    793.29356179
      1.13230283	   4353.79656553	   1968.48092364	      0.90372486	    794.43111546
      1.13240826	   4353.76870508	   1968.48785854	      0.90293968	    795.56870435
      1.13251369	   4353.74084804	   1968.49477824	      0.90215568	    796.70632713
      1.13260779	   4353.71599155	   1968.50094140	      0.90145698	    797.72164459
      1.13270188	   4353.69113773	   1968.50709259	      0.90075922	    798.73698668
      1.13279597	   4353.66628814	   1968.51323213	      0.90006240	    799.75235210
      1.13291885	   4353.63384268	   1968.52123187	      0.89915385	    801.07831666
      1.13301357	   4353.60883635	   1968.52738529	      0.89845456	    802.10049305
      1.13310829	   4353.58383289	   1968.53352693	      0.89775620	    803.12268949
      1.13320301	   4353.55883368	   1968.53965705	      0.89705879	    804.14490467
      1.13332794	   4353.52586568	   1968.54772472	      0.89614037	    805.49319270
      1.13342019	   4353.50152780	   1968.55366907	      0.89546328	    806.48875697
      1.13351243	   4353.47719266	   1968.55960253	      0.89478707	    807.48433559
      1.13362711	   4353.44694531	   1968.56696407	      0.89394765	    808.72203698
      1.13374179	   4353.41670239	   1968.57430905	      0.89310960	    809.95975683
      1.13382658	   4353.39434559	   1968.57972958	      0.89249082	    810.87493268
      1.13391138	   4353.37199095	   1968.58514114	      0.89187278	    811.79011671
      1.13403389	   4353.33969665	   1968.59294481	      0.89098110	    813.11247284
      1.13414069	   4353.31155247	   1968.59973179	      0.89020514	    814.26509301
      1.13424748	   4353.28341394	   1968.60650517	      0.88943035	    815.41772107
      1.13435427	   4353.25527894	   1968.61326471	      0.88865672	    816.57035561
      1.13444291	   4353.23192984	   1968.61886549	      0.88801545	    817.52712519
      1.13453155	   4353.20858316	   1968.62445687	      0.88737498	    818.48389716
      1.13464577	   4353.17850548	   1968.63164811	      0.88655088	    819.71673879
      1.13475999	   4353.14843250	   1968.63882404	      0.88572811	    820.94958076
      1.13484970	   4353.12481774	   1968.64444969	      0.88508283	    821.91786646
      1.13493941	   4353.10120556	   1968.65006599	      0.88443836	    822.88615020
      1.13505387	   4353.07108526	   1968.65721839	      0.88361729	    824.12154103
      1.13516833	   4353.04096963	   1968.66435586	      0.88279754	    825.35692500
      1.13525541	   4353.01806274	   1968.66977631	      0.88217476	    826.29678787
      1.13534249	   4352.99515824	   1968.67518820	      0.88155274	    827.23664474
      1.13546036	   4352.96415958	   1968.68250065	      0.88071197	    828.50885748
      1.13557823	   4352.93316599	   1968.68979774	      0.87987259	    829.78105535
      1.13566332	   4352.91079763	   1968.69505600	      0.87926753	    830.69939662
      1.13574840	   4352.88843156	   1968.70030632	      0.87866319	    831.61772821
      1.13586996	   4352.85648502	   1968.70779359	      0.87780108	    832.92964770
      1.13597501	   4352.82888048	   1968.71425157	      0.87705719	    834.06342703
      1.13608007	   4352.80128152	   1968.72069802	      0.87631440	    835.19718679
      1.13618512	   4352.77368616	   1968.72713276	      0.87557270	    836.33092565
      1.13627669	   4352.74963806	   1968.73273235	      0.87492710	    837.31911625
      1.13636826	   4352.72559265	   1968.73832315	      0.87428231	    838.30728880
      1.13645983	   4352.70155137	   1968.74390545	      0.87363835	    839.29544213
      1.13658702	   4352.66816099	   1968.75164561	      0.87274519	    840.66805285
      1.13667944	   4352.64390566	   1968.75725928	      0.87209724	    841.66532574
      1.13677186	   4352.61965324	   1968.76286430	      0.87145012	    842.66257571
      1.13688497	   4352.58997479	   1968.76971325	      0.87065920	    843.88314515
      1.13698597	   4352.56348006	   1968.77581765	      0.86995408	    844.97290784
      1.13708697	   4352.53699077	   1968.78191225	      0.86924994	    846.06263885
      1.13718797	   4352.51050482	   1968.78799684	      0.86854679	    847.15233706
      1.13728896	   4352.48402449	   1968.79407182	      0.86784462	    848.24200088
      1.13738996	   4352.45754732	   1968.80013691	      0.86714344	    849.33162926
      1.13749096	   4352.43107598	   1968.80619260	      0.86644324	    850.42122057
      1.13759195	   4352.40460759	   1968.81223852	      0.86574401	    851.51077382
      1.13768210	   4352.38098737	   1968.81762723	      0.86512072	    852.48325965
      1.13777225	   4352.35736977	   1968.82300832	      0.86449821	    853.45571313
      1.13788118	   4352.32883595	   1968.82950097	      0.86374701	    854.63077012
      1.13799012	   4352.30030651	   1968.83598277	      0.86299694	    855.80577682
      1.13808298	   4352.27599148	   1968.84149997	      0.86235843	    856.80737888
      1.13817584	   4352.25167933	   1968.84700937	      0.86172074	    857.80894224
      1.13826870	   4352.22737154	   1968.85251126	      0.86108386	    858.81046569
      1.13839001	   4352.19562310	   1968.85968695	      0.86025313	    860.11870229
      1.13848259	   4352.17139817	   1968.86515492	      0.85962006	    861.11708693
      1.13857517	   4352.14717619	   1968.87061540	      0.85898780	    862.11542879
      1.13866775	   4352.12295851	   1968.87606866	      0.85835634	    863.11372673
      1.13879292	   4352.09022175	   1968.88342983	      0.85750390	    864.46334547
      1.13888326	   4352.06659814	   1968.88873495	      0.85688953	    865.43741880
      1.13897360	   4352.04297738	   1968.89403319	      0.85627593	    866.41144736
      1.13908750	   4352.01320523	   1968.90070307	      0.85550347	    867.63930803
      1.13918932	   4351.98659233	   1968.90665706	      0.85481389	    868.73698212
      1.13929114	   4351.95998505	   1968.91260286	      0.85412527	    869.83459524
      1.13939296	   4351.93338114	   1968.91854022	      0.85343761	    870.93214639
      1.13949478	   4351.90678327	   1968.92446961	      0.85275092	    872.02963398
      1.13958301	   4351.88374086	   1968.92960018	      0.85215672	    872.98046343
      1.13967123	   4351.86070281	   1968.93472485	      0.85156325	    873.93124342
      1.13978275	   4351.83158395	   1968.94119446	      0.85081404	    875.13308409
      1.13989427	   4351.80247149	   1968.94765475	      0.85006598	    876.33484286
      1.13998148	   4351.77970814	   1968.95270007	      0.84948178	    877.27456979
      1.14006869	   4351.75694900	   1968.95773985	      0.84889828	    878.21424483
      1.14018400	   4351.72686376	   1968.96439421	      0.84812789	    879.45650747
      1.14029930	   4351.69678543	   1968.97103902	      0.84735872	    880.69867634
      1.14038094	   4351.67548974	   1968.97573815	      0.84681481	    881.57818524
      1.14046259	   4351.65419783	   1968.98043263	      0.84627150	    882.45764558
      1.14058812	   4351.62146684	   1968.98764112	      0.84543735	    883.80972115
      1.14068986	   4351.59494260	   1968.99347588	      0.84476227	    884.90555169
      1.14079161	   4351.56842222	   1968.99930335	      0.84408813	    886.00130342
      1.14089335	   4351.54190741	   1969.00512387	      0.84341492	    887.09697498
      1.14099510	   4351.51539609	   1969.01093719	      0.84274264	    888.19256541
      1.14109685	   4351.48889080	   1969.01674377	      0.84207128	    889.28807327
      1.14118481	   4351.46597726	   1969.02175831	      0.84149159	    890.23516315
      1.14127278	   4351.44306809	   1969.02676790	      0.84091259	    891.18218970
      1.14138369	   4351.41418825	   1969.03307679	      0.84018356	    892.37612036
      1.14149460	   4351.38531482	   1969.03937790	      0.83945563	    893.56994774
      1.14158140	   4351.36272117	   1969.04430356	      0.83888671	    894.50416908
      1.14166820	   4351.34013173	   1969.04922462	      0.83831845	    895.43832553
      1.14178296	   4351.31027070	   1969.05572350	      0.83756818	    896.67327869
      1.14189772	   4351.28041657	   1969.06221444	      0.83681908	    897.90811567
      1.14197907	   4351.25925595	   1969.06681076	      0.83628875	    898.78339933
      1.14206042	   4351.23809912	   1969.07140322	      0.83575901	    899.65862320
      1.14218520	   4351.20565310	   1969.07843967	      0.83494759	    901.00096641
      1.14228651	   4351.17931431	   1969.08414626	      0.83428977	    902.09077271
      1.14238783	   4351.15297938	   1969.08984681	      0.83363284	    903.18048326
      1.14248914	   4351.12665003	   1969.09554164	      0.83297682	    904.27009681
      1.14259045	   4351.10032417	   1969.10123052	      0.83232168	    905.35961255
      1.14269177	   4351.07400434	   1969.10691390	      0.83166744	    906.44902912
      1.14277915	   4351.05130514	   1969.11181127	      0.83110385	    907.38860382
      1.14286654	   4351.02861029	   1969.11670463	      0.83054092	    908.32810332
      1.14297719	   4350.99987641	   1969.12289506	      0.82982904	    909.51767061
      1.14308785	   4350.97114896	   1969.12907914	      0.82911822	    910.70711502
      1.14317411	   4350.94875700	   1969.13389542	      0.82856482	    911.63427242
      1.14326038	   4350.92636922	   1969.13870799	      0.82801206	    912.56135370
      1.14337488	   4350.89665550	   1969.14509045	      0.82727930	    913.79187677
      1.14348939	   4350.86694867	   1969.15146648	      0.82654765	    915.02226324
      1.14357018	   4350.84599249	   1969.15596081	      0.82603214	    915.89023784
      1.14365097	   4350.82504007	   1969.16045208	      0.82551719	    916.75814320
      1.14377566	   4350.79270600	   1969.16737800	      0.82472347	    918.09759236
      1.14387659	   4350.76654123	   1969.17297837	      0.82408201	    919.18158873
      1.14397751	   4350.74038031	   1969.17857387	      0.82344142	    920.26547441
      1.14407843	   4350.71422497	   1969.18416485	      0.82280169	    921.34924826
      1.14417936	   4350.68807311	   1969.18975105	      0.82216283	    922.43290961
      1.14428028	   4350.66192728	   1969.19533293	      0.82152482	    923.51645723
      1.14436709	   4350.63944145	   1969.20013020	      0.82097675	    924.44833480
      1.14445389	   4350.61695994	   1969.20492435	      0.82042931	    925.38012700
      1.14456433	   4350.58836334	   1969.21101873	      0.81973378	    926.56542727
      1.14467476	   4350.55977316	   1969.21710814	      0.81903926	    927.75058735
      1.14476047	   4350.53758681	   1969.22183059	      0.81850095	    928.67030604
      1.14484618	   4350.51540461	   1969.22655019	      0.81796324	    929.58993901
      1.14496049	   4350.48582320	   1969.23284043	      0.81724702	    930.81638761
      1.14506326	   4350.45923629	   1969.23849088	      0.81660408	    931.91879151
      1.14516603	   4350.43265311	   1969.24413712	      0.81596202	    933.02106976
      1.14525532	   4350.40955863	   1969.24904036	      0.81540481	    933.97879424
      1.14534462	   4350.38646689	   1969.25394051	      0.81484827	    934.93642261
      1.14543392	   4350.36337930	   1969.25883784	      0.81429237	    935.89395411
      1.14555780	   4350.33135746	   1969.26562662	      0.81352232	    937.22208674
      1.14564803	   4350.30803763	   1969.27056834	      0.81296221	    938.18939061
      1.14573826	   4350.28472077	   1969.27550715	      0.81240276	    939.15659376
      1.14584842	   4350.25626016	   1969.28153306	      0.81172066	    940.33726393
      1.14594669	   4350.23087732	   1969.28690464	      0.81111307	    941.39028867
      1.14604495	   4350.20549988	   1969.29227325	      0.81050627	    942.44319151
      1.14614321	   4350.18012581	   1969.29763863	      0.80990025	    943.49597198
      1.14624147	   4350.15475727	   1969.30300118	      0.80929502	    944.54862909
      1.14633974	   4350.12939196	   1969.30836063	      0.80869057	    945.60116242
      1.14643800	   4350.10403235	   1969.31371739	      0.80808690	    946.65357096
      1.14653626	   4350.07867579	   1969.31907113	      0.80748401	    947.70585434
      1.14663452	   4350.05332513	   1969.32442236	      0.80688190	    948.75801153
      1.14672250	   4350.03063182	   1969.32921070	      0.80634351	    949.69987259
      1.14681047	   4350.00794298	   1969.33399708	      0.80580574	    950.64163150
      1.14691742	   4349.98036285	   1969.33981330	      0.80515278	    951.78644744
      1.14702437	   4349.95278883	   1969.34562669	      0.80450073	    952.93111090
      1.14711222	   4349.93014467	   1969.35039904	      0.80396588	    953.87113058
      1.14720006	   4349.90750489	   1969.35516961	      0.80343164	    954.81104633
      1.14730930	   4349.87935397	   1969.36109970	      0.80276811	    955.97979517
      1.14741854	   4349.85120948	   1969.36702716	      0.80210552	    957.14838173
      1.14750190	   4349.82973582	   1969.37154825	      0.80160056	    958.03998735
      1.14758526	   4349.80826615	   1969.37606794	      0.80109615	    958.93149757
      1.14770121	   4349.77840697	   1969.38235222	      0.80039544	    960.17141481
      1.14780466	   4349.75177495	   1969.38795627	      0.79977122	    961.27740882
      1.14790810	   4349.72514673	   1969.39355802	      0.79914784	    962.38325412
      1.14799431	   4349.70295963	   1969.39822512	      0.79862896	    963.30475335
      1.14808052	   4349.68077508	   1969.40289071	      0.79811066	    964.22614842
      1.14818951	   4349.65273254	   1969.40878759	      0.79745621	    965.39092252
      1.14829851	   4349.62469465	   1969.41468228	      0.79680268	    966.55552862
      1.14838489	   4349.60247804	   1969.41935286	      0.79628539	    967.47841925
      1.14847127	   4349.58026405	   1969.42402211	      0.79576868	    968.40120352
      1.14858125	   4349.55198850	   1969.42996506	      0.79511168	    969.57586570
      1.14869123	   4349.52371764	   1969.43590607	      0.79445562	    970.75035405
      1.14877518	   4349.50214263	   1969.44043998	      0.79395547	    971.64675016
      1.14885912	   4349.48057006	   1969.44497282	      0.79345586	    972.54304424
      1.14897247	   4349.45144798	   1969.45109178	      0.79278215	    973.75307727
      1.14908582	   4349.42233098	   1969.45720904	      0.79210942	    974.96292279
      1.14916756	   4349.40133939	   1969.46161942	      0.79162493	    975.83522596
      1.14924929	   4349.38035010	   1969.46602895	      0.79114095	    976.70743096
      1.14936674	   4349.35019742	   1969.47236365	      0.79044644	    977.96048907
      1.14946781	   4349.32425172	   1969.47781432	      0.78984957	    979.03874383
      1.14956888	   4349.29831153	   1969.48326419	      0.78925349	    980.11684659
      1.14966996	   4349.27237496	   1969.48871303	      0.78865818	    981.19479705
      1.14975843	   4349.24967684	   1969.49348209	      0.78813772	    982.13823544
      1.14984691	   4349.22698144	   1969.49825045	      0.78761786	    983.08155639
      1.14993538	   4349.20429015	   1969.50301838	      0.78709860	    984.02475938
      1.15005667	   4349.17318620	   1969.50955423	      0.78638766	    985.31767592
      1.15014617	   4349.15024158	   1969.51437625	      0.78586381	    986.27149622
      1.15023567	   4349.12729990	   1969.51919777	      0.78534057	    987.22519481
      1.15034391	   4349.09955764	   1969.52502906	      0.78470852	    988.37852665
      1.15044083	   4349.07472227	   1969.53024968	      0.78414336	    989.41101662
      1.15053775	   4349.04989219	   1969.53547018	      0.78357890	    990.44336234
      1.15063467	   4349.02506543	   1969.54069033	      0.78301514	    991.47556363
      1.15073158	   4349.00024408	   1969.54591050	      0.78245209	    992.50761983
      1.15082850	   4348.97542592	   1969.55113041	      0.78188974	    993.53953081
      1.15092542	   4348.95061330	   1969.55635048	      0.78132809	    994.57129588
      1.15102234	   4348.92580374	   1969.56157039	      0.78076713	    995.60291495
      1.15111926	   4348.90099987	   1969.56679059	      0.78020688	    996.63438731
      1.15121617	   4348.87619889	   1969.57201073	      0.77964732	    997.66571293
      1.15131309	   4348.85140379	   1969.57723130	      0.77908845	    998.69689106
      1.15139893	   4348.82944420	   1969.58185537	      0.77859402	    999.61011878
      1.15148478	   4348.80748891	   1969.58647983	      0.77810014	   1000.52323028
      1.15159166	   4348.78015792	   1969.59223775	      0.77748599	   1001.65992325
      1.15169854	   4348.75283305	   1969.59799632	      0.77687269	   1002.79643526
      1.15178451	   4348.73085435	   1969.60262910	      0.77637992	   1003.71057236
      1.15187049	   4348.70887988	   1969.60726244	      0.77588769	   1004.62459179
      1.15197969	   4348.68097512	   1969.61314768	      0.77526331	   1005.78528836
      1.15208889	   4348.65307680	   1969.61903390	      0.77463980	   1006.94579429
      1.15217009	   4348.63233317	   1969.62341154	      0.77417670	   1007.80866188
      1.15225130	   4348.61159336	   1969.62778983	      0.77371408	   1008.67142356
      1.15236804	   4348.58178126	   1969.63408533	      0.77304982	   1009.91160280
      1.15247095	   4348.55550643	   1969.63963625	      0.77246507	   1011.00469261
      1.15257387	   4348.52923539	   1969.64518810	      0.77188108	   1012.09761150
      1.15265801	   4348.50776059	   1969.64972839	      0.77140417	   1012.99107045
      1.15274216	   4348.48628821	   1969.65426936	      0.77092777	   1013.88441471
      1.15285139	   4348.45841853	   1969.66016574	      0.77031008	   1015.04396979
      1.15296063	   4348.43055357	   1969.66606351	      0.76969324	   1016.20333078
      1.15304479	   4348.40909021	   1969.67060858	      0.76921859	   1017.09640856
      1.15312895	   4348.38762933	   1969.67515451	      0.76874445	   1017.98937073
      1.15323958	   4348.35942305	   1969.68113210	      0.76812192	   1019.16305536
      1.15335021	   4348.33122158	   1969.68711140	      0.76750027	   1020.33653943
      1.15343158	   4348.31048426	   1969.69151052	      0.76704361	   1021.19949913
      1.15351295	   4348.28974923	   1969.69591060	      0.76658741	   1022.06235002
      1.15362788	   4348.26046739	   1969.70212754	      0.76594386	   1023.28091154
      1.15372761	   4348.23506351	   1969.70752388	      0.76538619	   1024.33810034
      1.15382734	   4348.20966503	   1969.71292215	      0.76482923	   1025.39512462
      1.15392706	   4348.18427007	   1969.71832213	      0.76427296	   1026.45198433
      1.15401490	   4348.16190806	   1969.72308000	      0.76378361	   1027.38268965
      1.15410274	   4348.13954874	   1969.72783927	      0.76329480	   1028.31326694
      1.15419057	   4348.11719350	   1969.73260021	      0.76280652	   1029.24371585
      1.15430923	   4348.08699995	   1969.73903404	      0.76214780	   1030.50041053
      1.15439810	   4348.06439047	   1969.74385499	      0.76165507	   1031.44149981
      1.15448697	   4348.04178390	   1969.74867760	      0.76116290	   1032.38245726
      1.15457584	   4348.01918146	   1969.75350209	      0.76067127	   1033.32328257
      1.15469557	   4347.98873570	   1969.76000470	      0.76000980	   1034.59059039
      1.15478211	   4347.96673446	   1969.76470704	      0.75953232	   1035.50644803
      1.15486864	   4347.94473595	   1969.76941114	      0.75905535	   1036.42218001
      1.15497783	   4347.91698627	   1969.77534905	      0.75845430	   1037.57736802
      1.15507523	   4347.89223654	   1969.78064838	      0.75791884	   1038.60766591
      1.15517263	   4347.86749219	   1969.78595039	      0.75738404	   1039.63780380
      1.15527002	   4347.84275107	   1969.79125483	      0.75684989	   1040.66778178
      1.15536742	   4347.81801570	   1969.79656211	      0.75631639	   1041.69759934
      1.15545274	   4347.79635086	   1969.80121312	      0.75584960	   1042.59954779
      1.15553806	   4347.77469026	   1969.80586638	      0.75538331	   1043.50137292
      1.15564377	   4347.74785524	   1969.81163500	      0.75480623	   1044.61862864
      1.15574948	   4347.72102624	   1969.81740713	      0.75422992	   1045.73569469
      1.15583421	   4347.69952569	   1969.82203581	      0.75376856	   1046.63088002
      1.15591894	   4347.67802926	   1969.82666687	      0.75330768	   1047.52594324
      1.15602746	   4347.65050090	   1969.83260159	      0.75271811	   1048.67216122
      1.15613598	   4347.62297891	   1969.83854030	      0.75212933	   1049.81817853
      1.15621615	   4347.60265020	   1969.84292972	      0.75169490	   1050.66464028
      1.15629631	   4347.58232523	   1969.84732144	      0.75126091	   1051.51099230
      1.15641232	   4347.55291960	   1969.85368016	      0.75063368	   1052.73547804
      1.15651435	   4347.52705974	   1969.85927736	      0.75008271	   1053.81236290
      1.15661639	   4347.50120360	   1969.86487812	      0.74953243	   1054.88906981
      1.15669944	   4347.48016324	   1969.86943971	      0.74908507	   1055.76530126
      1.15678249	   4347.45912524	   1969.87400372	      0.74863817	   1056.64141465
      1.15689102	   4347.43164002	   1969.87997153	      0.74805489	   1057.78606326
      1.15699954	   4347.40415947	   1969.88594372	      0.74747240	   1058.93050992
      1.15708252	   4347.38315244	   1969.89051329	      0.74702755	   1059.80541951
      1.15716549	   4347.36214782	   1969.89508545	      0.74658316	   1060.68021091
      1.15727559	   4347.33428376	   1969.90115624	      0.74599425	   1061.84072580
      1.15738569	   4347.30642448	   1969.90723181	      0.74540613	   1063.00103229
      1.15746577	   4347.28616536	   1969.91165421	      0.74497887	   1063.84485938
      1.15754585	   4347.26590844	   1969.91607918	      0.74455203	   1064.68857611
      1.15766058	   4347.23689256	   1969.92242349	      0.74394124	   1065.89715226
      1.15775950	   4347.21187827	   1969.92789828	      0.74341529	   1066.93905458
      1.15785842	   4347.18686930	   1969.93337745	      0.74288999	   1067.98078797
      1.15795735	   4347.16186379	   1969.93886078	      0.74236532	   1069.02235257
      1.15804397	   4347.13997237	   1969.94366606	      0.74190643	   1069.93426638
      1.15813059	   4347.11808356	   1969.94847460	      0.74144802	   1070.84605065
      1.15821721	   4347.09619873	   1969.95328667	      0.74099010	   1071.75770514
      1.15833596	   4347.06620215	   1969.95988905	      0.74036315	   1073.00726947
      1.15842372	   4347.04404043	   1969.96477239	      0.73990044	   1073.93050549
      1.15851147	   4347.02188154	   1969.96965930	      0.73943822	   1074.85360830
      1.15861738	   4346.99514168	   1969.97556275	      0.73888101	   1075.96759554
      1.15871214	   4346.97122280	   1969.98084874	      0.73838312	   1076.96404718
      1.15880690	   4346.94730903	   1969.98613932	      0.73788581	   1077.96034310
      1.15890165	   4346.92339843	   1969.99143426	      0.73738908	   1078.95648348
      1.15899641	   4346.89949302	   1969.99673390	      0.73689293	   1079.95246803
      1.15909117	   4346.87559070	   1970.00203799	      0.73639736	   1080.94829696
      1.15918592	   4346.85169367	   1970.00734691	      0.73590236	   1081.94396995
      1.15928068	   4346.82779961	   1970.01266036	      0.73540794	   1082.93948724
      1.15937544	   4346.80391096	   1970.01797877	      0.73491409	   1083.93484849
      1.15947019	   4346.78002517	   1970.02330181	      0.73442082	   1084.93005398
      1.15956495	   4346.75614491	   1970.02862992	      0.73392812	   1085.92510334
      1.15965970	   4346.73226736	   1970.03396275	      0.73343600	   1086.91999689
      1.15974496	   4346.71078989	   1970.03876506	      0.73299372	   1087.81495471
      1.15983021	   4346.68931490	   1970.04357131	      0.73255191	   1088.70978633
      1.15993264	   4346.66351794	   1970.04935152	      0.73202169	   1089.78475378
      1.16003506	   4346.63772506	   1970.05513762	      0.73149213	   1090.85953892
      1.16012273	   4346.61565543	   1970.06009452	      0.73103945	   1091.77923214
      1.16021039	   4346.59358851	   1970.06505578	      0.73058724	   1092.69879182
      1.16029805	   4346.57152569	   1970.07002165	      0.73013553	   1093.61821778
      1.16041206	   4346.54283702	   1970.07648666	      0.72954878	   1094.81375935
      1.16049975	   4346.52077437	   1970.08146502	      0.72909800	   1095.73322309
      1.16058745	   4346.49871452	   1970.08644794	      0.72864770	   1096.65255313
      1.16067514	   4346.47665873	   1970.09143565	      0.72819789	   1097.57174932
      1.16079178	   4346.44732701	   1970.09807713	      0.72760033	   1098.79417365
      1.16087763	   4346.42574527	   1970.10297043	      0.72716111	   1099.69365820
      1.16096347	   4346.40416622	   1970.10786828	      0.72672234	   1100.59301462
      1.16107006	   4346.37737609	   1970.11395675	      0.72617814	   1101.70960096
      1.16116563	   4346.35336199	   1970.11942129	      0.72569086	   1102.71047345
      1.16126119	   4346.32935309	   1970.12489190	      0.72520414	   1103.71118692
      1.16135676	   4346.30534732	   1970.13036834	      0.72471799	   1104.71174162
      1.16145232	   4346.28134705	   1970.13585100	      0.72423240	   1105.71213728
      1.16153811	   4346.25980488	   1970.14077771	      0.72379698	   1106.61003945
      1.16162389	   4346.23826699	   1970.14570950	      0.72336201	   1107.50781349
      1.16170968	   4346.21673202	   1970.15064621	      0.72292749	   1108.40545957
      1.16182648	   4346.18741833	   1970.15737570	      0.72233662	   1109.62739383
      1.16191556	   4346.16506405	   1970.16251458	      0.72188652	   1110.55921628
      1.16200464	   4346.14271421	   1970.16765910	      0.72143691	   1111.49090064
      1.16209373	   4346.12036749	   1970.17280912	      0.72098778	   1112.42244709
      1.16220479	   4346.09251206	   1970.17923799	      0.72042849	   1113.58367984
      1.16229190	   4346.07066941	   1970.18428595	      0.71999039	   1114.49423779
      1.16237900	   4346.04883103	   1970.18933949	      0.71955276	   1115.40466378
      1.16246610	   4346.02699570	   1970.19439846	      0.71911558	   1116.31495797
      1.16258192	   4345.99797002	   1970.20113344	      0.71853503	   1117.52505825
      1.16266901	   4345.97614590	   1970.20620461	      0.71809899	   1118.43490873
      1.16275610	   4345.95432603	   1970.21128154	      0.71766340	   1119.34462739
      1.16286109	   4345.92802614	   1970.21740924	      0.71713891	   1120.44111912
      1.16295385	   4345.90479469	   1970.22283024	      0.71667606	   1121.40973190
      1.16304661	   4345.88156632	   1970.22825766	      0.71621374	   1122.37819544
      1.16313937	   4345.85834283	   1970.23369183	      0.71575192	   1123.34650957
      1.16323213	   4345.83512247	   1970.23913253	      0.71529063	   1124.31467453
      1.16332489	   4345.81190694	   1970.24458007	      0.71482984	   1125.28269015
      1.16341764	   4345.78869457	   1970.25003425	      0.71436957	   1126.25055668
      1.16351040	   4345.76548701	   1970.25549536	      0.71390982	   1127.21827396
      1.16360316	   4345.74228264	   1970.26096323	      0.71345057	   1128.18584221
      1.16369592	   4345.71908304	   1970.26643812	      0.71299184	   1129.15326130
      1.16378868	   4345.69588668	   1970.27191986	      0.71253362	   1130.12053146
      1.16388144	   4345.67269505	   1970.27740873	      0.71207590	   1131.08765254
      1.16397420	   4345.64950668	   1970.28290457	      0.71161870	   1132.05462477
      1.16406696	   4345.62632302	   1970.28840762	      0.71116200	   1133.02144803
      1.16415972	   4345.60314264	   1970.29391774	      0.71070581	   1133.98812253
      1.16425248	   4345.57996696	   1970.29943519	      0.71025013	   1134.95464816
      1.16434524	   4345.55679458	   1970.30495980	      0.70979495	   1135.92102513
      1.16443800	   4345.53362687	   1970.31049183	      0.70934028	   1136.88725332
      1.16453076	   4345.51046247	   1970.31603114	      0.70888611	   1137.85333297
      1.16462352	   4345.48730275	   1970.32157797	      0.70843244	   1138.81926395
      1.16471628	   4345.46414634	   1970.32713218	      0.70797928	   1139.78504650
      1.16480904	   4345.44099459	   1970.33269401	      0.70752662	   1140.75068049
      1.16490180	   4345.41784617	   1970.33826331	      0.70707445	   1141.71616615
      1.16499456	   4345.39470241	   1970.34384035	      0.70662279	   1142.68150337
      1.16508732	   4345.37156197	   1970.34942496	      0.70617163	   1143.64669239
      1.16518008	   4345.34842619	   1970.35501740	      0.70572097	   1144.61173309
      1.16527284	   4345.32529374	   1970.36061752	      0.70527080	   1145.57662570
      1.16536559	   4345.30216595	   1970.36622557	      0.70482113	   1146.54137013
      1.16545835	   4345.27904147	   1970.37184140	      0.70437196	   1147.50596659
      1.16555111	   4345.25592168	   1970.37746527	      0.70392328	   1148.47041499
      1.16564387	   4345.23280518	   1970.38309702	      0.70347510	   1149.43471555
      1.16573663	   4345.20969337	   1970.38873691	      0.70302741	   1150.39886819
      1.16582939	   4345.18658486	   1970.39438478	      0.70258021	   1151.36287320
      1.16592215	   4345.16348104	   1970.40004090	      0.70213350	   1152.32673141
      1.16601491	   4345.14038050	   1970.40570510	      0.70168729	   1153.29044457
      1.16610767	   4345.11728469	   1970.41137764	      0.70124157	   1154.25401407
      1.16620043	   4345.09419212	   1970.41705837	      0.70079634	   1155.21744164
      1.16629319	   4345.07110430	   1970.42274755	      0.70035159	   1156.18072867
      1.16638595	   4345.04801971	   1970.42844502	      0.69990734	   1157.14387691
      1.16647871	   4345.02493989	   1970.43415104	      0.69946357	   1158.10688772
      1.16657147	   4345.00186327	   1970.43986544	      0.69902029	   1159.06976284
      1.16666423	   4344.97879146	   1970.44558852	      0.69857749	   1160.03250364
      1.16675699	   4344.95572280	   1970.45132007	      0.69813518	   1160.99511187
      1.16684975	   4344.93265901	   1970.45706040	      0.69769336	   1161.95758886
      1.16694251	   4344.90959832	   1970.46280930	      0.69725201	   1162.91993636
      1.16703527	   4344.88654254	   1970.46856709	      0.69681116	   1163.88215571
      1.16712803	   4344.86348981	   1970.47433354	      0.69637078	   1164.84424867
      1.16722079	   4344.84044206	   1970.48010901	      0.69593088	   1165.80621653
      1.16731355	   4344.81739729	   1970.48589323	      0.69549147	   1166.76806107
      1.16740630	   4344.79435756	   1970.49168656	      0.69505254	   1167.72978358
      1.16749906	   4344.77132075	   1970.49748876	      0.69461408	   1168.69138585
      1.16759182	   4344.74828907	   1970.50330018	      0.69417610	   1169.65286912
      1.16768458	   4344.72526021	   1970.50912055	      0.69373861	   1170.61423521
      1.16777734	   4344.70223657	   1970.51495027	      0.69330158	   1171.57548534
      1.16787010	   4344.67921566	   1970.52078902	      0.69286504	   1172.53662134
      1.16796286	   4344.65620007	   1970.52663724	      0.69242897	   1173.49764440
      1.16805562	   4344.63318711	   1970.53249459	      0.69199337	   1174.45855639
      1.16814838	   4344.61017959	   1970.53836153	      0.69155825	   1175.41935845
      1.16823176	   4344.58949975	   1970.54364332	      0.69116752	   1176.28295457
      1.16831515	   4344.56882402	   1970.54893291	      0.69077716	   1177.14646421
      1.16841638	   4344.54372567	   1970.55536516	      0.69030375	   1178.19472216
      1.16851762	   4344.51863289	   1970.56180894	      0.68983090	   1179.24285628
      1.16860149	   4344.49784551	   1970.56715635	      0.68943956	   1180.11117204
      1.16868537	   4344.47706219	   1970.57251180	      0.68904860	   1180.97940522
      1.16878812	   4344.45160694	   1970.57908285	      0.68857020	   1182.04286006
      1.16889086	   4344.42615750	   1970.58566606	      0.68809238	   1183.10619471
      1.16897087	   4344.40634133	   1970.59080090	      0.68772068	   1183.93417689
      1.16905089	   4344.38652891	   1970.59594322	      0.68734932	   1184.76208836
      1.16915905	   4344.35975040	   1970.60290637	      0.68684787	   1185.88116144
      1.16926721	   4344.33297821	   1970.60988326	      0.68634705	   1187.00010948
      1.16934315	   4344.31418468	   1970.61478950	      0.68599583	   1187.78560787
      1.16941909	   4344.29539458	   1970.61970263	      0.68564491	   1188.57104656
      1.16953561	   4344.26656628	   1970.62725493	      0.68510703	   1189.77617688
      1.16963063	   4344.24306256	   1970.63342568	      0.68466895	   1190.75883485
      1.16972565	   4344.21956233	   1970.63960711	      0.68423135	   1191.74140440
      1.16982068	   4344.19606723	   1970.64579951	      0.68379423	   1192.72388692
      1.16991570	   4344.17257521	   1970.65200265	      0.68335760	   1193.70628426
      1.16999989	   4344.15176673	   1970.65750774	      0.68297116	   1194.57658431
      1.17008407	   4344.13096069	   1970.66302134	      0.68258510	   1195.44681984
      1.17016826	   4344.11015847	   1970.66854370	      0.68219942	   1196.31699178
      1.17028351	   4344.08168591	   1970.67611764	      0.68167204	   1197.50811901
      1.17036918	   4344.06052512	   1970.68175860	      0.68128047	   1198.39348713
      1.17045485	   4344.03936705	   1970.68740858	      0.68088929	   1199.27879340
      1.17054052	   4344.01821288	   1970.69306781	      0.68049849	   1200.16403884
      1.17065563	   4343.98979430	   1970.70068616	      0.67997401	   1201.35338791
      1.17073908	   4343.96919846	   1970.70621923	      0.67959426	   1202.21547316
      1.17082252	   4343.94860519	   1970.71176102	      0.67921488	   1203.07750448
      1.17092760	   4343.92267856	   1970.71875220	      0.67873766	   1204.16293354
      1.17102117	   4343.89959279	   1970.72499015	      0.67831316	   1205.12951355
      1.17111475	   4343.87651207	   1970.73123952	      0.67788912	   1206.09603002
      1.17120832	   4343.85343438	   1970.73750007	      0.67746553	   1207.06248469
      1.17130190	   4343.83036206	   1970.74377221	      0.67704240	   1208.02887878
      1.17138518	   4343.80982998	   1970.74936389	      0.67666620	   1208.88892077
      1.17146847	   4343.78930201	   1970.75496480	      0.67629036	   1209.74891701
      1.17156879	   4343.76457702	   1970.76172392	      0.67583809	   1210.78483788
      1.17166912	   4343.73985759	   1970.76849651	      0.67538635	   1211.82069577
      1.17175211	   4343.71941173	   1970.77410896	      0.67501305	   1212.67753549
      1.17183510	   4343.69896990	   1970.77973076	      0.67464011	   1213.53433437
      1.17193742	   4343.67377154	   1970.78667439	      0.67418081	   1214.59060472
      1.17203974	   4343.64857900	   1970.79363232	      0.67372205	   1215.64681655
      1.17211911	   4343.62903905	   1970.79903937	      0.67336655	   1216.46610158
      1.17219848	   4343.60950284	   1970.80445513	      0.67301138	   1217.28535343
      1.17230607	   4343.58302517	   1970.81181007	      0.67253045	   1218.39582159
      1.17241366	   4343.55655382	   1970.81918110	      0.67205011	   1219.50623275
      1.17248894	   4343.53803327	   1970.82434821	      0.67171436	   1220.28318751
      1.17256422	   4343.51951613	   1970.82952332	      0.67137890	   1221.06011620
      1.17268021	   4343.49099142	   1970.83751211	      0.67086262	   1222.25708904
      1.17277467	   4343.46776567	   1970.84403232	      0.67044266	   1223.23187790
      1.17286914	   4343.44454342	   1970.85056502	      0.67002316	   1224.20663051
      1.17296360	   4343.42132629	   1970.85711051	      0.66960411	   1225.18134816
      1.17305806	   4343.39811225	   1970.86366855	      0.66918551	   1226.15603263
      1.17314131	   4343.37765826	   1970.86945893	      0.66881697	   1227.01499856
      1.17322456	   4343.35720670	   1970.87525916	      0.66844879	   1227.87394090
      1.17330781	   4343.33675890	   1970.88106946	      0.66808095	   1228.73286051
      1.17342362	   4343.30831955	   1970.88916862	      0.66756985	   1229.92763979
      1.17350848	   4343.28748395	   1970.89511618	      0.66719575	   1230.80314667
      1.17359335	   4343.26665107	   1970.90107418	      0.66682201	   1231.67863372
      1.17369586	   4343.24149025	   1970.90828565	      0.66637101	   1232.73619390
      1.17378702	   4343.21912094	   1970.91471096	      0.66597043	   1233.67654508
      1.17387817	   4343.19675648	   1970.92114874	      0.66557027	   1234.61687727
      1.17396933	   4343.17439507	   1970.92759877	      0.66517053	   1235.55719203
      1.17406048	   4343.15203853	   1970.93406139	      0.66477120	   1236.49749046
      1.17415164	   4343.12968501	   1970.94053638	      0.66437228	   1237.43777414
      1.17424279	   4343.10733642	   1970.94702406	      0.66397378	   1238.37804416
      1.17433395	   4343.08499080	   1970.95352421	      0.66357569	   1239.31830209
      1.17442510	   4343.06265016	   1970.96003718	      0.66317802	   1240.25854902
      1.17451626	   4343.04031244	   1970.96656272	      0.66278075	   1241.19878652
      1.17460741	   4343.01797976	   1970.97310120	      0.66238390	   1242.13901567
      1.17469857	   4342.99564996	   1970.97965235	      0.66198746	   1243.07923804
      1.17478972	   4342.97332525	   1970.98621656	      0.66159143	   1244.01945470
      1.17488088	   4342.95100336	   1970.99279355	      0.66119581	   1244.95966724
      1.17497203	   4342.92868664	   1970.99938371	      0.66080060	   1245.89987669
      1.17506319	   4342.90637267	   1971.00598676	      0.66040580	   1246.84008467
      1.17515434	   4342.88406395	   1971.01260311	      0.66001140	   1247.78029218
      1.17524550	   4342.86175791	   1971.01923244	      0.65961741	   1248.72050086
      1.17533665	   4342.83945720	   1971.02587520	      0.65922383	   1249.66071168
      1.17542781	   4342.81715908	   1971.03253105	      0.65883066	   1250.60092629
      1.17551896	   4342.79486640	   1971.03920044	      0.65843789	   1251.54114565
      1.17560072	   4342.77487451	   1971.04519337	      0.65808596	   1252.38442334
      1.17568247	   4342.75488669	   1971.05119724	      0.65773436	   1253.22770686
      1.17578236	   4342.73046966	   1971.05854732	      0.65730522	   1254.25802547
      1.17588225	   4342.70605822	   1971.06591381	      0.65687657	   1255.28835597
      1.17596473	   4342.68590327	   1971.07200884	      0.65652297	   1256.13915698
      1.17604721	   4342.66575239	   1971.07811519	      0.65616971	   1256.98996820
      1.17614840	   4342.64103523	   1971.08562171	      0.65573677	   1258.03375481
      1.17624959	   4342.61632389	   1971.09314535	      0.65530433	   1259.07756001
      1.17632830	   4342.59710477	   1971.09900922	      0.65496830	   1259.88949086
      1.17640701	   4342.57788939	   1971.10488357	      0.65463256	   1260.70143482
      1.17651345	   4342.55190704	   1971.11284445	      0.65417900	   1261.79951863
      1.17661990	   4342.52593102	   1971.12082458	      0.65372597	   1262.89763003
      1.17669474	   4342.50766848	   1971.12644709	      0.65340776	   1263.66977516
      1.17676959	   4342.48940938	   1971.13207924	      0.65308981	   1264.44193561
      1.17688395	   4342.46151491	   1971.14070342	      0.65260452	   1265.62180284
      1.17697759	   4342.43868016	   1971.14778165	      0.65220762	   1266.58790480
      1.17707123	   4342.41584896	   1971.15487489	      0.65181115	   1267.55403512
      1.17716487	   4342.39302291	   1971.16198345	      0.65141508	   1268.52019497
      1.17725851	   4342.37019998	   1971.16910708	      0.65101944	   1269.48638598
      1.17734075	   4342.35015908	   1971.17537660	      0.65067229	   1270.33502402
      1.17742299	   4342.33012063	   1971.18165784	      0.65032545	   1271.18368806
      1.17752184	   4342.30604269	   1971.18922270	      0.64990904	   1272.20367837
      1.17762068	   4342.28196873	   1971.19680470	      0.64949308	   1273.22370912
      1.17770357	   4342.26178412	   1971.20317670	      0.64914461	   1274.07917199
      1.17778647	   4342.24160206	   1971.20956083	      0.64879645	   1274.93466539
      1.17786936	   4342.22142381	   1971.21595730	      0.64844862	   1275.79019008
      1.17798391	   4342.19354430	   1971.22481683	      0.64796848	   1276.97249921
      1.17806743	   4342.17322202	   1971.23129134	      0.64761880	   1277.83456289
      1.17815095	   4342.15290245	   1971.23777836	      0.64726944	   1278.69666167
      1.17825307	   4342.12806334	   1971.24572723	      0.64684274	   1279.75078321
      1.17834375	   4342.10600988	   1971.25280163	      0.64646423	   1280.68688532
      1.17843443	   4342.08396134	   1971.25989121	      0.64608610	   1281.62303226
      1.17852511	   4342.06191589	   1971.26699578	      0.64570836	   1282.55922547
      1.17861579	   4342.03987546	   1971.27411566	      0.64533100	   1283.49546590
      1.17870647	   4342.01783803	   1971.28125062	      0.64495402	   1284.43175500
      1.17879715	   4341.99580571	   1971.28840104	      0.64457742	   1285.36809368
      1.17888783	   4341.97377630	   1971.29556664	      0.64420120	   1286.30448342
      1.17897851	   4341.95175213	   1971.30274784	      0.64382536	   1287.24092510
      1.17906918	   4341.92973074	   1971.30994432	      0.64344990	   1288.17742020
      1.17915986	   4341.90771472	   1971.31715652	      0.64307482	   1289.11396957
      1.17925054	   4341.88570136	   1971.32438411	      0.64270012	   1290.05057474
      1.17933200	   4341.86593190	   1971.33089002	      0.64236385	   1290.89195444
      1.17941346	   4341.84616487	   1971.33740848	      0.64202789	   1291.73338091
      1.17951174	   4341.82231816	   1971.34529093	      0.64162291	   1292.74874254
      1.17961003	   4341.79847548	   1971.35319186	      0.64121837	   1293.76417489
      1.17969354	   4341.77822336	   1971.35991930	      0.64087503	   1294.62694377
      1.17977704	   4341.75797388	   1971.36666015	      0.64053199	   1295.48976569
      1.17986055	   4341.73772836	   1971.37341464	      0.64018928	   1296.35264136
      1.17997110	   4341.71092940	   1971.38237799	      0.63973604	   1297.49511331
      1.18005495	   4341.69060831	   1971.38919238	      0.63939264	   1298.36169274
      1.18013880	   4341.67028999	   1971.39602051	      0.63904957	   1299.22832950
      1.18022266	   4341.64997561	   1971.40286260	      0.63870681	   1300.09502432
      1.18033500	   4341.62276399	   1971.41205116	      0.63824810	   1301.25628479
      1.18041714	   4341.60287107	   1971.41878600	      0.63791304	   1302.10548596
      1.18049929	   4341.58298081	   1971.42553422	      0.63757828	   1302.95474581
      1.18060169	   4341.55819103	   1971.43396556	      0.63716140	   1304.01351114
      1.18069296	   4341.53609970	   1971.44149807	      0.63679023	   1304.95726408
      1.18078423	   4341.51401343	   1971.44904756	      0.63641944	   1305.90109263
      1.18087550	   4341.49193029	   1971.45661380	      0.63604902	   1306.84499816
      1.18096677	   4341.46985246	   1971.46419717	      0.63567898	   1307.78898149
      1.18105804	   4341.44777748	   1971.47179738	      0.63530930	   1308.73304405
      1.18113912	   4341.42817383	   1971.47856284	      0.63498125	   1309.57168308
      1.18122019	   4341.40857264	   1971.48534170	      0.63465349	   1310.41038622
      1.18131846	   4341.38481698	   1971.49357737	      0.63425656	   1311.42715359
      1.18141674	   4341.36106540	   1971.50183295	      0.63386007	   1312.44401759
      1.18149936	   4341.34110291	   1971.50878882	      0.63352709	   1313.29893550
      1.18158197	   4341.32114306	   1971.51575882	      0.63319440	   1314.15392348
      1.18166459	   4341.30118709	   1971.52274320	      0.63286202	   1315.00898215
      1.18177691	   4341.27406217	   1971.53226130	      0.63241063	   1316.17153655
      1.18186004	   4341.25399085	   1971.53932322	      0.63207691	   1317.03206912
      1.18194317	   4341.23392230	   1971.54639967	      0.63174349	   1317.89267607
      1.18204391	   4341.20960567	   1971.55499572	      0.63133980	   1318.93578284
      1.18213384	   4341.18790468	   1971.56268659	      0.63097986	   1319.86693524
      1.18222377	   4341.16620865	   1971.57039491	      0.63062028	   1320.79817750
      1.18231369	   4341.14451577	   1971.57812047	      0.63026104	   1321.72951084
      1.18240362	   4341.12282793	   1971.58586362	      0.62990217	   1322.66093597
      1.18249354	   4341.10114316	   1971.59362413	      0.62954364	   1323.59245414
      1.18258347	   4341.07946353	   1971.60140236	      0.62918547	   1324.52406604
      1.18267340	   4341.05778688	   1971.60919806	      0.62882765	   1325.45577290
      1.18276332	   4341.03611548	   1971.61701162	      0.62847018	   1326.38757538
      1.18285325	   4341.01444694	   1971.62484276	      0.62811306	   1327.31947474
      1.18294317	   4340.99278378	   1971.63269190	      0.62775629	   1328.25147159
      1.18303310	   4340.97112337	   1971.64055872	      0.62739988	   1329.18356722
      1.18312303	   4340.94946848	   1971.64844369	      0.62704381	   1330.11576218
      1.18320332	   4340.93013428	   1971.65549951	      0.62672616	   1330.94823839
      1.18328362	   4340.91080419	   1971.66256985	      0.62640879	   1331.78079523
      1.18338218	   4340.88708228	   1971.67126765	      0.62601963	   1332.80278813
      1.18348074	   4340.86336608	   1971.67998741	      0.62563088	   1333.82490473
      1.18356181	   4340.84386158	   1971.68717596	      0.62531144	   1334.66572011
      1.18364287	   4340.82436118	   1971.69437951	      0.62499229	   1335.50662060
      1.18374265	   4340.80036338	   1971.70326630	      0.62459984	   1336.54174931
      1.18384243	   4340.77637151	   1971.71217592	      0.62420782	   1337.57700917
      1.18391984	   4340.75776122	   1971.71910351	      0.62390399	   1338.38025131
      1.18399725	   4340.73915472	   1971.72604497	      0.62360041	   1339.18357362
      1.18410215	   4340.71394632	   1971.73547295	      0.62318945	   1340.27224697
      1.18420704	   4340.68874437	   1971.74492648	      0.62277896	   1341.36106995
      1.18428075	   4340.67103704	   1971.75158470	      0.62249079	   1342.12628885
      1.18435446	   4340.65333321	   1971.75825566	      0.62220284	   1342.89158271
      1.18446695	   4340.62631871	   1971.76846123	      0.62176382	   1344.05971407
      1.18455928	   4340.60415419	   1971.77685877	      0.62140394	   1345.01848956
      1.18465160	   4340.58199334	   1971.78527625	      0.62104441	   1345.97738557
      1.18474392	   4340.55983775	   1971.79371396	      0.62068525	   1346.93640276
      1.18483624	   4340.53768540	   1971.80217168	      0.62032644	   1347.89554225
      1.18491663	   4340.51839943	   1971.80955345	      0.62001428	   1348.73087685
      1.18499703	   4340.49911596	   1971.81695050	      0.61970239	   1349.56630539
      1.18509511	   4340.47559474	   1971.82599609	      0.61932224	   1350.58567745
      1.18519319	   4340.45207771	   1971.83506463	      0.61894249	   1351.60519111
      1.18527419	   4340.43266235	   1971.84257088	      0.61862921	   1352.44719716
      1.18535519	   4340.41324961	   1971.85009285	      0.61831620	   1353.28930101
      1.18545391	   4340.38959323	   1971.85928270	      0.61793505	   1354.31584668
      1.18555263	   4340.36594106	   1971.86849611	      0.61755431	   1355.34253940
      1.18563126	   4340.34710735	   1971.87585145	      0.61725135	   1356.16037576
      1.18570989	   4340.32827609	   1971.88322181	      0.61694865	   1356.97830653
      1.18581163	   4340.30391581	   1971.89278081	      0.61655737	   1358.03675868
      1.18591337	   4340.27956010	   1971.90236516	      0.61616652	   1359.09537065
      1.18598991	   4340.26124085	   1971.90959283	      0.61587275	   1359.89191056
      1.18606645	   4340.24292391	   1971.91683490	      0.61557922	   1360.68854197
      1.18617182	   4340.21771450	   1971.92682811	      0.61517554	   1361.78532365
      1.18627719	   4340.19251008	   1971.93684888	      0.61477233	   1362.88228051
      1.18635079	   4340.17490740	   1971.94386571	      0.61449093	   1363.64868630
      1.18642440	   4340.15730682	   1971.95089603	      0.61420975	   1364.41517849
      1.18653558	   4340.13072773	   1971.96154091	      0.61378546	   1365.57309280
      1.18662876	   4340.10845420	   1971.97048720	      0.61343022	   1366.54378555
      1.18672195	   4340.08618592	   1971.97945559	      0.61307533	   1367.51461867
      1.18681514	   4340.06392117	   1971.98844592	      0.61272081	   1368.48559307
      1.18689629	   4340.04453700	   1971.99629319	      0.61241236	   1369.33126491
      1.18697744	   4340.02515545	   1972.00415717	      0.61210418	   1370.17704486
      1.18705859	   4340.00577780	   1972.01203812	      0.61179627	   1371.02293319
      1.18717063	   4339.97902915	   1972.02294672	      0.61137159	   1372.19098837
      1.18725323	   4339.95931323	   1972.03101008	      0.61105882	   1373.05228491
      1.18733584	   4339.93960019	   1972.03909100	      0.61074633	   1373.91369539
      1.18743533	   4339.91586184	   1972.04884784	      0.61037030	   1374.95138894
      1.18752382	   4339.89475149	   1972.05754759	      0.61003619	   1375.87450126
      1.18761232	   4339.87364612	   1972.06626794	      0.60970239	   1376.79774574
      1.18770081	   4339.85254398	   1972.07500870	      0.60936890	   1377.72112311
      1.18778930	   4339.83144683	   1972.08377019	      0.60903573	   1378.64463363
      1.18787780	   4339.81035290	   1972.09255220	      0.60870288	   1379.56827805
      1.18796629	   4339.78926399	   1972.10135506	      0.60837034	   1380.49205659
      1.18805478	   4339.76817828	   1972.11017858	      0.60803811	   1381.41596997
      1.18814328	   4339.74709761	   1972.11902308	      0.60770620	   1382.34001841
      1.18823177	   4339.72602013	   1972.12788835	      0.60737460	   1383.26420262
      1.18832026	   4339.70494773	   1972.13677474	      0.60704331	   1384.18852278
      1.18840876	   4339.68387848	   1972.14568201	      0.60671234	   1385.11297960
      1.18849725	   4339.66281435	   1972.15461053	      0.60638167	   1386.03757323
      1.18858574	   4339.64175335	   1972.16356006	      0.60605132	   1386.96230437
      1.18867424	   4339.62069750	   1972.17253097	      0.60572128	   1387.88717315
      1.18876273	   4339.59964475	   1972.18152301	      0.60539155	   1388.81218024
      1.18885123	   4339.57859721	   1972.19053655	      0.60506213	   1389.73732577
      1.18893972	   4339.55755271	   1972.19957135	      0.60473303	   1390.66261041
      1.18902821	   4339.53651348	   1972.20862778	      0.60440422	   1391.58803422
      1.18911671	   4339.51547725	   1972.21770559	      0.60407573	   1392.51359789
      1.18920520	   4339.49444635	   1972.22680517	      0.60374755	   1393.43930145
      1.18929369	   4339.47341839	   1972.23592623	      0.60341968	   1394.36514557
      1.18938219	   4339.45239582	   1972.24506921	      0.60309211	   1395.29113026
      1.18947068	   4339.43137614	   1972.25423378	      0.60276485	   1396.21725619
      1.18955917	   4339.41036194	   1972.26342041	      0.60243790	   1397.14352333
      1.18964767	   4339.38935053	   1972.27262874	      0.60211125	   1398.06993234
      1.18973616	   4339.36834470	   1972.28185927	      0.60178491	   1398.99648316
[truncated: 681,701 more chars]
