# Supplementary material for: Musculoskeletal simulations to examine the effects of accentuated eccentric loading (AEL) on jump height
Source: PeerJ. 2023 Jan 23;11:e14687. doi: 10.7717/peerj.14687 (PMC9879160; doi:10.7717/peerj.14687)
Supplement: Supplemental Information 2 — Added15 folder contains the code and simulation results for a complete jump with an additional 15% model mass. Dropped15 folder contains the code and simulation results for the push-off phase with the original model mass. [file peerj-11-14687-s002.zip › Supplementary Simulation code and output results AEL15/Added15/Optimized_for_J_Results/TwoSegment_Two_Segment_FiberActivePower.sto]

FiberActivePower
version=1
nRows=12722
nColumns=5
inDegrees=no

This analysis gathers basic information about muscles during a simulation (e.g., forces, tendon lengths, moment arms, etc).
Units are S.I. units (second, meters, Newtons, ...)
Angles are in degrees.

endheader
time	vastus	recfem	glut	ham
      0.00000000	     -0.00000562	     -0.00000029	     -0.00000000	     -0.00000029
      0.00010000	     -0.00063354	     -0.00009715	     -0.00000000	      0.00017027
      0.00023094	     -0.00306622	     -0.00046972	     -0.00000000	      0.00082944
      0.00036189	     -0.00691308	     -0.00105367	     -0.00000000	      0.00186854
      0.00049283	     -0.01184487	     -0.00179517	     -0.00000000	      0.00319578
      0.00062377	     -0.01762353	     -0.00265541	     -0.00000000	      0.00474474
      0.00075471	     -0.02407740	     -0.00360649	     -0.00000000	      0.00646745
      0.00092167	     -0.03309381	     -0.00491980	     -0.00000000	      0.00886252
      0.00108864	     -0.04283187	     -0.00632014	     -0.00000000	      0.01143550
      0.00125560	     -0.05317523	     -0.00778911	     -0.00000000	      0.01415426
      0.00146694	     -0.06702053	     -0.00972918	     -0.00000000	      0.01777339
      0.00167828	     -0.08161993	     -0.01174648	     -0.00000000	      0.02156791
      0.00193496	     -0.10028611	     -0.01428944	     -0.00000000	      0.02639174
      0.00219165	     -0.11992480	     -0.01692788	     -0.00000001	      0.03143849
      0.00252490	     -0.14682116	     -0.02049091	     -0.00000002	      0.03831095
      0.00285816	     -0.17525933	     -0.02420677	     -0.00000003	      0.04553588
      0.00331636	     -0.21682393	     -0.02956318	     -0.00000009	      0.05603120
      0.00377455	     -0.26118977	     -0.03520429	     -0.00000024	      0.06716044
      0.00443132	     -0.32956482	     -0.04378111	     -0.00000094	      0.08417854
      0.00508809	     -0.40344500	     -0.05292595	     -0.00000338	      0.10239260
      0.00611478	     -0.52965097	     -0.06832408	     -0.00002153	      0.13308655
      0.00691445	     -0.63673898	     -0.08121176	     -0.00007970	      0.15870087
      0.00771412	     -0.75129597	     -0.09484521	     -0.00026218	      0.18564715
      0.00851379	     -0.87312653	     -0.10918888	     -0.00076501	      0.21377415
      0.00931345	     -1.00204337	     -0.12420708	     -0.00197619	      0.24293174
      0.01031496	     -1.17321692	     -0.14391331	     -0.00546299	      0.28067855
      0.01117276	     -1.32817339	     -0.16153787	     -0.01127352	      0.31390152
      0.01192114	     -1.46947600	     -0.17744310	     -0.01916029	      0.34342285
      0.01266951	     -1.61632863	     -0.19381455	     -0.02993695	      0.37333595
      0.01351831	     -1.78943571	     -0.21291722	     -0.04552231	      0.40761581
      0.01436710	     -1.96932488	     -0.23255731	     -0.06416131	      0.44214608
      0.01510582	     -2.13126922	     -0.25006529	     -0.08232887	      0.47230946
      0.01584455	     -2.29810688	     -0.26794086	     -0.10186274	      0.50250036
      0.01677016	     -2.51390064	     -0.29083362	     -0.12778715	      0.54026787
      0.01743280	     -2.67288855	     -0.30754538	     -0.14713623	      0.56720185
      0.01809543	     -2.83555624	     -0.32451616	     -0.16706378	      0.59400494
      0.01904497	     -3.07493141	     -0.34926898	     -0.19659180	      0.63211268
      0.01985779	     -3.28558167	     -0.37084842	     -0.22280363	      0.66438695
      0.02056646	     -3.47345939	     -0.38994541	     -0.24640439	      0.69221850
      0.02127514	     -3.66518682	     -0.40929720	     -0.27074526	      0.71972859
      0.02202269	     -3.87152128	     -0.42997838	     -0.29726797	      0.74836525
      0.02277025	     -4.08196916	     -0.45092629	     -0.32470025	      0.77657592
      0.02350164	     -4.29176783	     -0.47167198	     -0.35245202	      0.80373431
      0.02423303	     -4.50535096	     -0.49265882	     -0.38113099	      0.83042792
      0.02502522	     -4.74087652	     -0.51565501	     -0.41326041	      0.85878683
      0.02581741	     -4.98067485	     -0.53891927	     -0.44651335	      0.88654066
      0.02656472	     -5.21073262	     -0.56110490	     -0.47892027	      0.91214208
      0.02731203	     -5.44445938	     -0.58351726	     -0.51233833	      0.93715746
      0.02805934	     -5.68179633	     -0.60615107	     -0.54676799	      0.96156544
      0.02880665	     -5.92268882	     -0.62900135	     -0.58220749	      0.98534555
      0.02955396	     -6.16708546	     -0.65206333	     -0.61865342	      1.00847809
      0.03030127	     -6.41493838	     -0.67533245	     -0.65610119	      1.03094392
      0.03104858	     -6.66620250	     -0.69880429	     -0.69454530	      1.05272439
      0.03179589	     -6.92083553	     -0.72247462	     -0.73397965	      1.07380122
      0.03254320	     -7.17879739	     -0.74633929	     -0.77439766	      1.09415636
      0.03329051	     -7.44005000	     -0.77039427	     -0.81579243	      1.11377197
      0.03403782	     -7.70455687	     -0.79463558	     -0.85815684	      1.13263029
      0.03478513	     -7.97228284	     -0.81905933	     -0.90148358	      1.15071358
      0.03553244	     -8.24319364	     -0.84366164	     -0.94576527	      1.16800410
      0.03627975	     -8.51725569	     -0.86843867	     -0.99099445	      1.18448405
      0.03702706	     -8.79443576	     -0.89338659	     -1.03716364	      1.20013549
      0.03777437	     -9.07470070	     -0.91850155	     -1.08426539	      1.21494040
      0.03852168	     -9.35801719	     -0.94377968	     -1.13229230	      1.22888058
      0.03926899	     -9.64435151	     -0.96921712	     -1.18123711	      1.24193766
      0.04001630	     -9.93366933	     -0.99480992	     -1.23109269	      1.25409310
      0.04076361	    -10.22593548	     -1.02055413	     -1.28185214	      1.26532822
      0.04151092	    -10.52111383	     -1.04644572	     -1.33350884	      1.27562417
      0.04225823	    -10.81916707	     -1.07248061	     -1.38605652	      1.28496192
      0.04300554	    -11.12005661	     -1.09865465	     -1.43948935	      1.29332236
      0.04375285	    -11.42374242	     -1.12496362	     -1.49380204	      1.30068626
      0.04450016	    -11.73018292	     -1.15140322	     -1.54898988	      1.30703430
      0.04524747	    -12.03933490	     -1.17796908	     -1.60504892	      1.31234715
      0.04599478	    -12.35115342	     -1.20465674	     -1.66197602	      1.31660548
      0.04666588	    -12.63340804	     -1.22872298	     -1.71383586	      1.31951499
      0.04733698	    -12.91773964	     -1.25288038	     -1.76639297	      1.32154467
      0.04800809	    -13.20411255	     -1.27712561	     -1.81964720	      1.32268073
      0.04867919	    -13.49248904	     -1.30145519	     -1.87359908	      1.32290955
      0.04935029	    -13.78283021	     -1.32586560	     -1.92824987	      1.32221767
      0.05002139	    -14.07509584	     -1.35035328	     -1.98360157	      1.32059188
      0.05069249	    -14.36924442	     -1.37491459	     -2.03965683	      1.31801922
      0.05136359	    -14.66523318	     -1.39954584	     -2.09641886	      1.31448707
      0.05203469	    -14.96301801	     -1.42424329	     -2.15389127	      1.30998320
      0.05270579	    -15.26255359	     -1.44900314	     -2.21207789	      1.30449580
      0.05337690	    -15.56379330	     -1.47382155	     -2.27098247	      1.29801357
      0.05404800	    -15.86668933	     -1.49869461	     -2.33060840	      1.29052577
      0.05471910	    -16.17119265	     -1.52361839	     -2.39095834	      1.28202231
      0.05539020	    -16.47725311	     -1.54858890	     -2.45203387	      1.27249378
      0.05606130	    -16.78481941	     -1.57360209	     -2.51383512	      1.26193161
      0.05673240	    -17.09383921	     -1.59865390	     -2.57636043	      1.25032807
      0.05740350	    -17.40425915	     -1.62374023	     -2.63960608	      1.23767643
      0.05807460	    -17.71602492	     -1.64885694	     -2.70356612	      1.22397101
      0.05874571	    -18.02908129	     -1.67399986	     -2.76823210	      1.20920732
      0.05941681	    -18.34337223	     -1.69916479	     -2.83359330	      1.19338217
      0.06008791	    -18.65884091	     -1.72434754	     -2.89963662	      1.17649378
      0.06075901	    -18.97542979	     -1.74954389	     -2.96634680	      1.15854191
      0.06143011	    -19.29308073	     -1.77474958	     -3.03370658	      1.13952802
      0.06210121	    -19.61173496	     -1.79996039	     -3.10169701	      1.11945540
      0.06277231	    -19.93133326	     -1.82517207	     -3.17029765	      1.09832939
      0.06344341	    -20.25181593	     -1.85038038	     -3.23948691	      1.07615749
      0.06411451	    -20.57312293	     -1.87558108	     -3.30924226	      1.05294961
      0.06478562	    -20.89519390	     -1.90076996	     -3.37954047	      1.02871825
      0.06545672	    -21.21796826	     -1.92594281	     -3.45035785	      1.00347875
      0.06612782	    -21.54138527	     -1.95109544	     -3.52167038	      0.97724954
      0.06679892	    -21.86538408	     -1.97622370	     -3.59345389	      0.95005242
      0.06747002	    -22.18990384	     -2.00132344	     -3.66568418	      0.92191283
      0.06814112	    -22.51488373	     -2.02639059	     -3.73833710	      0.89286020
      0.06881222	    -22.84026305	     -2.05142107	     -3.81138861	      0.86292830
      0.06948332	    -23.16598130	     -2.07641089	     -3.88481488	      0.83215561
      0.07015443	    -23.49197824	     -2.10135607	     -3.95859228	      0.80058571
      0.07082553	    -23.81819398	     -2.12625270	     -4.03269743	      0.76826778
      0.07149663	    -24.14456901	     -2.15109694	     -4.10710725	      0.73525701
      0.07216773	    -24.47104434	     -2.17588499	     -4.18179893	      0.70161515
      0.07283883	    -24.79756152	     -2.20061314	     -4.25674997	      0.66741103
      0.07350993	    -25.12406275	     -2.22527775	     -4.33193816	      0.63272115
      0.07418103	    -25.45049094	     -2.24987524	     -4.40734164	      0.59763020
      0.07485213	    -25.77678981	     -2.27440215	     -4.48293886	      0.56223175
      0.07552324	    -26.10290393	     -2.29885508	     -4.55870861	      0.52662875
      0.07619434	    -26.42877882	     -2.32323073	     -4.63463001	      0.49093419
      0.07686544	    -26.75436104	     -2.34752592	     -4.71068255	      0.45527159
      0.07753654	    -27.07959826	     -2.37173756	     -4.78684605	      0.41977543
      0.07820764	    -27.40443931	     -2.39586268	     -4.86310073	      0.38459152
      0.07887874	    -27.72883430	     -2.41989841	     -4.93942716	      0.34987711
      0.07954984	    -28.05273466	     -2.44384202	     -5.01580632	      0.31580075
      0.08022094	    -28.37609322	     -2.46769091	     -5.09221956	      0.28254183
      0.08089205	    -28.69886427	     -2.49144260	     -5.16864867	      0.25028964
      0.08156315	    -29.02100362	     -2.51509475	     -5.24507583	      0.21924177
      0.08223425	    -29.34246864	     -2.53864514	     -5.32148367	      0.18960182
      0.08290535	    -29.66321829	     -2.56209173	     -5.39785523	      0.16157613
      0.08357645	    -29.98321315	     -2.58543259	     -5.47417402	      0.13536940
      0.08424755	    -30.30241537	     -2.60866593	     -5.55042395	      0.11117907
      0.08491865	    -30.62078867	     -2.63179009	     -5.62658939	      0.08918823
      0.08558975	    -30.93829824	     -2.65480356	     -5.70265512	      0.06955704
      0.08626085	    -31.25491061	     -2.67770492	     -5.77860633	      0.05241273
      0.08693196	    -31.57059352	     -2.70049287	     -5.85442859	      0.03783831
      0.08760306	    -31.88531564	     -2.72316617	     -5.93010781	      0.02586037
      0.08827416	    -32.19904629	     -2.74572365	     -6.00563022	      0.01643665
      0.08894526	    -32.51175515	     -2.76816416	     -6.08117699	      0.00944418
      0.08961636	    -32.82340920	     -2.79048639	     -6.15770955	      0.00466909
      0.09028746	    -33.13397402	     -2.81268893	     -6.23485335	      0.00179923
      0.09095856	    -33.44341546	     -2.83477034	     -6.31225962	      0.00042085
      0.09162966	    -33.75169881	     -2.85672908	     -6.38973789	      0.00002012
      0.09230077	    -34.05878794	     -2.87856344	     -6.46718138	      0.00000002
      0.09297187	    -34.36464510	     -2.90027156	     -6.54452750	      0.00000002
      0.09364297	    -34.66923295	     -2.92185157	     -6.62173711	      0.00000002
      0.09431407	    -34.97251653	     -2.94330174	     -6.69878382	      0.00000002
      0.09498517	    -35.27446342	     -2.96462054	     -6.77564814	      0.00000002
      0.09565627	    -35.57504337	     -2.98580663	     -6.85231447	      0.00000002
      0.09632737	    -35.87422800	     -3.00685882	     -6.92876941	      0.00000002
      0.09699847	    -36.17199061	     -3.02777606	     -7.00500089	      0.00000002
      0.09766958	    -36.46830601	     -3.04855745	     -7.08099775	      0.00000002
      0.09834068	    -36.76315045	     -3.06920221	     -7.15674947	      0.00000002
      0.09901178	    -37.05650155	     -3.08970967	     -7.23224602	      0.00000002
      0.09968288	    -37.34833826	     -3.11007928	     -7.30747783	      0.00000002
      0.10035398	    -37.63864080	     -3.13031059	     -7.38243571	      0.00000002
      0.10102508	    -37.92739063	     -3.15040323	     -7.45711085	      0.00000002
      0.10169618	    -38.21457045	     -3.17035695	     -7.53149482	      0.00000002
      0.10236728	    -38.50016413	     -3.19017159	     -7.60557950	      0.00000002
      0.10303839	    -38.78415672	     -3.20984706	     -7.67935715	      0.00000002
      0.10370949	    -39.06653407	     -3.22938337	     -7.75282035	      0.00000002
      0.10438059	    -39.34728425	     -3.24878061	     -7.82596199	      0.00000002
      0.10505169	    -39.62639512	     -3.26803894	     -7.89877533	      0.00000002
      0.10572279	    -39.90385616	     -3.28715860	     -7.97125390	      0.00000002
      0.10639389	    -40.17965788	     -3.30613990	     -8.04339158	      0.00000002
      0.10706499	    -40.45379178	     -3.32498325	     -8.11518254	      0.00000002
      0.10773609	    -40.72625037	     -3.34368909	     -8.18662124	      0.00000002
      0.10840719	    -40.99702711	     -3.36225795	     -8.25770247	      0.00000002
      0.10907830	    -41.26611642	     -3.38069041	     -8.32842127	      0.00000002
      0.10974940	    -41.53351362	     -3.39898713	     -8.39877299	      0.00000002
      0.11042050	    -41.79921492	     -3.41714881	     -8.46875326	      0.00000002
      0.11109160	    -42.06321740	     -3.43517624	     -8.53835795	      0.00000002
      0.11176270	    -42.32551900	     -3.45307022	     -8.60758324	      0.00000002
      0.11243380	    -42.58611845	     -3.47083164	     -8.67642553	      0.00000002
      0.11310490	    -42.84501529	     -3.48846144	     -8.74488150	      0.00000002
      0.11377600	    -43.10220982	     -3.50596058	     -8.81294805	      0.00000002
      0.11444711	    -43.35770308	     -3.52333010	     -8.88062235	      0.00000002
      0.11511821	    -43.61149683	     -3.54057106	     -8.94790178	      0.00000002
      0.11578931	    -43.86359352	     -3.55768459	     -9.01478395	      0.00000002
      0.11646041	    -44.11399628	     -3.57467184	     -9.08126670	      0.00000002
      0.11713151	    -44.36270887	     -3.59153400	     -9.14734809	      0.00000002
      0.11780261	    -44.60973567	     -3.60827231	     -9.21302636	      0.00000001
      0.11847371	    -44.85508166	     -3.62488805	     -9.27829998	      0.00000001
      0.11914481	    -45.09875241	     -3.64138250	     -9.34316761	      0.00000001
      0.11981592	    -45.34075401	     -3.65775702	     -9.40762807	      0.00000001
      0.12048702	    -45.58109309	     -3.67401295	     -9.47168041	      0.00000001
      0.12115812	    -45.81977680	     -3.69015171	     -9.53532382	      0.00000001
      0.12182922	    -46.05681276	     -3.70617470	     -9.59855768	      0.00000001
      0.12250032	    -46.29220903	     -3.72208338	     -9.66138153	      0.00000001
      0.12317142	    -46.52597416	     -3.73787921	     -9.72379506	      0.00000001
      0.12384252	    -46.75811707	     -3.75356369	     -9.78579812	      0.00000001
      0.12451362	    -46.98864712	     -3.76913832	     -9.84739072	      0.00000001
      0.12518472	    -47.21757402	     -3.78460465	     -9.90857298	      0.00000001
      0.12585583	    -47.44490785	     -3.79996421	     -9.96934520	      0.00000001
      0.12652693	    -47.67065904	     -3.81521858	    -10.02970777	      0.00000001
      0.12719803	    -47.89483833	     -3.83036932	    -10.08966124	      0.00000001
      0.12786913	    -48.11745678	     -3.84541805	    -10.14920624	      0.00000001
      0.12854023	    -48.33852573	     -3.86036636	    -10.20834356	      0.00000001
      0.12921133	    -48.55805679	     -3.87521587	    -10.26707407	      0.00000001
      0.12988243	    -48.77606182	     -3.88996820	    -10.32539877	      0.00000001
      0.13055353	    -48.99255293	     -3.90462500	    -10.38331873	      0.00000001
      0.13122464	    -49.20754245	     -3.91918791	    -10.44083515	      0.00000001
      0.13189574	    -49.42104290	     -3.93365857	    -10.49794929	      0.00000001
      0.13256684	    -49.63306703	     -3.94803864	    -10.55466253	      0.00000001
      0.13323794	    -49.84362773	     -3.96232979	    -10.61097631	      0.00000001
      0.13390904	    -50.05273808	     -3.97653367	    -10.66689216	      0.00000001
      0.13458014	    -50.26041130	     -3.99065196	    -10.72241171	      0.00000001
      0.13525124	    -50.46666077	     -4.00468632	    -10.77753672	      0.00000001
      0.13592234	    -50.67149997	     -4.01863843	    -10.83226891	      0.00000001
      0.13659345	    -50.87494251	     -4.03250995	    -10.88661001	      0.00000001
      0.13726455	    -51.07700210	     -4.04630255	    -10.94056173	      0.00000001
      0.13793565	    -51.27769255	     -4.06001791	    -10.99412582	      0.00000001
      0.13860675	    -51.47702776	     -4.07365769	    -11.04730406	      0.00000001
      0.13927785	    -51.67502167	     -4.08722356	    -11.10009825	      0.00000001
      0.13994895	    -51.87168832	     -4.10071717	    -11.15251023	      0.00000001
      0.14062005	    -52.06704179	     -4.11414020	    -11.20454185	      0.00000001
      0.14129115	    -52.26109620	     -4.12749428	    -11.25619500	      0.00000001
      0.14196226	    -52.45386570	     -4.14078108	    -11.30747158	      0.00000001
      0.14263336	    -52.64536448	     -4.15400223	    -11.35837351	      0.00000001
      0.14330446	    -52.83560676	     -4.16715938	    -11.40890271	      0.00000001
      0.14397556	    -53.02460674	     -4.18025416	    -11.45906111	      0.00000001
      0.14464666	    -53.21237865	     -4.19328819	    -11.50885067	      0.00000001
      0.14531776	    -53.39893672	     -4.20626310	    -11.55827331	      0.00000001
      0.14598886	    -53.58429514	     -4.21918049	    -11.60733098	      0.00000001
      0.14665996	    -53.76846814	     -4.23204197	    -11.65602561	      0.00000001
      0.14733106	    -53.95146987	     -4.24484914	    -11.70435913	      0.00000001
      0.14800217	    -54.13331449	     -4.25760358	    -11.75233343	      0.00000001
      0.14867327	    -54.31401611	     -4.27030688	    -11.79995041	      0.00000001
      0.14934437	    -54.49358883	     -4.28296060	    -11.84721194	      0.00000001
      0.15001547	    -54.67204667	     -4.29556632	    -11.89411987	      0.00000001
      0.15068657	    -54.84940363	     -4.30812557	    -11.94067600	      0.00000001
      0.15135767	    -55.02567366	     -4.32063990	    -11.98688212	      0.00000001
      0.15148119	    -55.05799993	     -4.32230396	    -11.99534938	      0.00000001
      0.15160471	    -55.09028979	     -4.31052597	    -12.00380473	      0.00000001
      0.15222230	    -55.25118571	     -4.00579501	    -12.04590056	      0.00000001
      0.15283988	    -55.41107714	     -3.45248954	    -12.08769306	      0.00000001
      0.15360744	    -55.60802280	     -2.64201600	    -12.13917589	      0.00000001
      0.15437500	    -55.80248194	     -1.83840182	    -12.19012483	      0.00000001
      0.15514256	    -55.99401224	     -1.08640978	    -12.24051713	      0.00000001
      0.15591011	    -56.18240119	     -0.35624974	    -12.29035223	      0.00000001
      0.15667767	    -56.36762456	      0.38733026	    -12.33964216	      0.00000001
      0.15744523	    -56.54976291	      1.15618199	    -12.38840153	      0.00000001
      0.15821279	    -56.72894133	      1.95022408	    -12.43664233	      0.00000001
      0.15898034	    -56.90529833	      2.76701907	    -12.48437232	      0.00000001
      0.15974790	    -57.07896994	      3.60248990	    -12.53159500	      0.00000001
      0.16051546	    -57.25008125	      4.45156007	    -12.57831016	      0.00000001
      0.16128302	    -57.41874267	      5.30866766	    -12.62451464	      0.00000001
      0.16205057	    -57.58504892	      6.16808726	    -12.67020310	      0.00000001
      0.16281813	    -57.74907974	      7.02409241	    -12.71536871	      0.00000001
      0.16358569	    -57.91090127	      7.87101365	    -12.76000374	      0.00000001
      0.16435325	    -58.07056785	      8.70324476	    -12.80410000	      0.00000001
      0.16512081	    -58.22812371	      9.51524343	    -12.84764913	      0.00000001
      0.16588836	    -58.38360466	     10.30156843	    -12.89064281	      0.00000001
      0.16665592	    -58.53703982	     11.05699252	    -12.93307290	      0.00000001
      0.16742348	    -58.68845337	     11.77672427	    -12.97493150	      0.00000001
      0.16819104	    -58.83786656	     12.45675386	    -13.01621102	      0.00000001
      0.16895859	    -58.98530011	     13.09430133	    -13.05690418	      0.00000001
      0.16972615	    -59.13077675	     13.68829009	    -13.09700406	      0.00000001
      0.17049371	    -59.27432396	     14.23971438	    -13.13650412	      0.00000001
      0.17126127	    -59.41597616	     14.75175289	    -13.17539817	      0.00000001
      0.17202882	    -59.55577605	     15.22953555	    -13.21368026	      0.00000001
      0.17279638	    -59.69377448	     15.67958672	    -13.25134451	      0.00000001
      0.17356394	    -59.83002897	     16.10908543	    -13.28838487	      0.00000001
      0.17433150	    -59.96460116	     16.52513334	    -13.32479486	      0.00000001
      0.17509905	    -60.09755381	     16.93418370	    -13.36056727	      0.00000001
      0.17586661	    -60.22894814	     17.34169900	    -13.39569397	      0.00000001
      0.17663417	    -60.35884186	     17.75202424	    -13.43016576	      0.00000001
      0.17740173	    -60.48728824	     18.16841871	    -13.46397223	      0.00000001
      0.17816928	    -60.61433559	     18.59292282	    -13.49710170	      0.00000001
      0.17893684	    -60.74002486	     19.02136626	    -13.52954091	      0.00000001
      0.17970440	    -60.86438043	     19.44338617	    -13.56127425	      0.00000001
      0.18047196	    -60.98740697	     19.84715022	    -13.59228347	      0.00000001
      0.18115777	    -61.09620315	     20.18210426	    -13.61936541	      0.00000001
      0.18184358	    -61.20391310	     20.48316467	    -13.64583448	      0.00000001
      0.18252939	    -61.31052223	     20.74171954	    -13.67167477	      0.00000001
      0.18321520	    -61.41601292	     20.95042179	    -13.69686845	      0.00000001
      0.18390101	    -61.52036891	     21.10382455	    -13.72139639	      0.00000001
      0.18458683	    -61.62357823	     21.19880074	    -13.74523846	      0.00000001
      0.18527264	    -61.72563546	     21.23465544	    -13.76837387	      0.00000001
      0.18595845	    -61.82654305	     21.21292973	    -13.79078140	      0.00000001
      0.18664426	    -61.92631162	     21.13697537	    -13.81243974	      0.00000001
      0.18733007	    -62.02495934	     21.01141895	    -13.83332780	      0.00000001
      0.18801588	    -62.12251061	     20.84162594	    -13.85342515	      0.00000001
      0.18870169	    -62.21899436	     20.63324045	    -13.87271254	      0.00000001
      0.18938751	    -62.31444231	     20.39183370	    -13.89117243	      0.00000001
      0.19007332	    -62.40888743	     20.12266499	    -13.90878970	      0.00000001
      0.19075913	    -62.50236270	     19.83053828	    -13.92555223	      0.00000001
      0.19144494	    -62.59490024	     19.51973259	    -13.94145157	      0.00000001
      0.19213075	    -62.68653074	     19.19398394	    -13.95648342	      0.00000001
      0.19281656	    -62.77728316	     18.85650046	    -13.97064798	      0.00000001
      0.19350237	    -62.86718462	     18.50999694	    -13.98395020	      0.00000001
      0.19418819	    -62.95626040	     18.15673894	    -13.99639967	      0.00000001
      0.19487400	    -63.04453408	     17.79859025	    -14.00801052	      0.00000001
      0.19555981	    -63.13202764	     17.43705962	    -14.01880091	      0.00000001
      0.19624562	    -63.21876163	     17.07334459	    -14.02879261	      0.00000001
      0.19693143	    -63.30475533	     16.70837123	    -14.03801036	      0.00000001
      0.19761724	    -63.39002688	     16.34282935	    -14.04648116	      0.00000001
      0.19830305	    -63.47459343	     15.97720317	    -14.05423371	      0.00000001
      0.19898887	    -63.55847122	     15.61179765	    -14.06129770	      0.00000001
      0.19967468	    -63.64167569	     15.24676087	    -14.06770328	      0.00000001
      0.20036049	    -63.72422158	     14.88210274	    -14.07348058	      0.00000001
      0.20104630	    -63.80612292	     14.51771052	    -14.07865930	      0.00000001
      0.20173211	    -63.88739317	     14.15336146	    -14.08326838	      0.00000001
      0.20241792	    -63.96804519	     13.78873294	    -14.08733575	      0.00000001
      0.20310373	    -64.04809131	     13.42341040	    -14.09088819	      0.00000001
      0.20378955	    -64.12754334	     13.05689321	    -14.09395119	      0.00000001
      0.20447536	    -64.20641258	     12.68859894	    -14.09654889	      0.00000001
      0.20516117	    -64.28470984	     12.31786606	    -14.09870407	      0.00000001
      0.20584698	    -64.36244545	     11.94395530	    -14.10043815	      0.00000001
      0.20653279	    -64.43962925	     11.56604990	    -14.10177119	      0.00000001
      0.20721860	    -64.51627058	     11.18325492	    -14.10272202	      0.00000001
      0.20790442	    -64.59237834	     10.79459577	    -14.10330820	      0.00000001
      0.20859023	    -64.66796088	     10.39901622	    -14.10354615	      0.00000001
      0.20927604	    -64.74302610	      9.99537623	    -14.10345119	      0.00000001
      0.20996185	    -64.81758137	      9.58244978	    -14.10303762	      0.00000001
      0.21064766	    -64.89163355	      9.15892330	    -14.10231877	      0.00000001
      0.21133347	    -64.96518899	      8.72339510	    -14.10130709	      0.00000001
      0.21201928	    -65.03825350	      8.27437665	    -14.10001420	      0.00000001
      0.21270510	    -65.11083239	      7.81029638	    -14.09845095	      0.00000001
      0.21339091	    -65.18293041	      7.32950723	    -14.09662745	      0.00000001
      0.21407672	    -65.25455184	      6.83029905	    -14.09455317	      0.00000001
      0.21476253	    -65.32570044	      6.31091736	    -14.09223697	      0.00000001
      0.21544834	    -65.39637954	      5.76959006	    -14.08968712	      0.00000001
      0.21606535	    -65.45957287	      5.26236826	    -14.08720239	      0.00000001
      0.21668235	    -65.52238707	      4.73472957	    -14.08453883	      0.00000001
      0.21729936	    -65.58482670	      4.18551627	    -14.08170216	      0.00000001
      0.21791637	    -65.64689381	      3.61368742	    -14.07869742	      0.00000001
      0.21853338	    -65.70859007	      3.01836414	    -14.07552926	      0.00000001
      0.21915038	    -65.76991715	      2.39887898	    -14.07220201	      0.00000001
      0.21976739	    -65.83087690	      1.75482706	    -14.06871979	      0.00000001
      0.22038440	    -65.89147146	      1.08611545	    -14.06508649	      0.00000001
      0.22100140	    -65.95170339	      0.39300710	    -14.06130585	      0.00000001
      0.22161841	    -66.01157575	     -0.32384667	    -14.05738145	      0.00000001
      0.22223542	    -66.07109224	     -1.06340692	    -14.05331676	      0.00000001
      0.22285242	    -66.13025725	     -1.82425245	    -14.04911513	      0.00000001
      0.22346943	    -66.18907593	     -2.60457935	    -14.04477984	      0.00000001
      0.22408644	    -66.24755416	     -3.40223977	    -14.04031408	      0.00000001
      0.22470344	    -66.30569857	     -4.21480023	    -14.03572102	      0.00000001
      0.22532045	    -66.36351647	     -5.03961405	    -14.03100373	      0.00000001
      0.22593746	    -66.42101569	     -5.87390222	    -14.02616527	      0.00000001
      0.22655447	    -66.47820449	     -6.71483636	    -14.02120867	      0.00000001
      0.22717147	    -66.53509138	     -7.55961789	    -14.01613691	      0.00000001
      0.22778848	    -66.59168497	     -8.40554821	    -14.01095293	      0.00000001
      0.22840549	    -66.64799381	     -9.25008667	    -14.00565966	      0.00000001
      0.22902249	    -66.70402618	    -10.09089449	    -14.00025996	      0.00000001
      0.22963950	    -66.75979005	    -10.92586438	    -13.99475670	      0.00000001
      0.23025651	    -66.81529288	    -11.75313702	    -13.98915267	      0.00000001
      0.23087351	    -66.87054158	    -12.57110607	    -13.98345063	      0.00000001
      0.23149052	    -66.92554239	    -13.37841391	    -13.97765332	      0.00000001
      0.23210753	    -66.98030089	    -14.17394078	    -13.97176341	      0.00000001
      0.23272453	    -67.03482190	    -14.95708090	    -13.96578354	      0.00000001
      0.23334154	    -67.08910913	    -15.72823200	    -13.95971626	      0.00000001
      0.23395855	    -67.14316488	    -16.48794813	    -13.95356406	      0.00000001
      0.23457556	    -67.19699024	    -17.23676040	    -13.94732936	      0.00000001
      0.23519256	    -67.25058534	    -17.97517813	    -13.94101449	      0.00000001
      0.23580957	    -67.30394949	    -18.70369001	    -13.93462174	      0.00000001
      0.23642658	    -67.35708129	    -19.42276513	    -13.92815335	      0.00000001
      0.23704358	    -67.40997862	    -20.13285395	    -13.92161149	      0.00000001
      0.23766059	    -67.46263861	    -20.83438926	    -13.91499828	      0.00000001
      0.23827760	    -67.51505757	    -21.52778695	    -13.90831581	      0.00000001
      0.23889460	    -67.56723098	    -22.21344691	    -13.90156609	      0.00000001
      0.23951161	    -67.61915329	    -22.89175371	    -13.89475112	      0.00000001
      0.24012862	    -67.67081793	    -23.56307735	    -13.88787282	      0.00000001
      0.24074562	    -67.72221708	    -24.22777391	    -13.88093306	      0.00000001
      0.24136263	    -67.77334160	    -24.88618619	    -13.87393370	      0.00000001
      0.24197964	    -67.82418079	    -25.53864431	    -13.86687652	      0.00000001
      0.24259665	    -67.87472226	    -26.18546626	    -13.85976328	      0.00000001
      0.24321365	    -67.92495168	    -26.82695844	    -13.85259569	      0.00000001
      0.24383066	    -67.97485250	    -27.46341619	    -13.84537542	      0.00000001
      0.24444767	    -68.02440577	    -28.09512424	    -13.83810412	      0.00000001
      0.24506467	    -68.07358976	    -28.72235718	    -13.83078338	      0.00000001
      0.24568168	    -68.12237972	    -29.34537990	    -13.82341477	      0.00000001
      0.24629869	    -68.17074756	    -29.96444801	    -13.81599983	      0.00000001
      0.24691569	    -68.21866167	    -30.57980821	    -13.80854006	      0.00000001
      0.24753270	    -68.26608671	    -31.19169867	    -13.80103693	      0.00000001
      0.24814971	    -68.31298369	    -31.80034942	    -13.79349190	      0.00000001
      0.24876672	    -68.35931016	    -32.40598267	    -13.78590639	      0.00000001
      0.24938372	    -68.40502079	    -33.00881310	    -13.77828178	      0.00000001
      0.25000073	    -68.45006827	    -33.60904825	    -13.77061946	      0.00000001
      0.25036010	    -68.47598601	    -33.95753180	    -13.76614198	      0.00000001
      0.25057370	    -68.49127106	    -34.16662197	    -13.76347461	      0.00000001
      0.25078730	    -68.50646495	    -34.39670272	    -13.76080281	      0.00000001
      0.25135747	    -68.54656019	    -35.11888171	    -13.75364777	      0.00000001
      0.25192765	    -68.58596872	    -35.99090825	    -13.74646458	      0.00000001
      0.25249783	    -68.62466071	    -37.00431790	    -13.73925414	      0.00000001
      0.25306800	    -68.66261533	    -38.15146378	    -13.73201753	      0.00000001
      0.25363818	    -68.69981910	    -39.42542658	    -13.72475591	      0.00000001
      0.25420835	    -68.73626607	    -40.81993892	    -13.71747049	      0.00000001
      0.25477853	    -68.77195807	    -42.32932090	    -13.71016246	      0.00000001
      0.25534871	    -68.80690454	    -43.94842462	    -13.70283307	      0.00000001
      0.25591888	    -68.84112212	    -45.67258589	    -13.69548355	      0.00000001
      0.25648906	    -68.87463394	    -47.49758183	    -13.68811514	      0.00000001
      0.25705923	    -68.90746860	    -49.41959311	    -13.68072909	      0.00000001
      0.25762941	    -68.93965918	    -51.43517017	    -13.67332664	      0.00000001
      0.25798806	    -68.95959749	    -52.74953948	    -13.66866389	      0.00000001
      0.25815732	    -68.96892521	    -53.38204623	    -13.66646132	      0.00000001
      0.25851126	    -68.45549820	    -54.72963572	    -13.66185094	      0.00000001
      0.25886520	    -67.22009488	    -56.11044635	    -13.65723145	      0.00000001
      0.25945600	    -64.64183163	    -58.48767182	    -13.64945219	      0.00000001
      0.26004680	    -62.30684680	    -60.95308426	    -13.64145278	      0.00000001
      0.26063759	    -60.66008170	    -63.50416904	    -13.63300419	      0.00000001
      0.26122839	    -59.81286610	    -66.13863046	    -13.62384309	      0.00000001
      0.26181919	    -59.73557337	    -68.85439781	    -13.61370882	      0.00000000
      0.26240999	    -60.35182776	    -71.64961358	    -13.60236842	      0.00000000
      0.26300079	    -61.57999466	    -74.52261029	    -13.58963071	      0.00000000
      0.26359159	    -63.34925904	    -77.47188089	    -13.57535209	      0.00000000
      0.26418238	    -65.60463786	    -80.49604559	    -13.55943653	      0.00000000
      0.26477318	    -68.30767235	    -83.59381699	    -13.54183197	      0.00000000
      0.26529948	    -71.07382182	    -86.41436919	    -13.52471632	      0.00000000
      0.26582577	    -74.17060207	    -89.29150196	    -13.50626047	      0.00000000
      0.26635207	    -77.59983636	    -92.22435724	    -13.48649302	      0.00000000
      0.26687836	    -81.37041778	    -95.21205268	    -13.46545531	      0.00000000
      0.26740466	    -85.49675707	    -98.25366424	    -13.44319835	      0.00000000
      0.26793095	    -89.99655726	   -101.34820902	    -13.41978001	      0.00000000
      0.26845725	    -94.88765489	   -104.49462893	    -13.39526268	      0.00000000
      0.26898355	   -100.18378601	   -107.69177528	    -13.36971139	      0.00000000
      0.26950984	   -105.88943826	   -110.93839445	    -13.34319245	      0.00000000
      0.27003614	   -111.99445760	   -114.23311483	    -13.31577249	      0.00000000
      0.27056243	   -118.46965533	   -117.57443513	    -13.28751803	      0.00000000
      0.27108873	   -125.26497818	   -120.96071393	    -13.25849524	      0.00000000
      0.27161502	   -132.31147237	   -124.39016066	    -13.22876992	      0.00000000
      0.27214132	   -139.52718048	   -127.86082767	    -13.19840743	      0.00000000
      0.27266761	   -146.82569142	   -131.37060342	    -13.16747240	      0.00000000
      0.27319391	   -154.12510893	   -134.91720686	    -13.13602817	      0.00000000
      0.27372020	   -161.35525183	   -138.49818317	    -13.10413602	      0.00000000
      0.27424650	   -168.46181633	   -142.11090116	    -13.07185421	      0.00000000
      0.27477280	   -175.40739753	   -145.75255270	    -13.03923707	      0.00000000
      0.27529909	   -182.17010464	   -149.42015448	    -13.00633418	      0.00000000
      0.27582539	   -188.74080643	   -153.11055223	    -12.97318979	      0.00000000
      0.27635168	   -195.11992970	   -156.82042752	    -12.93984259	      0.00000000
      0.27687798	   -201.32632135	   -160.54630710	    -12.90632565	      0.00000000
      0.27740427	   -207.48270030	   -164.28457229	    -12.87266609	      0.00000000
      0.27793057	   -213.75471525	   -168.03146683	    -12.83888357	      0.00000000
      0.27845686	   -220.29882203	   -171.78310988	    -12.80498935	      0.00000000
      0.27898316	   -227.26068552	   -175.53551442	    -12.77098688	      0.00000000
      0.27950945	   -234.76781293	   -179.28460796	    -12.73687303	      0.00000000
      0.28003575	   -242.91774855	   -183.02625534	    -12.70263976	      0.00000000
      0.28050233	   -250.72582234	   -186.33378144	    -12.67218252	      0.00000000
      0.28096891	   -259.08733137	   -189.62925863	    -12.64161423	      0.00000000
      0.28143549	   -267.97338248	   -192.90978080	    -12.61092726	      0.00000000
      0.28190207	   -277.32506766	   -196.17246493	    -12.58011565	      0.00000000
      0.28236865	   -287.06055621	   -199.41446704	    -12.54917585	      0.00000000
      0.28283523	   -297.08445235	   -202.63299665	    -12.51810728	      0.00000000
      0.28330181	   -307.29750302	   -205.82533013	    -12.48691237	      0.00000000
      0.28376839	   -317.60501265	   -208.98882280	    -12.45559637	      0.00000000
      0.28423497	   -327.92297390	   -212.12092000	    -12.42416683	      0.00000000
      0.28470155	   -338.18163232	   -215.21916701	    -12.39263293	      0.00000000
      0.28516813	   -348.32674457	   -218.28121798	    -12.36100479	      0.00000000
      0.28563471	   -358.31908305	   -221.30484399	    -12.32929275	      0.00000000
      0.28610129	   -368.13281434	   -224.28794012	    -12.29750684	      0.00000000
      0.28656787	   -377.75330888	   -227.22853167	    -12.26565631	      0.00000000
      0.28703445	   -387.17480410	   -230.12477938	    -12.23374933	      0.00000000
      0.28750103	   -396.39819729	   -232.97498370	    -12.20179285	      0.00000000
      0.28796761	   -405.42911928	   -235.77758803	    -12.16979252	      0.00000000
      0.28843420	   -414.27635706	   -238.53118096	    -12.13775272	      0.00000000
      0.28890078	   -422.95060444	   -241.23449740	    -12.10567668	      0.00000000
      0.28936736	   -431.46353835	   -243.88641880	    -12.07356662	      0.00000000
      0.28983394	   -439.82714802	   -246.48597232	    -12.04142386	      0.00000000
      0.29030052	   -448.05327620	   -249.03232910	    -12.00924899	      0.00000000
      0.29076710	   -456.15332252	   -251.52480164	    -11.97704206	      0.00000000
      0.29123368	   -464.13806787	   -253.96284041	    -11.94480267	      0.00000000
      0.29170026	   -472.01758604	   -256.34602972	    -11.91253009	      0.00000000
      0.29216684	   -479.80121618	   -258.67408296	    -11.88022338	      0.00000000
      0.29263342	   -487.49757605	   -260.94683729	    -11.84788149	      0.00000000
      0.29310000	   -495.11460132	   -263.16424786	    -11.81550327	      0.00000000
      0.29356658	   -502.65960034	   -265.32638168	    -11.78308757	      0.00000000
      0.29403316	   -510.13931685	   -267.43341115	    -11.75063325	      0.00000000
      0.29449974	   -517.55999571	   -269.48560743	    -11.71813925	      0.00000000
      0.29496632	   -524.92744843	   -271.48333360	    -11.68560453	      0.00000000
      0.29543290	   -532.24711628	   -273.42703782	    -11.65302817	      0.00000000
      0.29589948	   -539.52413003	   -275.31724644	    -11.62040930	      0.00000000
      0.29636606	   -546.76336558	   -277.15455715	    -11.58774718	      0.00000000
      0.29683264	   -553.96949537	   -278.93963226	    -11.55504110	      0.00000000
      0.29729922	   -561.14703547	   -280.67319215	    -11.52229047	      0.00000000
      0.29776580	   -568.30038869	   -282.35600918	    -11.48949476	      0.00000000
      0.29823238	   -575.43388373	   -283.98890011	    -11.45665352	      0.00000000
      0.29869896	   -582.55181064	   -285.57272231	    -11.42376634	      0.00000000
      0.29916554	   -589.65845281	   -287.10836668	    -11.39083290	      0.00000000
      0.29963212	   -596.75811544	   -288.59675260	    -11.35785292	      0.00000000
      0.30009870	   -603.85515055	   -290.03882291	    -11.32482614	      0.00000000
      0.30056528	   -610.95397848	   -291.43553905	    -11.29175238	      0.00000000
      0.30103186	   -618.05910540	   -292.78787671	    -11.25863145	      0.00000000
      0.30149844	   -625.17513672	   -294.09682156	    -11.22546323	      0.00000000
      0.30196502	   -632.30678541	   -295.36336552	    -11.19224761	      0.00000000
      0.30243160	   -639.45887491	   -296.58850315	    -11.15898448	      0.00000000
      0.30289818	   -646.63633517	   -297.77322846	    -11.12567377	      0.00000000
      0.30336477	   -653.84419098	   -298.91853190	    -11.09231542	      0.00000000
      0.30383135	   -661.08754051	   -300.02539779	    -11.05890939	      0.00000000
      0.30429793	   -668.37144036	   -301.09480182	    -11.02545563	      0.00000000
      0.30476451	   -675.70076507	   -302.12770897	    -10.99195411	      0.00000000
      0.30523109	   -683.08031178	   -303.12507160	    -10.95840482	      0.00000000
      0.30569767	   -690.51474152	   -304.08782778	    -10.92480775	      0.00000000
      0.30616425	   -698.00847686	   -305.01689981	    -10.89116288	      0.00000000
      0.30628177	   -699.90592518	   -305.24572178	    -10.88072341	      0.00000000
      0.30639930	   -701.80745272	   -305.47247775	    -10.85586943	      0.00000000
      0.30685672	   -709.24810840	   -306.33561196	    -10.66510313	      0.00000000
      0.30731413	   -716.75445868	   -307.16850330	    -10.41943936	      0.00000000
      0.30777155	   -724.32865474	   -307.97195877	    -10.19547988	      0.00000000
      0.30822897	   -731.97186333	   -308.74676846	    -10.03032409	      0.00000000
      0.30868638	   -739.68409615	   -309.49370232	     -9.93868142	      0.00000000
      0.30914380	   -747.46405531	   -310.21350950	     -9.92330574	      0.00000000
      0.30960121	   -755.30897306	   -310.90691780	     -9.98101654	      0.00000000
      0.31005863	   -763.21445330	   -311.57463337	    -10.10603586	      0.00000000
      0.31051605	   -771.17432708	   -312.21734062	    -10.29176950	      0.00000000
      0.31097346	   -779.18053797	   -312.83570238	    -10.53171570	      0.00000000
      0.31143088	   -787.22307450	   -313.43036019	    -10.81989773	      0.00000000
      0.31188829	   -795.28996659	   -314.00193476	    -11.15104305	      0.00000000
      0.31234571	   -803.36736018	   -314.55102645	    -11.52063176	      0.00000000
      0.31280313	   -811.43968003	   -315.07821589	    -11.92487916	      0.00000000
      0.31326054	   -819.48988404	   -315.58406460	    -12.36068902	      0.00000000
      0.31371796	   -827.49980477	   -316.06911561	    -12.82559360	      0.00000000
      0.31417537	   -835.45056535	   -316.53389410	    -13.31769032	      0.00000000
      0.31463279	   -843.32304916	   -316.97890805	    -13.83557828	      0.00000000
      0.31509021	   -851.09839656	   -317.40464879	    -14.37829523	      0.00000000
      0.31554762	   -858.75849821	   -317.81159162	    -14.94525378	      0.00000000
      0.31600504	   -866.28645480	   -318.20019630	    -15.53617288	      0.00000000
      0.31646245	   -873.66697545	   -318.57090760	    -16.15100401	      0.00000000
      0.31691987	   -880.88669393	   -318.92415575	    -16.78984412	      0.00000000
      0.31737729	   -887.93438892	   -319.26035690	    -17.45283653	      0.00000000
      0.31783470	   -894.80110388	   -319.57991356	    -18.14005499	      0.00000000
      0.31829212	   -901.48016980	   -319.88321500	    -18.85137438	      0.00000000
      0.31874953	   -907.96714107	   -320.17063766	    -19.58633316	      0.00000000
      0.31920695	   -914.25965953	   -320.44254555	    -20.34399929	      0.00000000
      0.31975717	   -921.57071893	   -320.74956072	    -21.28329047	      0.00000000
      0.32030740	   -928.60223595	   -321.03523152	    -22.24929981	      0.00000000
      0.32080446	   -934.71832488	   -321.27541589	    -23.14057208	      0.00000000
      0.32130153	   -940.61593955	   -321.49904259	    -24.04460052	      0.00000000
      0.32191269	   -947.57756633	   -321.75186899	    -25.16579582	      0.00000000
      0.32252385	   -954.23288206	   -321.98095398	    -26.28803700	      0.00000000
      0.32294978	   -958.69770593	   -322.12689924	    -27.06552491	      0.00000000
      0.32337570	   -963.03060634	   -322.26185163	    -27.83580726	      0.00000000
      0.32390701	   -968.27360123	   -322.41508871	    -28.78275388	      0.00000000
      0.32443832	   -973.35963818	   -322.55193163	    -29.71062612	      0.00000000
      0.32491296	   -977.78587461	   -322.66061570	    -30.52110215	      0.00000000
      0.32549563	   -983.08377245	   -322.77693310	    -31.49032585	      0.00000000
      0.32607829	   -988.24561732	   -322.87483970	    -32.43014903	      0.00000000
      0.32652751	   -992.13926747	   -322.93802835	    -33.13452760	      0.00000000
      0.32708490	   -996.87254582	   -323.00187835	    -33.98440882	      0.00000000
      0.32764228	  -1001.50263867	   -323.04995364	    -34.80838913	      0.00000000
      0.32813418	  -1005.50646642	   -323.07955406	    -35.51503793	      0.00000000
      0.32874614	  -1010.38342235	   -323.09996286	    -36.37705344	      0.00000000
      0.32935810	  -1015.14828769	   -323.10258086	    -37.24027215	      0.00000000
      0.32981677	  -1018.64780812	   -323.09312563	    -37.89943217	      0.00000000
      0.33027544	  -1022.08703823	   -323.07408640	    -38.57678907	      0.00000000
      0.33078423	  -1025.83266921	   -323.04195101	    -39.35689378	      0.00000000
      0.33140606	  -1030.31302571	   -322.98726420	    -40.36115476	      0.00000000
      0.33186234	  -1033.53350302	   -322.93656177	    -41.13865092	      0.00000000
      0.33247509	  -1037.77060728	   -322.85468817	    -42.24045115	      0.00000000
      0.33330676	  -1043.36333412	   -322.71887656	    -43.83946242	      0.00000000
      0.33371563	  -1046.04722544	   -322.64191145	    -44.66474562	      0.00000000
      0.33424414	  -1049.45323435	   -322.53268900	    -45.76254435	      0.00000000
      0.33472633	  -1052.49915547	   -322.42361892	    -46.78739437	      0.00000000
      0.33543629	  -1056.87821577	   -322.24700128	    -48.32023357	      0.00000000
      0.33598519	  -1060.17827037	   -322.09763563	    -49.51126971	      0.00000000
      0.33679153	  -1064.89171047	   -321.85845196	    -51.24790451	      0.00000000
      0.33712845	  -1066.81385408	   -321.75167232	    -51.96360929	      0.00000000
      0.33754833	  -1069.17046165	   -321.61307501	    -52.84424752	      0.00000000
      0.33815349	  -1072.49099134	   -321.40268674	    -54.08761509	      0.00000000
      0.33870914	  -1075.46063743	   -321.19866939	    -55.19915075	      0.00000000
      0.33917980	  -1077.91647729	   -321.01787952	    -56.11670387	      0.00000000
      0.33965045	  -1080.31754723	   -320.82991442	    -57.01176802	      0.00000000
      0.34012111	  -1082.66343667	   -320.63487110	    -57.88433196	      0.00000000
      0.34059177	  -1084.95399457	   -320.43288444	    -58.73470618	      0.00000000
      0.34106242	  -1087.18872798	   -320.22404269	    -59.56343381	      0.00000000
      0.34153308	  -1089.36747908	   -320.00848058	    -60.37120241	      0.00000000
      0.34194606	  -1091.23267271	   -319.81385824	    -61.06333657	      0.00000000
      0.34235904	  -1093.05423423	   -319.61421136	    -61.74048771	      0.00000000
      0.34277202	  -1094.83181871	   -319.40959382	    -62.40321943	      0.00000000
      0.34339154	  -1097.41550740	   -319.09348525	    -63.37156303	      0.00000000
      0.34374369	  -1098.83946595	   -318.90895424	    -63.90879413	      0.00000000
      0.34409585	  -1100.23093599	   -318.72097443	    -64.43684932	      0.00000000
      0.34466999	  -1102.42939458	   -318.40718208	    -65.27888281	      0.00000000
      0.34521101	  -1104.42093001	   -318.10330819	    -66.05186283	      0.00000000
      0.34561472	  -1105.85611438	   -317.87146047	    -66.61631620	      0.00000000
      0.34601843	  -1107.24735160	   -317.63530004	    -67.17062455	      0.00000000
      0.34651756	  -1108.90632134	   -317.33744492	    -67.84242118	      0.00000000
      0.34701668	  -1110.49724755	   -317.03314192	    -68.49984681	      0.00000000
      0.34737744	  -1111.60468127	   -316.80923392	    -68.96640221	      0.00000000
      0.34773821	  -1112.67621661	   -316.58201713	    -69.42594318	      0.00000000
      0.34823304	  -1114.08744238	   -316.26503593	    -70.04518875	      0.00000000
      0.34872787	  -1115.43066737	   -315.94192837	    -70.65204595	      0.00000000
      0.34911412	  -1116.43183616	   -315.68549666	    -71.11741650	      0.00000000
      0.34950038	  -1117.39130183	   -315.42537383	    -71.57568992	      0.00000000
      0.34996737	  -1118.49555435	   -315.10598872	    -72.12052366	      0.00000000
      0.35043435	  -1119.53857357	   -314.78124991	    -72.65555599	      0.00000000
      0.35083450	  -1120.38356570	   -314.49875222	    -73.10643254	      0.00000000
      0.35123465	  -1121.18340789	   -314.21233400	    -73.55050361	      0.00000000
      0.35167429	  -1122.01013903	   -313.89313459	    -74.03076319	      0.00000000
      0.35211394	  -1122.78220345	   -313.56919642	    -74.50323149	      0.00000000
      0.35255358	  -1123.49960215	   -313.24051912	    -74.96811966	      0.00000000
      0.35299323	  -1124.16215762	   -312.90706829	    -75.42563670	      0.00000000
      0.35336805	  -1124.68376760	   -312.61900684	    -75.81002958	      0.00000000
      0.35374288	  -1125.16543211	   -312.32743997	    -76.18933618	      0.00000000
      0.35417100	  -1125.66674205	   -311.99010795	    -76.61651137	      0.00000000
      0.35459913	  -1126.11586708	   -311.64814017	    -77.03739159	      0.00000000
      0.35500037	  -1126.48942738	   -311.32340438	    -77.42629091	      0.00000000
      0.35540162	  -1126.81707723	   -310.99452003	    -77.80996682	      0.00000000
      0.35579851	  -1127.09601640	   -310.66508351	    -78.18448870	      0.00000000
      0.35619540	  -1127.32998512	   -310.33150185	    -78.55418743	      0.00000000
      0.35658239	  -1127.51481117	   -310.00221354	    -78.91015003	      0.00000000
      0.35707921	  -1127.68936909	   -309.57354334	    -79.36083924	      0.00000000
      0.35727973	  -1127.76158952	   -309.39862800	    -79.54078323	      0.00000000
      0.35748024	  -1128.13407078	   -309.22260608	    -79.71963407	      0.00000000
      0.35790698	  -1130.15330674	   -308.84427359	    -80.09671733	      0.00000000
      0.35833372	  -1133.64412704	   -308.46081831	    -80.46912517	      0.00000000
      0.35871080	  -1137.78585901	   -308.11767098	    -80.79446698	      0.00000000
      0.35908788	  -1142.78850680	   -307.77043003	    -81.11645325	      0.00000000
      0.35942484	  -1147.89721264	   -307.45664461	    -81.40145863	      0.00000000
      0.35990671	  -1156.10675417	   -307.00213687	    -81.80478733	      0.00000000
      0.36031944	  -1163.86246033	   -306.60735284	    -82.14651499	      0.00000000
      0.36067603	  -1171.01879346	   -306.26217682	    -82.43914438	      0.00000000
      0.36103262	  -1178.53607268	   -305.91316173	    -82.72949831	      0.00000000
      0.36140656	  -1186.74918936	   -305.54301891	    -83.03168488	      0.00000000
      0.36178050	  -1195.24559101	   -305.16859586	    -83.33168117	      0.00000000
      0.36218730	  -1204.75120953	   -304.75638391	    -83.65573474	      0.00000000
      0.36259409	  -1214.47309402	   -304.33903530	    -83.97759108	      0.00000000
      0.36288014	  -1221.40958782	   -304.04247644	    -84.20270421	      0.00000000
      0.36331083	  -1231.96762997	   -303.59111459	    -84.53994183	      0.00000000
      0.36374152	  -1242.61530330	   -303.13389374	    -84.87533405	      0.00000000
      0.36409483	  -1251.38277223	   -302.75443043	    -85.14924733	      0.00000000
      0.36444814	  -1260.15352048	   -302.37098557	    -85.42218907	      0.00000000
      0.36480590	  -1269.01541288	   -301.97864100	    -85.69769691	      0.00000000
      0.36524593	  -1279.85732675	   -301.49044147	    -86.03551470	      0.00000000
      0.36578808	  -1293.07862892	   -300.88037119	    -86.45040880	      0.00000000
      0.36624889	  -1304.15688836	   -300.35436530	    -86.80212272	      0.00000000
      0.36656927	  -1311.75515751	   -299.98460330	    -87.04624454	      0.00000000
      0.36688965	  -1319.25716427	   -299.61151033	    -87.29007787	      0.00000000
      0.36726218	  -1327.84787970	   -299.17351320	    -87.57327332	      0.00000000
      0.36763470	  -1336.28507859	   -298.73101060	    -87.85615708	      0.00000000
      0.36802239	  -1344.89136040	   -298.26571471	    -88.15023899	      0.00000000
      0.36841007	  -1353.30950243	   -297.79554251	    -88.44398737	      0.00000000
      0.36875923	  -1360.72251714	   -297.36793171	    -88.70822398	      0.00000000
      0.36920767	  -1369.99983541	   -296.81294289	    -89.04707157	      0.00000000
      0.36965611	  -1378.99387589	   -296.25146225	    -89.38517669	      0.00000000
      0.36999348	  -1385.56853660	   -295.82479276	    -89.63891571	      0.00000000
      0.37033085	  -1391.97540774	   -295.39447039	    -89.89199171	      0.00000000
      0.37060028	  -1396.97008468	   -295.04819117	    -90.09353509	      0.00000000
      0.37100911	  -1404.33968065	   -294.51834481	    -90.39818675	      0.00000000
      0.37141794	  -1411.45501248	   -293.98319447	    -90.70114665	      0.00000000
      0.37176189	  -1417.24322563	   -293.52888410	    -90.95445042	      0.00000000
      0.37210584	  -1422.84989603	   -293.07085839	    -91.20605059	      0.00000000
      0.37245277	  -1428.32104729	   -292.60513828	    -91.45782681	      0.00000000
      0.37279969	  -1433.60767174	   -292.13568339	    -91.70730343	      0.00000000
      0.37318625	  -1439.28158892	   -291.60823248	    -91.98218571	      0.00000000
      0.37357280	  -1444.72830587	   -291.07620812	    -92.25336362	      0.00000000
      0.37388810	  -1449.00381711	   -290.63890164	    -92.47147375	      0.00000000
      0.37431222	  -1454.52010597	   -290.04593705	    -92.75999682	      0.00000000
      0.37473633	  -1459.76954082	   -289.44759925	    -93.04232063	      0.00000000
      0.37506024	  -1463.60093422	   -288.98706529	    -93.25333486	      0.00000000
      0.37538414	  -1467.28017321	   -288.52345401	    -93.46003154	      0.00000000
      0.37567927	  -1470.50152410	   -288.09837649	    -93.64435041	      0.00000000
      0.37611342	  -1475.01612294	   -287.46851279	    -93.90804940	      0.00000000
      0.37648103	  -1478.63311309	   -286.93096787	    -94.12395390	      0.00000000
      0.37680961	  -1481.70875465	   -286.44729922	    -94.31084329	      0.00000000
      0.37713818	  -1484.63810812	   -285.96061719	    -94.49170587	      0.00000000
      0.37747586	  -1487.49849861	   -285.45734442	    -94.67102897	      0.00000000
      0.37781354	  -1490.20897275	   -284.95095830	    -94.84345141	      0.00000000
      0.37819358	  -1493.08316494	   -284.37736321	    -95.02895302	      0.00000000
      0.37857362	  -1495.77386277	   -283.79991855	    -95.20510091	      0.00000000
      0.37888916	  -1497.87092275	   -283.31759925	    -95.34404814	      0.00000000
      0.37929530	  -1500.39060733	   -282.69298353	    -95.51291069	      0.00000000
      0.37970144	  -1502.71209928	   -282.06414309	    -95.67031858	      0.00000000
      0.38002185	  -1504.40647507	   -281.56510680	    -95.78629073	      0.00000000
      0.38034227	  -1505.98214638	   -281.06351346	    -95.89494479	      0.00000000
      0.38071726	  -1507.67824939	   -280.47326377	    -96.01274756	      0.00000000
      0.38109226	  -1509.21776857	   -279.87960785	    -96.12040732	      0.00000000
      0.38140797	  -1510.39484720	   -279.37721426	    -96.20316733	      0.00000000
      0.38180534	  -1511.72478025	   -278.74154396	    -96.29710948	      0.00000000
      0.38220270	  -1512.88919720	   -278.10222150	    -96.37970173	      0.00000000
      0.38244459	  -1513.51853606	   -277.71128977	    -96.42445301	      0.00000000
      0.38282262	  -1514.38393609	   -277.09770231	    -96.48608469	      0.00000000
      0.38320065	  -1515.10789799	   -276.48095444	    -96.53768277	      0.00000000
      0.38352141	  -1515.61355505	   -275.95520852	    -96.57368987	      0.00000000
      0.38384217	  -1516.02137068	   -275.42726012	    -96.60265402	      0.00000000
      0.38417667	  -1516.34439734	   -274.87438049	    -96.62546121	      0.00000000
      0.38458262	  -1516.59898097	   -274.20030432	    -96.64316177	      0.00000000
      0.38498857	  -1516.70614687	   -273.52287899	    -96.65013257	      0.00000000
      0.38534542	  -1516.68131889	   -272.92467894	    -96.64758462	      0.00000000
      0.38570227	  -1516.54748354	   -272.32398792	    -96.63709258	      0.00000000
      0.38607100	  -1516.29705785	   -271.70072928	    -96.61808577	      0.00000000
      0.38643973	  -1515.93501797	   -271.07490838	    -96.59096809	      0.00000000
      0.38669073	  -1515.62593745	   -270.64745940	    -96.56796722	      0.00000000
      0.38706618	  -1515.07071594	   -270.00594711	    -96.52695347	      0.00000000
      0.38744162	  -1514.40622706	   -269.36191438	    -96.47847424	      0.00000000
      0.38775396	  -1513.77189760	   -268.82425631	    -96.43278948	      0.00000000
      0.38806630	  -1513.06488890	   -268.28491877	    -96.38249542	      0.00000000
      0.38839824	  -1512.23533801	   -267.70993853	    -96.32422963	      0.00000000
      0.38873017	  -1511.32670086	   -267.13313019	    -96.26122344	      0.00000000
      0.38909601	  -1510.23544864	   -266.49533322	    -96.18653259	      0.00000000
      0.38946185	  -1509.05189780	   -265.85540253	    -96.10657124	      0.00000000
      0.38975650	  -1508.03285366	   -265.33846848	    -96.03848276	      0.00000000
      0.39014500	  -1506.60134445	   -264.65488211	    -95.94386721	      0.00000000
      0.39053349	  -1505.07181447	   -263.96903398	    -95.84393239	      0.00000000
      0.39083731	  -1503.80876637	   -263.43112721	    -95.76219090	      0.00000000
      0.39114113	  -1502.48809136	   -262.89189410	    -95.67738854	      0.00000000
      0.39148509	  -1500.92463097	   -262.27984315	    -95.57777764	      0.00000000
      0.39182905	  -1499.28999163	   -261.66616005	    -95.47443266	      0.00000000
      0.39215274	  -1497.68798178	   -261.08720438	    -95.37384922	      0.00000000
      0.39254882	  -1495.64519275	   -260.37686590	    -95.24647075	      0.00000000
      0.39294491	  -1493.51356141	   -259.66450562	    -95.11446821	      0.00000000
      0.39319368	  -1492.13020629	   -259.21607892	    -95.02924186	      0.00000000
      0.39359643	  -1489.81925030	   -258.48849208	    -94.88754247	      0.00000000
      0.39391841	  -1487.90931161	   -257.90539425	    -94.77099927	      0.00000000
      0.39424040	  -1485.94510135	   -257.32108118	    -94.65160744	      0.00000000
      0.39456238	  -1483.92753562	   -256.73557221	    -94.52940827	      0.00000000
      0.39488298	  -1481.86667095	   -256.15143267	    -94.40498434	      0.00000000
      0.39520358	  -1479.75481934	   -255.56616043	    -94.27784994	      0.00000000
      0.39551620	  -1477.64727557	   -254.99437592	    -94.15129778	      0.00000000
      0.39590413	  -1474.96719794	   -254.28344431	    -93.99076895	      0.00000000
      0.39629205	  -1472.21668704	   -253.57097080	    -93.82641799	      0.00000000
      0.39658364	  -1470.10383123	   -253.03444871	    -93.70039641	      0.00000000
      0.39695075	  -1467.38932944	   -252.35777541	    -93.53873154	      0.00000000
      0.39731786	  -1464.61540801	   -251.67982344	    -93.37375852	      0.00000000
      0.39761193	  -1462.35143842	   -251.13587572	    -93.23925095	      0.00000000
      0.39800327	  -1459.28175013	   -250.41078697	    -93.05702459	      0.00000000
      0.39839461	  -1456.14848065	   -249.68435503	    -92.87115427	      0.00000000
      0.39867238	  -1453.88669835	   -249.16793867	    -92.73703177	      0.00000000
      0.39895016	  -1451.59409226	   -248.65087970	    -92.60110702	      0.00000000
      0.39928221	  -1448.81376923	   -248.03196396	    -92.43627506	      0.00000000
      0.39961427	  -1445.99094635	   -247.41217538	    -92.26890875	      0.00000000
      0.39993414	  -1443.23230205	   -246.81432963	    -92.10530785	      0.00000000
      0.40031862	  -1439.86628030	   -246.09471413	    -91.90560266	      0.00000000
      0.40070310	  -1436.44663878	   -245.37402530	    -91.70258776	      0.00000000
      0.40103819	  -1433.42342998	   -244.74505380	    -91.52297280	      0.00000000
      0.40137329	  -1430.36118558	   -244.11531565	    -91.34088754	      0.00000000
      0.40172777	  -1427.08021579	   -243.44834814	    -91.14560445	      0.00000000
      0.40208224	  -1423.75731888	   -242.78057289	    -90.94760215	      0.00000000
      0.40235285	  -1421.19293682	   -242.27026217	    -90.79462936	      0.00000000
      0.40272950	  -1417.58469107	   -241.55926197	    -90.57912024	      0.00000000
      0.40310614	  -1413.93187391	   -240.84742852	    -90.36061210	      0.00000000
      0.40338663	  -1411.18327797	   -240.31680050	    -90.19595382	      0.00000000
      0.40366712	  -1408.41093438	   -239.78573820	    -90.02965713	      0.00000000
      0.40398603	  -1405.23048595	   -239.18141291	    -89.83860096	      0.00000000
      0.40430494	  -1402.02046766	   -238.57655980	    -89.64545504	      0.00000000
      0.40464374	  -1398.57862260	   -237.93344469	    -89.43799652	      0.00000000
      0.40498253	  -1395.10474916	   -237.28977241	    -89.22821404	      0.00000000
      0.40527725	  -1392.05728011	   -236.72939835	    -89.04384533	      0.00000000
      0.40565627	  -1388.10399535	   -236.00816500	    -88.80419443	      0.00000000
      0.40603529	  -1384.11311592	   -235.28630525	    -88.56169948	      0.00000000
      0.40632970	  -1380.98779635	   -234.72517524	    -88.37138935	      0.00000000
      0.40662411	  -1377.84075633	   -234.16369452	    -88.17938844	      0.00000000
      0.40691339	  -1374.72782553	   -233.61167082	    -87.98909702	      0.00000000
      0.40728699	  -1370.67772143	   -232.89827422	    -87.74095404	      0.00000000
      0.40766059	  -1366.59478354	   -232.18437445	    -87.49014447	      0.00000000
      0.40794484	  -1363.46687242	   -231.64089418	    -87.29754649	      0.00000000
      0.40822909	  -1360.32077495	   -231.09714582	    -87.10342674	      0.00000000
      0.40855733	  -1356.66553923	   -230.46891183	    -86.87737778	      0.00000000
      0.40888558	  -1352.98704893	   -229.84034901	    -86.64932604	      0.00000000
      0.40918449	  -1349.61756517	   -229.26769486	    -86.43992711	      0.00000000
      0.40955851	  -1345.37542370	   -228.55079090	    -86.17560217	      0.00000000
      0.40993253	  -1341.10512331	   -227.83351724	    -85.90873221	      0.00000000
      0.41021715	  -1337.83714971	   -227.28745884	    -85.70395865	      0.00000000
      0.41050177	  -1334.55361795	   -226.74120732	    -85.49773191	      0.00000000
      0.41083959	  -1330.63653708	   -226.09260520	    -85.25107998	      0.00000000
      0.41117742	  -1326.69850681	   -225.44375814	    -85.00240768	      0.00000000
      0.41145226	  -1323.47955088	   -224.91570501	    -84.79861422	      0.00000000
      0.41181378	  -1319.22540275	   -224.22091669	    -84.52854739	      0.00000000
      0.41217529	  -1314.94894087	   -223.52589446	    -84.25621411	      0.00000000
      0.41246050	  -1311.55974669	   -222.97741264	    -84.03977150	      0.00000000
      0.41274572	  -1308.15733388	   -222.42880381	    -83.82193726	      0.00000000
      0.41307150	  -1304.25518989	   -221.80201960	    -83.57142701	      0.00000000
      0.41339728	  -1300.33660669	   -221.17509232	    -83.31912415	      0.00000000
      0.41368935	  -1296.80979679	   -220.61291230	    -83.09140892	      0.00000000
      0.41405941	  -1292.32339727	   -219.90050572	    -82.80085739	      0.00000000
      0.41442946	  -1287.81740323	   -219.18795896	    -82.50803999	      0.00000000
      0.41470981	  -1284.39107849	   -218.64806502	    -82.28470871	      0.00000000
      0.41499016	  -1280.95409742	   -218.10810677	    -82.06009435	      0.00000000
      0.41531710	  -1276.93273376	   -217.47833012	    -81.79653523	      0.00000000
      0.41564404	  -1272.89760898	   -216.84848635	    -81.53125267	      0.00000000
      0.41591077	  -1269.59574713	   -216.33460417	    -81.31356052	      0.00000000
      0.41628133	  -1264.99422117	   -215.62063697	    -81.00924963	      0.00000000
      0.41665188	  -1260.37644129	   -214.90662158	    -80.70276804	      0.00000000
      0.41690734	  -1257.18381086	   -214.41436533	    -80.49022492	      0.00000000
      0.41716280	  -1253.98388104	   -213.92209766	    -80.27666312	      0.00000000
      0.41748546	  -1249.93196259	   -213.30031636	    -80.00546888	      0.00000000
      0.41780813	  -1245.86902445	   -212.67853489	    -79.73266804	      0.00000000
      0.41806785	  -1242.59092807	   -212.17805939	    -79.51192586	      0.00000000
      0.41843760	  -1237.91249356	   -211.46558077	    -79.19589348	      0.00000000
      0.41880735	  -1233.22085513	   -210.75313543	    -78.87779100	      0.00000000
      0.41905445	  -1230.07833275	   -210.27703481	    -78.66405528	      0.00000000
      0.41930155	  -1226.93026831	   -209.80095856	    -78.44940612	      0.00000000
      0.41962666	  -1222.78032046	   -209.17465266	    -78.16561762	      0.00000000
      0.41995176	  -1218.62135142	   -208.54840562	    -77.88026532	      0.00000000
      0.42021734	  -1215.21741531	   -208.03687410	    -77.64600679	      0.00000000
      0.42057501	  -1210.62415924	   -207.34803059	    -77.32888093	      0.00000000
      0.42093269	  -1206.02106027	   -206.65928738	    -77.00989627	      0.00000000
      0.42121604	  -1202.36774702	   -206.11374050	    -76.75588273	      0.00000000
      0.42149939	  -1198.70869600	   -205.56826842	    -76.50071664	      0.00000000
      0.42176860	  -1195.22725851	   -205.05011388	    -76.25723191	      0.00000000
      0.42213172	  -1190.52361052	   -204.35131288	    -75.92717141	      0.00000000
      0.42249484	  -1185.81153863	   -203.65266211	    -75.59524993	      0.00000000
      0.42276148	  -1182.34630974	   -203.13974153	    -75.35033924	      0.00000000
      0.42302812	  -1178.87689342	   -202.62691151	    -75.10443654	      0.00000000
      0.42333359	  -1174.89734191	   -202.03952452	    -74.82151372	      0.00000000
      0.42363906	  -1170.91271629	   -201.45226862	    -74.53730215	      0.00000000
      0.42395967	  -1166.72527272	   -200.83603806	    -74.23761736	      0.00000000
      0.42428029	  -1162.53272224	   -200.21996516	    -73.93652843	      0.00000000
      0.42457261	  -1158.70601160	   -199.65841709	    -73.66079956	      0.00000000
      0.42493542	  -1153.95104251	   -198.96163516	    -73.31696587	      0.00000000
      0.42529824	  -1149.19046049	   -198.26508059	    -72.97136403	      0.00000000
      0.42557233	  -1145.59053062	   -197.73902004	    -72.70911026	      0.00000000
      0.42590476	  -1141.22051752	   -197.10117447	    -72.38969642	      0.00000000
      0.42631435	  -1135.83085837	   -196.31558654	    -71.99414367	      0.00000000
      0.42665921	  -1131.28858928	   -195.65440418	    -71.65939261	      0.00000000
      0.42692810	  -1127.74430578	   -195.13903307	    -71.39730022	      0.00000000
      0.42719700	  -1124.19789987	   -194.62381302	    -71.13426789	      0.00000000
      0.42748631	  -1120.38000837	   -194.06964760	    -70.85021886	      0.00000000
      0.42784146	  -1115.69026863	   -193.38961102	    -70.50004827	      0.00000000
      0.42819662	  -1110.99755595	   -192.70985928	    -70.14826096	      0.00000000
      0.42845011	  -1107.64649460	   -192.22486916	    -69.89619072	      0.00000000
      0.42881647	  -1102.80116656	   -191.52420999	    -69.53044657	      0.00000000
      0.42906560	  -1099.50476845	   -191.04791905	    -69.28186017	      0.00000000
      0.42931474	  -1096.20736397	   -190.57178192	    -69.05111521	      0.00000000
      0.42965928	  -1091.64575440	   -189.91357042	    -68.77215916	      0.00000000
      0.43000382	  -1087.08259521	   -189.25566165	    -68.53647790	      0.00000000
      0.43029144	  -1083.27233945	   -188.70668859	    -68.37042893	      0.00000000
      0.43057905	  -1079.46128891	   -188.15793435	    -68.23037623	      0.00000000
      0.43084921	  -1075.88096382	   -187.64269217	    -68.12099791	      0.00000000
      0.43119877	  -1071.24766803	   -186.97631423	    -68.00918953	      0.00000000
      0.43154833	  -1066.61379220	   -186.31027638	    -67.92848633	      0.00000000
      0.43182307	  -1062.97153338	   -185.78704597	    -67.88529813	      0.00000000
      0.43209781	  -1059.32915871	   -185.26403229	    -67.85871885	      0.00000000
      0.43241319	  -1055.14788304	   -184.66390869	    -67.84734336	      0.00000000
      0.43272858	  -1050.96675094	   -184.06407895	    -67.85501164	      0.00000000
      0.43298552	  -1047.56059609	   -183.57561764	    -67.87437279	      0.00000000
      0.43334610	  -1042.78122681	   -182.89049709	    -67.91995642	      0.00000000
      0.43370667	  -1038.00262626	   -182.20577596	    -67.98538623	      0.00000000
      0.43394761	  -1034.81004811	   -181.74846221	    -68.03931061	      0.00000000
      0.43418855	  -1031.61797586	   -181.29133119	    -68.10083959	      0.00000000
      0.43450428	  -1027.43588689	   -180.69257561	    -68.19220621	      0.00000000
      0.43482002	  -1023.25493006	   -180.09414195	    -68.29483824	      0.00000000
      0.43508385	  -1019.76222740	   -179.59433087	    -68.38855398	      0.00000000
      0.43543130	  -1015.16411973	   -178.93647174	    -68.52208456	      0.00000000
      0.43577875	  -1010.56787828	   -178.27901648	    -68.66607203	      0.00000000
      0.43605010	  -1006.97962252	   -177.76582699	    -68.78510571	      0.00000000
      0.43632146	  -1003.39269955	   -177.25288944	    -68.90937666	      0.00000000
      0.43662680	   -999.35832028	   -176.67602594	    -69.05489274	      0.00000000
      0.43693214	   -995.32585472	   -176.09948833	    -69.20581894	      0.00000000
      0.43722787	   -991.42219693	   -175.54140417	    -69.35658507	      0.00000000
      0.43758447	   -986.71770444	   -174.86886133	    -69.54364007	      0.00000000
      0.43801686	   -981.01755430	   -174.05400148	    -69.77697763	      0.00000000
      0.43838578	   -976.15801038	   -173.35930242	    -69.98068646	      0.00000000
      0.43863876	   -972.82777021	   -172.88320981	    -70.12236577	      0.00000000
      0.43889175	   -969.49934281	   -172.40735592	    -70.26535765	      0.00000000
      0.43919598	   -965.49910931	   -171.83541939	    -70.43869924	      0.00000000
      0.43950021	   -961.50169194	   -171.26383475	    -70.61315154	      0.00000000
      0.43978614	   -957.74748759	   -170.72697037	    -70.77775800	      0.00000000
      0.44014164	   -953.08356987	   -170.05992367	    -70.98280500	      0.00000000
      0.44049713	   -948.42391893	   -169.39337134	    -71.18773832	      0.00000000
      0.44076405	   -944.92818372	   -168.89322797	    -71.34119941	      0.00000000
      0.44109514	   -940.59559543	   -168.27323946	    -71.53069420	      0.00000000
      0.44149420	   -935.37895397	   -167.52655788	    -71.75728359	      0.00000000
      0.44189326	   -930.16840522	   -166.78052390	    -71.98126197	      0.00000000
      0.44215014	   -926.81760956	   -166.30063577	    -72.12376187	      0.00000000
      0.44247914	   -922.52996767	   -165.68641773	    -72.30404798	      0.00000000
      0.44280814	   -918.24679890	   -165.07265170	    -72.48154263	      0.00000000
      0.44307018	   -914.83861678	   -164.58412585	    -72.62071261	      0.00000000
      0.44342909	   -910.17537313	   -163.91548362	    -72.80787445	      0.00000000
      0.44378800	   -905.51780748	   -163.24739190	    -72.99071963	      0.00000000
      0.44402530	   -902.44157110	   -162.80597742	    -73.10907594	      0.00000000
      0.44426260	   -899.36791030	   -162.36480703	    -73.22530597	      0.00000000
      0.44457371	   -895.34226129	   -161.78679827	    -73.37431741	      0.00000000
      0.44488481	   -891.32119094	   -161.20921544	    -73.51933394	      0.00000000
      0.44515310	   -887.85722176	   -160.71146141	    -73.64104901	      0.00000000
      0.44549372	   -883.46448581	   -160.07998257	    -73.79093582	      0.00000000
      0.44583434	   -879.07752012	   -159.44902566	    -73.93543728	      0.00000000
      0.44609597	   -875.71184370	   -158.96474032	    -74.04265061	      0.00000000
      0.44643644	   -871.33727847	   -158.33499741	    -74.17710394	      0.00000000
      0.44677691	   -866.96874896	   -157.70578705	    -74.30567144	      0.00000000
      0.44704830	   -863.49095444	   -157.20462368	    -74.40383170	      0.00000000
      0.44731969	   -860.01710153	   -156.70380319	    -74.49807690	      0.00000000
      0.44762691	   -856.08941059	   -156.13727551	    -74.59995304	      0.00000000
      0.44793413	   -852.16689637	   -155.57119272	    -74.69662858	      0.00000000
      0.44817141	   -849.14096275	   -155.13429012	    -74.76768050	      0.00000000
      0.44853255	   -844.54155810	   -154.46983974	    -74.86968524	      0.00000000
      0.44882183	   -840.86276586	   -153.93806517	    -74.94597838	      0.00000000
      0.44911110	   -837.18879066	   -153.40669599	    -75.01739603	      0.00000000
      0.44940038	   -833.51966650	   -152.87573265	    -75.08388773	      0.00000000
      0.44968688	   -829.89052166	   -152.35025776	    -75.14484217	      0.00000000
      0.44997338	   -826.26623311	   -151.82518571	    -75.20087980	      0.00000000
      0.45025348	   -822.72773609	   -151.31224761	    -75.25087706	      0.00000000
      0.45053358	   -819.19396849	   -150.79969886	    -75.29611182	      0.00000000
      0.45084377	   -815.28610245	   -150.23253862	    -75.34061842	      0.00000000
      0.45115396	   -811.38414210	   -149.66586098	    -75.37922364	      0.00000000
      0.45140288	   -808.25720524	   -149.21146435	    -75.40591904	      0.00000000
      0.45175418	   -803.85086412	   -148.57072637	    -75.43708132	      0.00000000
      0.45210547	   -799.45229186	   -147.93061675	    -75.46060212	      0.00000000
      0.45234280	   -796.48508237	   -147.49852052	    -75.47216006	      0.00000000
      0.45258014	   -793.52147333	   -147.06671380	    -75.48022135	      0.00000000
      0.45288400	   -789.73236180	   -146.51428224	    -75.48543672	      0.00000000
      0.45318787	   -785.94923759	   -145.96233002	    -75.48492030	      0.00000000
      0.45343833	   -782.83545776	   -145.50773479	    -75.48018874	      0.00000000
      0.45378906	   -778.48223678	   -144.87172803	    -75.46703384	      0.00000000
      0.45413978	   -774.13715880	   -144.23636853	    -75.44627752	      0.00000000
      0.45437849	   -771.18448989	   -143.80430014	    -75.42781455	      0.00000000
      0.45461720	   -768.23564069	   -143.37253413	    -75.40585013	      0.00000000
      0.45491759	   -764.53037605	   -142.82964701	    -75.37325115	      0.00000000
      0.45521798	   -760.83123144	   -142.28724297	    -75.33514618	      0.00000000
      0.45543727	   -758.13460847	   -141.89157471	    -75.30386546	      0.00000000
      0.45580313	   -753.64303935	   -141.23203924	    -75.24520529	      0.00000000
      0.45606509	   -750.43259289	   -140.76023514	    -75.19825529	      0.00000000
      0.45632706	   -747.22691022	   -140.28880519	    -75.14720023	      0.00000000
      0.45658902	   -744.02600486	   -139.81774968	    -75.09206255	      0.00000000
      0.45687165	   -740.57801874	   -139.30996219	    -75.02802467	      0.00000000
      0.45722165	   -736.31589978	   -138.68173926	    -74.94221986	      0.00000000
      0.45765479	   -731.05337539	   -137.90522889	    -74.82616032	      0.00000000
      0.45808792	   -725.80419766	   -137.12975976	    -74.69929573	      0.00000000
      0.45830750	   -723.14829726	   -136.73704158	    -74.63089682	      0.00000000
      0.45852708	   -720.49585771	   -136.34459283	    -74.55977219	      0.00000000
      0.45884532	   -716.65773385	   -135.77628036	    -74.45188684	      0.00000000
      0.45916356	   -712.82693694	   -135.20853773	    -74.33836981	      0.00000000
      0.45943613	   -709.55173161	   -134.72272414	    -74.23670915	      0.00000000
      0.45970870	   -706.28194214	   -134.23733130	    -74.13099646	      0.00000000
      0.45995667	   -703.31197211	   -133.79611176	    -74.03133601	      0.00000000
      0.46031018	   -699.08571463	   -133.16770424	    -73.88357002	      0.00000000
      0.46062471	   -695.33328092	   -132.60920012	    -73.74654186	      0.00000000
      0.46088516	   -692.23155180	   -132.14715096	    -73.62915698	      0.00000000
      0.46114561	   -689.13484927	   -131.68549157	    -73.50826169	      0.00000000
      0.46142798	   -685.78321603	   -131.18541927	    -73.37326643	      0.00000000
      0.46171036	   -682.43752636	   -130.68580783	    -73.23423217	      0.00000000
      0.46200501	   -678.95259031	   -130.16494642	    -73.08489045	      0.00000000
      0.46229967	   -675.47416206	   -129.64458955	    -72.93125334	      0.00000000
      0.46258535	   -672.10796608	   -129.14057311	    -72.77824728	      0.00000000
      0.46294038	   -667.93318752	   -128.51486983	    -72.58261477	      0.00000000
      0.46338846	   -662.67794529	   -127.72624621	    -72.32717609	      0.00000000
      0.46371057	   -658.90940835	   -127.16004209	    -72.13775620	      0.00000000
      0.46397365	   -655.83740970	   -126.69806422	    -71.97951713	      0.00000000
      0.46423672	   -652.77067870	   -126.23649496	    -71.81814100	      0.00000000
      0.46452272	   -649.44283663	   -125.73518959	    -71.63919596	      0.00000000
      0.46480871	   -646.12124423	   -125.23436937	    -71.45663931	      0.00000000
      0.46506024	   -643.20502941	   -124.79429241	    -71.29313241	      0.00000000
      0.46541800	   -639.06555430	   -124.16900504	    -71.05589117	      0.00000000
      0.46572215	   -635.55421587	   -123.63803375	    -70.84995020	      0.00000000
      0.46598651	   -632.50793649	   -123.17696205	    -70.66781729	      0.00000000
      0.46625087	   -629.46703895	   -122.71630873	    -70.48281608	      0.00000000
      0.46654196	   -626.12504053	   -122.20958323	    -70.27584596	      0.00000000
      0.46683304	   -622.78958495	   -121.70336681	    -70.06549782	      0.00000000
      0.46710991	   -619.62297633	   -121.22232653	    -69.86232688	      0.00000000
      0.46744374	   -615.81292275	   -120.64295620	    -69.61342737	      0.00000000
      0.46777109	   -612.08518301	   -120.07548094	    -69.36524628	      0.00000000
      0.46809844	   -608.36575614	   -119.50865375	    -69.11306766	      0.00000000
      0.46836951	   -605.29210203	   -119.03977145	    -68.90127134	      0.00000000
      0.46864058	   -602.22415748	   -118.57133477	    -68.68682413	      0.00000000
      0.46891582	   -599.11494967	   -118.09616160	    -68.46641326	      0.00000000
      0.46926944	   -595.12888740	   -117.48633463	    -68.17934664	      0.00000000
      0.46962306	   -591.15256110	   -116.87726908	    -67.88799573	      0.00000000
      0.46988526	   -588.21049625	   -116.42615324	    -67.66925133	      0.00000000
      0.47014746	   -585.27378859	   -115.97545698	    -67.44823527	      0.00000000
      0.47043351	   -582.07608692	   -115.48424699	    -67.20456711	      0.00000000
      0.47078557	   -578.14919231	   -114.88036479	    -66.90107927	      0.00000000
      0.47113996	   -574.20603377	   -114.27324671	    -66.59166183	      0.00000000
      0.47149436	   -570.27267090	   -113.66689860	    -66.27839782	      0.00000000
      0.47175280	   -567.41052490	   -113.22521785	    -66.04757902	      0.00000000
      0.47201123	   -564.55358692	   -112.78394722	    -65.81479126	      0.00000000
      0.47229265	   -561.44853885	   -112.30390650	    -65.55910210	      0.00000000
      0.47263265	   -557.70529772	   -111.72457759	    -65.24717567	      0.00000000
      0.47293466	   -554.38796181	   -111.21059199	    -64.96740553	      0.00000000
      0.47330791	   -550.29782729	   -110.57612475	    -64.61819257	      0.00000000
      0.47363554	   -546.71652259	   -110.01990890	    -64.30859286	      0.00000000
      0.47403671	   -542.34276069	   -109.33975093	    -63.92569101	      0.00000000
      0.47428086	   -539.68706827	   -108.92630136	    -63.69065121	      0.00000000
      0.47462680	   -535.93217087	   -108.34111860	    -63.35507764	      0.00000000
      0.47497273	   -532.18656649	   -107.75667570	    -63.01657955	      0.00000000
      0.47520732	   -529.65185499	   -107.36077041	    -62.78540511	      0.00000000
      0.47544190	   -527.12140945	   -106.96520561	    -62.55293810	      0.00000000
      0.47571472	   -524.18400854	   -106.50561489	    -62.28099398	      0.00000000
      0.47607024	   -520.36461842	   -105.90736575	    -61.92406670	      0.00000000
      0.47650347	   -515.72380696	   -105.17944340	    -61.48536961	      0.00000000
      0.47673636	   -513.23494200	   -104.78860044	    -61.24785817	      0.00000000
      0.47696926	   -510.75025927	   -104.39809376	    -61.00920228	      0.00000000
      0.47727079	   -507.53948369	   -103.89299450	    -60.69853897	      0.00000000
      0.47757233	   -504.33570386	   -103.38845939	    -60.38602956	      0.00000000
      0.47785542	   -501.33423858	   -102.91529721	    -60.09098982	      0.00000000
      0.47813851	   -498.33892234	   -102.44263246	    -59.79439088	      0.00000000
      0.47842552	   -495.30851338	   -101.96394875	    -59.49213756	      0.00000000
      0.47871252	   -492.28440616	   -101.48577646	    -59.18834792	      0.00000000
      0.47899846	   -489.27769222	   -101.00987362	    -58.88418136	      0.00000000
      0.47928441	   -486.27721399	   -100.53447855	    -58.57855403	      0.00000000
      0.47956963	   -483.29060280	   -100.06080382	    -58.27228338	      0.00000000
      0.47991595	   -479.67243590	    -99.48632580	    -57.89852818	      0.00000000
      0.48018809	   -476.83558036	    -99.03541032	    -57.60341830	      0.00000000
      0.48052656	   -473.31519516	    -98.47524682	    -57.23470701	      0.00000000
      0.48078029	   -470.68192049	    -98.05580364	    -56.95711803	      0.00000000
      0.48116304	   -466.71873760	    -97.42381870	    -56.53647819	      0.00000000
      0.48143046	   -463.95627909	    -96.98280299	    -56.24126911	      0.00000000
      0.48169788	   -461.19919114	    -96.54223165	    -55.94500340	      0.00000000
      0.48196530	   -458.44745952	    -96.10210410	    -55.64770373	      0.00000000
      0.48227074	   -455.31099621	    -95.59993734	    -55.30689406	      0.00000000
      0.48257619	   -452.18149007	    -95.09834938	    -54.96479728	      0.00000000
      0.48288163	   -449.05892808	    -94.59734068	    -54.62144549	      0.00000000
      0.48314994	   -446.32177379	    -94.15773072	    -54.31883434	      0.00000000
      0.48341824	   -443.58995272	    -93.71856759	    -54.01530036	      0.00000000
      0.48368654	   -440.86344851	    -93.27985059	    -53.71086440	      0.00000000
      0.48399106	   -437.77541699	    -92.78246719	    -53.36427623	      0.00000000
      0.48429557	   -434.69419987	    -92.28565814	    -53.01658203	      0.00000000
      0.48456461	   -431.97759566	    -91.84720445	    -52.70849627	      0.00000000
      0.48483364	   -429.26628231	    -91.40919874	    -52.39958944	      0.00000000
      0.48513646	   -426.22090434	    -90.91674169	    -52.05094412	      0.00000000
      0.48543927	   -423.18219276	    -90.42485181	    -51.70131029	      0.00000000
      0.48570624	   -420.50863054	    -89.99164795	    -51.39225694	      0.00000000
      0.48597322	   -417.84022072	    -89.55888456	    -51.08247394	      0.00000000
      0.48627909	   -414.78936998	    -89.06361377	    -50.72668470	      0.00000000
      0.48658496	   -411.74524291	    -88.56892069	    -50.36998715	      0.00000000
      0.48684468	   -409.16566422	    -88.14931824	    -50.06641235	      0.00000000
      0.48710440	   -406.59090418	    -87.73013193	    -49.76221669	      0.00000000
      0.48742042	   -403.46450378	    -87.22064135	    -49.39126611	      0.00000000
      0.48773644	   -400.34519295	    -86.71176629	    -49.01944592	      0.00000000
      0.48797951	   -397.95078098	    -86.32078327	    -48.73288471	      0.00000000
      0.48822258	   -395.56053652	    -85.93016397	    -48.44583661	      0.00000000
      0.48855730	   -392.27586534	    -85.39285920	    -48.04978303	      0.00000000
      0.48884995	   -389.41036727	    -84.92363476	    -47.70278118	      0.00000000
      0.48914261	   -386.55085411	    -84.45493744	    -47.35513300	      0.00000000
      0.48943527	   -383.69729950	    -83.98676612	    -47.00685790	      0.00000000
      0.48968389	   -381.27776589	    -83.58945043	    -46.71050649	      0.00000000
      0.48993251	   -378.86250470	    -83.19251401	    -46.41372778	      0.00000000
      0.49029352	   -375.36303998	    -82.61682323	    -45.98205653	      0.00000000
      0.49053124	   -373.06359831	    -82.23817884	    -45.69734742	      0.00000000
      0.49076896	   -370.76802405	    -81.85988105	    -45.41228219	      0.00000000
      0.49109409	   -367.63453943	    -81.34303282	    -45.02183079	      0.00000000
      0.49141403	   -364.55811420	    -80.83507192	    -44.63700577	      0.00000000
      0.49184138	   -360.45967062	    -80.15755610	    -44.12208222	      0.00000000
      0.49205842	   -358.38291093	    -79.81389529	    -43.86018711	      0.00000000
      0.49227545	   -356.30930790	    -79.47052200	    -43.59804342	      0.00000000
      0.49259963	   -353.21793012	    -78.95817776	    -43.20604339	      0.00000000
      0.49295786	   -349.80999639	    -78.39276753	    -42.77226912	      0.00000000
      0.49320489	   -347.46484492	    -78.00331753	    -42.47278466	      0.00000000
      0.49345192	   -345.12371843	    -77.61423904	    -42.17302144	      0.00000000
      0.49383045	   -341.54417041	    -77.01877155	    -41.71317088	      0.00000000
      0.49405802	   -339.39670792	    -76.66120416	    -41.43642338	      0.00000000
      0.49428558	   -337.25262197	    -76.30395179	    -41.15946487	      0.00000000
      0.49463279	   -333.98781750	    -75.75948961	    -40.73651122	      0.00000000
      0.49518301	   -328.82992718	    -74.89816309	    -40.06532633	      0.00000000
      0.49541068	   -326.70136232	    -74.54229730	    -39.78728950	      0.00000000
      0.49571231	   -323.88648741	    -74.07132163	    -39.41867430	      0.00000000
      0.49604385	   -320.79912865	    -73.55427377	    -39.01316887	      0.00000000
      0.49637539	   -317.71872187	    -73.03789048	    -38.60733159	      0.00000000
      0.49662318	   -315.42096913	    -72.65238340	    -38.30380581	      0.00000000
      0.49687097	   -313.12706435	    -72.26724689	    -38.00011213	      0.00000000
      0.49722444	   -309.86140547	    -71.71848484	    -37.56661181	      0.00000000
      0.49747884	   -307.51589217	    -71.32400320	    -37.25442812	      0.00000000
      0.49773324	   -305.17438326	    -70.92991177	    -36.94209338	      0.00000000
      0.49804509	   -302.30951710	    -70.44735238	    -36.55902760	      0.00000000
      0.49834021	   -299.60386275	    -69.99122483	    -36.19632957	      0.00000000
      0.49863533	   -296.90351972	    -69.53562055	    -35.83346168	      0.00000000
      0.49893045	   -294.20846607	    -69.08053994	    -35.47043492	      0.00000000
      0.49918967	   -291.84553578	    -68.68123910	    -35.15143855	      0.00000000
      0.49944890	   -289.48664973	    -68.28234165	    -34.83233519	      0.00000000
      0.49970812	   -287.13178798	    -67.88384686	    -34.51313196	      0.00000000
      0.50006560	   -283.89095389	    -67.33497423	    -34.07279269	      0.00000000
      0.50030855	   -281.69275922	    -66.96238832	    -33.77343978	      0.00000000
      0.50055149	   -279.49805128	    -66.59015567	    -33.47401914	      0.00000000
      0.50088079	   -276.52878952	    -66.08617891	    -33.06807345	      0.00000000
      0.50118418	   -273.79878145	    -65.62243134	    -32.69398023	      0.00000000
      0.50148757	   -271.07412777	    -65.15923285	    -32.31981157	      0.00000000
      0.50175133	   -268.70969185	    -64.75698214	    -31.99446209	      0.00000000
      0.50201509	   -266.34926372	    -64.35514578	    -31.66906974	      0.00000000
      0.50227886	   -263.99282785	    -63.95372388	    -31.34364089	      0.00000000
      0.50260944	   -261.04501061	    -63.45118861	    -30.93572475	      0.00000000
      0.50288495	   -258.59305801	    -63.03287481	    -30.59574200	      0.00000000
      0.50316045	   -256.14539422	    -62.61501182	    -30.25574179	      0.00000000
      0.50343596	   -253.70200170	    -62.19759978	    -29.91573093	      0.00000000
      0.50371147	   -251.26285778	    -61.78063798	    -29.57571618	      0.00000000
      0.50398697	   -248.82794452	    -61.36412648	    -29.23570414	      0.00000000
      0.50426248	   -246.39723987	    -60.94806466	    -28.89570136	      0.00000000
      0.50459744	   -243.44767811	    -60.44283040	    -28.48235421	      0.00000000
      0.50484133	   -241.30384709	    -60.07536462	    -28.18139906	      0.00000000
      0.50508523	   -239.16326798	    -59.70825086	    -27.88046650	      0.00000000
      0.50541378	   -236.28484131	    -59.21427335	    -27.47512821	      0.00000000
      0.50570556	   -233.73344235	    -58.77611230	    -27.11520103	      0.00000000
      0.50599734	   -231.18662534	    -58.33845352	    -26.75532741	      0.00000000
      0.50628912	   -228.64437041	    -57.90129721	    -26.39551424	      0.00000000
      0.50654719	   -226.39955979	    -57.51505615	    -26.07732012	      0.00000000
      0.50680527	   -224.15828455	    -57.12920772	    -25.75918329	      0.00000000
      0.50706335	   -221.92052671	    -56.74375128	    -25.44110838	      0.00000000
      0.50740877	   -218.93090060	    -56.22845424	    -25.01548873	      0.00000000
      0.50767084	   -216.66679333	    -55.83795932	    -24.69265133	      0.00000000
      0.50793291	   -214.40626200	    -55.44786825	    -24.36989315	      0.00000000
      0.50819499	   -212.14928859	    -55.05818047	    -24.04721878	      0.00000000
      0.50853901	   -209.19194053	    -54.54725029	    -23.62377945	      0.00000000
      0.50879756	   -206.97340627	    -54.16372876	    -23.30565910	      0.00000000
      0.50905610	   -204.75828633	    -53.78059939	    -22.98763444	      0.00000000
      0.50937214	   -202.05514914	    -53.31279603	    -22.59901886	      0.00000000
      0.50965040	   -199.67935485	    -52.90140296	    -22.25699155	      0.00000000
      0.50992866	   -197.30745647	    -52.49046288	    -21.91509065	      0.00000000
      0.51020692	   -194.93943903	    -52.07997609	    -21.57332104	      0.00000000
      0.51048518	   -192.57528176	    -51.66994183	    -21.23168762	      0.00000000
      0.51076344	   -190.21496998	    -51.26036040	    -20.89019518	      0.00000000
      0.51104170	   -187.85848333	    -50.85123106	    -20.54884848	      0.00000000
      0.51131996	   -185.50580744	    -50.44255410	    -20.20765217	      0.00000000
      0.51159822	   -183.15692235	    -50.03432882	    -19.86661093	      0.00000000
      0.51187648	   -180.81181404	    -49.62655549	    -19.52572928	      0.00000000
      0.51215474	   -178.47046295	    -49.21923343	    -19.18501178	      0.00000000
      0.51243300	   -176.13285543	    -48.81236293	    -18.84446287	      0.00000000
      0.51271126	   -173.79897231	    -48.40594331	    -18.50408698	      0.00000000
      0.51298952	   -171.46880035	    -47.99997487	    -18.16388845	      0.00000000
      0.51326778	   -169.14232077	    -47.59445694	    -17.82387163	      0.00000000
      0.51354604	   -166.81952075	    -47.18938984	    -17.48404075	      0.00000000
      0.51382430	   -164.50038191	    -46.78477289	    -17.14440006	      0.00000000
      0.51410256	   -162.18489187	    -46.38060644	    -16.80495371	      0.00000000
      0.51438082	   -159.87303263	    -45.97688981	    -16.46570586	      0.00000000
      0.51465908	   -157.56479230	    -45.57362337	    -16.12666056	      0.00000000
      0.51493734	   -155.26015326	    -45.17080643	    -15.78782190	      0.00000000
      0.51521560	   -152.95910410	    -44.76843940	    -15.44919384	      0.00000000
      0.51549386	   -150.66162758	    -44.36652158	    -15.11078039	      0.00000000
      0.51577212	   -148.36771283	    -43.96505340	    -14.77258544	      0.00000000
      0.51605038	   -146.07734296	    -43.56403417	    -14.43461292	      0.00000000
      0.51632864	   -143.79050764	    -43.16346433	    -14.09686663	      0.00000000
      0.51660690	   -141.50719034	    -42.76334319	    -13.75935044	      0.00000000
      0.51688516	   -139.22738131	    -42.36367122	    -13.42206809	      0.00000000
      0.51716342	   -136.95106435	    -41.96444773	    -13.08502337	      0.00000000
      0.51744168	   -134.67823033	    -41.56567321	    -12.74821995	      0.00000000
      0.51771994	   -132.40886335	    -41.16734696	    -12.41166155	      0.00000000
      0.51799820	   -130.14295492	    -40.76946953	    -12.07535179	      0.00000000
      0.51827646	   -127.88048945	    -40.37204017	    -11.73929433	      0.00000000
      0.51855472	   -125.62145910	    -39.97505948	    -11.40349272	      0.00000000
      0.51883298	   -123.36584856	    -39.57852671	    -11.06795056	      0.00000000
      0.51911124	   -121.11365068	    -39.18244249	    -10.73267133	      0.00000000
      0.51938950	   -118.86485042	    -38.78680604	    -10.39765861	      0.00000000
      0.51966776	   -116.61944134	    -38.39161805	    -10.06291580	      0.00000000
      0.51991620	   -114.61748725	    -38.03915378	     -9.76427252	      0.00000000
      0.52016464	   -112.61822044	    -37.68704686	     -9.46584960	      0.00000000
      0.52048548	   -110.04033231	    -37.23286476	     -9.08079678	      0.00000000
      0.52075540	   -107.87500895	    -36.85122338	     -8.75714393	      0.00000000
      0.52102533	   -105.71282723	    -36.47000324	     -8.43376082	      0.00000000
      0.52129525	   -103.55378116	    -36.08920476	     -8.11065046	      0.00000000
      0.52156517	   -101.39786044	    -35.70882754	     -7.78781590	      0.00000000
      0.52183509	    -99.24505883	    -35.32887190	     -7.46526012	      0.00000000
      0.52217093	    -96.57090392	    -34.85672283	     -7.06433301	      0.00000000
      0.52240192	    -94.73432879	    -34.53234349	     -6.78881944	      0.00000000
      0.52263292	    -92.90001916	    -34.20827261	     -6.51351678	      0.00000000
      0.52295674	    -90.33239940	    -33.75449347	     -6.12794220	      0.00000000
      0.52326647	    -87.88073328	    -33.32104143	     -5.75955302	      0.00000000
      0.52360934	    -85.17137989	    -32.84184367	     -5.35219110	      0.00000000
      0.52385397	    -83.24132030	    -32.50035903	     -5.06184108	      0.00000000
      0.52409861	    -81.31377433	    -32.15922086	     -4.77174030	      0.00000000
      0.52445368	    -78.52050769	    -31.66469357	     -4.35112278	      0.00000000
      0.52468859	    -76.67539885	    -31.33791866	     -4.07313898	      0.00000000
      0.52492351	    -74.83259249	    -31.01146301	     -3.79539161	      0.00000000
      0.52524212	    -72.33691774	    -30.56921041	     -3.41907123	      0.00000000
      0.52554765	    -69.94761013	    -30.14565617	     -3.05860770	      0.00000000
      0.52591720	    -67.06288760	    -29.63408383	     -2.62317163	      0.00000000
      0.52612672	    -65.42989717	    -29.34439733	     -2.37656955	      0.00000000
      0.52633623	    -63.79872433	    -29.05496534	     -2.13016432	      0.00000000
      0.52667063	    -61.19908276	    -28.59355030	     -1.73730527	      0.00000000
      0.52700503	    -58.60405699	    -28.13278359	     -1.34495596	      0.00000000
      0.52723597	    -56.81454564	    -27.81494294	     -1.07428830	      0.00000000
      0.52746691	    -55.02723057	    -27.49741175	     -0.80386789	      0.00000000
      0.52781114	    -52.36723301	    -27.02469249	     -0.40125743	      0.00000000
      0.52807775	    -50.31039319	    -26.65904107	     -0.08981641	      0.00000000
      0.52834436	    -48.25646820	    -26.29380199	      0.22128704	      0.00000000
      0.52861097	    -46.20545744	    -25.92897576	      0.53204853	      0.00000000
      0.52893233	    -43.73710611	    -25.48977509	      0.90616775	      0.00000000
      0.52917144	    -41.90322008	    -25.16336809	      1.18420622	      0.00000000
      0.52941056	    -40.07167043	    -24.83729316	      1.46195655	      0.00000000
      0.52971329	    -37.75616464	    -24.42493867	      1.81318695	      0.00000000
      0.53001276	    -35.46935011	    -24.01756240	      2.16015646	      0.00000000
      0.53031222	    -33.18619535	    -23.61070801	      2.50665439	      0.00000000
      0.53061169	    -30.90669625	    -23.20437532	      2.85267405	      0.00000000
      0.53086123	    -29.01000902	    -22.86618203	      3.14063828	      0.00000000
      0.53111077	    -27.11585765	    -22.52835123	      3.42826214	      0.00000000
      0.53136031	    -25.22424318	    -22.19088339	      3.71554201	      0.00000000
      0.53168153	    -22.79304191	    -21.75702065	      4.08482365	      0.00000000
      0.53196792	    -20.62895799	    -21.37070199	      4.41357856	      0.00000000
      0.53225431	    -18.46821079	    -20.98486163	      4.74186455	      0.00000000
      0.53250999	    -16.54202114	    -20.64080669	      5.03454225	      0.00000000
      0.53276566	    -14.61849031	    -20.29713329	      5.32683866	      0.00000000
      0.53302134	    -12.69762035	    -19.95384197	      5.61875036	      0.00000000
      0.53332930	    -10.38748951	    -19.54085940	      5.96983847	      0.00000000
      0.53363726	     -8.08121965	    -19.12843174	      6.32035778	      0.00000000
      0.53386848	     -6.35218441	    -18.81914136	      6.58315395	      0.00000000
      0.53409970	     -4.62532692	    -18.51016413	      6.84562396	      0.00000000
      0.53442749	     -2.18092865	    -18.07267037	      7.21715854	      0.00000000
      0.53470976	     -0.07948407	    -17.69643473	      7.53656545	      0.00000000
      0.53499204	      2.01871139	    -17.32066606	      7.85547412	      0.00000000
      0.53527431	      4.11363181	    -16.94536517	      8.17388071	      0.00000000
      0.53551767	      5.91706977	    -16.62218380	      8.44798128	      0.00000000
      0.53576102	      7.71803659	    -16.29935045	      8.72170349	      0.00000000
      0.53610901	     10.28902581	    -15.83831578	      9.11245362	      0.00000000
      0.53633543	     11.95905575	    -15.53873156	      9.36626949	      0.00000000
      0.53656184	     13.62690203	    -15.23944877	      9.61975123	      0.00000000
      0.53687631	     15.93974768	    -14.82427151	      9.97125795	      0.00000000
      0.53731022	     19.12397646	    -14.25236939	     10.45519224	      0.00000000
      0.53755604	     20.92435891	    -13.92885131	     10.72880931	      0.00000000
      0.53780187	     22.72209172	    -13.60568960	     11.00202192	      0.00000000
      0.53810441	     24.93084487	    -13.20847455	     11.33769789	      0.00000000
      0.53839053	     27.01605990	    -12.83330181	     11.65459714	      0.00000000
      0.53867665	     29.09762165	    -12.45861308	     11.97093961	      0.00000000
      0.53895860	     31.14517931	    -12.08987221	     12.28211275	      0.00000000
      0.53924054	     33.18915132	    -11.72160200	     12.59273976	      0.00000000
      0.53952248	     35.22952150	    -11.35380244	     12.90281800	      0.00000000
      0.53980443	     37.26627026	    -10.98647424	     13.21234496	      0.00000000
      0.54008637	     39.29938329	    -10.61961727	     13.52131813	      0.00000000
      0.54036831	     41.32884121	    -10.25323241	     13.82973516	      0.00000000
      0.54060987	     43.06469276	     -9.93970204	     14.09353184	      0.00000000
      0.54085143	     44.79784035	     -9.62651862	     14.35691716	      0.00000000
      0.54116060	     47.01213980	     -9.22618103	     14.69342185	      0.00000000
      0.54146978	     49.22197596	     -8.82641253	     15.02924755	      0.00000000
      0.54170097	     50.87155774	     -8.52783891	     15.27993141	      0.00000000
      0.54193217	     52.51862595	     -8.22958401	     15.53023296	      0.00000000
      0.54224425	     54.73787960	     -7.82749813	     15.86748751	      0.00000000
      0.54255632	     56.95252424	     -7.42599367	     16.20404094	      0.00000000
      0.54279501	     58.64324749	     -7.11930059	     16.46097472	      0.00000000
      0.54303370	     60.33125793	     -6.81294817	     16.71749585	      0.00000000
      0.54334202	     62.50771228	     -6.41772327	     17.04824322	      0.00000000
      0.54365034	     64.67961530	     -6.02306756	     17.37829816	      0.00000000
      0.54388994	     66.36425598	     -5.71677284	     17.63430501	      0.00000000
      0.54412954	     68.04613397	     -5.41082241	     17.88989152	      0.00000000
      0.54443597	     70.19312397	     -5.02003148	     18.21615765	      0.00000000
      0.54474240	     72.33557461	     -4.62980445	     18.54173291	      0.00000000
      0.54498456	     74.02540776	     -4.32183044	     18.79852554	      0.00000000
      0.54522671	     75.71239404	     -4.01420913	     19.05488480	      0.00000000
      0.54553044	     77.82431239	     -3.62886535	     19.37581653	      0.00000000
      0.54583417	     79.93173542	     -3.24407724	     19.69606371	      0.00000000
      0.54607937	     81.62972391	     -2.93385240	     19.95409117	      0.00000000
      0.54632456	     83.32477264	     -2.62399027	     20.21167085	      0.00000000
      0.54662516	     85.39884156	     -2.24460254	     20.52684459	      0.00000000
      0.54692576	     87.46847901	     -1.86576068	     20.84134302	      0.00000000
      0.54717441	     89.17706229	     -1.55280797	     21.10097444	      0.00000000
      0.54742305	     90.88260525	     -1.24022940	     21.36014239	      0.00000000
      0.54772000	     92.91544936	     -0.86742527	     21.66904343	      0.00000000
      0.54801694	     94.94394760	     -0.49515551	     21.97728162	      0.00000000
      0.54826982	     96.66795425	     -0.17855819	     22.23924876	      0.00000000
      0.54852269	     98.38880286	      0.13765097	     22.50073402	      0.00000000
      0.54881501	    100.37417190	      0.50270518	     22.80241057	      0.00000000
      0.54910733	    102.35531396	      0.86723746	     23.10344175	      0.00000000
      0.54936584	    104.10379568	      1.18917187	     23.36911760	      0.00000000
      0.54962436	    105.84896698	      1.51069487	     23.63428777	      0.00000000
      0.54991018	    107.77463437	      1.86570140	     23.92687988	      0.00000000
      0.55019600	    109.69625093	      2.22020134	     24.21885284	      0.00000000
      0.55048181	    111.61381690	      2.57419317	     24.51020617	      0.00000000
      0.55076763	    113.52732812	      2.92767455	     24.80093947	      0.00000000
      0.55100387	    115.10584564	      3.21945176	     25.04077127	      0.00000000
      0.55124011	    116.68159200	      3.51087811	     25.28017905	      0.00000000
      0.55153894	    118.67084216	      3.87900985	     25.58240692	      0.00000000
      0.55183777	    120.65565782	      4.24657662	     25.88395572	      0.00000000
      0.55209643	    122.37011224	      4.56428081	     26.14442438	      0.00000000
      0.55235509	    124.08124391	      4.88155899	     26.40438393	      0.00000000
      0.55263963	    125.95976500	      5.23009262	     26.68976826	      0.00000000
      0.55292418	    127.83426625	      5.57810774	     26.97453623	      0.00000000
      0.55320872	    129.70475045	      5.92560316	     27.25868773	      0.00000000
      0.55349327	    131.57121633	      6.27257694	     27.54222275	      0.00000000
      0.55373618	    133.16140947	      6.56836896	     27.78378381	      0.00000000
      0.55397909	    134.74867633	      6.86377889	     28.02489559	      0.00000000
      0.55427295	    136.66500576	      7.22064710	     28.31598637	      0.00000000
      0.55456682	    138.57705678	      7.57695337	     28.60641973	      0.00000000
      0.55482970	    140.28382467	      7.89520344	     28.86566451	      0.00000000
      0.55509257	    141.98717278	      8.21300160	     29.12438346	      0.00000000
      0.55537122	    143.78903979	      8.54938233	     29.39805883	      0.00000000
      0.55564988	    145.58706942	      8.88525297	     29.67114368	      0.00000000
      0.55592853	    147.38126626	      9.22061268	     29.94363824	      0.00000000
      0.55620718	    149.17163157	      9.55545999	     30.21554277	      0.00000000
      0.55648584	    150.95817074	      9.88979420	     30.48685752	      0.00000000
      0.55676449	    152.74088489	     10.22361378	     30.75758283	      0.00000000
      0.55704314	    154.51978038	     10.55691820	     31.02771900	      0.00000000
      0.55732180	    156.29485803	     10.88970586	     31.29726641	      0.00000000
      0.55756098	    157.81543559	     11.17493781	     31.52815994	      0.00000000
      0.55780015	    159.33320632	     11.45978776	     31.75862025	      0.00000000
      0.55809132	    161.17711548	     11.80604006	     32.03859187	      0.00000000
      0.55838249	    163.01687466	     12.15172441	     32.31792237	      0.00000000
      0.55867366	    164.85249084	     12.49684013	     32.59661227	      0.00000000
      0.55896483	    166.68396703	     12.84138574	     32.87466217	      0.00000000
      0.55919336	    168.11854644	     13.11141022	     33.09244766	      0.00000000
      0.55942189	    169.55058194	     13.38108247	     33.30983956	      0.00000000
      0.55970425	    171.31639495	     13.71378338	     33.57789030	      0.00000000
      0.55998661	    173.07833543	     14.04594529	     33.84534131	      0.00000000
      0.56025812	    174.76895235	     14.36483969	     34.10195428	      0.00000000
      0.56052963	    176.45599899	     14.68323428	     34.35801386	      0.00000000
      0.56080424	    178.15870436	     15.00475944	     34.61643807	      0.00000000
      0.56107886	    179.85776850	     15.32577197	     34.87429743	      0.00000000
      0.56135240	    181.54658151	     15.64502028	     35.13058850	      0.00000000
      0.56162594	    183.23179326	     15.96375874	     35.38632044	      0.00000000
      0.56189957	    184.91396389	     16.28209164	     35.64157790	      0.00000000
      0.56217320	    186.59254293	     16.59991318	     35.89627726	      0.00000000
      0.56244648	    188.26540480	     16.91681887	     36.15009567	      0.00000000
      0.56271977	    189.93469668	     17.23321343	     36.40335888	      0.00000000
      0.56299278	    191.59880922	     17.54878989	     36.65582237	      0.00000000
      0.56326580	    193.25937157	     17.86385522	     36.90773327	      0.00000000
      0.56353844	    194.91406759	     18.17796794	     37.15873987	      0.00000000
      0.56381107	    196.56523657	     18.49157007	     37.40919702	      0.00000000
      0.56408316	    198.20958793	     18.80403446	     37.65860526	      0.00000000
      0.56435524	    199.85043992	     19.11598948	     37.90746787	      0.00000000
      0.56462628	    201.48147836	     19.42623211	     38.15482696	      0.00000000
      0.56489732	    203.10905819	     19.73596855	     38.40164632	      0.00000000
      0.56516558	    204.71656726	     20.04203347	     38.64540666	      0.00000000
      0.56543383	    206.32070198	     20.34760187	     38.88863995	      0.00000000
      0.56568248	    207.80454194	     20.63038476	     39.11361907	      0.00000000
      0.56601813	    209.80302947	     21.01144185	     39.41660719	      0.00000000
      0.56635378	    211.79626911	     21.39172018	     39.71877455	      0.00000000
      0.56659238	    213.21000559	     21.66157208	     39.93307576	      0.00000000
      0.56683099	    214.62110209	     21.93102999	     40.14696377	      0.00000000
      0.56710398	    216.23233596	     22.23883902	     40.39117138	      0.00000000
      0.56737697	    217.84012913	     22.54613198	     40.63483992	      0.00000000
      0.56762918	    219.32249904	     22.82957747	     40.85948408	      0.00000000
      0.56796294	    221.27968363	     23.20399437	     41.15605979	      0.00000000
      0.56836634	    223.63841407	     23.65550117	     41.51344595	      0.00000000
      0.56858322	    224.90347538	     23.89778039	     41.70510645	      0.00000000
      0.56880010	    226.16639205	     24.13973324	     41.89643021	      0.00000000
      0.56908940	    227.84765487	     24.46196402	     42.15111194	      0.00000000
      0.56937869	    229.52511957	     24.78361400	     42.40519674	      0.00000000
      0.56964559	    231.06933816	     25.07984341	     42.63907931	      0.00000000
      0.56991248	    232.61034025	     25.37557831	     42.87245593	      0.00000000
      0.57018464	    234.17839017	     25.67662877	     43.10990909	      0.00000000
      0.57045679	    235.74311238	     25.97716497	     43.34683834	      0.00000000
      0.57072455	    237.27934718	     26.27234986	     43.57943422	      0.00000000
      0.57104644	    239.12189643	     26.62654856	     43.85838190	      0.00000000
      0.57127939	    240.45244947	     26.88242973	     44.05979922	      0.00000000
      0.57162176	    242.40366065	     27.25782883	     44.35514306	      0.00000000
      0.57190197	    243.99668061	     27.56445270	     44.59624475	      0.00000000
      0.57218217	    245.58623260	     27.87053185	     44.83679866	      0.00000000
      0.57246237	    247.17232313	     28.17606574	     45.07680610	      0.00000000
      0.57270034	    248.51661035	     28.43511435	     45.28020545	      0.00000000
      0.57293830	    249.85841429	     28.69376987	     45.48321238	      0.00000000
      0.57322398	    251.46596565	     29.00376428	     45.72640282	      0.00000000
      0.57350965	    253.06995777	     29.31319252	     45.96903024	      0.00000000
      0.57377622	    254.56347209	     29.60141533	     46.19492371	      0.00000000
      0.57404278	    256.05390482	     29.88914540	     46.42032931	      0.00000000
      0.57431915	    257.59587705	     30.18693149	     46.65350611	      0.00000000
      0.57459552	    259.13455574	     30.48418827	     46.88616103	      0.00000000
      0.57486766	    260.64650430	     30.77638396	     47.11475058	      0.00000000
      0.57513980	    262.15527768	     31.06806675	     47.34283659	      0.00000000
      0.57541399	    263.67224496	     31.36143407	     47.57213716	      0.00000000
      0.57568819	    265.18600774	     31.65428112	     47.80092912	      0.00000000
      0.57596150	    266.69171062	     31.94566648	     48.02847838	      0.00000000
      0.57623481	    268.19424847	     32.23653535	     48.25552488	      0.00000000
      0.57650859	    269.69619687	     32.52738497	     48.48245740	      0.00000000
      0.57678237	    271.19498838	     32.81771682	     48.70888802	      0.00000000
      0.57705597	    272.68963893	     33.10733859	     48.93466777	      0.00000000
      0.57732957	    274.18115587	     33.39644379	     49.15994891	      0.00000000
      0.57760328	    275.67020321	     33.68515963	     49.38483138	      0.00000000
      0.57787700	    277.15613338	     33.97335903	     49.60921745	      0.00000000
      0.57815068	    278.63876766	     34.26100574	     49.83307981	      0.00000000
      0.57842437	    280.11830486	     34.54813676	     50.05644856	      0.00000000
      0.57869808	    281.59495133	     34.83479060	     50.27935452	      0.00000000
      0.57897180	    283.06851928	     35.12092925	     50.50176942	      0.00000000
      0.57924552	    284.53900004	     35.40654951	     50.72369165	      0.00000000
      0.57951923	    286.00642180	     35.69165530	     50.94512553	      0.00000000
      0.57979296	    287.47087417	     35.97626250	     51.16608428	      0.00000000
      0.58006669	    288.93228674	     36.26035591	     51.38655737	      0.00000000
      0.58034043	    290.39069409	     36.54394073	     51.60654969	      0.00000000
      0.58061416	    291.84608112	     36.82701252	     51.82605908	      0.00000000
      0.58088790	    293.29851364	     37.10958256	     52.04509513	      0.00000000
      0.58116165	    294.74794524	     37.39164032	     52.26365097	      0.00000000
      0.58143540	    296.19443143	     37.67319512	     52.48173464	      0.00000000
      0.58170915	    297.63793621	     37.95423845	     52.69934083	      0.00000000
      0.58198292	    299.07852977	     38.23478250	     52.91647982	      0.00000000
      0.58225668	    300.51616140	     38.51481592	     53.13314408	      0.00000000
      0.58253046	    301.95090375	     38.79435138	     53.34934425	      0.00000000
      0.58280423	    303.38270370	     39.07337707	     53.56507245	      0.00000000
      0.58307802	    304.81164356	     39.35190758	     53.78034078	      0.00000000
      0.58335181	    306.23766054	     39.62992921	     53.99513991	      0.00000000
      0.58362562	    307.66084253	     39.90745765	     54.20948277	      0.00000000
      0.58389942	    309.08112115	     40.18447813	     54.42335921	      0.00000000
      0.58417324	    310.49859174	     40.46100780	     54.63678327	      0.00000000
      0.58444706	    311.91317847	     40.73703046	     54.84974369	      0.00000000
      0.58472090	    313.32498246	     41.01256441	     55.06225538	      0.00000000
      0.58499474	    314.73392212	     41.28759230	     55.27430621	      0.00000000
      0.58526859	    316.14010457	     41.56213364	     55.48591202	      0.00000000
      0.58554245	    317.54344219	     41.83616993	     55.69705976	      0.00000000
      0.58581633	    318.94404734	     42.10972170	     55.90776604	      0.00000000
      0.58609020	    320.34182715	     42.38276943	     56.11801707	      0.00000000
      0.58636410	    321.73689904	     42.65533467	     56.32783019	      0.00000000
      0.58663800	    323.12916508	     42.92739691	     56.53719087	      0.00000000
      0.58691192	    324.51874729	     43.19897863	     56.74611713	      0.00000000
      0.58718584	    325.90554310	     43.47005840	     56.95459376	      0.00000000
      0.58745978	    327.28967891	     43.74065958	     57.16263944	      0.00000000
      0.58773372	    328.67104776	     44.01075991	     57.37023828	      0.00000000
      0.58800768	    330.04978016	     44.28038355	     57.57740962	      0.00000000
      0.58828165	    331.42576504	     44.54950746	     57.78413694	      0.00000000
      0.58855564	    332.79913675	     44.81815656	     57.99044014	      0.00000000
      0.58882963	    334.16978032	     45.08630704	     58.19630214	      0.00000000
      0.58910364	    335.53783385	     45.35398460	     58.40174340	      0.00000000
      0.58937766	    336.90317861	     45.62116470	     58.60674629	      0.00000000
      0.58965170	    338.26595621	     45.88787372	     58.81133178	      0.00000000
      0.58992574	    339.62604438	     46.15408645	     59.01548172	      0.00000000
      0.59019981	    340.98358811	     46.41982996	     59.21921760	      0.00000000
      0.59047388	    342.33846171	     46.68507837	     59.42252075	      0.00000000
      0.59074798	    343.69081346	     46.94985940	     59.62541315	      0.00000000
      0.59102207	    345.04051436	     47.21414654	     59.82787567	      0.00000000
      0.59129620	    346.38771579	     47.47796815	     60.02993072	      0.00000000
      0.59157032	    347.73228561	     47.74129709	     60.23155870	      0.00000000
      0.59184447	    349.07437826	     48.00416233	     60.43278252	      0.00000000
      0.59211863	    350.41385850	     48.26653616	     60.63358210	      0.00000000
      0.59239281	    351.75088367	     48.52844813	     60.83398077	      0.00000000
      0.59266700	    353.08531558	     48.78986993	     61.03395803	      0.00000000
      0.59294121	    354.41731447	     49.05083173	     61.23353764	      0.00000000
      0.59321543	    355.74673919	     49.31130465	     61.43269868	      0.00000000
      0.59348967	    357.07375277	     49.57131939	     61.63146531	      0.00000000
      0.59376392	    358.39821124	     49.83084654	     61.82981619	      0.00000000
      0.59403820	    359.72028033	     50.08991736	     62.02777588	      0.00000000
      0.59431247	    361.03981331	     50.34850190	     62.22532265	      0.00000000
      0.59458678	    362.35697857	     50.60663196	     62.42248146	      0.00000000
      0.59486109	    363.67162667	     50.86427706	     62.61923017	      0.00000000
      0.59513544	    364.98392858	     51.12146953	     62.81559412	      0.00000000
      0.59540978	    366.29373222	     51.37817837	     63.01155080	      0.00000000
      0.59568416	    367.60121109	     51.63443643	     63.20712592	      0.00000000
      0.59595854	    368.90621054	     51.89021223	     63.40229658	      0.00000000
      0.59623295	    370.20890650	     52.14553908	     63.59708885	      0.00000000
      0.59650736	    371.50914181	     52.40038504	     63.79147949	      0.00000000
      0.59678181	    372.80709483	     52.65478391	     63.98549491	      0.00000000
      0.59705626	    374.10260591	     52.90870326	     64.17911152	      0.00000000
      0.59733074	    375.39585578	     53.16217738	     64.37235606	      0.00000000
      0.59760523	    376.68668236	     53.41517338	     64.56520459	      0.00000000
      0.59787975	    377.97526865	     53.66772599	     64.75768421	      0.00000000
      0.59815427	    379.26145026	     53.91980189	     64.94977062	      0.00000000
      0.59842883	    380.54541245	     54.17143627	     65.14149126	      0.00000000
      0.59870339	    381.82698848	     54.42259535	     65.33282149	      0.00000000
      0.59897798	    383.10636576	     54.67331476	     65.52378906	      0.00000000
      0.59925258	    384.38337533	     54.92356030	     65.71436902	      0.00000000
      0.59952721	    385.65820682	     55.17336804	     65.90458943	      0.00000000
      0.59980185	    386.93068898	     55.42270335	     66.09442503	      0.00000000
      0.60007652	    388.20101351	     55.67160271	     66.28390417	      0.00000000
      0.60035119	    389.46900703	     55.92003110	     66.47300129	      0.00000000
      0.60062591	    390.73486332	     56.16802540	     66.66174503	      0.00000000
      0.60090062	    391.99840683	     56.41555019	     66.85010952	      0.00000000
      0.60117537	    393.25983334	     56.66264276	     67.03812370	      0.00000000
      0.60145013	    394.51896524	     56.90926728	     67.22576141	      0.00000000
      0.60172492	    395.77600031	     57.15546144	     67.41305188	      0.00000000
      0.60199971	    397.03075886	     57.40118905	     67.59996864	      0.00000000
      0.60227455	    398.28344056	     57.64648816	     67.78654119	      0.00000000
      0.60254938	    399.53386377	     57.89132219	     67.97274279	      0.00000000
      0.60282426	    400.78223004	     58.13572960	     68.15860322	      0.00000000
      0.60309914	    402.02835574	     58.37967344	     68.34409545	      0.00000000
      0.60337406	    403.27244428	     58.62319251	     68.52924952	      0.00000000
      0.60364898	    404.51431012	     58.86624951	     68.71403814	      0.00000000
      0.60392394	    405.75415843	     59.10888362	     68.89849160	      0.00000000
      0.60419891	    406.99180182	     59.35105717	     69.08258234	      0.00000000
      0.60447391	    408.22744723	     59.59280969	     69.26634092	      0.00000000
      0.60474892	    409.46090541	     59.83410318	     69.44973950	      0.00000000
      0.60502397	    410.69238501	     60.07497750	     69.63280889	      0.00000000
      0.60529902	    411.92169497	     60.31539433	     69.81552100	      0.00000000
      0.60557412	    413.14904567	     60.55539385	     69.99790688	      0.00000000
      0.60584921	    414.37424426	     60.79493741	     70.17993820	      0.00000000
      0.60612435	    415.59750270	     61.03406552	     70.36164621	      0.00000000
      0.60639950	    416.81862673	     61.27273923	     70.54300237	      0.00000000
      0.60667468	    418.03782941	     61.51099935	     70.72403815	      0.00000000
      0.60694987	    419.25491477	     61.74880661	     70.90472476	      0.00000000
      0.60722510	    420.47009796	     61.98620215	     71.08509391	      0.00000000
      0.60750034	    421.68318109	     62.22314640	     71.26511657	      0.00000000
      0.60777562	    422.89438078	     62.45968076	     71.44482467	      0.00000000
      0.60805089	    424.10349759	     62.69576541	     71.62418894	      0.00000000
      0.60832622	    425.31075028	     62.93144216	     71.80324162	      0.00000000
      0.60860155	    426.51593717	     63.16667077	     71.98195317	      0.00000000
      0.60887693	    427.71927787	     63.40149321	     72.16035588	      0.00000000
      0.60915230	    428.92056977	     63.63586910	     72.33842006	      0.00000000
      0.60942772	    430.12003396	     63.86984069	     72.51617829	      0.00000000
      0.60970315	    431.31746625	     64.10336732	     72.69360065	      0.00000000
      0.60997862	    432.51308885	     64.33649145	     72.87071984	      0.00000000
      0.61025409	    433.70669637	     64.56917221	     73.04750578	      0.00000000
      0.61052961	    434.89851231	     64.80145232	     73.22399136	      0.00000000
      0.61080514	    436.08832989	     65.03329066	     73.40014631	      0.00000000
      0.61108071	    437.27637377	     65.26473016	     73.57600368	      0.00000000
      0.61135628	    438.46243590	     65.49572951	     73.75153301	      0.00000000
      0.61163190	    439.64674213	     65.72633185	     73.92676753	      0.00000000
      0.61190752	    440.82908314	     65.95649564	     74.10167660	      0.00000000
      0.61218319	    442.00968588	     66.18626425	     74.27629360	      0.00000000
      0.61245887	    443.18833983	     66.41559592	     74.45058773	      0.00000000
      0.61273459	    444.36527297	     66.64453423	     74.62459250	      0.00000000
      0.61301031	    445.54027366	     66.87303722	     74.79827698	      0.00000000
      0.61328609	    446.71357087	     67.10114865	     74.97167479	      0.00000000
      0.61356186	    447.88495185	     67.32882639	     75.14475485	      0.00000000
      0.61383769	    449.05464650	     67.55611437	     75.31755093	      0.00000000
      0.61411352	    450.22244107	     67.78297030	     75.49003179	      0.00000000
      0.61438939	    451.38856627	     68.00943825	     75.66223131	      0.00000000
      0.61466527	    452.55280743	     68.23547579	     75.83411815	      0.00000000
      0.61494120	    453.71539603	     68.46112713	     76.00572627	      0.00000000
      0.61521714	    454.87611653	     68.68634970	     76.17702421	      0.00000000
      0.61549312	    456.03520104	     68.91118783	     76.34804602	      0.00000000
      0.61576910	    457.19243330	     69.13559885	     76.51876015	      0.00000000
      0.61604514	    458.34804598	     69.35962716	     76.68920072	      0.00000000
      0.61632118	    459.50182214	     69.58323002	     76.85933609	      0.00000000
      0.61659727	    460.65399489	     69.80645190	     77.02920042	      0.00000000
      0.61687336	    461.80434675	     70.02924998	     77.19876202	      0.00000000
      0.61714950	    462.95311116	     70.25166880	     77.36805508	      0.00000000
      0.61742565	    464.10007020	     70.47366549	     77.53704785	      0.00000000
      0.61770185	    465.24545747	     70.69528458	     77.70577454	      0.00000000
      0.61797805	    466.38905481	     70.91648322	     77.87420338	      0.00000000
      0.61825430	    467.53109579	     71.13730591	     78.04236855	      0.00000000
      0.61853055	    468.67136217	     71.35770983	     78.21023829	      0.00000000
      0.61880686	    469.81008729	     71.57773942	     78.37784673	      0.00000000
      0.61908317	    470.94705302	     71.79735191	     78.54516213	      0.00000000
      0.61935953	    472.08249226	     72.01659165	     78.71221856	      0.00000000
      0.61963589	    473.21618723	     72.23541597	     78.87898433	      0.00000000
      0.61991230	    474.34837005	     72.45386906	     79.04549339	      0.00000000
      0.62018872	    475.47882363	     72.67190843	     79.21171415	      0.00000000
      0.62046519	    476.60777895	     72.88957803	     79.37768039	      0.00000000
      0.62074166	    477.73501995	     73.10683561	     79.54336068	      0.00000000
      0.62101818	    478.86077606	     73.32372479	     79.70878855	      0.00000000
      0.62129471	    479.98483265	     73.54020365	     79.87393282	      0.00000000
      0.62157129	    481.10741710	     73.75631541	     80.03882667	      0.00000000
      0.62184786	    482.22831672	     73.97201855	     80.20343923	      0.00000000
      0.62212449	    483.34775617	     74.18735575	     80.36780328	      0.00000000
      0.62240112	    484.46552539	     74.40228606	     80.53188833	      0.00000000
      0.62267781	    485.58184545	     74.61685142	     80.69572662	      0.00000000
      0.62295449	    486.69650977	     74.83101161	     80.85928819	      0.00000000
      0.62323123	    487.80973474	     75.04480767	     81.02260458	      0.00000000
      0.62350796	    488.92131838	     75.25820028	     81.18564650	      0.00000000
      0.62378475	    490.03147090	     75.47122928	     81.34844458	      0.00000000
      0.62406153	    491.13999638	     75.68385658	     81.51097044	      0.00000000
      0.62433836	    492.24709692	     75.89612042	     81.67325349	      0.00000000
      0.62461520	    493.35258463	     76.10798431	     81.83526654	      0.00000000
      0.62489208	    494.45665074	     76.31948440	     81.99703741	      0.00000000
      0.62516896	    495.55911815	     76.53058629	     82.15854048	      0.00000000
      0.62544588	    496.66016335	     76.74132330	     82.31980140	      0.00000000
      0.62572280	    497.75962388	     76.95166389	     82.48079672	      0.00000000
      0.62599976	    498.85765586	     77.16163747	     82.64154908	      0.00000000
      0.62627671	    499.95411716	     77.37121641	     82.80203801	      0.00000000
      0.62655370	    501.04913491	     77.58042457	     82.96228191	      0.00000000
      0.62683069	    502.14259592	     77.78923992	     83.12226454	      0.00000000
      0.62710770	    503.23458477	     77.99767819	     83.28199809	      0.00000000
      0.62738471	    504.32503083	     78.20572549	     83.44147253	      0.00000000
      0.62766172	    505.41395359	     78.41338515	     83.60069051	      0.00000000
      0.62793873	    506.50134753	     78.62065575	     83.75965156	      0.00000000
      0.62821571	    507.58712720	     78.82752062	     83.91834298	      0.00000000
      0.62849270	    508.67139221	     79.03399839	     84.07677964	      0.00000000
      0.62876961	    509.75387583	     79.24003796	     84.23492240	      0.00000000
      0.62904653	    510.83485930	     79.44569254	     84.39281264	      0.00000000
      0.62932329	    511.91373287	     79.65084587	     84.55036114	      0.00000000
      0.62960004	    512.99112159	     79.85561657	     84.70765950	      0.00000000
      0.62987645	    514.06567777	     80.05974834	     84.86451083	      0.00000000
      0.63015286	    515.13876625	     80.26350034	     85.02111469	      0.00000000
      0.63042842	    516.20711365	     80.46625120	     85.17699334	      0.00000000
      0.63070398	    517.27401553	     80.66862651	     85.33262804	      0.00000000
      0.63097688	    518.32918525	     80.86867623	     85.48651852	      0.00000000
      0.63124977	    519.38295002	     81.06835948	     85.64017166	      0.00000000
      0.63150418	    520.36404584	     81.25418181	     85.78319931	      0.00000000
      0.63184481	    521.67577345	     81.50248943	     85.97438334	      0.00000000
      0.63218544	    522.98534287	     81.75023062	     86.16520222	      0.00000000
      0.63243734	    523.95240730	     81.93307553	     86.30608144	      0.00000000
      0.63268923	    524.91830220	     82.11561227	     86.44676265	      0.00000000
      0.63297293	    526.00470624	     82.32081847	     86.60496242	      0.00000000
      0.63325662	    527.08964035	     82.52563584	     86.76291296	      0.00000000
      0.63353108	    528.13791584	     82.72342650	     86.91549277	      0.00000000
      0.63380555	    529.18482775	     82.92085508	     87.06784111	      0.00000000
      0.63408153	    530.23610872	     83.11900160	     87.22079169	      0.00000000
      0.63435750	    531.28602342	     83.31678398	     87.37351005	      0.00000000
      0.63462926	    532.31859773	     83.51119526	     87.52367317	      0.00000000
      0.63490103	    533.34985888	     83.70525528	     87.67361276	      0.00000000
      0.63512168	    534.18620099	     83.86255922	     87.79518814	      0.00000000
      0.63547749	    535.53305958	     84.11573870	     87.99092948	      0.00000000
      0.63572546	    536.47036474	     84.29182492	     88.12711674	      0.00000000
      0.63597343	    537.40659797	     84.46762216	     88.26312062	      0.00000000
      0.63622140	    538.34176080	     84.64313062	     88.39894173	      0.00000000
      0.63645781	    539.23235985	     84.81019355	     88.52826487	      0.00000000
      0.63680803	    540.54989749	     85.05719635	     88.71953737	      0.00000000
      0.63708383	    541.58599683	     85.25131290	     88.86991381	      0.00000000
      0.63735963	    542.62079836	     85.44507663	     89.02006735	      0.00000000
      0.63763543	    543.65430334	     85.63848769	     89.16999878	      0.00000000
      0.63791123	    544.68652147	     85.83154779	     89.31970884	      0.00000000
      0.63818703	    545.71745445	     86.02425722	     89.46919829	      0.00000000
      0.63846283	    546.74711141	     86.21661758	     89.61846787	      0.00000000
      0.63873864	    547.77549445	     86.40862924	     89.76751833	      0.00000000
      0.63901045	    548.78776825	     86.59752459	     89.91419969	      0.00000000
      0.63928226	    549.79881547	     86.78608316	     90.06066959	      0.00000000
      0.63956093	    550.83411148	     86.97905190	     90.21061689	      0.00000000
      0.63983961	    551.86812934	     87.17166866	     90.36034333	      0.00000000
      0.64011575	    552.89149645	     87.36218903	     90.50849183	      0.00000000
      0.64039189	    553.91361920	     87.55236574	     90.65642481	      0.00000000
      0.64066940	    554.93959715	     87.74314676	     90.80487967	      0.00000000
      0.64094692	    555.96432892	     87.93358265	     90.95311816	      0.00000000
      0.64122345	    556.98418053	     88.12299869	     91.10061441	      0.00000000
      0.64149998	    558.00280519	     88.31207399	     91.24789708	      0.00000000
      0.64177476	    559.01375711	     88.49961320	     91.39403416	      0.00000000
      0.64204953	    560.02350768	     88.68681791	     91.53996154	      0.00000000
      0.64231419	    560.99492385	     88.86680991	     91.68031449	      0.00000000
      0.64264680	    562.21422528	     89.09258502	     91.85643462	      0.00000000
      0.64302160	    563.58611697	     89.34641841	     92.05453085	      0.00000000
      0.64333340	    564.72572444	     89.55711478	     92.21903383	      0.00000000
      0.64358115	    565.63015541	     89.72422763	     92.34955450	      0.00000000
      0.64382890	    566.53363447	     89.89107343	     92.47990754	      0.00000000
      0.64411274	    567.56756356	     90.08189738	     92.62904401	      0.00000000
      0.64439658	    568.60025367	     90.27237292	     92.77796145	      0.00000000
      0.64466987	    569.59338722	     90.45543921	     92.92113610	      0.00000000
      0.64494316	    570.58538130	     90.63818440	     93.06410861	      0.00000000
      0.64520711	    571.54242330	     90.81438525	     93.20200720	      0.00000000
      0.64554021	    572.74865287	     91.03631607	     93.37575958	      0.00000000
      0.64594205	    574.20157571	     91.30341570	     93.58497022	      0.00000000
      0.64622287	    575.21550901	     91.48967066	     93.73091935	      0.00000000
      0.64650369	    576.22826792	     91.67559261	     93.87665735	      0.00000000
      0.64678451	    577.23985227	     91.86118169	     94.02218456	      0.00000000
      0.64706533	    578.25027125	     92.04643975	     94.16750134	      0.00000000
      0.64734615	    579.25952439	     92.23136689	     94.31260802	      0.00000000
      0.64762698	    580.26762100	     92.41596500	     94.45750490	      0.00000000
      0.64790780	    581.27456031	     92.60023414	     94.60219228	      0.00000000
      0.64818862	    582.28035171	     92.78417622	     94.74667044	      0.00000000
      0.64846944	    583.28499416	     92.96779128	     94.89093963	      0.00000000
      0.64875026	    584.28849712	     93.15108126	     95.03500010	      0.00000000
      0.64903108	    585.29085928	     93.33404615	     95.17885206	      0.00000000
      0.64931190	    586.29209017	     93.51668792	     95.32249572	      0.00000000
      0.64959272	    587.29218822	     93.69900654	     95.46593126	      0.00000000
      0.64987355	    588.29116300	     93.88100401	     95.60915885	      0.00000000
      0.65015437	    589.28901271	     94.06268025	     95.75217864	      0.00000000
      0.65043519	    590.28574693	     94.24403728	     95.89499074	      0.00000000
      0.65071601	    591.28136366	     94.42507502	     96.03759526	      0.00000000
      0.65099683	    592.27587248	     94.60579549	     96.17999230	      0.00000000
      0.65127765	    593.26927118	     94.78619859	     96.32218191	      0.00000000
      0.65155847	    594.26156932	     94.96628636	     96.46416414	      0.00000000
      0.65183930	    595.25276452	     95.14605867	     96.60593903	      0.00000000
      0.65212012	    596.24286629	     95.32551757	     96.74750657	      0.00000000
      0.65240094	    597.23187211	     95.50466294	     96.88886676	      0.00000000
      0.65268176	    598.21979141	     95.68349681	     97.03001955	      0.00000000
      0.65296258	    599.20662154	     95.86201905	     97.17096489	      0.00000000
      0.65324340	    600.19237184	     96.04023171	     97.31170270	      0.00000000
      0.65352422	    601.17703954	     96.21813465	     97.45223289	      0.00000000
      0.65380504	    602.16063387	     96.39572989	     97.59255533	      0.00000000
      0.65408587	    603.14315198	     96.57301732	     97.73266989	      0.00000000
      0.65436669	    604.12460296	     96.74999895	     97.87257640	      0.00000000
      0.65464751	    605.10498388	     96.92667466	     98.01227468	      0.00000000
      0.65492833	    606.08430368	     97.10304646	     98.15176454	      0.00000000
      0.65520915	    607.06255938	     97.27911422	     98.29104572	      0.00000000
      0.65548997	    608.03975974	     97.45487994	     98.43011801	      0.00000000
      0.65577079	    609.01590175	     97.63034352	     98.56898112	      0.00000000
      0.65605162	    609.99099396	     97.80550692	     98.70763477	      0.00000000
      0.65633244	    610.96503337	     97.98037006	     98.84607864	      0.00000000
      0.65661326	    611.93802829	     98.15493487	     98.98431241	      0.00000000
      0.65689408	    612.90997574	     98.32920130	     99.12233571	      0.00000000
      0.65717490	    613.88088378	     98.50317126	     99.26014819	      0.00000000
      0.65745572	    614.85074946	     98.67684470	     99.39774943	      0.00000000
      0.65773654	    615.81958058	     98.85022351	     99.53513903	      0.00000000
      0.65801736	    616.78737425	     99.02330766	     99.67231655	      0.00000000
      0.65829819	    617.75413795	     99.19609901	     99.80928153	      0.00000000
      0.65857901	    618.71986889	     99.36859758	     99.94603350	      0.00000000
      0.65885983	    619.68457424	     99.54080515	    100.08257197	      0.00000000
      0.65914065	    620.64825129	     99.71272179	    100.21889641	      0.00000000
      0.65942147	    621.61090690	     99.88434926	    100.35500630	      0.00000000
      0.65970229	    622.57253844	    100.05568764	    100.49090107	      0.00000000
      0.65998311	    623.53315245	    100.22673865	    100.62658017	      0.00000000
      0.66026394	    624.49274640	    100.39750241	    100.76204299	      0.00000000
      0.66054476	    625.45132651	    100.56798060	    100.89728895	      0.00000000
      0.66082558	    626.40889034	    100.73817338	    101.03231740	      0.00000000
      0.66110640	    627.36544377	    100.90808237	    101.16712773	      0.00000000
      0.66138722	    628.32098449	    101.07770777	    101.30171926	      0.00000000
      0.66165738	    629.23928764	    101.24062544	    101.43099255	      0.00000000
      0.66192753	    630.15665687	    101.40328235	    101.56006212	      0.00000000
      0.66220659	    631.10326324	    101.57102391	    101.69316806	      0.00000000
      0.66248564	    632.04887651	    101.73848908	    101.82605531	      0.00000000
      0.66275759	    632.96945106	    101.90142384	    101.95534659	      0.00000000
      0.66302954	    633.88908527	    102.06409779	    102.08442884	      0.00000000
      0.66328316	    634.74590067	    102.21557512	    102.20462336	      0.00000000
      0.66362826	    635.91045904	    102.42132827	    102.36787794	      0.00000000
      0.66397336	    637.07350785	    102.62666538	    102.53079240	      0.00000000
      0.66419723	    637.82717032	    102.75964568	    102.63629184	      0.00000000
      0.66442109	    638.58019836	    102.89245193	    102.74164717	      0.00000000
      0.66471029	    639.55206899	    103.06376247	    102.87753745	      0.00000000
      0.66499950	    640.52288448	    103.23478456	    103.01318575	      0.00000000
      0.66525477	    641.37893484	    103.38550464	    103.13271885	      0.00000000
      0.66558786	    642.49470509	    103.58183368	    103.28840422	      0.00000000
      0.66592095	    643.60907939	    103.77778393	    103.44376522	      0.00000000
      0.66617765	    644.46692330	    103.92853599	    103.56327222	      0.00000000
      0.66643435	    645.32393907	    104.07906454	    103.68258525	      0.00000000
      0.66670438	    646.22457193	    104.23717052	    103.80788477	      0.00000000
      0.66704517	    647.35989858	    104.43635555	    103.96570909	      0.00000000
      0.66746450	    648.75491314	    104.68091675	    104.15943700	      0.00000000
      0.66772365	    649.61592762	    104.83176122	    104.27889797	      0.00000000
      0.66809544	    650.84972557	    105.04778200	    104.44993284	      0.00000000
      0.66834479	    651.67621799	    105.19240213	    104.56440712	      0.00000000
      0.66859413	    652.50193466	    105.33681713	    104.67869407	      0.00000000
      0.66884348	    653.32687241	    105.48102702	    104.79279323	      0.00000000
      0.66912004	    654.24091865	    105.64073430	    104.91912281	      0.00000000
      0.66945886	    655.35947216	    105.83606063	    105.07358107	      0.00000000
      0.66982515	    656.56707769	    106.04679829	    105.24016634	      0.00000000
      0.67019144	    657.77300244	    106.25709958	    105.40634219	      0.00000000
      0.67040737	    658.48308880	    106.38086522	    105.50410755	      0.00000000
      0.67062329	    659.19259014	    106.50448011	    105.60173008	      0.00000000
      0.67092465	    660.18185706	    106.67675706	    105.73774145	      0.00000000
      0.67122600	    661.16998580	    106.84874244	    105.87347379	      0.00000000
      0.67149341	    662.04583117	    107.00110733	    105.99367924	      0.00000000
      0.67176081	    662.92077973	    107.15324415	    106.11366444	      0.00000000
      0.67198169	    663.64281784	    107.27873891	    106.21260680	      0.00000000
      0.67233090	    664.78309772	    107.47682837	    106.36872550	      0.00000000
      0.67259400	    665.64120899	    107.62582071	    106.48610179	      0.00000000
      0.67285710	    666.49845405	    107.77459570	    106.60326435	      0.00000000
      0.67312020	    667.35482816	    107.92315328	    106.72021314	      0.00000000
      0.67339863	    668.26015019	    108.08013059	    106.84374284	      0.00000000
      0.67367706	    669.16449645	    108.23686608	    106.96703324	      0.00000000
      0.67392262	    669.96125631	    108.37489580	    107.07556811	      0.00000000
      0.67426043	    671.05611156	    108.56447701	    107.22457493	      0.00000000
      0.67459824	    672.14952621	    108.75370570	    107.37323046	      0.00000000
      0.67483207	    672.90556551	    108.88448790	    107.47592692	      0.00000000
      0.67506591	    673.66091279	    109.01510221	    107.57845560	      0.00000000
      0.67534241	    674.55317578	    109.16933048	    107.69947367	      0.00000000
      0.67567838	    675.63605116	    109.35641776	    107.84620677	      0.00000000
      0.67603786	    676.79312176	    109.55621784	    108.00282718	      0.00000000
      0.67639734	    677.94855148	    109.75562699	    108.15905537	      0.00000000
      0.67662481	    678.67882997	    109.88160693	    108.25771038	      0.00000000
      0.67685228	    679.40844922	    110.00743130	    108.35620950	      0.00000000
      0.67714441	    680.34450058	    110.16879470	    108.48247955	      0.00000000
      0.67743654	    681.27946389	    110.32990334	    108.60849448	      0.00000000
      0.67769163	    682.09499797	    110.47037831	    108.71832490	      0.00000000
      0.67802146	    683.14823639	    110.65172395	    108.86004810	      0.00000000
      0.67835129	    684.20008255	    110.83274817	    109.00145123	      0.00000000
      0.67860961	    685.02293083	    110.97430543	    109.11197800	      0.00000000
      0.67886794	    685.84492253	    111.11566685	    109.22231090	      0.00000000
      0.67915842	    686.76820374	    111.27439043	    109.34614672	      0.00000000
      0.67944889	    687.69039919	    111.43286799	    109.46974064	      0.00000000
      0.67967697	    688.41370814	    111.55712635	    109.56661319	      0.00000000
      0.68002450	    689.51458185	    111.74617912	    109.71394305	      0.00000000
      0.68029699	    690.37664901	    111.89416528	    109.82922317	      0.00000000
      0.68056948	    691.23775889	    112.04193843	    109.94429723	      0.00000000
      0.68084196	    692.09790493	    112.18949836	    110.05916700	      0.00000000
      0.68111923	    692.97215566	    112.33942979	    110.17584442	      0.00000000
      0.68139650	    693.84540648	    112.48914203	    110.29231425	      0.00000000
      0.68166781	    694.69889653	    112.63542111	    110.40607851	      0.00000000
      0.68193911	    695.55142697	    112.78149176	    110.51964801	      0.00000000
      0.68221770	    696.42586524	    112.93127117	    110.63606848	      0.00000000
      0.68255620	    697.48698901	    113.11296741	    110.77725537	      0.00000000
      0.68294346	    698.69909027	    113.32043698	    110.93841676	      0.00000000
      0.68325599	    699.67587198	    113.48756849	    111.06820628	      0.00000000
      0.68350796	    700.46246418	    113.62211999	    111.17267222	      0.00000000
      0.68375994	    701.24821938	    113.75649532	    111.27698300	      0.00000000
      0.68401768	    702.05108503	    113.89376333	    111.38352148	      0.00000000
      0.68434952	    703.08350844	    114.07023077	    111.52046022	      0.00000000
      0.68468137	    704.11447548	    114.24639592	    111.65714103	      0.00000000
      0.68493849	    704.91228621	    114.38268506	    111.76286931	      0.00000000
      0.68519561	    705.70921973	    114.51879392	    111.86844760	      0.00000000
      0.68548554	    706.60677129	    114.67205177	    111.98731798	      0.00000000
      0.68577546	    707.50320476	    114.82508191	    112.10600352	      0.00000000
      0.68602698	    708.27999077	    114.95765798	    112.20882069	      0.00000000
      0.68636817	    709.33236884	    115.13722812	    112.34807935	      0.00000000
      0.68670937	    710.38319020	    115.31648581	    112.48709540	      0.00000000
      0.68693960	    711.09139660	    115.43727177	    112.58076753	      0.00000000
      0.68716983	    711.79889173	    115.55791631	    112.67433318	      0.00000000
      0.68745958	    712.68826980	    115.70954829	    112.79193731	      0.00000000
      0.68774933	    713.57652052	    115.86095790	    112.90937861	      0.00000000
      0.68797041	    714.25349592	    115.97633419	    112.99887859	      0.00000000
      0.68831742	    715.31475448	    116.15717018	    113.13917418	      0.00000000
      0.68858605	    716.13520353	    116.29694570	    113.24763172	      0.00000000
      0.68885468	    716.95468289	    116.43653318	    113.35596014	      0.00000000
      0.68912331	    717.77318646	    116.57593238	    113.46416197	      0.00000000
      0.68940039	    718.61641690	    116.71952031	    113.57563750	      0.00000000
      0.68967747	    719.45860821	    116.86290929	    113.68698387	      0.00000000
      0.68988182	    720.07904642	    116.96852957	    113.76901904	      0.00000000
      0.69019481	    721.02827421	    117.13009962	    113.89454138	      0.00000000
      0.69050780	    721.97617205	    117.29141795	    114.01990904	      0.00000000
      0.69077424	    722.78203754	    117.42854526	    114.12651100	      0.00000000
      0.69104068	    723.58693743	    117.56549129	    114.23300611	      0.00000000
      0.69131179	    724.40494814	    117.70465123	    114.34125955	      0.00000000
      0.69158289	    725.22195892	    117.84362479	    114.44940731	      0.00000000
      0.69187417	    726.09863572	    117.99273013	    114.56548553	      0.00000000
      0.69216544	    726.97415707	    118.14162169	    114.68144762	      0.00000000
      0.69243046	    727.76975788	    118.27690757	    114.78685880	      0.00000000
      0.69276905	    728.78482139	    118.44949242	    114.92139881	      0.00000000
      0.69310764	    729.79832121	    118.62179116	    115.05579409	      0.00000000
      0.69335931	    730.55064655	    118.74967681	    115.15559923	      0.00000000
      0.69361098	    731.30210726	    118.87740537	    115.25532868	      0.00000000
      0.69389905	    732.16117821	    119.02341296	    115.36938951	      0.00000000
      0.69418712	    733.01911691	    119.16921605	    115.48335613	      0.00000000
      0.69445745	    733.82320543	    119.30585712	    115.59022266	      0.00000000
      0.69479504	    734.82593901	    119.47624111	    115.72356572	      0.00000000
      0.69513262	    735.82711834	    119.64634700	    115.85679021	      0.00000000
      0.69538642	    736.57878634	    119.77405085	    115.95687306	      0.00000000
      0.69569801	    737.50042471	    119.93062204	    116.07966063	      0.00000000
      0.69608511	    738.64355249	    120.12480683	    116.23207365	      0.00000000
      0.69640202	    739.57787906	    120.28351164	    116.35674763	      0.00000000
      0.69665287	    740.31648355	    120.40896473	    116.45537067	      0.00000000
      0.69690371	    741.05423169	    120.53426709	    116.55393945	      0.00000000
      0.69714424	    741.76080616	    120.65427008	    116.64840061	      0.00000000
      0.69748255	    742.75333260	    120.82283116	    116.78118782	      0.00000000
      0.69782086	    743.74430591	    120.99112048	    116.91388452	      0.00000000
      0.69804711	    744.40616640	    121.10351493	    117.00257756	      0.00000000
      0.69827336	    745.06733352	    121.21578847	    117.09123245	      0.00000000
      0.69856906	    745.93043853	    121.36234879	    117.20704840	      0.00000000
      0.69886477	    746.79236432	    121.50870405	    117.32280270	      0.00000000
      0.69911208	    747.51232232	    121.63094964	    117.41956638	      0.00000000
      0.69944044	    748.46695563	    121.79303739	    117.54797870	      0.00000000
      0.69976880	    749.42014207	    121.95487447	    117.67632175	      0.00000000
      0.70003473	    750.19105168	    122.08576015	    117.78021482	      0.00000000
      0.70030066	    750.96101573	    122.21648233	    117.88406524	      0.00000000
      0.70055118	    751.68550069	    122.33948060	    117.98185977	      0.00000000
      0.70088032	    752.63608395	    122.50086063	    118.11029100	      0.00000000
      0.70120946	    753.58522935	    122.66199246	    118.23866253	      0.00000000
      0.70146367	    754.31731622	    122.78627257	    118.33776979	      0.00000000
      0.70171788	    755.04854975	    122.91040546	    118.43684358	      0.00000000
      0.70200511	    755.87374231	    123.05048583	    118.54874705	      0.00000000
      0.70229234	    756.69785205	    123.19037937	    118.66061015	      0.00000000
      0.70257358	    757.50372377	    123.32717403	    118.77010149	      0.00000000
      0.70285482	    758.30856395	    123.46379060	    118.87955636	      0.00000000
      0.70315940	    759.17907178	    123.61155037	    118.99805935	      0.00000000
      0.70346399	    760.04837760	    123.75910238	    119.11652205	      0.00000000
      0.70369981	    760.72058800	    123.87319762	    119.20821105	      0.00000000
      0.70403226	    761.66704174	    124.03383640	    119.33743342	      0.00000000
      0.70436471	    762.61207796	    124.19422944	    119.46661180	      0.00000000
      0.70460379	    763.29082268	    124.30942365	    119.55948266	      0.00000000
      0.70484287	    763.96883993	    124.42449141	    119.65233199	      0.00000000
      0.70512926	    764.78009762	    124.56216751	    119.76353016	      0.00000000
      0.70541566	    765.59032145	    124.69966331	    119.87469896	      0.00000000
      0.70569659	    766.38409556	    124.83436256	    119.98371994	      0.00000000
      0.70597753	    767.17688416	    124.96888926	    120.09271408	      0.00000000
      0.70628310	    768.03810521	    125.11502167	    120.21123966	      0.00000000
      0.70658868	    768.89817155	    125.26095095	    120.32973509	      0.00000000
      0.70682405	    769.55983786	    125.37321204	    120.42098366	      0.00000000
      0.70715567	    770.49095008	    125.53118016	    120.54952028	      0.00000000
      0.70748728	    771.42072255	    125.68891063	    120.67802385	      0.00000000
      0.70772856	    772.09636538	    125.80352250	    120.77149903	      0.00000000
      0.70796984	    772.77130676	    125.91800915	    120.86495747	      0.00000000
      0.70825538	    773.56917351	    126.05333844	    120.97554046	      0.00000000
      0.70854092	    774.36607033	    126.18849342	    121.08610092	      0.00000000
      0.70882692	    775.16327883	    126.32369082	    121.19681632	      0.00000000
      0.70911292	    775.95952663	    126.45871423	    121.30750998	      0.00000000
      0.70941146	    776.78967979	    126.59947459	    121.42303571	      0.00000000
      0.70971000	    777.61880004	    126.74004625	    121.53853860	      0.00000000
      0.70997646	    778.35796901	    126.86535516	    121.64161213	      0.00000000
      0.71031087	    779.28446674	    127.02240417	    121.77094276	      0.00000000
      0.71064528	    780.20969658	    127.17921807	    121.90024615	      0.00000000
      0.71090001	    780.91363391	    127.29851155	    121.99872294	      0.00000000
      0.71115474	    781.61684677	    127.41766923	    122.09718436	      0.00000000
      0.71145597	    782.44752052	    127.55840721	    122.21360252	      0.00000000
      0.71175721	    783.27719658	    127.69895612	    122.32999972	      0.00000000
      0.71198603	    783.90676079	    127.80559161	    122.41840152	      0.00000000
      0.71231923	    784.82249081	    127.96067511	    122.54710677	      0.00000000
      0.71265242	    785.73702822	    128.11552844	    122.67578715	      0.00000000
      0.71288525	    786.37537942	    128.22359918	    122.76568998	      0.00000000
      0.71311808	    787.01315803	    128.33155795	    122.85558086	      0.00000000
      0.71341187	    787.81714937	    128.46762978	    122.96899520	      0.00000000
      0.71370567	    788.62024609	    128.60352432	    123.08239080	      0.00000000
      0.71395668	    789.30568135	    128.71948765	    123.17925702	      0.00000000
      0.71428982	    790.21440104	    128.87319505	    123.30779667	      0.00000000
      0.71462296	    791.12200258	    129.02667570	    123.43631258	      0.00000000
      0.71487560	    791.80954459	    129.14291686	    123.53375630	      0.00000000
      0.71512823	    792.49645630	    129.25902807	    123.63118646	      0.00000000
      0.71540627	    793.25172731	    129.38666633	    123.73839892	      0.00000000
      0.71568431	    794.00625095	    129.51414798	    123.84559505	      0.00000000
      0.71598933	    794.83314340	    129.65382067	    123.96317457	      0.00000000
      0.71629436	    795.65915561	    129.79330551	    124.08073448	      0.00000000
      0.71651286	    796.25035063	    129.89311297	    124.16493867	      0.00000000
      0.71685184	    797.16661894	    130.04775782	    124.29554750	      0.00000000
      0.71714102	    797.94743996	    130.17950012	    124.40694872	      0.00000000
      0.71743019	    798.72751082	    130.31107562	    124.51833235	      0.00000000
      0.71771937	    799.50683199	    130.44248319	    124.62969826	     -0.00000000
      0.71800855	    800.28542053	    130.57372439	    124.74104651	      0.00000000
      0.71829773	    801.06327824	    130.70479829	    124.85237697	      0.00000000
      0.71858690	    801.84042109	    130.83570624	    124.96368967	      0.00000000
      0.71887608	    802.61685209	    130.96644748	    125.07498447	      0.00000000
      0.71914390	    803.33533071	    131.08738730	    125.17804549	      0.00000000
      0.71941173	    804.05321520	    131.20818470	    125.28109107	      0.00000000
      0.71968868	    804.79495243	    131.33294998	    125.38763242	     -0.00000000
      0.71996563	    805.53607142	    131.45756349	    125.49415713	      0.00000000
      0.72027457	    806.36205364	    131.59638823	    125.61296312	     -0.00000000
      0.72058350	    807.18728784	    131.73502456	    125.73174821	      0.00000000
      0.72080897	    807.78908763	    131.83608413	    125.81842547	      0.00000000
      0.72114038	    808.67299105	    131.98445330	    125.94581461	      0.00000000
      0.72147180	    809.55606857	    132.13260604	    126.07317928	      0.00000000
      0.72170870	    810.18683225	    132.23837948	    126.16420919	      0.00000000
      0.72194561	    810.81718634	    132.34404256	    126.25522646	      0.00000000
      0.72223871	    811.59650678	    132.47461718	    126.36781571	      0.00000000
      0.72253182	    812.37522018	    132.60502350	    126.48038541	      0.00000000
      0.72280113	    813.09022058	    132.72470015	    126.58380341	      0.00000000
      0.72313082	    813.96481773	    132.87100997	    126.71038029	     -0.00000000
      0.72346051	    814.83868527	    133.01710747	    126.83693196	      0.00000000
      0.72369497	    815.45970721	    133.12087684	    126.92691459	     -0.00000000
      0.72401980	    816.31951589	    133.26446736	    127.05155981	      0.00000000
      0.72434463	    817.17865171	    133.40785202	    127.17618006	     -0.00000000
      0.72460593	    817.86927587	    133.52304375	    127.27640784	     -0.00000000
      0.72486723	    818.55948024	    133.63810244	    127.37661924	      0.00000000
      0.72513987	    819.27920655	    133.75801408	    127.48116291	      0.00000000
      0.72541251	    819.99849281	    133.87778127	    127.58568855	      0.00000000
      0.72572434	    820.82063670	    134.01458623	    127.70521580	      0.00000000
      0.72603617	    821.64222639	    134.15120231	    127.82471917	     -0.00000000
      0.72627579	    822.27320325	    134.25605587	    127.91653428	      0.00000000
      0.72659814	    823.12151521	    134.39693200	    128.04002376	      0.00000000
      0.72692048	    823.96926939	    134.53760639	    128.16348721	      0.00000000
      0.72717680	    824.64299214	    134.64932306	    128.26164298	      0.00000000
      0.72743312	    825.31637703	    134.76091226	    128.35978207	     -0.00000000
      0.72773089	    826.09823385	    134.89038561	    128.47376898	      0.00000000
      0.72802866	    826.87965393	    135.01968705	    128.58773278	      0.00000000
      0.72829681	    827.58298869	    135.13598109	    128.69034139	      0.00000000
      0.72862534	    828.44425106	    135.27827412	    128.81603045	      0.00000000
      0.72895388	    829.30501825	    135.42035789	    128.94168980	      0.00000000
      0.72919199	    829.92858894	    135.52320750	    129.03274692	     -0.00000000
      0.72951266	    830.76795321	    135.66154011	    129.15534678	      0.00000000
      0.72983333	    831.60687874	    135.79967310	    129.27791690	      0.00000000
      0.73009027	    832.27876863	    135.91020957	    129.37610529	      0.00000000
      0.73034721	    832.95039112	    136.02061783	    129.47427400	      0.00000000
      0.73064729	    833.73446337	    136.14940368	    129.58890180	      0.00000000
      0.73094738	    834.51818940	    136.27801457	    129.70350202	      0.00000000
      0.73121030	    835.20460430	    136.39055806	    129.80389020	      0.00000000
      0.73153796	    836.05965822	    136.53062080	    129.92896260	      0.00000000
      0.73186562	    836.91433332	    136.67047453	    130.05400072	     -0.00000000
      0.73211740	    837.57082992	    136.77779827	    130.15005811	      0.00000000
      0.73242333	    838.36825416	    136.90804074	    130.26674911	      0.00000000
      0.73272927	    839.16537811	    137.03810070	    130.38340908	      0.00000000
      0.73303731	    839.96770649	    137.16887312	    130.50084175	      0.00000000
      0.73334536	    840.76975008	    137.29946008	    130.61824217	      0.00000000
      0.73362538	    841.49860006	    137.41800760	    130.72493517	     -0.00000000
      0.73390540	    842.22723064	    137.53640158	    130.83160093	     -0.00000000
      0.73421973	    843.04487330	    137.66911684	    130.95130126	      0.00000000
      0.73453406	    843.86225828	    137.80163803	    131.07096649	     -0.00000000
      0.73473113	    844.37460062	    137.88462465	    131.14597377	     -0.00000000
      0.73503099	    845.15400764	    138.01075165	    131.26007876	      0.00000000
      0.73533086	    845.93320353	    138.13670126	    131.37415088	      0.00000000
      0.73556658	    846.54558391	    138.23558506	    131.46379896	      0.00000000
      0.73588854	    847.38179425	    138.37046547	    131.58620886	      0.00000000
      0.73621049	    848.21778911	    138.50514038	    131.70857980	      0.00000000
      0.73646603	    848.88118321	    138.61188713	    131.80567875	     -0.00000000
      0.73672157	    849.54445372	    138.71850403	    131.90275272	     -0.00000000
      0.73702029	    850.31966904	    138.84297458	    132.01620021	      0.00000000
      0.73731901	    851.09473120	    138.96726711	    132.12961302	     -0.00000000
      0.73759283	    851.80503641	    139.08103872	    132.23353782	     -0.00000000
      0.73786664	    852.51522647	    139.19466027	    132.33743301	     -0.00000000
      0.73818133	    853.33129601	    139.32505697	    132.45680015	      0.00000000
      0.73849602	    854.14722981	    139.45525445	    132.57612755	      0.00000000
      0.73870206	    854.68140615	    139.54039514	    132.65423717	     -0.00000000
      0.73903476	    855.54382790	    139.67768996	    132.78032321	      0.00000000
      0.73936746	    856.40612186	    139.81476004	    132.90636380	      0.00000000
      0.73959776	    857.00295662	    139.90951181	    132.99358486	     -0.00000000
      0.73982806	    857.59973872	    140.00415539	    133.08078384	     -0.00000000
      0.74012453	    858.36793255	    140.12583488	    133.19300595	      0.00000000
      0.74042101	    859.13605448	    140.24733460	    133.30519107	     -0.00000000
      0.74069118	    859.83597883	    140.35789894	    133.40739142	      0.00000000
      0.74101552	    860.67617275	    140.49043285	    133.53004138	      0.00000000
      0.74133987	    861.51630652	    140.62274982	    133.65264621	     -0.00000000
      0.74159949	    862.18877218	    140.72850891	    133.75075490	     -0.00000000
      0.74192682	    863.03655268	    140.86164674	    133.87440480	      0.00000000
      0.74225414	    863.88429656	    140.99456131	    133.99800785	      0.00000000
      0.74250723	    864.53975029	    141.09717693	    134.09354463	     -0.00000000
      0.74276031	    865.19519205	    141.19965829	    134.18905309	      0.00000000
      0.74306514	    865.98462244	    141.32291218	    134.30404926	     -0.00000000
      0.74336997	    866.77404830	    141.44597000	    134.41900392	      0.00000000
      0.74362702	    867.43975329	    141.54958872	    134.51590964	      0.00000000
      0.74395088	    868.27849952	    141.67994048	    134.63796070	      0.00000000
      0.74427475	    869.11726298	    141.81006846	    134.75996415	     -0.00000000
      0.74452439	    869.76381864	    141.91022089	    134.85397427	      0.00000000
      0.74482963	    870.55440009	    142.03249707	    134.96888317	     -0.00000000
      0.74513487	    871.34501966	    142.15457234	    135.08374917	      0.00000000
      0.74543358	    872.11876620	    142.27383897	    135.19611420	     -0.00000000
      0.74573228	    872.89258127	    142.39291163	    135.30843775	     -0.00000000
      0.74603473	    873.67619066	    142.51327951	    135.42212765	      0.00000000
      0.74633718	    874.45990608	    142.63344681	    135.53577463	     -0.00000000
      0.74663244	    875.22508547	    142.75055923	    135.64667442	      0.00000000
      0.74692769	    875.99040232	    142.86747888	    135.75753297	     -0.00000000
      0.74723275	    876.78130694	    142.98807914	    135.87203043	      0.00000000
      0.74753780	    877.57239981	    143.10847174	    135.98648349	      0.00000000
      0.74782807	    878.32531930	    143.22283151	    136.09534385	      0.00000000
      0.74811833	    879.07844980	    143.33700159	    136.20416369	     -0.00000000
      0.74842797	    879.88213260	    143.45858619	    136.32020579	      0.00000000
      0.74873762	    880.68610497	    143.57995280	    136.43620142	      0.00000000
      0.74901715	    881.41214975	    143.68932650	    136.54087435	      0.00000000
      0.74929667	    882.13847380	    143.79852093	    136.64550915	     -0.00000000
      0.74961084	    882.95516057	    143.92103133	    136.76306402	      0.00000000
      0.74992500	    883.77225702	    144.04331293	    136.88057037	     -0.00000000
      0.75018390	    884.44593175	    144.14390862	    136.97736688	     -0.00000000
      0.75050662	    885.28615015	    144.26908651	    137.09798193	     -0.00000000
      0.75082934	    886.12690155	    144.39401924	    137.21854528	      0.00000000
      0.75106827	    886.74971473	    144.48635394	    137.30777012	      0.00000000
      0.75138068	    887.56460274	    144.60688560	    137.42439683	      0.00000000
      0.75169310	    888.38009271	    144.72718400	    137.54097466	     -0.00000000
      0.75188876	    888.89113583	    144.80240430	    137.61395902	      0.00000000
      0.75218353	    889.66155316	    144.91555442	    137.72387824	      0.00000000
      0.75247829	    890.43259722	    145.02849395	    137.83375361	      0.00000000
      0.75274706	    891.13619209	    145.13128502	    137.93389668	     -0.00000000
      0.75301582	    891.84036465	    145.23389941	    138.03400313	     -0.00000000
      0.75332827	    892.65976739	    145.35297126	    138.15033627	     -0.00000000
      0.75364072	    893.48002938	    145.47180168	    138.26661968	     -0.00000000
      0.75390027	    894.16207667	    145.57032545	    138.36317409	     -0.00000000
      0.75422142	    895.00693356	    145.69200471	    138.48260158	     -0.00000000
      0.75454257	    895.85282711	    145.81342473	    138.60197618	      0.00000000
      0.75474205	    896.37877255	    145.88871028	    138.67609554	     -0.00000000
      0.75503719	    897.15775339	    145.99991804	    138.78572523	     -0.00000000
      0.75533234	    897.93770435	    146.11090358	    138.89531000	      0.00000000
      0.75560338	    898.65485892	    146.21263109	    138.99590786	     -0.00000000
      0.75587443	    899.37288307	    146.31416940	    139.09646774	     -0.00000000
      0.75618644	    900.20053254	    146.43081852	    139.21217864	      0.00000000
      0.75649845	    901.02939349	    146.54721417	    139.32783902	     -0.00000000
      0.75676581	    901.74063325	    146.64675145	    139.42690841	      0.00000000
      0.75703318	    902.45279915	    146.74610081	    139.52594062	      0.00000000
      0.75738035	    903.37895875	    146.87482527	    139.65447926	      0.00000000
      0.75772752	    904.30672072	    147.00322861	    139.78295493	     -0.00000000
      0.75795276	    904.90951995	    147.08636441	    139.86627551	      0.00000000
      0.75817801	    905.51300418	    147.16936368	    139.94956952	      0.00000000
      0.75847338	    906.30543522	    147.27799853	    140.05875772	     -0.00000000
      0.75876876	    907.09905196	    147.38639696	    140.16790024	     -0.00000000
      0.75905191	    907.86094959	    147.49008816	    140.27248452	      0.00000000
      0.75933507	    908.62393111	    147.59356011	    140.37702678	     -0.00000000
      0.75964569	    909.46217241	    147.70681720	    140.49166283	      0.00000000
      0.75995632	    910.30169539	    147.81980779	    140.60624825	      0.00000000
      0.76023928	    911.06756494	    147.92250415	    140.71058611	     -0.00000000
      0.76052224	    911.83447027	    148.02497737	    140.81488194	     -0.00000000
      0.76083519	    912.68382202	    148.13804750	    140.93017968	      0.00000000
      0.76114814	    913.53439545	    148.25084213	    141.04542598	     -0.00000000
      0.76142772	    914.29530140	    148.35137773	    141.14834215	     -0.00000000
      0.76170730	    915.05714280	    148.45169165	    141.25121730	      0.00000000
      0.76202040	    915.91140608	    148.56376786	    141.36637717	     -0.00000000
      0.76233350	    916.76678829	    148.67556364	    141.48148561	     -0.00000000
      0.76261157	    917.52736798	    148.77461339	    141.58366998	     -0.00000000
      0.76288963	    918.28878913	    148.87344035	    141.68581385	      0.00000000
      0.76320243	    919.14631775	    148.98434669	    141.80067013	     -0.00000000
      0.76351523	    920.00486084	    149.09496894	    141.91547522	      0.00000000
      0.76379399	    920.77078675	    149.19330982	    142.01774040	     -0.00000000
      0.76407274	    921.53748416	    149.29142371	    142.11996501	     -0.00000000
      0.76438535	    922.39820977	    149.40118438	    142.23455814	      0.00000000
      0.76469796	    923.25986878	    149.51065774	    142.34910036	     -0.00000000
      0.76497865	    924.03431640	    149.60870610	    142.45190177	     -0.00000000
      0.76525933	    924.80949531	    149.70652171	    142.55466226	      0.00000000
      0.76557187	    925.67348955	    149.81516256	    142.66903534	      0.00000000
      0.76588440	    926.53837251	    149.92351339	    142.78335782	      0.00000000
      0.76616752	    927.32259376	    150.02141270	    142.88687354	     -0.00000000
      0.76645063	    928.10753907	    150.11907322	    142.99034790	      0.00000000
      0.76676311	    928.97475295	    150.22658710	    143.10450829	     -0.00000000
      0.76707559	    929.84285092	    150.33380909	    143.21861849	      0.00000000
      0.76736127	    930.63729111	    150.43158160	    143.32290017	     -0.00000000
      0.76764696	    931.43248055	    150.52910970	    143.42714009	     -0.00000000
      0.76795935	    932.30285757	    150.63547331	    143.54107490	     -0.00000000
      0.76827173	    933.17414864	    150.74154424	    143.65496001	      0.00000000
      0.76856000	    933.97900554	    150.83916785	    143.76001005	     -0.00000000
      0.76884828	    934.78466180	    150.93654226	    143.86501801	     -0.00000000
      0.76916051	    935.65819831	    151.04172945	    143.97870672	     -0.00000000
      0.76947274	    936.53269811	    151.14662447	    144.09234635	      0.00000000
      0.76976356	    937.34808828	    151.24406154	    144.19814641	      0.00000000
      0.77005437	    938.16433631	    151.34124575	    144.30390417	      0.00000000
      0.77036638	    939.04105178	    151.44523379	    144.41732444	      0.00000000
      0.77067840	    939.91877397	    151.54893161	    144.53069631	      0.00000000
      0.77097167	    940.74471435	    151.64613856	    144.63721619	     -0.00000000
      0.77126495	    941.57155406	    151.74309031	    144.74369364	     -0.00000000
      0.77157668	    942.45140465	    151.84586324	    144.85682408	      0.00000000
      0.77188841	    943.33226827	    151.94834945	    144.96990693	     -0.00000000
      0.77218404	    944.16857649	    152.04527976	    145.07710661	      0.00000000
      0.77247967	    945.00577906	    152.14195410	    145.18426386	      0.00000000
      0.77279106	    945.88855214	    152.24350520	    145.29708627	      0.00000000
      0.77310245	    946.77227906	    152.34477472	    145.40986201	      0.00000000
      0.77340030	    947.61845727	    152.44137987	    145.51769161	     -0.00000000
      0.77369815	    948.46545559	    152.53773008	    145.62547891	      0.00000000
      0.77400915	    949.35069441	    152.63806428	    145.73798061	      0.00000000
      0.77432015	    950.23675016	    152.73812373	    145.85043664	      0.00000000
      0.77462005	    951.09191570	    152.83435389	    145.95883617	      0.00000000
      0.77491995	    951.94775397	    152.93033204	    146.06719367	     -0.00000000
      0.77523055	    952.83476258	    153.02946831	    146.17937004	      0.00000000
      0.77554114	    953.72238604	    153.12833833	    146.29150183	      0.00000000
      0.77584290	    954.58529791	    153.22414347	    146.40040170	     -0.00000000
      0.77614466	    955.44868195	    153.31970159	    146.50925997	     -0.00000000
      0.77645485	    956.33662615	    153.41767484	    146.62111680	     -0.00000000
      0.77676504	    957.22495159	    153.51539194	    146.73293020	     -0.00000000
      0.77706843	    958.09413746	    153.61072414	    146.84225328	      0.00000000
      0.77737183	    958.96357754	    153.70581639	    146.95153532	      0.00000000
      0.77768165	    959.85164375	    153.80267831	    147.06309021	      0.00000000
      0.77799148	    960.73986597	    153.89929569	    147.17460286	     -0.00000000
      0.77829628	    961.61380395	    153.99411251	    147.28426823	      0.00000000
      0.77860109	    962.48779705	    154.08869855	    147.39389328	      0.00000000
      0.77890589	    963.36180359	    154.18305710	    147.50347835	      0.00000000
      0.77921070	    964.23578199	    154.27719106	    147.61302367	      0.00000000
      0.77951550	    965.10969684	    154.37110387	    147.72252956	     -0.00000000
      0.77982031	    965.98351346	    154.46479863	    147.83199629	      0.00000000
      0.78012511	    966.85720310	    154.55827891	    147.94142417	     -0.00000000
      0.78042992	    967.73073809	    154.65154799	    148.05081348	     -0.00000000
      0.78073472	    968.60409634	    154.74460956	    148.16016452	      0.00000000
      0.78103953	    969.47725705	    154.83746708	    148.26947757	     -0.00000000
      0.78134433	    970.35020450	    154.93012435	    148.37875296	      0.00000000
      0.78164914	    971.22292436	    155.02258499	    148.48799096	     -0.00000000
      0.78195394	    972.09540684	    155.11485291	    148.59719190	      0.00000000
      0.78225875	    972.96764353	    155.20693187	    148.70635605	     -0.00000000
      0.78256355	    973.83963002	    155.29882589	    148.81548374	     -0.00000000
      0.78286836	    974.71136318	    155.39053885	    148.92457526	     -0.00000000
      0.78317316	    975.58284336	    155.48207487	    149.03363093	      0.00000000
      0.78347797	    976.45407207	    155.57343794	    149.14265104	     -0.00000000
      0.78378277	    977.32505379	    155.66463227	    149.25163591	     -0.00000000
      0.78408758	    978.19579403	    155.75566196	    149.36058583	     -0.00000000
      0.78439238	    979.06630079	    155.84653126	    149.46950112	     -0.00000000
      0.78469719	    979.93658294	    155.93724438	    149.57838209	      0.00000000
      0.78500199	    980.80665161	    156.02780564	    149.68722904	      0.00000000
      0.78530680	    981.67652236	    156.11821932	    149.79604227	      0.00000000
      0.78561160	    982.54621587	    156.20848978	    149.90482210	     -0.00000000
      0.78591641	    983.41575204	    156.29862137	    150.01356882	     -0.00000000
      0.78622121	    984.28515069	    156.38861849	    150.12228276	     -0.00000000
      0.78652602	    985.15443077	    156.47848553	    150.23096420	     -0.00000000
      0.78683082	    986.02361106	    156.56822694	    150.33961346	      0.00000000
      0.78713563	    986.89270953	    156.65784713	    150.44823083	     -0.00000000
      0.78744043	    987.76174395	    156.74735057	    150.55681663	      0.00000000
      0.78774524	    988.63073137	    156.83674170	    150.66537114	      0.00000000
      0.78805004	    989.49968857	    156.92602500	    150.77389467	      0.00000000
      0.78835485	    990.36863170	    157.01520492	    150.88238752	     -0.00000000
      0.78865965	    991.23757658	    157.10428594	    150.99084999	     -0.00000000
      0.78896446	    992.10653846	    157.19327251	    151.09928237	      0.00000000
      0.78926926	    992.97553225	    157.28216911	    151.20768496	     -0.00000000
      0.78957407	    993.84457230	    157.37098017	    151.31605804	      0.00000000
      0.78987887	    994.71367265	    157.45971014	    151.42440191	      0.00000000
      0.79018368	    995.58284676	    157.54836346	    151.53271687	      0.00000000
      0.79048848	    996.45210778	    157.63694454	    151.64100318	     -0.00000000
      0.79079329	    997.32146834	    157.72545778	    151.74926115	     -0.00000000
      0.79109809	    998.19094072	    157.81390757	    151.85749105	     -0.00000000
      0.79140290	    999.06053671	    157.90229828	    151.96569317	     -0.00000000
      0.79170770	    999.93026773	    157.99063425	    152.07386778	     -0.00000000
      0.79201251	   1000.80014474	    158.07891980	    152.18201516	     -0.00000000
      0.79231731	   1001.67017832	    158.16715922	    152.29013558	      0.00000000
      0.79262212	   1002.54037859	    158.25535679	    152.39822931	      0.00000000
      0.79292692	   1003.41075531	    158.34351675	    152.50629662	      0.00000000
      0.79323173	   1004.28131778	    158.43164331	    152.61433778	     -0.00000000
      0.79353653	   1005.15207491	    158.51974066	    152.72235305	      0.00000000
      0.79384134	   1006.02303520	    158.60781293	    152.83034269	     -0.00000000
      0.79414614	   1006.89420671	    158.69586426	    152.93830695	     -0.00000000
      0.79445095	   1007.76559712	    158.78389871	    153.04624608	     -0.00000000
      0.79475575	   1008.63721367	    158.87192035	    153.15416034	     -0.00000000
      0.79506056	   1009.50906319	    158.95993318	    153.26204998	      0.00000000
      0.79536536	   1010.38115211	    159.04794118	    153.36991523	     -0.00000000
      0.79567017	   1011.25348640	    159.13594828	    153.47775633	      0.00000000
      0.79597497	   1012.12607164	    159.22395839	    153.58557351	      0.00000000
      0.79627978	   1012.99891297	    159.31197535	    153.69336702	     -0.00000000
      0.79658458	   1013.87201510	    159.40000300	    153.80113707	      0.00000000
      0.79688939	   1014.74538231	    159.48804511	    153.90888389	      0.00000000
      0.79719419	   1015.61901844	    159.57610541	    154.01660769	     -0.00000000
      0.79749900	   1016.49292687	    159.66418762	    154.12430869	     -0.00000000
      0.79780380	   1017.36711055	    159.75229537	    154.23198709	     -0.00000000
      0.79810861	   1018.24157197	    159.84043229	    154.33964311	     -0.00000000
      0.79841341	   1019.11631315	    159.92860195	    154.44727694	      0.00000000
      0.79871822	   1019.99133565	    160.01680788	    154.55488877	      0.00000000
      0.79902302	   1020.86664055	    160.10505356	    154.66247880	     -0.00000000
      0.79932783	   1021.74222843	    160.19334245	    154.77004720	      0.00000000
      0.79963263	   1022.61809939	    160.28167793	    154.87759416	      0.00000000
      0.79993744	   1023.49425303	    160.37006339	    154.98511985	     -0.00000000
      0.80024224	   1024.37068842	    160.45850212	    155.09262444	     -0.00000000
      0.80054705	   1025.24740411	    160.54699742	    155.20010808	     -0.00000000
      0.80085185	   1026.12439813	    160.63555251	    155.30757094	     -0.00000000
      0.80115666	   1027.00166793	    160.72417058	    155.41501316	      0.00000000
      0.80146146	   1027.87921041	    160.81285480	    155.52243488	     -0.00000000
      0.80176627	   1028.75702191	    160.90160825	    155.62983624	      0.00000000
      0.80207107	   1029.63509816	    160.99043403	    155.73721737	      0.00000000
      0.80237588	   1030.51343428	    161.07933514	    155.84457839	     -0.00000000
      0.80268068	   1031.39202478	    161.16831458	    155.95191943	      0.00000000
      0.80298549	   1032.27086352	    161.25737530	    156.05924058	      0.00000000
      0.80329029	   1033.14994371	    161.34652020	    156.16654194	      0.00000000
      0.80359510	   1034.02925786	    161.43575216	    156.27382363	      0.00000000
      0.80389990	   1034.90879781	    161.52507399	    156.38108571	      0.00000000
      0.80420471	   1035.78855466	    161.61448850	    156.48832826	      0.00000000
      0.80450951	   1036.66851878	    161.70399843	    156.59555137	     -0.00000000
      0.80481432	   1037.54867975	    161.79360651	    156.70275508	      0.00000000
      0.80511912	   1038.42902639	    161.88331540	    156.80993946	      0.00000000
      0.80542393	   1039.30954667	    161.97312776	    156.91710455	     -0.00000000
      0.80572873	   1040.19022774	    162.06304619	    157.02425039	     -0.00000000
      0.80603354	   1041.07105587	    162.15307327	    157.13137700	      0.00000000
      0.80633834	   1041.95201640	    162.24321152	    157.23848441	     -0.00000000
      0.80664315	   1042.83309378	    162.33346346	    157.34557261	      0.00000000
      0.80694795	   1043.71427145	    162.42383155	    157.45264163	     -0.00000000
      0.80725276	   1044.59553186	    162.51431823	    157.55969143	      0.00000000
      0.80755756	   1045.47685642	    162.60492591	    157.66672201	      0.00000000
      0.80786237	   1046.35822546	    162.69565695	    157.77373334	      0.00000000
      0.80816717	   1047.23961819	    162.78651371	    157.88072537	     -0.00000000
      0.80847198	   1048.12101266	    162.87749848	    157.98769806	     -0.00000000
      0.80877678	   1049.00238571	    162.96861356	    158.09465135	      0.00000000
      0.80908159	   1049.88371295	    163.05986119	    158.20158516	      0.00000000
      0.80938639	   1050.76496866	    163.15124361	    158.30849941	      0.00000000
      0.80969120	   1051.64612580	    163.24276300	    158.41539402	      0.00000000
      0.80999600	   1052.52715592	    163.33442153	    158.52226886	     -0.00000000
      0.81030081	   1053.40802911	    163.42622134	    158.62912384	      0.00000000
      0.81060561	   1054.28871397	    163.51816456	    158.73595881	      0.00000000
      0.81091042	   1055.16917753	    163.61025327	    158.84277364	      0.00000000
      0.81121522	   1056.04938518	    163.70248953	    158.94956818	     -0.00000000
      0.81152003	   1056.92930062	    163.79487539	    159.05634225	     -0.00000000
      0.81182483	   1057.80888582	    163.88741286	    159.16309569	      0.00002125
      0.81212964	   1058.68810010	    163.98010381	    159.26982825	      0.00213613
      0.81243444	   1059.56689408	    164.07294902	    159.37653939	      0.01250178
      0.81273925	   1060.44520292	    164.16594712	    159.48322821	      0.03658347
      0.81315297	   1061.63643961	    164.29241423	    159.62800315	      0.08892133
      0.81351202	   1062.66920267	    164.40237747	    159.75360638	      0.12890153
      0.81387107	   1063.70079545	    164.51252140	    159.87916778	      0.12080899
      0.81417463	   1064.57186665	    164.60576980	    159.98528325	      0.04171747
      0.81447818	   1065.44185255	    164.69913142	    160.09136010	     -0.12875795
      0.81478173	   1066.31063532	    164.79259930	    160.19739307	     -0.40653346
      0.81506268	   1067.11356628	    164.87919894	    160.29548637	     -0.76678277
      0.81534362	   1067.91530413	    164.96588447	    160.39353302	     -1.22736151
      0.81565243	   1068.79508966	    165.06126484	    160.50124381	     -1.84333650
      0.81596124	   1069.67325056	    165.15674721	    160.60888638	     -2.56094818
      0.81627005	   1070.54969750	    165.25233242	    160.71645464	     -3.36234256
      0.81657885	   1071.42433880	    165.34802147	    160.82394255	     -4.22820874
      0.81688766	   1072.29708670	    165.44381638	    160.93134445	     -5.13967657
      0.81719647	   1073.16785074	    165.53971921	    161.03865497	     -6.07940262
      0.81750528	   1074.03654173	    165.63573261	    161.14586920	     -7.03212089
      0.81781409	   1074.90306753	    165.73185920	    161.25298261	     -7.98485110
      0.81812290	   1075.76733550	    165.82810191	    161.35999120	     -8.92689360
      0.81843170	   1076.62924982	    165.92446360	    161.46689133	     -9.84969503
      0.81874051	   1077.48871303	    166.02094731	    161.57367988	    -10.74664405
      0.81904932	   1078.34562433	    166.11755595	    161.68035410	    -11.61283468
      0.81935813	   1079.19988050	    166.21429251	    161.78691167	    -12.44482345
      0.81966694	   1080.05137487	    166.31115990	    161.89335062	    -13.24039513
      0.81997575	   1080.89999789	    166.40816100	    161.99966935	    -13.99834678
      0.82028455	   1081.74563651	    166.50529864	    162.10586656	    -14.71829403
      0.82059336	   1082.58817456	    166.60257560	    162.21194122	    -15.40050172
      0.82090217	   1083.42749244	    166.69999458	    162.31789258	    -16.04573811
      0.82121098	   1084.26346737	    166.79755825	    162.42372009	    -16.65515175
      0.82151979	   1085.09597335	    166.89526919	    162.52942340	    -17.23016858
      0.82182859	   1085.92488134	    166.99312995	    162.63500235	    -17.77240726
      0.82213740	   1086.75005941	    167.09114300	    162.74045690	    -18.28361039
      0.82244621	   1087.57137300	    167.18931078	    162.84578716	    -18.76558921
      0.82275502	   1088.38868512	    167.28763566	    162.95099332	    -19.22017998
      0.82306383	   1089.20185674	    167.38611998	    163.05607565	    -19.64921000
      0.82337264	   1090.01074716	    167.48476600	    163.16103451	    -20.05447166
      0.82368144	   1090.81521443	    167.58357597	    163.26587029	    -20.43770321
      0.82399025	   1091.61511586	    167.68255208	    163.37058341	    -20.80057483
      0.82429906	   1092.41030861	    167.78169649	    163.47517434	    -21.14467915
      0.82460787	   1093.20065029	    167.88101132	    163.57964352	    -21.47152524
      0.82491668	   1093.98599966	    167.98049865	    163.68399142	    -21.78253529
      0.82522549	   1094.76621738	    168.08016053	    163.78821848	    -22.07904359
      0.82553429	   1095.54116683	    168.17999899	    163.89232514	    -22.36229697
      0.82584310	   1096.31071495	    168.28001603	    163.99631178	    -22.63345669
      0.82615191	   1097.07473319	    168.38021360	    164.10017879	    -22.89360107
      0.82646072	   1097.83309846	    168.48059365	    164.20392649	    -23.14372889
      0.82676953	   1098.58569411	    168.58115810	    164.30755516	    -23.38476319
      0.82707834	   1099.33241092	    168.68190884	    164.41106503	    -23.61755529
      0.82738714	   1100.07314822	    168.78284777	    164.51445628	    -23.84288905
      0.82769595	   1100.80781482	    168.88397672	    164.61772904	    -24.06148508
      0.82800476	   1101.53633007	    168.98529754	    164.72088337	    -24.27400495
      0.82831357	   1102.25862484	    169.08681205	    164.82391926	    -24.48105532
      0.82862238	   1102.97464241	    169.18852206	    164.92683665	    -24.68319187
      0.82893118	   1103.68433939	    169.29042936	    165.02963542	    -24.88092311
      0.82923999	   1104.38768646	    169.39253572	    165.13231535	    -25.07471403
      0.82954880	   1105.08466905	    169.49484291	    165.23487619	    -25.26498944
      0.82985761	   1105.77528792	    169.59735267	    165.33731759	    -25.45213726
      0.83016642	   1106.45955954	    169.70006674	    165.43963913	    -25.63651147
      0.83047523	   1107.13751646	    169.80298686	    165.54184035	    -25.81843490
      0.83078403	   1107.80920738	    169.90611473	    165.64392069	    -25.99820191
      0.83109284	   1108.47469712	    170.00945206	    165.74587951	    -26.17608071
      0.83140165	   1109.13406650	    170.11300056	    165.84771613	    -26.35231564
      0.83171046	   1109.78741194	    170.21676189	    165.94942977	    -26.52712925
      0.83201927	   1110.43484496	    170.32073776	    166.05101959	    -26.70072415
      0.83232808	   1111.07649156	    170.42492981	    166.15248468	    -26.87328478
      0.83263688	   1111.71249142	    170.52933973	    166.25382405	    -27.04497902
      0.83294569	   1112.34299696	    170.63396917	    166.35503664	    -27.21595965
      0.83325450	   1112.96817235	    170.73881978	    166.45612134	    -27.38636569
      0.83356331	   1113.58819236	    170.84389320	    166.55707695	    -27.55632364
      0.83387212	   1114.20324121	    170.94919108	    166.65790220	    -27.72594862
      0.83418092	   1114.81351130	    171.05471505	    166.75859576	    -27.89534538
      0.83448973	   1115.41920195	    171.16046675	    166.85915623	    -28.06460925
      0.83479854	   1116.02051812	    171.26644779	    166.95958214	    -28.23382698
      0.83510735	   1116.61766910	    171.37265982	    167.05987197	    -28.40307755
      0.83541616	   1117.21086730	    171.47910445	    167.16002411	    -28.57243287
      0.83572497	   1117.80032698	    171.58578329	    167.26003690	    -28.74195842
      0.83603377	   1118.38626314	    171.69269797	    167.35990861	    -28.91171386
      0.83634258	   1118.96889035	    171.79985011	    167.45963746	    -29.08175354
      0.83665139	   1119.54842178	    171.90724133	    167.55922159	    -29.25212701
      0.83696020	   1120.12506821	    172.01487323	    167.65865910	    -29.42287948
      0.83726901	   1120.69903718	    172.12274743	    167.75794800	    -29.59405218
      0.83757782	   1121.27053221	    172.23086556	    167.85708626	    -29.76568276
      0.83788662	   1121.83975210	    172.33922923	    167.95607179	    -29.93780564
      0.83819543	   1122.40689035	    172.44784007	    168.05490245	    -30.11045224
      0.83850424	   1122.97213464	    172.55669969	    168.15357601	    -30.28365136
      0.83881305	   1123.53566638	    172.66580972	    168.25209022	    -30.45742935
      0.83912186	   1124.09766036	    172.77517179	    168.35044275	    -30.63181036
      0.83943067	   1124.65828453	    172.88478753	    168.44863123	    -30.80681657
      0.83973947	   1125.21769972	    172.99465858	    168.54665321	    -30.98246833
      0.84004828	   1125.77605955	    173.10478658	    168.64450622	    -31.15878438
      0.84035709	   1126.33351033	    173.21517318	    168.74218770	    -31.33578197
      0.84066590	   1126.89019103	    173.32582003	    168.83969507	    -31.51347702
      0.84097471	   1127.44623332	    173.43672879	    168.93702567	    -31.69188425
      0.84128351	   1128.00176160	    173.54790112	    169.03417679	    -31.87101731
      0.84159232	   1128.55689313	    173.65933869	    169.13114569	    -32.05088888
      0.84190113	   1129.11173814	    173.77104320	    169.22792955	    -32.23151071
      0.84220994	   1129.66639999	    173.88301632	    169.32452552	    -32.41289375
      0.84251875	   1130.22097537	    173.99525975	    169.42093068	    -32.59504822
      0.84282756	   1130.77555445	    174.10777519	    169.51714207	    -32.77798364
      0.84313636	   1131.33022114	    174.22056437	    169.61315667	    -32.96170895
      0.84344517	   1131.88505330	    174.33362900	    169.70897142	    -33.14623254
      0.84375398	   1132.44012296	    174.44697083	    169.80458319	    -33.33156230
      0.84406279	   1132.99549655	    174.56059160	    169.89998883	    -33.51770568
      0.84437160	   1133.55123519	    174.67449306	    169.99518510	    -33.70466973
      0.84468041	   1134.10739487	    174.78867699	    170.09016873	    -33.89246114
      0.84498921	   1134.66402673	    174.90314516	    170.18493641	    -34.08108625
      0.84529802	   1135.22117729	    175.01789938	    170.27948475	    -34.27055115
      0.84560683	   1135.77888869	    175.13294145	    170.37381032	    -34.46086161
      0.84591564	   1136.33719892	    175.24827318	    170.46790965	    -34.65202322
      0.84622445	   1136.89614202	    175.36389642	    170.56177921	    -34.84404130
      0.84653325	   1137.45574837	    175.47981301	    170.65541541	    -35.03692101
      0.84684206	   1138.01604482	    175.59602482	    170.74881461	    -35.23066733
      0.84715087	   1138.57705496	    175.71253372	    170.84197312	    -35.42528508
      0.84745968	   1139.13879930	    175.82934161	    170.93488719	    -35.62077894
      0.84776849	   1139.70129544	    175.94645040	    171.02755303	    -35.81715348
      0.84807730	   1140.26455830	    176.06386202	    171.11996678	    -36.01441313
      0.84838610	   1140.82860024	    176.18157841	    171.21212453	    -36.21256226
      0.84869491	   1141.39343129	    176.29960152	    171.30402231	    -36.41160510
      0.84900372	   1141.95905926	    176.41793335	    171.39565609	    -36.61154584
      0.84931253	   1142.52548993	    176.53657588	    171.48702181	    -36.81238860
      0.84962134	   1143.09272716	    176.65553112	    171.57811531	    -37.01413741
      0.84993015	   1143.66077305	    176.77480112	    171.66893240	    -37.21679627
      0.85023895	   1144.22962810	    176.89438792	    171.75946883	    -37.42036912
      0.85054776	   1144.79929125	    177.01429360	    171.84972027	    -37.62485986
      0.85085657	   1145.36976010	    177.13452024	    171.93968234	    -37.83027236
      0.85116538	   1145.94103094	    177.25506996	    172.02935059	    -38.03661044
      0.85147419	   1146.51309890	    177.37594488	    172.11872054	    -38.24387791
      0.85178299	   1147.08595801	    177.49714718	    172.20778759	    -38.45207854
      0.85209180	   1147.65960133	    177.61867900	    172.29654712	    -38.66121610
      0.85240061	   1148.23402104	    177.74054257	    172.38499441	    -38.87129433
      0.85270942	   1148.80920847	    177.86274008	    172.47312471	    -39.08231695
      0.85301823	   1149.38515423	    177.98527378	    172.56093317	    -39.29428768
      0.85332704	   1149.96184825	    178.10814594	    172.64841487	    -39.50721023
      0.85363584	   1150.53927986	    178.23135884	    172.73556483	    -39.72108829
      0.85394465	   1151.11743786	    178.35491479	    172.82237800	    -39.93592556
      0.85425346	   1151.69631054	    178.47881612	    172.90884924	    -40.15172572
      0.85456227	   1152.27588579	    178.60306519	    172.99497336	    -40.36849247
      0.85487108	   1152.85615110	    178.72766438	    173.08074505	    -40.58622949
      0.85517989	   1153.43709365	    178.85261611	    173.16615897	    -40.80494047
      0.85548869	   1154.01870031	    178.97792279	    173.25120966	    -41.02462909
      0.85579750	   1154.60095771	    179.10358689	    173.33589159	    -41.24529905
      0.85610631	   1155.18385228	    179.22961090	    173.42019917	    -41.46695405
      0.85641512	   1155.76737025	    179.35599731	    173.50412668	    -41.68959777
      0.85672393	   1156.35149772	    179.48274867	    173.58766835	    -41.91323392
      0.85703274	   1156.93622067	    179.60986754	    173.67081830	    -42.13786622
      0.85734154	   1157.52152499	    179.73735651	    173.75357057	    -42.36349837
      0.85765035	   1158.10739650	    179.86521820	    173.83591909	    -42.59013409
      0.85795916	   1158.69382099	    179.99345524	    173.91785770	    -42.81777712
      0.85826797	   1159.28078419	    180.12207032	    173.99938017	    -43.04643117
      0.85857678	   1159.86827187	    180.25106614	    174.08048013	    -43.27610000
      0.85888558	   1160.45626979	    180.38044543	    174.16115112	    -43.50678734
      0.85916329	   1160.98547403	    180.49712465	    174.23332605	    -43.71511476
      0.85944100	   1161.51507059	    180.61411851	    174.30514398	    -43.92427243
      0.85971871	   1162.04504734	    180.73142874	    174.37659991	    -44.13426212
      0.85999642	   1162.57539450	    180.84905747	    174.44768888	    -44.34508681
      0.86027413	   1163.10610175	    180.96700679	    174.51840581	    -44.55674919
      0.86055184	   1163.63715897	    181.08527879	    174.58874557	    -44.76925204
      0.86082954	   1164.16855608	    181.20387560	    174.65870294	    -44.98259809
      0.86110725	   1164.70028302	    181.32279938	    174.72827262	    -45.19679013
      0.86138496	   1165.23232984	    181.44205230	    174.79744922	    -45.41183091
      0.86166267	   1165.76468660	    181.56163653	    174.86622730	    -45.62772321
      0.86194038	   1166.29734348	    181.68155430	    174.93460129	    -45.84446979
      0.86221809	   1166.83029068	    181.80180784	    175.00256557	    -46.06207344
      0.86249580	   1167.36351850	    181.92239940	    175.07011441	    -46.28053695
      0.86277350	   1167.89701729	    182.04333125	    175.13724200	    -46.49986309
      0.86305121	   1168.43077748	    182.16460570	    175.20394243	    -46.72005466
      0.86332892	   1168.96478957	    182.28622506	    175.27020970	    -46.94111445
      0.86360663	   1169.49904412	    182.40819167	    175.33603771	    -47.16304525
      0.86388434	   1170.03353177	    182.53050791	    175.40142026	    -47.38584986
      0.86416205	   1170.56824322	    182.65317616	    175.46635105	    -47.60953108
      0.86443976	   1171.10316925	    182.77619883	    175.53082367	    -47.83409171
      0.86471746	   1171.63830069	    182.89957836	    175.59483162	    -48.05953456
      0.86499517	   1172.17362844	    183.02331720	    175.65836827	    -48.28586242
      0.86527288	   1172.70914348	    183.14741784	    175.72142689	    -48.51307810
      0.86555059	   1173.24483682	    183.27188278	    175.78400063	    -48.74118441
      0.86582830	   1173.78069956	    183.39671455	    175.84608253	    -48.97018415
      0.86610601	   1174.31672283	    183.52191571	    175.90766550	    -49.20008013
      0.86638372	   1174.85289784	    183.64748883	    175.96874233	    -49.43087514
      0.86666142	   1175.38921582	    183.77343653	    176.02930570	    -49.66257200
      0.86693913	   1175.92566809	    183.89976142	    176.08934812	    -49.89517350
      0.86721684	   1176.46224597	    184.02646617	    176.14886202	    -50.12868243
      0.86749455	   1176.99894085	    184.15355346	    176.20783964	    -50.36310160
      0.86777226	   1177.53574416	    184.28102598	    176.26627313	    -50.59843380
      0.86804997	   1178.07264735	    184.40888648	    176.32415447	    -50.83468180
      0.86832768	   1178.60964193	    184.53713772	    176.38147549	    -51.07184840
      0.86860538	   1179.14671941	    184.66578247	    176.43822787	    -51.30993636
      0.86888309	   1179.68387134	    184.79482355	    176.49440315	    -51.54894847
      0.86916080	   1180.22108929	    184.92426381	    176.54999271	    -51.78888747
      0.86943851	   1180.75836485	    185.05410610	    176.60498774	    -52.02975613
      0.86971622	   1181.29568962	    185.18435333	    176.65937930	    -52.27155719
      0.86999393	   1181.83305522	    185.31500841	    176.71315824	    -52.51429339
      0.87027164	   1182.37045326	    185.44607429	    176.76631527	    -52.75796746
      0.87054935	   1182.90787538	    185.57755396	    176.81884089	    -53.00258211
      0.87082705	   1183.44531318	    185.70945043	    176.87072543	    -53.24814004
      0.87110476	   1183.98275830	    185.84176673	    176.92195901	    -53.49464395
      0.87138247	   1184.52020233	    185.97450592	    176.97253158	    -53.74209650
      0.87166018	   1185.05763687	    186.10767110	    177.02243285	    -53.99050036
      0.87193789	   1185.59505350	    186.24126541	    177.07165236	    -54.23985817
      0.87221560	   1186.13244376	    186.37529199	    177.12017940	    -54.49017256
      0.87249331	   1186.66979919	    186.50975403	    177.16800307	    -54.74144612
      0.87277101	   1187.20711127	    186.64465476	    177.21511221	    -54.99368144
      0.87304872	   1187.74437148	    186.77999741	    177.26149545	    -55.24688109
      0.87332643	   1188.28157123	    186.91578526	    177.30714118	    -55.50104759
      0.87360414	   1188.81870191	    187.05202164	    177.35203751	    -55.75618346
      0.87388185	   1189.35575483	    187.18870988	    177.39617232	    -56.01229119
      0.87415956	   1189.89272127	    187.32585336	    177.43953323	    -56.26937322
      0.87443727	   1190.42959246	    187.46345549	    177.48210756	    -56.52743198
      0.87471497	   1190.96635956	    187.60151971	    177.52388237	    -56.78646986
      0.87499268	   1191.50301364	    187.74004949	    177.56484443	    -57.04648920
      0.87527039	   1192.03954573	    187.87904835	    177.60498019	    -57.30749233
      0.87554810	   1192.57594678	    188.01851982	    177.64427582	    -57.56948150
      0.87582581	   1193.11220765	    188.15846749	    177.68271714	    -57.83245895
      0.87610352	   1193.64831912	    188.29889496	    177.72028967	    -58.09642685
      0.87638123	   1194.18427187	    188.43980588	    177.75697856	    -58.36138733
      0.87665893	   1194.72005650	    188.58120394	    177.79276863	    -58.62734246
      0.87693664	   1195.25566352	    188.72309285	    177.82764432	    -58.89429425
      0.87721435	   1195.79108331	    188.86547637	    177.86158971	    -59.16224466
      0.87749206	   1196.32630615	    189.00835828	    177.89458849	    -59.43119556
      0.87776977	   1196.86132222	    189.15174242	    177.92662392	    -59.70114876
      0.87804748	   1197.39612158	    189.29563266	    177.95767888	    -59.97210599
      0.87832519	   1197.93069414	    189.44003289	    177.98773580	    -60.24406887
      0.87860289	   1198.46502972	    189.58494705	    178.01677666	    -60.51703897
      0.87888060	   1198.99911799	    189.73037913	    178.04478298	    -60.79101773
      0.87915831	   1199.53294848	    189.87633314	    178.07173582	    -61.06600647
      0.87943602	   1200.06651058	    190.02281315	    178.09761572	    -61.34200642
      0.87971373	   1200.59979353	    190.16982324	    178.12240271	    -61.61901866
      0.87999144	   1201.13278642	    190.31736757	    178.14607629	    -61.89704413
      0.88026915	   1201.66547819	    190.46545030	    178.16861542	    -62.17608362
      0.88054685	   1202.19785761	    190.61407566	    178.18999846	    -62.45613774
      0.88082456	   1202.72991328	    190.76324791	    178.21020320	    -62.73720692
      0.88110227	   1203.26163364	    190.91297136	    178.22920679	    -63.01929139
      0.88137998	   1203.79300693	    191.06325035	    178.24698575	    -63.30239115
      0.88165769	   1204.32402121	    191.21408926	    178.26351593	    -63.58650594
      0.88190751	   1204.80139652	    191.35026372	    178.27729873	    -63.84295771
      0.88215733	   1205.27846361	    191.48689837	    178.29003232	    -64.10023073
      0.88240716	   1205.75521228	    191.62399627	    178.30169758	    -64.35832333
      0.88265698	   1206.23163337	    191.76156073	    178.31227494	    -64.61723453
      0.88290680	   1206.70771750	    191.89959512	    178.32174431	    -64.87696304
      0.88315662	   1207.18345518	    192.03810281	    178.33008504	    -65.13750729
      0.88340645	   1207.65883677	    192.17708719	    178.33727593	    -65.39886542
      0.88365627	   1208.13385249	    192.31655165	    178.34329520	    -65.66103525
      0.88390609	   1208.60849238	    192.45649945	    178.34812045	    -65.92401423
      0.88415592	   1209.08274637	    192.59693385	    178.35172868	    -66.18779944
      0.88440574	   1209.55660419	    192.73785816	    178.35409621	    -66.45238753
      0.88465556	   1210.03005545	    192.87927571	    178.35519872	    -66.71777472
      0.88490538	   1210.50308956	    193.02118986	    178.35501117	    -66.98395674
      0.88515521	   1210.97569580	    193.16360401	    178.35350780	    -67.25092880
      0.88540503	   1211.44786323	    193.30652157	    178.35066210	    -67.51868558
      0.88565485	   1211.91958078	    193.44994600	    178.34644678	    -67.78722115
      0.88590468	   1212.39083718	    193.59388078	    178.34083373	    -68.05652898
      0.88615450	   1212.86162098	    193.73832942	    178.33379403	    -68.32660187
      0.88640432	   1213.33192054	    193.88329548	    178.32529786	    -68.59743197
      0.88665414	   1213.80172404	    194.02878252	    178.31531451	    -68.86901069
      0.88690397	   1214.27101946	    194.17479416	    178.30381232	    -69.14132871
      0.88715379	   1214.73979457	    194.32133405	    178.29075867	    -69.41437597
      0.88740361	   1215.20803695	    194.46840585	    178.27611992	    -69.68814163
      0.88765343	   1215.67573397	    194.61601327	    178.25986138	    -69.96261410
      0.88790326	   1216.14287280	    194.76416006	    178.24194728	    -70.23778101
      0.88815308	   1216.60944038	    194.91284999	    178.22234072	    -70.51362922
      0.88840290	   1217.07542343	    195.06208686	    178.20100361	    -70.79014488
      0.88865273	   1217.54080844	    195.21187453	    178.17789668	    -71.06731344
      0.88890255	   1218.00558169	    195.36221686	    178.15297936	    -71.34511967
      0.88915237	   1218.46972921	    195.51311776	    178.12620980	    -71.62354777
      0.88940219	   1218.93323681	    195.66458119	    178.09754479	    -71.90258139
      0.88965202	   1219.39609002	    195.81661113	    178.06693972	    -72.18220373
      0.88990184	   1219.85827416	    195.96921158	    178.03434853	    -72.46239765
      0.89015166	   1220.31977427	    196.12238661	    177.99972364	    -72.74314572
      0.89040149	   1220.78057514	    196.27614030	    177.96301593	    -73.02443038
      0.89065131	   1221.24066130	    196.43047678	    177.92417469	    -73.30623402
      0.89090113	   1221.70001701	    196.58540021	    177.88314751	    -73.58853912
      0.89115095	   1222.15862624	    196.74091478	    177.83988030	    -73.87132838
      0.89140078	   1222.61647268	    196.89702474	    177.79431720	    -74.15458481
      0.89165060	   1223.07353976	    197.05373435	    177.74640050	    -74.43829192
      0.89190042	   1223.52981059	    197.21104793	    177.69607065	    -74.72243377
      0.89215025	   1223.98526798	    197.36896983	    177.64326616	    -75.00699513
      0.89240007	   1224.43989445	    197.52750443	    177.58792356	    -75.29196158
      0.89264989	   1224.89367220	    197.68665616	    177.52997736	    -75.57731960
      0.89289971	   1225.34658311	    197.84642949	    177.46936000	    -75.86305669
      0.89314954	   1225.79860875	    198.00682891	    177.40600178	    -76.14916141
      0.89339936	   1226.24973033	    198.16785897	    177.33983085	    -76.43562349
      0.89364918	   1226.69992875	    198.32952426	    177.27077319	    -76.72243382
      0.89389900	   1227.14918456	    198.49182940	    177.19875252	    -77.00958457
      0.89414883	   1227.59747794	    198.65477905	    177.12369031	    -77.29706917
      0.89439865	   1228.04478873	    198.81837791	    177.04550577	    -77.58488233
      0.89464847	   1228.49109641	    198.98263074	    176.96411583	    -77.87302005
      0.89489830	   1228.93638006	    199.14754231	    176.87943511	    -78.16147962
      0.89514812	   1229.38061839	    199.31311747	    176.79137599	    -78.45025956
      0.89539794	   1229.82378974	    199.47936106	    176.69984858	    -78.73935967
      0.89564776	   1230.26587204	    199.64627802	    176.60476075	    -79.02878091
      0.89589759	   1230.70684281	    199.81387328	    176.50601823	    -79.31852540
      0.89614741	   1231.14667915	    199.98215186	    176.40352464	    -79.60859637
      0.89639723	   1231.58535778	    200.15111879	    176.29718155	    -79.89899808
      0.89664706	   1232.02285494	    200.32077915	    176.18688864	    -80.18973579
      0.89689688	   1232.45914648	    200.49113807	    176.07254378	    -80.48081566
      0.89714670	   1232.89420776	    200.66220073	    175.95404316	    -80.77224474
      0.89739652	   1233.32801372	    200.83397233	    175.83128153	    -81.06403082
      0.89764635	   1233.76053883	    201.00645815	    175.70415231	    -81.35618247
      0.89789617	   1234.19175707	    201.17966348	    175.57254786	    -81.64870887
      0.89814599	   1234.62164197	    201.35359367	    175.43635971	    -81.94161982
      0.89839581	   1235.05016653	    201.52825413	    175.29547883	    -82.23492564
      0.89864564	   1235.47730330	    201.70365030	    175.14979593	    -82.52863710
      0.89889546	   1235.90302427	    201.87978767	    174.99920178	    -82.82276539
      0.89914528	   1236.32730094	    202.05667176	    174.84358758	    -83.11732206
      0.89939511	   1236.75010428	    202.23430818	    174.68284533	    -83.41231892
      0.89964493	   1237.17140472	    202.41270254	    174.51686820	    -83.70776806
      0.89989475	   1237.59117212	    202.59186053	    174.34555099	    -84.00368173
      0.90014457	   1238.00937583	    202.77178787	    174.16879055	    -84.30007236
      0.90039440	   1238.42598457	    202.95249035	    173.98648620	    -84.59695245
      0.90064422	   1238.84096652	    203.13397378	    173.79854026	    -84.89433461
      0.90089404	   1239.25428926	    203.31624404	    173.60485841	    -85.19223145
      0.90114387	   1239.66591976	    203.49930705	    173.40535025	    -85.49065558
      0.90139369	   1240.07582439	    203.68316880	    173.19992967	    -85.78961960
      0.90164351	   1240.48396888	    203.86783530	    172.98851534	    -86.08913603
      0.90189333	   1240.89031834	    204.05331263	    172.77103109	    -86.38921732
      0.90214316	   1241.29483723	    204.23960693	    172.54740631	    -86.68987581
      0.90239298	   1241.69748933	    204.42672437	    172.31757631	    -86.99112372
      0.90264280	   1242.09823778	    204.61467118	    172.08148261	    -87.29297311
      0.90289262	   1242.49704503	    204.80345365	    171.83907324	    -87.59543592
      0.90314245	   1242.89387281	    204.99307812	    171.59030289	    -87.89852389
      0.90339227	   1243.28868217	    205.18355099	    171.33513314	    -88.20224858
      0.90364209	   1243.68143343	    205.37487870	    171.07353252	    -88.50662137
      0.90389192	   1244.07208619	    205.56706776	    170.80547654	    -88.81165345
      0.90414174	   1244.46059928	    205.76012473	    170.53094769	    -89.11735578
      0.90439156	   1244.84693080	    205.95405621	    170.24993533	    -89.42373912
      0.90464138	   1245.23103805	    206.14886889	    169.96243556	    -89.73081404
      0.90489121	   1245.61287757	    206.34456950	    169.66845101	    -90.03859086
      0.90514103	   1245.99240508	    206.54116481	    169.36799057	    -90.34707970
      0.90536584	   1246.33191388	    206.71884411	    169.09209355	    -90.62529352
      0.90559064	   1246.66948133	    206.89725867	    168.81097934	    -90.90409988
      0.90581545	   1247.00507279	    207.07641339	    168.52466612	    -91.18350487
      0.90604026	   1247.33865369	    207.25631336	    168.23317527	    -91.46351520
      0.90626506	   1247.67018891	    207.43696373	    167.93653114	    -91.74413747
      0.90648987	   1247.99964278	    207.61836968	    167.63476072	    -92.02537820
      0.90671468	   1248.32697869	    207.80053646	    167.32789347	    -92.30724374
      0.90693948	   1248.65215858	    207.98346934	    167.01596093	    -92.58974029
      0.90716429	   1248.97514368	    208.16717362	    166.69899652	    -92.87287395
      0.90738909	   1249.29589458	    208.35165468	    166.37703523	    -93.15665066
      0.90761390	   1249.61437128	    208.53691790	    166.05011337	    -93.44107624
      0.90783871	   1249.93053312	    208.72296874	    165.71826828	    -93.72615640
      0.90806351	   1250.24433879	    208.90981269	    165.38153814	    -94.01189668
      0.90828832	   1250.55574633	    209.09745527	    165.03996165	    -94.29830255
      0.90851313	   1250.86471312	    209.28590208	    164.69357788	    -94.58537933
      0.90873793	   1251.17119584	    209.47515873	    164.34242600	    -94.87313223
      0.90896274	   1251.47515048	    209.66523089	    163.98654514	    -95.16156633
      0.90918755	   1251.77653234	    209.85612430	    163.62597416	    -95.45068664
      0.90941235	   1252.07529599	    210.04784472	    163.26075155	    -95.74049801
      0.90963716	   1252.37139527	    210.24039796	    162.89091520	    -96.03100523
      0.90986197	   1252.66478327	    210.43378989	    162.51650238	    -96.32221297
      0.91008677	   1252.95541235	    210.62802643	    162.13754951	    -96.61412578
      0.91031158	   1253.24323407	    210.82311354	    161.75409217	    -96.90674815
      0.91053639	   1253.52819922	    211.01905725	    161.36616495	    -97.20008444
      0.91076119	   1253.81025779	    211.21586362	    160.97380142	    -97.49413896
      0.91098600	   1254.08935897	    211.41353878	    160.57703404	    -97.78891588
      0.91121081	   1254.36545110	    211.61208891	    160.17589417	    -98.08441933
      0.91143561	   1254.63848169	    211.81152024	    159.77041200	    -98.38065333
      0.91166042	   1254.90839741	    212.01183907	    159.36061654	    -98.67762182
      0.91188523	   1255.17514402	    212.21305173	    158.94653561	    -98.97532868
      0.91211003	   1255.43866641	    212.41516462	    158.52819586	    -99.27377770
      0.91233484	   1255.69890858	    212.61818422	    158.10562274	    -99.57297259
      0.91255964	   1255.95581358	    212.82211703	    157.67884054	    -99.87291699
      0.91278445	   1256.20932352	    213.02696964	    157.24787238	   -100.17361449
      0.91300926	   1256.45937958	    213.23274869	    156.81274025	   -100.47506859
      0.91323406	   1256.70592192	    213.43946089	    156.37346503	   -100.77728272
      0.91345887	   1256.94888975	    213.64711298	    155.93006649	   -101.08026028
      0.91368368	   1257.18822124	    213.85571181	    155.48256333	   -101.38400457
      0.91390848	   1257.42385351	    214.06526428	    155.03097321	   -101.68851885
      0.91413329	   1257.65572266	    214.27577732	    154.57531275	   -101.99380631
      0.91435810	   1257.88376370	    214.48725799	    154.11559757	   -102.29987009
      0.91458290	   1258.10791053	    214.69971336	    153.65184225	   -102.60671328
      0.91480771	   1258.32809594	    214.91315061	    153.18406043	   -102.91433890
      0.91503252	   1258.54425158	    215.12757696	    152.71226470	   -103.22274993
      0.91525732	   1258.75630795	    215.34299972	    152.23646668	   -103.53194928
      0.91548213	   1258.96419435	    215.55942627	    151.75667697	   -103.84193983
      0.91570694	   1259.16783885	    215.77686405	    151.27290513	   -104.15272439
      0.91593174	   1259.36716832	    215.99532060	    150.78515967	   -104.46430573
      0.91615655	   1259.56210834	    216.21480351	    150.29344796	   -104.77668657
      0.91638136	   1259.75258323	    216.43532046	    149.79777625	   -105.08986959
      0.91660616	   1259.93851597	    216.65687920	    149.29814954	   -105.40385739
      0.91683097	   1260.11982821	    216.87948757	    148.79457155	   -105.71865255
      0.91705578	   1260.29644024	    217.10315349	    148.28704463	   -106.03425761
      0.91728058	   1260.46827095	    217.32788495	    147.77556964	   -106.35067502
      0.91750539	   1260.63523779	    217.55369004	    147.26014590	   -106.66790723
      0.91773019	   1260.79725678	    217.78057691	    146.74077101	   -106.98595661
      0.91795500	   1260.95424243	    218.00855382	    146.21744076	   -107.30482549
      0.91817981	   1261.10610775	    218.23762910	    145.69014901	   -107.62451615
      0.91840461	   1261.25276420	    218.46781119	    145.15888752	   -107.94503083
      0.91862942	   1261.39412165	    218.69910859	    144.62364581	   -108.26637170
      0.91885423	   1261.53008836	    218.93152991	    144.08441102	   -108.58854089
      0.91907903	   1261.66057094	    219.16508386	    143.54116775	   -108.91154049
      0.91930384	   1261.78547432	    219.39977922	    142.99389791	   -109.23537252
      0.91952865	   1261.90470172	    219.63562488	    142.44258054	   -109.56003895
      0.91975345	   1262.01815458	    219.87262983	    141.88719168	   -109.88554170
      0.91997826	   1262.12573258	    220.11080316	    141.32770421	   -110.21188262
      0.92020307	   1262.22733354	    220.35015404	    140.76408774	   -110.53906353
      0.92042787	   1262.32285343	    220.59069176	    140.19630842	   -110.86708615
      0.92065268	   1262.41218632	    220.83242571	    139.62432890	   -111.19595219
      0.92087749	   1262.49522430	    221.07536539	    139.04810814	   -111.52566326
      0.92110229	   1262.57185752	    221.31952039	    138.46760139	   -111.85622093
      0.92132710	   1262.64197405	    221.56490042	    137.88276008	   -112.18762669
      0.92155191	   1262.70545992	    221.81151530	    137.29353178	   -112.51988197
      0.92177671	   1262.76219905	    222.05937497	    136.69986017	   -112.85298815
      0.92200152	   1262.81207317	    222.30848946	    136.10168501	   -113.18694653
      0.92222633	   1262.85496183	    222.55886893	    135.49894218	   -113.52175833
      0.92245113	   1262.89074232	    222.81052366	    134.89156368	   -113.85742473
      0.92267594	   1262.91928965	    223.06346406	    134.27947770	   -114.19394681
      0.92290074	   1262.94047646	    223.31770063	    133.66260870	   -114.53132560
      0.92312555	   1262.95417303	    223.57324403	    133.04087748	   -114.86956206
      0.92335036	   1262.96024717	    223.83010503	    132.41420131	   -115.20865706
      0.92357516	   1262.95856421	    224.08829452	    131.78249407	   -115.54861141
      0.92377745	   1262.95030600	    224.32175777	    131.20971010	   -115.85523624
      0.92397973	   1262.93555491	    224.55631385	    130.63271317	   -116.16255889
      0.92418201	   1262.91420713	    224.79197085	    130.05143412	   -116.47057897
      0.92438429	   1262.88615737	    225.02873704	    129.46580196	   -116.77929675
      0.92458657	   1262.85129858	    225.26662083	    128.87574398	   -117.08871258
      0.92478885	   1262.80952189	    225.50563070	    128.28118593	   -117.39882673
      0.92499113	   1262.76071657	    225.74577527	    127.68205206	   -117.70963948
      0.92519341	   1262.70476999	    225.98706322	    127.07826530	   -118.02115102
      0.92539569	   1262.64156759	    226.22950335	    126.46974737	   -118.33336153
      0.92559797	   1262.57099285	    226.47310455	    125.85641891	   -118.64627113
      0.92580025	   1262.49292723	    226.71787582	    125.23819969	   -118.95987991
      0.92600253	   1262.40725018	    226.96382627	    124.61501886	   -119.27418790
      0.92620482	   1262.31383906	    227.21096512	    123.98682357	   -119.58919511
      0.92640710	   1262.21256910	    227.45930171	    123.35356407	   -119.90490153
      0.92660938	   1262.10331341	    227.70884547	    122.71519205	   -120.22130709
      0.92681166	   1261.98594290	    227.95960597	    122.07166071	   -120.53841172
      0.92701394	   1261.86032625	    228.21159289	    121.42292486	   -120.85621534
      0.92721622	   1261.72632987	    228.46481605	    120.76894096	   -121.17471781
      0.92741850	   1261.58381787	    228.71928537	    120.10966723	   -121.49391903
      0.92762078	   1261.43265199	    228.97501092	    119.44506371	   -121.81381884
      0.92782306	   1261.27269156	    229.23200290	    118.77509234	   -122.13441711
      0.92802534	   1261.10379350	    229.49027164	    118.09971705	   -122.45571367
      0.92822762	   1260.92581221	    229.74982762	    117.41890382	   -122.77770837
      0.92842991	   1260.73859956	    230.01068143	    116.73262078	   -123.10040107
      0.92863219	   1260.54200481	    230.27284386	    116.04083824	   -123.42379160
      0.92883447	   1260.33587461	    230.53632582	    115.34352881	   -123.74787985
      0.92903675	   1260.12005291	    230.80113837	    114.64066740	   -124.07266568
      0.92923903	   1259.89438091	    231.06729274	    113.93223133	   -124.39814900
      0.92944131	   1259.65869702	    231.33480033	    113.21820034	   -124.72432973
      0.92964359	   1259.41283680	    231.60367270	    112.49855661	   -125.05120783
      0.92984587	   1259.15663290	    231.87392158	    111.77328479	   -125.37878329
      0.93004815	   1258.88991501	    232.14555889	    111.04237207	   -125.70705614
      0.93025043	   1258.61250981	    232.41859673	    110.30580805	   -126.03602647
      0.93045271	   1258.32424088	    232.69304737	    109.56358476	   -126.36569442
      0.93065499	   1258.02492867	    232.96892332	    108.81569663	   -126.69606019
      0.93085728	   1257.71439043	    233.24623724	    108.06214037	   -127.02712407
      0.93105956	   1257.39244013	    233.52500203	    107.30291490	   -127.35888641
      0.93126184	   1257.05888842	    233.80523079	    106.53802117	   -127.69134767
      0.93146412	   1256.71354256	    234.08693685	    105.76746208	   -128.02450841
      0.93166640	   1256.35620632	    234.37013376	    104.99124221	   -128.35836929
      0.93186868	   1255.98667996	    234.65483530	    104.20936765	   -128.69293111
      0.93207096	   1255.60476014	    234.94105550	    103.42184573	   -129.02819480
      0.93227324	   1255.21023982	    235.22880865	    102.62868474	   -129.36416146
      0.93247552	   1254.80290822	    235.51810928	    101.82989365	   -129.70083234
      0.93267780	   1254.38255075	    235.80897219	    101.02548175	   -130.03820887
      0.93288008	   1253.94894890	    236.10141249	    100.21545829	   -130.37629270
      0.93308237	   1253.50188018	    236.39544553	     99.39983210	   -130.71508569
      0.93328465	   1253.04111807	    236.69108700	     98.57861122	   -131.05458994
      0.93348693	   1252.56643187	    236.98835286	     97.75180244	   -131.39480782
      0.93368921	   1252.07758668	    237.28725944	     96.91941091	   -131.73488816
      0.93389149	   1251.57434342	    237.58782345	     96.08143950	   -132.07240412
      0.93409377	   1251.05645856	    237.89006195	     95.23788850	   -132.40740631
      0.93429605	   1250.52368405	    238.19399231	     94.38875535	   -132.74010345
      0.93449833	   1249.97576719	    238.49963227	     93.53403414	   -133.07068998
      0.93470061	   1249.41245060	    238.80699997	     92.67371534	   -133.39934719
      0.93488209	   1248.89374791	    239.08424151	     91.89710217	   -133.69269943
      0.93506357	   1248.36224661	    239.36290243	     91.11595989	   -133.98475026
      0.93524504	   1247.81775075	    239.64299656	     90.33027278	   -134.27560649
      0.93542652	   1247.26006109	    239.92453815	     89.54002192	   -134.56536916
      0.93560800	   1246.68897509	    240.20754174	     88.74518517	   -134.85413358
      0.93578947	   1246.10428678	    240.49202222	     87.94573700	   -135.14198960
      0.93597095	   1245.50578672	    240.77799479	     87.14164843	   -135.42902205
      0.93615243	   1244.89326191	    241.06547502	     86.33288698	   -135.71531111
      0.93633391	   1244.26649576	    241.35447882	     85.51941667	   -136.00093265
      0.93651538	   1243.62526801	    241.64502248	     84.70119795	   -136.28595856
      0.93669686	   1242.96935462	    241.93712268	     83.87818779	   -136.57045716
      0.93687834	   1242.29852776	    242.23079650	     83.05033968	   -136.85449343
      0.93705981	   1241.61255567	    242.52606144	     82.21760373	   -137.13812936
      0.93724129	   1240.91120266	    242.82293547	     81.37992671	   -137.42142421
      0.93742277	   1240.19422895	    243.12143699	     80.53725224	   -137.70443486
      0.93760425	   1239.46139064	    243.42158490	     79.68952083	   -137.98721597
      0.93778572	   1238.71243959	    243.72339861	     78.83667010	   -138.26982036
      0.93796720	   1237.94712337	    244.02689806	     77.97863489	   -138.55229927
      0.93814868	   1237.16518514	    244.33210373	     77.11534749	   -138.83470255
      0.93833015	   1236.36636357	    244.63903670	     76.24673778	   -139.11707890
      0.93851163	   1235.55039271	    244.94771865	     75.37273346	   -139.39947609
      0.93869311	   1234.71700194	    245.25817192	     74.49326027	   -139.68194124
      0.93887459	   1233.86591581	    245.57041951	     73.60824219	   -139.96452101
      0.93905606	   1232.99685396	    245.88448513	     72.71760168	   -140.24726185
      0.93923754	   1232.10953098	    246.20039322	     71.82125991	   -140.53021026
      0.93941902	   1231.20365630	    246.51816904	     70.91913703	   -140.81341301
      0.93960049	   1230.27893407	    246.83783864	     70.01115237	   -141.09691737
      0.93978197	   1229.33506298	    247.15942895	     69.09722475	   -141.38077136
      0.93996345	   1228.37173616	    247.48296781	     68.17727267	   -141.66502403
      0.94014493	   1227.38864101	    247.80848404	     67.25121464	   -141.94972565
      0.94030818	   1226.48707882	    248.10303765	     66.41283364	   -142.20627306
      0.94047144	   1225.56902411	    248.39923825	     65.56938606	   -142.46326543
      0.94063470	   1224.63423678	    248.69710893	     64.72081326	   -142.72074244
      0.94079796	   1223.68247250	    248.99667361	     63.86705723	   -142.97874570
      0.94096122	   1222.71348263	    249.29795705	     63.00806078	   -143.23731859
      0.94112448	   1221.72701407	    249.60098487	     62.14376776	   -143.49650639
      0.94128774	   1220.72280915	    249.90578355	     61.27412320	   -143.75635638
      0.94145100	   1219.70060549	    250.21238055	     60.39907349	   -144.01691810
      0.94161426	   1218.66013584	    250.52080426	     59.51856660	   -144.27824349
      0.94177752	   1217.60112791	    250.83108414	     58.63255226	   -144.54038710
      0.94194078	   1216.52330425	    251.14325072	     57.74098217	   -144.80340634
      0.94210404	   1215.42638197	    251.45733564	     56.84381017	   -145.06736168
      0.94226730	   1214.31007267	    251.77337178	     55.94099252	   -145.33231686
      0.94243056	   1213.17408213	    252.09139320	     55.03248811	   -145.59833918
      0.94259382	   1212.01811014	    252.41143534	     54.11825868	   -145.86549969
      0.94275708	   1210.84185026	    252.73353495	     53.19826910	   -146.13387349
      0.94292034	   1209.64498956	    253.05773025	     52.27248766	   -146.40353997
      0.94308360	   1208.42720839	    253.38406096	     51.34088631	   -146.67458310
      0.94324686	   1207.18818003	    253.71256837	     50.40344102	   -146.94709172
      0.94341012	   1205.92757046	    254.04329540	     49.46013210	   -147.22115981
      0.94355596	   1204.78296254	    254.34064114	     48.61252025	   -147.46737863
      0.94370179	   1203.62061218	    254.63982675	     47.76021011	   -147.71499661
      0.94384763	   1202.44026527	    254.94088638	     46.90319790	   -147.96409183
      0.94399347	   1201.24166210	    255.24385543	     46.04148353	   -148.21474680
      0.94413930	   1200.02453720	    255.54877064	     45.17507091	   -148.46704835
      0.94428514	   1198.78861908	    255.85567006	     44.30396824	   -148.72108775
      0.94443098	   1197.53363004	    256.16459312	     43.42818832	   -148.97696088
      0.94457682	   1196.25928582	    256.47558069	     42.54774894	   -149.23476844
      0.94472265	   1194.96529538	    256.78867510	     41.66267322	   -149.49461609
      0.94486849	   1193.65136057	    257.10392020	     40.77299005	   -149.75661470
      0.94501433	   1192.31717580	    257.42136142	     39.87873454	   -150.02088051
      0.94516016	   1190.96242774	    257.74104578	     38.97994853	   -150.28753534
      0.94530600	   1189.58679491	    258.06302198	     38.07668112	   -150.55670675
      0.94545184	   1188.18994738	    258.38734042	     37.16898930	   -150.82852827
      0.94559767	   1186.77154629	    258.71405326	     36.25693865	   -151.10313957
      0.94574351	   1185.33124351	    259.04321444	     35.34060404	   -151.38068660
      0.94587386	   1184.02509968	    259.33953014	     34.51804444	   -151.63136100
      0.94600420	   1182.70091141	    259.63788742	     33.69219851	   -151.88461631
      0.94613455	   1181.35840966	    259.93832849	     32.86314212	   -152.14056973
      0.94626490	   1179.99731824	    260.24089688	     32.03095947	   -152.39934322
      0.94639524	   1178.61735353	    260.54563737	     31.19574379	   -152.66106334
      0.94652559	   1177.21822423	    260.85259601	     30.35759811	   -152.92586128
      0.94665594	   1175.79963099	    261.16182014	     29.51663651	   -153.19387285
      0.94678628	   1174.36126611	    261.47335840	     28.67298468	   -153.46523862
      0.94691663	   1172.90281313	    261.78726073	     27.82678133	   -153.74010392
      0.94704698	   1171.42394649	    262.10357836	     26.97817950	   -154.01861894
      0.94717732	   1169.92433108	    262.42236388	     26.12734795	   -154.30093873
      0.94730767	   1168.40362185	    262.74367118	     25.27447289	   -154.58722330
      0.94743802	   1166.86146334	    263.06755548	     24.41975984	   -154.87763762
      0.94756836	   1165.29748921	    263.39407331	     23.56343578	   -155.17235168
      0.94769871	   1163.71132176	    263.72328254	     22.70575165	   -155.47154049
      0.94782905	   1162.10257138	    264.05524236	     21.84698513	   -155.77538417
      0.94794564	   1160.64422640	    264.35453059	     21.07822830	   -156.05123938
      0.94806222	   1159.16719749	    264.65611185	     20.30909409	   -156.33110302
      0.94817880	   1157.67117963	    264.96003103	     19.53984942	   -156.61511392
      0.94829539	   1156.15585860	    265.26633393	     18.77078795	   -156.90341450
      0.94841197	   1154.62091068	    265.57506714	     18.00223336	   -157.19615060
      0.94852856	   1153.06600223	    265.88627808	     17.23454289	   -157.49347141
      0.94864514	   1151.49078932	    266.20001493	     16.46811160	   -157.79552946
      0.94876172	   1149.89491720	    266.51632667	     15.70337709	   -158.10248065
      0.94887831	   1148.27801989	    266.83526304	     14.94082505	   -158.41448423
      0.94899489	   1146.63971960	    267.15687452	     14.18099556	   -158.73170288
      0.94911147	   1144.97962622	    267.48121234	     13.42449042	   -159.05430269
      0.94922806	   1143.29733677	    267.80832844	     12.67198156	   -159.38245319
      0.94934464	   1141.59243476	    268.13827549	     11.92422078	   -159.71632743
      0.94946122	   1139.86448958	    268.47110683	     11.18205095	   -160.05610198
      0.94957781	   1138.11305580	    268.80687652	     10.44641894	   -160.40195703
      0.94969439	   1136.33767253	    269.14563925	      9.71839046	   -160.75407637
      0.94981097	   1134.53786260	    269.48745037	      8.99916698	   -161.11264755
      0.94992756	   1132.71313183	    269.83236589	      8.29010506	   -161.47786192
      0.95004414	   1130.86296820	    270.18044243	      7.59273799	   -161.84991469
      0.95016072	   1128.98684096	    270.53173721	      6.90879985	   -162.22900509
      0.95024780	   1127.56821156	    270.79627616	      6.40787525	   -162.51698425
      0.95033488	   1126.13437781	    271.06272064	      5.91642417	   -162.80942833
      0.95044326	   1124.32798216	    271.39709092	      5.31945631	   -163.17996067
      0.95055165	   1122.49703154	    271.73454094	      4.74083368	   -163.55795130
      0.95066003	   1120.64100337	    272.07512522	      4.18291520	   -163.94359470
      0.95076842	   1118.75936554	    272.41889590	      3.64830186	   -164.33707146
      0.95087681	   1116.85157028	    272.76590430	      3.13983295	   -164.73855903
      0.95098519	   1114.91705169	    273.11620141	      2.66056490	   -165.14823503
      0.95109358	   1112.95522447	    273.46983800	      2.21372304	   -165.56627831
      0.95120196	   1110.96548294	    273.82686462	      1.80261501	   -165.99286940
      0.95131035	   1108.94720008	    274.18733165	      1.43049276	   -166.42819069
      0.95141874	   1106.89972663	    274.55128924	      1.10035138	   -166.87242672
      0.95152712	   1104.82239015	    274.91878734	      0.81465848	   -167.32576423
      0.95163551	   1102.71449407	    275.28987565	      0.57501942	   -167.78839247
      0.95174389	   1100.57531663	    275.66460363	      0.38180532	   -168.26050334
      0.95185228	   1098.40410993	    276.04302050	      0.23379535	   -168.74229160
      0.95196066	   1096.20009886	    276.42517519	      0.12790889	   -169.23395515
      0.95206905	   1093.96248000	    276.81111638	      0.05910996	   -169.73569526
      0.95217744	   1091.69042052	    277.20089250	      0.02054466	   -170.24771687
      0.95228582	   1089.38305707	    277.59455168	      0.00392066	   -170.77022888
      0.95239421	   1087.03949459	    277.99214183	      0.00007272	   -171.30344455
      0.95250259	   1084.65880507	    278.39371056	      0.00000001	   -171.84758184
      0.95261098	   1082.24002630	    278.79930529	      0.00000001	   -172.40286391
      0.95271936	   1079.78216041	    279.20897321	      0.00000001	   -172.96951962
      0.95282775	   1077.28417246	    279.62276131	      0.00000001	   -173.54778409
      0.95293614	   1074.74498888	    280.04071645	      0.00000000	   -174.13789924
      0.95304452	   1072.16349602	    280.46288531	      0.00000000	   -174.74011427
      0.95315291	   1069.53853852	    280.88931441	      0.00000000	   -175.35468618
      0.95326129	   1066.86891769	    281.32005017	      0.00000000	   -175.98188034
      0.95336968	   1064.15338982	    281.75513886	      0.00000000	   -176.62197106
      0.95347807	   1061.39066416	    282.19462667	      0.00000000	   -177.27524216
      0.95358645	   1058.57940205	    282.63855965	      0.00000000	   -177.94198764
      0.95369484	   1055.71821358	    283.08698381	      0.00000000	   -178.62251231
      0.95380322	   1052.80565649	    283.53994503	      0.00000000	   -179.31713249
      0.95391161	   1049.84023389	    283.99748916	      0.00000000	   -180.02617670
      0.95401999	   1046.82039200	    284.45966198	      0.00000000	   -180.74998649
      0.95412838	   1043.74451787	    284.92650918	      0.00000000	   -181.48891716
      0.95423677	   1040.61093696	    285.39807645	      0.00000000	   -182.24333862
      0.95434515	   1037.41791053	    285.87440938	      0.00000000	   -183.01363625
      0.95445354	   1034.16363301	    286.35555354	      0.00000000	   -183.80021184
      0.95456192	   1030.84622908	    286.84155442	      0.00000000	   -184.60348452
      0.95463114	   1028.69392428	    287.15445900	      0.00000000	   -185.12531312
      0.95470035	   1026.51489771	    287.46931590	      0.00000000	   -185.65381797
      0.95504642	   1015.21390925	    289.07097909	      0.00000000	   -188.38410196
      0.95625245	    970.44825063	    294.92579355	      0.00000000	   -198.55444888
      0.95745848	    917.47345619	    300.98450686	      0.00000000	   -208.64317424
      0.95866452	    857.13335371	    306.96595212	      0.00000000	   -217.49167759
      0.96000372	    783.40526378	    313.20251399	      0.00000000	   -224.81708507
      0.96134292	    704.96830228	    318.71772800	      0.00000000	   -228.72623986
      0.96251120	    634.21797472	    322.75188584	      0.00000000	   -228.96846446
      0.96367948	    562.24907439	    325.94545116	     -0.00000000	   -226.12144076
      0.96484775	    489.85228076	    328.23653780	      0.00000000	   -220.20874488
      0.96601603	    417.89686399	    329.60948587	      0.00000004	   -211.37257768
      0.96718430	    347.38145236	    330.09095535	      0.00000001	   -199.86136594
      0.96835258	    279.41360911	    329.74371353	      0.00000000	   -186.02614597
      0.96977663	    201.72027270	    328.33329205	      0.00000000	   -166.65274033
      0.96991904	    194.34016630	    328.13953244	      0.00000000	   -164.59496755
      0.96999024	    190.67991471	    328.03936265	      0.00000000	   -163.55917201
      0.97034625	    172.68845254	    327.50670594	      0.00000000	   -158.31578559
      0.97036554	    171.72873713	    327.47636953	      0.00000000	   -158.02876989
      0.97046200	    166.95432929	    327.32248282	      0.00000000	   -156.58952033
      0.97047200	    166.46167475	    327.30632039	      0.00000000	   -156.43991828
      0.97048200	    165.96946029	    327.29011907	      0.00000000	   -156.29024410
      0.97049200	    165.47769251	    327.27387902	      0.00000000	   -156.14049643
      0.97050200	    164.98640022	    327.25760053	      0.00000000	   -155.99066744
      0.97051200	    164.49565480	    327.24128430	      0.00000000	   -155.84073692
      0.97052200	    164.00558996	    327.22493156	      0.00000000	   -155.69066659
      0.97053200	    163.51642074	    327.20854432	      0.00000000	   -155.54039465
      0.97054200	    163.02846175	    327.19212545	      0.00000000	   -155.38983067
      0.97055200	    162.54214456	    327.17567899	      0.00000000	   -155.23885065
      0.97056200	    162.05803425	    327.15921021	      0.00000000	   -155.08729246
      0.97057200	    161.57684496	    327.14272588	      0.00000000	   -154.93495154
      0.97058200	    161.09945441	    327.12623437	      0.00000000	   -154.78157697
      0.97059200	    160.62691719	    327.10974587	      0.00000000	   -154.62686788
      0.97060200	    160.16047672	    327.09327252	      0.00000000	   -154.47047036
      0.97061200	    159.70157563	    327.07682856	      0.00000000	   -154.31197475
      0.97062200	    159.25186443	    327.06043045	      0.00000000	   -154.15091355
      0.97063445	    158.70754313	    327.04010323	      0.00000000	   -153.94596072
      0.97064445	    158.28559271	    327.02388027	      0.00000000	   -153.77712833
      0.97065445	    157.87968690	    327.00777313	      0.00000000	   -153.60380068
      0.97066445	    157.49240630	    326.99180867	      0.00000000	   -153.42525591
      0.97067445	    157.12654803	    326.97601627	      0.00000000	   -153.24071433
      0.97068445	    156.78511871	    326.96042775	      0.00000000	   -153.04934101
      0.97069445	    156.47132429	    326.94507732	      0.00000000	   -152.85024937
      0.97070445	    156.18855657	    326.93000138	      0.00000000	   -152.64250571
      0.97071445	    155.94037638	    326.91523834	      0.00000000	   -152.42513473
      0.97072445	    155.73049347	    326.90082841	      0.00000000	   -152.19712602
      0.97073445	    155.56274313	    326.88681325	      0.00000000	   -151.95744157
      0.97074445	    155.44105986	    326.87323564	      0.00000000	   -151.70502401
      0.97075445	    155.36944811	    326.86013909	      0.00000000	   -151.43880585
      0.97076445	    155.35195065	    326.84756736	      0.00000000	   -151.15771921
      0.97077445	    155.39261489	    326.83556399	      0.00000000	   -150.86070622
      0.97078445	    155.49545754	    326.82417179	      0.00000000	   -150.54672977
      0.97079445	    155.66442839	    326.81343227	      0.00000000	   -150.21478445
      0.97080445	    155.90337354	    326.80338510	      0.00000000	   -149.86390753
      0.97081664	    156.29458999	    326.79212929	      0.00000000	   -149.40933337
      0.97082883	    156.80160130	    326.78201852	      0.00000000	   -148.92377203
      0.97084346	    157.57147354	    326.77146730	      0.00000000	   -148.29801919
      0.97086106	    158.74234237	    326.76116859	      0.00000000	   -147.48096399
      0.97087866	    160.19302179	    326.75356095	      0.00000000	   -146.59110546
      0.97089420	    161.71489639	    326.74910969	      0.00000000	   -145.74342323
      0.97090974	    163.46751485	    326.74677487	      0.00000000	   -144.83731373
      0.97092528	    165.45341028	    326.74651207	      0.00000000	   -143.87301138
      0.97094083	    167.67297745	    326.74824405	      0.00000000	   -142.85137078
      0.97095637	    170.12453226	    326.75186251	      0.00000000	   -141.77383029
      0.97097191	    172.80442341	    326.75723086	      0.00000000	   -140.64236058
      0.97098745	    175.70718794	    326.76418765	      0.00000000	   -139.45940152
      0.97100299	    178.82574116	    326.77255056	      0.00000000	   -138.22779117
      0.97101853	    182.15159072	    326.78212075	      0.00000000	   -136.95069039
      0.97103408	    185.67506507	    326.79268719	      0.00000000	   -135.63150652
      0.97104962	    189.38554654	    326.80403105	      0.00000000	   -134.27381897
      0.97106516	    193.27170126	    326.81592970	      0.00000000	   -132.88130927
      0.97108070	    197.32169861	    326.82816044	      0.00000000	   -131.45769721
      0.97109624	    201.52341509	    326.84050376	      0.00000000	   -130.00668438
      0.97111178	    205.86461869	    326.85274609	      0.00000000	   -128.53190574
      0.97112732	    210.33313118	    326.86468209	      0.00000000	   -127.03688943
      0.97114287	    214.91696747	    326.87611638	      0.00000000	   -125.52502453
      0.97115841	    219.60445166	    326.88686486	      0.00000000	   -123.99953652
      0.97117395	    224.38431071	    326.89675558	      0.00000000	   -122.46346951
      0.97118949	    229.24574722	    326.90562925	      0.00000000	   -120.91967466
      0.97120503	    234.17849296	    326.91333941	      0.00000000	   -119.37080388
      0.97122057	    239.17284550	    326.91975238	      0.00000000	   -117.81930790
      0.97123612	    244.21968999	    326.92474695	      0.00000000	   -116.26743806
      0.97125166	    249.31050842	    326.92821391	      0.00000000	   -114.71725092
      0.97126720	    254.43737844	    326.93005555	      0.00000000	   -113.17061514
      0.97128274	    259.59296376	    326.93018491	      0.00000000	   -111.62921994
      0.97129828	    264.77049789	    326.92852514	      0.00000000	   -110.09458474
      0.97131382	    269.96376282	    326.92500877	      0.00000000	   -108.56806951
      0.97132936	    275.16706404	    326.91957691	      0.00000000	   -107.05088544
      0.97134491	    280.37520307	    326.91217858	      0.00000000	   -105.54410577
      0.97136378	    286.69844488	    326.90049000	      0.00000000	   -103.72997126
      0.97138265	    293.01426014	    326.88577267	      0.00000000	   -101.93402613
      0.97140152	    299.31591186	    326.86797347	      0.00000000	   -100.15750609
      0.97142039	    305.59745787	    326.84705020	      0.00000000	    -98.40144355
      0.97143926	    311.85367692	    326.82297026	      0.00000000	    -96.66669038
      0.97145813	    318.07999860	    326.79570932	      0.00000000	    -94.95393885
      0.97147700	    324.27243776	    326.76525024	      0.00000000	    -93.26374069
      0.97150035	    331.88352654	    326.72311367	      0.00000000	    -91.20397967
      0.97152370	    339.43188188	    326.67605334	      0.00000000	    -89.17999244
      0.97154705	    346.91287919	    326.62406981	      0.00000000	    -87.19215224
      0.97157040	    354.32271709	    326.56717205	      0.00000000	    -85.24065309
      0.97159868	    363.19686958	    326.49170865	      0.00000000	    -82.92596665
      0.97162696	    371.95783607	    326.40910002	      0.00000000	    -80.66447799
      0.97165524	    380.60238474	    326.31939423	      0.00000000	    -78.45581329
      0.97168352	    389.12818301	    326.22264646	      0.00000000	    -76.29943137
      0.97171795	    399.34608044	    326.09543409	      0.00000000	    -73.74355848
      0.97175239	    409.38392475	    325.95798972	      0.00000000	    -71.26278181
      0.97178682	    419.24107082	    325.81043654	      0.00000000	    -68.85553887
      0.97182125	    428.91768625	    325.65290183	      0.00000000	    -66.52016073
      0.97186361	    440.57567696	    325.44559745	      0.00000000	    -63.74313310
      0.97190597	    451.96412479	    325.22362842	      0.00000000	    -61.06892814
      0.97194833	    463.08625908	    324.98724159	      0.00000000	    -58.49420585
      0.97199069	    473.94584437	    324.73668413	      0.00000000	    -56.01563938
      0.97204442	    487.34896798	    324.39887568	      0.00000000	    -53.00500313
      0.97209815	    500.34516242	    324.03916606	      0.00000000	    -50.13724060
      0.97215188	    512.94346457	    323.65805192	      0.00000000	    -47.40600863
      0.97221744	    527.79049464	    323.16472078	      0.00000000	    -44.24932255
      0.97228300	    542.07425970	    322.64113502	      0.00000000	    -41.27622239
      0.97234856	    555.80973499	    322.08816725	      0.00000000	    -38.47663120
      0.97243274	    572.66345015	    321.33649191	      0.00000000	    -35.12127974
      0.97251692	    588.66247842	    320.53959133	      0.00000000	    -32.01731863
      0.97260110	    603.82960578	    319.69922453	      0.00000000	    -29.14712696
      0.97270905	    622.09414070	    318.56059774	      0.00000000	    -25.78219598
      0.97281701	    639.05447100	    317.35686307	      0.00000000	    -22.74320059
      0.97292497	    654.73650198	    316.09147352	      0.00000000	    -20.00128911
      0.97303293	    669.16204846	    314.76778092	      0.00000000	    -17.53025068
      0.97316462	    685.08926031	    313.07874893	      0.00000000	    -14.84814938
      0.97329632	    699.22073689	    311.31346699	      0.00000000	    -12.49505972
      0.97342802	    711.61007352	    309.47739100	      0.00000000	    -10.43651851
      0.97355972	    722.32432412	    307.57574449	      0.00000000	     -8.64192104
      0.97372644	    733.61127240	    305.08218291	      0.00000000	     -6.70644013
      0.97389316	    742.52853172	    302.50113090	      0.00000000	     -5.10138761
      0.97411526	    751.07360777	    298.94233886	      0.00000000	     -3.40046757
      0.97429836	    755.56542696	    295.91772176	      0.00000000	     -2.31001938
      0.97448146	    758.03103847	    292.82215787	      0.00000000	     -1.44372785
      0.97466456	    758.71990442	    289.66513491	      0.00000000	     -0.75327599
      0.97484766	    757.85084101	    286.45542482	      0.00000000	     -0.20079994
      0.97503076	    755.60513839	    283.20111754	      0.00000000	      0.24030322
      0.97528524	    750.47381069	    278.61787681	      0.00000000	      0.70043302
      0.97547118	    745.41408535	    275.23406853	      0.00000000	      0.94210498
      0.97565712	    739.36929811	    271.82786517	      0.00000000	      1.11705768
      0.97584307	    732.43687222	    268.40500052	      0.00000000	      1.23537151
      0.97602901	    724.70994850	    264.97067053	      0.00000000	      1.30590014
      0.97621495	    716.28036288	    261.52956653	     -0.00000000	      1.33645255
      0.97640090	    707.23966713	    258.08590789	     -0.00000000	      1.33394528
      0.97658684	    697.67868984	    254.64347417	     -0.00000000	      1.30452461
      0.97677278	    687.68626771	    251.20563666	      0.00000000	      1.25366128
      0.97695872	    677.34770298	    247.77538944	      0.00000000	      1.18622237
      0.97714467	    666.74333095	    244.35537989	     -0.00000000	      1.10652574
      0.97736849	    653.73096489	    240.25556478	     -0.00000000	      0.99970001
      0.97759231	    640.55700972	    236.17746221	      0.00000000	      0.88635125
      0.97791408	    621.53403703	    230.35843808	     -0.00000000	      0.72144688
      0.97815870	    607.14176070	    225.97344173	     -0.00000000	      0.60067111
      0.97840332	    592.90516074	    221.62468955	      0.00000000	      0.48797229
      0.97864793	    578.89183794	    217.31432058	      0.00000000	      0.38596720
      0.97886701	    566.57373123	    213.48795734	      0.00000002	      0.30508711
      0.97908610	    554.50473979	    209.69494446	      0.00000001	      0.23478711
      0.97930518	    542.70561304	    205.93626703	      0.00000001	      0.17522910
      0.97952426	    531.19084113	    202.21281184	      0.00000001	      0.12616217
      0.97974334	    519.96968276	    198.52539017	      0.00000001	      0.08699129
      0.97996242	    509.04707817	    194.87475237	      0.00000000	      0.05684887
      0.98018150	    498.42444777	    191.26159418	      0.00000000	      0.03466707
      0.98027731	    493.87322004	    189.69352166	      0.00000000	      0.02716595
      0.98036868	    489.58552988	    188.20483257	      0.00000000	      0.02112106
      0.98046005	    485.34924956	    186.72285860	      0.00000000	      0.01606523
      0.98053774	    481.78750251	    185.46812187	      0.00000000	      0.01247511
      0.98061543	    478.26230213	    184.21827512	      0.00000000	      0.00947589
      0.98068200	    475.27013165	    183.15110147	      0.00000000	      0.00733295
      0.98074858	    472.30424808	    182.08752840	      0.00000000	      0.00554715
      0.98081515	    469.36434784	    181.02755705	      0.00000000	      0.00408369
      0.98087507	    466.74056879	    180.07673067	      0.00000000	      0.00301394
      0.98093498	    464.13730467	    179.12881984	      0.00000000	      0.00215295
      0.98099489	    461.55427907	    178.18382291	      0.00000000	      0.00147664
      0.98105481	    458.99120042	    177.24173789	      0.00000000	      0.00096142
      0.98111472	    456.44776304	    176.30256273	      0.00000000	      0.00058420
      0.98117463	    453.92364822	    175.36629547	      0.00000000	      0.00032247
      0.98122848	    451.67133256	    174.52731177	      0.00000000	      0.00016768
      0.98128233	    449.43410985	    173.69067475	      0.00000000	      0.00007293
      0.98133618	    447.21172590	    172.85638402	      0.00000000	      0.00002312
      0.98139002	    445.00392059	    172.02443980	      0.00000000	      0.00000357
      0.98144387	    442.81042841	    171.19484300	      0.00000000	      0.00000003
      0.98149772	    440.63097907	    170.36759531	      0.00000000	      0.00000002
      0.98155156	    438.46529809	    169.54269931	      0.00000000	      0.00000002
      0.98160541	    436.31310733	    168.72015860	      0.00000000	      0.00000002
      0.98165926	    434.17412558	    167.89997787	      0.00000000	      0.00000002
      0.98171310	    432.04806911	    167.08216302	      0.00000000	      0.00000002
      0.98176695	    429.93465223	    166.26672119	      0.00000000	      0.00000002
      0.98182080	    427.83358784	    165.45366092	      0.00000000	      0.00000002
      0.98187465	    425.74458797	    164.64299218	      0.00000000	      0.00000002
      0.98192849	    423.66736431	    163.83472648	      0.00000000	      0.00000002
      0.98198234	    421.60162879	    163.02887689	      0.00000000	      0.00000002
      0.98203619	    419.54709405	    162.22545818	      0.00000000	      0.00000002
      0.98209003	    417.50347403	    161.42448682	      0.00000000	      0.00000002
      0.98214388	    415.47048445	    160.62598104	      0.00000000	      0.00000002
      0.98219773	    413.44784332	    159.82996092	      0.00000000	      0.00000002
      0.98225157	    411.43527151	    159.03644839	      0.00000000	      0.00000002
      0.98230542	    409.43249317	    158.24546730	      0.00000000	      0.00000002
      0.98235927	    407.43923629	    157.45704341	      0.00000000	      0.00000002
      0.98241312	    405.45523314	    156.67120447	      0.00000000	      0.00000002
      0.98246696	    403.48022079	    155.88798017	      0.00000000	      0.00000002
      0.98252081	    401.51394151	    155.10740221	      0.00000000	      0.00000002
      0.98257466	    399.55614330	    154.32950428	      0.00000000	      0.00000002
      0.98262850	    397.60658028	    153.55432203	      0.00000000	      0.00000002
      0.98268235	    395.66501313	    152.78189310	      0.00000000	      0.00000002
      0.98273620	    393.73120949	    152.01225708	      0.00000000	      0.00000002
      0.98279004	    391.80494436	    151.24545550	      0.00000000	      0.00000002
      0.98284389	    389.88600051	    150.48153175	      0.00000000	      0.00000002
      0.98289774	    387.97416876	    149.72053111	      0.00000000	      0.00000002
      0.98295159	    386.06924841	    148.96250063	      0.00000000	      0.00000002
      0.98300543	    384.17104749	    148.20748913	      0.00000000	      0.00000002
      0.98305928	    382.27938307	    147.45554711	      0.00000000	      0.00000002
      0.98311313	    380.39408155	    146.70672669	      0.00000000	      0.00000002
      0.98316697	    378.51497888	    145.96108152	      0.00000000	      0.00000002
      0.98322082	    376.64192080	    145.21866670	      0.00000000	      0.00000002
      0.98327467	    374.77476304	    144.47953874	      0.00000000	      0.00000002
      0.98332851	    372.91337146	    143.74375537	      0.00000000	      0.00000002
      0.98338236	    371.05762221	    143.01137553	      0.00000000	      0.00000002
      0.98343621	    369.20740185	    142.28245922	      0.00000000	      0.00000002
      0.98349006	    367.36260742	    141.55706738	      0.00000000	      0.00000002
      0.98354390	    365.52314650	    140.83526183	      0.00000000	      0.00000002
      0.98359775	    363.68893723	    140.11710509	      0.00000000	      0.00000002
      0.98365160	    361.85990833	    139.40266028	      0.00000000	      0.00000002
      0.98370544	    360.03599904	    138.69199101	      0.00000000	      0.00000002
      0.98377119	    357.81602632	    137.82953492	      0.00000000	      0.00000002
      0.98383693	    355.60354022	    136.97291898	      0.00000000	      0.00000002
      0.98390267	    353.39849296	    136.12226016	      0.00000000	      0.00000002
      0.98396841	    351.20085908	    135.27767522	      0.00000000	      0.00000002
      0.98405218	    348.41134533	    134.21047900	      0.00000000	      0.00000002
      0.98413595	    345.63390640	    133.15357103	      0.00000000	      0.00000002
      0.98422011	    342.85596720	    132.10240481	      0.00000000	      0.00000002
      0.98430426	    340.09046070	    131.06209092	      0.00000000	      0.00000002
      0.98437645	    337.72833484	    130.17855512	      0.00000000	      0.00000002
      0.98444864	    335.37565516	    129.30331020	      0.00000000	      0.00000002
      0.98452082	    333.03259798	    128.43649084	      0.00000000	      0.00000002
      0.98458438	    330.97775439	    127.68036999	      0.00000000	      0.00000002
      0.98464794	    328.93067188	    126.93096674	      0.00000000	      0.00000002
      0.98471149	    326.89150999	    126.18836303	      0.00000000	      0.00000002
      0.98477505	    324.86043851	    125.45263591	      0.00000000	      0.00000002
      0.98483861	    322.83763663	    124.72385450	      0.00000000	      0.00000002
      0.98490216	    320.82329193	    124.00208359	      0.00000000	      0.00000002
      0.98495920	    319.02295576	    123.36037695	      0.00000000	      0.00000002
      0.98501624	    317.22973300	    122.72440736	      0.00000000	      0.00000002
      0.98507327	    315.44377276	    122.09421409	      0.00000000	      0.00000002
      0.98513031	    313.66522728	    121.46983385	      0.00000000	      0.00000002
      0.98518734	    311.89425139	    120.85130075	      0.00000000	      0.00000002
      0.98524438	    310.13100197	    120.23864620	      0.00000000	      0.00000002
      0.98530142	    308.37563745	    119.63189888	      0.00000000	      0.00000002
      0.98535845	    306.62831728	    119.03108472	      0.00000000	      0.00000002
      0.98541549	    304.88920146	    118.43622683	      0.00000000	      0.00000002
      0.98547253	    303.15845005	    117.84734552	      0.00000000	      0.00000002
      0.98552956	    301.43622270	    117.26445822	      0.00000000	      0.00000002
      0.98558660	    299.72267822	    116.68757955	      0.00000000	      0.00000002
      0.98564364	    298.01797411	    116.11672125	      0.00000000	      0.00000002
      0.98570067	    296.32226621	    115.55189222	      0.00000000	      0.00000002
      0.98575771	    294.63570825	    114.99309854	      0.00000000	      0.00000002
      0.98581475	    292.95845152	    114.44034346	      0.00000000	      0.00000002
      0.98587178	    291.29064446	    113.89362742	      0.00000000	      0.00000002
      0.98592882	    289.63243239	    113.35294814	      0.00000000	      0.00000002
      0.98598586	    287.98395713	    112.81830059	      0.00000000	      0.00000002
      0.98604289	    286.34535677	    112.28967704	      0.00000000	      0.00000002
      0.98609993	    284.71676532	    111.76706714	      0.00000000	      0.00000002
      0.98615697	    283.09831253	    111.25045795	      0.00000000	      0.00000002
      0.98621400	    281.49012360	    110.73983398	      0.00000000	      0.00000002
      0.98627104	    279.89231898	    110.23517725	      0.00000000	      0.00000002
      0.98632808	    278.30501419	    109.73646737	      0.00000000	      0.00000002
      0.98638511	    276.72831961	    109.24368160	      0.00000000	      0.00000002
      0.98644215	    275.16234036	    108.75679487	      0.00000000	      0.00000002
      0.98649919	    273.60717612	    108.27577991	      0.00000000	      0.00000002
      0.98655622	    272.06292102	    107.80060730	      0.00000000	      0.00000002
      0.98661326	    270.52966357	    107.33124550	      0.00000000	      0.00000002
      0.98667030	    269.00748651	    106.86766098	      0.00000000	      0.00000002
      0.98672733	    267.49646678	    106.40981827	      0.00000000	      0.00000002
      0.98678437	    265.99667545	    105.95768001	      0.00000000	      0.00000002
      0.98684141	    264.50817770	    105.51120707	      0.00000000	      0.00000002
      0.98689844	    263.03103274	    105.07035859	      0.00000000	      0.00000002
      0.98695548	    261.56529386	    104.63509208	      0.00000000	      0.00000002
      0.98701252	    260.11100839	    104.20536349	      0.00000000	      0.00000002
      0.98706955	    258.66821773	    103.78112725	      0.00000000	      0.00000002
      0.98712659	    257.23695736	    103.36233640	      0.00000000	      0.00000002
      0.98718362	    255.81725690	    102.94894264	      0.00000000	      0.00000002
      0.98724066	    254.40914015	    102.54089640	      0.00000000	      0.00000002
      0.98729770	    253.01262514	    102.13814689	      0.00000000	      0.00000002
      0.98735473	    251.62772421	    101.74064225	      0.00000000	      0.00000002
      0.98741177	    250.25444406	    101.34832953	      0.00000000	      0.00000002
      0.98746881	    248.89278589	    100.96115481	      0.00000000	      0.00000002
      0.98752584	    247.54274543	    100.57906326	      0.00000000	      0.00000002
      0.98758288	    246.20431311	    100.20199922	      0.00000000	      0.00000002
      0.98763992	    244.87747410	     99.82990623	      0.00000000	      0.00000002
      0.98769695	    243.56220846	     99.46272714	      0.00000000	      0.00000002
      0.98775399	    242.25849129	     99.10040413	      0.00000000	      0.00000002
      0.98781103	    240.96629277	     98.74287881	      0.00000000	      0.00000002
      0.98786806	    239.68557839	     98.39009226	      0.00000000	      0.00000002
      0.98792510	    238.41630902	     98.04198509	      0.00000000	      0.00000002
      0.98798214	    237.15844106	     97.69849750	      0.00000000	      0.00000002
      0.98803917	    235.91192660	     97.35956934	      0.00000000	      0.00000002
      0.98809621	    234.67671355	     97.02514015	      0.00000000	      0.00000002
      0.98815325	    233.45274580	     96.69514925	      0.00000000	      0.00000002
      0.98821028	    232.23996333	     96.36953572	      0.00000000	      0.00000002
      0.98827878	    230.79818184	     95.98419384	      0.00000000	      0.00000002
      0.98834728	    229.37232301	     95.60497125	      0.00000000	      0.00000002
      0.98841577	    227.96226264	     95.23176197	      0.00000000	      0.00000002
      0.98848427	    226.56786980	     94.86445998	      0.00000000	      0.00000002
      0.98855277	    225.18900731	     94.50295942	      0.00000000	      0.00000002
      0.98862127	    223.82553205	     94.14715464	      0.00000000	      0.00000002
      0.98868976	    222.47729539	     93.79694029	      0.00000000	      0.00000002
      0.98875826	    221.14414353	     93.45221137	      0.00000000	      0.00000002
      0.98882676	    219.82591789	     93.11286356	      0.00000000	      0.00000002
      0.98889526	    218.52245547	     92.77879291	      0.00000000	      0.00000002
      0.98896375	    217.23358924	     92.44989620	      0.00000000	      0.00000002
      0.98903225	    215.95914843	     92.12607090	      0.00000000	      0.00000002
      0.98910075	    214.69895894	     91.80721529	      0.00000000	      0.00000002
      0.98918307	    213.20295585	     91.43041918	      0.00000000	      0.00000002
      0.98926540	    211.72697082	     91.06048294	      0.00000000	      0.00000002
      0.98934773	    210.27068651	     90.69723520	      0.00000000	      0.00000002
      0.98943005	    208.83378156	     90.34050679	      0.00000000	      0.00000002
      0.98951238	    207.41593132	     89.99013080	      0.00000000	      0.00000002
      0.98959470	    206.01680861	     89.64594270	      0.00000000	      0.00000002
      0.98967703	    204.63608438	     89.30778048	      0.00000000	      0.00000002
      0.98975936	    203.27342837	     88.97548465	      0.00000000	      0.00000002
      0.98984168	    201.92850973	     88.64889839	      0.00000000	      0.00000002
      0.98994298	    200.29761311	     88.25468365	      0.00000000	      0.00000002
      0.99004427	    198.69245162	     87.86859771	      0.00000000	      0.00000002
      0.99014556	    197.11241299	     87.49036578	      0.00000000	      0.00000002
      0.99024685	    195.55688904	     87.11971967	      0.00000000	      0.00000002
      0.99034814	    194.02527686	     86.75639786	      0.00000000	      0.00000002
      0.99047155	    192.19062461	     86.32325914	      0.00000000	      0.00000002
      0.99059497	    190.38952007	     85.90016821	      0.00000000	      0.00000002
      0.99071838	    188.62091833	     85.48669288	      0.00000000	      0.00000002
      0.99087559	    186.41341716	     84.97324982	      0.00000000	      0.00000002
      0.99103280	    184.25493657	     84.47390708	      0.00000000	      0.00000002
      0.99119558	    182.06949301	     83.97088732	      0.00000000	      0.00000002
      0.99135837	    179.93232351	     83.48130744	      0.00000000	      0.00000002
      0.99150402	    178.05923304	     83.05398076	      0.00000000	      0.00000002
      0.99164968	    176.22172668	     82.63624546	      0.00000000	      0.00000002
      0.99179534	    174.41844244	     82.22759084	      0.00000000	      0.00000002
      0.99194099	    172.64807274	     81.82753169	     -0.00000000	      0.00000002
      0.99208665	    170.90936536	     81.43560750	      0.00000000	      0.00000002
      0.99223231	    169.20112271	     81.05138161	      0.00000000	      0.00000002
      0.99237796	    167.52220109	     80.67444037	     -0.00000000	      0.00000002
      0.99252362	    165.87150967	     80.30439232	      0.00000000	      0.00000002
      0.99266928	    164.24800932	     79.94086727	      0.00000000	      0.00000002
      0.99281493	    162.65071118	     79.58351542	     -0.00000000	      0.00000002
      0.99296059	    161.07867516	     79.23200654	     -0.00000000	      0.00000002
      0.99310625	    159.53100831	     78.88602904	     -0.00000000	      0.00000104
      0.99325190	    158.00686311	     78.54528917	      0.00000000	      0.00006442
      0.99339756	    156.50543566	     78.20951014	      0.00000000	      0.00035175
      0.99354322	    155.02596390	     77.87843130	      0.00000000	      0.00104682
      0.99368887	    153.56772569	     77.55180734	     -0.00000000	      0.00234720
      0.99383453	    152.13003707	     77.22940752	      0.00000000	      0.00446258
      0.99398019	    150.71225039	     76.91101491	     -0.00000000	      0.00761240
      0.99412584	    149.31375253	     76.59642562	      0.00000000	      0.01202292
      0.99427150	    147.93396317	     76.28544817	      0.00000000	      0.01792341
      0.99441716	    146.57233309	     75.97790275	      0.00000000	      0.02554177
      0.99456281	    145.22834246	     75.67362059	     -0.00000000	      0.03509945
      0.99470847	    143.90149931	     75.37244337	      0.00000000	      0.04680592
      0.99485413	    142.59133791	     75.07422258	      0.00000000	      0.06085282
      0.99499978	    141.29741736	     74.77881897	     -0.00000000	      0.07740801
      0.99514544	    140.01932010	     74.48610204	     -0.00000000	      0.09660985
      0.99532203	    138.49045424	     74.13465042	      0.00000000	      0.12358458
      0.99549862	    136.98360158	     73.78676564	     -0.00000000	      0.15470544
      0.99567521	    135.49813940	     73.44226040	      0.00000000	      0.18998476
      0.99585180	    134.03348362	     73.10096175	     -0.00000000	      0.22933616
      0.99602839	    132.58908589	     72.76271008	     -0.00000000	      0.27257396
      0.99625195	    130.78872810	     72.33862366	      0.00000000	      0.33243976
      0.99647551	    129.01904064	     71.91891295	      0.00000000	      0.39731005
      0.99677460	    126.69790819	     71.36383162	      0.00000000	      0.49024621
      0.99700340	    124.95699283	     70.94386337	      0.00000000	      0.56460391
      0.99723220	    123.24527684	     70.52770760	      0.00000000	      0.64040070
      0.99746100	    121.56200030	     70.11517827	      0.00000001	      0.71636406
      0.99766176	    120.10784934	     69.75605309	      0.00000001	      0.78218445
      0.99786252	    118.67459882	     69.39948904	      0.00000000	      0.84641132
      0.99806329	    117.26182361	     69.04539322	      0.00000000	      0.90833896
      0.99826405	    115.86912134	     68.69368114	      0.00000000	      0.96734303
      0.99846481	    114.49611032	     68.34427597	      0.00000000	      1.02288768
      0.99866557	    113.14242776	     67.99710782	      0.00000000	      1.07452852
      0.99884404	    111.95503510	     67.69032335	      0.00000000	      1.11686865
      0.99902251	    110.78241064	     67.38521558	      0.00000000	      1.15565312
      0.99920097	    109.62433116	     67.08174704	      0.00000000	      1.19074329
      0.99937944	    108.48058188	     66.77988334	      0.00000000	      1.22204840
      0.99955790	    107.35095579	     66.47959285	      0.00000000	      1.24952131
      0.99973637	    106.23525300	     66.18084654	      0.00000000	      1.27315403
      0.99991484	    105.13328023	     65.88361773	      0.00000000	      1.29297318
      1.00009330	    104.04485030	     65.58788188	      0.00000000	      1.30903548
      1.00027177	    102.96978168	     65.29361645	      0.00000000	      1.32142346
      1.00045023	    101.90789807	     65.00080071	      0.00000000	      1.33024133
      1.00062870	    100.85902799	     64.70941558	      0.00000000	      1.33561123
      1.00080717	     99.82300449	     64.41944351	      0.00000000	      1.33766973
      1.00098563	     98.79966474	     64.13086833	      0.00000000	      1.33656473
      1.00116410	     97.78884982	     63.84367515	      0.00000000	      1.33245259
      1.00134256	     96.79040441	     63.55785021	      0.00000000	      1.32549571
      1.00152103	     95.80417654	     63.27338083	      0.00000000	      1.31586033
      1.00169950	     94.83001737	     62.99025529	      0.00000000	      1.30371462
      1.00187796	     93.86778101	     62.70846275	      0.00000000	      1.28922708
      1.00205643	     92.91732429	     62.42799313	      0.00000000	      1.27256512
      1.00223489	     91.97850664	     62.14883713	      0.00000000	      1.25389394
      1.00241336	     91.05118987	     61.87098608	      0.00000000	      1.23337550
      1.00259183	     90.13523808	     61.59443189	      0.00000000	      1.21116777
      1.00277029	     89.23051754	     61.31916705	      0.00000000	      1.18742405
      1.00294876	     88.33689651	     61.04518451	      0.00000000	      1.16229243
      1.00312722	     87.45424519	     60.77247767	      0.00000000	      1.13591545
      1.00330569	     86.58243561	     60.50104033	      0.00000000	      1.10842974
      1.00348416	     85.72134151	     60.23086666	      0.00000000	      1.07996587
      1.00366262	     84.87083831	     59.96195114	      0.00000000	      1.05064816
      1.00384109	     84.03080300	     59.69428853	      0.00000000	      1.02059464
      1.00401955	     83.20111408	     59.42787388	      0.00000000	      0.98991706
      1.00419802	     82.38165153	     59.16270244	      0.00000000	      0.95872085
      1.00437648	     81.57229670	     58.89876970	      0.00000000	      0.92710529
      1.00455495	     80.77293230	     58.63607130	      0.00000000	      0.89516353
      1.00473342	     79.98344236	     58.37460307	      0.00000000	      0.86298278
      1.00491188	     79.20371217	     58.11436096	      0.00000000	      0.83064443
      1.00509035	     78.43362823	     57.85534108	      0.00000000	      0.79822426
      1.00526881	     77.67307825	     57.59753961	      0.00000000	      0.76579259
      1.00544728	     76.92195111	     57.34095286	      0.00000000	      0.73341452
      1.00562575	     76.18013682	     57.08557720	      0.00000000	      0.70115008
      1.00580421	     75.44752651	     56.83140909	      0.00000000	      0.66905450
      1.00598268	     74.72401237	     56.57844503	      0.00000000	      0.63717841
      1.00616114	     74.00948771	     56.32668159	      0.00000000	      0.60556804
      1.00633961	     73.30384685	     56.07611537	      0.00000000	      0.57426542
      1.00651808	     72.60698515	     55.82674302	      0.00000000	      0.54330865
      1.00669654	     71.91879900	     55.57856119	      0.00000000	      0.51273207
      1.00687501	     71.23918580	     55.33156657	      0.00000000	      0.48256647
      1.00705347	     70.56804392	     55.08575587	      0.00000000	      0.45283932
      1.00723194	     69.90527272	     54.84112580	      0.00000000	      0.42357494
      1.00741041	     69.25077254	     54.59767308	      0.00000000	      0.39479465
      1.00758887	     68.60444467	     54.35539441	      0.00000000	      0.36651714
      1.00776734	     67.96619135	     54.11428654	      0.00000000	      0.33875838
      1.00794580	     67.33591576	     53.87434615	      0.00000000	      0.31153199
      1.00812427	     66.71352203	     53.63556997	      0.00000000	      0.28484931
      1.00830274	     66.09891520	     53.39795467	      0.00000000	      0.25871962
      1.00848120	     65.49200124	     53.16149695	      0.00000000	      0.23315026
      1.00865967	     64.89268703	     52.92619346	      0.00000000	      0.20814676
      1.00883813	     64.30088038	     52.69204087	      0.00000000	      0.18371301
      1.00901660	     63.71648997	     52.45903580	      0.00000000	      0.15985136
      1.00919507	     63.13942540	     52.22717486	      0.00000000	      0.13656277
      1.00937353	     62.56959716	     51.99645466	      0.00000000	      0.11384688
      1.00955200	     62.00691663	     51.76687177	      0.00000000	      0.09170220
      1.00973046	     61.45129606	     51.53842274	      0.00000000	      0.07012612
      1.00990893	     60.90264860	     51.31110411	      0.00000000	      0.04911509
      1.01008739	     60.36088826	     51.08491240	      0.00000000	      0.02866466
      1.01026586	     59.82592993	     50.85984408	      0.00000000	      0.00876955
      1.01044433	     59.29768935	     50.63589564	      0.00000000	     -0.01057613
      1.01062279	     58.77608314	     50.41306352	      0.00000000	     -0.02937920
      1.01080126	     58.26102877	     50.19134415	      0.00000000	     -0.04764701
      1.01097972	     57.75244455	     49.97073393	      0.00000000	     -0.06538741
      1.01115819	     57.25024967	     49.75122925	      0.00000000	     -0.08260866
      1.01133666	     56.75436412	     49.53282648	      0.00000000	     -0.09931935
      1.01151512	     56.26470878	     49.31552195	      0.00000000	     -0.11552841
      1.01169359	     55.78120532	     49.09931199	      0.00000000	     -0.13124498
      1.01187205	     55.30377628	     48.88419290	      0.00000000	     -0.14647846
      1.01205052	     54.83234499	     48.67016097	      0.00000000	     -0.16123840
      1.01222899	     54.36683563	     48.45721247	      0.00000000	     -0.17553451
      1.01240745	     53.90717319	     48.24534364	      0.00000000	     -0.18937661
      1.01258592	     53.45328348	     48.03455072	      0.00000000	     -0.20277457
      1.01276438	     53.00509309	     47.82482991	      0.00000000	     -0.21573835
      1.01294285	     52.56252945	     47.61617743	      0.00000000	     -0.22827793
      1.01312132	     52.12552077	     47.40858944	      0.00000000	     -0.24040334
      1.01329978	     51.69399606	     47.20206211	      0.00000000	     -0.25212444
      1.01347825	     51.26788511	     46.99659160	      0.00000000	     -0.26345119
      1.01365671	     50.84711851	     46.79217405	      0.00000000	     -0.27439347
      1.01383518	     50.43162761	     46.58880557	      0.00000000	     -0.28496107
      1.01401365	     50.02134455	     46.38648229	      0.00000000	     -0.29516371
      1.01419211	     49.61620224	     46.18520030	      0.00000000	     -0.30501101
      1.01437058	     49.21613433	     45.98495569	      0.00000000	     -0.31451247
      1.01454904	     48.82107526	     45.78574453	      0.00000000	     -0.32367748
      1.01472751	     48.43096021	     45.58756290	      0.00000000	     -0.33251530
      1.01490598	     48.04572510	     45.39040685	      0.00000000	     -0.34103506
      1.01508444	     47.66530661	     45.19427243	      0.00000000	     -0.34924573
      1.01526291	     47.28964213	     44.99915567	      0.00000000	     -0.35715615
      1.01544137	     46.91866981	     44.80505262	      0.00000000	     -0.36477499
      1.01561984	     46.55232850	     44.61195929	      0.00000000	     -0.37211076
      1.01579830	     46.19055780	     44.41987171	      0.00000000	     -0.37917182
      1.01597677	     45.83329800	     44.22878587	      0.00000000	     -0.38596635
      1.01615524	     45.48049010	     44.03869780	      0.00000000	     -0.39250237
      1.01633370	     45.13207582	     43.84960348	      0.00000000	     -0.39878773
      1.01651217	     44.78799757	     43.66149891	      0.00000000	     -0.40483009
      1.01669063	     44.44819843	     43.47438009	      0.00000000	     -0.41063697
      1.01686910	     44.11262220	     43.28824300	      0.00000000	     -0.41621569
      1.01704757	     43.78121333	     43.10308363	      0.00000000	     -0.42157341
      1.01722603	     43.45391697	     42.91889795	      0.00000000	     -0.42671710
      1.01740450	     43.13067892	     42.73568195	      0.00000000	     -0.43165359
      1.01758296	     42.81144564	     42.55343160	      0.00000000	     -0.43638951
      1.01776143	     42.49616427	     42.37214287	      0.00000000	     -0.44093133
      1.01793990	     42.18478256	     42.19181176	      0.00000000	     -0.44528535
      1.01811836	     41.87724895	     42.01243421	      0.00000000	     -0.44945772
      1.01829683	     41.57351248	     41.83400622	      0.00000000	     -0.45345440
      1.01847529	     41.27352285	     41.65652376	      0.00000000	     -0.45728120
      1.01865376	     40.97723036	     41.47998280	      0.00000000	     -0.46094379
      1.01883223	     40.68458595	     41.30437931	      0.00000000	     -0.46444764
      1.01901069	     40.39554118	     41.12970928	      0.00000000	     -0.46779811
      1.01918916	     40.11004818	     40.95596869	      0.00000000	     -0.47100037
      1.01936762	     39.82805973	     40.78315351	      0.00000000	     -0.47405947
      1.01954609	     39.54952918	     40.61125973	      0.00000000	     -0.47698030
      1.01972456	     39.27441047	     40.44028334	      0.00000000	     -0.47976761
      1.01990302	     39.00265814	     40.27022034	      0.00000000	     -0.48242601
      1.02008149	     38.73422729	     40.10106670	      0.00000000	     -0.48495996
      1.02025995	     38.46907360	     39.93281844	      0.00000000	     -0.48737381
      1.02043842	     38.20715332	     39.76547155	      0.00000000	     -0.48967176
      1.02061689	     37.94842325	     39.59902204	      0.00000000	     -0.49185789
      1.02079535	     37.69284076	     39.43346593	      0.00000000	     -0.49393614
      1.02097382	     37.44036377	     39.26879922	      0.00000000	     -0.49591035
      1.02115228	     37.19095071	     39.10501795	      0.00000000	     -0.49778423
      1.02133075	     36.94456059	     38.94211813	      0.00000000	     -0.49956137
      1.02150922	     36.70115293	     38.78009580	      0.00000000	     -0.50124525
      1.02168768	     36.46068778	     38.61894700	      0.00000000	     -0.50283923
      1.02186615	     36.22312570	     38.45866778	      0.00000000	     -0.50434659
      1.02204461	     35.98842777	     38.29925419	      0.00000000	     -0.50577048
      1.02222308	     35.75655559	     38.14070229	      0.00000000	     -0.50711395
      1.02240154	     35.52747126	     37.98300814	      0.00000000	     -0.50837996
      1.02258001	     35.30113736	     37.82616782	      0.00000000	     -0.50957137
      1.02275848	     35.07751697	     37.67017741	      0.00000000	     -0.51069095
      1.02293694	     34.85657366	     37.51503300	      0.00000000	     -0.51174137
      1.02311541	     34.63827149	     37.36073068	      0.00000000	     -0.51272522
      1.02329387	     34.42257498	     37.20726656	      0.00000000	     -0.51364500
      1.02347234	     34.20944911	     37.05463675	      0.00000000	     -0.51450313
      1.02365081	     33.99885935	     36.90283738	      0.00000000	     -0.51530195
      1.02382927	     33.79077161	     36.75186457	      0.00000000	     -0.51604372
      1.02400774	     33.58515226	     36.60171446	      0.00000000	     -0.51673062
      1.02418620	     33.38196812	     36.45238321	      0.00000000	     -0.51736476
      1.02436467	     33.18118645	     36.30386696	      0.00000000	     -0.51794817
      1.02454314	     32.98277495	     36.15616188	      0.00000000	     -0.51848283
      1.02472160	     32.78670174	     36.00926415	      0.00000000	     -0.51897064
      1.02490007	     32.59293538	     35.86316996	      0.00000000	     -0.51941344
      1.02507853	     32.40144485	     35.71787550	      0.00000000	     -0.51981299
      1.02529305	     32.17424229	     35.54428477	      0.00000000	     -0.52023845
      1.02550757	     31.95023085	     35.37183738	      0.00000000	     -0.52060676
      1.02566305	     31.78983160	     35.24755722	      0.00000000	     -0.52083956
      1.02586026	     31.58872645	     35.09077742	      0.00000000	     -0.52109530
      1.02605747	     31.39020488	     34.93494937	      0.00000000	     -0.52130867
      1.02624169	     31.20706541	     34.79024509	      0.00000000	     -0.52147139
      1.02642590	     31.02611608	     34.64636277	      0.00000000	     -0.52160030
      1.02662839	     30.82971665	     34.48915819	      0.00000000	     -0.52170470
      1.02683087	     30.63588663	     34.33293628	      0.00000000	     -0.52177184
      1.02701302	     30.46367994	     34.19323375	      0.00000000	     -0.52180186
      1.02719517	     30.29349297	     34.05431822	      0.00000000	     -0.52180439
      1.02739826	     30.10609114	     33.90035785	      0.00000000	     -0.52177626
      1.02760135	     29.92112770	     33.74736554	      0.00000000	     -0.52171703
      1.02777313	     29.76655615	     33.61871169	      0.00000000	     -0.52164380
      1.02798086	     29.58190692	     33.46405508	      0.00000000	     -0.52152826
      1.02818858	     29.39969845	     33.31039512	      0.00000000	     -0.52138458
      1.02833071	     29.27641372	     33.20582839	      0.00000000	     -0.52127083
      1.02854103	     29.09601343	     33.05193599	      0.00000000	     -0.52108053
      1.02875136	     28.91801119	     32.89904964	      0.00000000	     -0.52086526
      1.02890921	     28.78597075	     32.78496308	      0.00000000	     -0.52068812
      1.02906706	     28.65524405	     32.67143747	      0.00000000	     -0.52049820
      1.02925437	     28.50180654	     32.53745178	      0.00000000	     -0.52025702
      1.02944168	     28.35017151	     32.40424842	      0.00000000	     -0.51999946
      1.02962329	     28.20484615	     32.27583980	      0.00000000	     -0.51973487
      1.02980490	     28.06116882	     32.14815912	      0.00000000	     -0.51945637
      1.03000188	     27.90717109	     32.01049300	      0.00000000	     -0.51913939
      1.03019886	     27.75505746	     31.87367420	      0.00000000	     -0.51880769
      1.03035655	     27.63462135	     31.76475052	      0.00000000	     -0.51853211
      1.03056616	     27.47635260	     31.62079840	      0.00000000	     -0.51815269
      1.03077577	     27.32012832	     31.47779064	      0.00000000	     -0.51775916
      1.03093793	     27.20065656	     31.36780451	      0.00000000	     -0.51744559
      1.03110008	     27.08237455	     31.25837763	      0.00000000	     -0.51712448
      1.03127725	     26.95448464	     31.13945547	      0.00000000	     -0.51676546
      1.03145441	     26.82797950	     31.02119460	      0.00000000	     -0.51639835
      1.03164639	     26.69244016	     30.89378917	      0.00000000	     -0.51599193
      1.03183837	     26.55848235	     30.76715214	      0.00000000	     -0.51557710
      1.03198517	     26.45710875	     30.67083883	      0.00000000	     -0.51525456
      1.03219764	     26.31196982	     30.53221758	      0.00000000	     -0.51478000
      1.03241011	     26.16868921	     30.39452284	      0.00000000	     -0.51429691
      1.03255015	     26.07526069	     30.30427685	      0.00000000	     -0.51397419
      1.03269018	     25.98261827	     30.21442926	      0.00000000	     -0.51364821
      1.03287812	     25.85950754	     30.09447092	      0.00000000	     -0.51320592
      1.03306605	     25.73777892	     29.97522356	      0.00000000	     -0.51275847
      1.03322836	     25.63374531	     29.87280429	      0.00000000	     -0.51236819
      1.03342783	     25.50727432	     29.74766157	      0.00000000	     -0.51188404
      1.03366832	     25.35677335	     29.59782461	      0.00000000	     -0.51129424
      1.03390881	     25.20840638	     29.44912584	      0.00000000	     -0.51069844
      1.03406000	     25.11620794	     29.35622215	      0.00000000	     -0.51032112
      1.03424385	     25.00519974	     29.24385268	      0.00000000	     -0.50985971
      1.03448763	     24.85983824	     29.09585400	      0.00000000	     -0.50924389
      1.03464183	     24.76896157	     29.00283225	      0.00000000	     -0.50885228
      1.03479603	     24.67890171	     28.91026556	      0.00000000	     -0.50845924
      1.03495023	     24.58964860	     28.81815181	      0.00000000	     -0.50806490
      1.03513424	     24.48418326	     28.70881926	      0.00000000	     -0.50759282
      1.03531825	     24.37983848	     28.60012543	      0.00000000	     -0.50711930
      1.03547962	     24.28924670	     28.50533229	      0.00000000	     -0.50670307
      1.03568182	     24.17691344	     28.38723585	      0.00000000	     -0.50618039
      1.03593360	     24.03885091	     28.24124299	      0.00000000	     -0.50552820
      1.03620115	     23.89430445	     28.08738276	      0.00000000	     -0.50483401
      1.03633136	     23.82475464	     28.01297904	      0.00000000	     -0.50449592
      1.03648770	     23.74192384	     27.92405001	      0.00000000	     -0.50408985
      1.03669387	     23.63381385	     27.80745735	      0.00000000	     -0.50355434
      1.03690004	     23.52695770	     27.69163084	      0.00000000	     -0.50301899
      1.03704099	     23.45461637	     27.61288262	      0.00000000	     -0.50265319
      1.03718194	     23.38284626	     27.53448886	      0.00000000	     -0.50228763
      1.03734957	     23.29822787	     27.44171650	      0.00000000	     -0.50185328
      1.03756026	     23.19299417	     27.32581906	      0.00000000	     -0.50130812
      1.03784263	     23.05388309	     27.17171355	      0.00000000	     -0.50057911
      1.03797238	     22.99068946	     27.10136899	      0.00000000	     -0.50024486
      1.03812949	     22.91477392	     27.01657966	      0.00000000	     -0.49984082
      1.03832465	     22.82138548	     26.91184962	      0.00000000	     -0.49934008
      1.03853369	     22.72246321	     26.80039847	      0.00000000	     -0.49880529
      1.03874273	     22.62466830	     26.68969356	      0.00000000	     -0.49827224
      1.03888756	     22.55756299	     26.61342581	      0.00000000	     -0.49790403
      1.03903240	     22.49098503	     26.53751256	      0.00000000	     -0.49753675
      1.03919786	     22.41556059	     26.45121586	      0.00000000	     -0.49711837
      1.03940636	     22.32148359	     26.34313456	      0.00000000	     -0.49659315
      1.03960562	     22.23255661	     26.24051486	      0.00000000	     -0.49609330
      1.03980488	     22.14457780	     26.13855209	      0.00000000	     -0.49559561
      1.03996159	     22.07604230	     26.05881984	      0.00000000	     -0.49520578
      1.04011830	     22.00807835	     25.97948964	      0.00000000	     -0.49481738
      1.04029074	     21.93395061	     25.89266467	      0.00000000	     -0.49439174
      1.04046317	     21.86049877	     25.80632175	      0.00000000	     -0.49396792
      1.04063221	     21.78913914	     25.72214141	      0.00000000	     -0.49355428
      1.04080126	     21.71841338	     25.63841966	      0.00000000	     -0.49314249
      1.04097100	     21.64802749	     25.55481286	      0.00000000	     -0.49273092
      1.04114074	     21.57826540	     25.47166378	      0.00000000	     -0.49232130
      1.04130793	     21.51015216	     25.39020635	      0.00000000	     -0.49191977
      1.04147512	     21.44262976	     25.30918859	      0.00000000	     -0.49152021
      1.04164216	     21.37575374	     25.22868293	      0.00000000	     -0.49112302
      1.04180920	     21.30945362	     25.14861178	      0.00000000	     -0.49072785
      1.04197465	     21.24434704	     25.06972990	      0.00000000	     -0.49033849
      1.04214010	     21.17979227	     24.99127006	      0.00000000	     -0.48995116
      1.04230567	     21.11573701	     24.91317332	      0.00000000	     -0.48956563
      1.04247124	     21.05222158	     24.83549508	      0.00000000	     -0.48918219
      1.04263546	     20.98974965	     24.75885889	      0.00000000	     -0.48880398
      1.04279969	     20.92779660	     24.68263039	      0.00000000	     -0.48842786
      1.04296415	     20.86626705	     24.60669614	      0.00000000	     -0.48805333
      1.04312862	     20.80524604	     24.53116678	      0.00000000	     -0.48768095
      1.04329309	     20.74472856	     24.45604043	      0.00000000	     -0.48731075
      1.04345756	     20.68470801	     24.38131498	      0.00000000	     -0.48694273
      1.04362202	     20.62517959	     24.30698859	      0.00000000	     -0.48657694
      1.04378649	     20.56613676	     24.23305917	      0.00000000	     -0.48621335
      1.04395096	     20.50757498	     24.15952489	      0.00000000	     -0.48585201
      1.04411543	     20.44948769	     24.08638365	      0.00000000	     -0.48549291
      1.04427989	     20.39187069	     24.01363370	      0.00000000	     -0.48513608
      1.04444436	     20.33471734	     23.94127290	      0.00000000	     -0.48478152
      1.04460883	     20.27802384	     23.86929955	      0.00000000	     -0.48442925
      1.04477329	     20.22178336	     23.79771151	      0.00000000	     -0.48407926
      1.04491350	     20.17419476	     23.73698718	      0.00000000	     -0.48378274
      1.04505370	     20.12692869	     23.67654032	      0.00000000	     -0.48348788
      1.04523584	     20.06600582	     23.59843012	      0.00000000	     -0.48310738
      1.04541797	     20.00561547	     23.52078367	      0.00000000	     -0.48272971
      1.04555166	     19.96162175	     23.46408083	      0.00000000	     -0.48245432
      1.04568536	     19.91790871	     23.40762549	      0.00000000	     -0.48218047
      1.04586961	     19.85812174	     23.33022542	      0.00000000	     -0.48180559
      1.04605386	     19.79885665	     23.25329097	      0.00000000	     -0.48143366
      1.04618810	     19.75600423	     23.19753145	      0.00000000	     -0.48116456
      1.04632233	     19.71342273	     23.14201670	      0.00000000	     -0.48089701
      1.04650685	     19.65533067	     23.06610640	      0.00000000	     -0.48053183
      1.04669137	     19.59773971	     22.99065416	      0.00000000	     -0.48016961
      1.04682115	     19.55753025	     22.93785720	      0.00000000	     -0.47991663
      1.04695093	     19.51756332	     22.88528469	      0.00000000	     -0.47966512
      1.04713592	     19.46101214	     22.81073642	      0.00000000	     -0.47930919
      1.04732090	     19.40494362	     22.73663986	      0.00000000	     -0.47895624
      1.04745064	     19.36590539	     22.68494023	      0.00000000	     -0.47871050
      1.04758038	     19.32709944	     22.63346066	      0.00000000	     -0.47846622
      1.04776611	     19.27195011	     22.56014932	      0.00000000	     -0.47811912
      1.04795183	     19.21726706	     22.48728469	      0.00000000	     -0.47777502
      1.04807678	     19.18073731	     22.43851241	      0.00000000	     -0.47754524
      1.04820173	     19.14441411	     22.38994041	      0.00000000	     -0.47731681
      1.04838627	     19.09114525	     22.31857164	      0.00000000	     -0.47698196
      1.04857080	     19.03831809	     22.24763567	      0.00000000	     -0.47665008
      1.04869990	     19.00162238	     22.19826722	      0.00000000	     -0.47641969
      1.04882900	     18.96513822	     22.14910855	      0.00000000	     -0.47619075
      1.04901573	     18.91273693	     22.07837217	      0.00000000	     -0.47586217
      1.04917638	     18.86800021	     22.01786140	      0.00000000	     -0.47558190
      1.04933704	     18.82358214	     21.95767104	      0.00000000	     -0.47530390
      1.04949770	     18.77947796	     21.89779933	      0.00000000	     -0.47502813
      1.04963000	     18.74339228	     21.84873263	      0.00000000	     -0.47480272
      1.04976230	     18.70751550	     21.79988014	      0.00000000	     -0.47457883
      1.04996546	     18.65282921	     21.72528052	      0.00000000	     -0.47423800
      1.05008966	     18.61963363	     21.67991938	      0.00000000	     -0.47403137
      1.05021386	     18.58661748	     21.63474451	      0.00000000	     -0.47382609
      1.05039743	     18.53814337	     21.56831433	      0.00000000	     -0.47352512
      1.05066317	     18.46865128	     21.47286532	      0.00000000	     -0.47309457
      1.05078748	     18.43641599	     21.42850365	      0.00000000	     -0.47289526
      1.05093842	     18.39750308	     21.37488133	      0.00000000	     -0.47265502
      1.05111171	     18.35313995	     21.31365386	      0.00000000	     -0.47238163
      1.05128499	     18.30910253	     21.25277771	      0.00000000	     -0.47211080
      1.05142650	     18.27337908	     21.20332254	      0.00000000	     -0.47189154
      1.05156801	     18.23786831	     21.15409941	      0.00000000	     -0.47167397
      1.05175016	     18.19247151	     21.09108178	      0.00000000	     -0.47139645
      1.05188194	     18.15984347	     21.04572776	      0.00000000	     -0.47119741
      1.05201372	     18.12739534	     21.00057230	      0.00000000	     -0.47099985
      1.05218110	     18.08643516	     20.94349977	      0.00000000	     -0.47075101
      1.05234574	     18.04642706	     20.88767709	      0.00000000	     -0.47050858
      1.05251037	     18.00669053	     20.83215982	      0.00000000	     -0.47026842
      1.05265755	     17.97139408	     20.78278439	      0.00000000	     -0.47005565
      1.05280473	     17.93631025	     20.73365073	      0.00000000	     -0.46984468
      1.05295191	     17.90143789	     20.68475788	      0.00000000	     -0.46963554
      1.05309909	     17.86677431	     20.63610466	      0.00000000	     -0.46942818
      1.05325998	     17.82911826	     20.58319112	      0.00000000	     -0.46920358
      1.05342088	     17.79170679	     20.53056126	      0.00000000	     -0.46898111
      1.05355513	     17.76067773	     20.48686416	      0.00000000	     -0.46879714
      1.05368937	     17.72981576	     20.44336278	      0.00000000	     -0.46861464
      1.05387079	     17.68837387	     20.38488598	      0.00000000	     -0.46837039
      1.05400396	     17.65814380	     20.34218617	      0.00000000	     -0.46819281
      1.05413713	     17.62807445	     20.29967646	      0.00000000	     -0.46801669
      1.05429936	     17.59165820	     20.24814658	      0.00000000	     -0.46780409
      1.05445749	     17.55638690	     20.19818749	      0.00000000	     -0.46759894
      1.05461562	     17.52133490	     20.14849261	      0.00000000	     -0.46739581
      1.05477375	     17.48650105	     20.09906083	      0.00000000	     -0.46719472
      1.05490637	     17.45745277	     20.05780603	      0.00000000	     -0.46702762
      1.05503899	     17.42855528	     20.01673465	      0.00000000	     -0.46686196
      1.05517161	     17.39980662	     19.97584587	      0.00000000	     -0.46669770
      1.05535272	     17.36078405	     19.92029857	      0.00000000	     -0.46647567
      1.05549682	     17.32993302	     19.87634724	      0.00000000	     -0.46630090
      1.05564091	     17.29925358	     19.83260858	      0.00000000	     -0.46612779
      1.05578500	     17.26874333	     19.78908154	      0.00000000	     -0.46595634
      1.05592909	     17.23840159	     19.74576528	      0.00000000	     -0.46578654
      1.05607318	     17.20822616	     19.70265881	      0.00000000	     -0.46503312
      1.05624810	     17.17181753	     19.65061104	      0.00000000	     -0.45886934
      1.05637076	     17.14642781	     19.61429318	      0.00000000	     -0.45108415
      1.05649343	     17.12115608	     19.57812541	      0.00000000	     -0.44061572
      1.05666291	     17.08643210	     19.52840165	      0.00000000	     -0.42200813
      1.05682693	     17.05303646	     19.48054971	      0.00000000	     -0.39973825
      1.05700133	     17.01775016	     19.42995836	      0.00000000	     -0.37182440
      1.05713295	     16.99127296	     19.39197659	      0.00000000	     -0.34808850
      1.05726456	     16.96492423	     19.35416338	      0.00000000	     -0.32222132
      1.05744298	     16.92940849	     19.30316968	      0.00000000	     -0.28400324
      1.05757163	     16.90394454	     19.26659263	      0.00000000	     -0.25436549
      1.05770027	     16.87860050	     19.23017445	      0.00000000	     -0.22311508
      1.05786098	     16.84710679	     19.18490295	      0.00000000	     -0.18197718
      1.05801541	     16.81701430	     19.14162901	      0.00000000	     -0.14041775
      1.05816985	     16.78708841	     19.09858048	      0.00000000	     -0.09703673
      1.05830799	     16.76045999	     19.06026342	      0.00000000	     -0.05681109
      1.05844613	     16.73396203	     19.02212488	      0.00000000	     -0.01534619
      1.05858427	     16.70759401	     18.98416411	      0.00000000	      0.02726684
      1.05872242	     16.68135407	     18.94638016	      0.00000000	      0.07094257
      1.05888776	     16.65011382	     18.90138655	      0.00000000	      0.12450552
      1.05902934	     16.62350811	     18.86306159	      0.00000000	      0.17139115
      1.05917091	     16.59703342	     18.82491949	      0.00000000	      0.21914592
      1.05931248	     16.57068742	     18.78695914	      0.00000000	      0.26770440
      1.05945406	     16.54446970	     18.74917974	      0.00000000	      0.31700675
      1.05959563	     16.51837807	     18.71158020	      0.00000000	      0.36699849
      1.05973720	     16.49241203	     18.67415968	      0.00000000	      0.41763001
      1.05987878	     16.46656950	     18.63691710	      0.00000000	      0.46885631
      1.06002035	     16.44084992	     18.59985161	      0.00000000	      0.52063657
      1.06016192	     16.41525131	     18.56296214	      0.00000000	      0.57293401
      1.06030350	     16.38977306	     18.52624783	      0.00000000	      0.62571520
      1.06044507	     16.36441326	     18.48970760	      0.00000000	      0.67895020
      1.06058664	     16.33917131	     18.45334059	      0.00000000	      0.73261200
      1.06072821	     16.31404531	     18.41714573	      0.00000000	      0.78667633
      1.06086979	     16.28903471	     18.38112215	      0.00000000	      0.84112144
      1.06101136	     16.26413762	     18.34526878	      0.00000000	      0.89592780
      1.06115293	     16.23935351	     18.30958474	      0.00000000	      0.95107794
      1.06129451	     16.21468052	     18.27406898	      0.00000000	      1.00655621
      1.06143608	     16.19011816	     18.23872063	      0.00000000	      1.06234860
      1.06157765	     16.16566457	     18.20353861	      0.00000000	      1.11844258
      1.06171923	     16.14131932	     18.16852207	      0.00000000	      1.17482689
      1.06186080	     16.11708053	     18.13366993	      0.00000000	      1.23149146
      1.06200237	     16.09294787	     18.09898134	      0.00000000	      1.28842721
      1.06214394	     16.06891939	     18.06445523	      0.00000000	      1.34562595
      1.06228552	     16.04499488	     18.03009077	     -0.00000000	      1.40308026
      1.06242709	     16.02117234	     17.99588687	      0.00000000	      1.46078342
      1.06256866	     15.99745169	     17.96184271	      0.00000000	      1.51872924
      1.06271024	     15.97383079	     17.92795719	      0.00000000	      1.57691206
      1.06285181	     15.95030980	     17.89422955	      0.00000000	      1.63532658
      1.06299338	     15.92688638	     17.86065864	      0.00000000	      1.69396790
      1.06311955	     15.90609515	     17.83087335	      0.00000000	      1.74641352
      1.06324571	     15.88538002	     17.80121115	      0.00000000	      1.79903241
      1.06340520	     15.85930093	     17.76388771	      0.00000000	      1.86579606
      1.06354095	     15.83719881	     17.73227459	      0.00000000	      1.92282906
      1.06367670	     15.81518310	     17.70080155	      0.00000000	      1.98005134
      1.06381244	     15.79325208	     17.66946767	      0.00000000	      2.03745941
      1.06394819	     15.77140571	     17.63827224	      0.00000000	      2.09504982
      1.06408394	     15.74964248	     17.60721436	      0.00000000	      2.15281913
      1.06421968	     15.72796220	     17.57629333	      0.00000000	      2.21076390
      1.06435543	     15.70636355	     17.54550827	      0.00000000	      2.26888067
      1.06452879	     15.67889864	     17.50638983	      0.00000000	      2.34334498
      1.06464018	     15.66131965	     17.48136987	      0.00000000	      2.39133356
      1.06475157	     15.64379458	     17.45643991	      0.00000000	      2.43943059
      1.06492285	     15.61695191	     17.41828273	      0.00000000	      2.51359024
      1.06506079	     15.59542292	     17.38770337	      0.00000000	      2.57349709
      1.06530222	     15.55793551	     17.33451041	      0.00000000	      2.67871260
      1.06544629	     15.53567936	     17.30296316	      0.00000000	      2.74171706
      1.06559208	     15.51324387	     17.27118690	      0.00000000	      2.80563348
      1.06573787	     15.49089388	     17.23955844	      0.00000000	      2.86970502
      1.06586381	     15.47165695	     17.21235606	      0.00000000	      2.92517127
      1.06598974	     15.45248261	     17.18526268	      0.00000000	      2.98074630
      1.06614490	     15.42894552	     17.15203199	      0.00000000	      3.04936100
      1.06627726	     15.40894060	     17.12381319	      0.00000000	      3.10801592
      1.06640962	     15.38900390	     17.09571280	      0.00000000	      3.16677895
      1.06654198	     15.36913398	     17.06773003	      0.00000000	      3.22564618
      1.06667434	     15.34933099	     17.03986431	      0.00000000	      3.28461365
      1.06680670	     15.32959378	     17.01211490	      0.00000000	      3.34367742
      1.06697327	     15.30484909	     16.97735824	      0.00000000	      3.41813646
      1.06708715	     15.28798899	     16.95369868	      0.00000000	      3.46912665
      1.06720104	     15.27117693	     16.93012380	      0.00000000	      3.52017890
      1.06736241	     15.24743614	     16.89686388	      0.00000000	      3.59261783
      1.06751540	     15.22501605	     16.86548736	      0.00000000	      3.66139641
      1.06766838	     15.20267935	     16.83426074	      0.00000000	      3.73026977
      1.06778908	     15.18511647	     16.80973058	      0.00000000	      3.78466841
      1.06790977	     15.16760451	     16.78529262	      0.00000000	      3.83911925
      1.06807057	     15.14435211	     16.75287566	      0.00000000	      3.91174191
      1.06819955	     15.12576686	     16.72699254	      0.00000000	      3.97004742
      1.06832852	     15.10723920	     16.70121301	      0.00000000	      4.02840104
      1.06845749	     15.08876796	     16.67553641	      0.00000000	      4.08679923
      1.06861496	     15.06629252	     16.64432583	      0.00000000	      4.15815493
      1.06873537	     15.04916309	     16.62056392	      0.00000000	      4.21275227
      1.06885577	     15.03208237	     16.59689029	      0.00000000	      4.26737891
      1.06900432	     15.01107378	     16.56780232	     -0.00000000	      4.33481434
      1.06914479	     14.99127568	     16.54041989	      0.00000000	      4.39861168
      1.06928526	     14.97154145	     16.51315545	      0.00000000	      4.46243639
      1.06942573	     14.95187157	     16.48600844	      0.00000000	      4.52628429
      1.06954683	     14.93496437	     16.46269851	      0.00000000	      4.58134326
      1.06966793	     14.91810435	     16.43947493	      0.00000000	      4.63641384
      1.06978903	     14.90129055	     16.41633717	      0.00000000	      4.69149350
      1.06996716	     14.87664186	     16.38245707	      0.00000000	      4.77252607
      1.07007770	     14.86139492	     16.36152428	      0.00000000	      4.82281650
      1.07018825	     14.84618620	     16.34066188	      0.00000000	      4.87310762
      1.07035196	     14.82373212	     16.30989463	      0.00000000	      4.94758277
      1.07050428	     14.80291430	     16.28140547	      0.00000000	      5.01686825
      1.07065659	     14.78216648	     16.25304750	      0.00000000	      5.08614239
      1.07077429	     14.76618349	     16.23122550	      0.00000000	      5.13965815
      1.07089198	     14.75024158	     16.20948093	      0.00000000	      5.19316265
      1.07105092	     14.72877799	     16.18023770	     -0.00000000	      5.26539827
      1.07117810	     14.71165654	     16.15693838	      0.00000000	      5.32317976
      1.07130528	     14.69458294	     16.13372816	      0.00000000	      5.38094073
      1.07143246	     14.67755617	     16.11060647	      0.00000000	      5.43867902
      1.07158509	     14.65718535	     16.08297550	      0.00000000	      5.50793528
      1.07170444	     14.64130253	     16.06145715	      0.00000000	      5.56206345
      1.07182378	     14.62546086	     16.04001562	     -0.00000000	      5.61616593
      1.07196837	     14.60632271	     16.01414157	      0.00000000	      5.68167418
      1.07211296	     14.58724398	     15.98837905	      0.00000000	      5.74713961
      1.07223821	     14.57076290	     15.96615029	      0.00000000	      5.80381635
      1.07236347	     14.55432605	     15.94400438	      0.00000000	      5.86045728
      1.07248873	     14.53793243	     15.92194080	     -0.00000000	      5.91706079
      1.07264064	     14.51810895	     15.89529240	     -0.00000000	      5.98565627
      1.07276044	     14.50252056	     15.87436222	      0.00000000	      6.03970783
      1.07288023	     14.48697171	     15.85350628	      0.00000000	      6.09372079
      1.07300003	     14.47146157	     15.83272413	      0.00000000	      6.14769392
      1.07317382	     14.44902954	     15.80270525	      0.00000000	      6.22592167
      1.07328262	     14.43502654	     15.78398978	     -0.00000000	      6.27485159
      1.07339143	     14.42105544	     15.76533432	      0.00000000	      6.32374551
      1.07355185	     14.40051340	     15.73793729	      0.00000000	      6.39576801
      1.07369913	     14.38171358	     15.71289757	      0.00000000	      6.46181974
      1.07384642	     14.36297025	     15.68796590	      0.00000000	      6.52780027
      1.07396283	     14.34819692	     15.66833735	      0.00000000	      6.57989637
      1.07407923	     14.33345837	     15.64877560	      0.00000000	      6.63194615
      1.07423238	     14.31412169	     15.62314128	     -0.00000000	      6.70035166
      1.07435887	     14.29819512	     15.60205436	      0.00000000	      6.75679015
      1.07448537	     14.28230981	     15.58104525	     -0.00000000	      6.81317100
      1.07461186	     14.26646476	     15.56011347	     -0.00000000	      6.86949340
      1.07473835	     14.25066045	     15.53925874	      0.00000000	      6.92575654
      1.07486485	     14.23489609	     15.51848061	      0.00000000	      6.98195966
      1.07501931	     14.21570107	     15.49321210	      0.00000000	      7.05050627
      1.07513085	     14.20187559	     15.47503438	     -0.00000000	      7.09995112
      1.07524240	     14.18808129	     15.45691544	     -0.00000000	      7.14934765
      1.07539211	     14.16961520	     15.43268885	      0.00000000	      7.21556875
      1.07553083	     14.15255492	     15.41033548	      0.00000000	      7.27684605
      1.07566954	     14.13554119	     15.38807151	     -0.00000000	      7.33804647
      1.07579018	     14.12078231	     15.36878035	      0.00000000	      7.39121113
      1.07591083	     14.10605820	     15.34955615	      0.00000000	      7.44431676
      1.07603147	     14.09136937	     15.33039870	     -0.00000000	      7.49736294
      1.07618265	     14.07301106	     15.30648533	     -0.00000000	      7.56375306
      1.07630936	     14.05766708	     15.28652329	      0.00000000	      7.61932240
      1.07643607	     14.04236079	     15.26663371	     -0.00000000	      7.67482501
      1.07656278	     14.02709277	     15.24681634	      0.00000000	      7.73026058
      1.07668949	     14.01186213	     15.22707076	      0.00000000	      7.78562882
      1.07681620	     13.99666939	     15.20739673	      0.00000000	      7.84092946
      1.07694290	     13.98151375	     15.18779382	      0.00000000	      7.89616228
      1.07706961	     13.96639563	     15.16826180	     -0.00000000	      7.95132704
      1.07719632	     13.95131431	     15.14880025	     -0.00000000	      8.00642359
      1.07732303	     13.93627018	     15.12940892	      0.00000000	      8.06145172
      1.07744974	     13.92126254	     15.11008742	      0.00000000	      8.11641133
      1.07757644	     13.90629176	     15.09083550	     -0.00000000	      8.17130226
      1.07770315	     13.89135718	     15.07165276	     -0.00000000	      8.22612444
      1.07785665	     13.87331433	     15.04850699	     -0.00000000	      8.29244418
      1.07796327	     13.86081145	     15.03248772	     -0.00000000	      8.33845429
      1.07806990	     13.84833440	     15.01651685	     -0.00000000	      8.38441556
      1.07822253	     13.83051831	     14.99373931	     -0.00000000	      8.45012109
      1.07836316	     13.81414855	     14.97283895	     -0.00000000	      8.51057366
      1.07850380	     13.79782217	     14.95202143	      0.00000000	      8.57094126
      1.07861815	     13.78457867	     14.93515420	      0.00000000	      8.61996752
      1.07873251	     13.77136349	     14.91834124	      0.00000000	      8.66893765
      1.07887860	     13.75452390	     14.89694252	      0.00000000	      8.73141202
      1.07900364	     13.74014684	     14.87869633	     -0.00000000	      8.78481340
      1.07912868	     13.72580410	     14.86051423	      0.00000000	      8.83814785
      1.07925371	     13.71149471	     14.84239584	      0.00000000	      8.89141549
      1.07937875	     13.69721933	     14.82434099	     -0.00000000	      8.94461638
      1.07950379	     13.68297708	     14.80634928	     -0.00000000	      8.99775067
      1.07962883	     13.66876854	     14.78842054	      0.00000000	      9.05081846
      1.07975387	     13.65459290	     14.77055440	     -0.00000000	      9.10381989
      1.07987891	     13.64045071	     14.75275067	      0.00000000	      9.15675508
      1.08000395	     13.62634117	     14.73500898	     -0.00000000	      9.20962422
      1.08012899	     13.61226482	     14.71732916	     -0.00000000	      9.26242743
      1.08025403	     13.59822088	     14.69971085	     -0.00000000	      9.31516490
      1.08037906	     13.58420987	     14.68215386	     -0.00000000	      9.36783678
      1.08050410	     13.57023105	     14.66465785	      0.00000000	      9.42044328
      1.08062914	     13.55628490	     14.64722262	     -0.00000000	      9.47298455
      1.08075418	     13.54237069	     14.62984783	     -0.00000000	      9.52546083
      1.08087922	     13.52848893	     14.61253331	     -0.00000000	      9.57787227
      1.08100426	     13.51463887	     14.59527870	      0.00000000	      9.63021912
      1.08112930	     13.50082102	     14.57808383	      0.00000000	      9.68250155
      1.08125434	     13.48703463	     14.56094835	      0.00000000	      9.73471981
      1.08137937	     13.47328024	     14.54387211	      0.00000000	      9.78687409
      1.08150441	     13.45955706	     14.52685474	      0.00000000	      9.83896463
      1.08162945	     13.44586566	     14.50989610	      0.00000000	      9.89099165
      1.08175449	     13.43220524	     14.49299582	      0.00000000	      9.94295540
      1.08187953	     13.41857639	     14.47615377	      0.00000000	      9.99485609
      1.08200457	     13.40497826	     14.45936958	      0.00000000	     10.04669397
      1.08212961	     13.39141153	     14.44264311	     -0.00000000	     10.09846928
      1.08225465	     13.37787525	     14.42597401	     -0.00000000	     10.15018226
      1.08237969	     13.36437020	     14.40936215	      0.00000000	     10.20183315
      1.08250472	     13.35089533	     14.39280715	     -0.00000000	     10.25342222
      1.08262976	     13.33745153	     14.37630891	     -0.00000000	     10.30494968
      1.08275480	     13.32403764	     14.35986704	     -0.00000000	     10.35641582
      1.08287984	     13.31065468	     14.34348146	     -0.00000000	     10.40782086
      1.08300488	     13.29730132	     14.32715176	      0.00000000	     10.45916508
      1.08311654	     13.28540313	     14.31261693	      0.00000000	     10.50496294
      1.08322819	     13.27352851	     14.29812632	      0.00000000	     10.55071268
      1.08336655	     13.25884813	     14.28023224	      0.00000000	     10.60733458
      1.08350490	     13.24420383	     14.26240549	      0.00000000	     10.66388323
      1.08360906	     13.23320332	     14.24902890	     -0.00000000	     10.70640796
      1.08371322	     13.22222303	     14.23569014	      0.00000000	     10.74889152
      1.08386673	     13.20607827	     14.21610076	      0.00000000	     10.81142753
      1.08399026	     13.19311756	     14.20039524	     -0.00000000	     10.86168953
      1.08411380	     13.18018589	     14.18474240	     -0.00000000	     10.91189434
      1.08423734	     13.16728233	     14.16914188	      0.00000000	     10.96204223
      1.08436087	     13.15440766	     14.15359359	     -0.00000000	     11.01213342
      1.08448441	     13.14156087	     14.13809719	     -0.00000000	     11.06216817
      1.08460794	     13.12874282	     14.12265259	      0.00000000	     11.11214671
      1.08473148	     13.11595242	     14.10725945	     -0.00000000	     11.16206930
      1.08485502	     13.10319063	     14.09191769	      0.00000000	     11.21193615
      1.08497855	     13.09045624	     14.07662694	     -0.00000000	     11.26174753
      1.08510209	     13.07775035	     14.06138717	      0.00000000	     11.31150363
      1.08522563	     13.06507158	     14.04619797	      0.00000000	     11.36120474
      1.08533433	     13.05393856	     14.03287427	      0.00000000	     11.40489320
      1.08544303	     13.04282654	     14.01958945	      0.00000000	     11.44853942
      1.08558183	     13.02866997	     14.00268377	      0.00000000	     11.50420581
      1.08572062	     13.01454760	     13.98584097	     -0.00000000	     11.55980390
      1.08582228	     13.00422613	     13.97354438	      0.00000000	     11.60048327
      1.08592394	     12.99392279	     13.96128123	      0.00000000	     11.64112630
      1.08607863	     12.97827950	     13.94268416	      0.00000000	     11.70290426
      1.08620083	     12.96595218	     13.92804817	      0.00000000	     11.75164536
      1.08632303	     12.95365167	     13.91346003	     -0.00000000	     11.80033458
      1.08644523	     12.94137710	     13.89891942	      0.00000000	     11.84897214
      1.08656743	     12.92912920	     13.88442629	      0.00000000	     11.89755823
      1.08668963	     12.91690702	     13.86998030	      0.00000000	     11.94609306
      1.08681183	     12.90471140	     13.85558140	     -0.00000000	     11.99457681
      1.08693403	     12.89254128	     13.84122927	     -0.00000000	     12.04300972
      1.08705623	     12.88039762	     13.82692385	      0.00000000	     12.09139193
      1.08717842	     12.86827922	     13.81266480	      0.00000000	     12.13972369
      1.08730062	     12.85618721	     13.79845210	      0.00000000	     12.18800513
      1.08742282	     12.84412020	     13.78428538	      0.00000000	     12.23623649
      1.08753031	     12.83352769	     13.77186224	      0.00000000	     12.27861993
      1.08763780	     12.82295454	     13.75947442	      0.00000000	     12.32096489
      1.08777489	     12.80949813	     13.74372585	     -0.00000000	     12.37491708
      1.08791198	     12.79607322	     13.72803431	      0.00000000	     12.42880711
      1.08801309	     12.78619248	     13.71649743	     -0.00000000	     12.46851427
      1.08811421	     12.77632866	     13.70499131	      0.00000000	     12.50818786
      1.08826568	     12.76158484	     13.68781231	     -0.00000000	     12.56755723
      1.08838751	     12.74975379	     13.67404468	      0.00000000	     12.61525469
      1.08850934	     12.73794797	     13.66032129	     -0.00000000	     12.66290387
      1.08863117	     12.72616646	     13.64664185	     -0.00000000	     12.71050495
      1.08875300	     12.71441010	     13.63300630	     -0.00000000	     12.75805805
      1.08887483	     12.70267780	     13.61941432	     -0.00000000	     12.80556336
      1.08899666	     12.69097062	     13.60586591	     -0.00000000	     12.85302099
      1.08911849	     12.67928722	     13.59236071	      0.00000000	     12.90043112
      1.08922420	     12.66916971	     13.58067713	      0.00000000	     12.94153104
      1.08932991	     12.65907012	     13.56902585	      0.00000000	     12.98259540
      1.08946716	     12.64598539	     13.55394720	     -0.00000000	     13.03585604
      1.08960441	     12.63293089	     13.53892261	      0.00000000	     13.08905706
      1.08970370	     12.62350615	     13.52808674	      0.00000000	     13.12750825
      1.08980299	     12.61409702	     13.51727893	      0.00000000	     13.16592841
      1.08995541	     12.59968435	     13.50074248	      0.00000000	     13.22484645
      1.09007636	     12.58827329	     13.48766646	      0.00000000	     13.27154996
      1.09019732	     12.57688606	     13.47463169	     -0.00000000	     13.31820776
      1.09031827	     12.56552177	     13.46163789	     -0.00000000	     13.36482000
      1.09043923	     12.55418128	     13.44868503	     -0.00000000	     13.41138675
      1.09056019	     12.54286348	     13.43577280	      0.00000000	     13.45790815
      1.09068114	     12.53156945	     13.42290120	      0.00000000	     13.50438427
      1.09078940	     12.52147988	     13.41141475	      0.00000000	     13.54594407
      1.09089766	     12.51140915	     13.39996061	      0.00000000	     13.58746774
      1.09100592	     12.50135661	     13.38853855	      0.00000000	     13.62895538
      1.09115859	     12.48721207	     13.37248569	     -0.00000000	     13.68739975
      1.09126466	     12.47740586	     13.36136980	     -0.00000000	     13.72796351
      1.09137073	     12.46761748	     13.35028442	     -0.00000000	     13.76849288
      1.09150765	     12.45500786	     13.33601988	     -0.00000000	     13.82075884
      1.09164457	     12.44242761	     13.32180576	     -0.00000000	     13.87296771
      1.09174542	     12.43317900	     13.31136761	      0.00000000	     13.91138851
      1.09184627	     12.42394636	     13.30095662	     -0.00000000	     13.94977843
      1.09198633	     12.41115104	     13.28654408	      0.00000000	     14.00303789
      1.09211302	     12.39960242	     13.27355122	      0.00000000	     14.05116528
      1.09223971	     12.38807791	     13.26060058	     -0.00000000	     14.09924422
      1.09235079	     12.37799373	     13.24928022	     -0.00000000	     14.14135981
      1.09246188	     12.36792787	     13.23799206	      0.00000000	     14.18343825
      1.09257296	     12.35788090	     13.22673606	      0.00000000	     14.22547957
      1.09271097	     12.34542366	     13.21279560	     -0.00000000	     14.27766218
      1.09282518	     12.33513711	     13.20129698	     -0.00000000	     14.32080060
      1.09293939	     12.32486973	     13.18983187	     -0.00000000	     14.36389994
      1.09305360	     12.31462211	     13.17840025	      0.00000000	     14.40696022
      1.09316781	     12.30439367	     13.16700191	      0.00000000	     14.44998151
      1.09330749	     12.29191093	     13.15310688	      0.00000000	     14.50254361
      1.09341162	     12.28262331	     13.14278008	      0.00000000	     14.54169139
      1.09351575	     12.27335201	     13.13248070	      0.00000000	     14.58080681
      1.09365010	     12.26141350	     13.11923268	      0.00000000	     14.63122590
      1.09378445	     12.24950181	     13.10602991	      0.00000000	     14.68159123
      1.09388746	     12.24038594	     13.09593708	      0.00000000	     14.72017264
      1.09399047	     12.23128588	     13.08587068	      0.00000000	     14.75872247
      1.09412457	     12.21946337	     13.07280672	      0.00000000	     14.80885498
      1.09424689	     12.20870109	     13.06092767	     -0.00000000	     14.85454244
      1.09436922	     12.19796009	     13.04908532	      0.00000000	     14.90018547
      1.09449154	     12.18724114	     13.03727964	     -0.00000000	     14.94578407
      1.09459763	     12.17796265	     13.02707128	     -0.00000000	     14.98529102
      1.09470371	     12.16870065	     13.01689029	     -0.00000000	     15.02476457
      1.09480979	     12.15945455	     13.00673651	     -0.00000000	     15.06420474
      1.09496180	     12.14623274	     12.99223307	     -0.00000000	     15.12066583
      1.09506552	     12.13723104	     12.98237027	      0.00000000	     15.15914560
      1.09516923	     12.12824488	     12.97253324	      0.00000000	     15.19759347
      1.09530510	     12.11649468	     12.95968428	     -0.00000000	     15.24791661
      1.09544097	     12.10477086	     12.94687917	     -0.00000000	     15.29818499
      1.09553842	     12.09637782	     12.93772190	     -0.00000000	     15.33420475
      1.09563587	     12.08799842	     12.92858704	      0.00000000	     15.37019632
      1.09577677	     12.07590690	     12.91541939	      0.00000000	     15.42218249
      1.09590260	     12.06513158	     12.90369865	     -0.00000000	     15.46856132
      1.09602843	     12.05437788	     12.89201471	     -0.00000000	     15.51489315
      1.09613636	     12.04517126	     12.88202155	     -0.00000000	     15.55459900
      1.09624430	     12.03598035	     12.87205524	     -0.00000000	     15.59427025
      1.09635224	     12.02680572	     12.86211576	     -0.00000000	     15.63390685
      1.09649219	     12.01493302	     12.84926752	      0.00000000	     15.68524991
      1.09660403	     12.00546500	     12.83903253	      0.00000000	     15.72623676
      1.09671588	     11.99601371	     12.82882595	      0.00000000	     15.76718638
      1.09682772	     11.98657971	     12.81864774	      0.00000000	     15.80809873
      1.09693956	     11.97716247	     12.80849774	      0.00000000	     15.84897379
      1.09707997	     11.96536357	     12.79579444	     -0.00000000	     15.90023891
      1.09718106	     11.95688476	     12.78667567	     -0.00000000	     15.93711208
      1.09728216	     11.94842001	     12.77757974	     -0.00000000	     15.97395471
      1.09741686	     11.93716219	     12.76549509	     -0.00000000	     16.02299845
      1.09753654	     11.92718090	     12.75479234	      0.00000000	     16.06652526
      1.09765622	     11.91721838	     12.74412114	     -0.00000000	     16.11000917
      1.09777589	     11.90727535	     12.73348146	      0.00000000	     16.15345009
      1.09789557	     11.89735074	     12.72287303	     -0.00000000	     16.19684802
      1.09799618	     11.88902275	     12.71397924	      0.00000000	     16.23329737
      1.09809678	     11.88070776	     12.70510739	      0.00000000	     16.26971627
      1.09823006	     11.86971370	     12.69338868	      0.00000000	     16.31791317
      1.09836333	     11.85874255	     12.68170820	      0.00000000	     16.36605650
      1.09845809	     11.85095621	     12.67342619	      0.00000000	     16.40025566
      1.09855285	     11.84318127	     12.66516334	      0.00000000	     16.43442767
      1.09870000	     11.83113150	     12.65237055	      0.00000000	     16.48743694
      1.09881848	     11.82144959	     12.64210360	     -0.00000000	     16.53007053
      1.09893696	     11.81178622	     12.63186639	      0.00000000	     16.57266148
      1.09905544	     11.80214047	     12.62165868	      0.00000000	     16.61520976
      1.09916005	     11.79363948	     12.61267059	      0.00000000	     16.65274113
      1.09926466	     11.78515215	     12.60370532	     -0.00000000	     16.69023915
      1.09939097	     11.77492268	     12.59291020	      0.00000000	     16.73547339
      1.09951729	     11.76471315	     12.58214813	     -0.00000000	     16.78065885
      1.09961691	     11.75667612	     12.57368390	      0.00000000	     16.81626004
      1.09971653	     11.74865135	     12.56524006	     -0.00000000	     16.85183081
      1.09985135	     11.73781103	     12.55384481	      0.00000000	     16.89992294
      1.09996942	     11.72833613	     12.54389585	      0.00000000	     16.94199387
      1.10008749	     11.71887918	     12.53397533	     -0.00000000	     16.98402180
      1.10020556	     11.70943918	     12.52408300	     -0.00000000	     17.02600668
      1.10030704	     11.70134041	     12.51560362	      0.00000000	     17.06205606
      1.10040851	     11.69325414	     12.50714492	     -0.00000000	     17.09807354
      1.10053755	     11.68299042	     12.49641872	      0.00000000	     17.14382711
      1.10066658	     11.67274696	     12.48572572	      0.00000000	     17.18952891
      1.10076314	     11.66509615	     12.47774635	     -0.00000000	     17.22369163
      1.10085969	     11.65745651	     12.46978542	     -0.00000000	     17.25782526
      1.10099898	     11.64645536	     12.45833279	     -0.00000000	     17.30701789
      1.10111695	     11.63715676	     12.44866330	      0.00000000	     17.34863198
      1.10123492	     11.62787560	     12.43902114	      0.00000000	     17.39020236
      1.10135289	     11.61861088	     12.42940606	     -0.00000000	     17.43172898
      1.10145322	     11.61074544	     12.42125020	     -0.00000000	     17.46701115
      1.10155355	     11.60289185	     12.41311379	     -0.00000000	     17.50226156
      1.10168293	     11.59278202	     12.40264971	     -0.00000000	     17.54767386
      1.10181231	     11.58269201	     12.39221777	      0.00000000	     17.59303310
      1.10190763	     11.57527251	     12.38455364	      0.00000000	     17.62641302
      1.10200294	     11.56786360	     12.37690680	     -0.00000000	     17.65976405
      1.10214317	     11.55698276	     12.36568735	      0.00000000	     17.70878114
      1.10226081	     11.54787266	     12.35630403	      0.00000000	     17.74985317
      1.10237845	     11.53877943	     12.34694688	     -0.00000000	     17.79088084
      1.10249609	     11.52970210	     12.33761565	     -0.00000000	     17.83186412
      1.10259545	     11.52204865	     12.32975476	     -0.00000000	     17.86644384
      1.10269481	     11.51440651	     12.32191224	     -0.00000000	     17.90099176
      1.10282428	     11.50446658	     12.31172108	     -0.00000000	     17.94595946
      1.10295374	     11.49454594	     12.30156089	      0.00000000	     17.99087292
      1.10304811	     11.48732730	     12.29417435	     -0.00000000	     18.02357744
      1.10314248	     11.48011873	     12.28680414	     -0.00000000	     18.05625303
      1.10328309	     11.46939751	     12.27585288	      0.00000000	     18.10488539
      1.10340038	     11.46047210	     12.26674581	      0.00000000	     18.14540096
      1.10351767	     11.45156303	     12.25766379	     -0.00000000	     18.18587149
      1.10363495	     11.44266931	     12.24860656	      0.00000000	     18.22629691
      1.10373338	     11.43521785	     12.24102435	     -0.00000000	     18.26018963
      1.10383182	     11.42777717	     12.23345949	      0.00000000	     18.29405044
      1.10396134	     11.41800407	     12.22353227	     -0.00000000	     18.33855495
      1.10409085	     11.40824975	     12.21363487	     -0.00000000	     18.38300396
      1.10418433	     11.40122160	     12.20650970	      0.00000000	     18.41505177
      1.10427782	     11.39420307	     12.19939993	     -0.00000000	     18.44707055
      1.10441876	     11.38364052	     12.18871005	     -0.00000000	     18.49528850
      1.10453569	     11.37489396	     12.17986747	      0.00000000	     18.53524286
      1.10465262	     11.36616321	     12.17104884	     -0.00000000	     18.57515145
      1.10476955	     11.35744729	     12.16225393	      0.00000000	     18.61501419
      1.10486709	     11.35018899	     12.15493572	     -0.00000000	     18.64823114
      1.10496463	     11.34294099	     12.14763391	     -0.00000000	     18.68141604
      1.10509419	     11.33333022	     12.13796039	      0.00000000	     18.72544539
      1.10522375	     11.32373774	     12.12831559	      0.00000000	     18.76941794
      1.10531638	     11.31689206	     12.12143829	     -0.00000000	     18.80081840
      1.10540900	     11.31005555	     12.11457554	     -0.00000000	     18.83218972
      1.10555026	     11.29964699	     12.10413658	     -0.00000000	     18.87998070
      1.10566685	     11.29107346	     12.09554702	      0.00000000	     18.91936961
      1.10578343	     11.28251524	     12.08698037	      0.00000000	     18.95871198
      1.10588829	     11.27482924	     12.07929390	     -0.00000000	     18.99406135
      1.10599316	     11.26715562	     12.07162583	      0.00000000	     19.02937290
      1.10609803	     11.25949371	     12.06397602	     -0.00000000	     19.06464657
      1.10622832	     11.24999152	     12.05449736	     -0.00000000	     19.10841744
      1.10633253	     11.24240412	     12.04693598	      0.00000000	     19.14338523
      1.10643674	     11.23482877	     12.03939251	     -0.00000000	     19.17831534
      1.10654095	     11.22726489	     12.03186678	      0.00000000	     19.21320772
      1.10667642	     11.21744943	     12.02210972	      0.00000000	     19.25851192
      1.10677753	     11.21013609	     12.01484688	     -0.00000000	     19.29228324
      1.10687864	     11.20283398	     12.00760062	     -0.00000000	     19.32601878
      1.10700360	     11.19382458	     11.99866819	      0.00000000	     19.36766083
      1.10712856	     11.18483214	     11.98976090	      0.00000000	     19.40924799
      1.10722379	     11.17798987	     11.98298954	      0.00000000	     19.44090379
      1.10731902	     11.17115752	     11.97623269	     -0.00000000	     19.47252758
      1.10744884	     11.16185811	     11.96704419	     -0.00000000	     19.51558892
      1.10756541	     11.15352345	     11.95881655	     -0.00000000	     19.55420296
      1.10768198	     11.14520270	     11.95061027	     -0.00000000	     19.59276874
      1.10779855	     11.13689665	     11.94242538	     -0.00000000	     19.63128612
      1.10789627	     11.12994414	     11.93558030	      0.00000000	     19.66353783
      1.10799399	     11.12300192	     11.92875014	      0.00000000	     19.69575539
      1.10811770	     11.11422761	     11.92012493	     -0.00000000	     19.73649120
      1.10824141	     11.10546943	     11.91152341	      0.00000000	     19.77717206
      1.10834205	     11.09835533	     11.90454281	      0.00000000	     19.81022816
      1.10844270	     11.09125199	     11.89757779	     -0.00000000	     19.84324773
      1.10856427	     11.08268517	     11.88918505	     -0.00000000	     19.88308471
      1.10868584	     11.07413384	     11.88081484	      0.00000000	     19.92286819
      1.10878484	     11.06718098	     11.87401522	      0.00000000	     19.95522552
      1.10888384	     11.06023843	     11.86723044	      0.00000000	     19.98754723
      1.10900648	     11.05165152	     11.85884582	     -0.00000000	     20.02753815
      1.10912912	     11.04308019	     11.85048379	     -0.00000000	     20.06747420
      1.10922788	     11.03618892	     11.84376666	     -0.00000000	     20.09959208
      1.10932663	     11.02930782	     11.83706408	      0.00000000	     20.13167424
      1.10944948	     11.02076166	     11.82874666	     -0.00000000	     20.17153232
      1.10957232	     11.01223096	     11.82045154	      0.00000000	     20.21133494
      1.10967026	     11.00544010	     11.81385392	     -0.00000000	     20.24302860
      1.10976820	     10.99865914	     11.80727039	     -0.00000000	     20.27468686
      1.10989175	     10.99011889	     11.79898571	     -0.00000000	     20.31457067
      1.11001529	     10.98159412	     11.79072325	      0.00000000	     20.35439796
      1.11011246	     10.97489942	     11.78424009	     -0.00000000	     20.38568329
      1.11020963	     10.96821436	     11.77777058	     -0.00000000	     20.41693354
      1.11033396	     10.95967392	     11.76951234	     -0.00000000	     20.45686813
      1.11045829	     10.95114900	     11.76127626	      0.00000000	     20.49674509
      1.11055452	     10.94456138	     11.75491723	     -0.00000000	     20.52756710
      1.11065074	     10.93798313	     11.74857138	     -0.00000000	     20.55835447
      1.11077614	     10.92942343	     11.74032083	      0.00000000	     20.59842570
      1.11090155	     10.92087935	     11.73209246	     -0.00000000	     20.63843792
      1.11099670	     10.91440616	     11.72586370	     -0.00000000	     20.66875845
      1.11109185	     10.90794204	     11.71964762	     -0.00000000	     20.69904489
      1.11121861	     10.89934399	     11.71138618	      0.00000000	     20.73933908
      1.11134537	     10.89076172	     11.70314704	     -0.00000000	     20.77957259
      1.11143928	     10.88441281	     11.69705704	      0.00000000	     20.80934175
      1.11153319	     10.87807265	     11.69097921	      0.00000000	     20.83907749
      1.11166169	     10.86941152	     11.68268307	      0.00000000	     20.87970769
      1.11177546	     10.86175606	     11.67535627	     -0.00000000	     20.91563040
      1.11188923	     10.85411257	     11.66804699	     -0.00000000	     20.95150390
      1.11200300	     10.84648178	     11.66075528	      0.00000000	     20.98732807
      1.11210210	     10.83984444	     11.65441792	     -0.00000000	     21.01849281
      1.11220120	     10.83321672	     11.64809379	      0.00000000	     21.04962002
      1.11230030	     10.82659803	     11.64178277	      0.00000000	     21.08070970
      1.11243918	     10.81733842	     11.63296060	      0.00000000	     21.12421518
      1.11253812	     10.81075232	     11.62669099	      0.00000000	     21.15516468
      1.11263706	     10.80417565	     11.62043435	      0.00000000	     21.18607659
      1.11276080	     10.79596344	     11.61262788	      0.00000000	     21.22468215
      1.11287189	     10.78860306	     11.60563650	     -0.00000000	     21.25929132
      1.11298297	     10.78125372	     11.59866118	     -0.00000000	     21.29385298
      1.11309406	     10.77391624	     11.59170196	     -0.00000000	     21.32836704
      1.11320515	     10.76658958	     11.58475862	     -0.00000000	     21.36283350
      1.11330086	     10.76028693	     11.57878947	     -0.00000000	     21.39248962
      1.11339656	     10.75399234	     11.57283203	     -0.00000000	     21.42211034
      1.11351916	     10.74594181	     11.56521805	      0.00000000	     21.46000097
      1.11364176	     10.73790466	     11.55762317	     -0.00000000	     21.49783340
      1.11373485	     10.73181121	     11.55186882	     -0.00000000	     21.52652235
      1.11382794	     10.72572533	     11.54612539	      0.00000000	     21.55517769
      1.11395724	     10.71728544	     11.53816604	     -0.00000000	     21.59492332
      1.11407025	     10.70992151	     11.53122712	      0.00000000	     21.62960578
      1.11418325	     10.70256949	     11.52430419	      0.00000000	     21.66423855
      1.11428314	     10.69607982	     11.51819784	     -0.00000000	     21.69481075
      1.11438303	     10.68959944	     11.51210390	      0.00000000	     21.72534406
      1.11448292	     10.68312777	     11.50602224	     -0.00000000	     21.75583850
      1.11461468	     10.67460507	     11.49801890	      0.00000000	     21.79600321
      1.11471448	     10.66816004	     11.49197135	     -0.00000000	     21.82637852
      1.11481427	     10.66172415	     11.48593597	      0.00000000	     21.85671494
      1.11491407	     10.65529689	     11.47991267	      0.00000000	     21.88701245
      1.11505068	     10.64651315	     11.47168694	      0.00000000	     21.92842351
      1.11514716	     10.64031888	     11.46589068	     -0.00000000	     21.95762780
      1.11524365	     10.63413308	     11.46010563	     -0.00000000	     21.98679566
      1.11536792	     10.62617788	     11.45267111	      0.00000000	     22.02430877
      1.11547948	     10.61904793	     11.44601252	      0.00000000	     22.05793434
      1.11559104	     10.61192844	     11.43936861	     -0.00000000	     22.09151120
      1.11570260	     10.60482030	     11.43273946	      0.00000000	     22.12503929
      1.11579711	     10.59880675	     11.42713507	      0.00000000	     22.15340381
      1.11589161	     10.59280127	     11.42154117	      0.00000000	     22.18173332
      1.11601195	     10.58516528	     11.41443336	     -0.00000000	     22.21775539
      1.11613229	     10.57754206	     11.40734239	      0.00000000	     22.25372070
      1.11622977	     10.57137583	     11.40161075	     -0.00000000	     22.28281185
      1.11632724	     10.56521808	     11.39589010	     -0.00000000	     22.31186575
      1.11644580	     10.55773904	     11.38894665	     -0.00000000	     22.34715412
      1.11656437	     10.55027233	     11.38201930	      0.00000000	     22.38238739
      1.11665961	     10.54428231	     11.37646580	     -0.00000000	     22.41065177
      1.11675486	     10.53830031	     11.37092262	      0.00000000	     22.43888061
      1.11687538	     10.53074151	     11.36392293	      0.00000000	     22.47455028
      1.11699590	     10.52319530	     11.35693960	     -0.00000000	     22.51016306
      1.11709036	     10.51728922	     11.35147779	     -0.00000000	     22.53803447
      1.11718482	     10.51139096	     11.34602596	     -0.00000000	     22.56587094
      1.11730651	     10.50380270	     11.33901660	      0.00000000	     22.60168281
      1.11742821	     10.49622716	     11.33202364	      0.00000000	     22.63743677
      1.11752118	     10.49044773	     11.32669225	     -0.00000000	     22.66471216
      1.11761415	     10.48467582	     11.32137037	     -0.00000000	     22.69195377
      1.11773782	     10.47700893	     11.31430577	     -0.00000000	     22.72813836
      1.11786149	     10.46935502	     11.30725782	      0.00000000	     22.76426327
      1.11795290	     10.46370541	     11.30205892	      0.00000000	     22.79092656
      1.11804431	     10.45806299	     11.29686906	      0.00000000	     22.81755728
      1.11817039	     10.45029122	     11.28972510	      0.00000000	     22.85423696
      1.11828141	     10.44345946	     11.28344917	      0.00000000	     22.88648092
      1.11839242	     10.43663748	     11.27718630	     -0.00000000	     22.91867700
      1.11850344	     10.42982599	     11.27093652	     -0.00000000	     22.95082521
      1.11860053	     10.42387646	     11.26548106	     -0.00000000	     22.97890281
      1.11869762	     10.41793495	     11.26003553	      0.00000000	     23.00694388
      1.11879471	     10.41200089	     11.25459983	     -0.00000000	     23.03494845
      1.11892898	     10.40380772	     11.24709921	     -0.00000000	     23.07361482
      1.11902634	     10.39787524	     11.24167175	      0.00000000	     23.10161028
      1.11912371	     10.39195068	     11.23625412	      0.00000000	     23.12956917
      1.11924361	     10.38466497	     11.22959579	      0.00000000	     23.16394960
      1.11935135	     10.37812826	     11.22362532	      0.00000000	     23.19479607
      1.11945909	     10.37160046	     11.21766661	     -0.00000000	     23.22559795
      1.11956683	     10.36508235	     11.21171973	      0.00000000	     23.25635527
      1.11967457	     10.35857299	     11.20578449	      0.00000000	     23.28706815
      1.11978231	     10.35207339	     11.19986100	     -0.00000000	     23.31773659
      1.11987642	     10.34640296	     11.19469619	     -0.00000000	     23.34448958
      1.11997053	     10.34073986	     11.18954026	     -0.00000000	     23.37120877
      1.12008742	     10.33371585	     11.18314886	     -0.00000000	     23.40434677
      1.12020430	     10.32670287	     11.17677100	     -0.00000000	     23.43743283
      1.12030186	     10.32085729	     11.17145791	      0.00000000	     23.46500871
      1.12039942	     10.31501948	     11.16615418	     -0.00000000	     23.49254852
      1.12049698	     10.30918890	     11.16085971	      0.00000000	     23.52005236
      1.12062845	     10.30134420	     11.15374008	     -0.00000000	     23.55705694
      1.12072508	     10.29558586	     11.14851708	      0.00000000	     23.58421743
      1.12082172	     10.28983505	     11.14330310	      0.00000000	     23.61134281
      1.12094069	     10.28276489	     11.13689642	      0.00000000	     23.64468887
      1.12105966	     10.27570604	     11.13050330	      0.00000000	     23.67798196
      1.12114833	     10.27045166	     11.12574711	     -0.00000000	     23.70276132
      1.12123700	     10.26520364	     11.12099841	     -0.00000000	     23.72751139
      1.12136369	     10.25771586	     11.11422657	     -0.00000000	     23.76282216
      1.12147516	     10.25113793	     11.10828070	      0.00000000	     23.79384183
      1.12158663	     10.24456918	     11.10234637	     -0.00000000	     23.82481558
      1.12169809	     10.23801035	     11.09642366	      0.00000000	     23.85574349
      1.12178959	     10.23263294	     11.09157035	      0.00000000	     23.88109742
      1.12188110	     10.22726220	     11.08672480	     -0.00000000	     23.90642061
      1.12200104	     10.22023148	     11.08038472	     -0.00000000	     23.93956857
      1.12212098	     10.21321191	     11.07405780	     -0.00000000	     23.97266402
      1.12221426	     10.20775991	     11.06914635	     -0.00000000	     23.99836617
      1.12230754	     10.20231475	     11.06424281	      0.00000000	     24.02403675
      1.12242694	     10.19535425	     11.05797767	      0.00000000	     24.05684919
      1.12254634	     10.18840473	     11.05172536	     -0.00000000	     24.08961023
      1.12263700	     10.18313423	     11.04698602	     -0.00000000	     24.11445358
      1.12272767	     10.17787014	     11.04225403	     -0.00000000	     24.13926747
      1.12285020	     10.17076543	     11.03587042	      0.00000000	     24.17275595
      1.12295904	     10.16446412	     11.03021122	      0.00000000	     24.20245768
      1.12306788	     10.15817124	     11.02456234	      0.00000000	     24.23211741
      1.12317672	     10.15188753	     11.01892386	      0.00000000	     24.26173527
      1.12327291	     10.14634095	     11.01394919	     -0.00000000	     24.28787618
      1.12336910	     10.14080151	     11.00898256	      0.00000000	     24.31398460
      1.12346530	     10.13526864	     11.00402387	      0.00000000	     24.34006067
      1.12359480	     10.12783053	     10.99736040	      0.00000000	     24.37511663
      1.12369148	     10.12228565	     10.99239537	     -0.00000000	     24.40124812
      1.12378815	     10.11674785	     10.98743832	     -0.00000000	     24.42734728
      1.12390470	     10.11008036	     10.98147265	      0.00000000	     24.45876911
      1.12402125	     10.10342310	     10.97551846	      0.00000000	     24.49014434
      1.12410969	     10.09837751	     10.97100777	      0.00000000	     24.51392185
      1.12419814	     10.09333786	     10.96650364	      0.00000000	     24.53767273
      1.12432224	     10.08627548	     10.96019429	      0.00000000	     24.57095560
      1.12443211	     10.08003215	     10.95461887	     -0.00000000	     24.60037960
      1.12454199	     10.07379715	     10.94905333	      0.00000000	     24.62976308
      1.12465187	     10.06757124	     10.94349771	     -0.00000000	     24.65910620
      1.12474343	     10.06238903	     10.93887539	      0.00000000	     24.68352854
      1.12483499	     10.05721311	     10.93425990	     -0.00000000	     24.70792310
      1.12495237	     10.05058676	     10.92835333	     -0.00000000	     24.73915323
      1.12506974	     10.04397048	     10.92245784	     -0.00000000	     24.77033813
      1.12516284	     10.03872887	     10.91778918	     -0.00000000	     24.79504270
      1.12525595	     10.03349368	     10.91312746	      0.00000000	     24.81971909
      1.12537295	     10.02692287	     10.90727860	      0.00000000	     24.85069104
      1.12548996	     10.02036200	     10.90144056	     -0.00000000	     24.88161893
      1.12558064	     10.01528328	     10.89692317	      0.00000000	     24.90555918
      1.12567133	     10.01021061	     10.89241222	     -0.00000000	     24.92947325
      1.12579113	     10.00351757	     10.88646245	     -0.00000000	     24.96102687
      1.12591094	      9.99683484	     10.88052380	     -0.00000000	     24.99253528
      1.12600007	      9.99186940	     10.87611291	     -0.00000000	     25.01594646
      1.12608920	      9.98690975	     10.87170814	      0.00000000	     25.03933289
      1.12621165	      9.98010452	     10.86566630	     -0.00000000	     25.07142321
      1.12631932	      9.97412934	     10.86036302	      0.00000000	     25.09960257
      1.12642700	      9.96816183	     10.85506844	      0.00000000	     25.12774647
      1.12653467	      9.96220271	     10.84978260	     -0.00000000	     25.15585510
      1.12663006	      9.95692973	     10.84510703	      0.00000000	     25.18072740
      1.12672545	      9.95166331	     10.84043826	     -0.00000000	     25.20557234
      1.12682084	      9.94640292	     10.83577619	      0.00000000	     25.23039010
      1.12694794	      9.93940338	     10.82957446	      0.00000000	     25.26341751
      1.12704388	      9.93412742	     10.82490145	     -0.00000000	     25.28831371
      1.12713981	      9.92885799	     10.82023518	     -0.00000000	     25.31318293
      1.12723574	      9.92359462	     10.81557555	     -0.00000000	     25.33802536
      1.12736567	      9.91647658	     10.80927561	     -0.00000000	     25.37162717
      1.12745878	      9.91138197	     10.80476801	     -0.00000000	     25.39567895
      1.12755189	      9.90629348	     10.80026663	     -0.00000000	     25.41970599
      1.12767030	      9.89983080	     10.79455126	     -0.00000000	     25.45022491
      1.12777633	      9.89405227	     10.78944207	     -0.00000000	     25.47751852
      1.12788235	      9.88828089	     10.78434074	     -0.00000000	     25.50478079
      1.12798838	      9.88251748	     10.77924734	      0.00000000	     25.53201189
      1.12808202	      9.87743302	     10.77475529	     -0.00000000	     25.55603675
      1.12817566	      9.87235472	     10.77026936	      0.00000000	     25.58003766
      1.12826930	      9.86728206	     10.76578945	      0.00000000	     25.60401480
      1.12840034	      9.86019364	     10.75953065	      0.00000000	     25.63752745
      1.12849496	      9.85508151	     10.75501809	     -0.00000000	     25.66170018
      1.12858959	      9.84997557	     10.75051166	      0.00000000	     25.68584920
      1.12870579	      9.84371375	     10.74498640	     -0.00000000	     25.71546991
      1.12880953	      9.83813101	     10.74006119	      0.00000000	     25.74188535
      1.12891326	      9.83255497	     10.73514313	     -0.00000000	     25.76827302
      1.12901700	      9.82698636	     10.73023227	     -0.00000000	     25.79463313
      1.12912074	      9.82142435	     10.72532848	     -0.00000000	     25.82096594
      1.12922448	      9.81586982	     10.72043184	      0.00000000	     25.84727165
      1.12932822	      9.81032177	     10.71554217	      0.00000000	     25.87355055
      1.12942107	      9.80536234	     10.71117165	     -0.00000000	     25.89704905
      1.12951392	      9.80040816	     10.70680668	     -0.00000000	     25.92052643
      1.12962628	      9.79442044	     10.70153176	     -0.00000000	     25.94891020
      1.12973865	      9.78844053	     10.69626489	     -0.00000000	     25.97726359
      1.12983064	      9.78355144	     10.69195917	      0.00000000	     26.00045298
      1.12992263	      9.77866749	     10.68765877	     -0.00000000	     26.02362240
      1.13003813	      9.77254310	     10.68226678	      0.00000000	     26.05268595
      1.13015364	      9.76642690	     10.67688312	      0.00000000	     26.08171862
      1.13024051	      9.76183264	     10.67283938	      0.00000000	     26.10353522
      1.13032739	      9.75724291	     10.66880029	     -0.00000000	     26.12533470
      1.13045094	      9.75072377	     10.66306389	     -0.00000000	     26.15630906
      1.13055961	      9.74499815	     10.65802663	     -0.00000000	     26.18352204
      1.13066827	      9.73928042	     10.65299664	      0.00000000	     26.21070904
      1.13075930	      9.73449577	     10.64878828	     -0.00000000	     26.23346497
      1.13085033	      9.72971666	     10.64458497	     -0.00000000	     26.25620303
      1.13096420	      9.72374604	     10.63933443	     -0.00000000	     26.28461918
      1.13107806	      9.71778386	     10.63409170	     -0.00000000	     26.31300800
      1.13116959	      9.71299659	     10.62988276	      0.00000000	     26.33580936
      1.13126112	      9.70821487	     10.62567884	     -0.00000000	     26.35859344
      1.13137542	      9.70225102	     10.62043626	      0.00000000	     26.38702017
      1.13148972	      9.69629564	     10.61520138	     -0.00000000	     26.41542061
      1.13157913	      9.69164199	     10.61111134	     -0.00000000	     26.43762043
      1.13166855	      9.68699361	     10.60702598	      0.00000000	     26.45980453
      1.13178543	      9.68092453	     10.60169251	      0.00000000	     26.48878018
      1.13190231	      9.67486422	     10.59636692	     -0.00000000	     26.51772966
      1.13199001	      9.67032245	     10.59237629	      0.00000000	     26.53943297
      1.13207770	      9.66578571	     10.58839006	      0.00000000	     26.56112191
      1.13219740	      9.65960058	     10.58295587	      0.00000000	     26.59070418
      1.13230283	      9.65416038	     10.57817626	     -0.00000000	     26.61673784
      1.13240826	      9.64872669	     10.57340280	     -0.00000000	     26.64275160
      1.13251369	      9.64330020	     10.56863556	      0.00000000	     26.66874571
      1.13260779	      9.63846256	     10.56438606	     -0.00000000	     26.69192826
      1.13270188	      9.63363066	     10.56014146	      0.00000000	     26.71509557
      1.13279597	      9.62880394	     10.55590165	      0.00000000	     26.73824788
      1.13291885	      9.62250923	     10.55037228	     -0.00000000	     26.76845942
      1.13301357	      9.61766276	     10.54611535	      0.00000000	     26.79173177
      1.13310829	      9.61282202	     10.54186325	      0.00000000	     26.81498958
      1.13320301	      9.60798650	     10.53761591	     -0.00000000	     26.83823306
      1.13332794	      9.60161717	     10.53202113	     -0.00000000	     26.86886871
      1.13342019	      9.59691993	     10.52789530	      0.00000000	     26.89147392
      1.13351243	      9.59222809	     10.52377396	      0.00000000	     26.91406617
      1.13362711	      9.58640216	     10.51865653	     -0.00000000	     26.94213465
      1.13374179	      9.58058446	     10.51354595	     -0.00000000	     26.97018376
      1.13382658	      9.57628752	     10.50977149	      0.00000000	     26.99091097
      1.13391138	      9.57199516	     10.50600075	      0.00000000	     27.01162793
      1.13403389	      9.56580055	     10.50055886	     -0.00000000	     27.04154399
      1.13414069	      9.56040857	     10.49582173	     -0.00000000	     27.06760300
      1.13424748	      9.55502305	     10.49109029	     -0.00000000	     27.09364669
      1.13435427	      9.54964472	     10.48636459	      0.00000000	     27.11967531
      1.13444291	      9.54518502	     10.48244616	     -0.00000000	     27.14126967
      1.13453155	      9.54073026	     10.47853166	     -0.00000000	     27.16285402
      1.13464577	      9.53499673	     10.47349330	     -0.00000000	     27.19065190
      1.13475999	      9.52927116	     10.46846134	      0.00000000	     27.21843382
      1.13484970	      9.52477924	     10.46451355	     -0.00000000	     27.24024312
      1.13493941	      9.52029232	     10.46056968	     -0.00000000	     27.26204297
      1.13505387	      9.51457425	     10.45554341	     -0.00000000	     27.28984315
      1.13516833	      9.50886414	     10.45052341	      0.00000000	     27.31762862
      1.13525541	      9.50452467	     10.44670832	      0.00000000	     27.33875796
      1.13534249	      9.50018990	     10.44289683	     -0.00000000	     27.35987916
      1.13546036	      9.49432901	     10.43774307	      0.00000000	     27.38845691
      1.13557823	      9.48847647	     10.43259579	      0.00000000	     27.41702045
      1.13566332	      9.48425636	     10.42888409	      0.00000000	     27.43763081
      1.13574840	      9.48004070	     10.42517573	      0.00000000	     27.45823412
      1.13586996	      9.47402524	     10.41988363	      0.00000000	     27.48765632
      1.13597501	      9.46883354	     10.41531544	      0.00000000	     27.51307282
      1.13608007	      9.46364787	     10.41075217	      0.00000000	     27.53847945
      1.13618512	      9.45846893	     10.40619387	     -0.00000000	     27.56387643
      1.13627669	      9.45395950	     10.40222461	      0.00000000	     27.58600580
      1.13636826	      9.44945519	     10.39825910	      0.00000000	     27.60812824
      1.13645983	      9.44495547	     10.39429722	     -0.00000000	     27.63024397
      1.13658702	      9.43871304	     10.38879986	      0.00000000	     27.66095413
      1.13667944	      9.43418298	     10.38480998	      0.00000000	     27.68325964
      1.13677186	      9.42965802	     10.38082380	      0.00000000	     27.70555892
      1.13688497	      9.42412596	     10.37594977	      0.00000000	     27.73284439
      1.13698597	      9.41919299	     10.37160256	      0.00000000	     27.75719908
      1.13708697	      9.41426543	     10.36725960	      0.00000000	     27.78154713
      1.13718797	      9.40934399	     10.36292094	      0.00000000	     27.80588875
      1.13728896	      9.40442786	     10.35858646	     -0.00000000	     27.83022424
      1.13738996	      9.39951791	     10.35425625	      0.00000000	     27.85455377
      1.13749096	      9.39461318	     10.34993014	     -0.00000000	     27.87887766
      1.13759195	      9.38971467	     10.34560825	     -0.00000000	     27.90319609
      1.13768210	      9.38534669	     10.34175401	     -0.00000000	     27.92489801
      1.13777225	      9.38098356	     10.33790307	     -0.00000000	     27.94659594
      1.13788118	      9.37571699	     10.33325393	      0.00000000	     27.97281045
      1.13799012	      9.37045731	     10.32860953	     -0.00000000	     27.99901973
      1.13808298	      9.36597849	     10.32465401	     -0.00000000	     28.02135813
      1.13817584	      9.36150476	     10.32070190	     -0.00000000	     28.04369313
      1.13826870	      9.35703559	     10.31675311	     -0.00000000	     28.06602494
      1.13839001	      9.35120489	     10.31159980	      0.00000000	     28.09519262
      1.13848259	      9.34676012	     10.30767059	     -0.00000000	     28.11744991
      1.13857517	      9.34232035	     10.30374468	     -0.00000000	     28.13970460
      1.13866775	      9.33788511	     10.29982197	     -0.00000000	     28.16195691
      1.13879292	      9.33189639	     10.29452363	      0.00000000	     28.19203834
      1.13888326	      9.32757892	     10.29070299	     -0.00000000	     28.21374822
      1.13897360	      9.32326616	     10.28688539	      0.00000000	     28.23545638
      1.13908750	      9.31783533	     10.28207689	      0.00000000	     28.26282099
      1.13918932	      9.31298627	     10.27778201	      0.00000000	     28.28728380
      1.13929114	      9.30814248	     10.27349082	     -0.00000000	     28.31174518
      1.13939296	      9.30330473	     10.26920340	     -0.00000000	     28.33620532
      1.13949478	      9.29847210	     10.26491959	     -0.00000000	     28.36066451
      1.13958301	      9.29429001	     10.26121105	      0.00000000	     28.38185572
      1.13967123	      9.29011180	     10.25750519	     -0.00000000	     28.40304655
      1.13978275	      9.28483621	     10.25282439	      0.00000000	     28.42983422
      1.13989427	      9.27956701	     10.24814784	     -0.00000000	     28.45662180
      1.13998148	      9.27545146	     10.24449376	      0.00000000	     28.47757001
      1.14006869	      9.27133971	     10.24084223	      0.00000000	     28.49851850
      1.14018400	      9.26591002	     10.23601850	      0.00000000	     28.52621513
      1.14029930	      9.26048709	     10.23119918	      0.00000000	     28.55391283
      1.14038094	      9.25665186	     10.22778939	      0.00000000	     28.57352606
      1.14046259	      9.25281989	     10.22438176	     -0.00000000	     28.59314012
      1.14058812	      9.24693531	     10.21914680	     -0.00000000	     28.62329861
      1.14068986	      9.24217156	     10.21490736	     -0.00000000	     28.64774530
      1.14079161	      9.23741356	     10.21067128	     -0.00000000	     28.67219392
      1.14089335	      9.23266072	     10.20643846	     -0.00000000	     28.69664472
      1.14099510	      9.22791373	     10.20220896	     -0.00000000	     28.72109787
      1.14109685	      9.22317172	     10.19798265	      0.00000000	     28.74555364
      1.14118481	      9.21907669	     10.19433131	     -0.00000000	     28.76669992
      1.14127278	      9.21498542	     10.19068232	     -0.00000000	     28.78784846
      1.14138369	      9.20983311	     10.18608504	     -0.00000000	     28.81451617
      1.14149460	      9.20468694	     10.18149145	     -0.00000000	     28.84118798
      1.14158140	      9.20066438	     10.17789913	      0.00000000	     28.86206444
      1.14166820	      9.19664546	     10.17430902	     -0.00000000	     28.88294371
      1.14178296	      9.19133827	     10.16956597	      0.00000000	     28.91055281
      1.14189772	      9.18603759	     10.16482673	      0.00000000	     28.93816735
      1.14197907	      9.18228457	     10.16146955	      0.00000000	     28.95774624
      1.14206042	      9.17853470	     10.15811424	     -0.00000000	     28.97732812
      1.14218520	      9.17278980	     10.15297140	     -0.00000000	     29.00736977
      1.14228651	      9.16813099	     10.14879892	     -0.00000000	     29.03176762
      1.14238783	      9.16347774	     10.14462936	      0.00000000	     29.05617069
      1.14248914	      9.15882946	     10.14046261	      0.00000000	     29.08057920
      1.14259045	      9.15418686	     10.13629875	      0.00000000	     29.10499333
      1.14269177	      9.14954905	     10.13213762	     -0.00000000	     29.12941331
      1.14277915	      9.14555347	     10.12855083	     -0.00000000	     29.15048110
      1.14286654	      9.14156149	     10.12496604	     -0.00000000	     29.17155351
      1.14297719	      9.13651233	     10.12042962	      0.00000000	     29.19824403
      1.14308785	      9.13146911	     10.11589639	      0.00000000	     29.22494240
      1.14317411	      9.12754231	     10.11236474	      0.00000000	     29.24576097
      1.14326038	      9.12361902	     10.10883497	      0.00000000	     29.26658459
      1.14337488	      9.11841714	     10.10415241	     -0.00000000	     29.29423458
      1.14348939	      9.11322158	     10.09947314	     -0.00000000	     29.32189395
      1.14357018	      9.10956042	     10.09617387	     -0.00000000	     29.34141382
      1.14365097	      9.10590228	     10.09287620	      0.00000000	     29.36093859
      1.14377566	      9.10026268	     10.08778952	     -0.00000000	     29.39108428
      1.14387659	      9.09570369	     10.08367524	     -0.00000000	     29.41549243
      1.14397751	      9.09115009	     10.07956347	      0.00000000	     29.43990872
      1.14407843	      9.08660128	     10.07545408	     -0.00000000	     29.46433339
      1.14417936	      9.08205799	     10.07134717	     -0.00000000	     29.48876655
      1.14428028	      9.07751931	     10.06724257	      0.00000000	     29.51320844
      1.14436709	      9.07362007	     10.06371413	      0.00000000	     29.53423819
      1.14445389	      9.06972429	     10.06018738	     -0.00000000	     29.55527463
      1.14456433	      9.06477373	     10.05570316	     -0.00000000	     29.58204696
      1.14467476	      9.05982894	     10.05122165	      0.00000000	     29.60883051
      1.14476047	      9.05599578	     10.04774542	      0.00000000	     29.62962536
      1.14484618	      9.05216598	     10.04427078	      0.00000000	     29.65042720
      1.14496049	      9.04706377	     10.03963891	     -0.00000000	     29.67818321
      1.14506326	      9.04248233	     10.03547739	     -0.00000000	     29.70314589
      1.14516603	      9.03790649	     10.03131817	      0.00000000	     29.72811910
      1.14525532	      9.03393414	     10.02770577	      0.00000000	     29.74982836
      1.14534462	      9.02996604	     10.02409507	      0.00000000	     29.77154581
      1.14543392	      9.02600168	     10.02048600	      0.00000000	     29.79327159
      1.14555780	      9.02050900	     10.01548220	      0.00000000	     29.82342371
      1.14564803	      9.01651256	     10.01183930	      0.00000000	     29.84539716
      1.14573826	      9.01252038	     10.00819806	      0.00000000	     29.86737947
      1.14584842	      9.00765169	     10.00375481	      0.00000000	     29.89422873
      1.14594669	      9.00331411	      9.99979348	     -0.00000000	     29.91818960
      1.14604495	      8.99898090	      9.99583396	     -0.00000000	     29.94216145
      1.14614321	      8.99465275	      9.99187633	      0.00000000	     29.96614438
      1.14624147	      8.99032890	      9.98792046	      0.00000000	     29.99013856
      1.14633974	      8.98601016	      9.98396643	      0.00000000	     30.01414408
      1.14643800	      8.98169564	      9.98001412	     -0.00000000	     30.03816114
      1.14653626	      8.97738628	      9.97606361	      0.00000000	     30.06218981
      1.14663452	      8.97308107	      9.97211476	     -0.00000000	     30.08623028
      1.14672250	      8.96923113	      9.96858097	      0.00000000	     30.10776315
      1.14681047	      8.96538459	      9.96504848	     -0.00000000	     30.12930567
      1.14691742	      8.96071338	      9.96075564	     -0.00000000	     30.15550933
      1.14702437	      8.95604736	      9.95646471	     -0.00000000	     30.18172756
      1.14711222	      8.95221952	      9.95294196	      0.00000000	     30.20327207
      1.14720006	      8.94839509	      9.94942045	      0.00000000	     30.22482661
      1.14730930	      8.94364433	      9.94504283	     -0.00000000	     30.25164627
      1.14741854	      8.93889895	      9.94066707	      0.00000000	     30.27848175
      1.14750190	      8.93528209	      9.93732939	      0.00000000	     30.29896984
      1.14758526	      8.93166825	      9.93399275	     -0.00000000	     30.31946733
      1.14770121	      8.92664714	      9.92935334	      0.00000000	     30.34799470
      1.14780466	      8.92217288	      9.92521613	      0.00000000	     30.37346005
      1.14790810	      8.91770408	      9.92108058	     -0.00000000	     30.39894021
      1.14799431	      8.91398324	      9.91763515	      0.00000000	     30.42018687
      1.14808052	      8.91026621	      9.91419084	      0.00000000	     30.44144400
      1.14818951	      8.90557156	      9.90983767	      0.00000000	     30.46833461
      1.14829851	      8.90088279	      9.90548621	     -0.00000000	     30.49524223
      1.14838489	      8.89717032	      9.90203857	     -0.00000000	     30.51658013
      1.14847127	      8.89346164	      9.89859198	      0.00000000	     30.53792887
      1.14858125	      8.88874489	      9.89420547	      0.00000000	     30.56512427
      1.14869123	      8.88403411	      9.88982060	     -0.00000000	     30.59233754
      1.14877518	      8.88044171	      9.88647453	     -0.00000000	     30.61312220
      1.14885912	      8.87685288	      9.88312939	      0.00000000	     30.63391742
      1.14897247	      8.87201219	      9.87861408	     -0.00000000	     30.66201248
      1.14908582	      8.86717777	      9.87410039	      0.00000000	     30.69012707
      1.14916756	      8.86369502	      9.87084648	      0.00000000	     30.71041277
      1.14924929	      8.86021563	      9.86759339	     -0.00000000	     30.73070876
      1.14936674	      8.85522153	      9.86292052	     -0.00000000	     30.75988930
      1.14946781	      8.85092875	      9.85890019	      0.00000000	     30.78502017
      1.14956888	      8.84664040	      9.85488097	     -0.00000000	     30.81016715
      1.14966996	      8.84235716	      9.85086291	     -0.00000000	     30.83533030
      1.14975843	      8.83861137	      9.84734662	     -0.00000000	     30.85736979
      1.14984691	      8.83486949	      9.84383119	      0.00000000	     30.87942182
      1.14993538	      8.83113103	      9.84031655	     -0.00000000	     30.90148649
      1.15005667	      8.82601174	      9.83549937	     -0.00000000	     30.93175725
      1.15014617	      8.82223860	      9.83194596	     -0.00000000	     30.95410758
      1.15023567	      8.81846938	      9.82839337	      0.00000000	     30.97647105
      1.15034391	      8.81391518	      9.82409748	     -0.00000000	     31.00353727
      1.15044083	      8.80984235	      9.82025209	     -0.00000000	     31.02778764
      1.15053775	      8.80577346	      9.81640750	      0.00000000	     31.05205372
      1.15063467	      8.80170920	      9.81256378	      0.00000000	     31.07633553
      1.15073158	      8.79764882	      9.80872081	     -0.00000000	     31.10063321
      1.15082850	      8.79359311	      9.80487867	     -0.00000000	     31.12494679
      1.15092542	      8.78954122	      9.80103724	      0.00000000	     31.14927640
      1.15102234	      8.78549403	      9.79719662	     -0.00000000	     31.17362206
      1.15111926	      8.78145060	      9.79335664	      0.00000000	     31.19798391
      1.15121617	      8.77741192	      9.78951744	     -0.00000000	     31.22236197
      1.15131309	      8.77337692	      9.78567885	     -0.00000000	     31.24675637
      1.15139893	      8.76980696	      9.78227948	     -0.00000000	     31.26837701
      1.15148478	      8.76624000	      9.77888058	      0.00000000	     31.29001057
      1.15159166	      8.76180385	      9.77464955	      0.00000000	     31.31696321
      1.15169854	      8.75737252	      9.77041920	      0.00000000	     31.34393605
      1.15178451	      8.75381179	      9.76701666	      0.00000000	     31.36564907
      1.15187049	      8.75025407	      9.76361452	     -0.00000000	     31.38737529
      1.15197969	      8.74574049	      9.75929422	     -0.00000000	     31.41498810
      1.15208889	      8.74123189	      9.75497454	      0.00000000	     31.44262235
      1.15217009	      8.73788296	      9.75176275	     -0.00000000	     31.46318603
      1.15225130	      8.73453668	      9.74855125	      0.00000000	     31.48376166
      1.15236804	      8.72973113	      9.74393479	     -0.00000000	     31.51336358
      1.15247095	      8.72549961	      9.73986567	     -0.00000000	     31.53947958
      1.15257387	      8.72127316	      9.73579709	     -0.00000000	     31.56561497
      1.15265801	      8.71782062	      9.73247084	      0.00000000	     31.58699813
      1.15274216	      8.71437150	      9.72914492	      0.00000000	     31.60839433
      1.15285139	      8.70989834	      9.72482763	      0.00000000	     31.63619014
      1.15296063	      8.70543071	      9.72051082	     -0.00000000	     31.66400808
      1.15304479	      8.70199192	      9.71718524	     -0.00000000	     31.68545514
      1.15312895	      8.69855651	      9.71385993	     -0.00000000	     31.70691543
      1.15323958	      8.69404495	      9.70948887	     -0.00000000	     31.73514669
      1.15335021	      8.68953903	      9.70511819	      0.00000000	     31.76340096
      1.15343158	      8.68622801	      9.70190375	     -0.00000000	     31.78419651
      1.15351295	      8.68292014	      9.69868950	     -0.00000000	     31.80500459
      1.15362788	      8.67825263	      9.69414971	     -0.00000000	     31.83441671
      1.15372761	      8.67420739	      9.69021070	      0.00000000	     31.85995845
      1.15382734	      8.67016618	      9.68627182	     -0.00000000	     31.88551920
      1.15392706	      8.66612965	      9.68233314	      0.00000000	     31.91109899
      1.15401490	      8.66257760	      9.67886416	      0.00000000	     31.93364455
      1.15410274	      8.65902920	      9.67539531	      0.00000000	     31.95620494
      1.15419057	      8.65548394	      9.67192651	      0.00000000	     31.97878024
      1.15430923	      8.65070031	      9.66724078	     -0.00000000	     32.00929983
      1.15439810	      8.64712116	      9.66373127	     -0.00000000	     32.03217641
      1.15448697	      8.64354567	      9.66022181	      0.00000000	     32.05506833
      1.15457584	      8.63997340	      9.65671234	     -0.00000000	     32.07797566
      1.15469557	      8.63516626	      9.65198425	     -0.00000000	     32.10886173
      1.15478211	      8.63169522	      9.64856674	      0.00000000	     32.13120362
      1.15486864	      8.62822764	      9.64514922	     -0.00000000	     32.15356020
      1.15497783	      8.62385697	      9.64083727	     -0.00000000	     32.18178828
      1.15507523	      8.61996272	      9.63699080	      0.00000000	     32.20698852
      1.15517263	      8.61607216	      9.63314417	      0.00000000	     32.23220754
      1.15527002	      8.61218602	      9.62929747	      0.00000000	     32.25744534
      1.15536742	      8.60830344	      9.62545055	      0.00000000	     32.28270201
      1.15545274	      8.60490618	      9.62208072	     -0.00000000	     32.30484135
      1.15553806	      8.60151168	      9.61871070	     -0.00000000	     32.32699522
      1.15564377	      8.59731014	      9.61453481	      0.00000000	     32.35446563
      1.15574948	      8.59311302	      9.61035861	     -0.00000000	     32.38195842
      1.15583421	      8.58975280	      9.60701125	     -0.00000000	     32.40400989
      1.15591894	      8.58639531	      9.60366365	      0.00000000	     32.42607580
      1.15602746	      8.58209965	      9.59937576	      0.00000000	     32.45435888
      1.15613598	      8.57780861	      9.59508744	     -0.00000000	     32.48266572
      1.15621615	      8.57464225	      9.59191935	     -0.00000000	     32.50359191
      1.15629631	      8.57147831	      9.58875099	     -0.00000000	     32.52453111
      1.15641232	      8.56690497	      9.58416593	      0.00000000	     32.55485339
      1.15651435	      8.56288662	      9.58013236	     -0.00000000	     32.58154787
      1.15661639	      8.55887299	      9.57609840	     -0.00000000	     32.60826349
      1.15669944	      8.55560898	      9.57281465	      0.00000000	     32.63002377
      1.15678249	      8.55234811	      9.56953061	      0.00000000	     32.65179809
      1.15689102	      8.54809122	      9.56523879	      0.00000000	     32.68027207
      1.15699954	      8.54383948	      9.56094642	     -0.00000000	     32.70877009
      1.15708252	      8.54059154	      9.55766399	      0.00000000	     32.73057601
      1.15716549	      8.53734671	      9.55438122	      0.00000000	     32.75239603
      1.15727559	      8.53304557	      9.55002492	      0.00000000	     32.78136925
      1.15738569	      8.52874971	      9.54566794	     -0.00000000	     32.81036736
      1.15746577	      8.52562786	      9.54249835	      0.00000000	     32.83147506
      1.15754585	      8.52250890	      9.53932838	     -0.00000000	     32.85259594
      1.15766058	      8.51804488	      9.53478612	      0.00000000	     32.88287827
      1.15775950	      8.51420032	      9.53086891	     -0.00000000	     32.90901075
      1.15785842	      8.51035949	      9.52695097	      0.00000000	     32.93516346
      1.15795735	      8.50652301	      9.52303239	      0.00000000	     32.96133640
      1.15804397	      8.50316647	      9.51960042	     -0.00000000	     32.98427156
      1.15813059	      8.49981329	      9.51616792	     -0.00000000	     33.00722226
      1.15821721	      8.49646299	      9.51273482	      0.00000000	     33.03018853
      1.15833596	      8.49187525	      9.50802748	      0.00000000	     33.06169800
      1.15842372	      8.48848847	      9.50454812	     -0.00000000	     33.08500145
      1.15851147	      8.48510506	      9.50106815	     -0.00000000	     33.10832091
      1.15861738	      8.48102527	      9.49686699	     -0.00000000	     33.13648835
      1.15871214	      8.47737943	      9.49310768	     -0.00000000	     33.16170782
      1.15880690	      8.47373688	      9.48934751	      0.00000000	     33.18694604
      1.15890165	      8.47009829	      9.48558657	      0.00000000	     33.21220297
      1.15899641	      8.46646294	      9.48182473	     -0.00000000	     33.23747868
      1.15909117	      8.46283158	      9.47806209	      0.00000000	     33.26277312
      1.15918592	      8.45920342	      9.47429851	      0.00000000	     33.28808636
      1.15928068	      8.45557926	      9.47053409	     -0.00000000	     33.31341837
      1.15937544	      8.45195826	      9.46676870	     -0.00000000	     33.33876919
      1.15947019	      8.44834130	      9.46300244	     -0.00000000	     33.36413880
      1.15956495	      8.44472743	      9.45923516	     -0.00000000	     33.38952726
      1.15965970	      8.44111765	      9.45546698	     -0.00000000	     33.41493452
      1.15974496	      8.43787258	      9.45207589	     -0.00000000	     33.43780918
      1.15983021	      8.43463072	      9.44868404	      0.00000000	     33.46069908
      1.15993264	      8.43073922	      9.44460763	     -0.00000000	     33.48822136
      1.16003506	      8.42685215	      9.44053004	     -0.00000000	     33.51576566
      1.16012273	      8.42352842	      9.43703926	      0.00000000	     33.53935655
      1.16021039	      8.42020802	      9.43354761	     -0.00000000	     33.56296359
      1.16029805	      8.41689046	      9.43005499	      0.00000000	     33.58658680
      1.16041206	      8.41258062	      9.42551135	     -0.00000000	     33.61733368
      1.16049975	      8.40926869	      9.42201520	     -0.00000000	     33.64100299
      1.16058745	      8.40596004	      9.41851811	      0.00000000	     33.66468848
      1.16067514	      8.40265423	      9.41501999	     -0.00000000	     33.68839017
      1.16079178	      8.39826202	      9.41036557	      0.00000000	     33.71994111
      1.16087763	      8.39503275	      9.40693897	      0.00000000	     33.74317917
      1.16096347	      8.39180660	      9.40351141	     -0.00000000	     33.76643273
      1.16107006	      8.38780435	      9.39925383	      0.00000000	     33.79532920
      1.16116563	      8.38422027	      9.39543551	     -0.00000000	     33.82125578
      1.16126119	      8.38063941	      9.39161585	     -0.00000000	     33.84720163
      1.16135676	      8.37706247	      9.38779492	      0.00000000	     33.87316671
      1.16145232	      8.37348864	      9.38397260	      0.00000000	     33.89915109
      1.16153811	      8.37028389	      9.38054027	      0.00000000	     33.92249318
      1.16162389	      8.36708167	      9.37710679	      0.00000000	     33.94585082
      1.16170968	      8.36388248	      9.37367222	     -0.00000000	     33.96922397
      1.16182648	      8.35953115	      9.36899422	      0.00000000	     34.00107135
      1.16191556	      8.35621612	      9.36542486	      0.00000000	     34.02538101
      1.16200464	      8.35290387	      9.36185421	     -0.00000000	     34.04970742
      1.16209373	      8.34959486	      9.35828231	     -0.00000000	     34.07405057
      1.16220479	      8.34547331	      9.35382714	     -0.00000000	     34.10442438
      1.16229190	      8.34224452	      9.35033175	      0.00000000	     34.12826352
      1.16237900	      8.33901836	      9.34683505	     -0.00000000	     34.15211868
      1.16246610	      8.33579527	      9.34333711	      0.00000000	     34.17598984
      1.16258192	      8.33151420	      9.33868430	     -0.00000000	     34.20775312
      1.16266901	      8.32829841	      9.33518387	     -0.00000000	     34.23165794
      1.16275610	      8.32508526	      9.33168207	      0.00000000	     34.25557877
      1.16286109	      8.32121586	      9.32745892	     -0.00000000	     34.28443659
      1.16295385	      8.31780039	      9.32372600	      0.00000000	     34.30995239
      1.16304661	      8.31438849	      9.31999157	      0.00000000	     34.33548630
      1.16313937	      8.31097953	      9.31625553	     -0.00000000	     34.36103836
      1.16323213	      8.30757413	      9.31251795	     -0.00000000	     34.38660851
      1.16332489	      8.30417167	      9.30877872	     -0.00000000	     34.41219681
      1.16341764	      8.30077274	      9.30503791	      0.00000000	     34.43780319
      1.16351040	      8.29737677	      9.30129542	      0.00000000	     34.46342771
      1.16360316	      8.29398431	      9.29755131	     -0.00000000	     34.48907030
      1.16369592	      8.29059480	      9.29380549	     -0.00000000	     34.51473102
      1.16378868	      8.28720878	      9.29005802	      0.00000000	     34.54040980
      1.16388144	      8.28382571	      9.28630881	     -0.00000000	     34.56610669
      1.16397420	      8.28044612	      9.28255791	     -0.00000000	     34.59182164
      1.16406696	      8.27706949	      9.27880523	     -0.00000000	     34.61755468
      1.16415972	      8.27369630	      9.27505083	      0.00000000	     34.64330577
      1.16425248	      8.27032608	      9.27129461	     -0.00000000	     34.66907493
      1.16434524	      8.26695929	      9.26753664	     -0.00000000	     34.69486213
      1.16443800	      8.26359546	      9.26377683	      0.00000000	     34.72066739
      1.16453076	      8.26023505	      9.26001522	     -0.00000000	     34.74649067
      1.16462352	      8.25687758	      9.25625173	     -0.00000000	     34.77233200
      1.16471628	      8.25352354	      9.25248642	     -0.00000000	     34.79819133
      1.16480904	      8.25017243	      9.24871919	      0.00000000	     34.82406869
      1.16490180	      8.24682473	      9.24495010	     -0.00000000	     34.84996404
      1.16499456	      8.24347996	      9.24117907	      0.00000000	     34.87587740
      1.16508732	      8.24013858	      9.23740614	      0.00000000	     34.90180873
      1.16518008	      8.23680013	      9.23363122	     -0.00000000	     34.92775805
      1.16527284	      8.23346507	      9.22985438	     -0.00000000	     34.95372532
      1.16536559	      8.23013292	      9.22607552	     -0.00000000	     34.97971057
      1.16545835	      8.22680415	      9.22229469	      0.00000000	     35.00571375
      1.16555111	      8.22347828	      9.21851182	     -0.00000000	     35.03173489
      1.16564387	      8.22015579	      9.21472694	     -0.00000000	     35.05777393
      1.16573663	      8.21683619	      9.21093998	     -0.00000000	     35.08383091
      1.16582939	      8.21351996	      9.20715099	      0.00000000	     35.10990577
      1.16592215	      8.21020661	      9.20335988	     -0.00000000	     35.13599836
      1.16601491	      8.20689663	      9.19956670	     -0.00000000	     35.16210836
      1.16610767	      8.20358951	      9.19577136	     -0.00000000	     35.18823553
      1.16620043	      8.20028576	      9.19197392	     -0.00000000	     35.21437954
      1.16629319	      8.19698485	      9.18817429	     -0.00000000	     35.24054015
      1.16638595	      8.19368731	      9.18437253	      0.00000000	     35.26671704
      1.16647871	      8.19039260	      9.18056854	      0.00000000	     35.29290997
      1.16657147	      8.18710126	      9.17676239	     -0.00000000	     35.31911861
      1.16666423	      8.18381272	      9.17295397	     -0.00000000	     35.34534273
      1.16675699	      8.18052756	      9.16914335	      0.00000000	     35.37158200
      1.16684975	      8.17724518	      9.16533043	     -0.00000000	     35.39783618
      1.16694251	      8.17396619	      9.16151528	      0.00000000	     35.42410496
      1.16703527	      8.17068995	      9.15769779	     -0.00000000	     35.45038809
      1.16712803	      8.16741710	      9.15387804	      0.00000000	     35.47668526
      1.16722079	      8.16414698	      9.15005591	     -0.00000000	     35.50299623
      1.16731355	      8.16088027	      9.14623149	     -0.00000000	     35.52932067
      1.16740630	      8.15761626	      9.14240465	     -0.00000000	     35.55565836
      1.16749906	      8.15435567	      9.13857549	      0.00000000	     35.58200897
      1.16759182	      8.15109773	      9.13474387	      0.00000000	     35.60837228
      1.16768458	      8.14784324	      9.13090990	     -0.00000000	     35.63474795
      1.16777734	      8.14459137	      9.12707343	      0.00000000	     35.66113576
      1.16787010	      8.14134297	      9.12323458	      0.00000000	     35.68753539
      1.16796286	      8.13809714	      9.11939319	     -0.00000000	     35.71394661
      1.16805562	      8.13485482	      9.11554939	     -0.00000000	     35.74036909
      1.16814838	      8.13161501	      9.11170301	      0.00000000	     35.76680262
      1.16823176	      8.12870568	      9.10824332	      0.00000000	     35.79057351
      1.16831515	      8.12579847	      9.10478154	      0.00000000	     35.81435290
      1.16841638	      8.12227238	      9.10057591	      0.00000000	     35.84323416
      1.16851762	      8.11874958	      9.09636718	      0.00000000	     35.87212728
      1.16860149	      8.11583388	      9.09287784	      0.00000000	     35.89607474
      1.16868537	      8.11292035	      9.08938633	      0.00000000	     35.92002990
      1.16878812	      8.10935489	      9.08510642	     -0.00000000	     35.94938459
      1.16889086	      8.10579279	      9.08082322	     -0.00000000	     35.97875018
      1.16897087	      8.10302172	      9.07748550	      0.00000000	     36.00162568
      1.16905089	      8.10025260	      9.07414576	      0.00000000	     36.02450739
      1.16915905	      8.09651296	      9.06962787	     -0.00000000	     36.05544877
      1.16926721	      8.09277704	      9.06510626	      0.00000000	     36.08640074
      1.16934315	      8.09015697	      9.06192964	     -0.00000000	     36.10813703
      1.16941909	      8.08753862	      9.05875113	      0.00000000	     36.12987819
      1.16953561	      8.08352479	      9.05387018	     -0.00000000	     36.16324877
      1.16963063	      8.08025488	      9.04988659	      0.00000000	     36.19046962
      1.16972565	      8.07698832	      9.04590010	     -0.00000000	     36.21769717
      1.16982068	      8.07372453	      9.04191060	     -0.00000000	     36.24493118
      1.16991570	      8.07046422	      9.03791817	      0.00000000	     36.27217130
      1.16999989	      8.06757788	      9.03437846	     -0.00000000	     36.29631004
      1.17008407	      8.06469425	      9.03083642	      0.00000000	     36.32045316
      1.17016826	      8.06181286	      9.02729198	     -0.00000000	     36.34460049
      1.17028351	      8.05787246	      9.02243592	      0.00000000	     36.37766357
      1.17036918	      8.05494598	      9.01882314	     -0.00000000	     36.40224608
      1.17045485	      8.05202224	      9.01520788	      0.00000000	     36.42683221
      1.17054052	      8.04910081	      9.01159006	      0.00000000	     36.45142180
      1.17065563	      8.04517961	      9.00672508	      0.00000000	     36.48446613
      1.17073908	      8.04233969	      9.00319556	     -0.00000000	     36.50842312
      1.17082252	      8.03950236	      8.99966363	      0.00000000	     36.53238269
      1.17092760	      8.03593260	      8.99521256	      0.00000000	     36.56255695
      1.17102117	      8.03275684	      8.99124531	     -0.00000000	     36.58943208
      1.17111475	      8.02958368	      8.98727488	      0.00000000	     36.61630968
      1.17120832	      8.02641383	      8.98330136	      0.00000000	     36.64318944
      1.17130190	      8.02324646	      8.97932460	     -0.00000000	     36.67007113
      1.17138518	      8.02043035	      8.97578266	      0.00000000	     36.69399721
      1.17146847	      8.01761626	      8.97223814	     -0.00000000	     36.71792442
      1.17156879	      8.01422959	      8.96796494	      0.00000000	     36.74674910
      1.17166912	      8.01084598	      8.96368797	      0.00000000	     36.77557480
      1.17175211	      8.00804983	      8.96014717	     -0.00000000	     36.79942058
      1.17183510	      8.00525568	      8.95660376	     -0.00000000	     36.82326664
      1.17193742	      8.00181419	      8.95223164	      0.00000000	     36.85266589
      1.17203974	      7.99837585	      8.94785551	      0.00000000	     36.88206493
      1.17211911	      7.99571139	      8.94445817	      0.00000000	     36.90486991
      1.17219848	      7.99304873	      8.94105837	      0.00000000	     36.92767440
      1.17230607	      7.98944290	      8.93644601	     -0.00000000	     36.95858540
      1.17241366	      7.98584056	      8.93182911	      0.00000000	     36.98949476
      1.17248894	      7.98332250	      8.92859590	     -0.00000000	     37.01112172
      1.17256422	      7.98080604	      8.92536044	      0.00000000	     37.03274754
      1.17268021	      7.97693267	      8.92037117	      0.00000000	     37.06606408
      1.17277467	      7.97378121	      8.91630388	      0.00000000	     37.09319492
      1.17286914	      7.97063290	      8.91223308	      0.00000000	     37.12032311
      1.17296360	      7.96748718	      8.90815865	      0.00000000	     37.14744839
      1.17305806	      7.96434474	      8.90408068	      0.00000000	     37.17457046
      1.17314131	      7.96157730	      8.90048370	     -0.00000000	     37.19847039
      1.17322456	      7.95881240	      8.89688394	     -0.00000000	     37.22236742
      1.17330781	      7.95604957	      8.89328132	      0.00000000	     37.24626139
      1.17342362	      7.95221020	      8.88826512	      0.00000000	     37.27949405
      1.17350848	      7.94939921	      8.88458570	      0.00000000	     37.30384262
      1.17359335	      7.94659078	      8.88090332	      0.00000000	     37.32818732
      1.17369586	      7.94320106	      8.87645097	      0.00000000	     37.35759024
      1.17378702	      7.94019003	      8.87248830	     -0.00000000	     37.38372979
      1.17387817	      7.93718134	      8.86852208	      0.00000000	     37.40986418
      1.17396933	      7.93417561	      8.86455237	     -0.00000000	     37.43599313
      1.17406048	      7.93117221	      8.86057906	      0.00000000	     37.46211643
      1.17415164	      7.92817178	      8.85660223	      0.00000000	     37.48823380
      1.17424279	      7.92517365	      8.85262176	      0.00000000	     37.51434504
      1.17433395	      7.92217849	      8.84863774	      0.00000000	     37.54044986
      1.17442510	      7.91918561	      8.84465005	     -0.00000000	     37.56654807
      1.17451626	      7.91619571	      8.84065876	      0.00000000	     37.59263938
      1.17460741	      7.91320807	      8.83666376	     -0.00000000	     37.61872360
      1.17469857	      7.91022341	      8.83266513	      0.00000000	     37.64480044
      1.17478972	      7.90724098	      8.82866275	     -0.00000000	     37.67086970
      1.17488088	      7.90426156	      8.82465671	      0.00000000	     37.69693110
      1.17497203	      7.90128432	      8.82064687	     -0.00000000	     37.72298445
      1.17506319	      7.89831012	      8.81663335	      0.00000000	     37.74902945
      1.17515434	      7.89533806	      8.81261598	     -0.00000000	     37.77506593
      1.17524550	      7.89236905	      8.80859489	     -0.00000000	     37.80109358
      1.17533665	      7.88940215	      8.80456991	     -0.00000000	     37.82711223
      1.17542781	      7.88643833	      8.80054118	     -0.00000000	     37.85312158
      1.17551896	      7.88347657	      8.79650853	     -0.00000000	     37.87912146
      1.17560072	      7.88082282	      8.79288846	      0.00000000	     37.90243215
      1.17568247	      7.87817085	      8.78926522	     -0.00000000	     37.92573485
      1.17578236	      7.87493372	      8.78483419	      0.00000000	     37.95419454
      1.17588225	      7.87169940	      8.78039840	     -0.00000000	     37.98264174
      1.17596473	      7.86903132	      8.77673205	      0.00000000	     38.00612220
      1.17604721	      7.86636504	      8.77306241	      0.00000000	     38.02959375
      1.17614840	      7.86309715	      8.76855610	     -0.00000000	     38.05837608
      1.17624959	      7.85983207	      8.76404482	      0.00000000	     38.08714442
      1.17632830	      7.85729488	      8.76053237	      0.00000000	     38.10951176
      1.17640701	      7.85475930	      8.75701688	     -0.00000000	     38.13187030
      1.17651345	      7.85133341	      8.75225780	     -0.00000000	     38.16209335
      1.17661990	      7.84791067	      8.74749311	     -0.00000000	     38.19229964
      1.17669474	      7.84550641	      8.74413957	      0.00000000	     38.21352866
      1.17676959	      7.84310360	      8.74078322	     -0.00000000	     38.23474909
      1.17688395	      7.83943560	      8.73564946	      0.00000000	     38.26715630
      1.17697759	      7.83643503	      8.73144106	     -0.00000000	     38.29367574
      1.17707123	      7.83343735	      8.72722829	     -0.00000000	     38.32018094
      1.17716487	      7.83044201	      8.72301105	      0.00000000	     38.34667169
      1.17725851	      7.82744969	      8.71878942	      0.00000000	     38.37314770
      1.17734075	      7.82482330	      8.71507779	      0.00000000	     38.39638942
      1.17742299	      7.82219923	      8.71136275	      0.00000000	     38.41961941
      1.17752184	      7.81904799	      8.70689324	      0.00000000	     38.44752232
      1.17762068	      7.81589994	      8.70241872	      0.00000000	     38.47540776
      1.17770357	      7.81326180	      8.69866229	      0.00000000	     38.49877975
      1.17778647	      7.81062599	      8.69490232	     -0.00000000	     38.52213908
      1.17786936	      7.80799205	      8.69113873	     -0.00000000	     38.54548560
      1.17798391	      7.80435575	      8.68593187	      0.00000000	     38.57772690
      1.17806743	      7.80170673	      8.68213114	     -0.00000000	     38.60121822
      1.17815095	      7.79906002	      8.67832675	      0.00000000	     38.62469593
      1.17825307	      7.79582650	      8.67367009	      0.00000000	     38.65338301
      1.17834375	      7.79295798	      8.66953036	      0.00000000	     38.67883950
      1.17843443	      7.79009156	      8.66538616	      0.00000000	     38.70427932
      1.17852511	      7.78722788	      8.66123756	     -0.00000000	     38.72970222
      1.17861579	      7.78436627	      8.65708444	      0.00000000	     38.75510802
      1.17870647	      7.78150742	      8.65292690	     -0.00000000	     38.78049646
      1.17879715	      7.77865060	      8.64876480	      0.00000000	     38.80586737
      1.17888783	      7.77579657	      8.64459823	     -0.00000000	     38.83122049
      1.17897851	      7.77294452	      8.64042706	     -0.00000000	     38.85655566
      1.17906918	      7.77009530	      8.63625139	     -0.00000000	     38.88187260
      1.17915986	      7.76724800	      8.63207107	      0.00000000	     38.90717116
      1.17925054	      7.76440356	      8.62788622	      0.00000000	     38.93245107
      1.17933200	      7.76185008	      8.62412306	      0.00000000	     38.95514343
      1.17941346	      7.75929881	      8.62035620	     -0.00000000	     38.97782041
      1.17951174	      7.75622267	      8.61580592	      0.00000000	     39.00516273
      1.17961003	      7.75314957	      8.61125018	      0.00000000	     39.03248219
      1.17969354	      7.75054053	      8.60737523	     -0.00000000	     39.05567471
      1.17977704	      7.74793376	      8.60349632	      0.00000000	     39.07885038
      1.17986055	      7.74532882	      8.59961337	     -0.00000000	     39.10200906
      1.17997110	      7.74188333	      8.59446643	      0.00000000	     39.13264311
      1.18005495	      7.73927216	      8.59055793	     -0.00000000	     39.15585741
      1.18013880	      7.73666324	      8.58664536	      0.00000000	     39.17905401
      1.18022266	      7.73405616	      8.58272865	     -0.00000000	     39.20223279
      1.18033500	      7.73056662	      8.57747472	      0.00000000	     39.23325865
      1.18041714	      7.72801703	      8.57362820	     -0.00000000	     39.25592462
      1.18049929	      7.72546958	      8.56977771	     -0.00000000	     39.27857295
      1.18060169	      7.72229641	      8.56497205	      0.00000000	     39.30678131
      1.18069296	      7.71947091	      8.56068353	      0.00000000	     39.33189978
      1.18078423	      7.71664742	      8.55638995	     -0.00000000	     39.35699590
      1.18087550	      7.71382664	      8.55209140	     -0.00000000	     39.38206940
      1.18096677	      7.71100779	      8.54778774	      0.00000000	     39.40712015
      1.18105804	      7.70819172	      8.54347907	      0.00000000	     39.43214789
      1.18113912	      7.70569186	      8.53964752	     -0.00000000	     39.45435959
      1.18122019	      7.70319413	      8.53581199	      0.00000000	     39.47655284
      1.18131846	      7.70016861	      8.53115708	     -0.00000000	     39.50343073
      1.18141674	      7.69714604	      8.52649624	     -0.00000000	     39.53028107
      1.18149936	      7.69460682	      8.52257334	      0.00000000	     39.55283176
      1.18158197	      7.69206977	      8.51864622	     -0.00000000	     39.57536266
      1.18166459	      7.68953444	      8.51471482	     -0.00000000	     39.59787366
      1.18177691	      7.68609092	      8.50936328	     -0.00000000	     39.62844481
      1.18186004	      7.68354425	      8.50539726	      0.00000000	     39.65104750
      1.18194317	      7.68099973	      8.50142690	     -0.00000000	     39.67362953
      1.18204391	      7.67791823	      8.49660913	      0.00000000	     39.70096979
      1.18213384	      7.67517035	      8.49230344	     -0.00000000	     39.72534719
      1.18222377	      7.67242436	      8.48799251	     -0.00000000	     39.74969990
      1.18231369	      7.66968090	      8.48367643	      0.00000000	     39.77402770
      1.18240362	      7.66693932	      8.47935508	     -0.00000000	     39.79833047
      1.18249354	      7.66420028	      8.47502853	      0.00000000	     39.82260797
      1.18258347	      7.66146307	      8.47069666	     -0.00000000	     39.84686009
      1.18267340	      7.65872844	      8.46635956	     -0.00000000	     39.87108659
      1.18276332	      7.65599560	      8.46201710	     -0.00000000	     39.89528737
      1.18285325	      7.65326536	      8.45766936	      0.00000000	     39.91946219
      1.18294317	      7.65053686	      8.45331622	      0.00000000	     39.94361093
      1.18303310	      7.64781101	      8.44895777	     -0.00000000	     39.96773338
      1.18312303	      7.64508683	      8.44459386	     -0.00000000	     39.99182943
      1.18320332	      7.64265657	      8.44069266	     -0.00000000	     40.01332317
      1.18328362	      7.64022774	      8.43678709	      0.00000000	     40.03479560
      1.18338218	      7.63724917	      8.43198747	     -0.00000000	     40.06112155
      1.18348074	      7.63427291	      8.42718124	      0.00000000	     40.08741499
      1.18356181	      7.63182712	      8.42322308	      0.00000000	     40.10901759
      1.18364287	      7.62938280	      8.41926040	      0.00000000	     40.13059794
      1.18374265	      7.62637685	      8.41437685	      0.00000000	     40.15712906
      1.18384243	      7.62337324	      8.40948642	      0.00000000	     40.18362607
      1.18391984	      7.62104521	      8.40568776	      0.00000000	     40.20415869
      1.18399725	      7.61871851	      8.40188492	      0.00000000	     40.22467056
      1.18410215	      7.61556839	      8.39672526	      0.00000000	     40.25243190
      1.18420704	      7.61242088	      8.39155789	      0.00000000	     40.28015470
      1.18428075	      7.61021117	      8.38792216	      0.00000000	     40.29961262
      1.18435446	      7.60800263	      8.38428258	      0.00000000	     40.31905131
      1.18446695	      7.60463485	      8.37872053	      0.00000000	     40.34868119
      1.18455928	      7.60187335	      8.37414924	      0.00000000	     40.37296354
      1.18465160	      7.59911432	      8.36957194	      0.00000000	     40.39721521
      1.18474392	      7.59635720	      8.36498851	      0.00000000	     40.42143607
      1.18483624	      7.59360268	      8.36039904	      0.00000000	     40.44562592
      1.18491663	      7.59120543	      8.35639742	      0.00000000	     40.46666552
      1.18499703	      7.58881013	      8.35239118	      0.00000000	     40.48768138
      1.18509511	      7.58588986	      8.34749711	      0.00000000	     40.51328903
      1.18519319	      7.58297234	      8.34259609	      0.00000000	     40.53886103
      1.18527419	      7.58056464	      8.33854358	      0.00000000	     40.55995105
      1.18535519	      7.57815890	      8.33448631	      0.00000000	     40.58101653
      1.18545391	      7.57522869	      8.32953450	      0.00000000	     40.60665928
      1.18555263	      7.57230126	      8.32457555	      0.00000000	     40.63226527
      1.18563126	      7.56997110	      8.32062070	      0.00000000	     40.65263332
      1.18570989	      7.56764278	      8.31666130	      0.00000000	     40.67297785
      1.18581163	      7.56463234	      8.31153143	      0.00000000	     40.69926640
      1.18591337	      7.56162482	      8.30639387	      0.00000000	     40.72551526
      1.18598991	      7.55936354	      8.30252353	      0.00000000	     40.74523704
      1.18606645	      7.55710400	      8.29864882	      0.00000000	     40.76493617
      1.18617182	      7.55399582	      8.29330769	      0.00000000	     40.79201655
      1.18627719	      7.55089071	      8.28795820	      0.00000000	     40.81905368
      1.18635079	      7.54872290	      8.28421615	      0.00000000	     40.83791529
      1.18642440	      7.54655670	      8.28047001	      0.00000000	     40.85675563
      1.18653558	      7.54328720	      8.27480376	      0.00000000	     40.88517263
      1.18662876	      7.54054932	      8.27004714	      0.00000000	     40.90895353
      1.18672195	      7.53781336	      8.26528379	      0.00000000	     40.93269999
      1.18681514	      7.53507991	      8.26051378	      0.00000000	     40.95641186
      1.18689629	      7.53270094	      8.25635436	      0.00000000	     40.97703270
      1.18697744	      7.53032390	      8.25218985	      0.00000000	     40.99762713
      1.18705859	      7.52794833	      8.24802017	      0.00000000	     41.01819511
      1.18717063	      7.52467138	      8.24225486	      0.00000000	     41.04654864
      1.18725323	      7.52225717	      8.23799795	      0.00000000	     41.06742011
      1.18733584	      7.51984489	      8.23373570	      0.00000000	     41.08826389
      1.18743533	      7.51694138	      8.22859475	      0.00000000	     41.11333269
      1.18752382	      7.51436116	      8.22401558	      0.00000000	     41.13559606
      1.18761232	      7.51178257	      8.21943012	      0.00000000	     41.15782738
      1.18770081	      7.50920621	      8.21483845	      0.00000000	     41.18002652
      1.18778930	      7.50663145	      8.21024044	      0.00000000	     41.20219343
      1.18787780	      7.50405892	      8.20563619	      0.00000000	     41.22432798
      1.18796629	      7.50148799	      8.20102556	      0.00000000	     41.24643013
      1.18805478	      7.49891929	      8.19640863	      0.00000000	     41.26849975
      1.18814328	      7.49635216	      8.19178529	      0.00000000	     41.29053681
      1.18823177	      7.49378727	      8.18715561	      0.00000000	     41.31254116
      1.18832026	      7.49122394	      8.18251948	      0.00000000	     41.33451279
      1.18840876	      7.48866285	      8.17787697	      0.00000000	     41.35645157
      1.18849725	      7.48610330	      8.17322796	      0.00000000	     41.37835747
      1.18858574	      7.48354600	      8.16857253	      0.00000000	     41.40023036
      1.18867424	      7.48099021	      8.16391056	      0.00000000	     41.42207022
      1.18876273	      7.47843668	      8.15924214	      0.00000000	     41.44387694
      1.18885123	      7.47588465	      8.15456713	      0.00000000	     41.46565048
      1.18893972	      7.47333488	      8.14988563	      0.00000000	     41.48739074
      1.18902821	      7.47078659	      8.14519750	      0.00000000	     41.50909770
      1.18911671	      7.46824057	      8.14050283	      0.00000000	     41.53077123
      1.18920520	      7.46569600	      8.13580149	      0.00000000	     41.55241134
      1.18929369	      7.46315372	      8.13109358	      0.00000000	     41.57401790
      1.18938219	      7.46061286	      8.12637895	      0.00000000	     41.59559092
      1.18947068	      7.45807430	      8.12165771	      0.00000000	     41.61713027
      1.18955917	      7.45553714	      8.11692971	      0.00000000	     41.63863596
      1.18964767	      7.45300229	      8.11219506	      0.00000000	     41.66010787
      1.18973616	      7.45046881	      8.10745360	      0.00000000	     41.68154601
[truncated: 681,701 more chars]
