# Supplementary material for: Musculoskeletal simulations to examine the effects of accentuated eccentric loading (AEL) on jump height
Source: PeerJ. 2023 Jan 23;11:e14687. doi: 10.7717/peerj.14687 (PMC9879160; doi:10.7717/peerj.14687)
Supplement: Supplemental Information 2 — Added15 folder contains the code and simulation results for a complete jump with an additional 15% model mass. Dropped15 folder contains the code and simulation results for the push-off phase with the original model mass. [file peerj-11-14687-s002.zip › Supplementary Simulation code and output results AEL15/Added15/Optimized_for_J_Results/TwoSegment_Two_Segment_FiberForce.sto]

FiberForce
version=1
nRows=12722
nColumns=5
inDegrees=no

This analysis gathers basic information about muscles during a simulation (e.g., forces, tendon lengths, moment arms, etc).
Units are S.I. units (second, meters, Newtons, ...)
Angles are in degrees.

endheader
time	vastus	recfem	glut	ham
      0.00000000	     68.06913601	     21.93930261	      0.00059054	     67.70307771
      0.00010000	     68.07576075	     21.94017500	      0.00059329	     67.70087791
      0.00023094	     68.10141666	     21.94353014	      0.00060480	     67.69237471
      0.00036189	     68.14195348	     21.94878697	      0.00062484	     67.67896596
      0.00049283	     68.19386026	     21.95545887	      0.00065339	     67.66183084
      0.00062377	     68.25458981	     21.96319445	      0.00069077	     67.64182187
      0.00075471	     68.32229938	     21.97174105	      0.00073760	     67.61955394
      0.00092167	     68.41668889	     21.98353260	      0.00081254	     67.58856984
      0.00108864	     68.51836572	     21.99609255	      0.00090696	     67.55525138
      0.00125560	     68.62605985	     22.00925379	      0.00102422	     67.52000815
      0.00146694	     68.76973074	     22.02661328	      0.00121214	     67.47303429
      0.00167828	     68.92062931	     22.04463670	      0.00145440	     67.42371145
      0.00193496	     69.11267646	     22.06731741	      0.00184193	     67.36090169
      0.00219165	     69.31366778	     22.09080353	      0.00236229	     67.29505978
      0.00252490	     69.58719463	     22.12244546	      0.00330586	     67.20518505
      0.00285816	     69.87424468	     22.15535388	      0.00466708	     67.11043359
      0.00331636	     70.28988658	     22.20262913	      0.00753590	     66.97230026
      0.00377455	     70.72855418	     22.25221145	      0.01213349	     66.82518083
      0.00443132	     71.39487397	     22.32719697	      0.02360071	     66.59891788
      0.00508809	     72.10210662	     22.40662352	      0.04455205	     66.35498618
      0.00611478	     73.28138732	     22.53916133	      0.11197843	     65.93967589
      0.00691445	     74.25528605	     22.64895792	      0.21518677	     65.58889822
      0.00771412	     75.27179428	     22.76401273	      0.39006308	     65.21561366
      0.00851379	     76.32598260	     22.88387538	      0.66608911	     64.82114401
      0.00931345	     77.41330954	     23.00810486	      1.07038821	     64.40681888
      0.01031496	     78.81546056	     23.16919955	      1.77948718	     63.86191678
      0.01117276	     80.04684507	     23.31149204	      2.55616188	     63.37397984
      0.01192114	     81.14055036	     23.43850023	      3.33233478	     62.93353232
      0.01266951	     82.24961951	     23.56787912	      4.16528390	     62.48032935
      0.01351831	     83.52315729	     23.71715631	      5.13627601	     61.95199111
      0.01436710	     84.81038499	     23.86879521	      6.09776060	     61.40957838
      0.01510582	     85.93970049	     24.00244690	      6.90730794	     60.92690233
      0.01584455	     87.07571320	     24.13746254	      7.68316640	     60.43505121
      0.01677016	     88.50640845	     24.30830639	      8.60551357	     59.80672253
      0.01743280	     89.53428803	     24.43159728	      9.23408736	     59.34923622
      0.01809543	     90.56430557	     24.55560097	      9.83958218	     58.88574073
      0.01904497	     92.04256490	     24.73436057	     10.67384094	     58.21171794
      0.01985779	     93.30882953	     24.88822132	     11.36323220	     57.62608651
      0.02056646	     94.41260180	     25.02288720	     11.94999667	     57.10936799
      0.02127514	     95.51552363	     25.15795481	     12.52642720	     56.58722519
      0.02202269	     96.67744928	     25.30078757	     13.12576811	     56.03082493
      0.02277025	     97.83730551	     25.44390867	     13.71817648	     55.46891099
      0.02350164	     98.96963892	     25.58414594	     14.29255754	     54.91402564
      0.02423303	    100.09919522	     25.72453044	     14.86286571	     54.35425871
      0.02502522	    101.31917154	     25.87668675	     15.47690052	     53.74263788
      0.02581741	    102.53523737	     26.02888666	     16.08780669	     53.12565387
      0.02656472	    103.67861022	     26.17245101	     16.66169530	     52.53884380
      0.02731203	    104.81814246	     26.31595688	     17.23355589	     51.94750323
      0.02805934	    105.95372500	     26.45936281	     17.80360430	     51.35172415
      0.02880665	    107.08528629	     26.60263091	     18.37199613	     50.75158359
      0.02955396	    108.21278359	     26.74572609	     18.93884450	     50.14714638
      0.03030127	    109.33620037	     26.88861608	     19.50423355	     49.53846591
      0.03104858	    110.45553990	     27.03127095	     20.06822737	     48.92558617
      0.03179589	    111.57082234	     27.17366299	     20.63087672	     48.30854279
      0.03254320	    112.68208005	     27.31576641	     21.19222350	     47.68736451
      0.03329051	    113.78935495	     27.45755721	     21.75230415	     47.06207426
      0.03403782	    114.89269512	     27.59901293	     22.31115195	     46.43269038
      0.03478513	    115.99215262	     27.74011254	     22.86879888	     45.79922761
      0.03553244	    117.08778108	     27.88083625	     23.42527700	     45.16169808
      0.03627975	    118.17963402	     28.02116545	     23.98061960	     44.52011221
      0.03702706	    119.26776323	     28.16108250	     24.53486225	     43.87447962
      0.03777437	    120.35221756	     28.30057069	     25.08804374	     43.22480983
      0.03852168	    121.43304182	     28.43961413	     25.64020700	     42.57111230
      0.03926899	    122.51027601	     28.57819765	     26.19140005	     41.91340013
      0.04001630	    123.58395465	     28.71630676	     26.74167695	     41.25168639
      0.04076361	    124.65410627	     28.85392753	     27.29109880	     40.58598752
      0.04151092	    125.72075312	     28.99104658	     27.83973479	     39.91632326
      0.04225823	    126.78391087	     29.12765098	     28.38766323	     39.24271719
      0.04300554	    127.84358852	     29.26372824	     28.93497264	     38.56519730
      0.04375285	    128.89978834	     29.39926626	     29.48176282	     37.88379650
      0.04450016	    129.95250590	     29.53425326	     30.02814578	     37.19855308
      0.04524747	    131.00173016	     29.66867778	     30.57424661	     36.50951125
      0.04599478	    132.04744360	     29.80252862	     31.12020410	     35.81672156
      0.04666588	    132.98350789	     29.92223200	     31.61049027	     35.19143353
      0.04733698	    133.91669840	     30.04145589	     32.10090341	     34.56321625
      0.04800809	    134.84699216	     30.16019295	     32.59157270	     33.93212073
      0.04867919	    135.77436006	     30.27843562	     33.08263448	     33.29820381
      0.04935029	    136.69876980	     30.39617651	     33.57423158	     32.66152782
      0.05002139	    137.62018580	     30.51340830	     34.06651135	     32.02216089
      0.05069249	    138.53856936	     30.63012380	     34.55962331	     31.38017726
      0.05136359	    139.45387891	     30.74631587	     35.05371611	     30.73565752
      0.05203469	    140.36607019	     30.86197749	     35.54893405	     30.08868896
      0.05270579	    141.27509644	     30.97710170	     36.04541306	     29.43936584
      0.05337690	    142.18090864	     31.09168162	     36.54327646	     28.78778977
      0.05404800	    143.08345573	     31.20571045	     37.04263066	     28.13407000
      0.05471910	    143.98268479	     31.31918148	     37.54356108	     27.47832386
      0.05539020	    144.87854129	     31.43208804	     38.04612857	     26.82067709
      0.05606130	    145.77096931	     31.54442359	     38.55036670	     26.16126433
      0.05673240	    146.65991174	     31.65618165	     39.05627996	     25.50022954
      0.05740350	    147.54531049	     31.76735582	     39.56384323	     24.83772652
      0.05807460	    148.42710675	     31.87793981	     40.07300272	     24.17391946
      0.05874571	    149.30524112	     31.98792743	     40.58367649	     23.50898352
      0.05941681	    150.17965386	     32.09731260	     41.09575907	     22.84310553
      0.06008791	    151.05028506	     32.20608933	     41.60912351	     22.17648467
      0.06075901	    151.91707482	     32.31425178	     42.12362556	     21.50933328
      0.06143011	    152.77996345	     32.42179422	     42.63910772	     20.84187777
      0.06210121	    153.63889155	     32.52871106	     43.15540313	     20.17435954
      0.06277231	    154.49380027	     32.63499684	     43.67233916	     19.50703607
      0.06344341	    155.34463136	     32.74064627	     44.18974071	     18.84018212
      0.06411451	    156.19132733	     32.84565418	     44.70743289	     18.17409104
      0.06478562	    157.03383161	     32.95001560	     45.22524329	     17.50907620
      0.06545672	    157.87208861	     33.05372571	     45.74300370	     16.84547259
      0.06612782	    158.70604387	     33.15677985	     46.26055144	     16.18363860
      0.06679892	    159.53564413	     33.25917356	     46.77773021	     15.52395795
      0.06747002	    160.36083745	     33.36090256	     47.29439071	     14.86684185
      0.06814112	    161.18157333	     33.46196278	     47.81039089	     14.21273131
      0.06881222	    161.99780272	     33.56235034	     48.32559606	     13.56209979
      0.06948332	    162.80947819	     33.66206157	     48.83987884	     12.91545596
      0.07015443	    163.61655398	     33.76109302	     49.35311897	     12.27334682
      0.07082553	    164.41898606	     33.85944147	     49.86520307	     11.63636101
      0.07149663	    165.21673227	     33.95710392	     50.37602431	     11.00513244
      0.07216773	    166.00975232	     34.05407764	     50.88548215	     10.38034418
      0.07283883	    166.79800795	     34.15036014	     51.39348196	      9.76273255
      0.07350993	    167.58146293	     34.24594917	     51.89993473	      9.15309153
      0.07418103	    168.36008321	     34.34084277	     52.40475672	      8.55227721
      0.07485213	    169.13383692	     34.43503926	     52.90786924	      7.96121249
      0.07552324	    169.90269451	     34.52853726	     53.40919828	      7.38089163
      0.07619434	    170.66662879	     34.62133565	     53.90867434	      6.81238469
      0.07686544	    171.42561500	     34.71343366	     54.40623217	      6.25684158
      0.07753654	    172.17963089	     34.80483081	     54.90181058	      5.71549534
      0.07820764	    172.92865680	     34.89552697	     55.39535221	      5.18966431
      0.07887874	    173.67267569	     34.98552234	     55.88680342	      4.68075273
      0.07954984	    174.41167324	     35.07481745	     56.37611412	      4.19024886
      0.08022094	    175.14563787	     35.16341320	     56.86323759	      3.71972003
      0.08089205	    175.87456077	     35.25131086	     57.34813044	      3.27080326
      0.08156315	    176.59843597	     35.33851204	     57.83075240	      2.84519036
      0.08223425	    177.31726030	     35.42501872	     58.31106627	      2.44460584
      0.08290535	    178.03103338	     35.51083327	     58.78903778	      2.07077588
      0.08357645	    178.73975757	     35.59595837	     59.26463547	      1.72538640
      0.08424755	    179.44343785	     35.68039708	     59.73783057	      1.41002824
      0.08491865	    180.14208168	     35.76415277	     60.20859687	      1.12612759
      0.08558975	    180.83569876	     35.84722910	     60.67691053	      0.87486027
      0.08626085	    181.52430075	     35.92962997	     61.14274990	      0.65704906
      0.08693196	    182.20790084	     36.01135948	     61.60609534	      0.47304498
      0.08760306	    182.88651330	     36.09242186	     62.06692889	      0.32259525
      0.08827416	    183.56015284	     36.17282135	     62.52523404	      0.20470265
      0.08894526	    184.22883393	     36.25256216	     62.98194759	      0.11748470
      0.08961636	    184.89256504	     36.33164781	     63.44177832	      0.05804361
      0.09028746	    185.55135107	     36.41008139	     63.90287120	      0.02236065
      0.09095856	    186.20519685	     36.48786571	     64.36353727	      0.00523040
      0.09162966	    186.85410537	     36.56500316	     64.82288197	      0.00025014
      0.09230077	    187.49807631	     36.64149554	     65.28042796	      0.00000022
      0.09297187	    188.13710567	     36.71734398	     65.73591667	      0.00000022
      0.09364297	    188.77118967	     36.79254948	     66.18920501	      0.00000022
      0.09431407	    189.40032855	     36.86711347	     66.64021184	      0.00000022
      0.09498517	    190.02452673	     36.94103790	     67.08888953	      0.00000022
      0.09565627	    190.64379204	     37.01432519	     67.53520877	      0.00000022
      0.09632737	    191.25813512	     37.08697817	     67.97915056	      0.00000022
      0.09699847	    191.86756896	     37.15900003	     68.42070197	      0.00000022
      0.09766958	    192.47210860	     37.23039429	     68.85985394	      0.00000022
      0.09834068	    193.07177092	     37.30116472	     69.29659996	      0.00000021
      0.09901178	    193.66657450	     37.37131536	     69.73093555	      0.00000021
      0.09968288	    194.25653949	     37.44085046	     70.16285777	      0.00000021
      0.10035398	    194.84168752	     37.50977450	     70.59236507	      0.00000021
      0.10102508	    195.42204161	     37.57809212	     71.01945713	      0.00000021
      0.10169618	    195.99762611	     37.64580816	     71.44413480	      0.00000021
      0.10236728	    196.56846663	     37.71292760	     71.86639995	      0.00000021
      0.10303839	    197.13458997	     37.77945559	     72.28625552	      0.00000021
      0.10370949	    197.69602354	     37.84539740	     72.70370540	      0.00000021
      0.10438059	    198.25279772	     37.91075844	     73.11875439	      0.00000021
      0.10505169	    198.80494165	     37.97554426	     73.53140820	      0.00000020
      0.10572279	    199.35248643	     38.03976051	     73.94167336	      0.00000020
      0.10639389	    199.89546405	     38.10341293	     74.34955721	      0.00000020
      0.10706499	    200.43390739	     38.16650740	     74.75506789	      0.00000020
      0.10773609	    200.96785016	     38.22904987	     75.15821423	      0.00000020
      0.10840719	    201.49732684	     38.29104637	     75.55900580	      0.00000020
      0.10907830	    202.02237267	     38.35250304	     75.95745281	      0.00000020
      0.10974940	    202.54302357	     38.41342606	     76.35356613	      0.00000020
      0.11042050	    203.05931614	     38.47382171	     76.74735720	      0.00000020
      0.11109160	    203.57128757	     38.53369631	     77.13883807	      0.00000020
      0.11176270	    204.07897564	     38.59305626	     77.52802130	      0.00000020
      0.11243380	    204.58241867	     38.65190800	     77.91492000	      0.00000020
      0.11310490	    205.08165546	     38.71025801	     78.29954772	      0.00000019
      0.11377600	    205.57672527	     38.76811283	     78.68191851	      0.00000019
      0.11444711	    206.06766779	     38.82547903	     79.06204682	      0.00000019
      0.11511821	    206.55452306	     38.88236321	     79.43994752	      0.00000019
      0.11578931	    207.03733152	     38.93877200	     79.81563585	      0.00000019
      0.11646041	    207.51613387	     38.99471206	     80.18912740	      0.00000019
      0.11713151	    207.99097113	     39.05019006	     80.56043811	      0.00000019
      0.11780261	    208.46188453	     39.10521270	     80.92958420	      0.00000019
      0.11847371	    208.92891554	     39.15978668	     81.29658219	      0.00000019
      0.11914481	    209.39210580	     39.21391869	     81.66144885	      0.00000019
      0.11981592	    209.85149712	     39.26761547	     82.02420120	      0.00000019
      0.12048702	    210.30713142	     39.32088372	     82.38485647	      0.00000018
      0.12115812	    210.75905073	     39.37373015	     82.74343210	      0.00000018
      0.12182922	    211.20729713	     39.42616146	     83.09994570	      0.00000018
      0.12250032	    211.65191278	     39.47818435	     83.45441505	      0.00000018
      0.12317142	    212.09293983	     39.52980549	     83.80685807	      0.00000018
      0.12384252	    212.53042045	     39.58103156	     84.15729281	      0.00000018
      0.12451362	    212.96439676	     39.63186918	     84.50573743	      0.00000018
      0.12518472	    213.39491085	     39.68232500	     84.85221019	      0.00000018
      0.12585583	    213.82200475	     39.73240559	     85.19672941	      0.00000018
      0.12652693	    214.24572038	     39.78211755	     85.53931350	      0.00000018
      0.12719803	    214.66609956	     39.83146740	     85.87998091	      0.00000018
      0.12786913	    215.08318399	     39.88046167	     86.21875013	      0.00000018
      0.12854023	    215.49701523	     39.92910683	     86.55563967	      0.00000017
      0.12921133	    215.90763466	     39.97740931	     86.89066806	      0.00000017
      0.12988243	    216.31508351	     40.02537554	     87.22385383	      0.00000017
      0.13055353	    216.71940281	     40.07301186	     87.55521549	      0.00000017
      0.13122464	    217.12063337	     40.12032462	     87.88477155	      0.00000017
      0.13189574	    217.51881580	     40.16732008	     88.21254048	      0.00000017
      0.13256684	    217.91399048	     40.21400449	     88.53854070	      0.00000017
      0.13323794	    218.30619755	     40.26038405	     88.86279059	      0.00000017
      0.13390904	    218.69547687	     40.30646490	     89.18530848	      0.00000017
      0.13458014	    219.08186807	     40.35225313	     89.50611259	      0.00000017
      0.13525124	    219.46541049	     40.39775480	     89.82522069	      0.00000017
      0.13592234	    219.84614319	     40.44297591	     90.14264988	      0.00000017
      0.13659345	    220.22410493	     40.48792241	     90.45841681	      0.00000017
      0.13726455	    220.59933419	     40.53260020	     90.77253779	      0.00000016
      0.13793565	    220.97186913	     40.57701511	     91.08502880	      0.00000016
      0.13860675	    221.34174759	     40.62117294	     91.39590558	      0.00000016
      0.13927785	    221.70900710	     40.66507943	     91.70518359	      0.00000016
      0.13994895	    222.07368488	     40.70874026	     92.01287802	      0.00000016
      0.14062005	    222.43581779	     40.75216106	     92.31900376	      0.00000016
      0.14129115	    222.79544238	     40.79534739	     92.62357543	      0.00000016
      0.14196226	    223.15259484	     40.83830478	     92.92660734	      0.00000016
      0.14263336	    223.50731103	     40.88103868	     93.22811349	      0.00000016
      0.14330446	    223.85962645	     40.92355449	     93.52810755	      0.00000016
      0.14397556	    224.20957628	     40.96585756	     93.82660283	      0.00000016
      0.14464666	    224.55719530	     41.00795317	     94.12361232	      0.00000016
      0.14531776	    224.90251798	     41.04984655	     94.41914862	      0.00000016
      0.14598886	    225.24557841	     41.09154288	     94.71322393	      0.00000016
      0.14665996	    225.58641031	     41.13304727	     95.00585008	      0.00000015
      0.14733106	    225.92504708	     41.17436478	     95.29703847	      0.00000015
      0.14800217	    226.26152173	     41.21550039	     95.58680004	      0.00000015
      0.14867327	    226.59586690	     41.25645905	     95.87514530	      0.00000015
      0.14934437	    226.92811489	     41.29724565	     96.16208429	      0.00000015
      0.15001547	    227.25829764	     41.33786500	     96.44762653	      0.00000015
      0.15068657	    227.58644671	     41.37832188	     96.73178103	      0.00000015
      0.15135767	    227.91259330	     41.41862098	     97.01455626	      0.00000015
      0.15148119	    227.97240665	     41.42602139	     97.06645519	      0.00000015
      0.15160471	    228.03215317	     41.43477242	     97.11830731	      0.00000015
      0.15222230	    228.32987460	     41.63907069	     97.37685773	      0.00000015
      0.15283988	    228.62579175	     42.39838274	     97.63421927	      0.00000015
      0.15360744	    228.99050102	     44.45183699	     97.95229810	      0.00000015
      0.15437500	    229.35104113	     47.83326817	     98.26831773	      0.00000015
      0.15514256	    229.70676680	     52.44477729	     98.58220094	      0.00000015
      0.15591011	    230.05738199	     58.13007534	     98.89394621	      0.00000014
      0.15667767	    230.40287472	     64.75293439	     99.20359410	      0.00000014
      0.15744523	    230.74338969	     72.19790468	     99.51119278	      0.00000014
      0.15821279	    231.07913687	     80.35989968	     99.81678000	      0.00000014
      0.15898034	    231.41034470	     89.14558063	    100.12037773	      0.00000014
      0.15974790	    231.73723617	     98.47480273	    100.42199216	      0.00000014
      0.16051546	    232.06001639	    108.28030893	    100.72161550	      0.00000014
      0.16128302	    232.37886717	    118.50671956	    101.01922858	      0.00000014
      0.16205057	    232.69394573	    129.10931258	    101.31480342	      0.00000014
      0.16281813	    233.00538594	    140.05280483	    101.60830552	      0.00000014
      0.16358569	    233.31330062	    151.31020209	    101.89969567	      0.00000014
      0.16435325	    233.61778424	    162.86170637	    102.18893135	      0.00000014
      0.16512081	    233.91891567	    174.69361552	    102.47596751	      0.00000014
      0.16588836	    234.21676076	    186.79711297	    102.76075714	      0.00000014
      0.16665592	    234.51137492	    199.16682533	    103.04325145	      0.00000013
      0.16742348	    234.80280584	    211.79904067	    103.32339989	      0.00000013
      0.16819104	    235.09109652	    224.68955766	    103.60115001	      0.00000013
      0.16895859	    235.37628873	    237.83129658	    103.87644736	      0.00000013
      0.16972615	    235.65842685	    251.21203054	    104.14923518	      0.00000013
      0.17049371	    235.93756180	    264.81279346	    104.41945418	      0.00000013
      0.17126127	    236.21375428	    278.60753110	    104.68704200	      0.00000013
      0.17202882	    236.48707663	    292.56427022	    104.95193250	      0.00000013
      0.17279638	    236.75761263	    306.64756837	    105.21405474	      0.00000013
      0.17356394	    237.02545528	    320.82155170	    105.47333170	      0.00000013
      0.17433150	    237.29070301	    335.05272144	    105.72967886	      0.00000013
      0.17509905	    237.55345541	    349.31194346	    105.98300282	      0.00000013
      0.17586661	    237.81380926	    363.57543052	    106.23320008	      0.00000013
      0.17663417	    238.07185578	    377.82485318	    106.48015599	      0.00000013
      0.17740173	    238.32767889	    392.04686742	    106.72374389	      0.00000012
      0.17816928	    238.58135455	    406.23338020	    106.96382435	      0.00000012
      0.17893684	    238.83294767	    420.40120146	    107.20024393	      0.00000012
      0.17970440	    239.08249892	    434.59124166	    107.43283232	      0.00000012
      0.18047196	    239.33002021	    448.84932766	    107.66140160	      0.00000012
      0.18115777	    239.54946190	    461.68593451	    107.86207635	      0.00000012
      0.18184358	    239.76725430	    474.64979084	    108.05921620	      0.00000012
      0.18252939	    239.98337999	    487.77241426	    108.25266128	      0.00000012
      0.18321520	    240.19781714	    501.07985028	    108.44224189	      0.00000012
      0.18390101	    240.41054591	    514.59032028	    108.62778169	      0.00000012
      0.18458683	    240.62155263	    528.31278143	    108.80910045	      0.00000012
      0.18527264	    240.83083300	    542.24672834	    108.98601695	      0.00000012
      0.18595845	    241.03839390	    556.38319939	    109.15835228	      0.00000012
      0.18664426	    241.24425388	    570.70663591	    109.32593343	      0.00000012
      0.18733007	    241.44844216	    585.19710465	    109.48859729	      0.00000012
      0.18801588	    241.65099674	    599.83244359	    109.64619493	      0.00000012
      0.18870169	    241.85196190	    614.59004581	    109.79859610	      0.00000011
      0.18938751	    242.05138575	    629.44816926	    109.94569356	      0.00000011
      0.19007332	    242.24931798	    644.38677946	    110.08740721	      0.00000011
      0.19075913	    242.44580812	    659.38800692	    110.22368752	      0.00000011
      0.19144494	    242.64090429	    674.43631794	    110.35451798	      0.00000011
      0.19213075	    242.83465238	    689.51849299	    110.47991650	      0.00000011
      0.19281656	    243.02709568	    704.62348827	    110.59993532	      0.00000011
      0.19350237	    243.21827467	    719.74223580	    110.71465979	      0.00000011
      0.19418819	    243.40822712	    734.86741934	    110.82420579	      0.00000011
      0.19487400	    243.59698819	    749.99324966	    110.92871626	      0.00000011
      0.19555981	    243.78459067	    765.11525287	    111.02835692	      0.00000011
      0.19624562	    243.97106519	    780.23007865	    111.12331164	      0.00000011
      0.19693143	    244.15644048	    795.33533128	    111.21377768	      0.00000011
      0.19761724	    244.34074350	    810.42942350	    111.29996110	      0.00000011
      0.19830305	    244.52399973	    825.51145214	    111.38207251	      0.00000011
      0.19898887	    244.70623326	    840.58109348	    111.46032334	      0.00000011
      0.19967468	    244.88746692	    855.63851623	    111.53492264	      0.00000011
      0.20036049	    245.06772245	    870.68430991	    111.60607460	      0.00000011
      0.20104630	    245.24702054	    885.71942661	    111.67397649	      0.00000011
      0.20173211	    245.42538090	    900.74513419	    111.73881731	      0.00000010
      0.20241792	    245.60282237	    915.76297942	    111.80077674	      0.00000010
      0.20310373	    245.77936290	    930.77475956	    111.86002461	      0.00000010
      0.20378955	    245.95501962	    945.78250107	    111.91672065	      0.00000010
      0.20447536	    246.12980886	    960.78844466	    111.97101448	      0.00000010
      0.20516117	    246.30374615	    975.79503544	    112.02304581	      0.00000010
      0.20584698	    246.47684625	    990.80491761	    112.07294476	      0.00000010
      0.20653279	    246.64912314	   1005.82093278	    112.12083231	      0.00000010
      0.20721860	    246.82059000	   1020.84612134	    112.16682077	      0.00000010
      0.20790442	    246.99125925	   1035.88372592	    112.21101432	      0.00000010
      0.20859023	    247.16114251	   1050.93719644	    112.25350950	      0.00000010
      0.20927604	    247.33025060	   1066.01019557	    112.29439580	      0.00000010
      0.20996185	    247.49859350	   1081.10660362	    112.33375611	      0.00000010
      0.21064766	    247.66618037	   1096.23052145	    112.37166727	      0.00000010
      0.21133347	    247.83301953	   1111.38626984	    112.40820049	      0.00000010
      0.21201928	    247.99911844	   1126.57838308	    112.44342182	      0.00000010
      0.21270510	    248.16448369	   1141.81159433	    112.47739252	      0.00000010
      0.21339091	    248.32912102	   1157.09080970	    112.51016949	      0.00000010
      0.21407672	    248.49303530	   1172.42106736	    112.54180557	      0.00000010
      0.21476253	    248.65623057	   1187.80747775	    112.57234989	      0.00000010
      0.21544834	    248.81871008	   1203.25514064	    112.60184816	      0.00000009
      0.21606535	    248.96428467	   1217.20946738	    112.62753643	      0.00000009
      0.21668235	    249.10927867	   1231.22085567	    112.65243734	      0.00000009
      0.21729936	    249.25369704	   1245.29248589	    112.67658036	      0.00000009
      0.21791637	    249.39754113	   1259.42714937	    112.69999207	      0.00000009
      0.21853338	    249.54081159	   1273.62711818	    112.72269709	      0.00000009
      0.21915038	    249.68350894	   1287.89400515	    112.74471844	      0.00000009
      0.21976739	    249.82563376	   1302.22862192	    112.76607777	      0.00000009
      0.22038440	    249.96718688	   1316.63084510	    112.78679557	      0.00000009
      0.22100140	    250.10816945	   1331.09950201	    112.80689124	      0.00000009
      0.22161841	    250.24858318	   1345.63229058	    112.82638327	      0.00000009
      0.22223542	    250.38843037	   1360.22574265	    112.84528931	      0.00000009
      0.22285242	    250.52771405	   1374.87524131	    112.86362628	      0.00000009
      0.22346943	    250.66643800	   1389.57509948	    112.88141044	      0.00000009
      0.22408644	    250.80460674	   1404.31869806	    112.89865749	      0.00000009
      0.22470344	    250.94222549	   1419.09867492	    112.91538261	      0.00000009
      0.22532045	    251.07930000	   1433.90715099	    112.93160051	      0.00000009
      0.22593746	    251.21583639	   1448.73597554	    112.94732550	      0.00000009
      0.22655447	    251.35184092	   1463.57697173	    112.96257151	      0.00000009
      0.22717147	    251.48731973	   1478.42216482	    112.97735210	      0.00000009
      0.22778848	    251.62227856	   1493.26397921	    112.99168052	      0.00000009
      0.22840549	    251.75672248	   1508.09539533	    113.00556966	      0.00000009
      0.22902249	    251.89065559	   1522.91006258	    113.01903214	      0.00000009
      0.22963950	    252.02408081	   1537.70236910	    113.03208025	      0.00000009
      0.23025651	    252.15699964	   1552.46747257	    113.04472599	      0.00000009
      0.23087351	    252.28941194	   1567.20129819	    113.05698108	      0.00000008
      0.23149052	    252.42131572	   1581.90051124	    113.06885692	      0.00000008
      0.23210753	    252.55270701	   1596.56247166	    113.08036465	      0.00000008
      0.23272453	    252.68357965	   1611.18597459	    113.09151513	      0.00000008
      0.23334154	    252.81392465	   1625.77255836	    113.10231888	      0.00000008
      0.23395855	    252.94372966	   1640.32415849	    113.11278603	      0.00000008
      0.23457556	    253.07297902	   1654.84261657	    113.12292636	      0.00000008
      0.23519256	    253.20165396	   1669.32968562	    113.13274936	      0.00000008
      0.23580957	    253.32973263	   1683.78703523	    113.14226420	      0.00000008
      0.23642658	    253.45718989	   1698.21625622	    113.15147982	      0.00000008
      0.23704358	    253.58399714	   1712.61886509	    113.16040487	      0.00000008
      0.23766059	    253.71012192	   1726.99630813	    113.16904780	      0.00000008
      0.23827760	    253.83552754	   1741.34996529	    113.17741677	      0.00000008
      0.23889460	    253.96017262	   1755.68115378	    113.18551974	      0.00000008
      0.23951161	    254.08401056	   1769.99113146	    113.19336443	      0.00000008
      0.24012862	    254.20698899	   1784.28110001	    113.20095836	      0.00000008
      0.24074562	    254.32904913	   1798.55220792	    113.20830882	      0.00000008
      0.24136263	    254.45012519	   1812.80555328	    113.21542292	      0.00000008
      0.24197964	    254.57014364	   1827.04218642	    113.22230755	      0.00000008
      0.24259665	    254.68902258	   1841.26311236	    113.22896944	      0.00000008
      0.24321365	    254.80667114	   1855.46929317	    113.23541514	      0.00000008
      0.24383066	    254.92298886	   1869.66165014	    113.24165100	      0.00000008
      0.24444767	    255.03786542	   1883.84106586	    113.24768325	      0.00000008
      0.24506467	    255.15118037	   1898.00838615	    113.25351793	      0.00000008
      0.24568168	    255.26280342	   1912.16442192	    113.25916096	      0.00000008
      0.24629869	    255.37259508	   1926.30995088	    113.26461810	      0.00000008
      0.24691569	    255.48040791	   1940.44571919	    113.26989499	      0.00000008
      0.24753270	    255.58608849	   1954.57244302	    113.27499714	      0.00000007
      0.24814971	    255.68948026	   1968.69080999	    113.27992993	      0.00000007
      0.24876672	    255.79042711	   1982.80148053	    113.28469864	      0.00000007
      0.24938372	    255.88877790	   1996.90508925	    113.28930841	      0.00000007
      0.25000073	    255.98439148	   2011.00224611	    113.29376431	      0.00000007
      0.25036010	    256.03877520	   2019.21020617	    113.29629767	      0.00000007
      0.25057370	    256.07062801	   2024.08795794	    113.29777894	      0.00000007
      0.25078730	    256.10212481	   2028.96479809	    113.29924221	      0.00000007
      0.25135747	    256.18442739	   2041.97465074	    113.30305574	      0.00000007
      0.25192765	    256.26412429	   2054.96577712	    113.30675257	      0.00000007
      0.25249783	    256.34118024	   2067.93006139	    113.31033601	      0.00000007
      0.25306800	    256.41558835	   2080.86000697	    113.31380999	      0.00000007
      0.25363818	    256.48736670	   2093.74867450	    113.31717864	      0.00000007
      0.25420835	    256.55655688	   2106.58962714	    113.32044618	      0.00000007
      0.25477853	    256.62322204	   2119.37688150	    113.32361693	      0.00000007
      0.25534871	    256.68744436	   2132.10486357	    113.32669520	      0.00000007
      0.25591888	    256.74932195	   2144.76836869	    113.32968534	      0.00000007
      0.25648906	    256.80896552	   2157.36252548	    113.33259169	      0.00000007
      0.25705923	    256.86649501	   2169.88276288	    113.33541861	      0.00000007
      0.25762941	    256.92203636	   2182.32478029	    113.33817043	      0.00000007
      0.25798806	    256.95601703	   2190.10916728	    113.33986932	      0.00000007
      0.25815732	    256.97180594	   2193.77122642	    113.34066129	      0.00000007
      0.25851126	    257.13345316	   2201.40451488	    113.34229674	      0.00000007
      0.25886520	    257.99173109	   2209.00382256	    113.34389458	      0.00000007
      0.25945600	    262.22963822	   2221.61043942	    113.34632308	      0.00000007
      0.26004680	    270.96395572	   2234.11547682	    113.34801902	      0.00000007
      0.26063759	    284.62819638	   2246.51461391	    113.34824325	      0.00000007
      0.26122839	    303.19475086	   2258.80368319	    113.34614478	      0.00000007
      0.26181919	    326.38737630	   2270.97872697	    113.34087971	      0.00000007
      0.26240999	    353.80789269	   2283.03601054	    113.33169185	      0.00000007
      0.26300079	    385.01417262	   2294.97201022	    113.31795816	      0.00000007
      0.26359159	    419.56802638	   2306.78338878	    113.29920734	      0.00000007
      0.26418238	    457.06284936	   2318.46696578	    113.27512005	      0.00000007
      0.26477318	    497.13736629	   2330.01968788	    113.24551755	      0.00000007
      0.26529948	    534.75538933	   2340.19849234	    113.21445811	      0.00000007
      0.26582577	    573.98550080	   2350.26907445	    113.17900404	      0.00000007
      0.26635207	    614.66886489	   2360.22943963	    113.13923838	      0.00000007
      0.26687836	    656.67175559	   2370.07762429	    113.09528520	      0.00000006
      0.26740466	    699.88150191	   2379.81169225	    113.04729969	      0.00000006
      0.26793095	    744.20182321	   2389.42973283	    112.99545930	      0.00000006
      0.26845725	    789.54756392	   2398.92986116	    112.93995635	      0.00000006
      0.26898355	    835.83894278	   2408.31022047	    112.88099203	      0.00000006
      0.26950984	    882.99571550	   2417.56898645	    112.81877202	      0.00000006
      0.27003614	    930.93205808	   2426.70437315	    112.75350364	      0.00000006
      0.27056243	    979.55331615	   2435.71464040	    112.68539428	      0.00000006
      0.27108873	   1028.75572831	   2444.59810209	    112.61465086	      0.00000006
      0.27161502	   1078.42959316	   2453.35313488	    112.54147973	      0.00000006
      0.27214132	   1128.46523621	   2461.97818682	    112.46608647	      0.00000006
      0.27266761	   1178.76009620	   2470.47178542	    112.38867495	      0.00000006
      0.27319391	   1229.22491101	   2478.83254512	    112.30944571	      0.00000006
      0.27372020	   1279.78752488	   2487.05917401	    112.22859335	      0.00000006
      0.27424650	   1330.39386862	   2495.15048038	    112.14630344	      0.00000006
      0.27477280	   1381.00658722	   2503.10537902	    112.06274944	      0.00000006
      0.27529909	   1431.60224427	   2510.92289755	    111.97808994	      0.00000006
      0.27582539	   1482.16802657	   2518.60218291	    111.89246682	      0.00000006
      0.27635168	   1532.69860980	   2526.14250765	    111.80600415	      0.00000006
      0.27687798	   1583.20222103	   2533.54327615	    111.71880810	      0.00000006
      0.27740427	   1633.76190334	   2540.80402751	    111.63096568	      0.00000006
      0.27793057	   1684.48861676	   2547.92443406	    111.54253954	      0.00000006
      0.27845686	   1735.48314429	   2554.90430319	    111.45356480	      0.00000006
      0.27898316	   1786.83503916	   2561.74358265	    111.36405076	      0.00000006
      0.27950945	   1838.61716995	   2568.44236544	    111.27398482	      0.00000006
      0.28003575	   1890.87746425	   2575.00089418	    111.18333796	      0.00000006
      0.28050233	   1937.62095550	   2580.69830260	    111.10246072	      0.00000006
      0.28096891	   1984.73874224	   2586.28616629	    111.02106584	      0.00000006
      0.28143549	   2032.19490785	   2591.76496513	    110.93912598	      0.00000006
      0.28190207	   2079.93559192	   2597.13527818	    110.85661910	      0.00000006
      0.28236865	   2127.89540420	   2602.39778458	    110.77353124	      0.00000006
      0.28283523	   2176.00466421	   2607.55326264	    110.68985826	      0.00000006
      0.28330181	   2224.19601178	   2612.60258764	    110.60560615	      0.00000006
      0.28376839	   2272.40938968	   2617.54672862	    110.52079039	      0.00000006
      0.28423497	   2320.59501680	   2622.38674430	    110.43543429	      0.00000006
      0.28470155	   2368.71448834	   2627.12377855	    110.34956676	      0.00000006
      0.28516813	   2416.74043861	   2631.75905539	    110.26322000	      0.00000006
      0.28563471	   2464.65528870	   2636.29387393	    110.17642719	      0.00000006
      0.28610129	   2512.44954723	   2640.72960315	    110.08922055	      0.00000006
      0.28656787	   2560.12001295	   2645.06767669	    110.00162984	      0.00000006
      0.28703445	   2607.66810102	   2649.30958767	    109.91368133	      0.00000006
      0.28750103	   2655.09840802	   2653.45688347	    109.82539722	      0.00000006
      0.28796761	   2702.41755458	   2657.51116060	    109.73679542	      0.00000006
      0.28843420	   2749.63330221	   2661.47405950	    109.64788966	      0.00000006
      0.28890078	   2796.75390054	   2665.34725948	    109.55868977	      0.00000005
      0.28936736	   2843.78763924	   2669.13247363	    109.46920212	      0.00000005
      0.28983394	   2890.74254913	   2672.83144379	    109.37943010	      0.00000005
      0.29030052	   2937.62621995	   2676.44593567	    109.28937467	      0.00000005
      0.29076710	   2984.44570211	   2679.97773400	    109.19903481	      0.00000005
      0.29123368	   3031.20746692	   2683.42863782	    109.10840800	      0.00000005
      0.29170026	   3077.91740627	   2686.80045598	    109.01749061	      0.00000005
      0.29216684	   3124.58085732	   2690.09500275	    108.92627825	      0.00000005
      0.29263342	   3171.20264213	   2693.31409359	    108.83476602	      0.00000005
      0.29310000	   3217.78711497	   2696.45954122	    108.74294878	      0.00000005
      0.29356658	   3264.33821272	   2699.53315183	    108.65082128	      0.00000005
      0.29403316	   3310.85950506	   2702.53672151	    108.55837834	      0.00000005
      0.29449974	   3357.35424267	   2705.47203299	    108.46561487	      0.00000005
      0.29496632	   3403.82540233	   2708.34085250	    108.37252602	      0.00000005
      0.29543290	   3450.27572845	   2711.14492699	    108.27910716	      0.00000005
      0.29589948	   3496.70777073	   2713.88598150	    108.18535391	      0.00000005
      0.29636606	   3543.12391823	   2716.56571683	    108.09126219	      0.00000005
      0.29683264	   3589.52642989	   2719.18580738	    107.99682816	      0.00000005
      0.29729922	   3635.91746181	   2721.74789929	    107.90204823	      0.00000005
      0.29776580	   3682.29909160	   2724.25360896	    107.80691905	      0.00000005
      0.29823238	   3728.67334000	   2726.70452069	    107.71143750	      0.00000005
      0.29869896	   3775.04219007	   2729.10218680	    107.61560066	      0.00000005
      0.29916554	   3821.40760408	   2731.44812565	    107.51940576	      0.00000005
      0.29963212	   3867.77153832	   2733.74382096	    107.42285021	      0.00000005
      0.30009870	   3914.13595574	   2735.99072115	    107.32593154	      0.00000005
      0.30056528	   3960.50283667	   2738.19023876	    107.22864741	      0.00000005
      0.30103186	   4006.87418725	   2740.34375007	    107.13099557	      0.00000005
      0.30149844	   4053.25204577	   2742.45259487	    107.03297384	      0.00000005
      0.30196502	   4099.63848634	   2744.51807630	    106.93458010	      0.00000005
      0.30243160	   4146.03561985	   2746.54146087	    106.83581232	      0.00000005
      0.30289818	   4192.44559161	   2748.52397858	    106.73666846	      0.00000005
      0.30336477	   4238.87057534	   2750.46682310	    106.63714654	      0.00000005
      0.30383135	   4285.31276272	   2752.37115208	    106.53724458	      0.00000005
      0.30429793	   4331.77435060	   2754.23808752	    106.43696063	      0.00000005
      0.30476451	   4378.25753597	   2756.06871623	    106.33629276	      0.00000005
      0.30523109	   4424.76449737	   2757.86409034	    106.23523901	      0.00000005
      0.30569767	   4471.29735889	   2759.62522784	    106.13379746	      0.00000005
      0.30616425	   4517.85814638	   2761.35311324	    106.03196620	      0.00000005
      0.30628177	   4529.59098393	   2761.78322186	    106.00639812	      0.00000005
      0.30639930	   4541.32573956	   2762.21129573	    105.98693937	      0.00000005
      0.30685672	   4587.01626033	   2763.85826723	    106.14534270	      0.00000005
      0.30731413	   4632.73767813	   2765.47549652	    106.96658037	      0.00000005
      0.30777155	   4678.49105331	   2767.06380507	    108.67828755	      0.00000005
      0.30822897	   4724.27703342	   2768.62398724	    111.38020260	      0.00000005
      0.30868638	   4770.09578502	   2770.15680931	    115.09542635	      0.00000005
      0.30914380	   4815.94693378	   2771.66301004	    119.80187709	      0.00000005
      0.30960121	   4861.82950294	   2773.14330114	    125.45165180	      0.00000005
      0.31005863	   4907.74185325	   2774.59836794	    131.98309575	      0.00000005
      0.31051605	   4953.68162943	   2776.02887010	    139.32844130	      0.00000005
      0.31097346	   4999.64571950	   2777.43544238	    147.41867810	      0.00000005
      0.31143088	   5045.63023393	   2778.81869550	    156.18662360	      0.00000005
      0.31188829	   5091.63051080	   2780.17921698	    165.56878190	      0.00000005
      0.31234571	   5137.64115222	   2781.51757205	    175.50637300	      0.00000005
      0.31280313	   5183.65609514	   2782.83430450	    185.94579261	      0.00000005
      0.31326054	   5229.66871686	   2784.12993753	    196.83869808	      0.00000005
      0.31371796	   5275.67197270	   2785.40497463	    208.14185034	      0.00000005
      0.31417537	   5321.65855999	   2786.65990031	    219.81681264	      0.00000005
      0.31463279	   5367.62109960	   2787.89518093	    231.82956949	      0.00000004
      0.31509021	   5413.55232463	   2789.11126538	    244.15010759	      0.00000004
      0.31554762	   5459.44526462	   2790.30858574	    256.75198300	      0.00000004
      0.31600504	   5505.29341418	   2791.48755795	    269.61188295	      0.00000004
      0.31646245	   5551.09087656	   2792.64858242	    282.70919342	      0.00000004
      0.31691987	   5596.83247523	   2793.79204451	    296.02556068	      0.00000004
      0.31737729	   5642.51382940	   2794.91831512	    309.54445736	      0.00000004
      0.31783470	   5688.13139280	   2796.02775118	    323.25074537	      0.00000004
      0.31829212	   5733.68245787	   2797.12069606	    337.13024789	      0.00000004
      0.31874953	   5779.16512944	   2798.19748008	    351.16934425	      0.00000004
      0.31920695	   5824.57827377	   2799.25842087	    365.35461274	      0.00000004
      0.31975717	   5879.11287684	   2800.51406114	    382.59258534	      0.00000004
      0.32030740	   5933.54667777	   2801.74773047	    399.99854226	      0.00000004
      0.32080446	   5982.63606815	   2802.84372327	    415.84695201	      0.00000004
      0.32130153	   6031.64601337	   2803.92252096	    431.79435048	      0.00000004
      0.32191269	   6091.79981669	   2805.22585205	    451.51187338	      0.00000004
      0.32252385	   6151.84127810	   2806.50426604	    471.32139358	      0.00000004
      0.32294978	   6193.62092935	   2807.38075163	    485.16658311	      0.00000004
      0.32337570	   6235.35207830	   2808.24557777	    499.03525068	      0.00000004
      0.32390701	   6287.34954526	   2809.30828488	    516.35818607	      0.00000004
      0.32443832	   6339.29080579	   2810.35342308	    533.69695418	      0.00000004
      0.32491296	   6385.65080570	   2811.27247333	    549.19351741	      0.00000004
      0.32549563	   6442.51457639	   2812.38213962	    568.22015599	      0.00000004
      0.32607829	   6499.33138130	   2813.47169440	    587.24592680	      0.00000004
      0.32652751	   6543.10654872	   2814.29819711	    601.91203765	      0.00000004
      0.32708490	   6597.38823964	   2815.30757430	    620.10535659	      0.00000004
      0.32764228	   6651.63485623	   2816.29934141	    638.29378799	      0.00000004
      0.32813418	   6699.48041866	   2817.16016134	    654.34153215	      0.00000004
      0.32874614	   6758.96798636	   2818.21244854	    674.31601071	      0.00000004
      0.32935810	   6818.41679525	   2819.24435164	    694.33413710	      0.00000004
      0.32981677	   6862.94909296	   2820.00456998	    709.38448622	      0.00000004
      0.33027544	   6907.45983242	   2820.75359925	    724.48666248	      0.00000004
      0.33078423	   6956.80928879	   2821.57151106	    741.31092654	      0.00000004
      0.33140606	   7017.08586954	   2822.55279636	    761.98940980	      0.00000004
      0.33186234	   7061.28910747	   2823.26012226	    777.25068356	      0.00000004
      0.33247509	   7120.61584889	   2824.19324558	    797.86585522	      0.00000004
      0.33330676	   7201.07013622	   2825.42926750	    826.05645255	      0.00000004
      0.33371563	   7240.59493663	   2826.02418342	    839.99482187	      0.00000004
      0.33424414	   7291.65478357	   2826.78080633	    858.07473521	      0.00000004
      0.33472633	   7338.20900639	   2827.45901163	    874.61910668	      0.00000004
      0.33543629	   7406.70069639	   2828.43670945	    899.03589089	      0.00000004
      0.33598519	   7459.60860661	   2829.17564943	    917.93778182	      0.00000004
      0.33679153	   7537.25421730	   2830.23447876	    945.70747163	      0.00000004
      0.33712845	   7569.66923592	   2830.66751861	    957.30341362	      0.00000004
      0.33754833	   7610.04245047	   2831.19948927	    971.74427153	      0.00000004
      0.33815349	   7668.18403577	   2831.95119603	    992.53181544	      0.00000004
      0.33870914	   7721.51676577	   2832.62581192	   1011.58721132	      0.00000004
      0.33917980	   7766.65225214	   2833.18558321	   1027.70287689	      0.00000004
      0.33965045	   7811.75037497	   2833.73467974	   1043.79505566	      0.00000004
      0.34012111	   7856.81010934	   2834.27309350	   1059.86394227	      0.00000004
      0.34059177	   7901.83058280	   2834.80083582	   1075.91015028	      0.00000004
      0.34106242	   7946.81079046	   2835.31788811	   1091.93457783	      0.00000004
      0.34153308	   7991.74991223	   2835.82425647	   1107.93827908	      0.00000004
      0.34194606	   8031.14741043	   2836.25974799	   1121.96465919	      0.00000004
      0.34235904	   8070.51199542	   2836.68699132	   1135.97673631	      0.00000004
      0.34277202	   8109.84304148	   2837.10596464	   1149.97527889	      0.00000004
      0.34339154	   8168.77976744	   2837.71893649	   1170.95081992	      0.00000004
      0.34374369	   8202.24664367	   2838.05903400	   1182.86214761	      0.00000004
      0.34409585	   8235.68781539	   2838.39307977	   1194.76531062	      0.00000004
      0.34466999	   8290.15309554	   2838.92467358	   1214.15524199	      0.00000004
      0.34521101	   8341.41111239	   2839.41076683	   1232.40870647	      0.00000004
      0.34561472	   8379.61898431	   2839.76409089	   1246.01915466	      0.00000003
      0.34601843	   8417.79078722	   2840.10933913	   1259.62104009	      0.00000003
      0.34651756	   8464.93329686	   2840.52498124	   1276.42615710	      0.00000003
      0.34701668	   8512.01915698	   2840.92817733	   1293.21930637	      0.00000003
      0.34737744	   8546.01698849	   2841.21183213	   1305.35017820	      0.00000003
      0.34773821	   8579.98449460	   2841.48892819	   1317.47523663	      0.00000003
      0.34823304	   8626.52504326	   2841.85829321	   1334.09697808	      0.00000003
      0.34872787	   8673.00724121	   2842.21521048	   1350.70841663	      0.00000003
      0.34911412	   8709.24972323	   2842.48512893	   1363.66815027	      0.00000003
      0.34950038	   8745.45583151	   2842.74738736	   1376.62191442	      0.00000003
      0.34996737	   8789.17997223	   2843.05418839	   1392.27519481	      0.00000003
      0.35043435	   8832.84981609	   2843.34968507	   1407.92008018	      0.00000003
      0.35083450	   8870.22561601	   2843.59385526	   1421.31916136	      0.00000003
      0.35123465	   8907.56069886	   2843.82964104	   1434.71226804	      0.00000003
      0.35167429	   8948.53369050	   2844.07899496	   1449.42057806	      0.00000003
      0.35211394	   8989.45654796	   2844.31813001	   1464.12184533	      0.00000003
      0.35255358	   9030.32879545	   2844.54700211	   1478.81614179	      0.00000003
      0.35299323	   9071.14985923	   2844.76555051	   1493.50353587	      0.00000003
      0.35336805	   9105.91171121	   2844.94369557	   1506.02008589	      0.00000003
      0.35374288	   9140.63566031	   2845.11426936	   1518.53169624	      0.00000003
      0.35417100	   9180.25041305	   2845.29980255	   1532.81638447	      0.00000003
      0.35459913	   9219.81482115	   2845.47537609	   1547.09471603	      0.00000003
      0.35500037	   9256.84900934	   2845.63085055	   1560.47082981	      0.00000003
      0.35540162	   9293.83814619	   2845.77750405	   1573.84143682	      0.00000003
      0.35579851	   9330.38159187	   2845.91386044	   1587.06171337	      0.00000003
      0.35619540	   9366.88017375	   2846.04152286	   1600.27667654	      0.00000003
      0.35658239	   9402.42406336	   2846.15760089	   1613.15667001	      0.00000003
      0.35707921	   9447.99280504	   2846.29442641	   1629.68513589	      0.00000003
      0.35727973	   9466.36343635	   2846.34575124	   1636.35354981	      0.00000003
      0.35748024	   9484.71809109	   2846.39483154	   1643.02064848	      0.00000003
      0.35790698	   9523.68138126	   2846.49179931	   1657.20536927	      0.00000003
      0.35833372	   9562.43370007	   2846.57855770	   1671.38423630	      0.00000003
      0.35871080	   9596.43685007	   2846.64671452	   1683.90852571	      0.00000003
      0.35908788	   9630.16426719	   2846.70687747	   1696.42838377	      0.00000003
      0.35942484	   9660.03520229	   2846.75387397	   1707.61236052	      0.00000003
      0.35990671	   9702.25881950	   2846.80998541	   1723.59982771	      0.00000003
      0.36031944	   9737.91969196	   2846.84766370	   1737.28847216	      0.00000003
      0.36067603	   9768.32474601	   2846.87251510	   1749.11111052	      0.00000003
      0.36103262	   9798.33382811	   2846.89022874	   1760.93025500	      0.00000003
      0.36140656	   9829.35913837	   2846.90115324	   1773.32079879	      0.00000003
      0.36178050	   9859.91359006	   2846.90425715	   1785.70773744	      0.00000003
      0.36218730	   9892.60132387	   2846.89877517	   1799.17905135	      0.00000003
      0.36259409	   9924.69994321	   2846.88408513	   1812.64641683	      0.00000003
      0.36288014	   9946.91126827	   2846.86825904	   1822.11398194	      0.00000003
      0.36331083	   9979.78576314	   2846.83589737	   1836.36557035	      0.00000003
      0.36374152	  10011.96925777	   2846.79331469	   1850.61325513	      0.00000003
      0.36409483	  10037.85003698	   2846.75078941	   1862.29836543	      0.00000003
      0.36444814	  10063.25911651	   2846.70144469	   1873.98108252	      0.00000003
      0.36480590	  10088.50654883	   2846.64456312	   1885.80872989	      0.00000003
      0.36524593	  10118.89412170	   2846.56510485	   1900.35307394	      0.00000003
      0.36578808	  10155.32599951	   2846.45289266	   1918.26822087	      0.00000003
      0.36624889	  10185.42108016	   2846.34517842	   1933.49166309	      0.00000003
      0.36656927	  10205.87683185	   2846.26365733	   1944.07407836	      0.00000003
      0.36688965	  10225.95098676	   2846.17672562	   1954.65491569	      0.00000003
      0.36726218	  10248.81585078	   2846.06888621	   1966.95573706	      0.00000003
      0.36763470	  10271.17314564	   2845.95382176	   1979.25441766	      0.00000003
      0.36802239	  10293.90713428	   2845.82645640	   1992.05140126	      0.00000003
      0.36841007	  10316.10336355	   2845.69137653	   2004.84592609	      0.00000003
      0.36875923	  10335.63899897	   2845.56316909	   2016.36666150	      0.00000003
      0.36920767	  10360.10633102	   2845.38946736	   2031.16010397	      0.00000003
      0.36965611	  10383.88334492	   2845.20568860	   2045.94949447	      0.00000003
      0.36999348	  10401.32334690	   2845.06084979	   2057.07280034	      0.00000003
      0.37033085	  10418.38466419	   2844.91040361	   2068.19331660	      0.00000003
      0.37060028	  10431.74189323	   2844.78625650	   2077.07227052	      0.00000003
      0.37100911	  10451.56109018	   2844.59115376	   2090.54080195	      0.00000003
      0.37141794	  10470.84810597	   2844.38800712	   2104.00386972	      0.00000003
      0.37176189	  10486.66960760	   2844.21092820	   2115.32583724	      0.00000003
      0.37210584	  10502.12723475	   2844.02825759	   2126.64300007	      0.00000003
      0.37245277	  10517.35579121	   2843.83839622	   2138.05256593	      0.00000003
      0.37279969	  10532.22617699	   2843.64294453	   2149.45620354	      0.00000003
      0.37318625	  10548.38077367	   2843.41864244	   2162.15485675	      0.00000003
      0.37357280	  10564.10643222	   2843.18752876	   2174.84459084	      0.00000003
      0.37388810	  10576.62123659	   2842.99402547	   2185.18780515	      0.00000003
      0.37431222	  10593.02181603	   2842.72672578	   2199.08980436	      0.00000003
      0.37473633	  10608.93458502	   2842.45146577	   2212.97784696	      0.00000003
      0.37506024	  10620.76533082	   2842.23594688	   2223.57407362	      0.00000003
      0.37538414	  10632.32231853	   2842.01587792	   2234.16084062	      0.00000003
      0.37567927	  10642.61809450	   2841.81143483	   2243.79835074	      0.00000003
      0.37611342	  10657.36466151	   2841.50395300	   2257.95952246	      0.00000003
      0.37648103	  10669.48700879	   2841.23737852	   2269.93477067	      0.00000003
      0.37680961	  10680.04457999	   2840.99435308	   2280.62513235	      0.00000003
      0.37713818	  10690.34507779	   2840.74686833	   2291.30266393	      0.00000003
      0.37747586	  10700.66786380	   2840.48792516	   2302.26220624	      0.00000003
      0.37781354	  10710.72850482	   2840.22436236	   2313.20708509	      0.00000003
      0.37819358	  10721.74358433	   2839.92226491	   2325.50692142	      0.00000003
      0.37857362	  10732.43894612	   2839.61443517	   2337.78683577	      0.00000003
      0.37888916	  10741.08059954	   2839.35454537	   2347.96686094	      0.00000003
      0.37929530	  10751.89137208	   2839.01433728	   2361.04856226	      0.00000003
      0.37970144	  10762.35759612	   2838.66778841	   2374.10560164	      0.00000003
      0.38002185	  10770.37620419	   2838.38996809	   2384.38870768	      0.00000003
      0.38034227	  10778.18839968	   2838.10828403	   2394.65587853	      0.00000003
      0.38071726	  10787.07399536	   2837.77375327	   2406.65172028	      0.00000003
      0.38109226	  10795.68695137	   2837.43403632	   2418.62517049	      0.00000003
      0.38140797	  10802.73063106	   2837.14405384	   2428.68798849	      0.00000003
      0.38180534	  10811.33161734	   2836.77394950	   2441.33067905	      0.00000003
      0.38220270	  10819.64330723	   2836.39820421	   2453.94763976	      0.00000003
      0.38244459	  10824.56370621	   2836.16674510	   2461.61525332	      0.00000003
      0.38282262	  10832.04625109	   2835.80091163	   2473.57923210	      0.00000003
      0.38320065	  10839.28035165	   2835.43012035	   2485.51977199	      0.00000003
      0.38352141	  10845.22725199	   2835.11165802	   2495.63299309	      0.00000003
      0.38384217	  10851.00157460	   2834.78969773	   2505.72937360	      0.00000002
      0.38417667	  10856.84255288	   2834.45025127	   2516.24051977	      0.00000002
      0.38458262	  10863.68753394	   2834.03329602	   2528.97219320	      0.00000002
      0.38498857	  10870.27062074	   2833.61090730	   2541.67718211	      0.00000002
      0.38534542	  10875.84538982	   2833.23517073	   2552.82354709	      0.00000002
      0.38570227	  10881.22542913	   2832.85532515	   2563.94953518	      0.00000002
      0.38607100	  10886.58371911	   2832.45856046	   2575.42470573	      0.00000002
      0.38643973	  10891.74152236	   2832.05749637	   2586.87841020	      0.00000002
      0.38669073	  10895.13973968	   2831.78204727	   2594.66299598	      0.00000002
      0.38706618	  10900.05498993	   2831.36638305	   2606.28900466	      0.00000002
      0.38744162	  10904.77242740	   2830.94638103	   2617.89400191	      0.00000002
      0.38775396	  10908.54883511	   2830.59370577	   2627.53284189	      0.00000002
      0.38806630	  10912.19292392	   2830.23808401	   2637.15797792	      0.00000002
      0.38839824	  10915.92288152	   2829.85695106	   2647.37230812	      0.00000002
      0.38873017	  10919.50806862	   2829.47254797	   2657.57183659	      0.00000002
      0.38909601	  10923.29454318	   2829.04513016	   2668.79631660	      0.00000002
      0.38946185	  10926.91107582	   2828.61381194	   2680.00349336	      0.00000002
      0.38975650	  10929.70241763	   2828.26360866	   2689.01763636	      0.00000002
      0.39014500	  10933.21980007	   2827.79808217	   2700.88576683	      0.00000002
      0.39053349	  10936.55509950	   2827.32827393	   2712.73518259	      0.00000002
      0.39083731	  10939.03881250	   2826.95790589	   2721.98913095	      0.00000002
      0.39114113	  10941.41484444	   2826.58496411	   2731.23185142	      0.00000002
      0.39148509	  10943.97685974	   2826.15966412	   2741.68238947	      0.00000002
      0.39182905	  10946.40511965	   2825.73111797	   2752.11872417	      0.00000002
      0.39215274	  10948.57002445	   2825.32490110	   2761.92679336	      0.00000002
      0.39254882	  10951.06332402	   2824.82397513	   2773.91180738	      0.00000002
      0.39294491	  10953.38813157	   2824.31885293	   2785.87824420	      0.00000002
      0.39319368	  10954.76357522	   2823.99946989	   2793.38461739	      0.00000002
      0.39359643	  10956.85407522	   2823.47895807	   2805.52149235	      0.00000002
      0.39391841	  10958.40605798	   2823.05977014	   2815.21091486	      0.00000002
      0.39424040	  10959.85380771	   2822.63789844	   2824.88814707	      0.00000002
      0.39456238	  10961.19889035	   2822.21335658	   2834.55319547	      0.00000002
      0.39488298	  10962.43774521	   2821.78801629	   2844.16442647	      0.00000002
      0.39520358	  10963.57790887	   2821.36006665	   2853.76357343	      0.00000002
      0.39551620	  10964.59612713	   2820.94026340	   2863.11239844	      0.00000002
      0.39590413	  10965.73317432	   2820.41594623	   2874.69696594	      0.00000002
      0.39629205	  10966.73261826	   2819.88789004	   2886.26378353	      0.00000002
      0.39658364	  10967.39480600	   2819.48853134	   2894.94634178	      0.00000002
      0.39695075	  10968.12162825	   2818.98276566	   2905.86362699	      0.00000002
      0.39731786	  10968.73123019	   2818.47372083	   2916.76492253	      0.00000002
      0.39761193	  10969.13635742	   2818.06361932	   2925.48546891	      0.00000002
      0.39800327	  10969.56266338	   2817.51463959	   2937.07473552	      0.00000002
      0.39839461	  10969.86229512	   2816.96200595	   2948.64569137	      0.00000002
      0.39867238	  10969.99941807	   2816.56754230	   2956.84771725	      0.00000002
      0.39895016	  10970.07472736	   2816.17125966	   2965.04046509	      0.00000002
      0.39928221	  10970.08479518	   2815.69516923	   2974.82191786	      0.00000002
      0.39961427	  10970.00907801	   2815.21650853	   2984.59003732	      0.00000002
      0.39993414	  10969.85628956	   2814.75299795	   2993.98704064	      0.00000002
      0.40031862	  10969.57063875	   2814.19274492	   3005.26562457	      0.00000002
      0.40070310	  10969.17554746	   2813.62910599	   3016.52614836	      0.00000002
      0.40103819	  10968.74350762	   2813.13511603	   3026.32559176	      0.00000002
      0.40137329	  10968.23115278	   2812.63858332	   3036.11121238	      0.00000002
      0.40172777	  10967.60317496	   2812.11058172	   3046.44768118	      0.00000002
      0.40208224	  10966.88824503	   2811.57976411	   3056.76856566	      0.00000002
      0.40235285	  10966.28485232	   2811.17264910	   3064.63707179	      0.00000002
      0.40272950	  10965.36332675	   2810.60331156	   3075.57343637	      0.00000002
      0.40310614	  10964.34823942	   2810.03083941	   3086.49200750	      0.00000002
      0.40338663	  10963.53253234	   2809.60249143	   3094.61155206	      0.00000002
      0.40366712	  10962.66655047	   2809.17242039	   3102.72115342	      0.00000002
      0.40398603	  10961.62172484	   2808.68134877	   3111.92961046	      0.00000002
      0.40430494	  10960.51376146	   2808.18806829	   3121.12512221	      0.00000002
      0.40464374	  10959.26865146	   2807.66163028	   3130.87960613	      0.00000002
      0.40498253	  10957.95450934	   2807.13271976	   3140.61936595	      0.00000002
      0.40527725	  10956.75605464	   2806.67061288	   3149.08006351	      0.00000002
      0.40565627	  10955.14043701	   2806.07360273	   3159.94424764	      0.00000002
      0.40603529	  10953.44253808	   2805.47353407	   3170.78977802	      0.00000002
      0.40632970	  10952.06785459	   2805.00532032	   3179.20130976	      0.00000002
      0.40662411	  10950.64511305	   2804.53527443	   3187.60149408	      0.00000002
      0.40691339	  10949.20102475	   2804.07164293	   3195.84419276	      0.00000002
      0.40728699	  10947.26935696	   2803.47026902	   3206.47321625	      0.00000002
      0.40766059	  10945.26380429	   2802.86597421	   3217.08375153	      0.00000002
      0.40794484	  10943.68924722	   2802.40425765	   3225.14418287	      0.00000002
      0.40822909	  10942.07326066	   2801.94086077	   3233.19382523	      0.00000002
      0.40855733	  10940.15634033	   2801.40365137	   3242.47600122	      0.00000002
      0.40888558	  10938.18578927	   2800.86421400	   3251.74368078	      0.00000002
      0.40918449	  10936.34543229	   2800.37105988	   3260.17035297	      0.00000002
      0.40955851	  10933.98193124	   2799.75139552	   3270.69747166	      0.00000002
      0.40993253	  10931.55209504	   2799.12886244	   3281.20553608	      0.00000002
      0.41021715	  10929.65935569	   2798.65321672	   3289.18906006	      0.00000002
      0.41050177	  10927.72940979	   2798.17591812	   3297.16146059	      0.00000002
      0.41083959	  10925.39110917	   2797.60725637	   3306.60969420	      0.00000002
      0.41117742	  10923.00194800	   2797.03627633	   3316.04213703	      0.00000002
      0.41145226	  10921.02125040	   2796.57003763	   3323.70441272	      0.00000002
      0.41181378	  10918.36626971	   2795.95444916	   3333.76687714	      0.00000002
      0.41217529	  10915.65572732	   2795.33622249	   3343.81104257	      0.00000002
      0.41246050	  10913.47871040	   2794.84662353	   3351.72230781	      0.00000002
      0.41274572	  10911.26817589	   2794.35538875	   3359.62209371	      0.00000002
      0.41307150	  10908.70281243	   2793.79228616	   3368.63141776	      0.00000002
      0.41339728	  10906.09499240	   2793.22705673	   3377.62565386	      0.00000002
      0.41368935	  10903.72141687	   2792.71849842	   3385.67652232	      0.00000002
      0.41405941	  10900.66664894	   2792.07172090	   3395.85922870	      0.00000002
      0.41442946	  10897.55964804	   2791.42221213	   3406.02223630	      0.00000002
      0.41470981	  10895.17164165	   2790.92834226	   3413.70837880	      0.00000002
      0.41499016	  10892.75458090	   2790.43290916	   3421.38312818	      0.00000002
      0.41531710	  10889.89960100	   2789.85315802	   3430.31907639	      0.00000002
      0.41564404	  10887.00624295	   2789.27128610	   3439.23941838	      0.00000002
      0.41591077	  10884.61777011	   2788.79501364	   3446.50523344	      0.00000002
      0.41628133	  10881.25842865	   2788.13101051	   3456.58198321	      0.00000002
      0.41665188	  10877.85200431	   2787.46429072	   3466.63846032	      0.00000002
      0.41690734	  10875.47666151	   2787.00307963	   3473.55950370	      0.00000002
      0.41716280	  10873.07959904	   2786.54057953	   3480.47084282	      0.00000002
      0.41748546	  10870.02128976	   2785.95456511	   3489.18652005	      0.00000002
      0.41780813	  10866.92927539	   2785.36649847	   3497.88661303	      0.00000002
      0.41806785	  10864.41632951	   2784.89166474	   3504.87810712	      0.00000002
      0.41843760	  10860.80220990	   2784.21338076	   3514.81396959	      0.00000002
      0.41880735	  10857.14577254	   2783.53240590	   3524.72914932	      0.00000002
      0.41905445	  10854.67895662	   2783.07581266	   3531.34392010	      0.00000002
      0.41930155	  10852.19377991	   2782.61801859	   3537.94939046	      0.00000002
      0.41962666	  10848.89654592	   2782.01389355	   3546.62569912	      0.00000002
      0.41995176	  10845.56837810	   2781.40769289	   3555.28580834	      0.00000002
      0.42021734	  10842.82696694	   2780.91094787	   3562.34820306	      0.00000002
      0.42057501	  10839.10318660	   2780.23975203	   3571.84254074	      0.00000002
      0.42093269	  10835.34357660	   2779.56604565	   3581.31707064	      0.00000002
      0.42121604	  10832.34015153	   2779.03055082	   3588.80875345	      0.00000002
      0.42149939	  10829.31489455	   2778.49348073	   3596.28792126	      0.00000002
      0.42176860	  10826.42076717	   2777.98177543	   3603.38193534	      0.00000002
      0.42213172	  10822.48657252	   2777.28929933	   3612.93286014	      0.00000002
      0.42249484	  10818.51799557	   2776.59423676	   3622.46303772	      0.00000002
      0.42276148	  10815.58228573	   2776.08220227	   3629.44786823	      0.00000002
      0.42302812	  10812.62855754	   2775.56877279	   3636.42144062	      0.00000002
      0.42333359	  10809.22286731	   2774.97886787	   3644.39658792	      0.00000002
      0.42363906	  10805.79413502	   2774.38713259	   3652.35687563	      0.00000002
      0.42395967	  10802.17092832	   2773.76408390	   3660.69589567	      0.00000002
      0.42428029	  10798.52303617	   2773.13901791	   3669.01844598	      0.00000002
      0.42457261	  10795.17593100	   2772.56736903	   3676.59196519	      0.00000002
      0.42493542	  10790.99383932	   2771.85551916	   3685.97287754	      0.00000002
      0.42529824	  10786.78146582	   2771.14108344	   3695.33250394	      0.00000002
      0.42557233	  10783.57940930	   2770.59964274	   3702.38915396	      0.00000002
      0.42590476	  10779.67325647	   2769.94097448	   3710.93141184	      0.00000002
      0.42631435	  10774.82706614	   2769.12645092	   3721.43140511	      0.00000002
      0.42665921	  10770.71850346	   2768.43808731	   3730.25076387	      0.00000002
      0.42692810	  10767.49731271	   2767.89972853	   3737.11390623	      0.00000002
      0.42719700	  10764.26084818	   2767.35994444	   3743.96514572	      0.00000002
      0.42748631	  10760.76179398	   2766.77758474	   3751.32325947	      0.00000002
      0.42784146	  10756.44279709	   2766.06042789	   3760.33708356	      0.00000002
      0.42819662	  10752.09815652	   2765.34078133	   3769.32998094	      0.00000002
      0.42845011	  10748.98171890	   2764.82561440	   3775.73577842	      0.00000002
      0.42881647	  10744.45523226	   2764.07882936	   3784.97477712	      0.00000002
      0.42906560	  10741.36203825	   2763.56946932	   3791.24483426	      0.00000002
      0.42931474	  10738.25684316	   2763.05888178	   3797.50356277	      0.00000001
      0.42965928	  10733.94299073	   2762.35074537	   3806.13562779	      0.00000001
      0.43000382	  10729.60670633	   2761.64025495	   3814.73441667	      0.00000001
      0.43029144	  10725.96989873	   2761.04534698	   3821.88250388	      0.00000001
      0.43057905	  10722.31783987	   2760.44879550	   3828.99963930	      0.00000001
      0.43084921	  10718.87372168	   2759.88695679	   3835.65376474	      0.00000001
      0.43119877	  10714.39783883	   2759.15783583	   3844.21493786	      0.00000001
      0.43154833	  10709.90020270	   2758.42628111	   3852.71669988	      0.00000001
      0.43182307	  10706.35020019	   2757.84960516	   3859.35401226	      0.00000001
      0.43209781	  10702.78707267	   2757.27142276	   3865.94976489	      0.00000001
      0.43241319	  10698.68076474	   2756.60583819	   3873.46767023	      0.00000001
      0.43272858	  10694.55753617	   2755.93826469	   3880.92558199	      0.00000001
      0.43298552	  10691.18596711	   2755.39292061	   3886.95546029	      0.00000001
      0.43334610	  10686.43611447	   2754.62540761	   3895.34484973	      0.00000001
      0.43370667	  10681.66487575	   2753.85528551	   3903.64683001	      0.00000001
      0.43394761	  10678.46488740	   2753.33922424	   3909.14415180	      0.00000001
      0.43418855	  10675.25555041	   2752.82199530	   3914.60030161	      0.00000001
      0.43450428	  10671.03593760	   2752.14243707	   3921.68658557	      0.00000001
      0.43482002	  10666.80058535	   2751.46087088	   3928.69924978	      0.00000001
      0.43508385	  10663.24950788	   2750.88980154	   3934.50162030	      0.00000001
      0.43543130	  10658.55660696	   2750.13560644	   3942.06154630	      0.00000001
      0.43577875	  10653.84523569	   2749.37897169	   3949.52750179	      0.00000001
      0.43605010	  10650.15293616	   2748.78633994	   3955.29211372	      0.00000001
      0.43632146	  10646.44959769	   2748.19221679	   3960.99784113	      0.00000001
      0.43662680	  10642.26944629	   2747.52191231	   3967.34690743	      0.00000001
      0.43693214	  10638.07557737	   2746.84971611	   3973.61989842	      0.00000001
      0.43722787	  10634.00070657	   2746.19686384	   3979.62235536	      0.00000001
      0.43758447	  10629.07029623	   2745.40726575	   3986.76377687	      0.00000001
      0.43801686	  10623.06769939	   2744.44638398	   3995.28018127	      0.00000001
      0.43838578	  10617.92542478	   2743.62354458	   4002.42176842	      0.00000001
      0.43863876	  10614.38817456	   2743.05768419	   4007.25236577	      0.00000001
      0.43889175	  10610.84206484	   2742.49051588	   4012.02849114	      0.00000001
      0.43919598	  10606.56591851	   2741.80671332	   4017.69985054	      0.00000001
      0.43950021	  10602.27716653	   2741.12101660	   4023.29199804	      0.00000001
      0.43978614	  10598.23510572	   2740.47485517	   4028.47527614	      0.00000001
      0.44014164	  10593.19431034	   2739.66913921	   4034.82177671	      0.00000001
      0.44049713	  10588.13674675	   2738.86082949	   4041.05963695	      0.00000001
      0.44076405	  10584.32841948	   2738.25221498	   4045.67182162	      0.00000001
      0.44109514	  10579.59161632	   2737.49524744	   4051.30772033	      0.00000001
      0.44149420	  10573.86353755	   2736.57988119	   4057.97550114	      0.00000001
      0.44189326	  10568.11505559	   2735.66123375	   4064.50672899	      0.00000001
      0.44215014	  10564.40396368	   2735.06814803	   4068.63890069	      0.00000001
      0.44247914	  10559.63883248	   2734.30656329	   4073.84892446	      0.00000001
      0.44280814	  10554.86015734	   2733.54274223	   4078.96681512	      0.00000001
      0.44307018	  10551.04442054	   2732.93277349	   4082.97740275	      0.00000001
      0.44342909	  10545.80440465	   2732.09501667	   4088.37634538	      0.00000001
      0.44378800	  10540.54860563	   2731.25459099	   4093.66683279	      0.00000001
      0.44402530	  10537.06504295	   2730.69746371	   4097.10543598	      0.00000001
      0.44426260	  10533.57466652	   2730.13916784	   4100.49703062	      0.00000001
      0.44457371	  10528.98846375	   2729.40546232	   4104.87255161	      0.00000001
      0.44488481	  10524.39068487	   2728.66974664	   4109.16799171	      0.00000001
      0.44515310	  10520.41638908	   2728.03366151	   4112.80834206	      0.00000001
      0.44549372	  10515.35841779	   2727.22393974	   4117.34520627	      0.00000001
      0.44583434	  10510.28681345	   2726.41180368	   4121.78769016	      0.00000001
      0.44609597	  10506.38207459	   2725.78635596	   4125.13631196	      0.00000001
      0.44643644	  10501.28884733	   2724.97031221	   4129.41163946	      0.00000001
      0.44677691	  10496.18222355	   2724.15185166	   4133.59452171	      0.00000001
      0.44704830	  10492.10215717	   2723.49771964	   4136.86298774	      0.00000001
      0.44731969	  10488.01366391	   2722.84205026	   4140.07353544	      0.00000001
      0.44762691	  10483.37524133	   2722.09795654	   4143.63855657	      0.00000001
      0.44793413	  10478.72611668	   2721.35189086	   4147.13039394	      0.00000001
      0.44817141	  10475.12811337	   2720.77432355	   4149.77755387	      0.00000001
      0.44853255	  10469.63980263	   2719.89300622	   4153.72399798	      0.00000001
      0.44882183	  10465.23312267	   2719.18510116	   4156.81380791	      0.00000001
      0.44911110	  10460.81712288	   2718.47544634	   4159.84073440	      0.00000001
      0.44940038	  10456.39182404	   2717.76403860	   4162.80527886	      0.00000001
      0.44968688	  10451.99978199	   2717.05771709	   4165.68044122	      0.00000001
      0.44997338	  10447.59868492	   2716.34967526	   4168.49540332	      0.00000001
      0.45025348	  10443.28728645	   2715.65580409	   4171.18970118	      0.00000001
      0.45053358	  10438.96729098	   2714.96028791	   4173.82741062	      0.00000001
      0.45084377	  10434.17315410	   2714.18812529	   4176.68305618	      0.00000001
      0.45115396	  10429.36853893	   2713.41394393	   4179.47052999	      0.00000001
      0.45140288	  10425.50537484	   2712.79121852	   4181.65855983	      0.00000001
      0.45175418	  10420.04202602	   2711.91017726	   4184.67311540	      0.00000001
      0.45210547	  10414.56534936	   2711.02654415	   4187.60269753	      0.00000001
      0.45234280	  10410.85781904	   2710.42810019	   4189.53429581	      0.00000001
      0.45258014	  10407.14423449	   2709.82847256	   4191.42784181	      0.00000001
      0.45288400	  10402.38079239	   2709.05902191	   4193.79713707	      0.00000001
      0.45318787	  10397.60747115	   2708.28763115	   4196.10516098	      0.00000001
      0.45343833	  10393.66555635	   2707.65033859	   4197.96196884	      0.00000001
      0.45378906	  10388.13454974	   2706.75573686	   4200.49342900	      0.00000001
      0.45413978	  10382.59045789	   2705.85854906	   4202.94572865	      0.00000001
      0.45437849	  10378.80955023	   2705.24642318	   4204.57003661	      0.00000001
      0.45461720	  10375.02260009	   2704.63309897	   4206.15841476	      0.00000001
      0.45491759	  10370.24866693	   2703.85961168	   4208.10658226	      0.00000001
      0.45521798	  10365.46519539	   2703.08422751	   4209.99892387	      0.00000001
      0.45543727	  10361.96707245	   2702.51697125	   4211.34548920	      0.00000001
      0.45580313	  10356.11969131	   2701.56833916	   4213.52713642	      0.00000001
      0.45606509	  10351.92410738	   2700.88735803	   4215.03991476	      0.00000001
      0.45632706	  10347.72130923	   2700.20493573	   4216.51194672	      0.00000001
      0.45658902	  10343.51129443	   2699.52107090	   4217.94361956	      0.00000001
      0.45687165	  10338.96113803	   2698.78165039	   4219.44339701	      0.00000001
      0.45722165	  10333.31471268	   2697.86364381	   4221.23691747	      0.00000001
      0.45765479	  10326.30927945	   2696.72401668	   4223.36004603	      0.00000001
      0.45808792	  10319.28418026	   2695.58044919	   4225.37812190	      0.00000001
      0.45830750	  10315.71535649	   2694.99922248	   4226.36158395	      0.00000001
      0.45852708	  10312.14148100	   2694.41698328	   4227.31870177	      0.00000001
      0.45884532	  10306.95275123	   2693.57132335	   4228.65957677	      0.00000001
      0.45916356	  10301.75341742	   2692.72353825	   4229.94622663	      0.00000001
      0.45943613	  10297.29178901	   2691.99572632	   4231.00561818	      0.00000001
      0.45970870	  10292.82238256	   2691.26635636	   4232.02611550	      0.00000001
      0.45995667	  10288.74958332	   2690.60145911	   4232.92106583	      0.00000001
      0.46031018	  10282.93217059	   2689.65133761	   4234.14244254	      0.00000001
      0.46062471	  10277.74532072	   2688.80379818	   4235.17590716	      0.00000001
      0.46088516	  10273.44242157	   2688.10041164	   4235.99420895	      0.00000001
      0.46114561	  10269.13241316	   2687.39560514	   4236.77892208	      0.00000001
      0.46142798	  10264.45162843	   2686.62987678	   4237.59212247	      0.00000001
      0.46171036	  10259.76248398	   2685.86248136	   4238.36666328	      0.00000001
      0.46200501	  10254.86035436	   2685.05991299	   4239.13414768	      0.00000001
      0.46229967	  10249.94911262	   2684.25553123	   4239.86046745	      0.00000001
      0.46258535	  10245.17883205	   2683.47393201	   4240.52579509	      0.00000001
      0.46294038	  10239.23860180	   2682.50022494	   4241.29996189	      0.00000001
      0.46338846	  10231.72272399	   2681.26759327	   4242.19485965	      0.00000001
      0.46371057	  10226.30657929	   2680.37888378	   4242.78237930	      0.00000001
      0.46397365	  10221.87498074	   2679.65145293	   4243.22804899	      0.00000001
      0.46423672	  10217.43608074	   2678.92258239	   4243.64333310	      0.00000001
      0.46452272	  10212.60228224	   2678.12859838	   4244.06067968	      0.00000001
      0.46480871	  10207.75984249	   2677.33291576	   4244.44288082	      0.00000001
      0.46506024	  10203.49369669	   2676.63169830	   4244.75029433	      0.00000001
      0.46541800	  10197.41427385	   2675.63207273	   4245.14174445	      0.00000001
      0.46572215	  10192.23534170	   2674.78018131	   4245.43273431	      0.00000001
      0.46598651	  10187.72583349	   2674.03816062	   4245.65483900	      0.00000001
      0.46625087	  10183.20890145	   2673.29469431	   4245.84858651	      0.00000001
      0.46654196	  10178.22685957	   2672.47441727	   4246.02946349	      0.00000001
      0.46683304	  10173.23580030	   2671.65239114	   4246.17670076	      0.00000001
      0.46710991	  10168.47992316	   2670.86885767	   4246.28588322	      0.00000001
      0.46744374	  10162.73494267	   2669.92206032	   4246.37797017	      0.00000001
      0.46777109	  10157.08987502	   2668.99140702	   4246.42678873	      0.00000001
      0.46809844	  10151.43334671	   2668.05855134	   4246.43505698	      0.00000001
      0.46836951	  10146.74064995	   2667.28441498	   4246.41157863	      0.00000001
      0.46864058	  10142.04007451	   2666.50877188	   4246.36093587	      0.00000001
      0.46891582	  10137.25924989	   2665.71967866	   4246.28201511	      0.00000001
      0.46926944	  10131.10489038	   2664.70357624	   4246.14041761	      0.00000001
      0.46962306	  10124.93707213	   2663.68491939	   4245.95418022	      0.00000001
      0.46988526	  10120.35507542	   2662.92796192	   4245.78762716	      0.00000001
      0.47014746	  10115.76565903	   2662.16960379	   4245.59711038	      0.00000001
      0.47043351	  10110.75034258	   2661.34067411	   4245.36221669	      0.00000001
      0.47078557	  10104.56546172	   2660.31816541	   4245.03481437	      0.00000001
      0.47113996	  10098.32602650	   2659.28634025	   4244.66309831	      0.00000001
      0.47149436	  10092.07296375	   2658.25197168	   4244.24967089	      0.00000001
      0.47175280	  10087.50444425	   2657.49607903	   4243.92221165	      0.00000001
      0.47201123	  10082.92865816	   2656.73883795	   4243.57308700	      0.00000001
      0.47229265	  10077.93772876	   2655.91273311	   4243.16852729	      0.00000001
      0.47263265	  10071.89623592	   2654.91251817	   4242.64619978	      0.00000001
      0.47293466	  10066.51936364	   2654.02214068	   4242.15182508	      0.00000001
      0.47330791	  10059.86021733	   2652.91918066	   4241.50177723	      0.00000001
      0.47363554	  10054.00237078	   2651.94872443	   4240.89605477	      0.00000001
      0.47403671	  10046.81368845	   2650.75752718	   4240.11027576	      0.00000001
      0.47428086	  10042.43009594	   2650.03100870	   4239.60858492	      0.00000001
      0.47462680	  10036.20780289	   2648.99958051	   4238.86770555	      0.00000001
      0.47497273	  10029.97234559	   2647.96577707	   4238.09201906	      0.00000001
      0.47520732	  10025.73641545	   2647.26337836	   4237.54642771	      0.00000001
      0.47544190	  10021.49441896	   2646.55989143	   4236.98517520	      0.00000001
      0.47571472	  10016.55358559	   2645.74041034	   4236.31295472	      0.00000001
      0.47607024	  10010.10233498	   2644.67025824	   4235.40575480	      0.00000001
      0.47650347	  10002.22244826	   2643.36289509	   4234.25327369	      0.00000001
      0.47673636	   9997.97771889	   2642.65854941	   4233.61262482	      0.00000001
      0.47696926	   9993.72698397	   2641.95314290	   4232.95739467	      0.00000001
      0.47727079	   9988.21452194	   2641.03826232	   4232.08759412	      0.00000001
      0.47757233	   9982.69198111	   2640.12161100	   4231.19382911	      0.00000001
      0.47785542	   9977.49804175	   2639.25941788	   4230.33315554	      0.00000001
      0.47813851	   9972.29520721	   2638.39567115	   4229.45180969	      0.00000001
      0.47842552	   9967.01144362	   2637.51841508	   4228.53741011	      0.00000001
      0.47871252	   9961.71852790	   2636.63956967	   4227.60220348	      0.00000001
      0.47899846	   9956.43599661	   2635.76238373	   4226.64996383	      0.00000001
      0.47928441	   9951.14437249	   2634.88362780	   4225.67749843	      0.00000001
      0.47956963	   9945.85720552	   2634.00555674	   4224.68757745	      0.00000001
      0.47991595	   9939.42511957	   2632.93727440	   4223.45909651	      0.00000001
      0.48018809	   9934.36126929	   2632.09619018	   4222.47357539	      0.00000001
      0.48052656	   9928.05183419	   2631.04816775	   4221.22341895	      0.00000001
      0.48078029	   9923.31378998	   2630.26112608	   4220.26867841	      0.00000000
      0.48116304	   9916.15275824	   2629.07155229	   4218.80022712	      0.00000000
      0.48143046	   9911.13980450	   2628.23878346	   4217.75434113	      0.00000000
      0.48169788	   9906.11889148	   2627.40467284	   4216.69225757	      0.00000000
      0.48196530	   9901.09001452	   2626.56922305	   4215.61413173	      0.00000000
      0.48227074	   9895.33633597	   2625.61334631	   4214.36327544	      0.00000000
      0.48257619	   9889.57227231	   2624.65573275	   4213.09191620	      0.00000000
      0.48288163	   9883.79783333	   2623.69638903	   4211.80027680	      0.00000000
      0.48314994	   9878.71699079	   2622.85227535	   4210.64914193	      0.00000000
      0.48341824	   9873.62815048	   2622.00683507	   4209.48267673	      0.00000000
      0.48368654	   9868.53130968	   2621.16007096	   4208.30102754	      0.00000000
      0.48399106	   9862.73694078	   2620.19743352	   4206.94169501	      0.00000000
      0.48429557	   9856.93227955	   2619.23310181	   4205.56319862	      0.00000000
      0.48456461	   9851.79529648	   2618.37970855	   4204.32951366	      0.00000000
      0.48483364	   9846.65029141	   2617.52500144	   4203.08117184	      0.00000000
      0.48513646	   9840.84979705	   2616.56142841	   4201.65875315	      0.00000000
      0.48543927	   9835.03915946	   2615.59620233	   4200.21813953	      0.00000000
      0.48570624	   9829.90781298	   2614.74384563	   4198.93308498	      0.00000000
      0.48597322	   9824.76859881	   2613.89021290	   4197.63417020	      0.00000000
      0.48627909	   9818.87100157	   2612.91065291	   4196.12914848	      0.00000000
      0.48658496	   9812.96310360	   2611.92943016	   4194.60629894	      0.00000000
      0.48684468	   9807.93848979	   2611.09494988	   4193.29935591	      0.00000000
      0.48710440	   9802.90646960	   2610.25927947	   4191.97981349	      0.00000000
      0.48742042	   9796.77370634	   2609.24086526	   4190.35741191	      0.00000000
      0.48773644	   9790.63001369	   2608.22070266	   4188.71673254	      0.00000000
      0.48797951	   9785.89716514	   2607.43485908	   4187.44249268	      0.00000000
      0.48822258	   9781.15787291	   2606.64798902	   4186.15765154	      0.00000000
      0.48855730	   9774.62113426	   2605.56276115	   4184.37118366	      0.00000000
      0.48884995	   9768.89580496	   2604.61231678	   4182.79304917	      0.00000000
      0.48914261	   9763.16120055	   2603.66040422	   4181.20001229	      0.00000000
      0.48943527	   9757.41733269	   2602.70702810	   4179.59222709	      0.00000000
      0.48968389	   9752.53044470	   2601.89595507	   4178.21487856	      0.00000000
      0.48993251	   9747.63690201	   2601.08383445	   4176.82708818	      0.00000000
      0.49029352	   9740.51948956	   2599.90275011	   4174.79356394	      0.00000000
      0.49053124	   9735.82519816	   2599.12383488	   4173.44274899	      0.00000000
      0.49076896	   9731.12487621	   2598.34397545	   4172.08267089	      0.00000000
      0.49109409	   9724.68636810	   2597.27581625	   4170.20759662	      0.00000000
      0.49141403	   9718.33974786	   2596.22300918	   4168.34589229	      0.00000000
      0.49184138	   9709.84556789	   2594.81412595	   4165.83385018	      0.00000000
      0.49205842	   9705.52428246	   2594.09745447	   4164.54709816	      0.00000000
      0.49227545	   9701.19804816	   2593.38001463	   4163.25303447	      0.00000000
      0.49259963	   9694.72698168	   2592.30698616	   4161.30666115	      0.00000000
      0.49295786	   9687.56351072	   2591.11928364	   4159.13726100	      0.00000000
      0.49320489	   9682.61583068	   2590.29904587	   4157.62999576	      0.00000000
      0.49345192	   9677.66183337	   2589.47783256	   4156.11364134	      0.00000000
      0.49383045	   9670.05858056	   2588.21759875	   4153.77266717	      0.00000000
      0.49405802	   9665.48053126	   2587.45887303	   4152.35524659	      0.00000000
      0.49428558	   9660.89719133	   2586.69933316	   4150.93034721	      0.00000000
      0.49463279	   9653.89412497	   2585.53892371	   4148.74207513	      0.00000000
      0.49518301	   9642.77118059	   2583.69615291	   4145.23942921	      0.00000000
      0.49541068	   9638.15978397	   2582.93227871	   4143.77777033	      0.00000000
      0.49571231	   9632.04252071	   2581.91905787	   4141.83037093	      0.00000000
      0.49604385	   9625.30815916	   2580.80375561	   4139.67558417	      0.00000000
      0.49637539	   9618.56292795	   2579.68678988	   4137.50604114	      0.00000000
      0.49662318	   9613.51453900	   2578.85089927	   4135.87501288	      0.00000000
      0.49687097	   9608.46014387	   2578.01409037	   4134.23591814	      0.00000000
      0.49722444	   9601.23963712	   2576.81879024	   4131.88390883	      0.00000000
      0.49747884	   9596.03551416	   2575.95738251	   4130.18120876	      0.00000000
      0.49773324	   9590.82517623	   2575.09502552	   4128.47027559	      0.00000000
      0.49804509	   9584.42972956	   2574.03663031	   4126.36183903	      0.00000000
      0.49834021	   9578.36894716	   2573.03372792	   4124.35538221	      0.00000000
      0.49863533	   9572.29995291	   2572.02957104	   4122.33820420	      0.00000000
      0.49893045	   9566.22281072	   2571.02416989	   4120.31042582	      0.00000000
      0.49918967	   9560.87811236	   2570.14002859	   4118.52062505	      0.00000000
      0.49944890	   9555.52721241	   2569.25493957	   4116.72281953	      0.00000000
      0.49970812	   9550.17014594	   2568.36890771	   4114.91709012	      0.00000000
      0.50006560	   9542.77260004	   2567.14551555	   4112.41409901	      0.00000000
      0.50030855	   9537.73852195	   2566.31307036	   4110.70462109	      0.00000000
      0.50055149	   9532.69915481	   2565.47981513	   4108.98841510	      0.00000000
      0.50088079	   9525.86019951	   2564.34910056	   4106.65157303	      0.00000000
      0.50118418	   9519.55090671	   2563.30605824	   4104.48791099	      0.00000000
      0.50148757	   9513.23356411	   2562.26177936	   4102.31411924	      0.00000000
      0.50175133	   9507.73489406	   2561.35290459	   4100.41612579	      0.00000000
      0.50201509	   9502.23024383	   2560.44310894	   4098.51065094	      0.00000000
      0.50227886	   9496.71966877	   2559.53239986	   4096.59777514	      0.00000000
      0.50260944	   9489.80472837	   2558.38968733	   4094.18995590	      0.00000000
      0.50288495	   9484.03487394	   2557.43627722	   4092.17461877	      0.00000000
      0.50316045	   9478.25873530	   2556.48189328	   4090.15149437	      0.00000000
      0.50343596	   9472.47637904	   2555.52654416	   4088.12067250	      0.00000000
      0.50371147	   9466.68786117	   2554.57023655	   4086.08224299	      0.00000000
      0.50398697	   9460.89324886	   2553.61297898	   4084.03629479	      0.00000000
      0.50426248	   9455.09260088	   2552.65477841	   4081.98291685	      0.00000000
      0.50459744	   9448.03225235	   2551.48855861	   4079.47657916	      0.00000000
      0.50484133	   9442.88581455	   2550.63852069	   4077.64486750	      0.00000000
      0.50508523	   9437.73480884	   2549.78776347	   4075.80754663	      0.00000000
      0.50541378	   9430.78882385	   2548.64059317	   4073.32375999	      0.00000000
      0.50570556	   9424.61338519	   2547.62072883	   4071.10961454	      0.00000000
      0.50599734	   9418.43163923	   2546.59986159	   4068.88774630	      0.00000000
      0.50628912	   9412.24367546	   2545.57800221	   4066.65825695	      0.00000000
      0.50654719	   9406.76538023	   2544.67336050	   4064.68003319	      0.00000000
      0.50680527	   9401.28234431	   2543.76795675	   4062.69599662	      0.00000000
      0.50706335	   9395.79462128	   2542.86179665	   4060.70621710	      0.00000000
      0.50740877	   9388.44240441	   2541.64778418	   4058.03414870	      0.00000000
      0.50767084	   9382.85873537	   2540.72581031	   4056.00013474	      0.00000000
      0.50793291	   9377.27044625	   2539.80308056	   4053.96043708	      0.00000000
      0.50819499	   9371.67759676	   2538.87960118	   4051.91512760	      0.00000000
      0.50853901	   9364.32906656	   2537.66622658	   4049.22185491	      0.00000000
      0.50879756	   9358.80143178	   2536.75350918	   4047.19159871	      0.00000000
      0.50905610	   9353.26957484	   2535.84008598	   4045.15610887	      0.00000000
      0.50937214	   9346.50181570	   2534.72257267	   4042.66092718	      0.00000000
      0.50965040	   9340.53809170	   2533.73780327	   4040.45775157	      0.00000000
      0.50992866	   9334.56971932	   2532.75224164	   4038.24877140	      0.00000000
      0.51020692	   9328.59678849	   2531.76589776	   4036.03406969	      0.00000000
      0.51048518	   9322.61937575	   2530.77877913	   4033.81372970	      0.00000000
      0.51076344	   9316.63757243	   2529.79089576	   4031.58783379	      0.00000000
      0.51104170	   9310.65145664	   2528.80225526	   4029.35646454	      0.00000000
      0.51131996	   9304.66112111	   2527.81286768	   4027.11970365	      0.00000000
      0.51159822	   9298.66664544	   2526.82274068	   4024.87763306	      0.00000000
      0.51187648	   9292.66812377	   2525.83188436	   4022.63033380	      0.00000000
      0.51215474	   9286.66563710	   2524.84030647	   4020.37788716	      0.00000000
      0.51243300	   9280.65928097	   2523.84801715	   4018.12037356	      0.00000000
      0.51271126	   9274.64913772	   2522.85502420	   4015.85787363	      0.00000000
      0.51298952	   9268.63530430	   2521.86133783	   4013.59046713	      0.00000000
      0.51326778	   9262.61786430	   2520.86696587	   4011.31823410	      0.00000000
      0.51354604	   9256.59691605	   2519.87191861	   4009.04125364	      0.00000000
      0.51382430	   9250.57254435	   2518.87620390	   4006.75960516	      0.00000000
      0.51410256	   9244.54484890	   2517.87983212	   4004.47336714	      0.00000000
      0.51438082	   9238.51391558	   2516.88281114	   4002.18261835	      0.00000000
      0.51465908	   9232.47984551	   2515.88515140	   3999.88743666	      0.00000000
      0.51493734	   9226.44272555	   2514.88686080	   3997.58790022	      0.00000000
      0.51521560	   9220.40265821	   2513.88794987	   3995.28408626	      0.00000000
      0.51549386	   9214.35973128	   2512.88842651	   3992.97607230	      0.00000000
      0.51577212	   9208.31404862	   2511.88830132	   3990.66393496	      0.00000000
      0.51605038	   9202.26569888	   2510.88758222	   3988.34775116	      0.00000000
      0.51632864	   9196.21478727	   2509.88627990	   3986.02759685	      0.00000000
      0.51660690	   9190.16140318	   2508.88440226	   3983.70354835	      0.00000000
      0.51688516	   9184.10565320	   2507.88196009	   3981.37568100	      0.00000000
      0.51716342	   9178.04762735	   2506.87896126	   3979.04407048	      0.00000000
      0.51744168	   9171.98743359	   2505.87541668	   3976.70879150	      0.00000000
      0.51771994	   9165.92516245	   2504.87133417	   3974.36991913	      0.00000000
      0.51799820	   9159.86092329	   2503.86672478	   3972.02752744	      0.00000000
      0.51827646	   9153.79480705	   2502.86159626	   3969.68169088	      0.00000000
      0.51855472	   9147.72692449	   2501.85595977	   3967.33248286	      0.00000000
      0.51883298	   9141.65736683	   2500.84982302	   3964.97997725	      0.00000000
      0.51911124	   9135.58624623	   2499.84319731	   3962.62424679	      0.00000000
      0.51938950	   9129.51365409	   2498.83609026	   3960.26536473	      0.00000000
      0.51966776	   9123.43970401	   2497.82851331	   3957.90340315	      0.00000000
      0.51991620	   9118.01552061	   2496.92850994	   3955.79198896	      0.00000000
      0.52016464	   9112.59040882	   2496.02814612	   3953.67822861	      0.00000000
      0.52048548	   9105.58316733	   2494.86489428	   3950.94513384	      0.00000000
      0.52075540	   9099.68699563	   2493.88580574	   3948.64290016	      0.00000000
      0.52102533	   9093.79001553	   2492.90631763	   3946.33809961	      0.00000000
      0.52129525	   9087.89232885	   2491.92643981	   3944.03079640	      0.00000000
      0.52156517	   9081.99402562	   2490.94618007	   3941.72105488	      0.00000000
      0.52183509	   9076.09520639	   2489.96554802	   3939.40893875	      0.00000000
      0.52217093	   9068.75536962	   2488.74494726	   3936.52900679	      0.00000000
      0.52240192	   9063.70653052	   2487.90506387	   3934.54608979	      0.00000000
      0.52263292	   9058.65752749	   2487.06492696	   3932.56157745	      0.00000000
      0.52295674	   9051.57942682	   2485.88676555	   3929.77697716	      0.00000000
      0.52326647	   9044.80950688	   2484.75946534	   3927.11086874	      0.00000000
      0.52360934	   9037.31513745	   2483.51102195	   3924.15636712	      0.00000000
      0.52385397	   9031.96821629	   2482.61997333	   3922.04649372	      0.00000000
      0.52409861	   9026.62154562	   2481.72868031	   3919.93510473	      0.00000000
      0.52445368	   9018.86173459	   2480.43459499	   3916.86793684	      0.00000000
      0.52468859	   9013.72837399	   2479.57817058	   3914.83708238	      0.00000000
      0.52492351	   9008.59546769	   2478.72154060	   3912.80497269	      0.00000000
      0.52524212	   9001.63468909	   2477.55939891	   3910.04694078	      0.00000000
      0.52554765	   8994.96057102	   2476.44461073	   3907.40006565	      0.00000000
      0.52591720	   8986.88971125	   2475.09584470	   3904.19612759	      0.00000000
      0.52612672	   8982.31476345	   2474.33096325	   3902.37848011	      0.00000000
      0.52633623	   8977.74049581	   2473.56594750	   3900.56002455	      0.00000000
      0.52667063	   8970.44134663	   2472.34469084	   3897.65610995	      0.00000000
      0.52700503	   8963.14422904	   2471.12311878	   3894.75031699	      0.00000000
      0.52723597	   8958.10590541	   2470.27928933	   3892.74245246	      0.00000000
      0.52746691	   8953.06870205	   2469.43532321	   3890.73378057	      0.00000000
      0.52781114	   8945.56274681	   2468.17711391	   3887.73834987	      0.00000000
      0.52807775	   8939.75126852	   2467.20243411	   3885.41726585	      0.00000000
      0.52834436	   8933.94157397	   2466.22759792	   3883.09527796	      0.00000000
      0.52861097	   8928.13376321	   2465.25261490	   3880.77243983	      0.00000000
      0.52893233	   8921.13585582	   2464.07721922	   3877.97151555	      0.00000000
      0.52917144	   8915.93087835	   2463.20251990	   3875.88673191	      0.00000000
      0.52941056	   8910.72764510	   2462.32772278	   3873.80139576	      0.00000000
      0.52971329	   8904.14263779	   2461.22004486	   3871.16049392	      0.00000000
      0.53001276	   8897.63175181	   2460.12419949	   3868.54737637	      0.00000000
      0.53031222	   8891.12398075	   2459.02823575	   3865.93359375	      0.00000000
      0.53061169	   8884.61945091	   2457.93216464	   3863.31921595	      0.00000000
      0.53086123	   8879.20187794	   2457.01874892	   3861.14027965	      0.00000000
      0.53111077	   8873.78672216	   2456.10527377	   3858.96101747	      0.00000000
      0.53136031	   8868.37406472	   2455.19174702	   3856.78146820	      0.00000000
      0.53168153	   8861.41055302	   2454.01576714	   3853.97553791	      0.00000000
      0.53196792	   8855.20570633	   2452.96722872	   3851.47352638	      0.00000000
      0.53225431	   8849.00448545	   2451.91865248	   3848.97130896	      0.00000000
      0.53250999	   8843.47149744	   2450.98251197	   3846.73732088	      0.00000000
      0.53276566	   8837.94157009	   2450.04635699	   3844.50325273	      0.00000000
      0.53302134	   8832.41478975	   2449.11019602	   3842.26914319	      0.00000000
      0.53332930	   8825.76214429	   2447.98260442	   3839.57818833	      0.00000000
      0.53363726	   8819.11432074	   2446.85502781	   3836.88729551	      0.00000000
      0.53386848	   8814.12631330	   2446.00844835	   3834.86702630	      0.00000000
      0.53409970	   8809.14116270	   2445.16189015	   3832.84685629	      0.00000000
      0.53442749	   8802.07882479	   2443.96178898	   3829.98312833	      0.00000000
      0.53470976	   8796.00202972	   2442.92839655	   3827.51733859	      0.00000000
      0.53499204	   8789.92979849	   2441.89506384	   3825.05184168	      0.00000000
      0.53527431	   8783.86224469	   2440.86180226	   3822.58668460	      0.00000000
      0.53551767	   8778.63507571	   2439.97106406	   3820.46171809	      0.00000000
      0.53576102	   8773.41152432	   2439.08039219	   3818.33706848	      0.00000000
      0.53610901	   8765.94845336	   2437.80689231	   3815.29951109	      0.00000000
      0.53633543	   8761.09682471	   2436.97839299	   3813.32357993	      0.00000000
      0.53656184	   8756.24850501	   2436.14996836	   3811.34800721	      0.00000000
      0.53687631	   8749.52019888	   2434.99949233	   3808.60474412	      0.00000000
      0.53731022	   8740.24742299	   2433.41235271	   3804.82092748	      0.00000000
      0.53755604	   8734.99965979	   2432.51331563	   3802.67793910	      0.00000000
      0.53780187	   8729.75610696	   2431.61439857	   3800.53551413	      0.00000000
      0.53810441	   8723.30890611	   2430.50830506	   3797.89971381	      0.00000000
      0.53839053	   8717.21745272	   2429.46239327	   3795.40774809	      0.00000000
      0.53867665	   8711.13197762	   2428.41667414	   3792.91666982	      0.00000000
      0.53895860	   8705.14134459	   2427.38643080	   3790.46289553	      0.00000000
      0.53924054	   8699.15668886	   2426.35639388	   3788.01006247	      0.00000000
      0.53952248	   8693.17808829	   2425.32657194	   3785.55820953	      0.00000000
      0.53980443	   8687.20563124	   2424.29697554	   3783.10737467	      0.00000000
      0.54008637	   8681.23939086	   2423.26761280	   3780.65759585	      0.00000000
      0.54036831	   8675.27945572	   2422.23849470	   3778.20890994	      0.00000000
      0.54060987	   8670.17825962	   2421.35698284	   3776.11185951	      0.00000000
      0.54085143	   8665.08179713	   2420.47566319	   3774.01566109	      0.00000000
      0.54116060	   8658.56580629	   2419.34795000	   3771.33401391	      0.00000000
      0.54146978	   8652.05774622	   2418.22057339	   3768.65384600	      0.00000000
      0.54170097	   8647.19627771	   2417.37775150	   3766.65062068	      0.00000000
      0.54193217	   8642.33933926	   2416.53512985	   3764.64826722	      0.00000000
      0.54224425	   8635.79058047	   2415.39806533	   3761.94686049	      0.00000000
      0.54255632	   8629.25024194	   2414.26138711	   3759.24712204	      0.00000000
      0.54279501	   8624.25368529	   2413.39228105	   3757.18341620	      0.00000000
      0.54303370	   8619.26215185	   2412.52341392	   3755.12073230	      0.00000000
      0.54334202	   8612.82186046	   2411.40142090	   3752.45781555	      0.00000000
      0.54365034	   8606.39010533	   2410.27984744	   3749.79667833	      0.00000000
      0.54388994	   8601.39791959	   2409.40856685	   3747.72995864	      0.00000000
      0.54412954	   8596.41098080	   2408.53755242	   3745.66435732	      0.00000000
      0.54443597	   8590.04068145	   2407.42397169	   3743.02423419	      0.00000000
      0.54474240	   8583.67910773	   2406.31084662	   3740.38600984	      0.00000000
      0.54498456	   8578.65815854	   2405.43153992	   3738.30254868	      0.00000000
      0.54522671	   8573.64274686	   2404.55253066	   3736.22031568	      0.00000000
      0.54553044	   8567.35991042	   2403.45043733	   3733.61038242	      0.00000000
      0.54583417	   8561.08591799	   2402.34883162	   3731.00244595	      0.00000000
      0.54607937	   8556.02757044	   2401.45989409	   3728.89860240	      0.00000000
      0.54632456	   8550.97507186	   2400.57128736	   3726.79610134	      0.00000000
      0.54662516	   8544.78887340	   2399.48233811	   3724.22034974	      0.00000000
      0.54692576	   8538.61158782	   2398.39390486	   3721.64667586	      0.00000000
      0.54717441	   8533.50872017	   2397.49398601	   3719.51941195	      0.00000000
      0.54742305	   8528.41203326	   2396.59443348	   3717.39360975	      0.00000000
      0.54772000	   8522.33350067	   2395.52063762	   3714.85682837	      0.00000000
      0.54801694	   8516.26389476	   2394.44738248	   3712.32218702	      0.00000000
      0.54826982	   8511.10219820	   2393.53384938	   3710.16543879	      0.00000000
      0.54852269	   8505.94705537	   2392.62072184	   3708.01028178	      0.00000000
      0.54881501	   8499.99590354	   2391.56565612	   3705.52092025	      0.00000000
      0.54910733	   8494.05361121	   2390.51114969	   3703.03373578	      0.00000000
      0.54936584	   8488.80601960	   2389.57907923	   3700.83605281	      0.00000000
      0.54962436	   8483.56543531	   2388.64745980	   3698.64011130	      0.00000000
      0.54991018	   8477.77946009	   2387.61796105	   3696.21425195	      0.00000000
      0.55019600	   8472.00214161	   2386.58902962	   3693.79056709	      0.00000000
      0.55048181	   8466.23352038	   2385.56067273	   3691.36908035	      0.00000000
      0.55076763	   8460.47365073	   2384.53290007	   3688.94981458	      0.00000000
      0.55100387	   8455.71956970	   2383.68385944	   3686.95190904	      0.00000000
      0.55124011	   8450.97152282	   2382.83522771	   3684.95554900	      0.00000000
      0.55153894	   8444.97422328	   2381.76235515	   3682.43251448	      0.00000000
      0.55183777	   8438.98666590	   2380.69015327	   3679.91199787	      0.00000000
      0.55209643	   8433.81180395	   2379.76261533	   3677.73231994	      0.00000000
      0.55235509	   8428.64430919	   2378.83559254	   3675.55456261	      0.00000000
      0.55263963	   8422.96826650	   2377.81640758	   3673.16112367	      0.00000000
      0.55292418	   8417.30121512	   2376.79786039	   3670.77004795	      0.00000000
      0.55320872	   8411.64318822	   2375.77995745	   3668.38135560	      0.00000000
      0.55349327	   8405.99423174	   2374.76270746	   3665.99506603	      0.00000000
      0.55373618	   8401.17901452	   2373.89481988	   3663.95984839	      0.00000000
      0.55397909	   8396.37045764	   2373.02741794	   3661.92640783	      0.00000000
      0.55427295	   8390.56211003	   2371.97871040	   3659.46879226	      0.00000000
      0.55456682	   8384.76358149	   2370.93072779	   3657.01381509	      0.00000000
      0.55482970	   8379.58496276	   2369.99389425	   3654.82001320	      0.00000000
      0.55509257	   8374.41426008	   2369.05765265	   3652.62835269	      0.00000000
      0.55537122	   8368.94183765	   2368.06586176	   3650.30748476	      0.00000000
      0.55564988	   8363.47837102	   2367.07474851	   3647.98905499	      0.00000000
      0.55592853	   8358.02388563	   2366.08431837	   3645.67307960	      0.00000000
      0.55620718	   8352.57841763	   2365.09457870	   3643.35957423	      0.00000000
      0.55648584	   8347.14198989	   2364.10553459	   3641.04855461	      0.00000000
      0.55676449	   8341.71463907	   2363.11719355	   3638.74003581	      0.00000000
      0.55704314	   8336.29638506	   2362.12956023	   3636.43403311	      0.00000000
      0.55732180	   8330.88726556	   2361.14264238	   3634.13056101	      0.00000000
      0.55756098	   8326.25170975	   2360.29610692	   3632.15543267	      0.00000000
      0.55780015	   8321.62291984	   2359.45010659	   3630.18218853	      0.00000000
      0.55809132	   8315.99711052	   2358.42093606	   3627.78257219	      0.00000000
      0.55838249	   8310.38138087	   2357.39257048	   3625.38577731	      0.00000000
      0.55867366	   8304.77575454	   2356.36501553	   3622.99181958	      0.00000000
      0.55896483	   8299.18026797	   2355.33827912	   3620.60071403	      0.00000000
      0.55919336	   8294.79564364	   2354.53299935	   3618.72601153	      0.00000000
      0.55942189	   8290.41729562	   2353.72823084	   3616.85308241	      0.00000000
      0.55970425	   8285.01640489	   2352.73462635	   3614.54148512	      0.00000000
      0.55998661	   8279.62513629	   2351.74181229	   3612.23261874	      0.00000000
      0.56025812	   8274.45004440	   2350.78788323	   3610.01502521	      0.00000000
      0.56052963	   8269.28389206	   2349.83469533	   3607.79997980	      0.00000000
      0.56080424	   8264.06779803	   2348.87137028	   3605.56221815	      0.00000000
      0.56107886	   8258.86088986	   2347.90881355	   3603.32708556	      0.00000000
      0.56135240	   8253.68347280	   2346.95078559	   3601.10330974	      0.00000000
      0.56162594	   8248.51520892	   2345.99352984	   3598.88216392	      0.00000000
      0.56189957	   8243.35441634	   2345.03673574	   3596.66292835	      0.00000000
      0.56217320	   8238.20282015	   2344.08072402	   3594.44634514	      0.00000000
      0.56244648	   8233.06698404	   2343.12671596	   3592.23524461	      0.00000000
      0.56271977	   8227.94035634	   2342.17349774	   3590.02680947	      0.00000000
      0.56299278	   8222.82791858	   2341.22199843	   3587.82319117	      0.00000000
      0.56326580	   8217.72470506	   2340.27129662	   3585.62225205	      0.00000000
      0.56353844	   8212.63787340	   2339.32272923	   3583.42708539	      0.00000000
      0.56381107	   8207.56027211	   2338.37496609	   3581.23460854	      0.00000000
      0.56408316	   8202.50206098	   2337.42990792	   3579.04921581	      0.00000000
      0.56435524	   8197.45307355	   2336.48565952	   3576.86651945	      0.00000000
      0.56462628	   8192.43278316	   2335.54586965	   3574.69494869	      0.00000000
      0.56489732	   8187.42167375	   2334.60689175	   3572.52606994	      0.00000000
      0.56516558	   8182.47094892	   2333.67833583	   3570.38206759	      0.00000000
      0.56543383	   8177.52924412	   2332.75058336	   3568.24071771	      0.00000000
      0.56568248	   8172.95692155	   2331.89138515	   3566.25831008	      0.00000000
      0.56601813	   8166.79697439	   2330.73264147	   3563.58585235	      0.00000000
      0.56635378	   8160.65120999	   2329.57517514	   3560.91758303	      0.00000000
      0.56659238	   8156.29105114	   2328.75315623	   3559.02336563	      0.00000000
      0.56683099	   8151.93807954	   2327.93178939	   3557.13127622	      0.00000000
      0.56710398	   8146.96657789	   2326.99284943	   3554.96911440	      0.00000000
      0.56737697	   8142.00450395	   2326.05477008	   3552.80975096	      0.00000000
      0.56762918	   8137.42849092	   2325.18885795	   3550.81723430	      0.00000000
      0.56796294	   8131.38527192	   2324.04410179	   3548.18414843	      0.00000000
      0.56836634	   8124.10003483	   2322.66223805	   3545.00730338	      0.00000000
      0.56858322	   8120.19178896	   2321.92009202	   3543.30187388	      0.00000000
      0.56880010	   8116.28952953	   2321.17850224	   3541.59823197	      0.00000000
      0.56908940	   8111.09366423	   2320.19017084	   3539.32854748	      0.00000000
      0.56937869	   8105.90846708	   2319.20283632	   3537.06205544	      0.00000000
      0.56964559	   8101.13423007	   2318.29283899	   3534.97389629	      0.00000000
      0.56991248	   8096.36908964	   2317.38369705	   3532.88846481	      0.00000000
      0.57018464	   8091.51946895	   2316.45753274	   3530.76477347	      0.00000000
      0.57045679	   8086.67932161	   2315.53226454	   3528.64392826	      0.00000000
      0.57072455	   8081.92652609	   2314.62280411	   3526.56008800	      0.00000000
      0.57104644	   8076.22509118	   2313.53064966	   3524.05865071	      0.00000000
      0.57127939	   8072.10730606	   2312.74105956	   3522.25088308	      0.00000000
      0.57162176	   8066.06779948	   2311.58176431	   3519.59771621	      0.00000000
      0.57190197	   8061.13621815	   2310.63406355	   3517.42972291	      0.00000000
      0.57218217	   8056.21471587	   2309.68733335	   3515.26477647	      0.00000000
      0.57246237	   8051.30330912	   2308.74157891	   3513.10288087	      0.00000000
      0.57270034	   8047.14019445	   2307.93915927	   3511.26927906	      0.00000000
      0.57293830	   8042.98436716	   2307.13744763	   3509.43788307	      0.00000000
      0.57322398	   8038.00496488	   2306.17593834	   3507.24222878	      0.00000000
      0.57350965	   8033.03607224	   2305.21545532	   3505.04976086	      0.00000000
      0.57377622	   8028.40898746	   2304.32013912	   3503.00680663	      0.00000000
      0.57404278	   8023.79106151	   2303.42572220	   3500.96663304	      0.00000000
      0.57431915	   8019.01306721	   2302.49938148	   3498.85440923	      0.00000000
      0.57459552	   8014.24492423	   2301.57401315	   3496.74518028	      0.00000000
      0.57486766	   8009.55929890	   2300.66374356	   3494.67112519	      0.00000000
      0.57513980	   8004.88323193	   2299.75442245	   3492.59997953	      0.00000000
      0.57541399	   8000.18151566	   2298.83919523	   3490.51613721	      0.00000000
      0.57568819	   7995.48950753	   2297.92493635	   3488.43525338	      0.00000000
      0.57596150	   7990.82228909	   2297.01459135	   3486.36402647	      0.00000000
      0.57623481	   7986.16472016	   2296.10521377	   3484.29574344	      0.00000000
      0.57650859	   7981.50884697	   2295.19525071	   3482.22687213	      0.00000000
      0.57678237	   7976.86265923	   2294.28626358	   3480.16095875	      0.00000000
      0.57705597	   7972.22923782	   2293.37885848	   3478.09937786	      0.00000000
      0.57732957	   7967.60549085	   2292.47243306	   3476.04075443	      0.00000000
      0.57760328	   7962.98938969	   2291.56659150	   3473.98418769	      0.00000000
      0.57787700	   7958.38297239	   2290.66173539	   3471.93058398	      0.00000000
      0.57815068	   7953.78682251	   2289.75798205	   3469.88020709	      0.00000000
      0.57842437	   7949.20035398	   2288.85521870	   3467.83279498	      0.00000000
      0.57869808	   7944.62295626	   2287.95332751	   3465.78807822	      0.00000000
      0.57897180	   7940.05524146	   2287.05243122	   3463.74632910	      0.00000000
      0.57924552	   7935.49726518	   2286.15254337	   3461.70757585	      0.00000000
      0.57951923	   7930.94896966	   2285.25365491	   3459.67179176	      0.00000000
      0.57979296	   7926.41010558	   2284.35571907	   3457.63886850	      0.00000000
      0.58006669	   7921.88092047	   2283.45878712	   3455.60891586	      0.00000000
      0.58034043	   7917.36133518	   2282.56284596	   3453.58190171	      0.00000000
      0.58061416	   7912.85142546	   2281.66791299	   3451.55785899	      0.00000000
      0.58088790	   7908.35101506	   2280.77395579	   3449.53671193	      0.00000000
      0.58116165	   7903.86027637	   2279.88101099	   3447.51853679	      0.00000000
      0.58143540	   7899.37906476	   2278.98905243	   3445.50327193	      0.00000000
      0.58170915	   7894.90751998	   2278.09811033	   3443.49097903	      0.00000000
      0.58198292	   7890.44545159	   2277.20814937	   3441.48157573	      0.00000000
      0.58225668	   7885.99304450	   2276.31920884	   3439.47514406	      0.00000000
      0.58253046	   7881.55010034	   2275.43125178	   3437.47159798	      0.00000000
      0.58280423	   7877.11681114	   2274.54431898	   3435.47102280	      0.00000000
      0.58307802	   7872.69294825	   2273.65836740	   3433.47331870	      0.00000000
      0.58335181	   7868.27873328	   2272.77344382	   3431.47858440	      0.00000000
      0.58362562	   7863.87391998	   2271.88950159	   3429.48671200	      0.00000000
      0.58389942	   7859.47874684	   2271.00659100	   3427.49780793	      0.00000000
      0.58417324	   7855.09294433	   2270.12466064	   3425.51175361	      0.00000000
      0.58444706	   7850.71677349	   2269.24376545	   3423.52866581	      0.00000000
      0.58472090	   7846.34994661	   2268.36385026	   3421.54841751	      0.00000000
      0.58499474	   7841.99274221	   2267.48497366	   3419.57113353	      0.00000000
      0.58526859	   7837.64485367	   2266.60707657	   3417.59667811	      0.00000000
      0.58554245	   7833.30657772	   2265.73022138	   3415.62518446	      0.00000000
      0.58581633	   7828.97759130	   2264.85434559	   3413.65650917	      0.00000000
      0.58609020	   7824.65820690	   2263.97951491	   3411.69079277	      0.00000000
      0.58636410	   7820.34808553	   2263.10566352	   3409.72788439	      0.00000000
      0.58663800	   7816.04755490	   2262.23286034	   3407.76793165	      0.00000000
      0.58691192	   7811.75626156	   2261.36103649	   3405.81077688	      0.00000000
      0.58718584	   7807.47454698	   2260.49026386	   3403.85657417	      0.00000000
      0.58745978	   7803.20204409	   2259.62047067	   3401.90515940	      0.00000000
      0.58773372	   7798.93910732	   2258.75173161	   3399.95669276	      0.00000000
      0.58800768	   7794.68535665	   2257.88397211	   3398.01100400	      0.00000000
      0.58828165	   7790.44115881	   2257.01726954	   3396.06825912	      0.00000000
      0.58855564	   7786.20612168	   2256.15154674	   3394.12828210	      0.00000000
      0.58882963	   7781.98062341	   2255.28688357	   3392.19124438	      0.00000000
      0.58910364	   7777.76426022	   2254.42320035	   3390.25696434	      0.00000000
      0.58937766	   7773.55742126	   2253.56057937	   3388.32561871	      0.00000000
      0.58965170	   7769.35969177	   2252.69893853	   3386.39702055	      0.00000000
      0.58992574	   7765.17147123	   2251.83836244	   3384.47135156	      0.00000000
      0.59019981	   7760.99233434	   2250.97876669	   3382.54841971	      0.00000000
      0.59047388	   7756.82269046	   2250.12023809	   3380.62841151	      0.00000000
      0.59074798	   7752.66210408	   2249.26268997	   3378.71112991	      0.00000000
      0.59102207	   7748.51099416	   2248.40621132	   3376.79676611	      0.00000000
      0.59129620	   7744.36891548	   2247.55071330	   3374.88511832	      0.00000000
      0.59157032	   7740.23629608	   2246.69628698	   3372.97638218	      0.00000000
      0.59184447	   7736.11268118	   2245.84284136	   3371.07035120	      0.00000000
      0.59211863	   7731.99850776	   2244.99046956	   3369.16722541	      0.00000000
      0.59239281	   7727.89331199	   2244.13907856	   3367.26679384	      0.00000000
      0.59266700	   7723.79753928	   2243.28876341	   3365.36926072	      0.00000000
      0.59294121	   7719.71071684	   2242.43942905	   3363.47441063	      0.00000000
      0.59321543	   7715.63329845	   2241.59117248	   3361.58245195	      0.00000000
      0.59348967	   7711.56480278	   2240.74389670	   3359.69316497	      0.00000000
      0.59376392	   7707.50569152	   2239.89770055	   3357.80676209	      0.00000000
      0.59403820	   7703.45547500	   2239.05248512	   3355.92301939	      0.00000000
      0.59431247	   7699.41462269	   2238.20835110	   3354.04215318	      0.00000000
      0.59458678	   7695.38263676	   2237.36519765	   3352.16393542	      0.00000000
      0.59486109	   7691.35999423	   2236.52312729	   3350.28858626	      0.00000000
      0.59513544	   7687.34618942	   2235.68203734	   3348.41587367	      0.00000000
      0.59540978	   7683.34170662	   2234.84203205	   3346.54602152	      0.00000000
      0.59568416	   7679.34603245	   2234.00300696	   3344.67879383	      0.00000000
      0.59595854	   7675.35965834	   2233.16506803	   3342.81441816	      0.00000000
      0.59623295	   7671.38206349	   2232.32810902	   3340.95265468	      0.00000000
      0.59650736	   7667.41374617	   2231.49223759	   3339.09373454	      0.00000000
      0.59678181	   7663.45417829	   2230.65734576	   3337.23741413	      0.00000000
      0.59705626	   7659.50386488	   2229.82354283	   3335.38392808	      0.00000000
      0.59733074	   7655.56227074	   2228.99071913	   3333.53302912	      0.00000000
      0.59760523	   7651.62990743	   2228.15898557	   3331.68495533	      0.00000000
      0.59787975	   7647.70623291	   2227.32823082	   3329.83945580	      0.00000000
      0.59815427	   7643.79176504	   2226.49856737	   3327.99677197	      0.00000000
      0.59842883	   7639.88595496	   2225.66988223	   3326.15664934	      0.00000000
      0.59870339	   7635.98932681	   2224.84228946	   3324.31933270	      0.00000000
      0.59897798	   7632.10132535	   2224.01567452	   3322.48456414	      0.00000000
      0.59925258	   7628.22248056	   2223.19015294	   3320.65259161	      0.00000000
      0.59952721	   7624.35223065	   2222.36560855	   3318.82315370	      0.00000000
      0.59980185	   7620.49111162	   2221.54215845	   3316.99650162	      0.00000000
      0.60007652	   7616.63855562	   2220.71968494	   3315.17237068	      0.00000000
      0.60035119	   7612.79510420	   2219.89830655	   3313.35101511	      0.00000000
      0.60062591	   7608.96018338	   2219.07790404	   3311.53216693	      0.00000000
      0.60090062	   7605.13434030	   2218.25859740	   3309.71608345	      0.00000000
      0.60117537	   7601.31699519	   2217.44026594	   3307.90249349	      0.00000000
      0.60145013	   7597.50870049	   2216.62303101	   3306.09165733	      0.00000000
      0.60172492	   7593.70887062	   2215.80677046	   3304.28330059	      0.00000000
      0.60199971	   7589.91806331	   2214.99160704	   3302.47768650	      0.00000000
      0.60227455	   7586.13568750	   2214.17741717	   3300.67453764	      0.00000000
      0.60254938	   7582.36230590	   2213.36432496	   3298.87412008	      0.00000000
      0.60282426	   7578.59732200	   2212.55220541	   3297.07615334	      0.00000000
      0.60309914	   7574.84130346	   2211.74118395	   3295.28090630	      0.00000000
      0.60337406	   7571.09364855	   2210.93113423	   3293.48809554	      0.00000000
      0.60364898	   7567.35492966	   2210.12218297	   3291.69799269	      0.00000000
      0.60392394	   7563.62453998	   2209.31420247	   3289.91031141	      0.00000000
      0.60419891	   7559.90305650	   2208.50732072	   3288.12532602	      0.00000000
      0.60447391	   7556.18986742	   2207.70140869	   3286.34274733	      0.00000000
      0.60474892	   7552.48555424	   2206.89659564	   3284.56285230	      0.00000000
      0.60502397	   7548.78950041	   2206.09275124	   3282.78534896	      0.00000000
      0.60529902	   7545.10229169	   2205.29000595	   3281.01051684	      0.00000000
      0.60557412	   7541.42330683	   2204.48822819	   3279.23806123	      0.00000000
      0.60584921	   7537.75313583	   2203.68754961	   3277.46826419	      0.00000000
      0.60612435	   7534.09115303	   2202.88783742	   3275.70082840	      0.00000000
      0.60639950	   7530.43795144	   2202.08922441	   3273.93603832	      0.00000000
      0.60667468	   7526.79290289	   2201.29157656	   3272.17359402	      0.00000000
      0.60694987	   7523.15660430	   2200.49502782	   3270.41378239	      0.00000000
      0.60722510	   7519.52842136	   2199.69944299	   3268.65630092	      0.00000000
      0.60750034	   7515.90895575	   2198.90495712	   3266.90143886	      0.00000000
      0.60777562	   7512.29756924	   2198.11143389	   3265.14889129	      0.00000000
      0.60805089	   7508.69486696	   2197.31900940	   3263.39894970	      0.00000000
      0.60832622	   7505.10020480	   2196.52754578	   3261.65130576	      0.00000000
      0.60860155	   7501.51419334	   2195.73718061	   3259.90625377	      0.00000000
      0.60887693	   7497.93618640	   2194.94777532	   3258.16348465	      0.00000000
      0.60915230	   7494.36679619	   2194.15946813	   3256.42329406	      0.00000000
      0.60942772	   7490.80537265	   2193.37211934	   3254.68536969	      0.00000000
      0.60970315	   7487.25253140	   2192.58586823	   3252.95000982	      0.00000000
      0.60997862	   7483.70761958	   2191.80057420	   3251.21690025	      0.00000000
      0.61025409	   7480.17125520	   2191.01637736	   3249.48634098	      0.00000000
      0.61052961	   7476.64278209	   2190.23313612	   3247.75801563	      0.00000000
      0.61080514	   7473.12282112	   2189.45099151	   3246.03222620	      0.00000000
      0.61108071	   7469.61071325	   2188.66980102	   3244.30865433	      0.00000000
      0.61135628	   7466.10708181	   2187.88970655	   3242.58760383	      0.00000000
      0.61163190	   7462.61126488	   2187.11056468	   3240.86875435	      0.00000000
      0.61190752	   7459.12388823	   2186.33251812	   3239.15241149	      0.00000000
      0.61218319	   7455.64428730	   2185.55542261	   3237.43825303	      0.00000000
      0.61245887	   7452.17309008	   2184.77942166	   3235.72658626	      0.00000000
      0.61273459	   7448.70962958	   2184.00437018	   3234.01708719	      0.00000000
      0.61301031	   7445.25453581	   2183.23041245	   3232.31006472	      0.00000000
      0.61328609	   7441.80713952	   2182.45740259	   3230.60519316	      0.00000000
      0.61356186	   7438.36807256	   2181.68548559	   3228.90278293	      0.00000000
      0.61383769	   7434.93666366	   2180.91451485	   3227.20250672	      0.00000000
      0.61411352	   7431.51354627	   2180.14463602	   3225.50467642	      0.00000000
      0.61438939	   7428.09804736	   2179.37570183	   3223.80896322	      0.00000000
      0.61466527	   7424.69080175	   2178.60785855	   3222.11568030	      0.00000000
      0.61494120	   7421.29113485	   2177.84095826	   3220.42449750	      0.00000000
      0.61521714	   7417.89968262	   2177.07514780	   3218.73572920	      0.00000000
      0.61549312	   7414.51576929	   2176.31027873	   3217.04904404	      0.00000000
      0.61576910	   7411.14003162	   2175.54649835	   3215.36475744	      0.00000000
      0.61604514	   7407.77179288	   2174.78365773	   3213.68253692	      0.00000000
      0.61632118	   7404.41169036	   2174.02190460	   3212.00269886	      0.00000000
      0.61659727	   7401.05904684	   2173.26108965	   3210.32490989	      0.00000000
      0.61687336	   7397.71449972	   2172.50136093	   3208.64948710	      0.00000000
      0.61714950	   7394.37737159	   2171.74256881	   3206.97609639	      0.00000000
      0.61742565	   7391.04829965	   2170.98486161	   3205.30505543	      0.00000000
      0.61770185	   7387.72660680	   2170.22808947	   3203.63602963	      0.00000000
      0.61797805	   7384.41292953	   2169.47240089	   3201.96933697	      0.00000000
      0.61825430	   7381.10659154	   2168.71764590	   3200.30464263	      0.00000000
      0.61853055	   7377.80822814	   2167.96397302	   3198.64226467	      0.00000000
      0.61880686	   7374.51716443	   2167.21123236	   3196.98186834	      0.00000000
      0.61908317	   7371.23403392	   2166.45957230	   3195.32377145	      0.00000000
      0.61935953	   7367.95816381	   2165.70884317	   3193.66763968	      0.00000000
      0.61963589	   7364.69018511	   2164.95919310	   3192.01379027	      0.00000000
      0.61991230	   7361.42942802	   2164.21047280	   3190.36188974	      0.00000000
      0.62018872	   7358.17652016	   2163.46282995	   3188.71225433	      0.00000000
      0.62046519	   7354.93079571	   2162.71611591	   3187.06455190	      0.00000000
      0.62074166	   7351.69287790	   2161.97047763	   3185.41909716	      0.00000000
      0.62101818	   7348.46210613	   2161.22576741	   3183.77555999	      0.00000000
      0.62129471	   7345.23909803	   2160.48213123	   3182.13425293	      0.00000000
      0.62157129	   7342.02319972	   2159.73942267	   3180.49484862	      0.00000000
      0.62184786	   7338.81502172	   2158.99778634	   3178.85765668	      0.00000000
      0.62212449	   7335.61391872	   2158.25707757	   3177.22235349	      0.00000000
      0.62240112	   7332.42049227	   2157.51743918	   3175.58924476	      0.00000000
      0.62267781	   7329.23410807	   2156.77872879	   3173.95801186	      0.00000000
      0.62295449	   7326.05535622	   2156.04108688	   3172.32895535	      0.00000000
      0.62323123	   7322.88361655	   2155.30437407	   3170.70176317	      0.00000000
      0.62350796	   7319.71946462	   2154.56872776	   3169.07672914	      0.00000000
      0.62378475	   7316.56229851	   2153.83401259	   3167.45354994	      0.00000000
      0.62406153	   7313.41267509	   2153.10036188	   3165.83251046	      0.00000000
      0.62433836	   7310.27001622	   2152.36764557	   3164.21331901	      0.00000000
      0.62461520	   7307.13485451	   2151.63599161	   3162.59624867	      0.00000000
      0.62489208	   7304.00664327	   2150.90527708	   3160.98102339	      0.00000000
      0.62516896	   7300.88588318	   2150.17562270	   3159.36790041	      0.00000000
      0.62544588	   7297.77206983	   2149.44691526	   3157.75662498	      0.00000000
      0.62572280	   7294.66566106	   2148.71926573	   3156.14743284	      0.00000000
      0.62599976	   7291.56621056	   2147.99257429	   3154.54009884	      0.00000000
      0.62627671	   7288.47411745	   2147.26693841	   3152.93482888	      0.00000000
      0.62655370	   7285.38901748	   2146.54227739	   3151.33144000	      0.00000000
      0.62683069	   7282.31122702	   2145.81866948	   3149.73009566	      0.00000000
      0.62710770	   7279.24050166	   2145.09606207	   3148.13067496	      0.00000000
      0.62738471	   7276.17703701	   2144.37450518	   3146.53327900	      0.00000000
      0.62766172	   7273.12077132	   2143.65398919	   3144.93788200	      0.00000000
      0.62793873	   7270.07171636	   2142.93452098	   3143.34448955	      0.00000000
      0.62821571	   7267.03010403	   2142.21616029	   3141.75322949	      0.00000000
      0.62849270	   7263.99565075	   2141.49884436	   3140.16395327	      0.00000000
      0.62876961	   7260.96909416	   2140.78275278	   3138.57705427	      0.00000000
      0.62904653	   7257.94964227	   2140.06770256	   3136.99211761	      0.00000000
      0.62932329	   7254.93898774	   2139.35410007	   3135.41003962	      0.00000000
      0.62960004	   7251.93537884	   2138.64153483	   3133.82990111	      0.00000000
      0.62987645	   7248.94255894	   2137.93090109	   3132.25368098	      0.00000000
      0.63015286	   7245.95671583	   2137.22129903	   3130.67937475	      0.00000000
      0.63042842	   7242.98693579	   2136.51489588	   3129.11178745	      0.00000000
      0.63070398	   7240.02403882	   2135.80951513	   3127.54608168	      0.00000000
      0.63097688	   7237.09654187	   2135.11195959	   3125.99735802	      0.00000000
      0.63124977	   7234.17574535	   2134.41540378	   3124.45045944	      0.00000000
      0.63150418	   7231.45889048	   2133.76694970	   3123.01002374	      0.00000000
      0.63184481	   7227.83025021	   2132.90006912	   3121.08383254	      0.00000000
      0.63218544	   7224.21192587	   2132.03473887	   3119.16043437	      0.00000000
      0.63243734	   7221.54272706	   2131.39581011	   3117.73984122	      0.00000000
      0.63268923	   7218.87912559	   2130.75772681	   3116.32075650	      0.00000000
      0.63297293	   7215.88603141	   2130.04012324	   3114.72437138	      0.00000000
      0.63325662	   7212.89998064	   2129.32358839	   3113.12987754	      0.00000000
      0.63353108	   7210.01766702	   2128.63136018	   3111.58900443	      0.00000000
      0.63380555	   7207.14189395	   2127.94012919	   3110.04988008	      0.00000000
      0.63408153	   7204.25692628	   2127.24611366	   3108.50407503	      0.00000000
      0.63435750	   7201.37851798	   2126.55310304	   3106.96001631	      0.00000000
      0.63462926	   7198.55038801	   2125.87164125	   3105.44120231	      0.00000000
      0.63490103	   7195.72856732	   2125.19115075	   3103.92406072	      0.00000000
      0.63512168	   7193.44209034	   2124.63935861	   3102.69348333	      0.00000000
      0.63547749	   7189.76365869	   2123.75089552	   3100.71137781	      0.00000000
      0.63572546	   7187.20649739	   2123.13270978	   3099.33171970	      0.00000000
      0.63597343	   7184.65449422	   2122.51532590	   3097.95341852	      0.00000000
      0.63622140	   7182.10763999	   2121.89874441	   3096.57646612	      0.00000000
      0.63645781	   7179.68422368	   2121.31163661	   3095.26491858	      0.00000000
      0.63680803	   7176.10276641	   2120.44324607	   3093.32425245	      0.00000000
      0.63708383	   7173.28944837	   2119.76049487	   3091.79780086	      0.00000000
      0.63735963	   7170.48237868	   2119.07872739	   3090.27297260	      0.00000000
      0.63763543	   7167.68154686	   2118.39794474	   3088.74975626	      0.00000000
      0.63791123	   7164.88691002	   2117.71814257	   3087.22814048	      0.00000000
      0.63818703	   7162.09845551	   2117.03932164	   3085.70811375	      0.00000000
      0.63846283	   7159.31614221	   2116.36147790	   3084.18966463	      0.00000000
      0.63873864	   7156.53995552	   2115.68461179	   3082.67278151	      0.00000000
      0.63901045	   7153.80987046	   2115.01848653	   3081.17935461	      0.00000000
      0.63928226	   7151.08568182	   2114.35330728	   3079.68742633	      0.00000000
      0.63956093	   7148.29883108	   2113.67232062	   3078.15939257	      0.00000000
      0.63983961	   7145.51812083	   2112.99232459	   3076.63291015	      0.00000000
      0.64011575	   7142.76870314	   2112.31948256	   3075.12181922	      0.00000000
      0.64039189	   7140.02525849	   2111.64760964	   3073.61222773	      0.00000000
      0.64066940	   7137.27410267	   2110.97335653	   3072.09660021	      0.00000000
      0.64094692	   7134.52892247	   2110.30007855	   3070.58246289	      0.00000000
      0.64122345	   7131.79942240	   2109.63016409	   3069.07518538	      0.00000000
      0.64149998	   7129.07579846	   2108.96121414	   3067.56936316	      0.00000000
      0.64177476	   7126.37524437	   2108.29746179	   3066.07452612	      0.00000000
      0.64204953	   7123.68043562	   2107.63465809	   3064.58110186	      0.00000000
      0.64231419	   7121.09031833	   2106.99716989	   3063.14402742	      0.00000000
      0.64264680	   7117.84256004	   2106.19722257	   3061.33974958	      0.00000000
      0.64302160	   7114.19274049	   2105.29745495	   3059.30900761	      0.00000000
      0.64333340	   7111.16441441	   2104.55026953	   3057.62155335	      0.00000000
      0.64358115	   7108.76329427	   2103.95743266	   3056.28197394	      0.00000000
      0.64382890	   7106.36669722	   2103.36535787	   3054.94347752	      0.00000000
      0.64411274	   7103.62650190	   2102.68796667	   3053.41131676	      0.00000000
      0.64439658	   7100.89218100	   2102.01157135	   3051.88055164	      0.00000000
      0.64466987	   7098.26502867	   2101.36126032	   3050.40800124	      0.00000000
      0.64494316	   7095.64326458	   2100.71186877	   3048.93671924	      0.00000000
      0.64520711	   7093.11611532	   2100.08552375	   3047.51687259	      0.00000000
      0.64554021	   7089.93408676	   2099.29632976	   3045.72675903	      0.00000000
      0.64594205	   7086.10588085	   2098.34608344	   3043.56966582	      0.00000000
      0.64622287	   7083.43730229	   2097.68317613	   3042.06374147	      0.00000000
      0.64650369	   7080.77423087	   2097.02122672	   3040.55908016	      0.00000000
      0.64678451	   7078.11665329	   2096.36023622	   3039.05566786	      0.00000000
      0.64706533	   7075.46452022	   2095.70019956	   3037.55349044	      0.00000000
      0.64734615	   7072.81781902	   2095.04111785	   3036.05253368	      0.00000000
      0.64762698	   7070.17649943	   2094.38298588	   3034.55278329	      0.00000000
      0.64790780	   7067.54054938	   2093.72580489	   3033.05422490	      0.00000000
      0.64818862	   7064.90991776	   2093.06956953	   3031.55684402	      0.00000000
      0.64846944	   7062.28459301	   2092.41428114	   3030.06062612	      0.00000000
      0.64875026	   7059.66452323	   2091.75993426	   3028.56555653	      0.00000000
      0.64903108	   7057.04969732	   2091.10653034	   3027.07162053	      0.00000000
      0.64931190	   7054.44006261	   2090.45406378	   3025.57880326	      0.00000000
      0.64959272	   7051.83560842	   2089.80253613	   3024.08708983	      0.00000000
      0.64987355	   7049.23628139	   2089.15194171	   3022.59646518	      0.00000000
      0.65015437	   7046.64207118	   2088.50228211	   3021.10691422	      0.00000000
      0.65043519	   7044.05292379	   2087.85355158	   3019.61842170	      0.00000000
      0.65071601	   7041.46882915	   2087.20575179	   3018.13097232	      0.00000000
      0.65099683	   7038.88973271	   2086.55887689	   3016.64455062	      0.00000000
      0.65127765	   7036.31562460	   2085.91292861	   3015.15914111	      0.00000000
      0.65155847	   7033.74644976	   2085.26790105	   3013.67472812	      0.00000000
      0.65183930	   7031.18219845	   2084.62379596	   3012.19129593	      0.00000000
      0.65212012	   7028.62281521	   2083.98060740	   3010.70882864	      0.00000000
      0.65240094	   7026.06829031	   2083.33833716	   3009.22731034	      0.00000000
      0.65268176	   7023.51856798	   2082.69697924	   3007.74672489	      0.00000000
      0.65296258	   7020.97363842	   2082.05653545	   3006.26705615	      0.00000000
      0.65324340	   7018.43344565	   2081.41699979	   3004.78828775	      0.00000000
      0.65352422	   7015.89797968	   2080.77837405	   3003.31040331	      0.00000000
      0.65380504	   7013.36718440	   2080.14065222	   3001.83338622	      0.00000000
      0.65408587	   7010.84104957	   2079.50383608	   3000.35721987	      0.00000000
      0.65436669	   7008.31951903	   2078.86791965	   2998.88188738	      0.00000000
      0.65464751	   7005.80258220	   2078.23290464	   2997.40737192	      0.00000000
      0.65492833	   7003.29018294	   2077.59878512	   2995.93365633	      0.00000000
      0.65520915	   7000.78231023	   2076.96556275	   2994.46072354	      0.00000000
      0.65548997	   6998.27890808	   2076.33323164	   2992.98855612	      0.00000000
      0.65577079	   6995.77996492	   2075.70179340	   2991.51713673	      0.00000000
      0.65605162	   6993.28542496	   2075.07124217	   2990.04644769	      0.00000000
      0.65633244	   6990.79527603	   2074.44157950	   2988.57647138	      0.00000000
      0.65661326	   6988.30946262	   2073.81279961	   2987.10718984	      0.00000000
      0.65689408	   6985.82797187	   2073.18490395	   2985.63858518	      0.00000000
      0.65717490	   6983.35074862	   2072.55788682	   2984.17063915	      0.00000000
      0.65745572	   6980.87777925	   2071.93174956	   2982.70333358	      0.00000000
      0.65773654	   6978.40900903	   2071.30648660	   2981.23664994	      0.00000000
      0.65801736	   6975.94442348	   2070.68209915	   2979.77056975	      0.00000000
      0.65829819	   6973.48396836	   2070.05858173	   2978.30507420	      0.00000000
      0.65857901	   6971.02762830	   2069.43593544	   2976.84014451	      0.00000000
      0.65885983	   6968.57534960	   2068.81415492	   2975.37576158	      0.00000000
      0.65914065	   6966.12711593	   2068.19324114	   2973.91190631	      0.00000000
      0.65942147	   6963.68287417	   2067.57318887	   2972.44855930	      0.00000000
      0.65970229	   6961.24260700	   2066.95399892	   2970.98570116	      0.00000000
      0.65998311	   6958.80626191	   2066.33566621	   2969.52331215	      0.00000000
      0.66026394	   6956.37382054	   2065.71819141	   2968.06137258	      0.00000000
      0.66054476	   6953.94523104	   2065.10156956	   2966.59986240	      0.00000000
      0.66082558	   6951.52047398	   2064.48580120	   2965.13876160	      0.00000000
      0.66110640	   6949.09949817	   2063.87088149	   2963.67804983	      0.00000000
      0.66138722	   6946.68228310	   2063.25681083	   2962.21770673	      0.00000000
      0.66165738	   6944.36036471	   2062.66685663	   2960.81314926	      0.00000000
      0.66192753	   6942.04186018	   2062.07768398	   2959.40889547	      0.00000000
      0.66220659	   6939.65053593	   2061.46992370	   2957.95869151	      0.00000000
      0.66248564	   6937.26278274	   2060.86299276	   2956.50877103	      0.00000000
      0.66275759	   6934.93924465	   2060.27231610	   2955.09603544	      0.00000000
      0.66302954	   6932.61903032	   2059.68242287	   2953.68352987	      0.00000000
      0.66328316	   6930.45813569	   2059.13298569	   2952.36640212	      0.00000000
      0.66362826	   6927.52235330	   2058.38645524	   2950.57445367	      0.00000000
      0.66397336	   6924.59175635	   2057.64117677	   2948.78277404	      0.00000000
      0.66419723	   6922.69341685	   2057.15838287	   2947.62064292	      0.00000000
      0.66442109	   6920.79721433	   2056.67611335	   2946.45859647	      0.00000000
      0.66471029	   6918.35070996	   2056.05386174	   2944.95750313	      0.00000000
      0.66499950	   6915.90769351	   2055.43247987	   2943.45650760	      0.00000000
      0.66525477	   6913.75413855	   2054.88471488	   2942.13166163	      0.00000000
      0.66558786	   6910.94809657	   2054.17098551	   2940.40301517	      0.00000000
      0.66592095	   6908.14651723	   2053.45840015	   2938.67439821	      0.00000000
      0.66617765	   6905.99047555	   2052.91002253	   2937.34223338	      0.00000000
      0.66643435	   6903.83701942	   2052.36232064	   2936.01004540	      0.00000000
      0.66670438	   6901.57447727	   2051.78690050	   2934.60862592	      0.00000000
      0.66704517	   6898.72304677	   2051.06175980	   2932.83988530	      0.00000000
      0.66746450	   6895.22038260	   2050.17109774	   2930.66325330	      0.00000000
      0.66772365	   6893.05900340	   2049.62156064	   2929.31795338	      0.00000000
      0.66809544	   6889.96242621	   2048.83434273	   2927.38766129	      0.00000000
      0.66834479	   6887.88845643	   2048.30716431	   2926.09290015	      0.00000000
      0.66859413	   6885.81668219	   2047.78060801	   2924.79797190	      0.00000000
      0.66884348	   6883.74708895	   2047.25467437	   2923.50285960	      0.00000000
      0.66912004	   6881.45417193	   2046.67207582	   2922.06618774	      0.00000000
      0.66945886	   6878.64852109	   2045.95933363	   2920.30565485	      0.00000000
      0.66982515	   6875.61977389	   2045.19009880	   2918.40190998	      0.00000000
      0.67019144	   6872.59544316	   2044.42219117	   2916.49758411	      0.00000000
      0.67040737	   6870.81467642	   2043.97014134	   2915.37472462	      0.00000000
      0.67062329	   6869.03539918	   2043.51855049	   2914.25163272	      0.00000000
      0.67092465	   6866.55452847	   2042.88903428	   2912.68373780	      0.00000000
      0.67122600	   6864.07646806	   2042.26040620	   2911.11533696	      0.00000000
      0.67149341	   6861.87991527	   2041.70334553	   2909.72319871	      0.00000000
      0.67176081	   6859.68550221	   2041.14698008	   2908.33061593	      0.00000000
      0.67198169	   6857.87448674	   2040.68794058	   2907.17998222	      0.00000000
      0.67233090	   6855.01418374	   2039.96316981	   2905.36017570	      0.00000000
      0.67259400	   6852.86143539	   2039.41788125	   2903.98849895	      0.00000000
      0.67285710	   6850.71060660	   2038.87325575	   2902.61630492	      0.00000000
      0.67312020	   6848.56168027	   2038.32929419	   2901.24357304	      0.00000000
      0.67339863	   6846.28957690	   2037.75435951	   2899.79025394	      0.00000000
      0.67367706	   6844.01952381	   2037.18016361	   2898.33628464	      0.00000000
      0.67392262	   6842.01916375	   2036.67437434	   2897.05342828	      0.00000000
      0.67426043	   6839.26978469	   2035.97949686	   2895.28772507	      0.00000000
      0.67459824	   6836.52324517	   2035.28569755	   2893.52095325	      0.00000000
      0.67483207	   6834.62365543	   2034.80606499	   2892.29731492	      0.00000000
      0.67506591	   6832.72537005	   2034.32694623	   2891.07312933	      0.00000000
      0.67534241	   6830.48239874	   2033.76107581	   2889.62487559	      0.00000000
      0.67567838	   6827.75933567	   2033.07445359	   2887.86403016	      0.00000000
      0.67603786	   6824.84848335	   2032.34094392	   2885.97859316	      0.00000000
      0.67639734	   6821.94041481	   2031.60863181	   2884.09168938	      0.00000000
      0.67662481	   6820.10165528	   2031.14585945	   2882.89692811	      0.00000000
      0.67685228	   6818.26395551	   2030.68356399	   2881.70154636	      0.00000000
      0.67714441	   6815.90538975	   2030.09055499	   2880.16544202	      0.00000000
      0.67743654	   6813.54848135	   2029.49832709	   2878.62826643	      0.00000000
      0.67769163	   6811.49170729	   2028.98182100	   2877.28508525	      0.00000000
      0.67802146	   6808.83410075	   2028.31486497	   2875.54710750	      0.00000000
      0.67835129	   6806.17842346	   2027.64889496	   2873.80766346	      0.00000000
      0.67860961	   6804.09975687	   2027.12798336	   2872.44425926	      0.00000000
      0.67886794	   6802.02219872	   2026.60767279	   2871.07991523	      0.00000000
      0.67915842	   6799.68732561	   2026.02331449	   2869.54460848	      0.00000000
      0.67944889	   6797.35376341	   2025.43971138	   2868.00806684	      0.00000000
      0.67967697	   6795.52243048	   2024.98201727	   2866.80075629	      0.00000000
      0.68002450	   6792.73332322	   2024.28548134	   2864.95956407	      0.00000000
      0.68029699	   6790.54765233	   2023.74009943	   2863.51463767	      0.00000000
      0.68056948	   6788.36295611	   2023.19537129	   2862.06854278	      0.00000000
      0.68084196	   6786.17921450	   2022.65129817	   2860.62126089	      0.00000000
      0.68111923	   6783.95808229	   2022.09834692	   2859.14734830	      0.00000000
      0.68139650	   6781.73785178	   2021.54606908	   2857.67216835	      0.00000000
      0.68166781	   6779.56622776	   2021.00632549	   2856.22749184	      0.00000000
      0.68193911	   6777.39538520	   2020.46722227	   2854.78156658	      0.00000000
      0.68221770	   6775.16698088	   2019.91429741	   2853.29547358	      0.00000000
      0.68255620	   6772.46033941	   2019.24336668	   2851.48796982	      0.00000000
      0.68294346	   6769.36513591	   2018.47702132	   2849.41767095	      0.00000000
      0.68325599	   6766.86806574	   2017.85948599	   2847.74488382	      0.00000000
      0.68350796	   6764.85533969	   2017.36220768	   2846.39491295	      0.00000000
      0.68375994	   6762.84305876	   2016.86547079	   2845.04377163	      0.00000000
      0.68401768	   6760.78516218	   2016.35792736	   2843.66049828	      0.00000000
      0.68434952	   6758.13612836	   2015.70527702	   2841.87765043	      0.00000000
      0.68468137	   6755.48767346	   2015.05355535	   2840.09270686	      0.00000000
      0.68493849	   6753.43594692	   2014.54922473	   2838.70824406	      0.00000000
      0.68519561	   6751.38449021	   2014.04544791	   2837.32249756	      0.00000000
      0.68548554	   6749.07159004	   2013.47806210	   2835.75840930	      0.00000000
      0.68577546	   6746.75893872	   2012.91137563	   2834.19266066	      0.00000000
      0.68602698	   6744.75278031	   2012.42031641	   2832.83295501	      0.00000000
      0.68636817	   6742.03156408	   2011.75501962	   2830.98645710	      0.00000000
      0.68670937	   6739.31048989	   2011.09068216	   2829.13760220	      0.00000000
      0.68693960	   6737.47436163	   2010.64293176	   2827.88867201	      0.00000000
      0.68716983	   6735.63823849	   2010.19561551	   2826.63865328	      0.00000000
      0.68745958	   6733.32742343	   2009.63327851	   2825.06394117	      0.00000000
      0.68774933	   6731.01652079	   2009.07162370	   2823.48748463	      0.00000000
      0.68797041	   6729.25321335	   2008.64353892	   2822.28347159	      0.00000000
      0.68831742	   6726.48529759	   2007.97240969	   2820.39157719	      0.00000000
      0.68858605	   6724.34231762	   2007.45352645	   2818.92523507	      0.00000000
      0.68885468	   6722.19908220	   2006.93521917	   2817.45736062	      0.00000000
      0.68912331	   6720.05557106	   2006.41748891	   2815.98794743	      0.00000000
      0.68940039	   6717.84429004	   2005.88407381	   2814.47069355	      0.00000000
      0.68967747	   6715.63262623	   2005.35126808	   2812.95178915	      0.00000000
      0.68988182	   6714.00128273	   2004.95872037	   2811.83055883	      0.00000000
      0.69019481	   6711.50206203	   2004.35809338	   2810.11142079	      0.00000000
      0.69050780	   6709.00219667	   2003.75823670	   2808.39015577	      0.00000000
      0.69077424	   6706.87358429	   2003.24820315	   2806.92322459	      0.00000000
      0.69104068	   6704.74442210	   2002.73872397	   2805.45474302	      0.00000000
      0.69131179	   6702.57734763	   2002.22088537	   2803.95894230	      0.00000000
      0.69158289	   6700.40961951	   2001.70361621	   2802.46152913	      0.00000000
      0.69187417	   6698.07984842	   2001.14849751	   2800.85091932	      0.00000000
      0.69216544	   6695.74922560	   2000.59403141	   2799.23844134	      0.00000000
      0.69243046	   6693.62789256	   2000.09010777	   2797.76968262	      0.00000000
      0.69276905	   6690.91653860	   1999.44707718	   2795.89094773	      0.00000000
      0.69310764	   6688.20382761	   1998.80491870	   2794.00967860	      0.00000000
      0.69335931	   6686.18652951	   1998.32816238	   2792.60968454	      0.00000000
      0.69361098	   6684.16840738	   1997.85188446	   2791.20828843	      0.00000000
      0.69389905	   6681.85738200	   1997.30731539	   2789.60251370	      0.00000000
      0.69418712	   6679.54518441	   1996.76336828	   2787.99490132	      0.00000000
      0.69445745	   6677.37423070	   1996.25347384	   2786.48459538	      0.00000000
      0.69479504	   6674.66160714	   1995.61748881	   2784.59627882	      0.00000000
      0.69513262	   6671.94716915	   1994.98234800	   2782.70544102	      0.00000000
      0.69538642	   6669.90519964	   1994.50539998	   2781.28224473	      0.00000000
      0.69569801	   6667.39672053	   1993.92048807	   2779.53301168	      0.00000000
      0.69608511	   6664.27798329	   1993.19483002	   2777.35692516	      0.00000000
      0.69640202	   6661.72271078	   1992.60156794	   2775.57296897	      0.00000000
      0.69665287	   6659.69870604	   1992.13248368	   2774.15930622	      0.00000000
      0.69690371	   6657.67347317	   1991.66385501	   2772.74426259	      0.00000000
      0.69714424	   6655.73042677	   1991.21494435	   2771.38618016	      0.00000000
      0.69748255	   6652.99535350	   1990.58421760	   2769.47378798	      0.00000000
      0.69782086	   6650.25786174	   1989.95431036	   2767.55889902	      0.00000000
      0.69804711	   6648.42573753	   1989.53350735	   2766.27691215	      0.00000000
      0.69827336	   6646.59247770	   1989.11306834	   2764.99381400	      0.00000000
      0.69856906	   6644.19464431	   1988.56409922	   2763.31513303	      0.00000000
      0.69886477	   6641.79477583	   1988.01574619	   2761.63456291	      0.00000000
      0.69911208	   6639.78607233	   1987.55760850	   2760.22759311	      0.00000000
      0.69944044	   6637.11677051	   1986.94999001	   2758.35750203	      0.00000000
      0.69976880	   6634.44478343	   1986.34312239	   2756.48510316	      0.00000000
      0.70003473	   6632.27877460	   1985.85217971	   2754.96700349	      0.00000000
      0.70030066	   6630.11092803	   1985.36172581	   2753.44740076	      0.00000000
      0.70055118	   6628.06698360	   1984.90013693	   2752.01448590	      0.00000000
      0.70088032	   6625.37900204	   1984.29433989	   2750.12986389	      0.00000000
      0.70120946	   6622.68803385	   1983.68928226	   2748.24296420	      0.00000000
      0.70146367	   6620.60758839	   1983.22247256	   2746.78407861	      0.00000000
      0.70171788	   6618.52529384	   1982.75610042	   2745.32384529	      0.00000000
      0.70200511	   6616.17025672	   1982.22967366	   2743.67232455	      0.00000000
      0.70229234	   6613.81277637	   1981.70380075	   2742.01909666	      0.00000000
      0.70257358	   6611.50206731	   1981.18943273	   2740.39871314	      0.00000000
      0.70285482	   6609.18893598	   1980.67559123	   2738.77670700	      0.00000000
      0.70315940	   6606.68096274	   1980.11967602	   2737.01820338	      0.00000000
      0.70346399	   6604.17005554	   1979.56437343	   2735.25781413	      0.00000000
      0.70369981	   6602.22401648	   1979.13486669	   2733.89360085	      0.00000000
      0.70403226	   6599.47744865	   1978.52997531	   2731.96846179	      0.00000000
      0.70436471	   6596.72722794	   1977.92580551	   2730.04110872	      0.00000000
      0.70460379	   6594.74712639	   1977.49176451	   2728.65371171	      0.00000000
      0.70484287	   6592.76508255	   1977.05809372	   2727.26518093	      0.00000000
      0.70512926	   6590.38815762	   1976.53907558	   2725.60034998	      0.00000000
      0.70541566	   6588.00836851	   1976.02058346	   2723.93390691	      0.00000000
      0.70569659	   6585.67113788	   1975.51248715	   2722.29768518	      0.00000000
      0.70597753	   6583.33107864	   1975.00489254	   2720.65992804	      0.00000000
      0.70628310	   6580.78248817	   1974.45333727	   2718.87677022	      0.00000000
      0.70658868	   6578.23046673	   1973.90237057	   2717.09181542	      0.00000000
      0.70682405	   6576.26245344	   1973.47839861	   2715.71577252	      0.00000000
      0.70715567	   6573.48605917	   1972.88162564	   2713.77519409	      0.00000000
      0.70748728	   6570.70548404	   1972.28553758	   2711.83253413	      0.00000000
      0.70772856	   6568.67974293	   1971.85226694	   2710.41781085	      0.00000000
      0.70796984	   6566.65174024	   1971.41935580	   2709.00199783	      0.00000000
      0.70825538	   6564.24872131	   1970.90748412	   2707.32504082	      0.00000000
      0.70854092	   6561.84246629	   1970.39611073	   2705.64657298	      0.00000000
      0.70882692	   6559.42907438	   1969.88441456	   2703.96391072	      0.00000000
      0.70911292	   6557.01236947	   1969.37321364	   2702.27974977	      0.00000000
      0.70941146	   6554.48609785	   1968.84011737	   2700.52013503	      0.00000000
      0.70971000	   6551.95614549	   1968.30755580	   2698.75890619	      0.00000000
      0.70997646	   6549.69488531	   1967.83266490	   2697.18556029	      0.00000000
      0.71031087	   6546.85281064	   1967.23728128	   2695.20924002	      0.00000000
      0.71064528	   6544.00598629	   1966.64255899	   2693.23093087	      0.00000000
      0.71090001	   6541.83423829	   1966.18997890	   2691.72265956	      0.00000000
      0.71115474	   6539.65968612	   1965.73777884	   2690.21324792	      0.00000000
      0.71145597	   6537.08446716	   1965.20350671	   2688.42679635	      0.00000000
      0.71175721	   6534.50526436	   1964.66976105	   2686.63876797	      0.00000000
      0.71198603	   6532.54340657	   1964.26467561	   2685.27952850	      0.00000000
      0.71231923	   6529.68246331	   1963.67534660	   2683.29866149	      0.00000000
      0.71265242	   6526.81654133	   1963.08665357	   2681.31589920	      0.00000000
      0.71288525	   6524.81093614	   1962.67566737	   2679.92929489	      0.00000000
      0.71311808	   6522.80286642	   1962.26498882	   2678.54177579	      0.00000000
      0.71341187	   6520.26537655	   1961.74719775	   2676.78959806	      0.00000000
      0.71370567	   6517.72390559	   1961.22989081	   2675.03597897	      0.00000000
      0.71395668	   6515.54938792	   1960.78830367	   2673.53661666	      0.00000000
      0.71428982	   6512.65882279	   1960.20276975	   2671.54506162	      0.00000000
      0.71462296	   6509.76304303	   1959.61784927	   2669.55168615	      0.00000000
      0.71487560	   6507.56352728	   1959.17468171	   2668.03881270	      0.00000000
      0.71512823	   6505.36097751	   1958.73186340	   2666.52490466	      0.00000000
      0.71540627	   6502.93339613	   1958.24491379	   2664.85756317	      0.00000000
      0.71568431	   6500.50209631	   1957.75838218	   2663.18898161	      0.00000000
      0.71598933	   6497.83056126	   1957.22511561	   2661.35706518	      0.00000000
      0.71629436	   6495.15450452	   1956.69234684	   2659.52367355	      0.00000000
      0.71651286	   6493.23466375	   1956.31099172	   2658.20938733	      0.00000000
      0.71685184	   6490.25170561	   1955.71988166	   2656.16901007	      0.00000000
      0.71714102	   6487.70252097	   1955.21609434	   2654.42697932	      0.00000000
      0.71743019	   6485.14917319	   1954.71274130	   2652.68365152	      0.00000000
      0.71771937	   6482.59167593	   1954.20982532	   2650.93903496	     -0.00000000
      0.71800855	   6480.02998184	   1953.70733909	   2649.19313579	      0.00000000
      0.71829773	   6477.46410098	   1953.20528457	   2647.44596198	      0.00000000
      0.71858690	   6474.89399153	   1952.70365517	   2645.69751963	      0.00000000
      0.71887608	   6472.31966051	   1952.20245218	   2643.94781643	      0.00000000
      0.71914390	   6469.93161661	   1951.73863237	   2642.32618911	      0.00000000
      0.71941173	   6467.53992207	   1951.27517349	   2640.70349127	      0.00000000
      0.71968868	   6465.06285203	   1950.79629478	   2639.02436728	     -0.00000000
      0.71996563	   6462.58185020	   1950.31779711	   2637.34410980	      0.00000000
      0.72027457	   6459.80969440	   1949.78449062	   2635.46849333	     -0.00000000
      0.72058350	   6457.03261779	   1949.25165269	   2633.59148135	      0.00000000
      0.72080897	   6455.00276025	   1948.86307552	   2632.22074333	      0.00000000
      0.72114038	   6452.01421823	   1948.29234019	   2630.20451773	      0.00000000
      0.72147180	   6449.01997505	   1947.72213540	   2628.18671071	      0.00000000
      0.72170870	   6446.87605552	   1947.31485162	   2626.74334340	      0.00000000
      0.72194561	   6444.72920925	   1946.90783560	   2625.29917585	      0.00000000
      0.72223871	   6442.06905301	   1946.40464043	   2623.51134493	      0.00000000
      0.72253182	   6439.40439168	   1945.90184899	   2621.72229969	      0.00000000
      0.72280113	   6436.95196633	   1945.44020870	   2620.07735958	      0.00000000
      0.72313082	   6433.94461582	   1944.87554669	   2618.06231640	     -0.00000000
      0.72346051	   6430.93153163	   1944.31138479	   2616.04575896	      0.00000000
      0.72369497	   6428.78525705	   1943.91047860	   2614.61075390	     -0.00000000
      0.72401980	   6425.80688528	   1943.35545369	   2612.62137071	      0.00000000
      0.72434463	   6422.82292729	   1942.80090484	   2610.63053808	     -0.00000000
      0.72460593	   6420.41852057	   1942.35515949	   2609.02804182	     -0.00000000
      0.72486723	   6418.01049068	   1941.90971778	   2607.42461595	      0.00000000
      0.72513987	   6415.49406097	   1941.44526103	   2605.75060436	      0.00000000
      0.72541251	   6412.97367423	   1940.98112952	   2604.07558841	      0.00000000
      0.72572434	   6410.08616323	   1940.45068170	   2602.15859048	      0.00000000
      0.72603617	   6407.19347045	   1939.92065331	   2600.24028970	     -0.00000000
      0.72627579	   6404.96707336	   1939.51363882	   2598.76530458	      0.00000000
      0.72659814	   6401.96722890	   1938.96649623	   2596.77991321	      0.00000000
      0.72692048	   6398.96184144	   1938.41979183	   2594.79314620	      0.00000000
      0.72717680	   6396.56807681	   1937.98537689	   2593.21235043	      0.00000000
      0.72743312	   6394.17080490	   1937.55123446	   2591.63069137	     -0.00000000
      0.72773089	   6391.38148487	   1937.04723000	   2589.79220106	      0.00000000
      0.72802866	   6388.58742946	   1936.54358723	   2587.95255713	      0.00000000
      0.72829681	   6386.06721792	   1936.09034365	   2586.29490637	      0.00000000
      0.72862534	   6382.97422960	   1935.53542415	   2584.26270107	      0.00000000
      0.72895388	   6379.87548004	   1934.98093338	   2582.22911647	      0.00000000
      0.72919199	   6377.62594762	   1934.57931144	   2580.75434813	     -0.00000000
      0.72951266	   6374.59175031	   1934.03880130	   2578.76716648	      0.00000000
      0.72983333	   6371.55207613	   1933.49868910	   2576.77869320	      0.00000000
      0.73009027	   6369.11255394	   1933.06620282	   2575.18448818	      0.00000000
      0.73034721	   6366.66951954	   1932.63396714	   2573.58946269	      0.00000000
      0.73064729	   6363.81180364	   1932.12946423	   2571.72556958	      0.00000000
      0.73094738	   6360.94930418	   1931.62529670	   2569.86056841	      0.00000000
      0.73121030	   6358.43728689	   1931.18382393	   2568.22557365	      0.00000000
      0.73153796	   6355.30169916	   1930.63401681	   2566.18687930	      0.00000000
      0.73186562	   6352.16042870	   1930.08459756	   2564.14688396	     -0.00000000
      0.73211740	   6349.74276968	   1929.66267572	   2562.57844474	      0.00000000
      0.73242333	   6346.80057519	   1929.15030125	   2560.67161681	      0.00000000
      0.73272927	   6343.85344396	   1928.63825366	   2558.76367073	      0.00000000
      0.73303731	   6340.88100637	   1928.12300097	   2556.84144419	      0.00000000
      0.73334536	   6337.90358192	   1927.60807225	   2554.91809479	      0.00000000
      0.73362538	   6335.19266819	   1927.14025998	   2553.16872948	     -0.00000000
      0.73390540	   6332.47764701	   1926.67270910	   2551.41844429	     -0.00000000
      0.73421973	   6329.42512541	   1926.14818645	   2549.45264423	      0.00000000
      0.73453406	   6326.36745142	   1925.62398569	   2547.48569494	     -0.00000000
      0.73473113	   6324.44778378	   1925.29549415	   2546.25191193	     -0.00000000
      0.73503099	   6321.52291747	   1924.79589362	   2544.37371291	      0.00000000
      0.73533086	   6318.59339089	   1924.29657629	   2542.49447940	      0.00000000
      0.73556658	   6316.28723666	   1923.90426129	   2541.01650256	      0.00000000
      0.73588854	   6313.13279959	   1923.36870312	   2538.99682406	      0.00000000
      0.73621049	   6309.97302823	   1922.83345922	   2536.97596585	      0.00000000
      0.73646603	   6307.46128718	   1922.40884954	   2535.37115573	     -0.00000000
      0.73672157	   6304.94620059	   1921.98443223	   2533.76560739	     -0.00000000
      0.73702029	   6302.00182611	   1921.48852794	   2531.88778988	      0.00000000
      0.73731901	   6299.05290014	   1920.99287901	   2530.00896969	     -0.00000000
      0.73759283	   6296.34588608	   1920.53878130	   2528.28594332	     -0.00000000
      0.73786664	   6293.63506604	   1920.08489147	   2526.56207950	     -0.00000000
      0.73818133	   6290.51490029	   1919.56349996	   2524.57985765	      0.00000000
      0.73849602	   6287.38973935	   1919.04237483	   2522.59653625	      0.00000000
      0.73870206	   6285.34079259	   1918.70130205	   2521.29733471	     -0.00000000
      0.73903476	   6282.02788135	   1918.15080831	   2519.19854241	      0.00000000
      0.73936746	   6278.70944735	   1917.60059989	   2517.09853124	      0.00000000
      0.73959776	   6276.40911090	   1917.21989459	   2515.64414956	     -0.00000000
      0.73982806	   6274.10614340	   1916.83932128	   2514.18918660	     -0.00000000
      0.74012453	   6271.13756209	   1916.34958264	   2512.31530024	      0.00000000
      0.74042101	   6268.16463631	   1915.86005388	   2510.44045409	     -0.00000000
      0.74069118	   6265.45167140	   1915.41413115	   2508.73109869	      0.00000000
      0.74101552	   6262.19002998	   1914.87902324	   2506.67797726	      0.00000000
      0.74133987	   6258.92323933	   1914.34415106	   2504.62371429	     -0.00000000
      0.74159949	   6256.30457028	   1913.91616743	   2502.97851880	     -0.00000000
      0.74192682	   6252.99838002	   1913.37678707	   2500.90328209	      0.00000000
      0.74225414	   6249.68700516	   1912.83763116	   2498.82688946	      0.00000000
      0.74250723	   6247.12311935	   1912.42090761	   2497.22064532	     -0.00000000
      0.74276031	   6244.55615439	   1912.00431169	   2495.61371226	      0.00000000
      0.74306514	   6241.46032467	   1911.50271232	   2493.67734902	     -0.00000000
      0.74336997	   6238.36005963	   1911.00128923	   2491.73998913	      0.00000000
      0.74362702	   6235.74224852	   1910.57858491	   2490.10549252	      0.00000000
      0.74395088	   6232.43955041	   1910.04617871	   2488.04515011	      0.00000000
      0.74427475	   6229.13190315	   1909.51395526	   2485.98368687	     -0.00000000
      0.74452439	   6226.57892632	   1909.10382579	   2484.39390465	      0.00000000
      0.74482963	   6223.45338944	   1908.60249141	   2482.44914864	     -0.00000000
      0.74513487	   6220.32350312	   1908.10130392	   2480.50339970	      0.00000000
      0.74543358	   6217.25642797	   1907.61098294	   2478.59834837	     -0.00000000
      0.74573228	   6214.18522328	   1907.12079259	   2476.69234767	     -0.00000000
      0.74603473	   6211.07130506	   1906.62458118	   2474.76147485	      0.00000000
      0.74633718	   6207.95319425	   1906.12849335	   2472.82962990	     -0.00000000
      0.74663244	   6204.90528826	   1905.64432913	   2470.94283977	      0.00000000
      0.74692769	   6201.85342964	   1905.16027253	   2469.05512405	     -0.00000000
      0.74723275	   6198.69606361	   1904.66024364	   2467.10373170	      0.00000000
      0.74753780	   6195.53453045	   1904.16031876	   2465.15135185	      0.00000000
      0.74782807	   6192.52249191	   1903.68473209	   2463.29275163	      0.00000000
      0.74811833	   6189.50673144	   1903.20922936	   2461.43325753	     -0.00000000
      0.74842797	   6186.28549801	   1902.70205816	   2459.44859937	      0.00000000
      0.74873762	   6183.06009677	   1902.19497097	   2457.46292392	      0.00000000
      0.74901715	   6180.14486846	   1901.73727308	   2455.66951736	      0.00000000
      0.74929667	   6177.22630189	   1901.27963376	   2453.87528137	     -0.00000000
      0.74961084	   6173.94213446	   1900.76534984	   2451.85772402	      0.00000000
      0.74992500	   6170.65384217	   1900.25112794	   2449.83911835	     -0.00000000
      0.75018390	   6167.94099853	   1899.82741553	   2448.17486432	     -0.00000000
      0.75050662	   6164.55547395	   1899.29928360	   2446.09929435	     -0.00000000
      0.75082934	   6161.16575868	   1898.77119704	   2444.02261641	      0.00000000
      0.75106827	   6158.65353568	   1898.38025529	   2442.48444811	      0.00000000
      0.75138068	   6155.36519813	   1897.86908805	   2440.47223387	      0.00000000
      0.75169310	   6152.07310305	   1897.35794422	   2438.45897890	     -0.00000000
      0.75188876	   6150.00946982	   1897.03783757	   2437.19760531	      0.00000000
      0.75218353	   6146.89777155	   1896.55558362	   2435.29649374	      0.00000000
      0.75247829	   6143.78288701	   1896.07333444	   2433.39445320	      0.00000000
      0.75274706	   6140.94008860	   1895.63363052	   2431.65941432	     -0.00000000
      0.75301582	   6138.09474059	   1895.19392039	   2429.92360123	     -0.00000000
      0.75332827	   6134.78372655	   1894.68271841	   2427.90464879	     -0.00000000
      0.75364072	   6131.46942644	   1894.17149498	   2425.88464746	     -0.00000000
      0.75390027	   6128.71391892	   1893.74681787	   2424.20590907	     -0.00000000
      0.75422142	   6125.30130870	   1893.22129274	   2422.12765502	     -0.00000000
      0.75454257	   6121.88550811	   1892.69572240	   2420.04828783	      0.00000000
      0.75474205	   6119.76231933	   1892.36925242	   2418.75618857	     -0.00000000
      0.75503719	   6116.61871110	   1891.88616301	   2416.84360417	     -0.00000000
      0.75533234	   6113.47264883	   1891.40301752	   2414.93007518	      0.00000000
      0.75560338	   6110.58136199	   1890.95926297	   2413.17194695	     -0.00000000
      0.75587443	   6107.68815270	   1890.51544976	   2411.41301896	     -0.00000000
      0.75618644	   6104.35539014	   1890.00448054	   2409.38726309	      0.00000000
      0.75649845	   6101.02029990	   1889.49341916	   2407.36044333	     -0.00000000
      0.75676581	   6098.16068497	   1889.05540888	   2405.62280893	      0.00000000
      0.75703318	   6095.29952230	   1888.61731937	   2403.88438981	      0.00000000
      0.75738035	   6091.58208722	   1888.04832823	   2401.62586389	      0.00000000
      0.75772752	   6087.86236420	   1887.47918630	   2399.36600941	     -0.00000000
      0.75795276	   6085.44786185	   1887.10984002	   2397.89911751	      0.00000000
      0.75817801	   6083.03251741	   1886.74042224	   2396.43166367	      0.00000000
      0.75847338	   6079.86391830	   1886.25586611	   2394.50645000	     -0.00000000
      0.75876876	   6076.69404996	   1885.77117245	   2392.58026484	     -0.00000000
      0.75905191	   6073.65422152	   1885.30639375	   2390.73285348	      0.00000000
      0.75933507	   6070.61341618	   1884.84147487	   2388.88454428	     -0.00000000
      0.75964569	   6067.27658942	   1884.33128204	   2386.85588643	      0.00000000
      0.75995632	   6063.93882215	   1883.82090404	   2384.82614179	      0.00000000
      0.76023928	   6060.89754831	   1883.35580386	   2382.97619115	     -0.00000000
      0.76052224	   6057.85567958	   1882.89053553	   2381.12533290	     -0.00000000
      0.76083519	   6054.49091167	   1882.37576406	   2379.07730374	      0.00000000
      0.76114814	   6051.12563991	   1881.86076967	   2377.02815731	     -0.00000000
      0.76142772	   6048.11880506	   1881.40048259	   2375.19652680	     -0.00000000
      0.76170730	   6045.11173262	   1880.94000295	   2373.36399831	      0.00000000
      0.76202040	   6041.74395784	   1880.42408008	   2371.31070415	     -0.00000000
      0.76233350	   6038.37608560	   1879.90789804	   2369.25627595	     -0.00000000
      0.76261157	   6035.38507976	   1879.44925204	   2367.43079032	     -0.00000000
      0.76288963	   6032.39414043	   1878.99038672	   2365.60440349	      0.00000000
      0.76320243	   6029.02970083	   1878.47392414	   2363.54876621	     -0.00000000
      0.76351523	   6025.66552124	   1877.95716593	   2361.49197994	      0.00000000
      0.76379399	   6022.66782315	   1877.49639973	   2359.65810801	     -0.00000000
      0.76407274	   6019.67045757	   1877.03538334	   2357.82331623	     -0.00000000
      0.76438535	   6016.30947950	   1876.51806242	   2355.76456309	      0.00000000
      0.76469796	   6012.94907451	   1876.00040824	   2353.70464376	     -0.00000000
      0.76497865	   6009.93239117	   1875.53532537	   2351.85409362	     -0.00000000
      0.76525933	   6006.91628350	   1875.06995780	   2350.00259518	      0.00000000
      0.76557187	   6003.55866302	   1874.55143818	   2347.93987919	      0.00000000
      0.76588440	   6000.20189660	   1874.03254641	   2345.87597737	      0.00000000
      0.76616752	   5997.16195061	   1873.56217596	   2344.00535895	     -0.00000000
      0.76645063	   5994.12281252	   1873.09148342	   2342.13375856	      0.00000000
      0.76676311	   5990.76940340	   1872.57157941	   2340.06686229	     -0.00000000
      0.76707559	   5987.41711176	   1872.05126336	   2337.99875886	      0.00000000
      0.76736127	   5984.35330083	   1871.57519262	   2336.10692991	     -0.00000000
      0.76764696	   5981.29053057	   1871.09876010	   2334.21408220	     -0.00000000
      0.76795935	   5977.94275343	   1870.57737440	   2332.14315245	     -0.00000000
      0.76827173	   5974.59635383	   1870.05553599	   2330.07099289	      0.00000000
      0.76856000	   5971.50954704	   1869.57356769	   2328.15769286	     -0.00000000
      0.76884828	   5968.42402473	   1869.09119587	   2326.24333496	     -0.00000000
      0.76916051	   5965.08354731	   1868.56826424	   2324.16865966	     -0.00000000
      0.76947274	   5961.74471467	   1868.04483870	   2322.09273077	      0.00000000
      0.76976356	   5958.63645767	   1867.55686464	   2320.15807503	      0.00000000
      0.77005437	   5955.52974621	   1867.06844354	   2318.22232028	      0.00000000
      0.77036638	   5952.19834638	   1866.54391015	   2316.14422700	      0.00000000
      0.77067840	   5948.86886842	   1866.01884135	   2314.06485527	      0.00000000
      0.77097167	   5945.74113857	   1865.52480423	   2312.10917932	     -0.00000000
      0.77126495	   5942.61523051	   1865.03027499	   2310.15236142	     -0.00000000
      0.77157668	   5939.29470720	   1864.50408053	   2308.07116621	      0.00000000
      0.77188841	   5935.97638394	   1863.97730907	   2305.98866661	     -0.00000000
      0.77218404	   5932.83150341	   1863.47719512	   2304.01249209	      0.00000000
      0.77247967	   5929.68872236	   1862.97654275	   2302.03513102	      0.00000000
      0.77279106	   5926.38077765	   1862.44861526	   2299.95109814	      0.00000000
      0.77310245	   5923.07529080	   1861.92006933	   2297.86573381	      0.00000000
      0.77340030	   5919.91585218	   1861.41391099	   2295.86977312	     -0.00000000
      0.77369815	   5916.75876646	   1860.90716706	   2293.87257986	      0.00000000
      0.77400915	   5913.46483642	   1860.37741191	   2291.78587811	      0.00000000
      0.77432015	   5910.17357112	   1859.84699724	   2289.69781663	      0.00000000
      0.77462005	   5907.00232634	   1859.33487700	   2287.68298137	      0.00000000
      0.77491995	   5903.83363104	   1858.82212356	   2285.66686635	     -0.00000000
      0.77523055	   5900.55468414	   1858.29041197	   2283.57752021	      0.00000000
      0.77554114	   5897.27852685	   1857.75800033	   2281.48678470	      0.00000000
      0.77584290	   5894.09823890	   1857.24005104	   2279.45417933	     -0.00000000
      0.77614466	   5890.92060984	   1856.72142099	   2277.42024617	     -0.00000000
      0.77645485	   5887.65696311	   1856.18757908	   2275.32808958	     -0.00000000
      0.77676504	   5884.39612734	   1855.65299720	   2273.23451242	     -0.00000000
      0.77706843	   5881.20940366	   1855.12939524	   2271.18539947	      0.00000000
      0.77737183	   5878.02534249	   1854.60506554	   2269.13491020	      0.00000000
      0.77768165	   5874.77655338	   1854.06886719	   2267.03955685	      0.00000000
      0.77799148	   5871.53048720	   1853.53188969	   2264.94274994	     -0.00000000
      0.77829628	   5868.33961882	   1853.00283947	   2262.87848151	      0.00000000
      0.77860109	   5865.15130806	   1852.47301555	   2260.81278803	      0.00000000
      0.77890589	   5861.96550236	   1851.94240746	   2258.74565997	      0.00000000
      0.77921070	   5858.78215487	   1851.41100654	   2256.67708848	      0.00000000
      0.77951550	   5855.60120351	   1850.87880256	   2254.60706389	     -0.00000000
      0.77982031	   5852.42259115	   1850.34578689	   2252.53557713	      0.00000000
      0.78012511	   5849.24624745	   1849.81194958	   2250.46261844	     -0.00000000
      0.78042992	   5846.07210647	   1849.27728205	   2248.38817851	     -0.00000000
      0.78073472	   5842.90009090	   1848.74177458	   2246.31224746	      0.00000000
      0.78103953	   5839.73012742	   1848.20541869	   2244.23481581	     -0.00000000
      0.78134433	   5836.56213308	   1847.66820491	   2242.15587354	      0.00000000
      0.78164914	   5833.39602855	   1847.13012485	   2240.07541098	     -0.00000000
      0.78195394	   5830.23172649	   1846.59116929	   2237.99341800	      0.00000000
      0.78225875	   5827.06914284	   1846.05132995	   2235.90988475	     -0.00000000
      0.78256355	   5823.90818701	   1845.51059789	   2233.82480096	     -0.00000000
      0.78286836	   5820.74877143	   1844.96896493	   2231.73815662	     -0.00000000
      0.78317316	   5817.59080328	   1844.42642239	   2229.64994134	      0.00000000
      0.78347797	   5814.43419253	   1843.88296225	   2227.56014494	     -0.00000000
      0.78378277	   5811.27884503	   1843.33857605	   2225.46875693	     -0.00000000
      0.78408758	   5808.12466924	   1842.79325595	   2223.37576694	     -0.00000000
      0.78439238	   5804.97157046	   1842.24699375	   2221.28116436	     -0.00000000
      0.78469719	   5801.81945644	   1841.69978175	   2219.18493869	      0.00000000
      0.78500199	   5798.66823261	   1841.15161201	   2217.08707919	      0.00000000
      0.78530680	   5795.51780691	   1840.60247702	   2214.98757520	      0.00000000
      0.78561160	   5792.36808662	   1840.05236907	   2212.88641588	     -0.00000000
      0.78591641	   5789.21898218	   1839.50128084	   2210.78359041	     -0.00000000
      0.78622121	   5786.07040396	   1838.94920488	   2208.67908782	     -0.00000000
      0.78652602	   5782.92226513	   1838.39613405	   2206.57289717	     -0.00000000
      0.78683082	   5779.77447895	   1837.84206115	   2204.46500736	      0.00000000
      0.78713563	   5776.62696112	   1837.28697924	   2202.35540732	     -0.00000000
      0.78744043	   5773.47962765	   1836.73088134	   2200.24408583	      0.00000000
      0.78774524	   5770.33239663	   1836.17376073	   2198.13103167	      0.00000000
      0.78805004	   5767.18518662	   1835.61561067	   2196.01623350	      0.00000000
      0.78835485	   5764.03791799	   1835.05642465	   2193.89967998	     -0.00000000
      0.78865965	   5760.89051165	   1834.49619615	   2191.78135964	     -0.00000000
      0.78896446	   5757.74289013	   1833.93491886	   2189.66126102	      0.00000000
      0.78926926	   5754.59497652	   1833.37258651	   2187.53937252	     -0.00000000
      0.78957407	   5751.44669538	   1832.80919299	   2185.41568254	      0.00000000
      0.78987887	   5748.29797183	   1832.24473225	   2183.29017939	      0.00000000
      0.79018368	   5745.14873229	   1831.67919839	   2181.16285131	      0.00000000
      0.79048848	   5741.99890380	   1831.11258559	   2179.03368650	     -0.00000000
      0.79079329	   5738.84841451	   1830.54488815	   2176.90267309	     -0.00000000
      0.79109809	   5735.69719322	   1829.97610046	   2174.76979913	     -0.00000000
      0.79140290	   5732.54516969	   1829.40621703	   2172.63505265	     -0.00000000
      0.79170770	   5729.39227431	   1828.83523246	   2170.49842156	     -0.00000000
      0.79201251	   5726.23843836	   1828.26314145	   2168.35989377	     -0.00000000
      0.79231731	   5723.08359368	   1827.68993882	   2166.21945710	      0.00000000
      0.79262212	   5719.92767291	   1827.11561946	   2164.07709929	      0.00000000
      0.79292692	   5716.77060925	   1826.54017838	   2161.93280806	      0.00000000
      0.79323173	   5713.61233657	   1825.96361068	   2159.78657104	     -0.00000000
      0.79353653	   5710.45278926	   1825.38591155	   2157.63837581	      0.00000000
      0.79384134	   5707.29190234	   1824.80707628	   2155.48820989	     -0.00000000
      0.79414614	   5704.12961128	   1824.22710025	   2153.33606074	     -0.00000000
      0.79445095	   5700.96585208	   1823.64597892	   2151.18191577	     -0.00000000
      0.79475575	   5697.80056117	   1823.06370785	   2149.02576231	     -0.00000000
      0.79506056	   5694.63367545	   1822.48028270	   2146.86758764	      0.00000000
      0.79536536	   5691.46513216	   1821.89569917	   2144.70737898	     -0.00000000
      0.79567017	   5688.29486897	   1821.30995310	   2142.54512351	      0.00000000
      0.79597497	   5685.12282385	   1820.72304036	   2140.38080832	      0.00000000
      0.79627978	   5681.94893509	   1820.13495695	   2138.21442046	     -0.00000000
      0.79658458	   5678.77314126	   1819.54569891	   2136.04594692	      0.00000000
      0.79688939	   5675.59538118	   1818.95526236	   2133.87537463	      0.00000000
      0.79719419	   5672.41559388	   1818.36364352	   2131.70269046	     -0.00000000
      0.79749900	   5669.23371860	   1817.77083866	   2129.52788122	     -0.00000000
      0.79780380	   5666.04969471	   1817.17684413	   2127.35093369	     -0.00000000
      0.79810861	   5662.86346174	   1816.58165634	   2125.17183455	     -0.00000000
      0.79841341	   5659.67495930	   1815.98527177	   2122.99057045	      0.00000000
      0.79871822	   5656.48412706	   1815.38768699	   2120.80712798	      0.00000000
      0.79902302	   5653.29090477	   1814.78889858	   2118.62149367	     -0.00000000
      0.79932783	   5650.09523213	   1814.18890324	   2116.43365400	      0.00000000
      0.79963263	   5646.89704886	   1813.58769769	   2114.24359539	      0.00000000
      0.79993744	   5643.69629460	   1812.98527872	   2112.05130420	     -0.00000000
      0.80024224	   5640.49290892	   1812.38164319	   2109.85676675	     -0.00000000
      0.80054705	   5637.28683126	   1811.77678798	   2107.65996928	     -0.00000000
      0.80085185	   5634.07800091	   1811.17071005	   2105.46089801	     -0.00000000
      0.80115666	   5630.86635698	   1810.56340640	   2103.25953909	      0.00000000
      0.80146146	   5627.65183835	   1809.95487408	   2101.05587859	     -0.00000000
      0.80176627	   5624.43438367	   1809.34511019	   2098.84990258	      0.00000000
      0.80207107	   5621.21393127	   1808.73411187	   2096.64159703	      0.00000000
      0.80237588	   5617.99041919	   1808.12187631	   2094.43094788	     -0.00000000
      0.80268068	   5614.76378510	   1807.50840071	   2092.21794102	      0.00000000
      0.80298549	   5611.53396626	   1806.89368236	   2090.00256228	      0.00000000
      0.80329029	   5608.30089953	   1806.27771854	   2087.78479743	      0.00000000
      0.80359510	   5605.06452128	   1805.66050659	   2085.56463222	      0.00000000
      0.80389990	   5601.82476737	   1805.04204389	   2083.34205231	      0.00000000
      0.80420471	   5598.58157312	   1804.42232783	   2081.11704335	      0.00000000
      0.80450951	   5595.33487326	   1803.80135584	   2078.88959090	     -0.00000000
      0.80481432	   5592.08460188	   1803.17912538	   2076.65968050	      0.00000000
      0.80511912	   5588.83069241	   1802.55563393	   2074.42729763	      0.00000000
      0.80542393	   5585.57307755	   1801.93087901	   2072.19242772	     -0.00000000
      0.80572873	   5582.31168924	   1801.30485816	   2069.95505616	     -0.00000000
      0.80603354	   5579.04645861	   1800.67756891	   2067.71516829	      0.00000000
      0.80633834	   5575.77731593	   1800.04900886	   2065.47274940	     -0.00000000
      0.80664315	   5572.50419056	   1799.41917558	   2063.22778472	      0.00000000
      0.80694795	   5569.22701093	   1798.78806670	   2060.98025947	     -0.00000000
      0.80725276	   5565.94570441	   1798.15567984	   2058.73015879	      0.00000000
      0.80755756	   5562.66019734	   1797.52201264	   2056.47746778	      0.00000000
      0.80786237	   5559.37041494	   1796.88706274	   2054.22217152	      0.00000000
      0.80816717	   5556.07628123	   1796.25082782	   2051.96425501	     -0.00000000
      0.80847198	   5552.77771900	   1795.61330554	   2049.70370324	     -0.00000000
      0.80877678	   5549.47464975	   1794.97449358	   2047.44050113	      0.00000000
      0.80908159	   5546.16699362	   1794.33438963	   2045.17463357	      0.00000000
      0.80938639	   5542.85466929	   1793.69299137	   2042.90608541	      0.00000000
      0.80969120	   5539.53759398	   1793.05029651	   2040.63484144	      0.00000000
      0.80999600	   5536.21568332	   1792.40630274	   2038.36088645	     -0.00000000
      0.81030081	   5532.88885131	   1791.76100775	   2036.08420514	      0.00000000
      0.81060561	   5529.55701021	   1791.11440925	   2033.80478220	      0.00000000
      0.81091042	   5526.22007052	   1790.46650493	   2031.52260227	      0.00000000
      0.81121522	   5522.87794083	   1789.81729248	   2029.23764996	     -0.00000000
      0.81152003	   5519.53052780	   1789.16676960	   2026.94990982	     -0.00000000
      0.81182483	   5516.17773602	   1788.51493396	   2024.65936640	      0.00074242
      0.81212964	   5512.81947090	   1787.86178373	   2022.36600439	      0.07500250
      0.81243444	   5509.45566035	   1787.20732110	   2020.06981014	      0.44824397
      0.81273925	   5506.08627921	   1786.55155640	   2017.77077334	      1.38315317
      0.81315297	   5501.50403317	   1785.65941434	   2014.64563630	      3.94520221
      0.81351202	   5497.51925070	   1784.88331572	   2011.92923683	      7.55685819
      0.81387107	   5493.52715399	   1784.10555407	   2009.20890383	     12.38865173
      0.81417463	   5490.14660289	   1783.44676459	   2006.90601720	     17.25032028
      0.81447818	   5486.76105083	   1782.78685722	   2004.60036193	     22.63079265
      0.81478173	   5483.37059721	   1782.12586296	   2002.29196999	     28.34996066
      0.81506268	   5480.22826225	   1781.51313693	   2000.15306844	     33.80502858
      0.81534362	   5477.08174657	   1780.89950678	   1998.01187906	     39.30425568
      0.81565243	   5473.61832758	   1780.22398681	   1995.65574059	     45.29512729
      0.81596124	   5470.14977380	   1779.54738996	   1993.29691486	     51.14293401
      0.81627005	   5466.67599604	   1778.86971744	   1990.93544102	     56.78328538
      0.81657885	   5463.19689819	   1778.19096989	   1988.57135759	     62.17320195
      0.81688766	   5459.71235400	   1777.51114387	   1986.20469926	     67.28654181
      0.81719647	   5456.22223060	   1776.83023579	   1983.83549801	     72.10994402
      0.81750528	   5452.72637365	   1776.14823968	   1981.46378110	     76.63951263
      0.81781409	   5449.22462229	   1775.46514966	   1979.08957194	     80.87820170
      0.81812290	   5445.71679974	   1774.78095853	   1976.71288900	     84.83380173
      0.81843170	   5442.20272264	   1774.09565931	   1974.33374653	     88.51740308
      0.81874051	   5438.68219521	   1773.40924434	   1971.95215405	     91.94223893
      0.81904932	   5435.15501502	   1772.72170624	   1969.56811698	     95.12281819
      0.81935813	   5431.62096943	   1772.03303731	   1967.18163646	     98.07428439
      0.81966694	   5428.07983905	   1771.34323014	   1964.79270992	    100.81194516
      0.81997575	   5424.53139567	   1770.65227724	   1962.40133112	    103.35093383
      0.82028455	   5420.97540430	   1769.96017137	   1960.00749060	    105.70596987
      0.82059336	   5417.41162193	   1769.26690534	   1957.61117582	    107.89119555
      0.82090217	   5413.83979874	   1768.57247219	   1955.21237159	    109.92006921
      0.82121098	   5410.25967740	   1767.87686504	   1952.81106019	    111.80530155
      0.82151979	   5406.67099377	   1767.18007724	   1950.40722179	    113.55882367
      0.82182859	   5403.07347644	   1766.48210223	   1948.00083455	    115.19177871
      0.82213740	   5399.46684725	   1765.78293366	   1945.59187495	    116.71453042
      0.82244621	   5395.85082096	   1765.08256528	   1943.18031799	    118.13668392
      0.82275502	   5392.22510559	   1764.38099099	   1940.76613734	    119.46711480
      0.82306383	   5388.58940230	   1763.67820482	   1938.34930559	    120.71400381
      0.82337264	   5384.94340557	   1762.97420091	   1935.92979437	    121.88487477
      0.82368144	   5381.28680326	   1762.26897350	   1933.50757451	    122.98663433
      0.82399025	   5377.61927675	   1761.56251695	   1931.08261622	    124.02561219
      0.82429906	   5373.94050106	   1760.85482571	   1928.65488915	    125.00760103
      0.82460787	   5370.25014509	   1760.14589429	   1926.22436257	    125.93789537
      0.82491668	   5366.54787176	   1759.43571730	   1923.79100541	    126.82132911
      0.82522549	   5362.83333838	   1758.72428941	   1921.35478639	    127.66231123
      0.82553429	   5359.10619687	   1758.01160535	   1918.91567411	    128.46485970
      0.82584310	   5355.36609417	   1757.29765990	   1916.47363707	    129.23263330
      0.82615191	   5351.61267266	   1756.58244791	   1914.02864379	    129.96896144
      0.82646072	   5347.84557061	   1755.86596426	   1911.58066283	    130.67687194
      0.82676953	   5344.06442272	   1755.14820386	   1909.12966285	    131.35911684
      0.82707834	   5340.26886073	   1754.42916166	   1906.67561267	    132.01819625
      0.82738714	   5336.45851404	   1753.70883267	   1904.21848127	    132.65638039
      0.82769595	   5332.63301047	   1752.98721188	   1901.75823784	    133.27572992
      0.82800476	   5328.79197698	   1752.26429433	   1899.29485184	    133.87811458
      0.82831357	   5324.93504053	   1751.54007507	   1896.82829296	    134.46523029
      0.82862238	   5321.06182897	   1750.81454918	   1894.35853118	    135.03861488
      0.82893118	   5317.17197195	   1750.08771173	   1891.88553678	    135.59966244
      0.82923999	   5313.26510190	   1749.35955781	   1889.40928035	    136.14963638
      0.82954880	   5309.34085505	   1748.63008254	   1886.92973279	    136.68968150
      0.82985761	   5305.39887244	   1747.89928102	   1884.44686533	    137.22083483
      0.83016642	   5301.43880102	   1747.16714835	   1881.96064953	    137.74403564
      0.83047523	   5297.46029466	   1746.43367966	   1879.47105729	    138.26013448
      0.83078403	   5293.46301523	   1745.69887006	   1876.97806084	    138.76990145
      0.83109284	   5289.44663368	   1744.96271466	   1874.48163272	    139.27403369
      0.83140165	   5285.41083101	   1744.22520857	   1871.98174584	    139.77316221
      0.83171046	   5281.35529930	   1743.48634689	   1869.47837340	    140.26785809
      0.83201927	   5277.27974264	   1742.74612473	   1866.97148896	    140.75863812
      0.83232808	   5273.18387802	   1742.00453717	   1864.46106636	    141.24596987
      0.83263688	   5269.06743612	   1741.26157930	   1861.94707977	    141.73027640
      0.83294569	   5264.93016215	   1740.51724618	   1859.42950365	    142.21194040
      0.83325450	   5260.77181640	   1739.77153288	   1856.90831276	    142.69130806
      0.83356331	   5256.59217491	   1739.02443444	   1854.38348215	    143.16869250
      0.83387212	   5252.39102994	   1738.27594589	   1851.85498713	    143.64437692
      0.83418092	   5248.16819034	   1737.52606224	   1849.32280329	    144.11861743
      0.83448973	   5243.92348190	   1736.77477850	   1846.78690645	    144.59164564
      0.83479854	   5239.65674750	   1736.02208963	   1844.24727269	    145.06367101
      0.83510735	   5235.36784727	   1735.26799060	   1841.70387832	    145.53488293
      0.83541616	   5231.05665858	   1734.51247633	   1839.15669985	    146.00545265
      0.83572497	   5226.72307597	   1733.75554176	   1836.60571403	    146.47553501
      0.83603377	   5222.36701100	   1732.99718175	   1834.05089777	    146.94527005
      0.83634258	   5217.98839201	   1732.23739117	   1831.49222817	    147.41478435
      0.83665139	   5213.58716383	   1731.47616487	   1828.92968252	    147.88419238
      0.83696020	   5209.16328736	   1730.71349764	   1826.36323823	    148.35359766
      0.83726901	   5204.71673918	   1729.94938425	   1823.79287290	    148.82309377
      0.83757782	   5200.24751103	   1729.18381946	   1821.21856421	    149.29276535
      0.83788662	   5195.75560928	   1728.41679798	   1818.64029001	    149.76268894
      0.83819543	   5191.24105435	   1727.64831447	   1816.05802821	    150.23293376
      0.83850424	   5186.70388010	   1726.87836359	   1813.47175685	    150.70356242
      0.83881305	   5182.14413323	   1726.10693992	   1810.88145402	    151.17463156
      0.83912186	   5177.56187255	   1725.33403805	   1808.28709791	    151.64619240
      0.83943067	   5172.95716837	   1724.55965248	   1805.68866674	    152.11829133
      0.83973947	   5168.33010182	   1723.78377770	   1803.08613880	    152.59097028
      0.84004828	   5163.68076412	   1723.00640815	   1800.47949238	    153.06426725
      0.84035709	   5159.00925596	   1722.22753823	   1797.86870583	    153.53821662
      0.84066590	   5154.31568676	   1721.44716226	   1795.25375747	    154.01284955
      0.84097471	   5149.60017405	   1720.66527457	   1792.63462566	    154.48819424
      0.84128351	   5144.86284279	   1719.88186938	   1790.01128871	    154.96427626
      0.84159232	   5140.10382474	   1719.09694090	   1787.38372493	    155.44111875
      0.84190113	   5135.32325780	   1718.31048328	   1784.75191258	    155.91874269
      0.84220994	   5130.52128545	   1717.52249060	   1782.11582990	    156.39716708
      0.84251875	   5125.69805611	   1716.73295691	   1779.47545503	    156.87640916
      0.84282756	   5120.85372261	   1715.94187618	   1776.83076609	    157.35648456
      0.84313636	   5115.98844163	   1715.14924232	   1774.18174111	    157.83740747
      0.84344517	   5111.10237317	   1714.35504921	   1771.52835801	    158.31919075
      0.84375398	   5106.19568006	   1713.55929064	   1768.87059465	    158.80184612
      0.84406279	   5101.26852747	   1712.76196034	   1766.20842877	    159.28538420
      0.84437160	   5096.32108247	   1711.96305199	   1763.54183800	    159.76981467
      0.84468041	   5091.35351360	   1711.16255920	   1760.87079984	    160.25514633
      0.84498921	   5086.36599044	   1710.36047551	   1758.19529166	    160.74138722
      0.84529802	   5081.35868327	   1709.55679438	   1755.51529070	    161.22854464
      0.84560683	   5076.33176266	   1708.75150923	   1752.83077405	    161.71662528
      0.84591564	   5071.28539915	   1707.94461337	   1750.14171863	    162.20563523
      0.84622445	   5066.21976295	   1707.13610007	   1747.44810121	    162.69558008
      0.84653325	   5061.13502361	   1706.32596252	   1744.74989838	    163.18646494
      0.84684206	   5056.03134974	   1705.51419382	   1742.04708655	    163.67829450
      0.84715087	   5050.90890881	   1704.70078700	   1739.33964194	    164.17107306
      0.84745968	   5045.76786681	   1703.88573502	   1736.62754058	    164.66480458
      0.84776849	   5040.60838812	   1703.06903075	   1733.91075830	    165.15949269
      0.84807730	   5035.43063525	   1702.25066700	   1731.18927071	    165.65514076
      0.84838610	   5030.23476866	   1701.43063646	   1728.46305320	    166.15175189
      0.84869491	   5025.02094659	   1700.60893177	   1725.73208095	    166.64932895
      0.84900372	   5019.78932490	   1699.78554548	   1722.99632889	    167.14787460
      0.84931253	   5014.54005693	   1698.96047005	   1720.25577173	    167.64739130
      0.84962134	   5009.27329335	   1698.13369784	   1717.51038393	    168.14788136
      0.84993015	   5003.98918204	   1697.30522114	   1714.76013968	    168.64934690
      0.85023895	   4998.68786800	   1696.47503215	   1712.00501293	    169.15178993
      0.85054776	   4993.36949323	   1695.64312296	   1709.24497737	    169.65521229
      0.85085657	   4988.03419666	   1694.80948560	   1706.48000641	    170.15961574
      0.85116538	   4982.68211405	   1693.97411197	   1703.71007316	    170.66500190
      0.85147419	   4977.31337796	   1693.13699389	   1700.93515050	    171.17137230
      0.85178299	   4971.92811764	   1692.29812311	   1698.15521096	    171.67872839
      0.85209180	   4966.52645903	   1691.45749125	   1695.37022680	    172.18707151
      0.85240061	   4961.10852466	   1690.61508983	   1692.58016999	    172.69640293
      0.85270942	   4955.67443367	   1689.77091029	   1689.78501218	    173.20672386
      0.85301823	   4950.22430175	   1688.92494397	   1686.98472468	    173.71803542
      0.85332704	   4944.75824110	   1688.07718210	   1684.17927851	    174.23033868
      0.85363584	   4939.27636045	   1687.22761579	   1681.36864435	    174.74363463
      0.85394465	   4933.77876503	   1686.37623607	   1678.55279255	    175.25792423
      0.85425346	   4928.26555655	   1685.52303387	   1675.73169310	    175.77320835
      0.85456227	   4922.73683321	   1684.66799998	   1672.90531566	    176.28948782
      0.85487108	   4917.19268971	   1683.81112512	   1670.07362954	    176.80676344
      0.85517989	   4911.63321723	   1682.95239987	   1667.23660367	    177.32503593
      0.85548869	   4906.05850347	   1682.09181472	   1664.39420664	    177.84430597
      0.85579750	   4900.46863262	   1681.22936004	   1661.54640663	    178.36457420
      0.85610631	   4894.86368543	   1680.36502609	   1658.69317148	    178.88584119
      0.85641512	   4889.24373917	   1679.49880301	   1655.83446862	    179.40810748
      0.85672393	   4883.60886771	   1678.63068083	   1652.97026508	    179.93137356
      0.85703274	   4877.95914148	   1677.76064947	   1650.10052750	    180.45563986
      0.85734154	   4872.29462756	   1676.88869873	   1647.22522213	    180.98090679
      0.85765035	   4866.61538965	   1676.01481827	   1644.34431476	    181.50717466
      0.85795916	   4860.92148813	   1675.13899766	   1641.45777080	    182.03444378
      0.85826797	   4855.21298009	   1674.26122633	   1638.56555521	    182.56271437
      0.85857678	   4849.48991935	   1673.38149361	   1635.66763252	    183.09198662
      0.85888558	   4843.75235648	   1672.49978867	   1632.76396682	    183.62226066
      0.85916329	   4838.58027484	   1671.70518653	   1630.14779138	    184.09998596
      0.85944100	   4833.39652985	   1670.90897158	   1627.52691456	    184.57852289
      0.85971871	   4828.20115893	   1670.11113688	   1624.90131013	    185.05786969
      0.85999642	   4822.99418852	   1669.31167394	   1622.27095050	    185.53802669
      0.86027413	   4817.77564524	   1668.51057455	   1619.63580801	    186.01899370
      0.86055184	   4812.54555322	   1667.70783030	   1616.99585463	    186.50077056
      0.86082954	   4807.30393472	   1666.90343274	   1614.35106202	    186.98335707
      0.86110725	   4802.05081006	   1666.09737332	   1611.70140149	    187.46675298
      0.86138496	   4796.78619764	   1665.28964341	   1609.04684402	    187.95095797
      0.86166267	   4791.51011394	   1664.48023427	   1606.38736025	    188.43597171
      0.86194038	   4786.22257362	   1663.66913711	   1603.72292046	    188.92179377
      0.86221809	   4780.92358943	   1662.85634301	   1601.05349461	    189.40842369
      0.86249580	   4775.61317234	   1662.04184299	   1598.37905225	    189.89586095
      0.86277350	   4770.29133149	   1661.22562795	   1595.69956259	    190.38410496
      0.86305121	   4764.95807425	   1660.40768872	   1593.01499447	    190.87315507
      0.86332892	   4759.61340621	   1659.58801603	   1590.32531635	    191.36301056
      0.86360663	   4754.25733123	   1658.76660052	   1587.63049628	    191.85367066
      0.86388434	   4748.88985146	   1657.94343273	   1584.93050196	    192.34513449
      0.86416205	   4743.51096734	   1657.11850311	   1582.22530063	    192.83740113
      0.86443976	   4738.12067765	   1656.29180201	   1579.51485919	    193.33046957
      0.86471746	   4732.71897951	   1655.46331968	   1576.79914407	    193.82433871
      0.86499517	   4727.30586839	   1654.63304628	   1574.07812130	    194.31900736
      0.86527288	   4721.88133818	   1653.80097187	   1571.35175649	    194.81447425
      0.86555059	   4716.44538115	   1652.96708641	   1568.62001478	    195.31073803
      0.86582830	   4710.99798801	   1652.13137975	   1565.88286089	    195.80779722
      0.86610601	   4705.53914791	   1651.29384165	   1563.14025907	    196.30565025
      0.86638372	   4700.06884848	   1650.45446177	   1560.39217312	    196.80429545
      0.86666142	   4694.58707582	   1649.61322967	   1557.63856634	    197.30373104
      0.86693913	   4689.09381455	   1648.77013478	   1554.87940158	    197.80395509
      0.86721684	   4683.58904779	   1647.92516645	   1552.11464115	    198.30496559
      0.86749455	   4678.07275723	   1647.07831393	   1549.34424691	    198.80676038
      0.86777226	   4672.54492308	   1646.22956634	   1546.56818017	    199.30933715
      0.86804997	   4667.00552418	   1645.37891271	   1543.78640172	    199.81269347
      0.86832768	   4661.45453790	   1644.52634196	   1540.99887182	    200.31682676
      0.86860538	   4655.89194027	   1643.67184289	   1538.20555019	    200.82173429
      0.86888309	   4650.31770591	   1642.81540421	   1535.40639597	    201.32741313
      0.86916080	   4644.73180810	   1641.95701449	   1532.60136775	    201.83386022
      0.86943851	   4639.13421878	   1641.09666222	   1529.79042352	    202.34107232
      0.86971622	   4633.52490853	   1640.23433575	   1526.97352068	    202.84904597
      0.86999393	   4627.90384666	   1639.37002332	   1524.15061601	    203.35777755
      0.87027164	   4622.27100114	   1638.50371308	   1521.32166569	    203.86726321
      0.87054935	   4616.62633867	   1637.63539304	   1518.48662523	    204.37749890
      0.87082705	   4610.96982469	   1636.76505109	   1515.64544951	    204.88848033
      0.87110476	   4605.30142336	   1635.89267502	   1512.79809271	    205.40020298
      0.87138247	   4599.62109758	   1635.01825248	   1509.94450836	    205.91266208
      0.87166018	   4593.92880906	   1634.14177101	   1507.08464926	    206.42585261
      0.87193789	   4588.22451824	   1633.26321804	   1504.21846751	    206.93976925
      0.87221560	   4582.50818437	   1632.38258086	   1501.34591444	    207.45440642
      0.87249331	   4576.77976549	   1631.49984664	   1498.46694067	    207.96975822
      0.87277101	   4571.03921846	   1630.61500243	   1495.58149600	    208.48581843
      0.87304872	   4565.28649895	   1629.72803515	   1492.68952946	    209.00258052
      0.87332643	   4559.52156145	   1628.83893159	   1489.79098926	    209.52003759
      0.87360414	   4553.74435931	   1627.94767842	   1486.88582276	    210.03818237
      0.87388185	   4547.95484470	   1627.05426217	   1483.97397647	    210.55700723
      0.87415956	   4542.15296867	   1626.15866925	   1481.05539601	    211.07650410
      0.87443727	   4536.33868113	   1625.26088592	   1478.13002610	    211.59666452
      0.87471497	   4530.51193084	   1624.36089834	   1475.19781053	    212.11747955
      0.87499268	   4524.67266546	   1623.45869250	   1472.25869211	    212.63893980
      0.87527039	   4518.82083153	   1622.55425426	   1469.31261267	    213.16103538
      0.87554810	   4512.95637449	   1621.64756937	   1466.35951306	    213.68375589
      0.87582581	   4507.07923865	   1620.73862340	   1463.39933303	    214.20709038
      0.87610352	   4501.18936725	   1619.82740182	   1460.43201130	    214.73102733
      0.87638123	   4495.28670245	   1618.91388993	   1457.45748547	    215.25555460
      0.87665893	   4489.37118529	   1617.99807290	   1454.47569200	    215.78065946
      0.87693664	   4483.44275576	   1617.07993575	   1451.48656616	    216.30632848
      0.87721435	   4477.50135275	   1616.15946336	   1448.49004205	    216.83254756
      0.87749206	   4471.54691410	   1615.23664045	   1445.48605248	    217.35930185
      0.87776977	   4465.57937656	   1614.31145162	   1442.47452901	    217.88657576
      0.87804748	   4459.59867583	   1613.38388128	   1439.45540186	    218.41435288
      0.87832519	   4453.60474655	   1612.45391372	   1436.42859986	    218.94261596
      0.87860289	   4447.59752228	   1611.52153307	   1433.39405047	    219.47134690
      0.87888060	   4441.57693555	   1610.58672328	   1430.35167967	    220.00052663
      0.87915831	   4435.54291779	   1609.64946819	   1427.30141191	    220.53013516
      0.87943602	   4429.49539943	   1608.70975143	   1424.24317013	    221.06015148
      0.87971373	   4423.43430980	   1607.76755651	   1421.17687562	    221.59055354
      0.87999144	   4417.35957720	   1606.82286676	   1418.10244803	    222.12131817
      0.88026915	   4411.27112888	   1605.87566535	   1415.01980529	    222.65242109
      0.88054685	   4405.16889101	   1604.92593528	   1411.92886352	    223.18383684
      0.88082456	   4399.05278875	   1603.97365939	   1408.82953704	    223.71553870
      0.88110227	   4392.92274615	   1603.01882036	   1405.72173823	    224.24749871
      0.88137998	   4386.77868625	   1602.06140068	   1402.60537751	    224.77968758
      0.88165769	   4380.62053102	   1601.10138267	   1399.48036324	    225.31207468
      0.88190751	   4375.06863591	   1600.23552977	   1396.66167328	    225.79114445
      0.88215733	   4369.50520722	   1599.36754582	   1393.83583416	    226.27032565
      0.88240716	   4363.93019067	   1598.49741841	   1391.00277525	    226.74959174
      0.88265698	   4358.34352638	   1597.62513415	   1388.16242373	    227.22891653
      0.88290680	   4352.74515395	   1596.75067957	   1385.31470523	    227.70827280
      0.88315662	   4347.13501226	   1595.87404109	   1382.45954369	    228.18763235
      0.88340645	   4341.51303951	   1594.99520500	   1379.59686139	    228.66696595
      0.88365627	   4335.87917319	   1594.11415770	   1376.72657884	    229.14624341
      0.88390609	   4330.23335006	   1593.23088602	   1373.84861470	    229.62543354
      0.88415592	   4324.57550620	   1592.34537672	   1370.96288580	    230.10450415
      0.88440574	   4318.90557694	   1591.45761644	   1368.06930697	    230.58342212
      0.88465556	   4313.22349693	   1590.56759173	   1365.16779103	    231.06215338
      0.88490538	   4307.52920007	   1589.67528899	   1362.25824873	    231.54066295
      0.88515521	   4301.82261955	   1588.78069450	   1359.34058862	    232.01891504
      0.88540503	   4296.10368783	   1587.88379444	   1356.41471703	    232.49687302
      0.88565485	   4290.37233666	   1586.98457485	   1353.48053795	    232.97449955
      0.88590468	   4284.62849702	   1586.08302165	   1350.53795294	    233.45175664
      0.88615450	   4278.87209917	   1585.17912063	   1347.58686109	    233.92860573
      0.88640432	   4273.10307263	   1584.27285747	   1344.62715886	    234.40500780
      0.88665414	   4267.32134618	   1583.36421771	   1341.65874006	    234.88092347
      0.88690397	   4261.52684783	   1582.45318675	   1338.68149567	    235.35631316
      0.88715379	   4255.71950486	   1581.53974988	   1335.69531378	    235.83113718
      0.88740361	   4249.89924377	   1580.62389225	   1332.70007951	    236.30535592
      0.88765343	   4244.06599032	   1579.70559889	   1329.69567482	    236.77892999
      0.88790326	   4238.21966948	   1578.78485467	   1326.68197846	    237.25182040
      0.88815308	   4232.36020546	   1577.86164435	   1323.65886581	    237.72398872
      0.88840290	   4226.48752170	   1576.93595255	   1320.62620877	    238.19539730
      0.88865273	   4220.60154084	   1576.00776374	   1317.58387564	    238.66600941
      0.88890255	   4214.70218476	   1575.07706228	   1314.53173093	    239.13578950
      0.88915237	   4208.78937452	   1574.14383234	   1311.46963530	    239.60470334
      0.88940219	   4202.86303042	   1573.20805801	   1308.39744535	    240.07271821
      0.88965202	   4196.92307192	   1572.26972320	   1305.31501346	    240.53980314
      0.88990184	   4190.96941771	   1571.32881169	   1302.22218770	    241.00592905
      0.89015166	   4185.00198566	   1570.38530712	   1299.11881161	    241.47106891
      0.89040149	   4179.02069281	   1569.43919296	   1296.00472403	    241.93519793
      0.89065131	   4173.02545540	   1568.49045256	   1292.87975897	    242.39829371
      0.89090113	   4167.01618884	   1567.53906912	   1289.74374540	    242.86033633
      0.89115095	   4160.99280771	   1566.58502568	   1286.59650705	    243.32130847
      0.89140078	   4154.95522577	   1565.62830514	   1283.43786228	    243.78119554
      0.89165060	   4148.90335591	   1564.66889024	   1280.26762381	    244.23998569
      0.89190042	   4142.83711021	   1563.70676357	   1277.08559859	    244.69766990
      0.89215025	   4136.75639989	   1562.74190758	   1273.89158757	    245.15424197
      0.89240007	   4130.66113531	   1561.77430454	   1270.68538549	    245.60969856
      0.89264989	   4124.55122597	   1560.80393659	   1267.46678067	    246.06403915
      0.89289971	   4118.42658052	   1559.83078569	   1264.23555482	    246.51726598
      0.89314954	   4112.28710674	   1558.85483365	   1260.99148283	    246.96938404
      0.89339936	   4106.13271152	   1557.87606214	   1257.73433253	    247.42040095
      0.89364918	   4099.96330090	   1556.89445263	   1254.46386450	    247.87032690
      0.89389900	   4093.77878001	   1555.90998646	   1251.17983187	    248.31917450
      0.89414883	   4087.57905310	   1554.92264479	   1247.88198009	    248.76695871
      0.89439865	   4081.36402353	   1553.93240863	   1244.57004676	    249.21369668
      0.89464847	   4075.13359375	   1552.93925879	   1241.24376142	    249.65940760
      0.89489830	   4068.88766533	   1551.94317597	   1237.90284536	    250.10411259
      0.89514812	   4062.62613889	   1550.94414064	   1234.54701148	    250.54783452
      0.89539794	   4056.34891417	   1549.94213314	   1231.17596408	    250.99059788
      0.89564776	   4050.05588996	   1548.93713362	   1227.78939879	    251.43242858
      0.89589759	   4043.74696415	   1547.92912206	   1224.38700240	    251.87335387
      0.89614741	   4037.42203367	   1546.91807828	   1220.96845276	    252.31340213
      0.89639723	   4031.08099452	   1545.90398190	   1217.53341877	    252.75260273
      0.89664706	   4024.72374175	   1544.88681238	   1214.08156028	    253.19098592
      0.89689688	   4018.35016947	   1543.86654899	   1210.61252812	    253.62858265
      0.89714670	   4011.96017082	   1542.84317084	   1207.12596415	    254.06542445
      0.89739652	   4005.55363797	   1541.81665683	   1203.62150133	    254.50154332
      0.89764635	   3999.13046212	   1540.78698569	   1200.09876386	    254.93697158
      0.89789617	   3992.69053351	   1539.75413597	   1196.55736738	    255.37174179
      0.89814599	   3986.23374135	   1538.71808603	   1192.99691922	    255.80588663
      0.89839581	   3979.75997390	   1537.67881404	   1189.41701873	    256.23943877
      0.89864564	   3973.26911840	   1536.63629797	   1185.81725764	    256.67243086
      0.89889546	   3966.76106108	   1535.59051563	   1182.19722057	    257.10489535
      0.89914528	   3960.23568714	   1534.54144461	   1178.55648555	    257.53686450
      0.89939511	   3953.69288078	   1533.48906230	   1174.89462466	    257.96837024
      0.89964493	   3947.13252515	   1532.43334591	   1171.21120477	    258.39944417
      0.89989475	   3940.55450237	   1531.37427246	   1167.50578833	    258.83011747
      0.90014457	   3933.95869349	   1530.31181874	   1163.77793430	    259.26042085
      0.90039440	   3927.34497850	   1529.24596136	   1160.02719913	    259.69038452
      0.90064422	   3920.71323635	   1528.17667673	   1156.25313790	    260.12003815
      0.90089404	   3914.06334487	   1527.10394103	   1152.45530546	    260.54941085
      0.90114387	   3907.39518082	   1526.02773026	   1148.63325778	    260.97853109
      0.90139369	   3900.70861985	   1524.94802019	   1144.78655329	    261.40742677
      0.90164351	   3894.00353650	   1523.86478640	   1140.91475431	    261.83612511
      0.90189333	   3887.27980419	   1522.77800423	   1137.01742864	    262.26465269
      0.90214316	   3880.53729520	   1521.68764881	   1133.09415112	    262.69303543
      0.90239298	   3873.77588063	   1520.59369508	   1129.14450528	    263.12129856
      0.90264280	   3866.99543047	   1519.49611772	   1125.16808505	    263.54946664
      0.90289262	   3860.19581349	   1518.39489122	   1121.16449651	    263.97756356
      0.90314245	   3853.37689727	   1517.28998982	   1117.13335956	    264.40561252
      0.90339227	   3846.53854821	   1516.18138754	   1113.07430974	    264.83363605
      0.90364209	   3839.68063145	   1515.06905818	   1108.98699994	    265.26165600
      0.90389192	   3832.80301090	   1513.95297530	   1104.87110205	    265.68969356
      0.90414174	   3825.90554923	   1512.83311223	   1100.72630869	    266.11776927
      0.90439156	   3818.98810781	   1511.70944204	   1096.55233472	    266.54590300
      0.90464138	   3812.05054672	   1510.58193759	   1092.34891880	    266.97411402
      0.90489121	   3805.09272471	   1509.45057148	   1088.11582478	    267.40242093
      0.90514103	   3798.11449923	   1508.31531606	   1083.85284300	    267.83084174
      0.90536584	   3791.81748980	   1507.29039371	   1079.99104061	    268.21647269
      0.90559064	   3785.50373219	   1506.26227817	   1076.10477540	    268.60222342
      0.90581545	   3779.17312333	   1505.23094945	   1072.19395459	    268.98810475
      0.90604026	   3772.82555580	   1504.19638673	   1068.25850475	    269.37412812
      0.90626506	   3766.46092100	   1503.15856902	   1064.29837264	    269.76030471
      0.90648987	   3760.07910932	   1502.11747512	   1060.31352560	    270.14664532
      0.90671468	   3753.68001018	   1501.07308368	   1056.30395175	    270.53316044
      0.90693948	   3747.26351194	   1500.02537316	   1052.26966012	    270.91986020
      0.90716429	   3740.82950191	   1498.97432182	   1048.21068073	    271.30675442
      0.90738909	   3734.37786625	   1497.91990777	   1044.12706457	    271.69385260
      0.90761390	   3727.90849003	   1496.86210890	   1040.01888349	    272.08116394
      0.90783871	   3721.42125717	   1495.80090294	   1035.88623003	    272.46869732
      0.90806351	   3714.91605046	   1494.73626742	   1031.72921718	    272.85646136
      0.90828832	   3708.39275149	   1493.66817966	   1027.54797804	    273.24446437
      0.90851313	   3701.85124069	   1492.59661680	   1023.34266545	    273.63271440
      0.90873793	   3695.29139725	   1491.52155577	   1019.11345153	    274.02121924
      0.90896274	   3688.71309919	   1490.44297332	   1014.86052717	    274.40998641
      0.90918755	   3682.11622323	   1489.36084596	   1010.58410146	    274.79902319
      0.90941235	   3675.50064487	   1488.27515001	   1006.28440108	    275.18833661
      0.90963716	   3668.86623832	   1487.18586159	   1001.96166959	    275.57793349
      0.90986197	   3662.21287648	   1486.09295658	    997.61616677	    275.96782039
      0.91008677	   3655.54043094	   1484.99641065	    993.24816779	    276.35800368
      0.91031158	   3648.84877196	   1483.89619926	    988.85796245	    276.74848950
      0.91053639	   3642.13776841	   1482.79229762	    984.44585428	    277.13928379
      0.91076119	   3635.40728782	   1481.68468074	    980.01215972	    277.53039231
      0.91098600	   3628.65719630	   1480.57332338	    975.55720711	    277.92182059
      0.91121081	   3621.88735852	   1479.45820007	    971.08133580	    278.31357401
      0.91143561	   3615.09763774	   1478.33928508	    966.58489508	    278.70565776
      0.91166042	   3608.28789573	   1477.21655247	    962.06824320	    279.09807685
      0.91188523	   3601.45799278	   1476.08997602	    957.53174622	    279.49083613
      0.91211003	   3594.60778769	   1474.95952928	    952.97577694	    279.88394029
      0.91233484	   3587.73713771	   1473.82518554	    948.40071374	    280.27739385
      0.91255964	   3580.84589853	   1472.68691781	    943.80693933	    280.67120119
      0.91278445	   3573.93392430	   1471.54469886	    939.19483953	    281.06536656
      0.91300926	   3567.00106755	   1470.39850117	    934.56480197	    281.45989402
      0.91323406	   3560.04717918	   1469.24829696	    929.91721474	    281.85478754
      0.91345887	   3553.07210848	   1468.09405817	    925.25246497	    282.25005094
      0.91368368	   3546.07570306	   1466.93575644	    920.57093744	    282.64568791
      0.91390848	   3539.05780884	   1465.77336315	    915.87301299	    283.04170201
      0.91413329	   3532.01827005	   1464.60684937	    911.15906703	    283.43809669
      0.91435810	   3524.95692917	   1463.43618586	    906.42946789	    283.83487529
      0.91458290	   3517.87362694	   1462.26134310	    901.68457517	    284.23204100
      0.91480771	   3510.76820233	   1461.08229125	    896.92473800	    284.62959694
      0.91503252	   3503.64049250	   1459.89900015	    892.15029326	    285.02754609
      0.91525732	   3496.49033281	   1458.71143934	    887.36156379	    285.42589136
      0.91548213	   3489.31755677	   1457.51957801	    882.55885652	    285.82463554
      0.91570694	   3482.12199603	   1456.32338505	    877.74246056	    286.22378129
      0.91593174	   3474.90348036	   1455.12282898	    872.91264532	    286.62333123
      0.91615655	   3467.66183762	   1453.91787801	    868.06965853	    287.02328785
      0.91638136	   3460.39689377	   1452.70849997	    863.21372441	    287.42365354
      0.91660616	   3453.10847281	   1451.49466238	    858.34504165	    287.82443062
      0.91683097	   3445.79639678	   1450.27633235	    853.46378167	    288.22562131
      0.91705578	   3438.46048572	   1449.05347666	    848.57008672	    288.62722774
      0.91728058	   3431.10055771	   1447.82606170	    843.66406821	    289.02925196
      0.91750539	   3423.71642877	   1446.59405349	    838.74580507	    289.43169592
      0.91773019	   3416.30791290	   1445.35741767	    833.81534231	    289.83456150
      0.91795500	   3408.87482204	   1444.11611947	    828.87268965	    290.23785048
      0.91817981	   3401.41696606	   1442.87012373	    823.91782045	    290.64156458
      0.91840461	   3393.93415274	   1441.61939490	    818.95067077	    291.04570540
      0.91862942	   3386.42618774	   1440.36389699	    813.97113874	    291.45027449
      0.91885423	   3378.89287461	   1439.10359360	    808.97908418	    291.85527329
      0.91907903	   3371.33401476	   1437.83844791	    803.97432854	    292.26070319
      0.91930384	   3363.74940744	   1436.56842267	    798.95665511	    292.66656547
      0.91952865	   3356.13884973	   1435.29348017	    793.92580968	    293.07286133
      0.91975345	   3348.50213652	   1434.01358225	    788.88150146	    293.47959189
      0.91997826	   3340.83906053	   1432.72869031	    783.82340443	    293.88675819
      0.92020307	   3333.14941222	   1431.43876528	    778.75115899	    294.29436118
      0.92042787	   3325.43297986	   1430.14376759	    773.66437410	    294.70240173
      0.92065268	   3317.68954945	   1428.84365721	    768.56262964	    295.11088062
      0.92087749	   3309.91890476	   1427.53839363	    763.44547922	    295.51979855
      0.92110229	   3302.12082726	   1426.22793580	    758.31245321	    295.92915613
      0.92132710	   3294.29509614	   1424.91224218	    753.16306219	    296.33895388
      0.92155191	   3286.44148831	   1423.59127073	    747.99680049	    296.74919223
      0.92177671	   3278.55977833	   1422.26497884	    742.81315011	    297.15987153
      0.92200152	   3270.64973844	   1420.93332339	    737.61158462	    297.57099205
      0.92222633	   3262.71113853	   1419.59626069	    732.39157336	    297.98255396
      0.92245113	   3254.74374611	   1418.25374651	    727.15258557	    298.39455734
      0.92267594	   3246.74732632	   1416.90573603	    721.89409460	    298.80700217
      0.92290074	   3238.72164186	   1415.55218385	    716.61558204	    299.21988838
      0.92312555	   3230.66645304	   1414.19304397	    711.31654178	    299.63321578
      0.92335036	   3222.58151770	   1412.82826978	    705.99648393	    300.04698409
      0.92357516	   3214.46659121	   1411.45781408	    700.65493855	    300.46119296
      0.92377745	   3207.13894800	   1410.21978340	    695.82988233	    300.83427293
      0.92397973	   3199.78663733	   1408.97707804	    690.98675971	    301.20770993
      0.92418201	   3192.40947883	   1407.72966279	    686.12528343	    301.58150260
      0.92438429	   3185.00728784	   1406.47750154	    681.24518673	    301.95565032
      0.92458657	   3177.57987759	   1405.22055766	    676.34622505	    302.33015250
      0.92478885	   3170.12705956	   1403.95879404	    671.42817726	    302.70500856
      0.92499113	   3162.64864349	   1402.69217313	    666.49084678	    303.08021783
      0.92519341	   3155.14443734	   1401.42065686	    661.53406239	    303.45577960
      0.92539569	   3147.61424733	   1400.14420669	    656.55767894	    303.83169314
      0.92559797	   3140.05787788	   1398.86278357	    651.56157779	    304.20795762
      0.92580025	   3132.47513160	   1397.57634796	    646.54567006	    304.58457221
      0.92600253	   3124.86580925	   1396.28485978	    641.51013540	    304.96153601
      0.92620482	   3117.22970977	   1394.98827839	    636.45558659	    305.33884810
      0.92640710	   3109.56663013	   1393.68656265	    631.38267634	    305.71650750
      0.92660938	   3101.87636537	   1392.37967081	    626.29205459	    306.09451322
      0.92681166	   3094.15870852	   1391.06756058	    621.18436908	    306.47286424
      0.92701394	   3086.41345060	   1389.75018904	    616.06026590	    306.85155954
      0.92721622	   3078.64038054	   1388.42751269	    610.92038995	    307.23059804
      0.92741850	   3070.83928517	   1387.09948741	    605.76538549	    307.60997868
      0.92762078	   3063.00994922	   1385.76606844	    600.59589649	    307.98970037
      0.92782306	   3055.15215524	   1384.42721035	    595.41256706	    308.36976203
      0.92802534	   3047.26568360	   1383.08286707	    590.21604173	    308.75016256
      0.92822762	   3039.35031245	   1381.73299182	    585.00696579	    309.13090087
      0.92842991	   3031.40581771	   1380.37753714	    579.78598536	    309.51197588
      0.92863219	   3023.43197300	   1379.01645481	    574.55374758	    309.89338650
      0.92883447	   3015.42854967	   1377.64969590	    569.31090059	    310.27513168
      0.92903675	   3007.39531671	   1376.27721070	    564.05809342	    310.65721035
      0.92923903	   2999.33204079	   1374.89894873	    558.79597582	    311.03962152
      0.92944131	   2991.23848615	   1373.51485867	    553.52519788	    311.42236417
      0.92964359	   2983.11441467	   1372.12488841	    548.24640963	    311.80543736
      0.92984587	   2974.95958574	   1370.72898496	    542.96025998	    312.18884017
      0.93004815	   2966.77375632	   1369.32709448	    537.66739758	    312.57257173
      0.93025043	   2958.55668086	   1367.91916219	    532.36846754	    312.95663123
      0.93045271	   2950.30811128	   1366.50513242	    527.06411194	    313.34101792
      0.93065499	   2942.02779697	   1365.08494850	    521.75496817	    313.72573112
      0.93085728	   2933.71548471	   1363.65855282	    516.44166755	    314.11077023
      0.93105956	   2925.37091868	   1362.22588673	    511.12483374	    314.49613474
      0.93126184	   2916.99384045	   1360.78689052	    505.80508099	    314.88182424
      0.93146412	   2908.58398889	   1359.34150343	    500.48301229	    315.26783842
      0.93166640	   2900.14110019	   1357.88966357	    495.15921730	    315.65417711
      0.93186868	   2891.66490781	   1356.43130790	    489.83427019	    316.04084024
      0.93207096	   2883.15514244	   1354.96637220	    484.50872743	    316.42782792
      0.93227324	   2874.61153201	   1353.49479102	    479.18312538	    316.81514040
      0.93247552	   2866.03380162	   1352.01649765	    473.85797793	    317.20277810
      0.93267780	   2857.42167350	   1350.53142407	    468.53377409	    317.59074165
      0.93288008	   2848.77486703	   1349.03950091	    463.21097558	    317.97903188
      0.93308237	   2840.09309865	   1347.54065740	    457.89001451	    318.36764984
      0.93328465	   2831.37608185	   1346.03482131	    452.57129112	    318.75659682
      0.93348693	   2822.62352713	   1344.52191894	    447.25517168	    319.14587440
      0.93368921	   2813.83514135	   1343.00187495	    441.94198633	    319.53458686
      0.93389149	   2805.01062476	   1341.47461216	    436.63202569	    319.92018851
      0.93409377	   2796.14967328	   1339.94005173	    431.32554043	    320.30274417
      0.93429605	   2787.25198101	   1338.39811326	    426.02274155	    320.68248382
      0.93449833	   2778.31723916	   1336.84871457	    420.72379938	    321.05962129
      0.93470061	   2769.34513588	   1335.29177158	    415.42884308	    321.43435556
      0.93488209	   2761.26372712	   1333.88846361	    410.68191727	    321.76865601
      0.93506357	   2753.15176033	   1332.47895007	    405.93830578	    322.10129739
      0.93524504	   2745.00900626	   1331.06316655	    401.19801805	    322.43239632
      0.93542652	   2736.83523147	   1329.64104689	    396.46103759	    322.76206291
      0.93560800	   2728.63019986	   1328.21252337	    391.72732300	    323.09040081
      0.93578947	   2720.39367298	   1326.77752678	    386.99680894	    323.41750760
      0.93597095	   2712.12541003	   1325.33598630	    382.26940730	    323.74347519
      0.93615243	   2703.82516777	   1323.88782950	    377.54500848	    324.06839029
      0.93633391	   2695.49270054	   1322.43298225	    372.82348288	    324.39233477
      0.93651538	   2687.12776013	   1320.97136865	    368.10468250	    324.71538608
      0.93669686	   2678.73009571	   1319.50291098	    363.38844263	    325.03761763
      0.93687834	   2670.29945379	   1318.02752961	    358.67458366	    325.35909907
      0.93705981	   2661.83557808	   1316.54514291	    353.96291303	    325.67989671
      0.93724129	   2653.33820941	   1315.05566719	    349.25322713	    326.00007378
      0.93742277	   2644.80708565	   1313.55901661	    344.54531333	    326.31969075
      0.93760425	   2636.24194156	   1312.05510304	    339.83895199	    326.63880565
      0.93778572	   2627.64250868	   1310.54383605	    335.13391850	    326.95747430
      0.93796720	   2619.00851517	   1309.02512270	    330.42998533	    327.27575063
      0.93814868	   2610.33968570	   1307.49886750	    325.72692397	    327.59368691
      0.93833015	   2601.63574125	   1305.96497229	    321.02450696	    327.91133402
      0.93851163	   2592.89639894	   1304.42333607	    316.32250976	    328.22874169
      0.93869311	   2584.12137184	   1302.87385491	    311.62071262	    328.54595878
      0.93887459	   2575.31036877	   1301.31642177	    306.91890240	    328.86303350
      0.93905606	   2566.46309400	   1299.75092642	    302.21687423	    329.18001367
      0.93923754	   2557.57924710	   1298.17725519	    297.51443321	    329.49694694
      0.93941902	   2548.65852256	   1296.59529087	    292.81139596	    329.81388108
      0.93960049	   2539.70060957	   1295.00491252	    288.10759207	    330.13086414
      0.93978197	   2530.70519163	   1293.40599526	    283.40286555	    330.44794481
      0.93996345	   2521.67194622	   1291.79841008	    278.69707608	    330.76517255
      0.94014493	   2512.60054444	   1290.18202365	    273.99010033	    331.08259793
      0.94030818	   2504.40688963	   1288.72026307	    269.75452920	    331.36836949
      0.94047144	   2496.18183081	   1287.25116382	    265.51784881	    331.65438266
      0.94063470	   2487.92511541	   1285.77461924	    261.28000901	    331.94067693
      0.94079796	   2479.63648403	   1284.29051896	    257.04097307	    332.22729359
      0.94096122	   2471.31567118	   1282.79874892	    252.80071842	    332.51427560
      0.94112448	   2462.96240522	   1281.29919127	    248.55923714	    332.80166765
      0.94128774	   2454.57640804	   1279.79172418	    244.31653654	    333.08951631
      0.94145100	   2446.15739466	   1278.27622165	    240.07263963	    333.37787024
      0.94161426	   2437.70507282	   1276.75255333	    235.82758557	    333.66678033
      0.94177752	   2429.21914247	   1275.22058428	    231.58143016	    333.95629995
      0.94194078	   2420.69929532	   1273.68017477	    227.33424628	    334.24648511
      0.94210404	   2412.14521425	   1272.13118005	    223.08612433	    334.53739468
      0.94226730	   2403.55657281	   1270.57345008	    218.83717273	    334.82909063
      0.94243056	   2394.93303457	   1269.00682930	    214.58751831	    335.12163822
      0.94259382	   2386.27425247	   1267.43115635	    210.33730686	    335.41510626
      0.94275708	   2377.57986819	   1265.84626378	    206.08670357	    335.70956731
      0.94292034	   2368.84951139	   1264.25197780	    201.83589359	    336.00509799
      0.94308360	   2360.08279899	   1262.64811792	    197.58508254	    336.30177917
      0.94324686	   2351.27933430	   1261.03449669	    193.33449715	    336.59969626
      0.94341012	   2342.43870623	   1259.41091933	    189.08438587	    336.89893949
      0.94355596	   2334.50975958	   1257.95202303	    185.28845834	    337.16744613
      0.94370179	   2326.55050101	   1256.48487065	    181.49333334	    337.43715921
      0.94384763	   2318.56060653	   1255.00930755	    177.69923500	    337.70815332
      0.94399347	   2310.53973937	   1253.52517332	    173.90640302	    337.98050715
      0.94413930	   2302.48755033	   1252.03230176	    170.11509340	    338.25430344
      0.94428514	   2294.40367740	   1250.53052070	    166.32557907	    338.52962900
      0.94443098	   2286.28774516	   1249.01965180	    162.53815055	    338.80657491
      0.94457682	   2278.13936415	   1247.49951029	    158.75311681	    339.08523667
      0.94472265	   2269.95813012	   1245.96990480	    154.97080601	    339.36571433
      0.94486849	   2261.74362333	   1244.43063704	    151.19156653	    339.64811272
      0.94501433	   2253.49540781	   1242.88150164	    147.41576797	    339.93254157
      0.94516016	   2245.21303054	   1241.32228586	    143.64380235	    340.21911566
      0.94530600	   2236.89602065	   1239.75276937	    139.87608541	    340.50795504
      0.94545184	   2228.54388861	   1238.17272400	    136.11305808	    340.79918511
      0.94559767	   2220.15612531	   1236.58191350	    132.35518817	    341.09293682
      0.94574351	   2211.73220122	   1234.98009331	    128.60297220	    341.38934677
      0.94587386	   2204.17200092	   1233.53889193	    125.25452473	    341.65663749
      0.94600420	   2196.58206346	   1232.08850636	    121.91141340	    341.92627178
      0.94613455	   2188.96196711	   1230.62874450	    118.57406000	    342.19835870
      0.94626490	   2181.31127369	   1229.15940815	    115.24291067	    342.47301154
      0.94639524	   2173.62952871	   1227.68029308	    111.91843789	    342.75034770
      0.94652559	   2165.91626096	   1226.19118891	    108.60114229	    343.03048856
      0.94665594	   2158.17098196	   1224.69187903	    105.29155659	    343.31355961
      0.94678628	   2150.39318526	   1223.18214047	    101.99024628	    343.59969041
      0.94691663	   2142.58234576	   1221.66174380	     98.69781408	    343.88901465
      0.94704698	   2134.73791899	   1220.13045303	     95.41490320	    344.18167015
      0.94717732	   2126.85934032	   1218.58802546	     92.14220138	    344.47779892
      0.94730767	   2118.94602418	   1217.03421165	     88.88044551	    344.77754712
      0.94743802	   2110.99736322	   1215.46875529	     85.63042693	    345.08106508
      0.94756836	   2103.01272740	   1213.89139311	     82.39299742	    345.38850733
      0.94769871	   2094.99146308	   1212.30185479	     79.16907619	    345.70003252
      0.94782905	   2086.93289202	   1210.69986290	     75.95965784	    346.01580351
      0.94794564	   2079.69303492	   1209.25624031	     73.10228408	    346.30196523
      0.94806222	   2072.42224722	   1207.80221868	     70.25821034	    346.59177982
      0.94817880	   2065.11999077	   1206.33758497	     67.42834091	    346.88537172
      0.94829539	   2057.78570800	   1204.86212126	     64.61365591	    347.18286829
      0.94841197	   2050.41882187	   1203.37560477	     61.81522045	    347.48439956
      0.94852856	   2043.01873525	   1201.87780792	     59.03419518	    347.79009813
      0.94864514	   2035.58483019	   1200.36849826	     56.27184839	    348.10009921
      0.94876172	   2028.11646707	   1198.84743847	     53.52956988	    348.41454052
      0.94887831	   2020.61298367	   1197.31438628	     50.80888698	    348.73356233
      0.94899489	   2013.07369425	   1195.76909446	     48.11148312	    349.05730741
      0.94911147	   2005.49788849	   1194.21131079	     45.43921915	    349.38592106
      0.94922806	   1997.88483053	   1192.64077797	     42.79415812	    349.71955107
      0.94934464	   1990.23375777	   1191.05723362	     40.17859392	    350.05834775
      0.94946122	   1982.54387977	   1189.46041021	     37.59508438	    350.40246390
      0.94957781	   1974.81437705	   1187.85003498	     35.04648954	    350.75205487
      0.94969439	   1967.04439979	   1186.22582995	     32.53601570	    351.10727854
      0.94981097	   1959.23306657	   1184.58751176	     30.06726605	    351.46829534
      0.94992756	   1951.37946295	   1182.93479168	     27.64429832	    351.83526832
      0.95004414	   1943.48264014	   1181.26737549	     25.27168998	    352.20836314
      0.95016072	   1935.54161349	   1179.58496342	     22.95461082	    352.58774818
      0.95024780	   1929.58058656	   1178.31831270	     21.26362454	    352.87543429
      0.95033488	   1923.59294746	   1177.04278962	     19.60951281	    353.16711806
      0.95044326	   1916.10182012	   1175.44244341	     17.60664117	    353.53601967
      0.95055165	   1908.56724236	   1173.82772614	     15.67183078	    353.91158820
      0.95066003	   1900.98824604	   1172.19834914	     13.81212030	    354.29398458
      0.95076842	   1893.36387650	   1170.55402974	     12.03527836	    354.68335547
      0.95087681	   1885.69316152	   1168.89448507	     10.34979666	    355.07984348
      0.95098519	   1877.97510131	   1167.21943015	      8.76483127	    355.48359018
      0.95109358	   1870.20866478	   1165.52857730	      7.29006253	    355.89473712
      0.95120196	   1862.39278764	   1163.82163589	      5.93543762	    356.31342622
      0.95131035	   1854.52637106	   1162.09831220	      4.71075453	    356.73979993
      0.95141874	   1846.60828050	   1160.35830934	      3.62504772	    357.17400135
      0.95152712	   1838.63734463	   1158.60132709	      2.68575181	    357.61617439
      0.95163551	   1830.61235427	   1156.82706181	      1.89765375	    358.06646390
      0.95174389	   1822.53206139	   1155.03520631	      1.26170920	    358.52501582
      0.95185228	   1814.39517815	   1153.22544971	      0.77387835	    358.99197732
      0.95196066	   1806.20037597	   1151.39747727	      0.42421546	    359.46749698
      0.95206905	   1797.94628467	   1149.55097020	      0.19647698	    359.95172500
      0.95217744	   1789.63149168	   1147.68560546	      0.06845618	    360.44481339
      0.95228582	   1781.25454124	   1145.80105558	      0.01309815	    360.94691621
      0.95239421	   1772.81393365	   1143.89698833	      0.00024360	    361.45818986
      0.95250259	   1764.30812445	   1141.97306651	      0.00000002	    361.97879335
      0.95261098	   1755.73552358	   1140.02894759	      0.00000002	    362.50888866
      0.95271936	   1747.09449420	   1138.06428336	      0.00000002	    363.04864119
      0.95282775	   1738.38335148	   1136.07871954	      0.00000002	    363.59822013
      0.95293614	   1729.60036150	   1134.07189540	      0.00000002	    364.15779891
      0.95304452	   1720.74374038	   1132.04344344	      0.00000001	    364.72755555
      0.95315291	   1711.81165326	   1129.99298896	      0.00000001	    365.30767303
      0.95326129	   1702.80221343	   1127.92014968	      0.00000001	    365.89833973
      0.95336968	   1693.71348139	   1125.82453533	      0.00000001	    366.49974980
      0.95347807	   1684.54346298	   1123.70574717	      0.00000001	    367.11210360
      0.95358645	   1675.29011214	   1121.56337758	      0.00000001	    367.73560817
      0.95369484	   1665.95132440	   1119.39700955	      0.00000001	    368.37047768
      0.95380322	   1656.52493949	   1117.20621614	      0.00000001	    369.01693389
      0.95391161	   1647.00873936	   1114.99056000	      0.00000001	    369.67520670
      0.95401999	   1637.40044707	   1112.74959278	      0.00000001	    370.34553462
      0.95412838	   1627.69772552	   1110.48285456	      0.00000000	    371.02816534
      0.95423677	   1617.89817618	   1108.18987321	      0.00000000	    371.72335630
      0.95434515	   1607.99933774	   1105.87016379	      0.00000000	    372.43137524
      0.95445354	   1597.99868452	   1103.52322787	      0.00000000	    373.15250083
      0.95456192	   1587.89362487	   1101.14855282	      0.00000000	    373.88702329
      0.95463114	   1581.38504134	   1099.61740952	      0.00000000	    374.36316781
      0.95470035	   1574.83323815	   1098.07484273	      0.00000000	    374.84460004
      0.95504642	   1541.44619945	   1090.19534068	      0.00000000	    377.31939568
      0.95625245	   1418.09280679	   1060.76719121	      0.00000000	    386.37702385
      0.95745848	   1287.48771075	   1028.80592030	      0.00000000	    395.14896220
      0.95866452	   1154.51359699	    994.97538103	      0.00000000	    402.70562947
      0.96000372	   1009.56332888	    955.97458228	      0.00000000	    408.91405932
      0.96134292	    871.60215477	    916.21817989	      0.00000000	    412.29781038
      0.96251120	    758.31551757	    881.46787444	      0.00000000	    412.68938039
      0.96367948	    651.68648880	    847.08801423	     -0.00000000	    410.57757054
      0.96484775	    551.58065537	    813.44290022	      0.00000000	    405.92118324
      0.96601603	    458.05896381	    780.85012346	      0.00000025	    398.73364514
      0.96718430	    371.40738757	    749.58069730	      0.00000007	    389.08035717
      0.96835258	    292.03814843	    719.85846187	      0.00000002	    377.07302956
      0.96977663	    205.78155862	    685.97257113	      0.00000000	    359.46768650
      0.96991904	    197.81764961	    682.73403744	      0.00000000	    357.53881082
      0.96999024	    193.88196975	    681.12526943	      0.00000000	    356.56335215
      0.97034625	    174.67063612	    673.18716033	      0.00000000	    351.57756069
      0.97036554	    173.65202626	    672.76207418	      0.00000000	    351.30229367
      0.97046200	    168.59380348	    670.64448291	      0.00000000	    349.91819936
      0.97047200	    168.07272949	    670.42569383	      0.00000000	    349.77396871
      0.97048200	    167.55228229	    670.20704556	      0.00000000	    349.62960000
      0.97049200	    167.03246852	    669.98853969	      0.00000000	    349.48509172
      0.97050200	    166.51331909	    669.77018381	      0.00000000	    349.34043612
      0.97051200	    165.99491142	    669.55199700	      0.00000000	    349.19561345
      0.97052200	    165.47739101	    669.33401525	      0.00000000	    349.05058644
      0.97053200	    164.96099203	    669.11629652	      0.00000000	    348.90529503
      0.97054200	    164.44605707	    668.89892580	      0.00000000	    348.75965131
      0.97055200	    163.93305600	    668.68201978	      0.00000000	    348.61353471
      0.97056200	    163.42260377	    668.46573144	      0.00000000	    348.46678745
      0.97057200	    162.91547711	    668.25025425	      0.00000000	    348.31921036
      0.97058200	    162.41263015	    668.03582621	      0.00000000	    348.17055886
      0.97059200	    161.91520856	    667.82273351	      0.00000000	    348.02053949
      0.97060200	    161.42456232	    667.61131383	      0.00000000	    347.86880663
      0.97061200	    160.94225676	    667.40195924	      0.00000000	    347.71495985
      0.97062200	    160.47008176	    667.19511865	      0.00000000	    347.55854164
      0.97063445	    159.89934011	    666.94183520	      0.00000000	    347.35937854
      0.97064445	    159.45763361	    666.74257977	      0.00000000	    347.19521548
      0.97065445	    159.03348274	    666.54770581	      0.00000000	    347.02658723
      0.97066445	    158.62968059	    666.35791745	      0.00000000	    346.85278323
      0.97067445	    158.24925386	    666.17397852	      0.00000000	    346.67303466
      0.97068445	    157.89545557	    665.99671064	      0.00000000	    346.48651672
      0.97069445	    157.57175445	    665.82699064	      0.00000000	    346.29235172
      0.97070445	    157.28182104	    665.66574688	      0.00000000	    346.08961318
      0.97071445	    157.02951031	    665.51395475	      0.00000000	    345.87733078
      0.97072445	    156.81884097	    665.37263126	      0.00000000	    345.65449632
      0.97073445	    156.65397150	    665.24282867	      0.00000000	    345.42007051
      0.97074445	    156.53917317	    665.12562733	      0.00000000	    345.17299067
      0.97075445	    156.47880022	    665.02212770	      0.00000000	    344.91217911
      0.97076445	    156.47725763	    664.93344172	      0.00000000	    344.63655228
      0.97077445	    156.53896690	    664.86068356	      0.00000000	    344.34503039
      0.97078445	    156.66833022	    664.80495999	      0.00000000	    344.03654743
      0.97079445	    156.86969379	    664.76736041	      0.00000000	    343.71006144
      0.97080445	    157.14731061	    664.74894681	      0.00000000	    343.36456483
      0.97081664	    157.59475761	    664.75392978	      0.00000000	    342.91636283
      0.97082883	    158.16872190	    664.79069232	      0.00000000	    342.43685966
      0.97084346	    159.03425856	    664.87909116	      0.00000000	    341.81776915
      0.97086106	    160.34416930	    665.05272575	      0.00000000	    341.00746138
      0.97087866	    161.96247308	    665.30333059	      0.00000000	    340.12241910
      0.97089420	    163.65821807	    665.59094515	      0.00000000	    339.27684961
      0.97090974	    165.61083517	    665.94219290	      0.00000000	    338.37030522
      0.97092528	    167.82469316	    666.35787732	      0.00000000	    337.40245596
      0.97094083	    170.30202847	    666.83823893	      0.00000000	    336.37355479
      0.97095637	    173.04298957	    667.38297548	      0.00000000	    335.28441086
      0.97097191	    176.04573193	    667.99127586	      0.00000000	    334.13634877
      0.97098745	    179.30655584	    668.66186532	      0.00000000	    332.93115659
      0.97100299	    182.82007823	    669.39305902	      0.00000000	    331.67102590
      0.97101853	    186.57942923	    670.18282102	      0.00000000	    330.35848687
      0.97103408	    190.57646415	    671.02882574	      0.00000000	    328.99634150
      0.97104962	    194.80198208	    671.92851958	      0.00000000	    327.58759761
      0.97106516	    199.24594353	    672.87918037	      0.00000000	    326.13540569
      0.97108070	    203.89768047	    673.87797301	      0.00000000	    324.64300048
      0.97109624	    208.74609364	    674.92200022	      0.00000000	    323.11364834
      0.97111178	    213.77983324	    676.00834740	      0.00000000	    321.55060115
      0.97112732	    218.98746054	    677.13412138	      0.00000000	    319.95705709
      0.97114287	    224.35758893	    678.29648298	      0.00000000	    318.33612826
      0.97115841	    229.87900415	    679.49267341	      0.00000000	    316.69081484
      0.97117395	    235.54076399	    680.72003512	      0.00000000	    315.02398537
      0.97118949	    241.33227857	    681.97602743	      0.00000000	    313.33836243
      0.97120503	    247.24337265	    683.25823757	      0.00000000	    311.63651323
      0.97122057	    253.26433170	    684.56438777	      0.00000000	    309.92084426
      0.97123612	    259.38593364	    685.89233896	      0.00000000	    308.19359946
      0.97125166	    265.59946822	    687.24009165	      0.00000000	    306.45686121
      0.97126720	    271.89674578	    688.60578455	      0.00000000	    304.71255358
      0.97128274	    278.27009743	    689.98769142	      0.00000000	    302.96244732
      0.97129828	    284.71236802	    691.38421653	      0.00000000	    301.20816619
      0.97131382	    291.21690358	    692.79388910	      0.00000000	    299.45119415
      0.97132936	    297.77753440	    694.21535708	      0.00000000	    297.69288320
      0.97134491	    304.38855499	    695.64738042	      0.00000000	    295.93446151
      0.97136378	    312.47558271	    697.39864867	      0.00000000	    293.80089976
      0.97138265	    320.62056154	    699.16197172	      0.00000000	    291.67058934
      0.97140152	    328.81573799	    700.93570621	      0.00000000	    289.54509875
      0.97142039	    337.05413791	    702.71838618	      0.00000000	    287.42580468
      0.97143926	    345.32950253	    704.50870631	      0.00000000	    285.31391113
      0.97145813	    353.63622689	    706.30550610	      0.00000000	    283.21046721
      0.97147700	    361.96930107	    708.10775518	      0.00000000	    281.11638362
      0.97150035	    372.31130158	    710.34422160	      0.00000000	    278.53908659
      0.97152370	    382.67939369	    712.58612700	      0.00000000	    275.97858519
      0.97154705	    393.06713823	    714.83216976	      0.00000000	    273.43592066
      0.97157040	    403.46898158	    717.08123169	      0.00000000	    270.91194391
      0.97159868	    416.07839326	    719.80767389	      0.00000000	    267.88123439
      0.97162696	    428.69433970	    722.53570282	      0.00000000	    264.87988790
      0.97165524	    441.31088133	    725.26412169	      0.00000000	    261.90861019
      0.97168352	    453.92312863	    727.99193692	      0.00000000	    258.96790396
      0.97171795	    469.26745759	    731.31115219	      0.00000000	    255.42923489
      0.97175239	    484.59376968	    734.62704361	      0.00000000	    251.93671663
      0.97178682	    499.89764837	    737.93864161	      0.00000000	    248.49045727
      0.97182125	    515.17576932	    741.24517110	      0.00000000	    245.09038429
      0.97186361	    533.93245724	    745.30509380	      0.00000000	    240.97056115
      0.97190597	    552.64346158	    749.35550728	      0.00000000	    236.91970281
      0.97194833	    571.30701427	    753.39571747	      0.00000000	    232.93702515
      0.97199069	    589.92235046	    757.42519103	      0.00000000	    229.02162145
      0.97204442	    613.46486953	    762.52011831	      0.00000000	    224.15052320
      0.97209815	    636.93122269	    767.59648338	      0.00000000	    219.38391749
      0.97215188	    660.32382195	    772.65382365	      0.00000000	    214.71958246
      0.97221744	    688.77308980	    778.79874215	      0.00000000	    209.16322371
      0.97228300	    717.12356526	    784.91438670	      0.00000000	    203.75168445
      0.97234856	    745.38181141	    791.00044877	      0.00000000	    198.48090418
      0.97243274	    781.53815450	    798.77085739	      0.00000000	    191.91354906
      0.97251692	    817.56316102	    806.49187070	      0.00000000	    185.56343853
      0.97260110	    853.46335558	    814.16333908	      0.00000000	    179.42260985
      0.97270905	    899.32349290	    823.92936627	      0.00000000	    171.84106135
      0.97281701	    944.96628256	    833.61391186	      0.00000000	    164.57552604
      0.97292497	    990.35986257	    843.21722736	      0.00000000	    157.61110514
      0.97303293	   1035.45488315	    852.73970297	      0.00000000	    150.93353783
      0.97316462	   1089.97017343	    864.24764788	      0.00000000	    143.15602685
      0.97329632	   1143.81540972	    875.63717301	      0.00000000	    135.76133580
      0.97342802	   1196.85658771	    886.90959453	      0.00000000	    128.72674721
      0.97355972	   1248.97075271	    898.06639190	      0.00000000	    122.03045130
      0.97372644	   1313.45500932	    912.02647722	      0.00000000	    114.00605365
      0.97389316	   1376.14044145	    925.80742652	      0.00000000	    106.44912335
      0.97411526	   1456.70695443	    943.89420408	      0.00000000	     97.04105732
      0.97429836	   1520.55609716	    958.57798644	      0.00000000	     89.79623511
      0.97448146	   1582.10626890	    973.06227260	      0.00000000	     82.96943481
      0.97466456	   1641.53787917	    987.35276038	      0.00000000	     76.52809214
      0.97484766	   1699.12689484	   1001.45525192	      0.00000000	     70.44782830
      0.97503076	   1755.13575595	   1015.37561546	      0.00000000	     64.71041405
      0.97528524	   1830.78957114	   1034.43155679	      0.00000000	     57.27827143
      0.97547118	   1884.71471204	   1048.14903296	      0.00000000	     52.22843920
      0.97565712	   1937.65329838	   1061.69944097	      0.00000000	     47.48594292
      0.97584307	   1989.68549349	   1075.08893734	      0.00000000	     43.03921442
      0.97602901	   2040.84402038	   1088.32363467	      0.00000000	     38.87736171
      0.97621495	   2091.12488443	   1101.40958775	     -0.00000000	     34.99002930
      0.97640090	   2140.49990267	   1114.35277965	     -0.00000000	     31.36728450
      0.97658684	   2188.92846597	   1127.15910716	     -0.00000000	     27.99952842
      0.97677278	   2236.36695875	   1139.83436492	      0.00000000	     24.87742854
      0.97695872	   2282.77531504	   1152.38422817	      0.00000000	     21.99186752
      0.97714467	   2328.12092622	   1164.81423361	     -0.00000000	     19.33390197
      0.97736849	   2381.26168498	   1179.62489500	     -0.00000000	     16.42389742
      0.97759231	   2432.80715587	   1194.27869808	      0.00000000	     13.81572657
      0.97791408	   2504.11376133	   1215.08827391	     -0.00000000	     10.56467741
      0.97815870	   2556.13805556	   1230.71719467	     -0.00000000	      8.46214812
      0.97840332	   2606.31942110	   1246.19194900	      0.00000000	      6.65616330
      0.97864793	   2654.70974618	   1261.52087507	      0.00000000	      5.12618848
      0.97886701	   2696.57756879	   1275.13183281	      0.00000032	      3.97285235
      0.97908610	   2737.10367689	   1288.63599969	      0.00000025	      3.00811519
      0.97930518	   2776.33674580	   1302.03692619	      0.00000019	      2.21563943
      0.97952426	   2814.32625814	   1315.33731862	      0.00000015	      1.57856705
      0.97974334	   2851.12166661	   1328.53903577	      0.00000011	      1.07960968
      0.97996242	   2886.77176657	   1341.64310992	      0.00000009	      0.70120028
      0.98018150	   2921.32423727	   1354.64979319	      0.00000007	      0.42569807
      0.98027731	   2936.10078538	   1360.30685299	      0.00000006	      0.33308911
      0.98036868	   2950.00987652	   1365.68469873	      0.00000005	      0.25866063
      0.98046005	   2963.74284236	   1371.04538843	      0.00000005	      0.19654733
      0.98053774	   2975.28326577	   1375.58974490	      0.00000004	      0.15251654
      0.98061543	   2986.70108414	   1380.12161451	      0.00000004	      0.11578069
      0.98068200	   2996.38994479	   1383.99529687	      0.00000004	      0.08955954
      0.98074858	   3005.99203821	   1387.85977182	      0.00000003	      0.06772528
      0.98081515	   3015.50897360	   1391.71502483	      0.00000003	      0.04984364
      0.98087507	   3024.00217047	   1395.17660578	      0.00000003	      0.03677897
      0.98093498	   3032.42900299	   1398.63069521	      0.00000003	      0.02626793
      0.98099489	   3040.79075883	   1402.07728050	      0.00000002	      0.01801400
      0.98105481	   3049.08875729	   1405.51634685	      0.00000002	      0.01172745
      0.98111472	   3057.32434700	   1408.94787659	      0.00000002	      0.00712560
      0.98117463	   3065.49890350	   1412.37184847	      0.00000002	      0.00393300
      0.98122848	   3072.79480519	   1415.44264897	      0.00000002	      0.00204500
      0.98128233	   3080.04357027	   1418.50730220	      0.00000002	      0.00088940
      0.98133618	   3087.24624333	   1421.56578258	      0.00000002	      0.00028194
      0.98139002	   3094.40388048	   1424.61806056	      0.00000001	      0.00004354
      0.98144387	   3101.51754783	   1427.66410219	      0.00000001	      0.00000041
      0.98149772	   3108.58831998	   1430.70386880	      0.00000001	      0.00000029
      0.98155156	   3115.61727856	   1433.73731663	      0.00000001	      0.00000029
      0.98160541	   3122.60551065	   1436.76439650	      0.00000001	      0.00000029
      0.98165926	   3129.55410724	   1439.78505349	      0.00000001	      0.00000029
      0.98171310	   3136.46416166	   1442.79922663	      0.00000001	      0.00000029
      0.98176695	   3143.33676800	   1445.80684861	      0.00000001	      0.00000029
      0.98182080	   3150.17301945	   1448.80784549	      0.00000001	      0.00000029
      0.98187465	   3156.97400670	   1451.80213644	      0.00000001	      0.00000029
      0.98192849	   3163.74081628	   1454.78963350	      0.00000001	      0.00000029
      0.98198234	   3170.47452889	   1457.77024135	      0.00000001	      0.00000029
      0.98203619	   3177.17621770	   1460.74385712	      0.00000001	      0.00000029
      0.98209003	   3183.84694665	   1463.71037017	      0.00000001	      0.00000029
      0.98214388	   3190.48776878	   1466.66966195	      0.00000001	      0.00000029
      0.98219773	   3197.09972445	   1469.62160586	      0.00000001	      0.00000029
      0.98225157	   3203.68383968	   1472.56606712	      0.00000001	      0.00000029
      0.98230542	   3210.24112439	   1475.50290270	      0.00000000	      0.00000029
      0.98235927	   3216.77257071	   1478.43196121	      0.00000000	      0.00000029
      0.98241312	   3223.27915126	   1481.35308292	      0.00000000	      0.00000029
      0.98246696	   3229.76181746	   1484.26609968	      0.00000000	      0.00000029
      0.98252081	   3236.22149788	   1487.17083502	      0.00000000	      0.00000029
      0.98257466	   3242.65909658	   1490.06710410	      0.00000000	      0.00000029
      0.98262850	   3249.07549146	   1492.95471386	      0.00000000	      0.00000029
      0.98268235	   3255.47153274	   1495.83346309	      0.00000000	      0.00000029
      0.98273620	   3261.84804140	   1498.70314256	      0.00000000	      0.00000029
      0.98279004	   3268.20580767	   1501.56353519	      0.00000000	      0.00000029
      0.98284389	   3274.54558961	   1504.41441627	      0.00000000	      0.00000029
      0.98289774	   3280.86811175	   1507.25555363	      0.00000000	      0.00000029
      0.98295159	   3287.17406377	   1510.08670795	      0.00000000	      0.00000029
      0.98300543	   3293.46409926	   1512.90763301	      0.00000000	      0.00000029
      0.98305928	   3299.73883458	   1515.71807599	      0.00000000	      0.00000029
      0.98311313	   3305.99884776	   1518.51777787	      0.00000000	      0.00000029
      0.98316697	   3312.24467755	   1521.30647371	      0.00000000	      0.00000029
      0.98322082	   3318.47682251	   1524.08389312	      0.00000000	      0.00000029
      0.98327467	   3324.69574022	   1526.84976064	      0.00000000	      0.00000029
      0.98332851	   3330.90184661	   1529.60379618	      0.00000000	      0.00000029
      0.98338236	   3337.09551534	   1532.34571548	      0.00000000	      0.00000029
      0.98343621	   3343.27707739	   1535.07523062	      0.00000000	      0.00000029
      0.98349006	   3349.44682064	   1537.79205049	      0.00000000	      0.00000029
      0.98354390	   3355.60498967	   1540.49588132	      0.00000000	      0.00000029
      0.98359775	   3361.75178562	   1543.18642722	      0.00000000	      0.00000029
      0.98365160	   3367.88736616	   1545.86339069	      0.00000000	      0.00000029
      0.98370544	   3374.01184564	   1548.52647323	      0.00000000	      0.00000029
      0.98377119	   3381.47437502	   1551.75862067	      0.00000000	      0.00000029
      0.98383693	   3388.92050365	   1554.96908720	      0.00000000	      0.00000029
      0.98390267	   3396.35018117	   1558.15733080	      0.00000000	      0.00000029
      0.98396841	   3403.76326520	   1561.32281278	      0.00000000	      0.00000029
      0.98405218	   3413.18468711	   1565.32248515	      0.00000000	      0.00000029
      0.98413595	   3422.57809677	   1569.28324642	      0.00000000	      0.00000029
      0.98422011	   3431.98552492	   1573.22194221	      0.00000000	      0.00000029
      0.98430426	   3441.36263257	   1577.11923773	      0.00000000	      0.00000029
      0.98437645	   3449.38091061	   1580.42847593	      0.00000000	      0.00000029
      0.98444864	   3457.37494332	   1583.70587627	      0.00000000	      0.00000029
      0.98452082	   3465.34367928	   1586.95083686	      0.00000000	      0.00000029
      0.98458438	   3472.33798085	   1589.78057769	      0.00000000	      0.00000029
      0.98464794	   3479.31095807	   1592.58434410	      0.00000000	      0.00000029
      0.98471149	   3486.26173454	   1595.36177400	      0.00000000	      0.00000029
      0.98477505	   3493.18939264	   1598.11252734	      0.00000000	      0.00000029
      0.98483861	   3500.09297767	   1600.83629779	      0.00000000	      0.00000029
      0.98490216	   3506.97150193	   1603.53279879	      0.00000000	      0.00000029
      0.98495920	   3513.12219906	   1605.92923176	      0.00000000	      0.00000029
      0.98501624	   3519.25114347	   1608.30330294	      0.00000000	      0.00000029
      0.98507327	   3525.35756984	   1610.65484095	      0.00000000	      0.00000029
      0.98513031	   3531.44070165	   1612.98368628	      0.00000000	      0.00000029
      0.98518734	   3537.49975356	   1615.28969149	      0.00000000	      0.00000029
      0.98524438	   3543.53393368	   1617.57272142	      0.00000000	      0.00000029
      0.98530142	   3549.54244590	   1619.83265330	      0.00000000	      0.00000029
      0.98535845	   3555.52449214	   1622.06937689	      0.00000000	      0.00000029
      0.98541549	   3561.47927446	   1624.28279454	      0.00000000	      0.00000029
      0.98547253	   3567.40599725	   1626.47282124	      0.00000000	      0.00000029
      0.98552956	   3573.30386921	   1628.63938458	      0.00000000	      0.00000029
      0.98558660	   3579.17210536	   1630.78242481	      0.00000000	      0.00000029
      0.98564364	   3585.00992894	   1632.90189468	      0.00000000	      0.00000029
      0.98570067	   3590.81657318	   1634.99775945	      0.00000000	      0.00000029
      0.98575771	   3596.59128310	   1637.06999670	      0.00000000	      0.00000029
      0.98581475	   3602.33331707	   1639.11859626	      0.00000000	      0.00000029
      0.98587178	   3608.04194843	   1641.14355998	      0.00000000	      0.00000029
      0.98592882	   3613.71646693	   1643.14490158	      0.00000000	      0.00000029
      0.98598586	   3619.35618010	   1645.12264645	      0.00000000	      0.00000029
      0.98604289	   3624.96041450	   1647.07683141	      0.00000000	      0.00000029
      0.98609993	   3630.52851697	   1649.00750446	      0.00000000	      0.00000029
      0.98615697	   3636.05985566	   1650.91472453	      0.00000000	      0.00000029
      0.98621400	   3641.55382108	   1652.79856122	      0.00000000	      0.00000029
      0.98627104	   3647.00982694	   1654.65909447	      0.00000000	      0.00000029
      0.98632808	   3652.42731105	   1656.49641431	      0.00000000	      0.00000029
      0.98638511	   3657.80573599	   1658.31062051	      0.00000000	      0.00000029
      0.98644215	   3663.14458978	   1660.10182232	      0.00000000	      0.00000029
      0.98649919	   3668.44338640	   1661.87013806	      0.00000000	      0.00000029
      0.98655622	   3673.70166632	   1663.61569489	      0.00000000	      0.00000029
      0.98661326	   3678.91899684	   1665.33862839	      0.00000000	      0.00000029
      0.98667030	   3684.09497241	   1667.03908227	      0.00000000	      0.00000029
      0.98672733	   3689.22921490	   1668.71720803	      0.00000000	      0.00000029
      0.98678437	   3694.32137373	   1670.37316460	      0.00000000	      0.00000029
      0.98684141	   3699.37112598	   1672.00711800	      0.00000000	      0.00000029
      0.98689844	   3704.37817640	   1673.61924102	      0.00000000	      0.00000029
      0.98695548	   3709.34225740	   1675.20971286	      0.00000000	      0.00000029
      0.98701252	   3714.26312892	   1676.77871880	      0.00000000	      0.00000029
      0.98706955	   3719.14057830	   1678.32644988	      0.00000000	      0.00000029
      0.98712659	   3723.97442006	   1679.85310255	      0.00000000	      0.00000029
      0.98718362	   3728.76449561	   1681.35887835	      0.00000000	      0.00000029
      0.98724066	   3733.51067299	   1682.84398361	      0.00000000	      0.00000029
      0.98729770	   3738.21284647	   1684.30862908	      0.00000000	      0.00000029
      0.98735473	   3742.87093615	   1685.75302970	      0.00000000	      0.00000029
      0.98741177	   3747.48488757	   1687.17740423	      0.00000000	      0.00000029
      0.98746881	   3752.05467116	   1688.58197497	      0.00000000	      0.00000029
      0.98752584	   3756.58028179	   1689.96696750	      0.00000000	      0.00000029
      0.98758288	   3761.06173819	   1691.33261034	      0.00000000	      0.00000029
      0.98763992	   3765.49908242	   1692.67913474	      0.00000000	      0.00000029
      0.98769695	   3769.89237924	   1694.00677436	      0.00000000	      0.00000029
      0.98775399	   3774.24171551	   1695.31576502	      0.00000000	      0.00000029
      0.98781103	   3778.54719956	   1696.60634446	      0.00000000	      0.00000029
      0.98786806	   3782.80896052	   1697.87875208	      0.00000000	      0.00000029
      0.98792510	   3787.02714768	   1699.13322871	      0.00000000	      0.00000029
      0.98798214	   3791.20192975	   1700.37001639	      0.00000000	      0.00000029
      0.98803917	   3795.33349425	   1701.58935811	      0.00000000	      0.00000029
      0.98809621	   3799.42204673	   1702.79149762	      0.00000000	      0.00000029
      0.98815325	   3803.46781012	   1703.97667925	      0.00000000	      0.00000029
      0.98821028	   3807.47102397	   1705.14514764	      0.00000000	      0.00000029
      0.98827878	   3812.22275468	   1706.52666022	      0.00000000	      0.00000029
      0.98834728	   3816.91395919	   1707.88484524	      0.00000000	      0.00000029
      0.98841577	   3821.54513874	   1709.22012616	      0.00000000	      0.00000029
      0.98848427	   3826.11682267	   1710.53292553	      0.00000000	      0.00000029
      0.98855277	   3830.62956663	   1711.82366457	      0.00000000	      0.00000029
      0.98862127	   3835.08395085	   1713.09276286	      0.00000000	      0.00000029
      0.98868976	   3839.48057839	   1714.34063788	      0.00000000	      0.00000029
      0.98875826	   3843.82007349	   1715.56770500	      0.00000000	      0.00000029
      0.98882676	   3848.10307985	   1716.77437620	      0.00000000	      0.00000029
      0.98889526	   3852.33025899	   1717.96106116	      0.00000000	      0.00000029
      0.98896375	   3856.50228872	   1719.12816605	      0.00000000	      0.00000029
      0.98903225	   3860.61986150	   1720.27609355	      0.00000000	      0.00000029
      0.98910075	   3864.68368298	   1721.40524253	      0.00000000	      0.00000029
      0.98918307	   3869.49784249	   1722.73806586	      0.00000000	      0.00000029
      0.98926540	   3874.23665755	   1724.04501058	      0.00000000	      0.00000029
      0.98934773	   3878.90141085	   1725.32674499	      0.00000000	      0.00000029
      0.98943005	   3883.49339980	   1726.58392768	      0.00000000	      0.00000029
      0.98951238	   3888.01393326	   1727.81720720	      0.00000000	      0.00000029
      0.98959470	   3892.46432865	   1729.02722166	      0.00000000	      0.00000029
      0.98967703	   3896.84590900	   1730.21459845	      0.00000000	      0.00000029
      0.98975936	   3901.16000031	   1731.37995396	      0.00000000	      0.00000029
      0.98984168	   3905.40792898	   1732.52389338	      0.00000000	      0.00000029
      0.98994298	   3910.54562054	   1733.90285146	      0.00000000	      0.00000029
      0.99004427	   3915.58761697	   1735.25136955	      0.00000000	      0.00000029
      0.99014556	   3920.53636029	   1736.57050249	      0.00000000	      0.00000029
      0.99024685	   3925.39427173	   1737.86127789	      0.00000000	      0.00000029
      0.99034814	   3930.16374688	   1739.12469602	      0.00000000	      0.00000029
      0.99047155	   3935.85874587	   1740.62847053	      0.00000000	      0.00000029
      0.99059497	   3941.43018263	   1742.09478056	      0.00000000	      0.00000029
      0.99071838	   3946.88218293	   1743.52527008	      0.00000000	      0.00000029
      0.99087559	   3953.66067810	   1745.29813814	      0.00000000	      0.00000029
      0.99103280	   3960.26000470	   1747.01857968	      0.00000000	      0.00000029
      0.99119558	   3966.91273309	   1748.74791975	      0.00000000	      0.00000029
      0.99135837	   3973.39012774	   1750.42738691	      0.00000000	      0.00000029
      0.99150402	   3979.04400119	   1751.89032077	      0.00000000	      0.00000029
      0.99164968	   3984.56943136	   1753.31772214	      0.00000000	      0.00000029
      0.99179534	   3989.97170116	   1754.71150677	      0.00000000	      0.00000029
      0.99194099	   3995.25587098	   1756.07349193	     -0.00000000	      0.00000029
      0.99208665	   4000.42677670	   1757.40539976	      0.00000000	      0.00000029
      0.99223231	   4005.48903370	   1758.70886075	      0.00000000	      0.00000029
      0.99237796	   4010.44704093	   1759.98541728	     -0.00000000	      0.00000029
      0.99252362	   4015.30498591	   1761.23652710	      0.00000000	      0.00000029
      0.99266928	   4020.06685050	   1762.46356696	      0.00000000	      0.00000029
      0.99281493	   4024.73641720	   1763.66783611	     -0.00000000	      0.00000029
      0.99296059	   4029.31727591	   1764.85055979	     -0.00000000	      0.00000029
      0.99310625	   4033.81283108	   1766.01289266	     -0.00000000	      0.00001265
      0.99325190	   4038.22630902	   1767.15592224	      0.00000000	      0.00078587
      0.99339756	   4042.56076547	   1768.28067213	      0.00000000	      0.00429103
      0.99354322	   4046.81909327	   1769.38810531	      0.00000000	      0.01277212
      0.99368887	   4051.00402994	   1770.47912725	     -0.00000000	      0.02864541
      0.99383453	   4055.11816519	   1771.55458893	      0.00000000	      0.05448437
      0.99398019	   4059.16394834	   1772.61528973	     -0.00000000	      0.09299910
      0.99412584	   4063.14369550	   1773.66198030	      0.00000000	      0.14700981
      0.99427150	   4067.05959664	   1774.69536520	      0.00000000	      0.21941455
      0.99441716	   4070.91372242	   1775.71610551	      0.00000000	      0.31315121
      0.99456281	   4074.70803077	   1776.72482127	     -0.00000000	      0.43115448
      0.99470847	   4078.44437325	   1777.72209390	      0.00000000	      0.57630860
      0.99485413	   4082.12450112	   1778.70846839	      0.00000000	      0.75139743
      0.99499978	   4085.75007121	   1779.68445545	     -0.00000000	      0.95905322
      0.99514544	   4089.32265142	   1780.65053358	     -0.00000000	      1.20170608
      0.99532203	   4093.58498264	   1781.80912517	      0.00000000	      1.54593277
      0.99549862	   4097.77409575	   1782.95455226	     -0.00000000	      1.94808429
      0.99567521	   4101.89232458	   1784.08750070	      0.00000000	      2.41073097
      0.99585180	   4105.94185690	   1785.20860350	     -0.00000000	      2.93564655
      0.99602839	   4109.92474536	   1786.31844475	     -0.00000000	      3.52376867
      0.99625195	   4114.87450614	   1787.70819264	      0.00000000	      4.35905540
      0.99647551	   4119.72418004	   1789.08174918	      0.00000000	      5.29403858
      0.99677460	   4126.06151986	   1790.89556092	      0.00000000	      6.69420733
      0.99700340	   4130.79729554	   1792.26582727	      0.00000000	      7.87314157
      0.99723220	   4135.43916442	   1793.62195531	      0.00000000	      9.13723693
      0.99746100	   4139.98996115	   1794.96462678	      0.00000037	     10.47783464
      0.99766176	   4143.91019974	   1796.13217492	      0.00000034	     11.70982458
      0.99786252	   4147.76403092	   1797.29021001	      0.00000031	     12.98703489
      0.99806329	   4151.55303712	   1798.43907357	      0.00000028	     14.30291299
      0.99826405	   4155.27871490	   1799.57907668	      0.00000026	     15.65099473
      0.99846481	   4158.94248247	   1800.71050276	      0.00000024	     17.02500824
      0.99866557	   4162.54568638	   1801.83361003	      0.00000022	     18.41895456
      0.99884404	   4165.69890268	   1802.82518983	      0.00000020	     19.67023221
      0.99902251	   4168.80613331	   1803.81053359	      0.00000019	     20.92904299
      0.99920097	   4171.86820361	   1804.78978085	      0.00000017	     22.19189885
      0.99937944	   4174.88590649	   1805.76306010	      0.00000016	     23.45556561
      0.99955790	   4177.86000509	   1806.73048979	      0.00000015	     24.71706466
      0.99973637	   4180.79123489	   1807.69217915	      0.00000014	     25.97367029
      0.99991484	   4183.68030578	   1808.64822895	      0.00000013	     27.22290353
      1.00009330	   4186.52790385	   1809.59873221	      0.00000012	     28.46252348
      1.00027177	   4189.33469308	   1810.54377484	      0.00000011	     29.69051668
      1.00045023	   4192.10131686	   1811.48343630	      0.00000010	     30.90508530
      1.00062870	   4194.82839943	   1812.41779006	      0.00000009	     32.10463452
      1.00080717	   4197.51654715	   1813.34690421	      0.00000009	     33.28775951
      1.00098563	   4200.16634967	   1814.27084185	      0.00000008	     34.45323235
      1.00116410	   4202.77838104	   1815.18966155	      0.00000007	     35.59998909
      1.00134256	   4205.35320071	   1816.10341776	      0.00000007	     36.72711719
      1.00152103	   4207.89135438	   1817.01216116	      0.00000006	     37.83384339
      1.00169950	   4210.39337490	   1817.91593900	      0.00000006	     38.91952218
      1.00187796	   4212.85978302	   1818.81479540	      0.00000006	     39.98362482
      1.00205643	   4215.29108803	   1819.70877163	      0.00000005	     41.02572906
      1.00223489	   4217.68778848	   1820.59790639	      0.00000005	     42.04550948
      1.00241336	   4220.05037270	   1821.48223603	      0.00000005	     43.04272853
      1.00259183	   4222.37931939	   1822.36179476	      0.00000004	     44.01722862
      1.00277029	   4224.67509807	   1823.23661487	      0.00000004	     44.96892223
      1.00294876	   4226.93816953	   1824.10672690	      0.00000004	     45.89778843
      1.00312722	   4229.16898630	   1824.97215981	      0.00000003	     46.80386345
      1.00330569	   4231.36799293	   1825.83294113	      0.00000003	     47.68723551
      1.00348416	   4233.53562644	   1826.68909710	      0.00000003	     48.54803916
      1.00366262	   4235.67231657	   1827.54065280	      0.00000003	     49.38645020
      1.00384109	   4237.77848609	   1828.38763229	      0.00000003	     50.20268101
      1.00401955	   4239.85455109	   1829.23005865	      0.00000002	     50.99697623
      1.00419802	   4241.90092119	   1830.06795416	      0.00000002	     51.76960882
      1.00437648	   4243.91799981	   1830.90134032	      0.00000002	     52.52087653
      1.00455495	   4245.90618432	   1831.73023797	      0.00000002	     53.25109855
      1.00473342	   4247.86586631	   1832.55466735	      0.00000002	     53.96061260
      1.00491188	   4249.79743171	   1833.37464818	      0.00000002	     54.64977216
      1.00509035	   4251.70126096	   1834.19019970	      0.00000002	     55.31894403
      1.00526881	   4253.57772920	   1835.00134073	      0.00000002	     55.96850605
      1.00544728	   4255.42720638	   1835.80808972	      0.00000001	     56.59884507
      1.00562575	   4257.25005737	   1836.61046481	      0.00000001	     57.21035510
      1.00580421	   4259.04664215	   1837.40848386	      0.00000001	     57.80343563
      1.00598268	   4260.81731584	   1838.20216449	      0.00000001	     58.37849008
      1.00616114	   4262.56242889	   1838.99152409	      0.00000001	     58.93592449
      1.00633961	   4264.28232709	   1839.77657988	      0.00000001	     59.47614621
      1.00651808	   4265.97735173	   1840.55734894	      0.00000001	     59.99956286
      1.00669654	   4267.64783968	   1841.33384819	      0.00000001	     60.50658125
      1.00687501	   4269.29412343	   1842.10609448	      0.00000001	     60.99760654
      1.00705347	   4270.91653119	   1842.87410453	      0.00000001	     61.47304142
      1.00723194	   4272.51538698	   1843.63789502	      0.00000001	     61.93328542
      1.00741041	   4274.09101067	   1844.39748257	      0.00000001	     62.37873475
      1.00758887	   4275.64371807	   1845.15288373	      0.00000001	     62.80977940
      1.00776734	   4277.17382095	   1845.90411505	      0.00000001	     63.22680674
      1.00794580	   4278.68162716	   1846.65119304	      0.00000001	     63.63019787
      1.00812427	   4280.16744063	   1847.39413420	      0.00000001	     64.02032825
      1.00830274	   4281.63156145	   1848.13295504	      0.00000001	     64.39756734
      1.00848120	   4283.07428592	   1848.86767207	      0.00000000	     64.76227836
      1.00865967	   4284.49590660	   1849.59830178	      0.00000000	     65.11481800
      1.00883813	   4285.89671234	   1850.32486071	      0.00000000	     65.45553626
      1.00901660	   4287.27698837	   1851.04736540	      0.00000000	     65.78477630
      1.00919507	   4288.63701628	   1851.76583241	      0.00000000	     66.10287427
      1.00937353	   4289.97707413	   1852.48027834	      0.00000000	     66.41015926
      1.00955200	   4291.29743643	   1853.19071978	      0.00000000	     66.70695320
      1.00973046	   4292.59837423	   1853.89717340	      0.00000000	     66.99357080
      1.00990893	   4293.88015514	   1854.59965585	      0.00000000	     67.27031958
      1.01008739	   4295.14304336	   1855.29818384	      0.00000000	     67.53749980
      1.01026586	   4296.38729976	   1855.99277409	      0.00000000	     67.79540491
      1.01044433	   4297.61318184	   1856.68344337	      0.00000000	     68.04431963
      1.01062279	   4298.82094384	   1857.37020846	      0.00000000	     68.28452381
      1.01080126	   4300.01083676	   1858.05308617	      0.00000000	     68.51628859
      1.01097972	   4301.18310836	   1858.73209337	      0.00000000	     68.73987839
      1.01115819	   4302.33800323	   1859.40724691	      0.00000000	     68.95555064
      1.01133666	   4303.47576282	   1860.07856370	      0.00000000	     69.16355583
      1.01151512	   4304.59662547	   1860.74606066	      0.00000000	     69.36413768
      1.01169359	   4305.70082643	   1861.40975473	      0.00000000	     69.55753321
      1.01187205	   4306.78859792	   1862.06966289	      0.00000000	     69.74397286
      1.01205052	   4307.86016913	   1862.72580212	      0.00000000	     69.92368064
      1.01222899	   4308.91576630	   1863.37818942	      0.00000000	     70.09687420
      1.01240745	   4309.95561271	   1864.02684181	      0.00000000	     70.26376500
      1.01258592	   4310.97992871	   1864.67177633	      0.00000000	     70.42455842
      1.01276438	   4311.98893180	   1865.31301004	      0.00000000	     70.57945389
      1.01294285	   4312.98283661	   1865.95055997	      0.00000000	     70.72864499
      1.01312132	   4313.96185495	   1866.58444320	      0.00000000	     70.87232051
      1.01329978	   4314.92619585	   1867.21467681	      0.00000000	     71.01066136
      1.01347825	   4315.87606559	   1867.84127785	      0.00000000	     71.14384506
      1.01365671	   4316.81166769	   1868.46426342	      0.00000000	     71.27204322
      1.01383518	   4317.73320302	   1869.08365059	      0.00000000	     71.39542225
      1.01401365	   4318.64086975	   1869.69945644	      0.00000000	     71.51414350
      1.01419211	   4319.53486343	   1870.31169803	      0.00000000	     71.62836340
      1.01437058	   4320.41537700	   1870.92039243	      0.00000000	     71.73823357
      1.01454904	   4321.28260081	   1871.52555669	      0.00000000	     71.84390096
      1.01472751	   4322.13672269	   1872.12720787	      0.00000000	     71.94550793
      1.01490598	   4322.97792793	   1872.72536300	      0.00000000	     72.04319243
      1.01508444	   4323.80639933	   1873.32003910	      0.00000000	     72.13708807
      1.01526291	   4324.62231725	   1873.91125317	      0.00000000	     72.22732426
      1.01544137	   4325.42585959	   1874.49902220	      0.00000000	     72.31402631
      1.01561984	   4326.21720187	   1875.08336317	      0.00000000	     72.39731556
      1.01579830	   4326.99651721	   1875.66429301	      0.00000000	     72.47730948
      1.01597677	   4327.76397640	   1876.24182866	      0.00000000	     72.55412179
      1.01615524	   4328.51974791	   1876.81598701	      0.00000000	     72.62786254
      1.01633370	   4329.26399791	   1877.38678494	      0.00000000	     72.69863824
      1.01651217	   4329.99689029	   1877.95423930	      0.00000000	     72.76655196
      1.01669063	   4330.71858674	   1878.51836691	      0.00000000	     72.83170341
      1.01686910	   4331.42924669	   1879.07918454	      0.00000000	     72.89418907
      1.01704757	   4332.12902743	   1879.63670897	      0.00000000	     72.95410226
      1.01722603	   4332.81808405	   1880.19095690	      0.00000000	     73.01153325
      1.01740450	   4333.49656955	   1880.74194504	      0.00000000	     73.06656932
      1.01758296	   4334.16463478	   1881.28969002	      0.00000000	     73.11929490
      1.01776143	   4334.82242855	   1881.83420847	      0.00000000	     73.16979161
      1.01793990	   4335.47009757	   1882.37551696	      0.00000000	     73.21813839
      1.01811836	   4336.10778656	   1882.91363202	      0.00000000	     73.26441152
      1.01829683	   4336.73563823	   1883.44857016	      0.00000000	     73.30868478
      1.01847529	   4337.35379327	   1883.98034781	      0.00000000	     73.35102946
      1.01865376	   4337.96239047	   1884.50898140	      0.00000000	     73.39151446
      1.01883223	   4338.56156666	   1885.03448729	      0.00000000	     73.43020640
      1.01901069	   4339.15145676	   1885.55688180	      0.00000000	     73.46716962
      1.01918916	   4339.73219381	   1886.07618119	      0.00000000	     73.50246633
      1.01936762	   4340.30390901	   1886.59240171	      0.00000000	     73.53615661
      1.01954609	   4340.86673171	   1887.10555952	      0.00000000	     73.56829852
      1.01972456	   4341.42078944	   1887.61567076	      0.00000000	     73.59894816
      1.01990302	   4341.96620796	   1888.12275151	      0.00000000	     73.62815970
      1.02008149	   4342.50311125	   1888.62681779	      0.00000000	     73.65598549
      1.02025995	   4343.03162156	   1889.12788558	      0.00000000	     73.68247609
      1.02043842	   4343.55185941	   1889.62597082	      0.00000000	     73.70768033
      1.02061689	   4344.06394362	   1890.12108936	      0.00000000	     73.73164536
      1.02079535	   4344.56799135	   1890.61325704	      0.00000000	     73.75441674
      1.02097382	   4345.06411808	   1891.10248961	      0.00000000	     73.77603843
      1.02115228	   4345.55243769	   1891.58880279	      0.00000000	     73.79655291
      1.02133075	   4346.03306242	   1892.07221224	      0.00000000	     73.81600119
      1.02150922	   4346.50610293	   1892.55273354	      0.00000000	     73.83442285
      1.02168768	   4346.97166832	   1893.03038225	      0.00000000	     73.85185612
      1.02186615	   4347.42986613	   1893.50517384	      0.00000000	     73.86833790
      1.02204461	   4347.88080238	   1893.97712375	      0.00000000	     73.88390381
      1.02222308	   4348.32458158	   1894.44624735	      0.00000000	     73.89858823
      1.02240154	   4348.76130674	   1894.91255995	      0.00000000	     73.91242436
      1.02258001	   4349.19107943	   1895.37607679	      0.00000000	     73.92544424
      1.02275848	   4349.61399975	   1895.83681308	      0.00000000	     73.93767877
      1.02293694	   4350.03016637	   1896.29478394	      0.00000000	     73.94915782
      1.02311541	   4350.43967657	   1896.75000445	      0.00000000	     73.95991016
      1.02329387	   4350.84262622	   1897.20248962	      0.00000000	     73.96996360
      1.02347234	   4351.23910983	   1897.65225441	      0.00000000	     73.97934494
      1.02365081	   4351.62922056	   1898.09931370	      0.00000000	     73.98808007
      1.02382927	   4352.01305021	   1898.54368232	      0.00000000	     73.99619396
      1.02400774	   4352.39068930	   1898.98537505	      0.00000000	     74.00371069
      1.02418620	   4352.76222703	   1899.42440658	      0.00000000	     74.01065350
      1.02436467	   4353.12775132	   1899.86079157	      0.00000000	     74.01704482
      1.02454314	   4353.48734883	   1900.29454458	      0.00000000	     74.02290628
      1.02472160	   4353.84110497	   1900.72568015	      0.00000000	     74.02825874
      1.02490007	   4354.18910393	   1901.15421273	      0.00000000	     74.03312233
      1.02507853	   4354.53142868	   1901.58015671	      0.00000000	     74.03751646
      1.02529305	   4354.93550823	   1902.08873523	      0.00000000	     74.04220336
      1.02550757	   4355.33164889	   1902.59361940	      0.00000000	     74.04627016
      1.02566305	   4355.61388867	   1902.95726780	      0.00000000	     74.04884736
      1.02586026	   4355.96606085	   1903.41575502	      0.00000000	     74.05168748
      1.02605747	   4356.31182549	   1903.87117461	      0.00000000	     74.05406809
      1.02624169	   4356.62910638	   1904.29382927	      0.00000000	     74.05589517
      1.02642590	   4356.94096680	   1904.71383899	      0.00000000	     74.05735571
      1.02662839	   4357.27758959	   1905.17245862	      0.00000000	     74.05855690
      1.02683087	   4357.60786680	   1905.62792141	      0.00000000	     74.05935415
      1.02701302	   4357.89964786	   1906.03497627	      0.00000000	     74.05974214
      1.02719517	   4358.18645138	   1906.43950701	      0.00000000	     74.05983220
      1.02739826	   4358.50044236	   1906.88757902	      0.00000000	     74.05959722
      1.02760135	   4358.80843691	   1907.33255118	      0.00000000	     74.05902512
      1.02777313	   4359.06433888	   1907.70651704	      0.00000000	     74.05829041
      1.02798086	   4359.36822919	   1908.15580098	      0.00000000	     74.05710942
      1.02818858	   4359.66613662	   1908.60190120	      0.00000000	     74.05562346
      1.02833071	   4359.86657605	   1908.90531062	      0.00000000	     74.05443917
      1.02854103	   4360.15820264	   1909.35159871	      0.00000000	     74.05244853
      1.02875136	   4360.44396969	   1909.79468035	      0.00000000	     74.05018689
      1.02890921	   4360.65465054	   1910.12512743	      0.00000000	     74.04832046
      1.02906706	   4360.86212796	   1910.45378934	      0.00000000	     74.04631545
      1.02925437	   4361.10422011	   1910.84147745	      0.00000000	     74.04376449
      1.02944168	   4361.34192545	   1911.22667927	      0.00000000	     74.04103566
      1.02962329	   4361.56827344	   1911.59780447	      0.00000000	     74.03822841
      1.02980490	   4361.79061881	   1911.96661956	      0.00000000	     74.03526998
      1.03000188	   4362.02732085	   1912.36404698	      0.00000000	     74.03189905
      1.03019886	   4362.25945686	   1912.75878940	      0.00000000	     74.02836815
      1.03035655	   4362.44205193	   1913.07287929	      0.00000000	     74.02543215
      1.03056616	   4362.68036534	   1913.48774290	      0.00000000	     74.02138704
      1.03077577	   4362.91374031	   1913.89962051	      0.00000000	     74.01718808
      1.03093793	   4363.09094110	   1914.21621218	      0.00000000	     74.01384038
      1.03110008	   4363.26527427	   1914.53103799	      0.00000000	     74.01041037
      1.03127725	   4363.45251288	   1914.87300492	      0.00000000	     74.00657355
      1.03145441	   4363.63642023	   1915.21288650	      0.00000000	     74.00264839
      1.03164639	   4363.83199669	   1915.57884353	      0.00000000	     73.99830107
      1.03183837	   4364.02377685	   1915.94238076	      0.00000000	     73.99386167
      1.03198517	   4364.16789021	   1916.21872504	      0.00000000	     73.99040874
      1.03219764	   4364.37266783	   1916.61624297	      0.00000000	     73.98532646
      1.03241011	   4364.57299969	   1917.01084905	      0.00000000	     73.98015063
      1.03255015	   4364.70263428	   1917.26933782	      0.00000000	     73.97669188
      1.03269018	   4364.83039226	   1917.52657605	      0.00000000	     73.97319736
      1.03287812	   4364.99893761	   1917.86985210	      0.00000000	     73.96845464
      1.03306605	   4365.16418979	   1918.21089915	      0.00000000	     73.96365517
      1.03322836	   4365.30429718	   1918.50366242	      0.00000000	     73.95946768
      1.03342783	   4365.47320543	   1918.86118421	      0.00000000	     73.95427176
      1.03366832	   4365.67214386	   1919.28897024	      0.00000000	     73.94793983
      1.03390881	   4365.86602204	   1919.71319785	      0.00000000	     73.94154150
      1.03406000	   4365.98535990	   1919.97808878	      0.00000000	     73.93748839
      1.03424385	   4366.12786332	   1920.29831906	      0.00000000	     73.93253085
      1.03448763	   4366.31248102	   1920.71981297	      0.00000000	     73.92591264
      1.03464183	   4366.42673731	   1920.98457557	      0.00000000	     73.92170297
      1.03479603	   4366.53906811	   1921.24792020	      0.00000000	     73.91747721
      1.03495023	   4366.64949946	   1921.50985423	      0.00000000	     73.91323672
      1.03513424	   4366.77882652	   1921.82059273	      0.00000000	     73.90815929
      1.03531825	   4366.90552098	   1922.12934428	      0.00000000	     73.90306545
      1.03547962	   4367.01448519	   1922.39846965	      0.00000000	     73.89858696
      1.03568182	   4367.14824813	   1922.73357103	      0.00000000	     73.89296216
      1.03593360	   4367.31056162	   1923.14754536	      0.00000000	     73.88594209
      1.03620115	   4367.47798140	   1923.58348634	      0.00000000	     73.87846799
      1.03633136	   4367.55760134	   1923.79417194	      0.00000000	     73.87482723
      1.03648770	   4367.65162117	   1924.04587931	      0.00000000	     73.87045385
      1.03669387	   4367.77300022	   1924.37570609	      0.00000000	     73.86468547
      1.03690004	   4367.89146393	   1924.70316151	      0.00000000	     73.85891768
      1.03704099	   4367.97079776	   1924.92567539	      0.00000000	     73.85497617
      1.03718194	   4368.04880668	   1925.14709335	      0.00000000	     73.85103668
      1.03734957	   4368.13987467	   1925.40900057	      0.00000000	     73.84635523
      1.03756026	   4368.25174229	   1925.73600556	      0.00000000	     73.84047856
      1.03784263	   4368.39721939	   1926.17049072	      0.00000000	     73.83261864
      1.03797238	   4368.46238692	   1926.36869650	      0.00000000	     73.82901422
      1.03812949	   4368.53990146	   1926.60749876	      0.00000000	     73.82465679
      1.03832465	   4368.63408778	   1926.90230512	      0.00000000	     73.81925582
      1.03853369	   4368.73242668	   1927.21583879	      0.00000000	     73.81348675
      1.03874273	   4368.82817757	   1927.52707583	      0.00000000	     73.80773563
      1.03888756	   4368.89302216	   1927.74138070	      0.00000000	     73.80376240
      1.03903240	   4368.95665939	   1927.95459574	      0.00000000	     73.79979894
      1.03919786	   4369.02790134	   1928.19686023	      0.00000000	     73.79528352
      1.03940636	   4369.11547800	   1928.50010929	      0.00000000	     73.78961429
      1.03960562	   4369.19693054	   1928.78785595	      0.00000000	     73.78421823
      1.03980488	   4369.27622330	   1929.07358721	      0.00000000	     73.77884484
      1.03996159	   4369.33708865	   1929.29690054	      0.00000000	     73.77463548
      1.04011830	   4369.39665564	   1929.51898166	      0.00000000	     73.77044118
      1.04029074	   4369.46071483	   1929.76192201	      0.00000000	     73.76584423
      1.04046317	   4369.52324236	   1930.00338641	      0.00000000	     73.76126665
      1.04063221	   4369.58307279	   1930.23868015	      0.00000000	     73.75679845
      1.04080126	   4369.64147060	   1930.47257109	      0.00000000	     73.75234984
      1.04097100	   4369.69868455	   1930.70601979	      0.00000000	     73.74790326
      1.04114074	   4369.75449240	   1930.93806965	      0.00000000	     73.74347733
      1.04130793	   4369.80810539	   1931.16528102	      0.00000000	     73.73913849
      1.04147512	   4369.86039011	   1931.39115000	      0.00000000	     73.73482048
      1.04164216	   4369.91131514	   1931.61547596	      0.00000000	     73.73052780
      1.04180920	   4369.96094897	   1931.83847654	      0.00000000	     73.72625662
      1.04197465	   4370.00885135	   1932.05805240	      0.00000000	     73.72204783
      1.04214010	   4370.05551986	   1932.27634203	      0.00000000	     73.71786075
      1.04230567	   4370.10100093	   1932.49351037	      0.00000000	     73.71369282
      1.04247124	   4370.14527816	   1932.70940439	      0.00000000	     73.70954720
      1.04263546	   4370.18801969	   1932.92229344	      0.00000000	     73.70545772
      1.04279969	   4370.22960721	   1933.13394219	      0.00000000	     73.70139068
      1.04296415	   4370.27011191	   1933.34466636	      0.00000000	     73.69734057
      1.04312862	   4370.30948874	   1933.55415982	      0.00000000	     73.69331342
      1.04329309	   4370.34774965	   1933.76242877	      0.00000000	     73.68930963
      1.04345756	   4370.38491154	   1933.96948012	      0.00000000	     73.68532921
      1.04362202	   4370.42098575	   1934.17532000	      0.00000000	     73.68137253
      1.04378649	   4370.45598909	   1934.37995529	      0.00000000	     73.67743957
      1.04395096	   4370.48993218	   1934.58339197	      0.00000000	     73.67353070
      1.04411543	   4370.52283187	   1934.78563694	      0.00000000	     73.66964584
      1.04427989	   4370.55469792	   1934.98669603	      0.00000000	     73.66578541
      1.04444436	   4370.58554743	   1935.18657616	      0.00000000	     73.66194923
      1.04460883	   4370.61538904	   1935.38528299	      0.00000000	     73.65813777
      1.04477329	   4370.64424046	   1935.58282349	      0.00000000	     73.65435076
      1.04491350	   4370.66805916	   1935.75030584	      0.00000000	     73.65114214
      1.04505370	   4370.69117467	   1935.91694889	      0.00000000	     73.64795147
      1.04523584	   4370.72016207	   1936.13217708	      0.00000000	     73.64383382
      1.04541797	   4370.74799170	   1936.34600365	      0.00000000	     73.63974673
      1.04555166	   4370.76768989	   1936.50207611	      0.00000000	     73.63676634
      1.04568536	   4370.78677969	   1936.65740110	      0.00000000	     73.63380249
      1.04586961	   4370.81210018	   1936.87024297	      0.00000000	     73.62974525
      1.04605386	   4370.83629258	   1937.08167968	      0.00000000	     73.62571967
      1.04618810	   4370.85321446	   1937.23484360	      0.00000000	     73.62280696
      1.04632233	   4370.86955257	   1937.38726942	      0.00000000	     73.61991109
      1.04650685	   4370.89106586	   1937.59558795	      0.00000000	     73.61595830
      1.04669137	   4370.91150254	   1937.80252622	      0.00000000	     73.61203747
      1.04682115	   4370.92523747	   1937.94725557	      0.00000000	     73.60929910
      1.04695093	   4370.93845299	   1938.09130908	      0.00000000	     73.60657656
      1.04713592	   4370.95639947	   1938.29547387	      0.00000000	     73.60272354
      1.04732090	   4370.97331521	   1938.49827946	      0.00000000	     73.59890279
      1.04745064	   4370.98456941	   1938.63971098	      0.00000000	     73.59624257
      1.04758038	   4370.99532920	   1938.78048079	      0.00000000	     73.59359820
      1.04776611	   4371.00987834	   1938.98084562	      0.00000000	     73.58984063
      1.04795183	   4371.02343800	   1939.17986821	      0.00000000	     73.58611562
      1.04807678	   4371.03200827	   1939.31301676	      0.00000000	     73.58362803
      1.04820173	   4371.04014172	   1939.44556393	      0.00000000	     73.58115514
      1.04838627	   4371.05136065	   1939.64022119	      0.00000000	     73.57753017
      1.04857080	   4371.06164807	   1939.83357974	      0.00000000	     73.57393736
      1.04869990	   4371.06829558	   1939.96807904	      0.00000000	     73.57144324
      1.04882900	   4371.07449854	   1940.10194927	      0.00000000	     73.56896481
      1.04901573	   4371.08269033	   1940.29447904	      0.00000000	     73.56540783
      1.04917638	   4371.08901053	   1940.45908116	      0.00000000	     73.56237382
      1.04933704	   4371.09466328	   1940.62272344	      0.00000000	     73.55936435
      1.04949770	   4371.09966102	   1940.78541149	      0.00000000	     73.55637905
      1.04963000	   4371.10328670	   1940.91867343	      0.00000000	     73.55393906
      1.04976230	   4371.10647773	   1941.05129432	      0.00000000	     73.55151545
      1.04996546	   4371.11053755	   1941.25369641	      0.00000000	     73.54782608
      1.05008966	   4371.11252671	   1941.37670086	      0.00000000	     73.54558951
      1.05021386	   4371.11414361	   1941.49914837	      0.00000000	     73.54336751
      1.05039743	   4371.11586177	   1941.67911431	      0.00000000	     73.54010981
      1.05066317	   4371.11695016	   1941.93749626	      0.00000000	     73.53544986
      1.05078748	   4371.11689831	   1942.05750342	      0.00000000	     73.53329271
      1.05093842	   4371.11636285	   1942.20249363	      0.00000000	     73.53069263
      1.05111171	   4371.11511471	   1942.36795472	      0.00000000	     73.52773394
      1.05128499	   4371.11319951	   1942.53236753	      0.00000000	     73.52480307
      1.05142650	   4371.11114465	   1942.66586168	      0.00000000	     73.52243034
      1.05156801	   4371.10865595	   1942.79866387	      0.00000000	     73.52007606
      1.05175016	   4371.10481825	   1942.96858680	      0.00000000	     73.51707309
      1.05188194	   4371.10160436	   1943.09081361	      0.00000000	     73.51491948
      1.05201372	   4371.09802465	   1943.21244882	      0.00000000	     73.51278197
      1.05218110	   4371.09295848	   1943.36610386	      0.00000000	     73.51008982
      1.05234574	   4371.08741436	   1943.51630559	      0.00000000	     73.50746713
      1.05251037	   4371.08132200	   1943.66559818	      0.00000000	     73.50486917
      1.05265755	   4371.07541459	   1943.79830084	      0.00000000	     73.50256764
      1.05280473	   4371.06907976	   1943.93028421	      0.00000000	     73.50028575
      1.05295191	   4371.06231967	   1944.06155136	      0.00000000	     73.49802365
      1.05309909	   4371.05514123	   1944.19210599	      0.00000000	     73.49578114
      1.05325998	   4371.04681839	   1944.33401371	      0.00000000	     73.49335222
      1.05342088	   4371.03800742	   1944.47507841	      0.00000000	     73.49094657
      1.05355513	   4371.03028356	   1944.59213763	      0.00000000	     73.48895734
      1.05368937	   4371.02222748	   1944.70861554	      0.00000000	     73.48698423
      1.05387079	   4371.01081556	   1944.86510082	      0.00000000	     73.48434365
      1.05400396	   4371.00206106	   1944.97930056	      0.00000000	     73.48242396
      1.05413713	   4370.99298795	   1945.09293613	      0.00000000	     73.48052024
      1.05429936	   4370.98151176	   1945.23060900	      0.00000000	     73.47822243
      1.05445749	   4370.96988140	   1945.36400596	      0.00000000	     73.47600527
      1.05461562	   4370.95781980	   1945.49661941	      0.00000000	     73.47381021
      1.05477375	   4370.94532902	   1945.62845289	      0.00000000	     73.47163745
      1.05490637	   4370.93452955	   1945.73841865	      0.00000000	     73.46983212
      1.05503899	   4370.92343445	   1945.84784090	      0.00000000	     73.46804242
      1.05517161	   4370.91204883	   1945.95672225	      0.00000000	     73.46626813
      1.05535272	   4370.89603360	   1946.10454946	      0.00000000	     73.46387003
      1.05549682	   4370.88291400	   1946.22144427	      0.00000000	     73.46198257
      1.05564091	   4370.86946064	   1946.33770954	      0.00000000	     73.46011337
      1.05578500	   4370.85567981	   1946.45334857	      0.00000000	     73.45826216
      1.05592909	   4370.84157257	   1946.56836390	      0.00000000	     73.45642910
      1.05607318	   4370.82714455	   1946.68275872	      0.00000000	     73.45464414
      1.05624810	   4370.80920081	   1946.82079647	      0.00000000	     73.45369940
      1.05637076	   4370.79634216	   1946.91706077	      0.00000000	     73.45505020
      1.05649343	   4370.78325664	   1947.01288140	      0.00000000	     73.45895860
      1.05666291	   4370.76481102	   1947.14454127	      0.00000000	     73.46993302
      1.05682693	   4370.74655840	   1947.27116195	      0.00000000	     73.48826804
      1.05700133	   4370.72672468	   1947.40494218	      0.00000000	     73.51782206
      1.05713295	   4370.71146859	   1947.50531773	      0.00000000	     73.54800154
      1.05726456	   4370.69596948	   1947.60519563	      0.00000000	     73.58570711
      1.05744298	   4370.67457181	   1947.73980467	      0.00000000	     73.64995583
      1.05757163	   4370.65887361	   1947.83629858	      0.00000000	     73.70639047
      1.05770027	   4370.64294958	   1947.93232379	      0.00000000	     73.77185812
      1.05786098	   4370.62274648	   1948.05162345	      0.00000000	     73.86702496
      1.05801541	   4370.60300901	   1948.16558660	      0.00000000	     73.97319387
      1.05816985	   4370.58296179	   1948.27888527	      0.00000000	     74.09445207
      1.05830799	   4370.56476813	   1948.37967131	      0.00000000	     74.21619110
      1.05844613	   4370.54633367	   1948.47993132	      0.00000000	     74.35086468
      1.05858427	   4370.52765919	   1948.57966764	      0.00000000	     74.49882169
      1.05872242	   4370.50874962	   1948.67888321	      0.00000000	     74.66037647
      1.05888776	   4370.48580937	   1948.79695667	      0.00000000	     74.87201817
      1.05902934	   4370.46590796	   1948.89746645	      0.00000000	     75.06935179
      1.05917091	   4370.44576781	   1948.99743811	      0.00000000	     75.28180627
      1.05931248	   4370.42539515	   1949.09687497	      0.00000000	     75.50958331
      1.05945406	   4370.40479056	   1949.19577960	      0.00000000	     75.75285689
      1.05959563	   4370.38395985	   1949.29415529	      0.00000000	     76.01177411
      1.05973720	   4370.36290386	   1949.39200465	      0.00000000	     76.28645768
      1.05987878	   4370.34162811	   1949.48933097	      0.00000000	     76.57700675
      1.06002035	   4370.32013360	   1949.58613689	      0.00000000	     76.88349916
      1.06016192	   4370.29842563	   1949.68242568	      0.00000000	     77.20599122
      1.06030350	   4370.27650528	   1949.77820001	      0.00000000	     77.54452271
      1.06044507	   4370.25437768	   1949.87346314	      0.00000000	     77.89911377
      1.06058664	   4370.23204396	   1949.96821777	      0.00000000	     78.26976888
      1.06072821	   4370.20950912	   1950.06246713	      0.00000000	     78.65647692
      1.06086979	   4370.18677425	   1950.15621393	      0.00000000	     79.05921285
      1.06101136	   4370.16384431	   1950.24946142	      0.00000000	     79.47793811
      1.06115293	   4370.14072028	   1950.34221227	      0.00000000	     79.91260218
      1.06129451	   4370.11740712	   1950.43446975	      0.00000000	     80.36314284
      1.06143608	   4370.09390568	   1950.52623652	      0.00000000	     80.82948767
      1.06157765	   4370.07022092	   1950.61751585	      0.00000000	     81.31155414
      1.06171923	   4370.04635353	   1950.70831036	      0.00000000	     81.80925105
      1.06186080	   4370.02230854	   1950.79862334	      0.00000000	     82.32247851
      1.06200237	   4369.99808638	   1950.88845738	      0.00000000	     82.85112932
      1.06214394	   4369.97369226	   1950.97781577	      0.00000000	     83.39508879
      1.06228552	   4369.94912624	   1951.06670105	     -0.00000000	     83.95423614
      1.06242709	   4369.92439381	   1951.15511656	      0.00000000	     84.52844419
      1.06256866	   4369.89949455	   1951.24306475	      0.00000000	     85.11758070
      1.06271024	   4369.87443435	   1951.33054900	      0.00000000	     85.72150795
      1.06285181	   4369.84921217	   1951.41757168	      0.00000000	     86.34008415
      1.06299338	   4369.82383447	   1951.50413622	      0.00000000	     86.97316276
      1.06311955	   4369.80108652	   1951.58089410	      0.00000000	     87.54943069
      1.06324571	   4369.77821842	   1951.65729241	      0.00000000	     88.13698819
      1.06340520	   4369.74913650	   1951.75336255	      0.00000000	     88.89575884
      1.06354095	   4369.72423773	   1951.83468142	      0.00000000	     89.55545866
      1.06367670	   4369.69920344	   1951.91559132	      0.00000000	     90.22779378
      1.06381244	   4369.67403838	   1951.99609510	      0.00000000	     90.91261970
      1.06394819	   4369.64874219	   1952.07619488	      0.00000000	     91.60979070
      1.06408394	   4369.62331892	   1952.15589340	      0.00000000	     92.31915923
      1.06421968	   4369.59776870	   1952.23519283	      0.00000000	     93.04057677
      1.06435543	   4369.57209506	   1952.31409582	      0.00000000	     93.77389348
      1.06452879	   4369.53912880	   1952.41428830	      0.00000000	     94.72745997
      1.06464018	   4369.51784448	   1952.47833017	      0.00000000	     95.35013763
      1.06475157	   4369.49647925	   1952.54210984	      0.00000000	     95.98051212
      1.06492285	   4369.46347575	   1952.63966757	      0.00000000	     96.96457983
      1.06506079	   4369.43676142	   1952.71779656	      0.00000000	     97.77003331
      1.06530222	   4369.38972766	   1952.85358645	      0.00000000	     99.20683093
      1.06544629	   4369.36149430	   1952.93404962	      0.00000000	    100.08040295
      1.06559208	   4369.33279858	   1953.01504386	      0.00000000	    100.97647993
      1.06573787	   4369.30398152	   1953.09560821	      0.00000000	    101.88450599
      1.06586381	   4369.27899048	   1953.16485573	      0.00000000	    102.67833657
      1.06598974	   4369.25391182	   1953.23378641	      0.00000000	    103.48082147
      1.06614490	   4369.22289274	   1953.31827756	      0.00000000	    104.48122665
      1.06627726	   4369.19632923	   1953.38997875	      0.00000000	    105.34471022
      1.06640962	   4369.16967060	   1953.46133599	      0.00000000	    106.21731842
      1.06654198	   4369.14292078	   1953.53235166	      0.00000000	    107.09891312
      1.06667434	   4369.11607898	   1953.60302747	      0.00000000	    107.98935735
      1.06680670	   4369.08914831	   1953.67336569	      0.00000000	    108.88851469
      1.06697327	   4369.05513083	   1953.76140526	      0.00000000	    110.03222580
      1.06708715	   4369.03179414	   1953.82129703	      0.00000000	    110.82190048
      1.06720104	   4369.00839284	   1953.88094316	      0.00000000	    111.61771585
      1.06736241	   4368.97512816	   1953.96503984	      0.00000000	    112.75568268
      1.06751540	   4368.94347731	   1954.04431692	      0.00000000	    113.84552971
      1.06766838	   4368.91171828	   1954.12315954	      0.00000000	    114.94589100
      1.06778908	   4368.88658551	   1954.18505535	      0.00000000	    115.82128107
      1.06790977	   4368.86138782	   1954.24668406	      0.00000000	    116.70299524
      1.06807057	   4368.82771389	   1954.32838119	      0.00000000	    117.88739488
      1.06819955	   4368.80062451	   1954.39356786	      0.00000000	    118.84518314
      1.06832852	   4368.77346167	   1954.45845464	      0.00000000	    119.80982611
      1.06845749	   4368.74622860	   1954.52304353	      0.00000000	    120.78121074
      1.06861496	   4368.71288244	   1954.60150052	      0.00000000	    121.97618590
      1.06873537	   4368.68731709	   1954.66119432	      0.00000000	    122.89642981
      1.06885577	   4368.66169110	   1954.72063280	      0.00000000	    123.82224612
      1.06900432	   4368.62999339	   1954.79361929	     -0.00000000	    124.97207976
      1.06914479	   4368.59993926	   1954.86227965	      0.00000000	    126.06685831
      1.06928526	   4368.56980880	   1954.93059904	      0.00000000	    127.16882088
      1.06942573	   4368.53960022	   1954.99857908	      0.00000000	    128.27783396
      1.06954683	   4368.51349850	   1955.05691454	      0.00000000	    129.23947558
      1.06966793	   4368.48734014	   1955.11500062	      0.00000000	    130.20617581
      1.06978903	   4368.46112785	   1955.17283889	      0.00000000	    131.17785208
      1.06996716	   4368.42247103	   1955.25747010	      0.00000000	    132.61604513
      1.07007770	   4368.39842508	   1955.30972361	      0.00000000	    133.51376299
      1.07018825	   4368.37433441	   1955.36177400	      0.00000000	    134.41540157
      1.07035196	   4368.33857902	   1955.43848623	      0.00000000	    135.75774192
      1.07050428	   4368.30522761	   1955.50946493	      0.00000000	    137.01410988
      1.07065659	   4368.27179774	   1955.58006536	      0.00000000	    138.27749461
      1.07077429	   4368.24591236	   1955.63435860	      0.00000000	    139.25839023
      1.07089198	   4368.21998182	   1955.68842863	      0.00000000	    140.24331993
      1.07105092	   4368.18488971	   1955.76109653	     -0.00000000	    141.57973544
      1.07117810	   4368.15675146	   1955.81895426	      0.00000000	    142.65421866
      1.07130528	   4368.12856005	   1955.87655537	      0.00000000	    143.73315272
      1.07143246	   4368.10031831	   1955.93390154	      0.00000000	    144.81645800
      1.07158509	   4368.06635855	   1956.00238518	      0.00000000	    146.12214624
      1.07170444	   4368.03975466	   1956.05568351	      0.00000000	    147.14735888
      1.07182378	   4368.01310606	   1956.10876075	     -0.00000000	    148.17620840
      1.07196837	   4367.98076467	   1956.17276938	      0.00000000	    149.42743923
      1.07211296	   4367.94835993	   1956.23645715	      0.00000000	    150.68381008
      1.07223821	   4367.92023898	   1956.29137293	      0.00000000	    151.77629062
      1.07236347	   4367.89207108	   1956.34605050	      0.00000000	    152.87248198
      1.07248873	   4367.86385907	   1956.40049141	     -0.00000000	    153.97231755
      1.07264064	   4367.82958298	   1956.46620041	     -0.00000000	    155.31097895
      1.07276044	   4367.80250880	   1956.51777512	      0.00000000	    156.37027198
      1.07288023	   4367.77539362	   1956.56913656	      0.00000000	    157.43271244
      1.07300003	   4367.74823973	   1956.62028601	      0.00000000	    158.49824592
      1.07317382	   4367.70877629	   1956.69411552	      0.00000000	    160.04944753
      1.07328262	   4367.68402977	   1956.74011282	     -0.00000000	    161.02378018
      1.07339143	   4367.65925089	   1956.78593786	      0.00000000	    162.00051933
      1.07355185	   4367.62266048	   1956.85319059	      0.00000000	    163.44494572
      1.07369913	   4367.58900751	   1956.91460962	      0.00000000	    164.77551216
      1.07384642	   4367.55530018	   1956.97571868	      0.00000000	    166.11022779
      1.07396283	   4367.52861957	   1957.02379770	      0.00000000	    167.16799533
      1.07407923	   4367.50190618	   1957.07168518	      0.00000000	    168.22825640
      1.07423238	   4367.46670972	   1957.13439594	     -0.00000000	    169.62687700
      1.07435887	   4367.43759623	   1957.18594587	      0.00000000	    170.78523256
      1.07448537	   4367.40844279	   1957.23727280	     -0.00000000	    171.94636652
      1.07461186	   4367.37925215	   1957.28837818	     -0.00000000	    173.11022750
      1.07473835	   4367.35002268	   1957.33926283	      0.00000000	    174.27676544
      1.07486485	   4367.32075653	   1957.38992809	      0.00000000	    175.44593084
      1.07501931	   4367.28496841	   1957.45149866	      0.00000000	    176.87707952
      1.07513085	   4367.25909085	   1957.49576147	     -0.00000000	    177.91294521
      1.07524240	   4367.23318394	   1957.53985605	     -0.00000000	    178.95073952
      1.07539211	   4367.19836953	   1957.59877497	      0.00000000	    180.34659616
      1.07553083	   4367.16606743	   1957.65309807	      0.00000000	    181.64289789
      1.07566954	   4367.13372413	   1957.70716543	     -0.00000000	    182.94201129
      1.07579018	   4367.10555889	   1957.75398211	      0.00000000	    184.07412804
      1.07591083	   4367.07736345	   1957.80060733	      0.00000000	    185.20829187
      1.07603147	   4367.04913612	   1957.84704169	     -0.00000000	    186.34446691
      1.07618265	   4367.01372058	   1957.90496284	     -0.00000000	    187.77104352
      1.07630936	   4366.98400068	   1957.95327852	      0.00000000	    188.96900960
      1.07643607	   4366.95424869	   1958.00138717	     -0.00000000	    190.16906764
      1.07656278	   4366.92446263	   1958.04928947	      0.00000000	    191.37117923
      1.07668949	   4366.89464498	   1958.09698671	      0.00000000	    192.57530629
      1.07681620	   4366.86479400	   1958.14447961	      0.00000000	    193.78141183
      1.07694290	   4366.83491192	   1958.19176942	      0.00000000	    194.98945920
      1.07706961	   4366.80499721	   1958.23885685	     -0.00000000	    196.19941280
      1.07719632	   4366.77505191	   1958.28574313	     -0.00000000	    197.41123738
      1.07732303	   4366.74507463	   1958.33242898	      0.00000000	    198.62489867
      1.07744974	   4366.71506728	   1958.37891559	      0.00000000	    199.84036277
      1.07757644	   4366.68502856	   1958.42520368	     -0.00000000	    201.05759672
      1.07770315	   4366.65496028	   1958.47129443	     -0.00000000	    202.27656788
      1.07785665	   4366.61849388	   1958.52686577	     -0.00000000	    203.75551997
      1.07796327	   4366.59313784	   1958.56530023	     -0.00000000	    204.78433136
      1.07806990	   4366.56775985	   1958.60359673	     -0.00000000	    205.81430561
      1.07822253	   4366.53139740	   1958.65817701	     -0.00000000	    207.29063417
      1.07836316	   4366.49785523	   1958.70821969	     -0.00000000	    208.65295803
      1.07850380	   4366.46427885	   1958.75802636	      0.00000000	    210.01719030
      1.07861815	   4366.43694853	   1958.79835400	      0.00000000	    211.12791848
      1.07873251	   4366.40959635	   1958.83852710	      0.00000000	    212.23986276
      1.07887860	   4366.37462176	   1958.88962134	      0.00000000	    213.66203268
      1.07900364	   4366.34465761	   1958.93315621	     -0.00000000	    214.88083763
      1.07912868	   4366.31466543	   1958.97650856	      0.00000000	    216.10101803
      1.07925371	   4366.28464796	   1959.01967959	      0.00000000	    217.32254912
      1.07937875	   4366.25460304	   1959.06266980	     -0.00000000	    218.54540708
      1.07950379	   4366.22453318	   1959.10548033	     -0.00000000	    219.76956812
      1.07962883	   4366.19443638	   1959.14811170	      0.00000000	    220.99500934
      1.07975387	   4366.16431499	   1959.19056503	     -0.00000000	    222.22170788
      1.07987891	   4366.13416716	   1959.23284084	      0.00000000	    223.44964170
      1.08000395	   4366.10399509	   1959.27494021	     -0.00000000	    224.67878884
      1.08012899	   4366.07379705	   1959.31686368	     -0.00000000	    225.90912813
      1.08025403	   4366.04357515	   1959.35861232	     -0.00000000	    227.14063844
      1.08037906	   4366.01332770	   1959.40018665	     -0.00000000	    228.37329943
      1.08050410	   4365.98305677	   1959.44158773	      0.00000000	    229.60709081
      1.08062914	   4365.95276070	   1959.48281607	     -0.00000000	    230.84199301
      1.08075418	   4365.92244154	   1959.52387272	     -0.00000000	    232.07798654
      1.08087922	   4365.89209762	   1959.56475819	     -0.00000000	    233.31505261
      1.08100426	   4365.86173099	   1959.60547351	      0.00000000	    234.55317247
      1.08112930	   4365.83133997	   1959.64601919	      0.00000000	    235.79232808
      1.08125434	   4365.80092665	   1959.68639625	      0.00000000	    237.03250143
      1.08137937	   4365.77048926	   1959.72660518	      0.00000000	    238.27367519
      1.08150441	   4365.74002998	   1959.76664701	      0.00000000	    239.51583204
      1.08162945	   4365.70954693	   1959.80652219	      0.00000000	    240.75895536
      1.08175449	   4365.67904242	   1959.84623178	      0.00000000	    242.00302848
      1.08187953	   4365.64851442	   1959.88577620	      0.00000000	    243.24803547
      1.08200457	   4365.61796540	   1959.92515651	      0.00000000	    244.49396029
      1.08212961	   4365.58739313	   1959.96437309	     -0.00000000	    245.74078768
      1.08225465	   4365.55680029	   1960.00342705	     -0.00000000	    246.98850219
      1.08237969	   4365.52618441	   1960.04231871	      0.00000000	    248.23708920
      1.08250472	   4365.49554845	   1960.08104920	     -0.00000000	    249.48653385
      1.08262976	   4365.46488961	   1960.11961880	     -0.00000000	    250.73682213
      1.08275480	   4365.43421122	   1960.15802870	     -0.00000000	    251.98793972
      1.08287984	   4365.40351003	   1960.19627909	     -0.00000000	    253.23987324
      1.08300488	   4365.37278989	   1960.23437121	      0.00000000	    254.49260888
      1.08311654	   4365.34533842	   1960.26825284	      0.00000000	    255.61193742
      1.08322819	   4365.31787173	   1960.30200927	      0.00000000	    256.73188590
      1.08336655	   4365.28381429	   1960.34366346	      0.00000000	    258.12045824
      1.08350490	   4365.24973340	   1960.38512706	      0.00000000	    259.50995175
      1.08360906	   4365.22405774	   1960.41621754	     -0.00000000	    260.55663570
      1.08371322	   4365.19836928	   1960.44720096	      0.00000000	    261.60382551
      1.08386673	   4365.16048474	   1960.49266849	      0.00000000	    263.14804518
      1.08399026	   4365.12997618	   1960.52909134	     -0.00000000	    264.39154225
      1.08411380	   4365.09944738	   1960.56536520	     -0.00000000	    265.63571709
      1.08423734	   4365.06890093	   1960.60149105	      0.00000000	    266.88055887
      1.08436087	   4365.03833442	   1960.63746917	     -0.00000000	    268.12605747
      1.08448441	   4365.00775066	   1960.67330057	     -0.00000000	    269.37220246
      1.08460794	   4364.97714697	   1960.70898549	      0.00000000	    270.61898416
      1.08473148	   4364.94652648	   1960.74452499	     -0.00000000	    271.86639254
      1.08485502	   4364.91588614	   1960.77991923	      0.00000000	    273.11441834
      1.08497855	   4364.88522947	   1960.81516932	     -0.00000000	    274.36305187
      1.08510209	   4364.85455299	   1960.85027535	      0.00000000	    275.61228432
      1.08522563	   4364.82386072	   1960.88523852	      0.00000000	    276.86210632
      1.08533433	   4364.79683715	   1960.91588569	      0.00000000	    277.96235087
      1.08544303	   4364.76980113	   1960.94642308	      0.00000000	    279.06303926
      1.08558183	   4364.73526099	   1960.98525399	      0.00000000	    280.46903698
      1.08572062	   4364.70070032	   1961.02390736	     -0.00000000	    281.87573714
      1.08582228	   4364.67537131	   1961.05210634	      0.00000000	    282.90650701
      1.08592394	   4364.65003177	   1961.08021092	      0.00000000	    283.93764310
      1.08607863	   4364.61144933	   1961.12279754	      0.00000000	    285.50744017
      1.08620083	   4364.58095419	   1961.15628454	      0.00000000	    286.74804933
      1.08632303	   4364.55044156	   1961.18963651	     -0.00000000	    287.98916505
      1.08644523	   4364.51991396	   1961.22285437	      0.00000000	    289.23078002
      1.08656743	   4364.48936901	   1961.25593833	      0.00000000	    290.47288758
      1.08668963	   4364.45880945	   1961.28888932	      0.00000000	    291.71548067
      1.08681183	   4364.42823261	   1961.32170750	     -0.00000000	    292.95855295
      1.08693403	   4364.39764157	   1961.35439386	     -0.00000000	    294.20209760
      1.08705623	   4364.36703331	   1961.38694850	      0.00000000	    295.44610858
      1.08717842	   4364.33641128	   1961.41937245	      0.00000000	    296.69057933
      1.08730062	   4364.30577201	   1961.45166573	      0.00000000	    297.93550410
      1.08742282	   4364.27511947	   1961.48382947	      0.00000000	    299.18087653
      1.08753031	   4364.24814300	   1961.51201381	      0.00000000	    300.27668279
      1.08763780	   4364.22115603	   1961.54009865	      0.00000000	    301.37282702
      1.08777489	   4364.18671848	   1961.57577462	     -0.00000000	    302.77136308
      1.08791198	   4364.15226354	   1961.61128999	      0.00000000	    304.17043500
      1.08801309	   4364.12683781	   1961.63738175	     -0.00000000	    305.20266731
      1.08811421	   4364.10140307	   1961.66338690	      0.00000000	    306.23518397
      1.08826568	   4364.06328192	   1961.70218149	     -0.00000000	    307.78244604
      1.08838751	   4364.03260520	   1961.73324466	      0.00000000	    309.02738683
      1.08850934	   4364.00191309	   1961.76418331	     -0.00000000	    310.27272536
      1.08863117	   4363.97120819	   1961.79499831	     -0.00000000	    311.51845657
      1.08875300	   4363.94048785	   1961.82568979	     -0.00000000	    312.76457608
      1.08887483	   4363.90975521	   1961.85625869	     -0.00000000	    314.01107900
      1.08899666	   4363.87900701	   1961.88670504	     -0.00000000	    315.25796120
      1.08911849	   4363.84824711	   1961.91702988	      0.00000000	    316.50521791
      1.08922420	   4363.82154368	   1961.94324456	      0.00000000	    317.58777766
      1.08932991	   4363.79483122	   1961.96936841	      0.00000000	    318.67061346
      1.08946716	   4363.76013475	   1962.00314950	     -0.00000000	    320.07685952
      1.08960441	   4363.72542268	   1962.03677866	      0.00000000	    321.48356070
      1.08970370	   4363.70029837	   1962.06101303	      0.00000000	    322.50151901
      1.08980299	   4363.67516637	   1962.08516858	      0.00000000	    323.51971047
      1.08995541	   4363.63656912	   1962.12209631	      0.00000000	    325.08317239
      1.09007636	   4363.60592613	   1962.15126961	      0.00000000	    326.32426344
      1.09019732	   4363.57526937	   1962.18032702	     -0.00000000	    327.56568967
      1.09031827	   4363.54460139	   1962.20926938	     -0.00000000	    328.80744743
      1.09043923	   4363.51391955	   1962.23809676	     -0.00000000	    330.04953362
      1.09056019	   4363.48322699	   1962.26681007	      0.00000000	    331.29194467
      1.09068114	   4363.45252042	   1962.29540929	      0.00000000	    332.53467773
      1.09078940	   4363.42502807	   1962.32091087	      0.00000000	    333.64724592
      1.09089766	   4363.39752488	   1962.34632179	      0.00000000	    334.76006735
      1.09100592	   4363.37001276	   1962.37164264	      0.00000000	    335.87313969
      1.09115859	   4363.33119842	   1962.40719719	     -0.00000000	    337.44320644
      1.09126466	   4363.30422106	   1962.43179512	     -0.00000000	    338.53434000
      1.09137073	   4363.27723379	   1962.45630744	     -0.00000000	    339.62570792
      1.09150765	   4363.24238522	   1962.48782301	     -0.00000000	    341.03482616
      1.09164457	   4363.20752080	   1962.51919717	     -0.00000000	    342.44432795
      1.09174542	   4363.18183155	   1962.54221771	      0.00000000	    343.48281440
      1.09184627	   4363.15613341	   1962.56516208	     -0.00000000	    344.52150550
      1.09198633	   4363.12043503	   1962.59689849	      0.00000000	    345.96423106
      1.09211302	   4363.08812879	   1962.62548188	      0.00000000	    347.26965489
      1.09223971	   4363.05581148	   1962.65394694	     -0.00000000	    348.57539337
      1.09235079	   4363.02746467	   1962.67880772	     -0.00000000	    349.72051668
      1.09246188	   4362.99910979	   1962.70357831	      0.00000000	    350.86587812
      1.09257296	   4362.97074505	   1962.72825878	      0.00000000	    352.01147618
      1.09271097	   4362.93549152	   1962.75879825	     -0.00000000	    353.43515119
      1.09282518	   4362.90630746	   1962.78396561	     -0.00000000	    354.61352860
      1.09293939	   4362.87711508	   1962.80903914	     -0.00000000	    355.79215043
      1.09305360	   4362.84791248	   1962.83401891	      0.00000000	    356.97101522
      1.09316781	   4362.81870138	   1962.85890552	      0.00000000	    358.15012120
      1.09330749	   4362.78296266	   1962.88921547	      0.00000000	    359.59249499
      1.09341162	   4362.75631132	   1962.91172203	      0.00000000	    360.66803287
      1.09351575	   4362.72965150	   1962.93415184	      0.00000000	    361.74376745
      1.09365010	   4362.69524462	   1962.96297822	      0.00000000	    363.13197138
      1.09378445	   4362.66082446	   1962.99167795	      0.00000000	    364.52049854
      1.09388746	   4362.63442570	   1963.01359844	      0.00000000	    365.58537358
      1.09399047	   4362.60801882	   1963.03544502	      0.00000000	    366.65043642
      1.09412457	   4362.57363550	   1963.06377239	      0.00000000	    368.03709251
      1.09424689	   4362.54225779	   1963.08950616	     -0.00000000	    369.30236287
      1.09436922	   4362.51087141	   1963.11513733	      0.00000000	    370.56789325
      1.09449154	   4362.47947390	   1963.14066595	     -0.00000000	    371.83368247
      1.09459763	   4362.45223982	   1963.16272193	     -0.00000000	    372.93157687
      1.09470371	   4362.42499746	   1963.18470137	     -0.00000000	    374.02966398
      1.09480979	   4362.39774859	   1963.20660481	     -0.00000000	    375.12794274
      1.09496180	   4362.35868685	   1963.23786106	     -0.00000000	    376.70215099
      1.09506552	   4362.33203073	   1963.25909601	      0.00000000	    377.77633667
      1.09516923	   4362.30536711	   1963.28025899	      0.00000000	    378.85070302
      1.09530510	   4362.27042526	   1963.30787686	     -0.00000000	    380.25852598
      1.09544097	   4362.23547115	   1963.33537226	     -0.00000000	    381.66665622
      1.09553842	   4362.21039593	   1963.35501767	     -0.00000000	    382.67678291
      1.09563587	   4362.18531407	   1963.37460052	      0.00000000	    383.68706640
      1.09577677	   4362.14904181	   1963.40280317	      0.00000000	    385.14799219
      1.09590260	   4362.11663686	   1963.42788132	     -0.00000000	    386.45301391
      1.09602843	   4362.08422381	   1963.45285682	     -0.00000000	    387.75829365
      1.09613636	   4362.05641154	   1963.47419899	     -0.00000000	    388.87816451
      1.09624430	   4362.02859373	   1963.49546626	     -0.00000000	    389.99822386
      1.09635224	   4362.00076870	   1963.51665866	     -0.00000000	    391.11847129
      1.09649219	   4361.96468058	   1963.54402691	      0.00000000	    392.57131421
      1.09660403	   4361.93583354	   1963.56580740	      0.00000000	    393.73252182
      1.09671588	   4361.90698067	   1963.58750873	      0.00000000	    394.89392924
      1.09682772	   4361.87812020	   1963.60913093	      0.00000000	    396.05553607
      1.09693956	   4361.84925368	   1963.63067453	      0.00000000	    397.21734164
      1.09707997	   4361.81300183	   1963.65761104	     -0.00000000	    398.67625049
      1.09718106	   4361.78689608	   1963.67692864	     -0.00000000	    399.72682161
      1.09728216	   4361.76078404	   1963.69618255	     -0.00000000	    400.77755398
      1.09741686	   4361.72598329	   1963.72173931	     -0.00000000	    402.17786014
      1.09753654	   4361.69505644	   1963.74435095	      0.00000000	    403.42218639
      1.09765622	   4361.66412335	   1963.76687476	     -0.00000000	    404.66673680
      1.09777589	   4361.63318176	   1963.78931077	      0.00000000	    405.91151116
      1.09789557	   4361.60223475	   1963.81165976	     -0.00000000	    407.15650869
      1.09799618	   4361.57621198	   1963.83038007	      0.00000000	    408.20329464
      1.09809678	   4361.55018534	   1963.84903932	      0.00000000	    409.25023776
      1.09823006	   4361.51569976	   1963.87366311	      0.00000000	    410.63735762
      1.09836333	   4361.48120688	   1963.89818051	      0.00000000	    412.02475246
      1.09845809	   4361.45667461	   1963.91554860	      0.00000000	    413.01141199
      1.09855285	   4361.43213908	   1963.93286338	      0.00000000	    413.99821012
      1.09870000	   4361.39403085	   1963.95964458	      0.00000000	    415.53081016
      1.09881848	   4361.36334089	   1963.98111508	     -0.00000000	    416.76505056
      1.09893696	   4361.33264339	   1964.00250287	      0.00000000	    417.99950707
      1.09905544	   4361.30194104	   1964.02380867	      0.00000000	    419.23417918
      1.09916005	   4361.27482658	   1964.04255181	      0.00000000	    420.32448073
      1.09926466	   4361.24770839	   1964.06123151	     -0.00000000	    421.41495006
      1.09939097	   4361.21495598	   1964.08370265	      0.00000000	    422.73191361
      1.09951729	   4361.18219789	   1964.10608197	     -0.00000000	    424.04912146
      1.09961691	   4361.15635696	   1964.12366669	      0.00000000	    425.08811510
      1.09971653	   4361.13051283	   1964.14119478	     -0.00000000	    426.12726049
      1.09985135	   4361.09552863	   1964.16482673	      0.00000000	    427.53385939
      1.09996942	   4361.06488576	   1964.18543788	      0.00000000	    428.76592174
      1.10008749	   4361.03423593	   1964.20597004	     -0.00000000	    429.99819726
      1.10020556	   4361.00358207	   1964.22642394	     -0.00000000	    431.23068560
      1.10030704	   4360.97723070	   1964.24394034	      0.00000000	    432.29011669
      1.10040851	   4360.95087632	   1964.26139936	     -0.00000000	    433.34970492
      1.10053755	   4360.91735755	   1964.28351731	      0.00000000	    434.69730218
      1.10066658	   4360.88383350	   1964.30554312	      0.00000000	    436.04515360
      1.10076314	   4360.85874343	   1964.32196377	     -0.00000000	    437.05385869
      1.10085969	   4360.83365080	   1964.33833327	     -0.00000000	    438.06270607
      1.10099898	   4360.79744332	   1964.36185917	     -0.00000000	    439.51840383
      1.10111695	   4360.76677410	   1964.38170073	      0.00000000	    440.75147748
      1.10123492	   4360.73609858	   1964.40146650	      0.00000000	    441.98476399
      1.10135289	   4360.70541964	   1964.42115718	     -0.00000000	    443.21826314
      1.10145322	   4360.67932305	   1964.43784405	     -0.00000000	    444.26747201
      1.10155355	   4360.65322398	   1964.45447702	     -0.00000000	    445.31683481
      1.10168293	   4360.61956038	   1964.47584744	     -0.00000000	    446.67033251
      1.10181231	   4360.58589219	   1964.49712883	      0.00000000	    448.02408655
      1.10190763	   4360.56108551	   1964.51274878	      0.00000000	    449.02149597
      1.10200294	   4360.53627675	   1964.52832084	     -0.00000000	    450.01904464
      1.10214317	   4360.49976922	   1964.55114511	      0.00000000	    451.48700393
      1.10226081	   4360.46913881	   1964.57021297	      0.00000000	    452.71870968
      1.10237845	   4360.43850274	   1964.58920836	     -0.00000000	    453.95062835
      1.10249609	   4360.40786386	   1964.60813199	     -0.00000000	    455.18275982
      1.10259545	   4360.38198142	   1964.62405878	     -0.00000000	    456.22358281
      1.10269481	   4360.35609697	   1964.63993476	     -0.00000000	    457.26455787
      1.10282428	   4360.32236453	   1964.66054470	     -0.00000000	    458.62116556
      1.10295374	   4360.28862817	   1964.68106895	      0.00000000	    459.97803202
      1.10304811	   4360.26403225	   1964.69597564	     -0.00000000	    460.96725722
      1.10314248	   4360.23943465	   1964.71083722	     -0.00000000	    461.95662015
      1.10328309	   4360.20277916	   1964.73289704	      0.00000000	    463.43101399
      1.10340038	   4360.17220073	   1964.75122130	      0.00000000	    464.66106115
      1.10351767	   4360.14161723	   1964.76947634	     -0.00000000	    465.89132209
      1.10363495	   4360.11103151	   1964.78766283	      0.00000000	    467.12179679
      1.10373338	   4360.08535758	   1964.80287303	     -0.00000000	    468.15465648
      1.10383182	   4360.05968209	   1964.81803529	      0.00000000	    469.18766710
      1.10396134	   4360.02589423	   1964.83791237	     -0.00000000	    470.54710819
      1.10409085	   4359.99210311	   1964.85770705	     -0.00000000	    471.90681130
      1.10418433	   4359.96770937	   1964.87194316	      0.00000000	    472.88838075
      1.10427782	   4359.94331435	   1964.88613672	     -0.00000000	    473.87008704
      1.10441876	   4359.90653057	   1964.90745513	     -0.00000000	    475.35041156
      1.10453569	   4359.87600943	   1964.92506930	      0.00000000	    476.57882018
      1.10465262	   4359.84548377	   1964.94261734	     -0.00000000	    477.80744410
      1.10476955	   4359.81495646	   1964.96009993	      0.00000000	    479.03628333
      1.10486709	   4359.78948768	   1964.97463303	     -0.00000000	    480.06150390
      1.10496463	   4359.76401774	   1964.98912091	     -0.00000000	    481.08687471
      1.10509419	   4359.73018232	   1965.00829498	      0.00000000	    482.44909282
      1.10522375	   4359.69634428	   1965.02738982	      0.00000000	    483.81157688
      1.10531638	   4359.67215036	   1965.04099180	     -0.00000000	    484.78576178
      1.10540900	   4359.64795552	   1965.05455366	     -0.00000000	    485.76008296
      1.10555026	   4359.61104967	   1965.07516080	     -0.00000000	    487.24637264
      1.10566685	   4359.58059016	   1965.09209727	      0.00000000	    488.47319481
      1.10578343	   4359.55012668	   1965.10897058	      0.00000000	    489.70023420
      1.10588829	   4359.52272317	   1965.12409502	     -0.00000000	    490.80416467
      1.10599316	   4359.49531636	   1965.13916873	      0.00000000	    491.90827145
      1.10609803	   4359.46790820	   1965.15419218	     -0.00000000	    493.01255462
      1.10622832	   4359.43385269	   1965.17278718	     -0.00000000	    494.38475483
      1.10633253	   4359.40661215	   1965.18760498	      0.00000000	    495.48250378
      1.10643674	   4359.37936863	   1965.20237349	     -0.00000000	    496.58042793
      1.10654095	   4359.35212382	   1965.21709312	      0.00000000	    497.67852734
      1.10667642	   4359.31670135	   1965.23615591	      0.00000000	    499.10634085
      1.10677753	   4359.29026248	   1965.25033017	     -0.00000000	    500.17219150
      1.10687864	   4359.26382097	   1965.26445876	     -0.00000000	    501.23820812
      1.10700360	   4359.23114204	   1965.28185681	      0.00000000	    502.55585852
      1.10712856	   4359.19845947	   1965.29918571	      0.00000000	    503.87376316
      1.10722379	   4359.17355240	   1965.31234576	      0.00000000	    504.87828184
      1.10731902	   4359.14864295	   1965.32546591	     -0.00000000	    505.88294866
      1.10744884	   4359.11468207	   1965.34328903	     -0.00000000	    507.25285855
      1.10756541	   4359.08418570	   1965.35922993	     -0.00000000	    508.48314137
      1.10768198	   4359.05368839	   1965.37511214	     -0.00000000	    509.71364697
      1.10779855	   4359.02318773	   1965.39093556	     -0.00000000	    510.94437597
      1.10789627	   4358.99761909	   1965.40415553	      0.00000000	    511.97626569
      1.10799399	   4358.97204813	   1965.41733451	      0.00000000	    513.00831287
      1.10811770	   4358.93967625	   1965.43395976	     -0.00000000	    514.31502765
      1.10824141	   4358.90730153	   1965.45051993	      0.00000000	    515.62199544
      1.10834205	   4358.88096220	   1965.46394523	      0.00000000	    516.68549065
      1.10844270	   4358.85462066	   1965.47732774	     -0.00000000	    517.74915387
      1.10856427	   4358.82280080	   1965.49343652	     -0.00000000	    519.03422182
      1.10868584	   4358.79097823	   1965.50948344	      0.00000000	    520.31953558
      1.10878484	   4358.76506416	   1965.52250570	      0.00000000	    521.36638727
      1.10888384	   4358.73914804	   1965.53548723	      0.00000000	    522.41340246
      1.10900648	   4358.70704228	   1965.55151288	     -0.00000000	    523.71067944
      1.10912912	   4358.67493403	   1965.56747658	     -0.00000000	    525.00820798
      1.10922788	   4358.64907955	   1965.58028653	     -0.00000000	    526.05320315
      1.10932663	   4358.62322316	   1965.59305658	      0.00000000	    527.09836191
      1.10944948	   4358.59105909	   1965.60888651	     -0.00000000	    528.39869542
      1.10957232	   4358.55889272	   1965.62465529	      0.00000000	    529.69928267
      1.10967026	   4358.53324770	   1965.63718393	     -0.00000000	    530.73638430
      1.10976820	   4358.50760093	   1965.64967397	     -0.00000000	    531.77364768
      1.10989175	   4358.47524924	   1965.66537461	     -0.00000000	    533.08230219
      1.11001529	   4358.44289543	   1965.68101441	      0.00000000	    534.39121464
      1.11011246	   4358.41744884	   1965.69327319	     -0.00000000	    535.42088551
      1.11020963	   4358.39200064	   1965.70549458	     -0.00000000	    536.45071635
      1.11033396	   4358.35943852	   1965.72107831	     -0.00000000	    537.76865549
      1.11045829	   4358.32687448	   1965.73660142	      0.00000000	    539.08685708
      1.11055452	   4358.30167303	   1965.74857393	     -0.00000000	    540.10722122
      1.11065074	   4358.27647012	   1965.76051037	     -0.00000000	    541.12774294
      1.11077614	   4358.24362463	   1965.77601280	      0.00000000	    542.45796227
      1.11090155	   4358.21077741	   1965.79145458	     -0.00000000	    543.78844973
      1.11099670	   4358.18585470	   1965.80313127	     -0.00000000	    544.79815881
      1.11109185	   4358.16093066	   1965.81477328	     -0.00000000	    545.80802262
      1.11121861	   4358.12772723	   1965.83022924	      0.00000000	    547.15359025
      1.11134537	   4358.09452224	   1965.84562426	     -0.00000000	    548.49943288
      1.11143928	   4358.06992205	   1965.85699131	      0.00000000	    549.49672220
      1.11153319	   4358.04532066	   1965.86832512	      0.00000000	    550.49416278
      1.11166169	   4358.01166125	   1965.88377869	      0.00000000	    551.85910407
      1.11177546	   4357.98185733	   1965.89741031	     -0.00000000	    553.06789598
      1.11188923	   4357.95205409	   1965.91099411	     -0.00000000	    554.27691013
      1.11200300	   4357.92224927	   1965.92452996	      0.00000000	    555.48614694
      1.11210210	   4357.89628870	   1965.93628192	     -0.00000000	    556.53964397
      1.11220120	   4357.87032695	   1965.94799778	      0.00000000	    557.59331016
      1.11230030	   4357.84436566	   1965.95967793	      0.00000000	    558.64714543
      1.11243918	   4357.80798291	   1965.97598627	      0.00000000	    560.12426435
      1.11253812	   4357.78206357	   1965.98756241	      0.00000000	    561.17680980
      1.11263706	   4357.75614335	   1965.99910319	      0.00000000	    562.22952421
      1.11276080	   4357.72372822	   1966.01348684	      0.00000000	    563.54628797
      1.11287189	   4357.69462572	   1966.02635353	     -0.00000000	    564.72867910
      1.11298297	   4357.66552446	   1966.03917655	     -0.00000000	    565.91128325
      1.11309406	   4357.63642192	   1966.05195570	     -0.00000000	    567.09410076
      1.11320515	   4357.60732118	   1966.06469162	     -0.00000000	    568.27713138
      1.11330086	   4357.58224828	   1966.07562925	     -0.00000000	    569.29653559
      1.11339656	   4357.55717655	   1966.08653501	     -0.00000000	    570.31609807
      1.11351916	   4357.52506064	   1966.10045798	      0.00000000	    571.62233035
      1.11364176	   4357.49294612	   1966.11432902	     -0.00000000	    572.92882246
      1.11373485	   4357.46855912	   1966.12482712	     -0.00000000	    573.92107582
      1.11382794	   4357.44417328	   1966.13529558	      0.00000000	    574.91347898
      1.11395724	   4357.41030183	   1966.14978669	     -0.00000000	    576.29214869
      1.11407025	   4357.38070111	   1966.16240465	      0.00000000	    577.49727275
      1.11418325	   4357.35109965	   1966.17497913	      0.00000000	    578.70261780
      1.11428314	   4357.32493517	   1966.18605859	     -0.00000000	    579.76826423
      1.11438303	   4357.29877005	   1966.19710434	      0.00000000	    580.83408330
      1.11448292	   4357.27260602	   1966.20811676	     -0.00000000	    581.90007475
      1.11461468	   4357.23809382	   1966.22259189	      0.00000000	    583.30645419
      1.11471448	   4357.21195604	   1966.23351697	     -0.00000000	    584.37183287
      1.11481427	   4357.18581788	   1966.24440900	      0.00000000	    585.43738361
      1.11491407	   4357.15968082	   1966.25526832	      0.00000000	    586.50310619
      1.11505068	   4357.12390204	   1966.27008055	      0.00000000	    587.96224936
      1.11514716	   4357.09863338	   1966.28050571	     -0.00000000	    588.99302237
      1.11524365	   4357.07336446	   1966.29090050	     -0.00000000	    590.02395590
      1.11536792	   4357.04082088	   1966.30424418	      0.00000000	    591.35198394
      1.11547948	   4357.01160525	   1966.31618086	      0.00000000	    592.54443637
      1.11559104	   4356.98239167	   1966.32807780	     -0.00000000	    593.73710266
      1.11570260	   4356.95317745	   1966.33993478	      0.00000000	    594.92998296
      1.11579711	   4356.92843139	   1966.34994844	      0.00000000	    595.94067438
      1.11589161	   4356.90368501	   1966.35993367	      0.00000000	    596.95151910
      1.11601195	   4356.87217650	   1966.37260746	     -0.00000000	    598.23887550
      1.11613229	   4356.84066830	   1966.38523567	      0.00000000	    599.52647988
      1.11622977	   4356.81514793	   1966.39543180	     -0.00000000	    600.56965088
      1.11632724	   4356.78962742	   1966.40559823	     -0.00000000	    601.61298426
      1.11644580	   4356.75858849	   1966.41792419	     -0.00000000	    602.88221900
      1.11656437	   4356.72754984	   1966.43020666	      0.00000000	    604.15169332
      1.11665961	   4356.70261743	   1966.44004255	     -0.00000000	    605.17168459
      1.11675486	   4356.67768495	   1966.44985058	      0.00000000	    606.19183010
      1.11687538	   4356.64613751	   1966.46222210	      0.00000000	    607.48293618
      1.11699590	   4356.61459061	   1966.47454948	     -0.00000000	    608.77428841
      1.11709036	   4356.58986828	   1966.48418046	     -0.00000000	    609.78654301
      1.11718482	   4356.56514596	   1966.49378452	     -0.00000000	    610.79894837
      1.11730651	   4356.53329689	   1966.50611872	      0.00000000	    612.10350908
      1.11742821	   4356.50144851	   1966.51840871	      0.00000000	    613.40831908
      1.11752118	   4356.47712012	   1966.52776829	     -0.00000000	    614.40530093
      1.11761415	   4356.45279180	   1966.53710223	     -0.00000000	    615.40242778
      1.11773782	   4356.42043240	   1966.54947901	     -0.00000000	    616.72903269
      1.11786149	   4356.38807390	   1966.56181094	      0.00000000	    618.05589303
      1.11795290	   4356.36415861	   1966.57089760	      0.00000000	    619.03680036
      1.11804431	   4356.34024346	   1966.57995992	      0.00000000	    620.01784668
      1.11817039	   4356.30725842	   1966.59242054	      0.00000000	    621.37127912
      1.11828141	   4356.27821736	   1966.60335380	      0.00000000	    622.56314609
      1.11839242	   4356.24917886	   1966.61425197	     -0.00000000	    623.75521635
      1.11850344	   4356.22014075	   1966.62511491	     -0.00000000	    624.94748964
      1.11860053	   4356.19474672	   1966.63458719	     -0.00000000	    625.99041575
      1.11869762	   4356.16935297	   1966.64403276	      0.00000000	    627.03349639
      1.11879471	   4356.14396112	   1966.65345193	     -0.00000000	    628.07673099
      1.11892898	   4356.10884923	   1966.66643384	     -0.00000000	    629.51963276
      1.11902634	   4356.08339022	   1966.67581646	      0.00000000	    630.56613938
      1.11912371	   4356.05793176	   1966.68517271	      0.00000000	    631.61279963
      1.11924361	   4356.02658303	   1966.69665889	      0.00000000	    632.90194371
      1.11935135	   4355.99841460	   1966.70694641	      0.00000000	    634.06054393
      1.11945909	   4355.97024908	   1966.71720241	     -0.00000000	    635.21933025
      1.11956683	   4355.94208407	   1966.72742667	      0.00000000	    636.37830236
      1.11967457	   4355.91392236	   1966.73761975	      0.00000000	    637.53745931
      1.11978231	   4355.88576082	   1966.74778134	     -0.00000000	    638.69680081
      1.11987642	   4355.86116440	   1966.75663237	     -0.00000000	    639.70964957
      1.11997053	   4355.83656839	   1966.76545961	     -0.00000000	    640.72263818
      1.12008742	   4355.80602317	   1966.77639030	     -0.00000000	    641.98095259
      1.12020430	   4355.77547936	   1966.78728473	     -0.00000000	    643.23948107
      1.12030186	   4355.74998858	   1966.79635049	      0.00000000	    644.29008523
      1.12039942	   4355.72449846	   1966.80539118	     -0.00000000	    645.34083740
      1.12049698	   4355.69901057	   1966.81440713	      0.00000000	    646.39173684
      1.12062845	   4355.66466759	   1966.82651694	     -0.00000000	    647.80805454
      1.12072508	   4355.63942497	   1966.83539048	      0.00000000	    648.84935504
      1.12082172	   4355.61418317	   1966.84423990	      0.00000000	    649.89079835
      1.12094069	   4355.58311097	   1966.85510173	      0.00000000	    651.17311751
      1.12105966	   4355.55204023	   1966.86592736	      0.00000000	    652.45565116
      1.12114833	   4355.52888586	   1966.87397269	     -0.00000000	    653.41167593
      1.12123700	   4355.50573205	   1966.88199804	     -0.00000000	    654.36781880
      1.12136369	   4355.47265430	   1966.89343003	     -0.00000000	    655.73410414
      1.12147516	   4355.44355218	   1966.90345545	      0.00000000	    656.93645422
      1.12158663	   4355.41445339	   1966.91345011	     -0.00000000	    658.13898785
      1.12169809	   4355.38535564	   1966.92341385	      0.00000000	    659.34170431
      1.12178959	   4355.36147313	   1966.93157021	      0.00000000	    660.32912359
      1.12188110	   4355.33759131	   1966.93970591	     -0.00000000	    661.31666484
      1.12200104	   4355.30628953	   1966.95033958	     -0.00000000	    662.61134438
      1.12212098	   4355.27498979	   1966.96093820	     -0.00000000	    663.90623110
      1.12221426	   4355.25065114	   1966.96915690	     -0.00000000	    664.91340530
      1.12230754	   4355.22631337	   1966.97735454	      0.00000000	    665.92070342
      1.12242694	   4355.19516432	   1966.98781727	      0.00000000	    667.21022474
      1.12254634	   4355.16401728	   1966.99824593	     -0.00000000	    668.49994660
      1.12263700	   4355.14036852	   1967.00614270	     -0.00000000	    669.47944796
      1.12272767	   4355.11672060	   1967.01401997	     -0.00000000	    670.45906359
      1.12285020	   4355.08476464	   1967.02463528	      0.00000000	    671.78316059
      1.12295904	   4355.05638146	   1967.03403498	      0.00000000	    672.95947882
      1.12306788	   4355.02800182	   1967.04340733	      0.00000000	    674.13595822
      1.12317672	   4354.99962353	   1967.05275213	      0.00000000	    675.31259793
      1.12327291	   4354.97454687	   1967.06098839	     -0.00000000	    676.35261881
      1.12336910	   4354.94947126	   1967.06920333	      0.00000000	    677.39276323
      1.12346530	   4354.92439833	   1967.07739730	      0.00000000	    678.43303019
      1.12359480	   4354.89064459	   1967.08839584	      0.00000000	    679.83376107
      1.12369148	   4354.86545061	   1967.09658178	     -0.00000000	    680.87955523
      1.12378815	   4354.84025793	   1967.10474664	     -0.00000000	    681.92547056
      1.12390470	   4354.80988979	   1967.11456241	      0.00000000	    683.18656431
      1.12402125	   4354.77952368	   1967.12434787	      0.00000000	    684.44783140
      1.12410969	   4354.75648439	   1967.13175354	      0.00000000	    685.40503222
      1.12419814	   4354.73344603	   1967.13914188	      0.00000000	    686.36233132
      1.12432224	   4354.70112198	   1967.14948053	      0.00000000	    687.70579050
      1.12443211	   4354.67250600	   1967.15860593	     -0.00000000	    688.89539619
      1.12454199	   4354.64389389	   1967.16770534	      0.00000000	    690.08514942
      1.12465187	   4354.61528336	   1967.17677858	     -0.00000000	    691.27504910
      1.12474343	   4354.59144445	   1967.18432018	      0.00000000	    692.26675899
      1.12483499	   4354.56760665	   1967.19184379	     -0.00000000	    693.25856885
      1.12495237	   4354.53705345	   1967.20146213	     -0.00000000	    694.53008091
      1.12506974	   4354.50650282	   1967.21105129	     -0.00000000	    695.80175410
      1.12516284	   4354.48227294	   1967.21863723	     -0.00000000	    696.81058592
      1.12525595	   4354.45804434	   1967.22620494	      0.00000000	    697.81951721
      1.12537295	   4354.42759921	   1967.23569012	      0.00000000	    699.08761561
      1.12548996	   4354.39715662	   1967.24514689	     -0.00000000	    700.35586791
      1.12558064	   4354.37356594	   1967.25245709	      0.00000000	    701.33891921
      1.12567133	   4354.34997649	   1967.25975035	     -0.00000000	    702.32206110
      1.12579113	   4354.31881568	   1967.26936013	     -0.00000000	    703.62105482
      1.12591094	   4354.28765770	   1967.27894075	     -0.00000000	    704.92020313
      1.12600007	   4354.26448166	   1967.28604958	     -0.00000000	    705.88678817
      1.12608920	   4354.24130684	   1967.29314239	      0.00000000	    706.85345689
      1.12621165	   4354.20947113	   1967.30286144	     -0.00000000	    708.18169043
      1.12631932	   4354.18148019	   1967.31138293	      0.00000000	    709.34975421
      1.12642700	   4354.15349329	   1967.31988173	      0.00000000	    710.51793550
      1.12653467	   4354.12550830	   1967.32835766	     -0.00000000	    711.68623309
      1.12663006	   4354.10072015	   1967.33584784	      0.00000000	    712.72132847
      1.12672545	   4354.07593347	   1967.34332025	     -0.00000000	    713.75651289
      1.12682084	   4354.05114989	   1967.35077521	      0.00000000	    714.79178511
      1.12694794	   4354.01812921	   1967.36068165	      0.00000000	    716.17140878
      1.12704388	   4353.99321035	   1967.36813835	     -0.00000000	    717.21279278
      1.12713981	   4353.96829319	   1967.37557748	     -0.00000000	    718.25426214
      1.12723574	   4353.94337913	   1967.38299933	     -0.00000000	    719.29581558
      1.12736567	   4353.90964127	   1967.39302316	     -0.00000000	    720.70652977
      1.12745878	   4353.88546596	   1967.40018775	     -0.00000000	    721.71764597
      1.12755189	   4353.86129228	   1967.40733615	     -0.00000000	    722.72883804
      1.12767030	   4353.83055566	   1967.41640352	     -0.00000000	    724.01484483
      1.12777633	   4353.80303625	   1967.42450063	     -0.00000000	    725.16645472
      1.12788235	   4353.77552119	   1967.43257742	     -0.00000000	    726.31815809
      1.12798838	   4353.74800800	   1967.44063362	      0.00000000	    727.46995369
      1.12808202	   4353.72371233	   1967.44773220	     -0.00000000	    728.48729630
      1.12817566	   4353.69941821	   1967.45481491	      0.00000000	    729.50470853
      1.12826930	   4353.67512719	   1967.46188206	      0.00000000	    730.52218910
      1.12840034	   4353.64113937	   1967.47174521	      0.00000000	    731.94610708
      1.12849496	   4353.61659894	   1967.47884919	     -0.00000000	    732.97447187
      1.12858959	   4353.59206034	   1967.48593735	      0.00000000	    734.00290279
      1.12870579	   4353.56193349	   1967.49461972	     -0.00000000	    735.26581331
      1.12880953	   4353.53503900	   1967.50235139	      0.00000000	    736.39341207
      1.12891326	   4353.50814881	   1967.51006467	     -0.00000000	    737.52108545
      1.12901700	   4353.48126068	   1967.51775935	     -0.00000000	    738.64883217
      1.12912074	   4353.45437708	   1967.52543588	     -0.00000000	    739.77665040
      1.12922448	   4353.42749532	   1967.53309398	      0.00000000	    740.90453892
      1.12932822	   4353.40061839	   1967.54073418	      0.00000000	    742.03249581
      1.12942107	   4353.37656342	   1967.54755712	     -0.00000000	    743.04213756
      1.12951392	   4353.35251210	   1967.55436584	     -0.00000000	    744.05183174
      1.12962628	   4353.32340849	   1967.56258641	     -0.00000000	    745.27380993
      1.12973865	   4353.29430975	   1967.57078635	     -0.00000000	    746.49586131
      1.12983064	   4353.27048952	   1967.57748378	      0.00000000	    747.49636067
      1.12992263	   4353.24667284	   1967.58416758	     -0.00000000	    748.49690659
      1.13003813	   4353.21677152	   1967.59254030	      0.00000000	    749.75326057
      1.13015364	   4353.18687543	   1967.60089175	      0.00000000	    751.00968405
      1.13024051	   4353.16439079	   1967.60715903	      0.00000000	    751.95474161
      1.13032739	   4353.14190939	   1967.61341445	     -0.00000000	    752.89983626
      1.13045094	   4353.10993950	   1967.62229042	     -0.00000000	    754.24402867
      1.13055961	   4353.08182759	   1967.63007688	     -0.00000000	    755.42626532
      1.13066827	   4353.05371824	   1967.63784476	      0.00000000	    756.60855484
      1.13075930	   4353.03017401	   1967.64433835	     -0.00000000	    757.59904725
      1.13085033	   4353.00663148	   1967.65081903	     -0.00000000	    758.58957435
      1.13096420	   4352.97718866	   1967.65890737	     -0.00000000	    759.82858233
      1.13107806	   4352.94774912	   1967.66697585	     -0.00000000	    761.06764062
      1.13116959	   4352.92408770	   1967.67344781	      0.00000000	    762.06371632
      1.13126112	   4352.90042808	   1967.67990704	     -0.00000000	    763.05982204
      1.13137542	   4352.87088863	   1967.68795527	      0.00000000	    764.30370739
      1.13148972	   4352.84135249	   1967.69598398	     -0.00000000	    765.54763552
      1.13157913	   4352.81825023	   1967.70225164	     -0.00000000	    766.52079828
      1.13166855	   4352.79514971	   1967.70850745	      0.00000000	    767.49398484
      1.13178543	   4352.76495730	   1967.71666757	      0.00000000	    768.76616706
      1.13190231	   4352.73476848	   1967.72480779	     -0.00000000	    770.03838567
      1.13199001	   4352.71212247	   1967.73090251	      0.00000000	    770.99292878
      1.13207770	   4352.68947814	   1967.73698612	      0.00000000	    771.94749007
      1.13219740	   4352.65857359	   1967.74527263	      0.00000000	    773.25048184
      1.13230283	   4352.63135706	   1967.75255433	     -0.00000000	    774.39814537
      1.13240826	   4352.60414516	   1967.75982059	     -0.00000000	    775.54582970
      1.13251369	   4352.57693579	   1967.76707122	      0.00000000	    776.69353332
      1.13260779	   4352.55265670	   1967.77352937	     -0.00000000	    777.71783509
      1.13270188	   4352.52837959	   1967.77997521	      0.00000000	    778.74214957
      1.13279597	   4352.50410609	   1967.78640906	      0.00000000	    779.76647532
      1.13291885	   4352.47241194	   1967.79479261	     -0.00000000	    781.10412250
      1.13301357	   4352.44798406	   1967.80124153	      0.00000000	    782.13529032
      1.13310829	   4352.42355836	   1967.80767831	      0.00000000	    783.16646553
      1.13320301	   4352.39913629	   1967.81410324	     -0.00000000	    784.19764667
      1.13332794	   4352.36692851	   1967.82255926	     -0.00000000	    785.55774062
      1.13342019	   4352.34315127	   1967.82878998	      0.00000000	    786.56200749
      1.13351243	   4352.31937612	   1967.83500950	      0.00000000	    787.56627613
      1.13362711	   4352.28982412	   1967.84272623	     -0.00000000	    788.81476307
      1.13374179	   4352.26027558	   1967.85042591	     -0.00000000	    790.06324864
      1.13382658	   4352.23843164	   1967.85610842	      0.00000000	    790.98637168
      1.13391138	   4352.21658931	   1967.86178169	      0.00000000	    791.90949186
      1.13403389	   4352.18503437	   1967.86996304	     -0.00000000	    793.24329510
      1.13414069	   4352.15753375	   1967.87707880	     -0.00000000	    794.40587372
      1.13424748	   4352.13003801	   1967.88418054	     -0.00000000	    795.56844210
      1.13435427	   4352.10254494	   1967.89126806	      0.00000000	    796.73099869
      1.13444291	   4352.07972813	   1967.89714079	     -0.00000000	    797.69599019
      1.13453155	   4352.05691314	   1967.90300383	     -0.00000000	    798.66097127
      1.13464577	   4352.02751979	   1967.91054472	     -0.00000000	    799.90437155
      1.13475999	   4351.99813018	   1967.91806987	      0.00000000	    801.14775048
      1.13484970	   4351.97505156	   1967.92396948	     -0.00000000	    802.12429663
      1.13493941	   4351.95197491	   1967.92985946	     -0.00000000	    803.10082720
      1.13505387	   4351.92253710	   1967.93736067	     -0.00000000	    804.34671989
      1.13516833	   4351.89310300	   1967.94484650	      0.00000000	    805.59258314
      1.13525541	   4351.87071404	   1967.95053170	      0.00000000	    806.54040328
      1.13534249	   4351.84832692	   1967.95620807	     -0.00000000	    807.48820415
      1.13546036	   4351.81802779	   1967.96387815	      0.00000000	    808.77114884
      1.13557823	   4351.78773273	   1967.97153242	      0.00000000	    810.05405392
      1.13566332	   4351.76586806	   1967.97704824	      0.00000000	    810.98010881
      1.13574840	   4351.74400515	   1967.98255588	      0.00000000	    811.90614093
      1.13586996	   4351.71277659	   1967.99041037	      0.00000000	    813.22903859
      1.13597501	   4351.68579171	   1967.99718532	      0.00000000	    814.37228372
      1.13608007	   4351.65881168	   1968.00394841	      0.00000000	    815.51548883
      1.13618512	   4351.63183446	   1968.01069943	     -0.00000000	    816.65865249
      1.13627669	   4351.60832458	   1968.01657442	      0.00000000	    817.65504115
      1.13636826	   4351.58481678	   1968.02244037	      0.00000000	    818.65139592
      1.13645983	   4351.56131256	   1968.02829756	     -0.00000000	    819.64771551
      1.13658702	   4351.52866726	   1968.03641914	      0.00000000	    821.03164333
      1.13667944	   4351.50495261	   1968.04230964	      0.00000000	    822.03711930
      1.13677186	   4351.48124027	   1968.04819122	      0.00000000	    823.04255577
      1.13688497	   4351.45222210	   1968.05537834	      0.00000000	    824.27312248
      1.13698597	   4351.42631615	   1968.06178435	      0.00000000	    825.37179004
      1.13708697	   4351.40041498	   1968.06818026	      0.00000000	    826.47040569
      1.13718797	   4351.37451644	   1968.07456586	      0.00000000	    827.56896823
      1.13728896	   4351.34862287	   1968.08094156	     -0.00000000	    828.66747590
      1.13738996	   4351.32273173	   1968.08730707	      0.00000000	    829.76592757
      1.13749096	   4351.29684580	   1968.09366288	     -0.00000000	    830.86432144
      1.13759195	   4351.27096207	   1968.10000863	     -0.00000000	    831.96265645
      1.13768210	   4351.24786320	   1968.10566473	     -0.00000000	    832.94296303
      1.13777225	   4351.22476636	   1968.11131297	     -0.00000000	    833.92322052
      1.13788118	   4351.19686113	   1968.11812815	      0.00000000	    835.10768527
      1.13799012	   4351.16895946	   1968.12493214	     -0.00000000	    836.29207497
      1.13808298	   4351.14517900	   1968.13072374	     -0.00000000	    837.30165598
      1.13817584	   4351.12140082	   1968.13650731	     -0.00000000	    838.31118010
      1.13826870	   4351.09762645	   1968.14228312	     -0.00000000	    839.32064605
      1.13839001	   4351.06657394	   1968.14981630	      0.00000000	    840.63923032
      1.13848259	   4351.04287951	   1968.15555682	     -0.00000000	    841.64549099
      1.13857517	   4351.01918745	   1968.16128964	     -0.00000000	    842.65169045
      1.13866775	   4350.99549914	   1968.16701501	     -0.00000000	    843.65782745
      1.13879292	   4350.96347717	   1968.17474371	      0.00000000	    845.01801495
      1.13888326	   4350.94036887	   1968.18031385	     -0.00000000	    845.99969532
      1.13897360	   4350.91726286	   1968.18587690	      0.00000000	    846.98131303
      1.13908750	   4350.88813892	   1968.19288031	      0.00000000	    848.21871547
      1.13918932	   4350.86210478	   1968.19913222	      0.00000000	    849.32489584
      1.13929114	   4350.83607563	   1968.20537567	     -0.00000000	    850.43099218
      1.13939296	   4350.81004914	   1968.21161041	     -0.00000000	    851.53700341
      1.13949478	   4350.78402807	   1968.21783693	     -0.00000000	    852.64292781
      1.13958301	   4350.76148482	   1968.22322473	      0.00000000	    853.60104820
      1.13967123	   4350.73894546	   1968.22860644	     -0.00000000	    854.55910153
      1.13978275	   4350.71045627	   1968.23540071	      0.00000000	    855.77011141
      1.13989427	   4350.68197273	   1968.24218536	     -0.00000000	    856.98101104
      1.13998148	   4350.65970059	   1968.24748412	      0.00000000	    857.92786639
      1.14006869	   4350.63743221	   1968.25277716	      0.00000000	    858.87465238
      1.14018400	   4350.60799504	   1968.25976609	      0.00000000	    860.12628951
      1.14029930	   4350.57856397	   1968.26674514	      0.00000000	    861.37780212
      1.14038094	   4350.55772604	   1968.27168076	      0.00000000	    862.26390857
      1.14046259	   4350.53689149	   1968.27661158	     -0.00000000	    863.14995092
      1.14058812	   4350.50486287	   1968.28418313	     -0.00000000	    864.51211596
      1.14068986	   4350.47890721	   1968.29031192	     -0.00000000	    865.61609735
      1.14079161	   4350.45295472	   1968.29643318	     -0.00000000	    866.71997558
      1.14089335	   4350.42700719	   1968.30254725	     -0.00000000	    867.82374917
      1.14099510	   4350.40106246	   1968.30865389	     -0.00000000	    868.92741714
      1.14109685	   4350.37512316	   1968.31475357	      0.00000000	    870.03097790
      1.14118481	   4350.35269839	   1968.32002134	     -0.00000000	    870.98501032
      1.14127278	   4350.33027753	   1968.32528398	     -0.00000000	    871.93896089
      1.14138369	   4350.30201265	   1968.33191169	     -0.00000000	    873.14159500
      1.14149460	   4350.27375345	   1968.33853135	     -0.00000000	    874.34409626
      1.14158140	   4350.25163992	   1968.34370614	      0.00000000	    875.28508514
      1.14166820	   4350.22953016	   1968.34887616	     -0.00000000	    876.22599090
      1.14178296	   4350.20030258	   1968.35570396	      0.00000000	    877.46983934
      1.14189772	   4350.17108112	   1968.36252355	      0.00000000	    878.71353957
      1.14197907	   4350.15036846	   1968.36735267	      0.00000000	    879.59508682
      1.14206042	   4350.12965919	   1968.37217781	     -0.00000000	    880.47655810
      1.14218520	   4350.09789887	   1968.37957088	     -0.00000000	    881.82845241
      1.14228651	   4350.07211614	   1968.38556681	     -0.00000000	    882.92598557
      1.14238783	   4350.04633660	   1968.39155649	      0.00000000	    884.02339774
      1.14248914	   4350.02056206	   1968.39754026	      0.00000000	    885.12068757
      1.14259045	   4349.99479032	   1968.40351787	      0.00000000	    886.21785423
      1.14269177	   4349.96902404	   1968.40948979	     -0.00000000	    887.31489627
      1.14277915	   4349.94680174	   1968.41463587	     -0.00000000	    888.26102771
      1.14286654	   4349.92458336	   1968.41977780	     -0.00000000	    889.20706495
      1.14297719	   4349.89645214	   1968.42628279	      0.00000000	    890.40488359
      1.14308785	   4349.86832663	   1968.43278120	      0.00000000	    891.60254875
      1.14317411	   4349.84640336	   1968.43784236	      0.00000000	    892.53609348
      1.14326038	   4349.82448385	   1968.44289968	      0.00000000	    893.46954342
      1.14337488	   4349.79539101	   1968.44960681	     -0.00000000	    894.70849162
      1.14348939	   4349.76630431	   1968.45630729	     -0.00000000	    895.94727022
      1.14357018	   4349.74578512	   1968.46103038	     -0.00000000	    896.82114573
      1.14365097	   4349.72526932	   1968.46575030	      0.00000000	    897.69493552
      1.14377566	   4349.69360837	   1968.47302891	     -0.00000000	    899.04343471
      1.14387659	   4349.66798775	   1968.47891454	     -0.00000000	    900.13472714
      1.14397751	   4349.64237034	   1968.48479513	      0.00000000	    901.22588305
      1.14407843	   4349.61675792	   1968.49067103	     -0.00000000	    902.31690125
      1.14417936	   4349.59114834	   1968.49654198	     -0.00000000	    903.40778104
      1.14428028	   4349.56554423	   1968.50240844	      0.00000000	    904.49852113
      1.14436709	   4349.54352381	   1968.50745035	      0.00000000	    905.43656425
      1.14445389	   4349.52150729	   1968.51248901	     -0.00000000	    906.37450273
      1.14456433	   4349.49350158	   1968.51889429	     -0.00000000	    907.56759446
      1.14467476	   4349.46550159	   1968.52529441	      0.00000000	    908.76051476
      1.14476047	   4349.44377275	   1968.53025786	      0.00000000	    909.68623471
      1.14484618	   4349.42204767	   1968.53521836	      0.00000000	    910.61185009
      1.14496049	   4349.39307525	   1968.54182973	     -0.00000000	    911.84624850
      1.14506326	   4349.36703517	   1968.54776869	     -0.00000000	    912.95577033
      1.14516603	   4349.34099815	   1968.55370328	      0.00000000	    914.06513934
      1.14525532	   4349.31837780	   1968.55885697	      0.00000000	    915.02900325
      1.14534462	   4349.29575968	   1968.56400744	      0.00000000	    915.99275049
      1.14543392	   4349.27314526	   1968.56915497	      0.00000000	    916.95638029
      1.14555780	   4349.24177902	   1968.57629065	      0.00000000	    918.29293843
      1.14564803	   4349.21893619	   1968.58148492	      0.00000000	    919.26635454
      1.14573826	   4349.19609583	   1968.58667616	      0.00000000	    920.23964888
      1.14584842	   4349.16821634	   1968.59301009	      0.00000000	    921.42772688
      1.14594669	   4349.14335122	   1968.59865630	     -0.00000000	    922.48733288
      1.14604495	   4349.11849098	   1968.60429939	     -0.00000000	    923.54679195
      1.14614321	   4349.09363351	   1968.60993914	      0.00000000	    924.60610362
      1.14624147	   4349.06878106	   1968.61557593	      0.00000000	    925.66526687
      1.14633974	   4349.04393123	   1968.62120947	      0.00000000	    926.72428130
      1.14643800	   4349.01908659	   1968.62684022	     -0.00000000	    927.78314586
      1.14653626	   4348.99424438	   1968.63246782	      0.00000000	    928.84186020
      1.14663452	   4348.96940758	   1968.63809279	     -0.00000000	    929.90042324
      1.14672250	   4348.94717380	   1968.64312610	      0.00000000	    930.84799802
      1.14681047	   4348.92494406	   1968.64815735	     -0.00000000	    931.79545051
      1.14691742	   4348.89792148	   1968.65427115	     -0.00000000	    932.94716140
      1.14702437	   4348.87090439	   1968.66038199	     -0.00000000	    934.09869003
      1.14711222	   4348.84871712	   1968.66539853	      0.00000000	    935.04432597
      1.14720006	   4348.82653381	   1968.67041322	      0.00000000	    935.98983790
      1.14730930	   4348.79894994	   1968.67664676	     -0.00000000	    937.16551823
      1.14741854	   4348.77137184	   1968.68287753	      0.00000000	    938.34100521
      1.14750190	   4348.75032989	   1968.68762999	      0.00000000	    939.23785548
      1.14758526	   4348.72929156	   1968.69238097	     -0.00000000	    940.13459225
      1.14770121	   4348.70003169	   1968.69898683	      0.00000000	    941.38174948
      1.14780466	   4348.67393371	   1968.70487766	      0.00000000	    942.49417286
      1.14790810	   4348.64783888	   1968.71076608	     -0.00000000	    943.60641972
      1.14799431	   4348.62609589	   1968.71567200	      0.00000000	    944.53323274
      1.14808052	   4348.60435500	   1968.72057633	      0.00000000	    945.45992229
      1.14818951	   4348.57687280	   1968.72677495	      0.00000000	    946.63136254
      1.14829851	   4348.54939456	   1968.73297126	     -0.00000000	    947.80260392
      1.14838489	   4348.52762107	   1968.73788082	     -0.00000000	    948.73073141
      1.14847127	   4348.50584974	   1968.74278897	      0.00000000	    949.65873317
      1.14858125	   4348.47813717	   1968.74903596	      0.00000000	    950.84000979
      1.14869123	   4348.45042858	   1968.75528090	     -0.00000000	    952.02108119
      1.14877518	   4348.42928236	   1968.76004674	     -0.00000000	    952.92248115
      1.14885912	   4348.40813815	   1968.76481144	      0.00000000	    953.82376080
      1.14897247	   4348.37959384	   1968.77124336	     -0.00000000	    955.04049648
      1.14908582	   4348.35105387	   1968.77767347	      0.00000000	    956.25701135
      1.14916756	   4348.33047798	   1968.78230939	      0.00000000	    957.13410312
      1.14924929	   4348.30990399	   1968.78694439	     -0.00000000	    958.01107944
      1.14936674	   4348.28034739	   1968.79360297	     -0.00000000	    959.27096297
      1.14946781	   4348.25491408	   1968.79933230	      0.00000000	    960.35506334
      1.14956888	   4348.22948574	   1968.80506074	     -0.00000000	    961.43898530
      1.14966996	   4348.20406041	   1968.81078807	     -0.00000000	    962.52272859
      1.14975843	   4348.18180939	   1968.81580084	     -0.00000000	    963.47121597
      1.14984691	   4348.15956061	   1968.82081286	      0.00000000	    964.41956574
      1.14993538	   4348.13731554	   1968.82582438	     -0.00000000	    965.36777738
      1.15005667	   4348.10682262	   1968.83269411	     -0.00000000	    966.66752791
      1.15014617	   4348.08432836	   1968.83776240	     -0.00000000	    967.62636631
      1.15023567	   4348.06183657	   1968.84283015	      0.00000000	    968.58506242
      1.15034391	   4348.03463790	   1968.84895917	     -0.00000000	    969.74441125
      1.15044083	   4348.01028865	   1968.85444631	     -0.00000000	    970.78226306
      1.15053775	   4347.98594424	   1968.85993327	      0.00000000	    971.81994653
      1.15063467	   4347.96160258	   1968.86541981	      0.00000000	    972.85746154
      1.15073158	   4347.93726587	   1968.87090632	     -0.00000000	    973.89480740
      1.15082850	   4347.91293180	   1968.87639252	     -0.00000000	    974.93198404
      1.15092542	   4347.88860281	   1968.88187882	      0.00000000	    975.96899078
      1.15102234	   4347.86427632	   1968.88736491	     -0.00000000	    977.00582758
      1.15111926	   4347.83995507	   1968.89285124	      0.00000000	    978.04249371
      1.15121617	   4347.81563615	   1968.89833745	     -0.00000000	    979.07898922
      1.15131309	   4347.79132266	   1968.90382406	     -0.00000000	    980.11531333
      1.15139893	   4347.76978918	   1968.90868372	     -0.00000000	    981.03307913
      1.15148478	   4347.74825964	   1968.91354373	      0.00000000	    981.95071001
      1.15159166	   4347.72145815	   1968.91959488	      0.00000000	    983.09300366
      1.15169854	   4347.69466219	   1968.92564663	      0.00000000	    984.23508745
      1.15178451	   4347.67310850	   1968.93051522	      0.00000000	    985.15368582
      1.15187049	   4347.65155868	   1968.93538433	     -0.00000000	    986.07214785
      1.15197969	   4347.62419266	   1968.94156898	     -0.00000000	    987.23845997
      1.15208889	   4347.59683248	   1968.94775457	      0.00000000	    988.40455142
      1.15217009	   4347.57648858	   1968.95235479	     -0.00000000	    989.27155317
      1.15225130	   4347.55614818	   1968.95695565	      0.00000000	    990.13843244
      1.15236804	   4347.52690967	   1968.96357108	     -0.00000000	    991.38450244
      1.15247095	   4347.50113991	   1968.96940399	     -0.00000000	    992.48275690
      1.15257387	   4347.47537334	   1968.97523780	     -0.00000000	    993.58081397
      1.15265801	   4347.45431063	   1968.98000860	      0.00000000	    994.47845431
      1.15274216	   4347.43324994	   1968.98478006	      0.00000000	    995.37596232
      1.15285139	   4347.40591417	   1968.99097563	      0.00000000	    996.54089644
      1.15296063	   4347.37858246	   1968.99717256	     -0.00000000	    997.70560680
      1.15304479	   4347.35752956	   1969.00194809	     -0.00000000	    998.60278571
      1.15312895	   4347.33647873	   1969.00672446	     -0.00000000	    999.49983149
      1.15323958	   4347.30881095	   1969.01300496	     -0.00000000	   1000.67885762
      1.15335021	   4347.28114731	   1969.01928715	      0.00000000	   1001.85765299
      1.15343158	   4347.26080519	   1969.02390902	     -0.00000000	   1002.72449983
      1.15351295	   4347.24046499	   1969.02853185	     -0.00000000	   1003.59122157
      1.15362788	   4347.21174026	   1969.03506339	     -0.00000000	   1004.81522281
      1.15372761	   4347.18681922	   1969.04073270	      0.00000000	   1005.87710548
      1.15382734	   4347.16190310	   1969.04640393	     -0.00000000	   1006.93879926
      1.15392706	   4347.13698994	   1969.05207685	      0.00000000	   1008.00030417
      1.15401490	   4347.11505191	   1969.05707511	      0.00000000	   1008.93508070
      1.15410274	   4347.09311612	   1969.06207477	      0.00000000	   1009.86971041
      1.15419057	   4347.07118405	   1969.06707608	      0.00000000	   1010.80419297
      1.15430923	   4347.04156146	   1969.07383462	     -0.00000000	   1012.06630678
      1.15439810	   4347.01937920	   1969.07889877	     -0.00000000	   1013.01143253
      1.15448697	   4346.99719939	   1969.08396457	      0.00000000	   1013.95640737
      1.15457584	   4346.97502334	   1969.08903226	     -0.00000000	   1014.90123098
      1.15469557	   4346.94515137	   1969.09586250	     -0.00000000	   1016.17389540
      1.15478211	   4346.92356443	   1969.10080167	      0.00000000	   1017.09360329
      1.15486864	   4346.90197981	   1969.10574258	     -0.00000000	   1018.01316755
      1.15497783	   4346.87475181	   1969.11197929	     -0.00000000	   1019.17316510
      1.15507523	   4346.85046690	   1969.11754517	      0.00000000	   1020.20772921
      1.15517263	   4346.82618693	   1969.12311374	      0.00000000	   1021.24211068
      1.15527002	   4346.80190967	   1969.12868473	      0.00000000	   1022.27630965
      1.15536742	   4346.77763772	   1969.13425858	      0.00000000	   1023.31032563
      1.15545274	   4346.75637838	   1969.13914311	     -0.00000000	   1024.21593328
      1.15553806	   4346.73512295	   1969.14402989	     -0.00000000	   1025.12140035
      1.15564377	   4346.70878943	   1969.15008788	      0.00000000	   1026.24314485
      1.15574948	   4346.68246140	   1969.15614940	     -0.00000000	   1027.36467331
      1.15583421	   4346.66136192	   1969.16101003	     -0.00000000	   1028.26341628
      1.15591894	   4346.64026625	   1969.16587305	      0.00000000	   1029.16202027
      1.15602746	   4346.61325062	   1969.17210490	      0.00000000	   1030.31274868
      1.15613598	   4346.58624081	   1969.17834076	     -0.00000000	   1031.46324889
      1.15621615	   4346.56629004	   1969.18294972	     -0.00000000	   1032.31300464
      1.15629631	   4346.54634272	   1969.18756098	     -0.00000000	   1033.16263568
      1.15641232	   4346.51748296	   1969.19423741	      0.00000000	   1034.39183976
      1.15651435	   4346.49210273	   1969.20011411	     -0.00000000	   1035.47284915
      1.15661639	   4346.46672567	   1969.20599440	     -0.00000000	   1036.55365653
      1.15669944	   4346.44607490	   1969.21078353	      0.00000000	   1037.43320772
      1.15678249	   4346.42542612	   1969.21557509	      0.00000000	   1038.31262499
      1.15689102	   4346.39844900	   1969.22184030	      0.00000000	   1039.46156691
      1.15699954	   4346.37147594	   1969.22810992	     -0.00000000	   1040.61027991
      1.15708252	   4346.35085659	   1969.23290693	      0.00000000	   1041.48843336
      1.15716549	   4346.33023928	   1969.23770656	      0.00000000	   1042.36645293
      1.15727559	   4346.30288861	   1969.24407921	      0.00000000	   1043.53122684
      1.15738569	   4346.27554209	   1969.25045669	     -0.00000000	   1044.69576483
      1.15746577	   4346.25565559	   1969.25509871	      0.00000000	   1045.54265248
      1.15754585	   4346.23577096	   1969.25974333	     -0.00000000	   1046.38941529
      1.15766058	   4346.20728791	   1969.26640238	      0.00000000	   1047.60233024
      1.15775950	   4346.18273250	   1969.27214860	     -0.00000000	   1048.64794991
      1.15785842	   4346.15818198	   1969.27789925	      0.00000000	   1049.69337867
      1.15795735	   4346.13363440	   1969.28365410	      0.00000000	   1050.73861674
      1.15804397	   4346.11214362	   1969.28869718	     -0.00000000	   1051.65372931
      1.15813059	   4346.09065505	   1969.29374357	     -0.00000000	   1052.56869562
      1.15821721	   4346.06917011	   1969.29879352	      0.00000000	   1053.48351548
      1.15833596	   4346.03972113	   1969.30572207	      0.00000000	   1054.73739213
      1.15842372	   4346.01796366	   1969.31084651	     -0.00000000	   1055.66379479
      1.15851147	   4345.99620862	   1969.31597455	     -0.00000000	   1056.59004727
      1.15861738	   4345.96995573	   1969.32216910	     -0.00000000	   1057.70781351
      1.15871214	   4345.94647202	   1969.32771557	     -0.00000000	   1058.70762513
      1.15880690	   4345.92299303	   1969.33326670	      0.00000000	   1059.70726135
      1.15890165	   4345.89951674	   1969.33882223	      0.00000000	   1060.70672245
      1.15899641	   4345.87604525	   1969.34438253	     -0.00000000	   1061.70600815
      1.15909117	   4345.85257637	   1969.34994733	      0.00000000	   1062.70511874
      1.15918592	   4345.82911240	   1969.35551702	      0.00000000	   1063.70405391
      1.15928068	   4345.80565093	   1969.36109131	     -0.00000000	   1064.70281399
      1.15937544	   4345.78219449	   1969.36667063	     -0.00000000	   1065.70139866
      1.15947019	   4345.75874042	   1969.37225462	     -0.00000000	   1066.69980828
      1.15956495	   4345.73529152	   1969.37784377	     -0.00000000	   1067.69804249
      1.15965970	   4345.71184484	   1969.38343769	     -0.00000000	   1068.69610170
      1.15974496	   4345.69075471	   1969.38847497	     -0.00000000	   1069.59389124
      1.15983021	   4345.66966667	   1969.39351624	      0.00000000	   1070.49153912
      1.15993264	   4345.64433420	   1969.39957890	     -0.00000000	   1071.56986986
      1.16003506	   4345.61900529	   1969.40564753	     -0.00000000	   1072.64799610
      1.16012273	   4345.59733238	   1969.41084630	      0.00000000	   1073.57053114
      1.16021039	   4345.57566179	   1969.41604950	     -0.00000000	   1074.49291648
      1.16029805	   4345.55399497	   1969.42125736	      0.00000000	   1075.41515194
      1.16041206	   4345.52582072	   1969.42803720	     -0.00000000	   1076.61432327
      1.16049975	   4345.50415339	   1969.43325781	     -0.00000000	   1077.53656056
      1.16058745	   4345.48248847	   1969.43848303	      0.00000000	   1078.45864815
      1.16067514	   4345.46082726	   1969.44371312	     -0.00000000	   1079.38058589
      1.16079178	   4345.43201980	   1969.45067710	      0.00000000	   1080.60663210
      1.16087763	   4345.41082352	   1969.45580783	      0.00000000	   1081.50876418
      1.16096347	   4345.38962955	   1969.46094317	     -0.00000000	   1082.41075295
      1.16107006	   4345.36331713	   1969.46732664	      0.00000000	   1083.53058689
      1.16116563	   4345.33973083	   1969.47305574	     -0.00000000	   1084.53435114
      1.16126119	   4345.31614935	   1969.47879101	     -0.00000000	   1085.53793770
      1.16135676	   4345.29257053	   1969.48453219	      0.00000000	   1086.54134689
      1.16145232	   4345.26899684	   1969.49027970	      0.00000000	   1087.54457847
      1.16153811	   4345.24783719	   1969.49544423	      0.00000000	   1088.44501065
      1.16162389	   4345.22668153	   1969.50061392	      0.00000000	   1089.34529982
      1.16170968	   4345.20552842	   1969.50578860	     -0.00000000	   1090.24544620
      1.16182648	   4345.17673411	   1969.51284222	      0.00000000	   1091.47076082
      1.16191556	   4345.15477553	   1969.51822841	      0.00000000	   1092.40514315
      1.16200464	   4345.13282104	   1969.52362034	     -0.00000000	   1093.33937152
      1.16209373	   4345.11086929	   1969.52901784	     -0.00000000	   1094.27344617
      1.16220479	   4345.08350582	   1969.53575540	     -0.00000000	   1095.43780892
      1.16229190	   4345.06204856	   1969.54104555	      0.00000000	   1096.35080452
      1.16237900	   4345.04059527	   1969.54634137	     -0.00000000	   1097.26365316
      1.16246610	   4345.01914464	   1969.55164271	      0.00000000	   1098.17635508
      1.16258192	   4344.99062997	   1969.55870007	     -0.00000000	   1099.38963351
      1.16266901	   4344.96918969	   1969.56401378	     -0.00000000	   1100.30185670
      1.16275610	   4344.94775335	   1969.56933333	      0.00000000	   1101.21393324
      1.16286109	   4344.92191532	   1969.57575365	     -0.00000000	   1102.31324780
      1.16295385	   4344.89909155	   1969.58143329	      0.00000000	   1103.28433678
      1.16304661	   4344.87627043	   1969.58711947	      0.00000000	   1104.25525989
      1.16313937	   4344.85345384	   1969.59281249	     -0.00000000	   1105.22601698
      1.16323213	   4344.83063995	   1969.59851216	     -0.00000000	   1106.19660836
      1.16332489	   4344.80783055	   1969.60421878	     -0.00000000	   1107.16703388
      1.16341764	   4344.78502389	   1969.60993216	      0.00000000	   1108.13729387
      1.16351040	   4344.76222167	   1969.61565258	      0.00000000	   1109.10738819
      1.16360316	   4344.73942224	   1969.62137986	     -0.00000000	   1110.07731714
      1.16369592	   4344.71662722	   1969.62711429	     -0.00000000	   1111.04708060
      1.16378868	   4344.69383502	   1969.63285568	      0.00000000	   1112.01667888
      1.16388144	   4344.67104720	   1969.63860433	     -0.00000000	   1112.98611186
      1.16397420	   4344.64826223	   1969.64436005	     -0.00000000	   1113.95537983
      1.16406696	   4344.62548161	   1969.65012312	     -0.00000000	   1114.92448270
      1.16415972	   4344.60270387	   1969.65589337	      0.00000000	   1115.89342076
      1.16425248	   4344.57993046	   1969.66167108	     -0.00000000	   1116.86219390
      1.16434524	   4344.55715995	   1969.66745607	     -0.00000000	   1117.83080243
      1.16443800	   4344.53439376	   1969.67324861	      0.00000000	   1118.79924625
      1.16453076	   4344.51163047	   1969.67904855	     -0.00000000	   1119.76752565
      1.16462352	   4344.48887150	   1969.68485614	     -0.00000000	   1120.73564055
      1.16471628	   4344.46611544	   1969.69067124	     -0.00000000	   1121.70359124
      1.16480904	   4344.44336369	   1969.69649409	      0.00000000	   1122.67137762
      1.16490180	   4344.42061486	   1969.70232454	     -0.00000000	   1123.63900001
      1.16499456	   4344.39787034	   1969.70816286	      0.00000000	   1124.60645831
      1.16508732	   4344.37512873	   1969.71400889	      0.00000000	   1125.57375281
      1.16518008	   4344.35239144	   1969.71986288	     -0.00000000	   1126.54088345
      1.16527284	   4344.32965707	   1969.72572469	     -0.00000000	   1127.50785052
      1.16536559	   4344.30692702	   1969.73159457	     -0.00000000	   1128.47465393
      1.16545835	   4344.28419987	   1969.73747237	      0.00000000	   1129.44129399
      1.16555111	   4344.26147706	   1969.74335834	     -0.00000000	   1130.40777063
      1.16564387	   4344.23875715	   1969.74925234	     -0.00000000	   1131.37408413
      1.16573663	   4344.21604158	   1969.75515461	     -0.00000000	   1132.34023444
      1.16582939	   4344.19332889	   1969.76106502	      0.00000000	   1133.30622193
      1.16592215	   4344.17062057	   1969.76698381	     -0.00000000	   1134.27204755
      1.16601491	   4344.14791512	   1969.77291082	     -0.00000000	   1135.23771330
      1.16610767	   4344.12521405	   1969.77884634	     -0.00000000	   1136.20322073
      1.16620043	   4344.10251583	   1969.78479018	     -0.00000000	   1137.16857184
      1.16629319	   4344.07982202	   1969.79074263	     -0.00000000	   1138.13376819
      1.16638595	   4344.05713103	   1969.79670351	      0.00000000	   1139.09881176
      1.16647871	   4344.03444448	   1969.80267310	      0.00000000	   1140.06370410
      1.16657147	   4344.01176072	   1969.80865122	     -0.00000000	   1141.02844720
      1.16666423	   4343.98908144	   1969.81463817	     -0.00000000	   1141.99304257
      1.16675699	   4343.96640491	   1969.82063375	      0.00000000	   1142.95749222
      1.16684975	   4343.94373291	   1969.82663827	     -0.00000000	   1143.92179764
      1.16694251	   4343.92106361	   1969.83265151	      0.00000000	   1144.88596084
      1.16703527	   4343.89839890	   1969.83867381	     -0.00000000	   1145.84998331
      1.16712803	   4343.87573683	   1969.84470493	      0.00000000	   1146.81386704
      1.16722079	   4343.85307940	   1969.85074521	     -0.00000000	   1147.77761350
      1.16731355	   4343.83042456	   1969.85679442	     -0.00000000	   1148.74122470
      1.16740630	   4343.80777444	   1969.86285291	     -0.00000000	   1149.70470209
      1.16749906	   4343.78512683	   1969.86892041	      0.00000000	   1150.66804769
      1.16759182	   4343.76248402	   1969.87499732	      0.00000000	   1151.63126291
      1.16768458	   4343.73984362	   1969.88108334	     -0.00000000	   1152.59434980
      1.16777734	   4343.71720814	   1969.88717888	      0.00000000	   1153.55730974
      1.16787010	   4343.69457497	   1969.89328362	      0.00000000	   1154.52014478
      1.16796286	   4343.67194682	   1969.89939800	     -0.00000000	   1155.48285629
      1.16805562	   4343.64932087	   1969.90552167	     -0.00000000	   1156.44544633
      1.16814838	   4343.62670007	   1969.91165512	      0.00000000	   1157.40791623
      1.16823176	   4343.60636750	   1969.91717663	      0.00000000	   1158.27300306
      1.16831515	   4343.58603878	   1969.92270608	      0.00000000	   1159.13799546
      1.16841638	   4343.56136131	   1969.92942973	      0.00000000	   1160.18804310
      1.16851762	   4343.53668903	   1969.93616513	      0.00000000	   1161.23795564
      1.16860149	   4343.51624967	   1969.94175430	      0.00000000	   1162.10773650
      1.16868537	   4343.49581413	   1969.94735167	      0.00000000	   1162.97742733
      1.16878812	   4343.47078446	   1969.95421927	     -0.00000000	   1164.04265784
      1.16889086	   4343.44576020	   1969.96109925	     -0.00000000	   1165.10775744
      1.16897087	   4343.42627480	   1969.96646536	      0.00000000	   1165.93710682
      1.16905089	   4343.40679291	   1969.97183908	      0.00000000	   1166.76637925
      1.16915905	   4343.38046078	   1969.97911527	     -0.00000000	   1167.88728243
      1.16926721	   4343.35413452	   1969.98640546	      0.00000000	   1169.00804968
      1.16934315	   4343.33565374	   1969.99153180	     -0.00000000	   1169.79481895
      1.16941909	   4343.31717618	   1969.99666516	      0.00000000	   1170.58152338
      1.16953561	   4343.28882698	   1970.00455565	     -0.00000000	   1171.78858625
      1.16963063	   4343.26571357	   1970.01100242	      0.00000000	   1172.77281165
      1.16972565	   4343.24260325	   1970.01746007	     -0.00000000	   1173.75694121
      1.16982068	   4343.21949772	   1970.02392890	     -0.00000000	   1174.74097648
      1.16991570	   4343.19639487	   1970.03040867	      0.00000000	   1175.72491952
      1.16999989	   4343.17593091	   1970.03615902	     -0.00000000	   1176.59658325
      1.17008407	   4343.15546908	   1970.04191804	      0.00000000	   1177.46817721
      1.17016826	   4343.13501079	   1970.04768599	     -0.00000000	   1178.33970245
      1.17028351	   4343.10700858	   1970.05559640	      0.00000000	   1179.53267419
      1.17036918	   4343.08619711	   1970.06148768	     -0.00000000	   1180.41940757
      1.17045485	   4343.06538802	   1970.06738817	      0.00000000	   1181.30607424
      1.17054052	   4343.04458256	   1970.07329807	      0.00000000	   1182.19267535
      1.17065563	   4343.01663203	   1970.08125351	      0.00000000	   1183.38383873
      1.17073908	   4342.99637518	   1970.08703113	     -0.00000000	   1184.24723415
      1.17082252	   4342.97612059	   1970.09281765	      0.00000000	   1185.11057158
      1.17092760	   4342.95062006	   1970.10011724	      0.00000000	   1186.19763973
      1.17102117	   4342.92791337	   1970.10663007	     -0.00000000	   1187.16567441
      1.17111475	   4342.90521141	   1970.11315455	      0.00000000	   1188.13364093
      1.17120832	   4342.88251209	   1970.11969042	      0.00000000	   1189.10154124
      1.17130190	   4342.85981783	   1970.12623811	     -0.00000000	   1190.06937668
      1.17138518	   4342.83962189	   1970.13207520	      0.00000000	   1190.93069805
      1.17146847	   4342.81942983	   1970.13792172	     -0.00000000	   1191.79197053
      1.17156879	   4342.79510909	   1970.14497692	      0.00000000	   1192.82942483
      1.17166912	   4342.77079355	   1970.15204586	      0.00000000	   1193.86681199
      1.17175211	   4342.75068144	   1970.15790365	     -0.00000000	   1194.72491376
      1.17183510	   4342.73057314	   1970.16377097	     -0.00000000	   1195.58297210
      1.17193742	   4342.70578557	   1970.17101754	      0.00000000	   1196.64079181
      1.17203974	   4342.68100345	   1970.17827869	      0.00000000	   1197.69854944
      1.17211911	   4342.66178154	   1970.18392114	      0.00000000	   1198.51903128
      1.17219848	   4342.64256315	   1970.18957248	      0.00000000	   1199.33947802
      1.17230607	   4342.61651589	   1970.19724701	     -0.00000000	   1200.45156302
      1.17241366	   4342.59047454	   1970.20493794	      0.00000000	   1201.56358794
      1.17248894	   4342.57225456	   1970.21032908	     -0.00000000	   1202.34167020
      1.17256422	   4342.55403779	   1970.21572837	      0.00000000	   1203.11972506
      1.17268021	   4342.52597543	   1970.22406286	      0.00000000	   1204.31843066
      1.17277467	   4342.50312585	   1970.23086489	      0.00000000	   1205.29462876
      1.17286914	   4342.48027940	   1970.23767966	      0.00000000	   1206.27078904
      1.17296360	   4342.45743776	   1970.24450747	      0.00000000	   1207.24691296
      1.17305806	   4342.43459882	   1970.25134808	      0.00000000	   1208.22300246
      1.17314131	   4342.41447517	   1970.25738770	     -0.00000000	   1209.08320572
      1.17322456	   4342.39435364	   1970.26343735	     -0.00000000	   1209.94338467
      1.17330781	   4342.37423563	   1970.26949727	      0.00000000	   1210.80354027
      1.17342362	   4342.34625456	   1970.27794401	      0.00000000	   1212.00003804
      1.17350848	   4342.32575450	   1970.28414651	      0.00000000	   1212.87680376
      1.17359335	   4342.30525685	   1970.29035967	      0.00000000	   1213.75354938
      1.17369586	   4342.28050065	   1970.29787965	      0.00000000	   1214.81262971
      1.17378702	   4342.25849075	   1970.30457953	     -0.00000000	   1215.75433256
      1.17387817	   4342.23648543	   1970.31129213	      0.00000000	   1216.69601653
      1.17396933	   4342.21448279	   1970.31801723	     -0.00000000	   1217.63768332
      1.17406048	   4342.19248476	   1970.32475516	      0.00000000	   1218.57933417
      1.17415164	   4342.17048939	   1970.33150570	      0.00000000	   1219.52097080
      1.17424279	   4342.14849867	   1970.33826920	      0.00000000	   1220.46259442
      1.17433395	   4342.12651057	   1970.34504540	      0.00000000	   1221.40420677
      1.17442510	   4342.10452718	   1970.35183468	     -0.00000000	   1222.34580902
      1.17451626	   4342.08254636	   1970.35863678	      0.00000000	   1223.28740293
      1.17460741	   4342.06057030	   1970.36545208	     -0.00000000	   1224.22898967
      1.17469857	   4342.03859676	   1970.37228030	      0.00000000	   1225.17057098
      1.17478972	   4342.01662805	   1970.37912184	     -0.00000000	   1226.11214803
      1.17488088	   4341.99466181	   1970.38597641	      0.00000000	   1227.05372257
      1.17497203	   4341.97270047	   1970.39284442	     -0.00000000	   1227.99529573
      1.17506319	   4341.95074152	   1970.39972557	      0.00000000	   1228.93686930
      1.17515434	   4341.92878756	   1970.40662029	     -0.00000000	   1229.87844436
      1.17524550	   4341.90683592	   1970.41352824	     -0.00000000	   1230.82002273
      1.17533665	   4341.88488936	   1970.42044990	     -0.00000000	   1231.76160547
      1.17542781	   4341.86294502	   1970.42738490	     -0.00000000	   1232.70319440
      1.17551896	   4341.84100588	   1970.43433373	     -0.00000000	   1233.64479056
      1.17560072	   4341.82133076	   1970.44057749	      0.00000000	   1234.48930532
      1.17568247	   4341.80165950	   1970.44683242	     -0.00000000	   1235.33382812
      1.17578236	   4341.77762887	   1970.45448953	      0.00000000	   1236.36566399
      1.17588225	   4341.75360350	   1970.46216338	     -0.00000000	   1237.39751533
      1.17596473	   4341.73376704	   1970.46851246	      0.00000000	   1238.24957501
      1.17604721	   4341.71393442	   1970.47487309	      0.00000000	   1239.10164753
      1.17614840	   4341.68960734	   1970.48269185	     -0.00000000	   1240.14698527
      1.17624959	   4341.66528575	   1970.49052809	      0.00000000	   1241.19234590
      1.17632830	   4341.64636948	   1970.49663534	      0.00000000	   1242.00548970
      1.17640701	   4341.62745677	   1970.50275329	     -0.00000000	   1242.81864940
      1.17651345	   4341.60188336	   1970.51104393	     -0.00000000	   1243.91838191
      1.17661990	   4341.57631590	   1970.51935421	     -0.00000000	   1245.01814743
      1.17669474	   4341.55834035	   1970.52520910	      0.00000000	   1245.79145899
      1.17676959	   4341.54036807	   1970.53107382	     -0.00000000	   1246.56478870
      1.17688395	   4341.51291144	   1970.54005372	      0.00000000	   1247.74644817
      1.17697759	   4341.49043487	   1970.54742356	     -0.00000000	   1248.71402280
      1.17707123	   4341.46796149	   1970.55480872	     -0.00000000	   1249.68163063
      1.17716487	   4341.44549299	   1970.56220950	      0.00000000	   1250.64927294
      1.17725851	   4341.42302725	   1970.56962565	      0.00000000	   1251.61695149
      1.17734075	   4341.40329985	   1970.57615236	      0.00000000	   1252.46690033
      1.17742299	   4341.38357463	   1970.58269102	      0.00000000	   1253.31687928
      1.17752184	   4341.35987286	   1970.59056558	      0.00000000	   1254.33845542
      1.17762068	   4341.33617467	   1970.59845763	      0.00000000	   1255.36007819
      1.17770357	   4341.31630497	   1970.60508993	      0.00000000	   1256.21688105
      1.17778647	   4341.29643754	   1970.61173459	     -0.00000000	   1257.07371897
      1.17786936	   4341.27657370	   1970.61839185	     -0.00000000	   1257.93059279
      1.17798391	   4341.24912825	   1970.62761218	      0.00000000	   1259.11477407
      1.17806743	   4341.22912218	   1970.63435004	     -0.00000000	   1259.97820850
      1.17815095	   4341.20911855	   1970.64110068	      0.00000000	   1260.84168302
      1.17825307	   4341.18466542	   1970.64937222	      0.00000000	   1261.89749352
      1.17834375	   4341.16295438	   1970.65673347	      0.00000000	   1262.83510187
      1.17843443	   4341.14124800	   1970.66411022	      0.00000000	   1263.77276123
      1.17852511	   4341.11954439	   1970.67150225	     -0.00000000	   1264.71047316
      1.17861579	   4341.09784554	   1970.67890992	      0.00000000	   1265.64823869
      1.17870647	   4341.07614937	   1970.68633297	     -0.00000000	   1266.58605940
      1.17879715	   4341.05445807	   1970.69377179	      0.00000000	   1267.52393628
      1.17888783	   4341.03276935	   1970.70122610	     -0.00000000	   1268.46187093
      1.17897851	   4341.01108562	   1970.70869633	     -0.00000000	   1269.39986430
      1.17906918	   4340.98940434	   1970.71618215	     -0.00000000	   1270.33791801
      1.17915986	   4340.96772821	   1970.72368402	      0.00000000	   1271.27603298
      1.17925054	   4340.94605438	   1970.73120160	      0.00000000	   1272.21421086
      1.17933200	   4340.92658974	   1970.73796826	      0.00000000	   1273.05700942
      1.17941346	   4340.90712725	   1970.74474773	     -0.00000000	   1273.89986063
      1.17951174	   4340.88364775	   1970.75294549	      0.00000000	   1274.91694934
      1.17961003	   4340.86017189	   1970.76116210	      0.00000000	   1275.93411756
      1.17969354	   4340.84023122	   1970.76815805	     -0.00000000	   1276.79836822
      1.17977704	   4340.82029292	   1970.77516767	      0.00000000	   1277.66267844
      1.17986055	   4340.80035834	   1970.78219123	     -0.00000000	   1278.52704898
      1.17997110	   4340.77397067	   1970.79151122	      0.00000000	   1279.67151029
      1.18005495	   4340.75396129	   1970.79859644	     -0.00000000	   1280.53960643
      1.18013880	   4340.73395439	   1970.80569569	      0.00000000	   1281.40776678
      1.18022266	   4340.71395123	   1970.81280917	     -0.00000000	   1282.27599215
      1.18033500	   4340.68715616	   1970.82236180	      0.00000000	   1283.43931421
      1.18041714	   4340.66756758	   1970.82936317	     -0.00000000	   1284.29003092
      1.18049929	   4340.64798142	   1970.83637821	     -0.00000000	   1285.14081322
      1.18060169	   4340.62357043	   1970.84514254	      0.00000000	   1286.20148617
      1.18069296	   4340.60181638	   1970.85297222	      0.00000000	   1287.14694860
      1.18078423	   4340.58006716	   1970.86081922	     -0.00000000	   1288.09249542
      1.18087550	   4340.55832074	   1970.86868332	     -0.00000000	   1289.03812810
      1.18096677	   4340.53657940	   1970.87656491	      0.00000000	   1289.98384753
      1.18105804	   4340.51484058	   1970.88446368	      0.00000000	   1290.92965525
      1.18113912	   4340.49553535	   1970.89149463	     -0.00000000	   1291.76985208
      1.18122019	   4340.47623231	   1970.89853927	      0.00000000	   1292.61012031
      1.18131846	   4340.45283782	   1970.90709749	     -0.00000000	   1293.62879469
      1.18141674	   4340.42944705	   1970.91567604	     -0.00000000	   1294.64757658
      1.18149936	   4340.40978768	   1970.92290374	      0.00000000	   1295.50411527
      1.18158197	   4340.39013068	   1970.93014586	     -0.00000000	   1296.36073186
      1.18166459	   4340.37047736	   1970.93740266	     -0.00000000	   1297.21742701
      1.18177691	   4340.34376351	   1970.94729158	     -0.00000000	   1298.38221892
      1.18186004	   4340.32399619	   1970.95462832	      0.00000000	   1299.24441707
      1.18194317	   4340.30423139	   1970.96197989	     -0.00000000	   1300.10669779
      1.18204391	   4340.28028260	   1970.97090978	      0.00000000	   1301.15184409
      1.18213384	   4340.25890964	   1970.97889900	     -0.00000000	   1302.08482726
      1.18222377	   4340.23754141	   1970.98690604	     -0.00000000	   1303.01791007
      1.18231369	   4340.21617603	   1970.99493067	      0.00000000	   1303.95109383
      1.18240362	   4340.19481547	   1971.00297326	     -0.00000000	   1304.88437931
      1.18249354	   4340.17345767	   1971.01103357	      0.00000000	   1305.81776785
      1.18258347	   4340.15210479	   1971.01911197	     -0.00000000	   1306.75126017
      1.18267340	   4340.13075458	   1971.02720820	     -0.00000000	   1307.68485762
      1.18276332	   4340.10940941	   1971.03532267	     -0.00000000	   1308.61856089
      1.18285325	   4340.08806680	   1971.04345507	      0.00000000	   1309.55237133
      1.18294317	   4340.06672935	   1971.05160585	      0.00000000	   1310.48628960
      1.18303310	   4340.04539434	   1971.05977468	     -0.00000000	   1311.42031707
      1.18312303	   4340.02406465	   1971.06796204	     -0.00000000	   1312.35445434
      1.18320332	   4340.00502056	   1971.07528818	     -0.00000000	   1313.18867384
      1.18328362	   4339.98598042	   1971.08262915	      0.00000000	   1314.02298240
      1.18338218	   4339.96261408	   1971.09165953	     -0.00000000	   1315.04713700
      1.18348074	   4339.93925317	   1971.10071232	      0.00000000	   1316.07142817
      1.18356181	   4339.92004063	   1971.10817515	      0.00000000	   1316.91404193
      1.18364287	   4339.90083203	   1971.11565329	      0.00000039	   1317.75674960
      1.18374265	   4339.87719307	   1971.12487847	      0.00000039	   1318.79411483
      1.18384243	   4339.85355976	   1971.13412696	      0.00000039	   1319.83162469
      1.18391984	   4339.83522738	   1971.14131777	      0.00000039	   1320.63662175
      1.18399725	   4339.81689864	   1971.14852274	      0.00000039	   1321.44170717
      1.18410215	   4339.79206629	   1971.15830824	      0.00000038	   1322.53278280
      1.18420704	   4339.76724008	   1971.16811983	      0.00000038	   1323.62402328
      1.18428075	   4339.74979654	   1971.17502998	      0.00000038	   1324.39095015
      1.18435446	   4339.73235635	   1971.18195314	      0.00000038	   1325.15795957
      1.18446695	   4339.70574390	   1971.19254411	      0.00000038	   1326.32872390
      1.18455928	   4339.68390904	   1971.20125841	      0.00000038	   1327.28967352
      1.18465160	   4339.66207755	   1971.20999306	      0.00000038	   1328.25075573
      1.18474392	   4339.64025110	   1971.21874837	      0.00000038	   1329.21197125
      1.18483624	   4339.61842758	   1971.22752410	      0.00000038	   1330.17332127
      1.18491663	   4339.59942779	   1971.23518316	      0.00000038	   1331.01059079
      1.18499703	   4339.58043026	   1971.24285780	      0.00000038	   1331.84796359
      1.18509511	   4339.55725767	   1971.25224251	      0.00000037	   1332.86972034
      1.18519319	   4339.53408892	   1971.26165066	      0.00000037	   1333.89163268
      1.18527419	   4339.51496100	   1971.26943772	      0.00000037	   1334.73563009
      1.18535519	   4339.49583544	   1971.27724082	      0.00000037	   1335.57973492
      1.18545391	   4339.47252888	   1971.28677379	      0.00000037	   1336.60873253
      1.18555263	   4339.44922618	   1971.29633081	      0.00000037	   1337.63789158
      1.18563126	   4339.43067065	   1971.30396020	      0.00000037	   1338.45770259
      1.18570989	   4339.41211734	   1971.31160490	      0.00000037	   1339.27761721
      1.18581163	   4339.38811645	   1971.32151936	      0.00000037	   1340.33864991
      1.18591337	   4339.36411977	   1971.33145970	      0.00000037	   1341.39985789
      1.18598991	   4339.34607047	   1971.33895555	      0.00000037	   1342.19836111
      1.18606645	   4339.32802328	   1971.34646610	      0.00000037	   1342.99696463
      1.18617182	   4339.30318493	   1971.35682941	      0.00000036	   1344.09647554
      1.18627719	   4339.27835119	   1971.36722085	      0.00000036	   1345.19617844
      1.18635079	   4339.26100731	   1971.37449697	      0.00000036	   1345.96451251
      1.18642440	   4339.24366534	   1971.38178687	      0.00000036	   1346.73294123
      1.18653558	   4339.21747656	   1971.39282437	      0.00000036	   1347.89379623
      1.18662876	   4339.19552989	   1971.40210025	      0.00000036	   1348.86696837
      1.18672195	   4339.17358823	   1971.41139870	      0.00000036	   1349.84029418
      1.18681514	   4339.15164981	   1971.42071955	      0.00000036	   1350.81377464
      1.18689629	   4339.13254965	   1971.42885502	      0.00000036	   1351.66163971
      1.18697744	   4339.11345188	   1971.43700757	      0.00000036	   1352.50962308
      1.18705859	   4339.09435783	   1971.44517744	      0.00000036	   1353.35772500
      1.18717063	   4339.06800038	   1971.45648552	      0.00000036	   1354.52885317
      1.18725323	   4339.04857268	   1971.46484383	      0.00000035	   1355.39242778
      1.18733584	   4339.02914762	   1971.47322009	      0.00000035	   1356.25612696
      1.18743533	   4339.00575590	   1971.48333315	      0.00000035	   1357.29659131
      1.18752382	   4338.98495359	   1971.49235019	      0.00000035	   1358.22218110
      1.18761232	   4338.96415606	   1971.50138827	      0.00000035	   1359.14791528
      1.18770081	   4338.94336150	   1971.51044718	      0.00000035	   1360.07379465
      1.18778930	   4338.92257174	   1971.51952726	      0.00000035	   1360.99981946
      1.18787780	   4338.90178493	   1971.52862830	      0.00000035	   1361.92599048
      1.18796629	   4338.88100294	   1971.53775064	      0.00000035	   1362.85230795
      1.18805478	   4338.86022390	   1971.54689406	      0.00000035	   1363.77877262
      1.18814328	   4338.83944971	   1971.55605891	      0.00000035	   1364.70538469
      1.18823177	   4338.81867844	   1971.56524496	      0.00000035	   1365.63214492
      1.18832026	   4338.79791206	   1971.57445258	      0.00000035	   1366.55905348
      1.18840876	   4338.77714857	   1971.58368153	      0.00000034	   1367.48611111
      1.18849725	   4338.75639001	   1971.59293218	      0.00000034	   1368.41331795
      1.18858574	   4338.73563432	   1971.60220428	      0.00000034	   1369.34067475
      1.18867424	   4338.71488360	   1971.61149821	      0.00000034	   1370.26818160
      1.18876273	   4338.69413570	   1971.62081371	      0.00000034	   1371.19583924
      1.18885123	   4338.67339284	   1971.63015118	      0.00000034	   1372.12364775
      1.18893972	   4338.65265275	   1971.63951035	      0.00000034	   1373.05160784
      1.18902821	   4338.63191775	   1971.64889162	      0.00000034	   1373.97971957
      1.18911671	   4338.61118549	   1971.65829471	      0.00000034	   1374.90798363
      1.18920520	   4338.59045837	   1971.66772003	      0.00000034	   1375.83640006
      1.18929369	   4338.56973393	   1971.67716730	      0.00000034	   1376.76496955
      1.18938219	   4338.54901472	   1971.68663694	      0.00000034	   1377.69369208
      1.18947068	   4338.52829811	   1971.69612864	      0.00000034	   1378.62256836
      1.18955917	   4338.50758681	   1971.70564285	      0.00000034	   1379.55159832
      1.18964767	   4338.48687804	   1971.71517924	      0.00000033	   1380.48078267
      1.18973616	   4338.46617467	   1971.72473829	      0.00000033	   1381.41012130
[truncated: 681,701 more chars]
