# Supplementary material for: Musculoskeletal simulations to examine the effects of accentuated eccentric loading (AEL) on jump height
Source: PeerJ. 2023 Jan 23;11:e14687. doi: 10.7717/peerj.14687 (PMC9879160; doi:10.7717/peerj.14687)
Supplement: Supplemental Information 2 — Added15 folder contains the code and simulation results for a complete jump with an additional 15% model mass. Dropped15 folder contains the code and simulation results for the push-off phase with the original model mass. [file peerj-11-14687-s002.zip › Supplementary Simulation code and output results AEL15/Added15/Optimized_for_J_Results/TwoSegment_Two_Segment_FiberLength.sto]

FiberLength
version=1
nRows=12722
nColumns=5
inDegrees=no

This analysis gathers basic information about muscles during a simulation (e.g., forces, tendon lengths, moment arms, etc).
Units are S.I. units (second, meters, Newtons, ...)
Angles are in degrees.

endheader
time	vastus	recfem	glut	ham
      0.00000000	      0.12085176	      0.15073687	      0.03007345	      0.11108101
      0.00010000	      0.12085176	      0.15073687	      0.03007345	      0.11108101
      0.00023094	      0.12085176	      0.15073687	      0.03007345	      0.11108101
      0.00036189	      0.12085177	      0.15073688	      0.03007345	      0.11108100
      0.00049283	      0.12085179	      0.15073689	      0.03007345	      0.11108100
      0.00062377	      0.12085182	      0.15073690	      0.03007345	      0.11108099
      0.00075471	      0.12085186	      0.15073692	      0.03007345	      0.11108098
      0.00092167	      0.12085193	      0.15073695	      0.03007345	      0.11108096
      0.00108864	      0.12085202	      0.15073699	      0.03007345	      0.11108094
      0.00125560	      0.12085214	      0.15073705	      0.03007345	      0.11108091
      0.00146694	      0.12085232	      0.15073713	      0.03007345	      0.11108086
      0.00167828	      0.12085255	      0.15073723	      0.03007345	      0.11108079
      0.00193496	      0.12085289	      0.15073739	      0.03007345	      0.11108070
      0.00219165	      0.12085329	      0.15073757	      0.03007345	      0.11108059
      0.00252490	      0.12085393	      0.15073785	      0.03007345	      0.11108042
      0.00285816	      0.12085470	      0.15073819	      0.03007345	      0.11108021
      0.00331636	      0.12085598	      0.15073874	      0.03007346	      0.11107987
      0.00377455	      0.12085753	      0.15073941	      0.03007346	      0.11107944
      0.00443132	      0.12086026	      0.15074057	      0.03007348	      0.11107870
      0.00508809	      0.12086361	      0.15074199	      0.03007352	      0.11107778
      0.00611478	      0.12087018	      0.15074475	      0.03007365	      0.11107595
      0.00691445	      0.12087650	      0.15074740	      0.03007387	      0.11107418
      0.00771412	      0.12088391	      0.15075049	      0.03007427	      0.11107208
      0.00851379	      0.12089247	      0.15075407	      0.03007499	      0.11106962
      0.00931345	      0.12090222	      0.15075813	      0.03007617	      0.11106680
      0.01031496	      0.12091615	      0.15076394	      0.03007860	      0.11106271
      0.01117276	      0.12092965	      0.15076958	      0.03008179	      0.11105870
      0.01192114	      0.12094263	      0.15077500	      0.03008558	      0.11105481
      0.01266951	      0.12095676	      0.15078091	      0.03009042	      0.11105053
      0.01351831	      0.12097419	      0.15078821	      0.03009723	      0.11104520
      0.01436710	      0.12099314	      0.15079616	      0.03010546	      0.11103936
      0.01510582	      0.12101087	      0.15080360	      0.03011375	      0.11103384
      0.01584455	      0.12102978	      0.15081155	      0.03012306	      0.11102790
      0.01677016	      0.12105514	      0.15082222	      0.03013607	      0.11101987
      0.01743280	      0.12107444	      0.15083036	      0.03014627	      0.11101372
      0.01809543	      0.12109471	      0.15083891	      0.03015718	      0.11100721
      0.01904497	      0.12112543	      0.15085188	      0.03017399	      0.11099726
      0.01985779	      0.12115332	      0.15086368	      0.03018945	      0.11098817
      0.02056646	      0.12117883	      0.15087448	      0.03020370	      0.11097979
      0.02127514	      0.12120546	      0.15088577	      0.03021867	      0.11097098
      0.02202269	      0.12123477	      0.15089820	      0.03023521	      0.11096124
      0.02277025	      0.12126534	      0.15091118	      0.03025253	      0.11095101
      0.02350164	      0.12129645	      0.15092440	      0.03027020	      0.11094054
      0.02423303	      0.12132877	      0.15093814	      0.03028860	      0.11092960
      0.02502522	      0.12136513	      0.15095362	      0.03030933	      0.11091722
      0.02581741	      0.12140291	      0.15096972	      0.03033090	      0.11090428
      0.02656472	      0.12143984	      0.15098546	      0.03035201	      0.11089156
      0.02731203	      0.12147802	      0.15100176	      0.03037386	      0.11087833
      0.02805934	      0.12151747	      0.15101861	      0.03039644	      0.11086460
      0.02880665	      0.12155817	      0.15103600	      0.03041976	      0.11085034
      0.02955396	      0.12160013	      0.15105394	      0.03044381	      0.11083558
      0.03030127	      0.12164335	      0.15107244	      0.03046858	      0.11082029
      0.03104858	      0.12168782	      0.15109148	      0.03049408	      0.11080447
      0.03179589	      0.12173355	      0.15111108	      0.03052031	      0.11078813
      0.03254320	      0.12178054	      0.15113122	      0.03054726	      0.11077125
      0.03329051	      0.12182877	      0.15115191	      0.03057493	      0.11075383
      0.03403782	      0.12187826	      0.15117316	      0.03060331	      0.11073587
      0.03478513	      0.12192900	      0.15119495	      0.03063241	      0.11071737
      0.03553244	      0.12198099	      0.15121729	      0.03066223	      0.11069832
      0.03627975	      0.12203422	      0.15124017	      0.03069276	      0.11067871
      0.03702706	      0.12208871	      0.15126361	      0.03072399	      0.11065855
      0.03777437	      0.12214443	      0.15128759	      0.03075594	      0.11063783
      0.03852168	      0.12220140	      0.15131212	      0.03078859	      0.11061654
      0.03926899	      0.12225961	      0.15133719	      0.03082194	      0.11059468
      0.04001630	      0.12231906	      0.15136281	      0.03085599	      0.11057225
      0.04076361	      0.12237975	      0.15138897	      0.03089075	      0.11054924
      0.04151092	      0.12244167	      0.15141567	      0.03092619	      0.11052565
      0.04225823	      0.12250483	      0.15144292	      0.03096234	      0.11050148
      0.04300554	      0.12256921	      0.15147070	      0.03099917	      0.11047671
      0.04375285	      0.12263483	      0.15149903	      0.03103669	      0.11045135
      0.04450016	      0.12270167	      0.15152789	      0.03107490	      0.11042540
      0.04524747	      0.12276974	      0.15155730	      0.03111379	      0.11039884
      0.04599478	      0.12283903	      0.15158723	      0.03115336	      0.11037167
      0.04666588	      0.12290230	      0.15161458	      0.03118947	      0.11034675
      0.04733698	      0.12296654	      0.15164235	      0.03122613	      0.11032134
      0.04800809	      0.12303177	      0.15167055	      0.03126333	      0.11029543
      0.04867919	      0.12309797	      0.15169919	      0.03130107	      0.11026902
      0.04935029	      0.12316515	      0.15172825	      0.03133934	      0.11024211
      0.05002139	      0.12323330	      0.15175773	      0.03137815	      0.11021469
      0.05069249	      0.12330242	      0.15178764	      0.03141750	      0.11018675
      0.05136359	      0.12337251	      0.15181798	      0.03145737	      0.11015831
      0.05203469	      0.12344357	      0.15184874	      0.03149777	      0.11012935
      0.05270579	      0.12351559	      0.15187992	      0.03153869	      0.11009987
      0.05337690	      0.12358857	      0.15191152	      0.03158014	      0.11006988
      0.05404800	      0.12366251	      0.15194354	      0.03162210	      0.11003935
      0.05471910	      0.12373741	      0.15197598	      0.03166458	      0.11000831
      0.05539020	      0.12381326	      0.15200884	      0.03170758	      0.10997673
      0.05606130	      0.12389006	      0.15204211	      0.03175108	      0.10994463
      0.05673240	      0.12396780	      0.15207579	      0.03179510	      0.10991199
      0.05740350	      0.12404649	      0.15210989	      0.03183962	      0.10987881
      0.05807460	      0.12412613	      0.15214440	      0.03188465	      0.10984510
      0.05874571	      0.12420670	      0.15217931	      0.03193017	      0.10981086
      0.05941681	      0.12428820	      0.15221464	      0.03197620	      0.10977607
      0.06008791	      0.12437064	      0.15225037	      0.03202272	      0.10974074
      0.06075901	      0.12445400	      0.15228650	      0.03206973	      0.10970486
      0.06143011	      0.12453828	      0.15232304	      0.03211724	      0.10966844
      0.06210121	      0.12462349	      0.15235997	      0.03216523	      0.10963148
      0.06277231	      0.12470961	      0.15239730	      0.03221370	      0.10959396
      0.06344341	      0.12479665	      0.15243504	      0.03226266	      0.10955590
      0.06411451	      0.12488459	      0.15247316	      0.03231210	      0.10951730
      0.06478562	      0.12497344	      0.15251168	      0.03236201	      0.10947814
      0.06545672	      0.12506318	      0.15255059	      0.03241239	      0.10943844
      0.06612782	      0.12515383	      0.15258988	      0.03246325	      0.10939819
      0.06679892	      0.12524536	      0.15262957	      0.03251457	      0.10935739
      0.06747002	      0.12533778	      0.15266964	      0.03256636	      0.10931604
      0.06814112	      0.12543109	      0.15271009	      0.03261860	      0.10927416
      0.06881222	      0.12552527	      0.15275092	      0.03267130	      0.10923173
      0.06948332	      0.12562032	      0.15279212	      0.03272446	      0.10918876
      0.07015443	      0.12571625	      0.15283371	      0.03277806	      0.10914525
      0.07082553	      0.12581304	      0.15287566	      0.03283211	      0.10910121
      0.07149663	      0.12591068	      0.15291799	      0.03288661	      0.10905663
      0.07216773	      0.12600918	      0.15296069	      0.03294154	      0.10901153
      0.07283883	      0.12610853	      0.15300375	      0.03299691	      0.10896591
      0.07350993	      0.12620872	      0.15304718	      0.03305271	      0.10891978
      0.07418103	      0.12630975	      0.15309097	      0.03310894	      0.10887314
      0.07485213	      0.12641162	      0.15313511	      0.03316559	      0.10882599
      0.07552324	      0.12651431	      0.15317962	      0.03322266	      0.10877835
      0.07619434	      0.12661783	      0.15322447	      0.03328015	      0.10873023
      0.07686544	      0.12672216	      0.15326968	      0.03333805	      0.10868163
      0.07753654	      0.12682730	      0.15331524	      0.03339636	      0.10863257
      0.07820764	      0.12693325	      0.15336114	      0.03345508	      0.10858305
      0.07887874	      0.12704000	      0.15340739	      0.03351419	      0.10853310
      0.07954984	      0.12714755	      0.15345398	      0.03357371	      0.10848273
      0.08022094	      0.12725588	      0.15350091	      0.03363361	      0.10843195
      0.08089205	      0.12736500	      0.15354817	      0.03369390	      0.10838079
      0.08156315	      0.12747490	      0.15359577	      0.03375458	      0.10832925
      0.08223425	      0.12758557	      0.15364370	      0.03381563	      0.10827737
      0.08290535	      0.12769700	      0.15369196	      0.03387707	      0.10822516
      0.08357645	      0.12780920	      0.15374054	      0.03393887	      0.10817265
      0.08424755	      0.12792215	      0.15378944	      0.03400104	      0.10811986
      0.08491865	      0.12803586	      0.15383867	      0.03406358	      0.10806683
      0.08558975	      0.12815030	      0.15388821	      0.03412647	      0.10801357
      0.08626085	      0.12826548	      0.15393807	      0.03418972	      0.10796012
      0.08693196	      0.12838140	      0.15398824	      0.03425332	      0.10790651
      0.08760306	      0.12849804	      0.15403872	      0.03431727	      0.10785277
      0.08827416	      0.12861540	      0.15408951	      0.03438156	      0.10779893
      0.08894526	      0.12873348	      0.15414060	      0.03444619	      0.10774501
      0.08961636	      0.12885227	      0.15419199	      0.03451115	      0.10769104
      0.09028746	      0.12897176	      0.15424369	      0.03457646	      0.10763705
      0.09095856	      0.12909194	      0.15429568	      0.03464211	      0.10758305
      0.09162966	      0.12921282	      0.15434796	      0.03470809	      0.10752905
      0.09230077	      0.12933438	      0.15440054	      0.03477441	      0.10747507
      0.09297187	      0.12945663	      0.15445341	      0.03484106	      0.10742111
      0.09364297	      0.12957955	      0.15450656	      0.03490804	      0.10736717
      0.09431407	      0.12970313	      0.15456000	      0.03497534	      0.10731323
      0.09498517	      0.12982738	      0.15461371	      0.03504296	      0.10725932
      0.09565627	      0.12995228	      0.15466771	      0.03511089	      0.10720542
      0.09632737	      0.13007784	      0.15472198	      0.03517914	      0.10715154
      0.09699847	      0.13020404	      0.15477653	      0.03524770	      0.10709768
      0.09766958	      0.13033088	      0.15483135	      0.03531656	      0.10704383
      0.09834068	      0.13045835	      0.15488643	      0.03538572	      0.10698999
      0.09901178	      0.13058645	      0.15494179	      0.03545517	      0.10693618
      0.09968288	      0.13071517	      0.15499740	      0.03552492	      0.10688238
      0.10035398	      0.13084450	      0.15505328	      0.03559496	      0.10682859
      0.10102508	      0.13097444	      0.15510941	      0.03566529	      0.10677483
      0.10169618	      0.13110499	      0.15516580	      0.03573589	      0.10672108
      0.10236728	      0.13123614	      0.15522244	      0.03580678	      0.10666734
      0.10303839	      0.13136788	      0.15527934	      0.03587794	      0.10661362
      0.10370949	      0.13150020	      0.15533648	      0.03594937	      0.10655992
      0.10438059	      0.13163311	      0.15539387	      0.03602106	      0.10650624
      0.10505169	      0.13176659	      0.15545150	      0.03609302	      0.10645257
      0.10572279	      0.13190063	      0.15550937	      0.03616524	      0.10639892
      0.10639389	      0.13203525	      0.15556748	      0.03623772	      0.10634528
      0.10706499	      0.13217042	      0.15562583	      0.03631044	      0.10629166
      0.10773609	      0.13230614	      0.15568441	      0.03638342	      0.10623806
      0.10840719	      0.13244242	      0.15574323	      0.03645664	      0.10618447
      0.10907830	      0.13257923	      0.15580227	      0.03653011	      0.10613090
      0.10974940	      0.13271658	      0.15586154	      0.03660381	      0.10607735
      0.11042050	      0.13285446	      0.15592103	      0.03667775	      0.10602381
      0.11109160	      0.13299287	      0.15598075	      0.03675191	      0.10597029
      0.11176270	      0.13313179	      0.15604069	      0.03682631	      0.10591679
      0.11243380	      0.13327123	      0.15610084	      0.03690093	      0.10586330
      0.11310490	      0.13341119	      0.15616121	      0.03697577	      0.10580983
      0.11377600	      0.13355164	      0.15622179	      0.03705083	      0.10575638
      0.11444711	      0.13369260	      0.15628259	      0.03712611	      0.10570294
      0.11511821	      0.13383405	      0.15634360	      0.03720160	      0.10564952
      0.11578931	      0.13397599	      0.15640481	      0.03727729	      0.10559612
      0.11646041	      0.13411841	      0.15646623	      0.03735319	      0.10554273
      0.11713151	      0.13426131	      0.15652785	      0.03742929	      0.10548936
      0.11780261	      0.13440469	      0.15658967	      0.03750559	      0.10543601
      0.11847371	      0.13454853	      0.15665169	      0.03758209	      0.10538267
      0.11914481	      0.13469284	      0.15671391	      0.03765877	      0.10532935
      0.11981592	      0.13483761	      0.15677633	      0.03773565	      0.10527604
      0.12048702	      0.13498284	      0.15683894	      0.03781272	      0.10522276
      0.12115812	      0.13512852	      0.15690174	      0.03788996	      0.10516949
      0.12182922	      0.13527464	      0.15696473	      0.03796739	      0.10511623
      0.12250032	      0.13542120	      0.15702791	      0.03804499	      0.10506299
      0.12317142	      0.13556820	      0.15709128	      0.03812277	      0.10500977
      0.12384252	      0.13571563	      0.15715483	      0.03820072	      0.10495657
      0.12451362	      0.13586349	      0.15721856	      0.03827884	      0.10490338
      0.12518472	      0.13601178	      0.15728247	      0.03835713	      0.10485021
      0.12585583	      0.13616048	      0.15734657	      0.03843558	      0.10479705
      0.12652693	      0.13630960	      0.15741084	      0.03851419	      0.10474392
      0.12719803	      0.13645912	      0.15747529	      0.03859295	      0.10469079
      0.12786913	      0.13660906	      0.15753991	      0.03867187	      0.10463769
      0.12854023	      0.13675939	      0.15760471	      0.03875095	      0.10458460
      0.12921133	      0.13691013	      0.15766968	      0.03883017	      0.10453153
      0.12988243	      0.13706126	      0.15773482	      0.03890954	      0.10447848
      0.13055353	      0.13721278	      0.15780012	      0.03898906	      0.10442544
      0.13122464	      0.13736468	      0.15786560	      0.03906872	      0.10437242
      0.13189574	      0.13751697	      0.15793124	      0.03914851	      0.10431941
      0.13256684	      0.13766963	      0.15799704	      0.03922845	      0.10426642
      0.13323794	      0.13782267	      0.15806301	      0.03930852	      0.10421345
      0.13390904	      0.13797608	      0.15812914	      0.03938872	      0.10416050
      0.13458014	      0.13812986	      0.15819542	      0.03946905	      0.10410756
      0.13525124	      0.13828400	      0.15826187	      0.03954951	      0.10405464
      0.13592234	      0.13843850	      0.15832848	      0.03963009	      0.10400173
      0.13659345	      0.13859336	      0.15839524	      0.03971080	      0.10394884
      0.13726455	      0.13874857	      0.15846216	      0.03979162	      0.10389597
      0.13793565	      0.13890413	      0.15852923	      0.03987257	      0.10384312
      0.13860675	      0.13906003	      0.15859646	      0.03995363	      0.10379028
      0.13927785	      0.13921628	      0.15866383	      0.04003480	      0.10373746
      0.13994895	      0.13937287	      0.15873136	      0.04011609	      0.10368465
      0.14062005	      0.13952979	      0.15879904	      0.04019749	      0.10363187
      0.14129115	      0.13968704	      0.15886686	      0.04027899	      0.10357909
      0.14196226	      0.13984463	      0.15893483	      0.04036060	      0.10352634
      0.14263336	      0.14000254	      0.15900295	      0.04044231	      0.10347360
      0.14330446	      0.14016077	      0.15907122	      0.04052412	      0.10342088
      0.14397556	      0.14031933	      0.15913963	      0.04060604	      0.10336818
      0.14464666	      0.14047820	      0.15920818	      0.04068805	      0.10331549
      0.14531776	      0.14063738	      0.15927687	      0.04077015	      0.10326282
      0.14598886	      0.14079688	      0.15934571	      0.04085235	      0.10321016
      0.14665996	      0.14095668	      0.15941469	      0.04093464	      0.10315752
      0.14733106	      0.14111679	      0.15948380	      0.04101702	      0.10310490
      0.14800217	      0.14127720	      0.15955306	      0.04109949	      0.10305230
      0.14867327	      0.14143791	      0.15962245	      0.04118204	      0.10299971
      0.14934437	      0.14159892	      0.15969199	      0.04126468	      0.10294714
      0.15001547	      0.14176022	      0.15976165	      0.04134740	      0.10289458
      0.15068657	      0.14192181	      0.15983146	      0.04143020	      0.10284205
      0.15135767	      0.14208370	      0.15990140	      0.04151309	      0.10278952
      0.15148119	      0.14211352	      0.15991429	      0.04152835	      0.10277986
      0.15160471	      0.14214336	      0.15992716	      0.04154361	      0.10277019
      0.15222230	      0.14229268	      0.15998947	      0.04161998	      0.10272188
      0.15283988	      0.14244225	      0.16004457	      0.04169641	      0.10267358
      0.15360744	      0.14262846	      0.16009871	      0.04179149	      0.10261358
      0.15437500	      0.14281503	      0.16013609	      0.04188665	      0.10255359
      0.15514256	      0.14300196	      0.16015857	      0.04198191	      0.10249363
      0.15591011	      0.14318923	      0.16016870	      0.04207726	      0.10243368
      0.15667767	      0.14337685	      0.16016861	      0.04217269	      0.10237376
      0.15744523	      0.14356479	      0.16016005	      0.04226821	      0.10231386
      0.15821279	      0.14375307	      0.16014448	      0.04236380	      0.10225399
      0.15898034	      0.14394166	      0.16012317	      0.04245948	      0.10219413
      0.15974790	      0.14413056	      0.16009715	      0.04255522	      0.10213430
      0.16051546	      0.14431977	      0.16006727	      0.04265104	      0.10207449
      0.16128302	      0.14450928	      0.16003425	      0.04274693	      0.10201470
      0.16205057	      0.14469908	      0.15999868	      0.04284289	      0.10195493
      0.16281813	      0.14488917	      0.15996107	      0.04293891	      0.10189518
      0.16358569	      0.14507955	      0.15992182	      0.04303499	      0.10183546
      0.16435325	      0.14527020	      0.15988132	      0.04313114	      0.10177575
      0.16512081	      0.14546113	      0.15983989	      0.04322734	      0.10171607
      0.16588836	      0.14565233	      0.15979780	      0.04332360	      0.10165641
      0.16665592	      0.14584379	      0.15975531	      0.04341991	      0.10159678
      0.16742348	      0.14603551	      0.15971265	      0.04351627	      0.10153716
      0.16819104	      0.14622749	      0.15967002	      0.04361268	      0.10147757
      0.16895859	      0.14641971	      0.15962760	      0.04370914	      0.10141799
      0.16972615	      0.14661218	      0.15958554	      0.04380564	      0.10135844
      0.17049371	      0.14680490	      0.15954399	      0.04390218	      0.10129891
      0.17126127	      0.14699785	      0.15950302	      0.04399876	      0.10123941
      0.17202882	      0.14719103	      0.15946272	      0.04409538	      0.10117992
      0.17279638	      0.14738444	      0.15942312	      0.04419204	      0.10112046
      0.17356394	      0.14757808	      0.15938423	      0.04428872	      0.10106102
      0.17433150	      0.14777194	      0.15934603	      0.04438544	      0.10100160
      0.17509905	      0.14796601	      0.15930850	      0.04448219	      0.10094220
      0.17586661	      0.14816030	      0.15927160	      0.04457896	      0.10088282
      0.17663417	      0.14835479	      0.15923526	      0.04467576	      0.10082347
      0.17740173	      0.14854950	      0.15919945	      0.04477259	      0.10076413
      0.17816928	      0.14874440	      0.15916410	      0.04486943	      0.10070482
      0.17893684	      0.14893951	      0.15912918	      0.04496629	      0.10064553
      0.17970440	      0.14913481	      0.15909464	      0.04506317	      0.10058626
      0.18047196	      0.14933031	      0.15906050	      0.04516007	      0.10052702
      0.18115777	      0.14950515	      0.15903035	      0.04524666	      0.10047410
      0.18184358	      0.14968014	      0.15900055	      0.04533326	      0.10042120
      0.18252939	      0.14985527	      0.15897117	      0.04541987	      0.10036831
      0.18321520	      0.15003056	      0.15894225	      0.04550649	      0.10031545
      0.18390101	      0.15020598	      0.15891384	      0.04559311	      0.10026260
      0.18458683	      0.15038155	      0.15888602	      0.04567974	      0.10020977
      0.18527264	      0.15055726	      0.15885882	      0.04576638	      0.10015695
      0.18595845	      0.15073310	      0.15883232	      0.04585302	      0.10010415
      0.18664426	      0.15090908	      0.15880654	      0.04593967	      0.10005137
      0.18733007	      0.15108519	      0.15878153	      0.04602632	      0.09999861
      0.18801588	      0.15126143	      0.15875730	      0.04611297	      0.09994587
      0.18870169	      0.15143780	      0.15873387	      0.04619962	      0.09989314
      0.18938751	      0.15161429	      0.15871125	      0.04628627	      0.09984043
      0.19007332	      0.15179091	      0.15868944	      0.04637291	      0.09978773
      0.19075913	      0.15196765	      0.15866842	      0.04645956	      0.09973506
      0.19144494	      0.15214451	      0.15864818	      0.04654620	      0.09968240
      0.19213075	      0.15232149	      0.15862871	      0.04663284	      0.09962976
      0.19281656	      0.15249859	      0.15860999	      0.04671947	      0.09957713
      0.19350237	      0.15267580	      0.15859200	      0.04680610	      0.09952453
      0.19418819	      0.15285313	      0.15857471	      0.04689272	      0.09947194
      0.19487400	      0.15303057	      0.15855810	      0.04697933	      0.09941936
      0.19555981	      0.15320811	      0.15854215	      0.04706593	      0.09936681
      0.19624562	      0.15338577	      0.15852683	      0.04715251	      0.09931427
      0.19693143	      0.15356353	      0.15851213	      0.04723909	      0.09926175
      0.19761724	      0.15374140	      0.15849801	      0.04732565	      0.09920925
      0.19830305	      0.15391938	      0.15848446	      0.04741219	      0.09915676
      0.19898887	      0.15409745	      0.15847146	      0.04749872	      0.09910429
      0.19967468	      0.15427563	      0.15845898	      0.04758523	      0.09905184
      0.20036049	      0.15445391	      0.15844701	      0.04767172	      0.09899941
      0.20104630	      0.15463229	      0.15843553	      0.04775819	      0.09894699
      0.20173211	      0.15481077	      0.15842452	      0.04784464	      0.09889459
      0.20241792	      0.15498934	      0.15841397	      0.04793106	      0.09884220
      0.20310373	      0.15516801	      0.15840387	      0.04801747	      0.09878984
      0.20378955	      0.15534678	      0.15839419	      0.04810385	      0.09873749
      0.20447536	      0.15552563	      0.15838493	      0.04819020	      0.09868516
      0.20516117	      0.15570458	      0.15837607	      0.04827652	      0.09863285
      0.20584698	      0.15588362	      0.15836761	      0.04836282	      0.09858055
      0.20653279	      0.15606275	      0.15835953	      0.04844910	      0.09852827
      0.20721860	      0.15624197	      0.15835183	      0.04853534	      0.09847601
      0.20790442	      0.15642128	      0.15834450	      0.04862155	      0.09842376
      0.20859023	      0.15660068	      0.15833754	      0.04870773	      0.09837153
      0.20927604	      0.15678016	      0.15833093	      0.04879388	      0.09831932
      0.20996185	      0.15695972	      0.15832468	      0.04888000	      0.09826713
      0.21064766	      0.15713937	      0.15831877	      0.04896608	      0.09821495
      0.21133347	      0.15731910	      0.15831322	      0.04905213	      0.09816279
      0.21201928	      0.15749892	      0.15830801	      0.04913815	      0.09811065
      0.21270510	      0.15767881	      0.15830314	      0.04922413	      0.09805853
      0.21339091	      0.15785879	      0.15829862	      0.04931007	      0.09800642
      0.21407672	      0.15803885	      0.15829445	      0.04939598	      0.09795433
      0.21476253	      0.15821898	      0.15829063	      0.04948185	      0.09790226
      0.21544834	      0.15839919	      0.15828717	      0.04956769	      0.09785020
      0.21606535	      0.15856139	      0.15828435	      0.04964488	      0.09780338
      0.21668235	      0.15872365	      0.15828183	      0.04972203	      0.09775658
      0.21729936	      0.15888597	      0.15827961	      0.04979916	      0.09770978
      0.21791637	      0.15904835	      0.15827769	      0.04987625	      0.09766301
      0.21853338	      0.15921079	      0.15827607	      0.04995332	      0.09761624
      0.21915038	      0.15937329	      0.15827476	      0.05003034	      0.09756949
      0.21976739	      0.15953584	      0.15827377	      0.05010734	      0.09752276
      0.22038440	      0.15969846	      0.15827310	      0.05018430	      0.09747604
      0.22100140	      0.15986113	      0.15827276	      0.05026123	      0.09742933
      0.22161841	      0.16002386	      0.15827274	      0.05033812	      0.09738264
      0.22223542	      0.16018664	      0.15827305	      0.05041498	      0.09733596
      0.22285242	      0.16034948	      0.15827371	      0.05049180	      0.09728929
      0.22346943	      0.16051238	      0.15827469	      0.05056858	      0.09724264
      0.22408644	      0.16067533	      0.15827602	      0.05064533	      0.09719600
      0.22470344	      0.16083833	      0.15827768	      0.05072205	      0.09714937
      0.22532045	      0.16100139	      0.15827968	      0.05079873	      0.09710276
      0.22593746	      0.16116449	      0.15828202	      0.05087537	      0.09705617
      0.22655447	      0.16132766	      0.15828468	      0.05095197	      0.09700958
      0.22717147	      0.16149087	      0.15828768	      0.05102854	      0.09696301
      0.22778848	      0.16165413	      0.15829099	      0.05110506	      0.09691646
      0.22840549	      0.16181745	      0.15829462	      0.05118155	      0.09686992
      0.22902249	      0.16198082	      0.15829856	      0.05125800	      0.09682339
      0.22963950	      0.16214423	      0.15830280	      0.05133442	      0.09677688
      0.23025651	      0.16230770	      0.15830732	      0.05141079	      0.09673038
      0.23087351	      0.16247122	      0.15831214	      0.05148712	      0.09668389
      0.23149052	      0.16263478	      0.15831722	      0.05156342	      0.09663742
      0.23210753	      0.16279840	      0.15832257	      0.05163967	      0.09659096
      0.23272453	      0.16296206	      0.15832817	      0.05171589	      0.09654451
      0.23334154	      0.16312577	      0.15833402	      0.05179206	      0.09649808
      0.23395855	      0.16328953	      0.15834011	      0.05186820	      0.09645167
      0.23457556	      0.16345333	      0.15834642	      0.05194429	      0.09640526
      0.23519256	      0.16361719	      0.15835296	      0.05202034	      0.09635887
      0.23580957	      0.16378109	      0.15835971	      0.05209635	      0.09631250
      0.23642658	      0.16394504	      0.15836666	      0.05217232	      0.09626614
      0.23704358	      0.16410903	      0.15837382	      0.05224825	      0.09621979
      0.23766059	      0.16427307	      0.15838117	      0.05232414	      0.09617346
      0.23827760	      0.16443716	      0.15838870	      0.05239998	      0.09612714
      0.23889460	      0.16460130	      0.15839642	      0.05247579	      0.09608083
      0.23951161	      0.16476548	      0.15840432	      0.05255155	      0.09603454
      0.24012862	      0.16492970	      0.15841238	      0.05262727	      0.09598826
      0.24074562	      0.16509398	      0.15842061	      0.05270294	      0.09594199
      0.24136263	      0.16525829	      0.15842900	      0.05277857	      0.09589574
      0.24197964	      0.16542266	      0.15843755	      0.05285416	      0.09584951
      0.24259665	      0.16558707	      0.15844625	      0.05292971	      0.09580328
      0.24321365	      0.16575152	      0.15845510	      0.05300521	      0.09575707
      0.24383066	      0.16591602	      0.15846409	      0.05308067	      0.09571088
      0.24444767	      0.16608057	      0.15847322	      0.05315609	      0.09566469
      0.24506467	      0.16624516	      0.15848249	      0.05323146	      0.09561853
      0.24568168	      0.16640980	      0.15849190	      0.05330679	      0.09557237
      0.24629869	      0.16657449	      0.15850143	      0.05338207	      0.09552623
      0.24691569	      0.16673922	      0.15851109	      0.05345731	      0.09548010
      0.24753270	      0.16690400	      0.15852088	      0.05353251	      0.09543399
      0.24814971	      0.16706882	      0.15853078	      0.05360766	      0.09538789
      0.24876672	      0.16723369	      0.15854081	      0.05368277	      0.09534181
      0.24938372	      0.16739861	      0.15855095	      0.05375783	      0.09529573
      0.25000073	      0.16756357	      0.15856121	      0.05383285	      0.09524968
      0.25036010	      0.16765967	      0.15856723	      0.05387652	      0.09522286
      0.25057370	      0.16771680	      0.15857083	      0.05390247	      0.09520692
      0.25078730	      0.16777394	      0.15857444	      0.05392842	      0.09519098
      0.25135747	      0.16792648	      0.15858417	      0.05399765	      0.09514845
      0.25192765	      0.16807906	      0.15859407	      0.05406684	      0.09510593
      0.25249783	      0.16823168	      0.15860416	      0.05413600	      0.09506342
      0.25306800	      0.16838434	      0.15861448	      0.05420512	      0.09502092
      0.25363818	      0.16853704	      0.15862508	      0.05427419	      0.09497843
      0.25420835	      0.16868978	      0.15863597	      0.05434323	      0.09493596
      0.25477853	      0.16884256	      0.15864718	      0.05441223	      0.09489349
      0.25534871	      0.16899538	      0.15865875	      0.05448120	      0.09485104
      0.25591888	      0.16914824	      0.15867070	      0.05455012	      0.09480860
      0.25648906	      0.16930114	      0.15868304	      0.05461900	      0.09476618
      0.25705923	      0.16945408	      0.15869581	      0.05468785	      0.09472376
      0.25762941	      0.16960705	      0.15870902	      0.05475665	      0.09468136
      0.25798806	      0.16970330	      0.15871757	      0.05479992	      0.09465469
      0.25815732	      0.16974872	      0.15872166	      0.05482033	      0.09464211
      0.25851126	      0.16984346	      0.15873037	      0.05486300	      0.09461580
      0.25886520	      0.16993676	      0.15873926	      0.05490565	      0.09458949
      0.25945600	      0.17008675	      0.15875454	      0.05497682	      0.09454559
      0.26004680	      0.17022755	      0.15877038	      0.05504794	      0.09450171
      0.26063759	      0.17035841	      0.15878679	      0.05511902	      0.09445783
      0.26122839	      0.17047957	      0.15880378	      0.05519006	      0.09441397
      0.26181919	      0.17059183	      0.15882139	      0.05526105	      0.09437012
      0.26240999	      0.17069619	      0.15883961	      0.05533198	      0.09432629
      0.26300079	      0.17079374	      0.15885848	      0.05540286	      0.09428246
      0.26359159	      0.17088551	      0.15887799	      0.05547368	      0.09423865
      0.26418238	      0.17097244	      0.15889816	      0.05554444	      0.09419486
      0.26477318	      0.17105537	      0.15891902	      0.05561512	      0.09415107
      0.26529948	      0.17112646	      0.15893817	      0.05567803	      0.09411208
      0.26582577	      0.17119541	      0.15895789	      0.05574086	      0.09407309
      0.26635207	      0.17126260	      0.15897817	      0.05580364	      0.09403412
      0.26687836	      0.17132840	      0.15899902	      0.05586633	      0.09399515
      0.26740466	      0.17139313	      0.15902046	      0.05592896	      0.09395620
      0.26793095	      0.17145708	      0.15904248	      0.05599150	      0.09391726
      0.26845725	      0.17152051	      0.15906510	      0.05605397	      0.09387832
      0.26898355	      0.17158366	      0.15908833	      0.05611635	      0.09383940
      0.26950984	      0.17164674	      0.15911217	      0.05617864	      0.09380048
      0.27003614	      0.17170994	      0.15913664	      0.05624084	      0.09376158
      0.27056243	      0.17177341	      0.15916173	      0.05630294	      0.09372269
      0.27108873	      0.17183727	      0.15918745	      0.05636495	      0.09368380
      0.27161502	      0.17190160	      0.15921381	      0.05642687	      0.09364493
      0.27214132	      0.17196642	      0.15924082	      0.05648868	      0.09360606
      0.27266761	      0.17203174	      0.15926848	      0.05655039	      0.09356721
      0.27319391	      0.17209752	      0.15929679	      0.05661200	      0.09352837
      0.27372020	      0.17216369	      0.15932577	      0.05667351	      0.09348953
      0.27424650	      0.17223020	      0.15935541	      0.05673491	      0.09345071
      0.27477280	      0.17229695	      0.15938572	      0.05679620	      0.09341189
      0.27529909	      0.17236387	      0.15941670	      0.05685738	      0.09337309
      0.27582539	      0.17243087	      0.15944836	      0.05691846	      0.09333430
      0.27635168	      0.17249788	      0.15948069	      0.05697942	      0.09329551
      0.27687798	      0.17256485	      0.15951370	      0.05704028	      0.09325674
      0.27740427	      0.17263173	      0.15954739	      0.05710102	      0.09321797
      0.27793057	      0.17269854	      0.15958176	      0.05716166	      0.09317922
      0.27845686	      0.17276532	      0.15961681	      0.05722218	      0.09314048
      0.27898316	      0.17283219	      0.15965253	      0.05728259	      0.09310174
      0.27950945	      0.17289924	      0.15968893	      0.05734289	      0.09306302
      0.28003575	      0.17296664	      0.15972601	      0.05740307	      0.09302431
      0.28050233	      0.17302679	      0.15975943	      0.05745633	      0.09298999
      0.28096891	      0.17308742	      0.15979338	      0.05750951	      0.09295569
      0.28143549	      0.17314863	      0.15982785	      0.05756259	      0.09292139
      0.28190207	      0.17321049	      0.15986284	      0.05761558	      0.09288710
      0.28236865	      0.17327307	      0.15989834	      0.05766849	      0.09285282
      0.28283523	      0.17333639	      0.15993434	      0.05772130	      0.09281855
      0.28330181	      0.17340047	      0.15997085	      0.05777402	      0.09278428
      0.28376839	      0.17346531	      0.16000786	      0.05782665	      0.09275002
      0.28423497	      0.17353088	      0.16004535	      0.05787919	      0.09271578
      0.28470155	      0.17359716	      0.16008334	      0.05793163	      0.09268153
      0.28516813	      0.17366410	      0.16012180	      0.05798398	      0.09264730
      0.28563471	      0.17373164	      0.16016073	      0.05803624	      0.09261307
      0.28610129	      0.17379974	      0.16020013	      0.05808841	      0.09257885
      0.28656787	      0.17386835	      0.16023999	      0.05814048	      0.09254464
      0.28703445	      0.17393742	      0.16028029	      0.05819246	      0.09251044
      0.28750103	      0.17400689	      0.16032104	      0.05824434	      0.09247625
      0.28796761	      0.17407672	      0.16036222	      0.05829613	      0.09244206
      0.28843420	      0.17414687	      0.16040383	      0.05834783	      0.09240788
      0.28890078	      0.17421731	      0.16044585	      0.05839943	      0.09237371
      0.28936736	      0.17428798	      0.16048828	      0.05845094	      0.09233955
      0.28983394	      0.17435888	      0.16053111	      0.05850235	      0.09230539
      0.29030052	      0.17442996	      0.16057434	      0.05855367	      0.09227125
      0.29076710	      0.17450120	      0.16061794	      0.05860489	      0.09223711
      0.29123368	      0.17457258	      0.16066191	      0.05865602	      0.09220297
      0.29170026	      0.17464408	      0.16070625	      0.05870705	      0.09216885
      0.29216684	      0.17471568	      0.16075094	      0.05875799	      0.09213474
      0.29263342	      0.17478736	      0.16079598	      0.05880883	      0.09210063
      0.29310000	      0.17485912	      0.16084135	      0.05885957	      0.09206653
      0.29356658	      0.17493094	      0.16088705	      0.05891022	      0.09203244
      0.29403316	      0.17500281	      0.16093306	      0.05896077	      0.09199835
      0.29449974	      0.17507472	      0.16097939	      0.05901123	      0.09196427
      0.29496632	      0.17514666	      0.16102601	      0.05906159	      0.09193021
      0.29543290	      0.17521863	      0.16107292	      0.05911185	      0.09189615
      0.29589948	      0.17529061	      0.16112012	      0.05916202	      0.09186209
      0.29636606	      0.17536261	      0.16116759	      0.05921208	      0.09182805
      0.29683264	      0.17543461	      0.16121532	      0.05926205	      0.09179401
      0.29729922	      0.17550662	      0.16126331	      0.05931193	      0.09175998
      0.29776580	      0.17557863	      0.16131155	      0.05936170	      0.09172596
      0.29823238	      0.17565064	      0.16136003	      0.05941138	      0.09169195
      0.29869896	      0.17572264	      0.16140874	      0.05946096	      0.09165794
      0.29916554	      0.17579464	      0.16145767	      0.05951044	      0.09162395
      0.29963212	      0.17586663	      0.16150682	      0.05955982	      0.09158996
      0.30009870	      0.17593862	      0.16155618	      0.05960910	      0.09155597
      0.30056528	      0.17601060	      0.16160574	      0.05965828	      0.09152200
      0.30103186	      0.17608257	      0.16165550	      0.05970737	      0.09148803
      0.30149844	      0.17615454	      0.16170544	      0.05975635	      0.09145408
      0.30196502	      0.17622650	      0.16175557	      0.05980523	      0.09142013
      0.30243160	      0.17629846	      0.16180586	      0.05985402	      0.09138618
      0.30289818	      0.17637043	      0.16185633	      0.05990270	      0.09135225
      0.30336477	      0.17644239	      0.16190696	      0.05995129	      0.09131832
      0.30383135	      0.17651437	      0.16195774	      0.05999977	      0.09128441
      0.30429793	      0.17658635	      0.16200868	      0.06004815	      0.09125050
      0.30476451	      0.17665835	      0.16205976	      0.06009643	      0.09121659
      0.30523109	      0.17673037	      0.16211097	      0.06014461	      0.09118270
      0.30569767	      0.17680241	      0.16216232	      0.06019269	      0.09114881
      0.30616425	      0.17687448	      0.16221380	      0.06024067	      0.09111493
      0.30628177	      0.17689264	      0.16222678	      0.06025273	      0.09110640
      0.30639930	      0.17691080	      0.16223978	      0.06026479	      0.09109787
      0.30685672	      0.17698151	      0.16229042	      0.06031125	      0.09106467
      0.30731413	      0.17705226	      0.16234117	      0.06035654	      0.09103147
      0.30777155	      0.17712305	      0.16239203	      0.06040028	      0.09099829
      0.30822897	      0.17719389	      0.16244299	      0.06044234	      0.09096511
      0.30868638	      0.17726479	      0.16249405	      0.06048268	      0.09093194
      0.30914380	      0.17733576	      0.16254520	      0.06052136	      0.09089877
      0.30960121	      0.17740679	      0.16259644	      0.06055849	      0.09086562
      0.31005863	      0.17747788	      0.16264776	      0.06059419	      0.09083247
      0.31051605	      0.17754906	      0.16269917	      0.06062858	      0.09079933
      0.31097346	      0.17762031	      0.16275065	      0.06066181	      0.09076619
      0.31143088	      0.17769164	      0.16280221	      0.06069398	      0.09073307
      0.31188829	      0.17776305	      0.16285384	      0.06072522	      0.09069995
      0.31234571	      0.17783454	      0.16290553	      0.06075563	      0.09066684
      0.31280313	      0.17790611	      0.16295729	      0.06078530	      0.09063374
      0.31326054	      0.17797775	      0.16300911	      0.06081432	      0.09060064
      0.31371796	      0.17804947	      0.16306099	      0.06084277	      0.09056755
      0.31417537	      0.17812126	      0.16311292	      0.06087072	      0.09053447
      0.31463279	      0.17819311	      0.16316490	      0.06089822	      0.09050140
      0.31509021	      0.17826501	      0.16321693	      0.06092533	      0.09046834
      0.31554762	      0.17833695	      0.16326901	      0.06095211	      0.09043528
      0.31600504	      0.17840893	      0.16332113	      0.06097860	      0.09040223
      0.31646245	      0.17848093	      0.16337329	      0.06100484	      0.09036919
      0.31691987	      0.17855295	      0.16342549	      0.06103087	      0.09033615
      0.31737729	      0.17862495	      0.16347772	      0.06105674	      0.09030313
      0.31783470	      0.17869695	      0.16352999	      0.06108247	      0.09027011
      0.31829212	      0.17876891	      0.16358228	      0.06110809	      0.09023710
      0.31874953	      0.17884083	      0.16363461	      0.06113363	      0.09020410
      0.31920695	      0.17891269	      0.16368696	      0.06115912	      0.09017110
      0.31975717	      0.17899904	      0.16374996	      0.06118974	      0.09013142
      0.32030740	      0.17908527	      0.16381299	      0.06122034	      0.09009175
      0.32080446	      0.17916304	      0.16386996	      0.06124800	      0.09005592
      0.32130153	      0.17924068	      0.16392694	      0.06127567	      0.09002010
      0.32191269	      0.17933593	      0.16399703	      0.06130972	      0.08997608
      0.32252385	      0.17943094	      0.16406714	      0.06134379	      0.08993206
      0.32294978	      0.17949699	      0.16411601	      0.06136755	      0.08990140
      0.32337570	      0.17956290	      0.16416488	      0.06139131	      0.08987074
      0.32390701	      0.17964492	      0.16422586	      0.06142094	      0.08983250
      0.32443832	      0.17972670	      0.16428683	      0.06145054	      0.08979428
      0.32491296	      0.17979955	      0.16434131	      0.06147694	      0.08976014
      0.32549563	      0.17988872	      0.16440818	      0.06150928	      0.08971824
      0.32607829	      0.17997757	      0.16447505	      0.06154151	      0.08967636
      0.32652751	      0.18004587	      0.16452661	      0.06156628	      0.08964407
      0.32708490	      0.18013035	      0.16459056	      0.06159690	      0.08960403
      0.32764228	      0.18021453	      0.16465450	      0.06162737	      0.08956399
      0.32813418	      0.18028859	      0.16471092	      0.06165413	      0.08952867
      0.32874614	      0.18038039	      0.16478109	      0.06168725	      0.08948474
      0.32935810	      0.18047183	      0.16485124	      0.06172016	      0.08944082
      0.32981677	      0.18054013	      0.16490380	      0.06174472	      0.08940791
      0.33027544	      0.18060822	      0.16495634	      0.06176918	      0.08937501
      0.33078423	      0.18068351	      0.16501460	      0.06179623	      0.08933852
      0.33140606	      0.18077519	      0.16508578	      0.06182920	      0.08929395
      0.33186234	      0.18084221	      0.16513798	      0.06185336	      0.08926124
      0.33247509	      0.18093189	      0.16520805	      0.06188579	      0.08921734
      0.33330676	      0.18105300	      0.16530308	      0.06192986	      0.08915777
      0.33371563	      0.18111229	      0.16534977	      0.06195158	      0.08912850
      0.33424414	      0.18118868	      0.16541009	      0.06197973	      0.08909066
      0.33472633	      0.18125813	      0.16546510	      0.06200548	      0.08905616
      0.33543629	      0.18135995	      0.16554602	      0.06204355	      0.08900536
      0.33598519	      0.18143832	      0.16560853	      0.06207310	      0.08896611
      0.33679153	      0.18155289	      0.16570028	      0.06211670	      0.08890846
      0.33712845	      0.18160057	      0.16573859	      0.06213497	      0.08888438
      0.33754833	      0.18165982	      0.16578630	      0.06215779	      0.08885437
      0.33815349	      0.18174490	      0.16585501	      0.06219073	      0.08881114
      0.33870914	      0.18182268	      0.16591805	      0.06222103	      0.08877146
      0.33917980	      0.18188832	      0.16597140	      0.06224673	      0.08873785
      0.33965045	      0.18195373	      0.16602470	      0.06227243	      0.08870426
      0.34012111	      0.18201892	      0.16607797	      0.06229814	      0.08867067
      0.34059177	      0.18208387	      0.16613119	      0.06232384	      0.08863709
      0.34106242	      0.18214859	      0.16618437	      0.06234952	      0.08860352
      0.34153308	      0.18221309	      0.16623750	      0.06237518	      0.08856995
      0.34194606	      0.18226949	      0.16628409	      0.06239767	      0.08854051
      0.34235904	      0.18232571	      0.16633064	      0.06242013	      0.08851107
      0.34277202	      0.18238175	      0.16637715	      0.06244256	      0.08848164
      0.34339154	      0.18246549	      0.16644686	      0.06247614	      0.08843750
      0.34374369	      0.18251291	      0.16648644	      0.06249518	      0.08841242
      0.34409585	      0.18256020	      0.16652600	      0.06251419	      0.08838734
      0.34466999	      0.18263702	      0.16659043	      0.06254511	      0.08834647
      0.34521101	      0.18270909	      0.16665108	      0.06257415	      0.08830796
      0.34561472	      0.18276267	      0.16669629	      0.06259576	      0.08827923
      0.34601843	      0.18281607	      0.16674146	      0.06261731	      0.08825051
      0.34651756	      0.18288186	      0.16679725	      0.06264389	      0.08821501
      0.34701668	      0.18294738	      0.16685298	      0.06267037	      0.08817952
      0.34737744	      0.18299457	      0.16689322	      0.06268946	      0.08815387
      0.34773821	      0.18304162	      0.16693343	      0.06270849	      0.08812823
      0.34823304	      0.18310594	      0.16698853	      0.06273452	      0.08809307
      0.34872787	      0.18316998	      0.16704357	      0.06276045	      0.08805791
      0.34911412	      0.18321980	      0.16708649	      0.06278063	      0.08803048
      0.34950038	      0.18326945	      0.16712936	      0.06280074	      0.08800305
      0.34996737	      0.18332926	      0.16718115	      0.06282497	      0.08796989
      0.35043435	      0.18338884	      0.16723288	      0.06284912	      0.08793675
      0.35083450	      0.18343970	      0.16727716	      0.06286973	      0.08790835
      0.35123465	      0.18349038	      0.16732139	      0.06289028	      0.08787996
      0.35167429	      0.18354587	      0.16736994	      0.06291278	      0.08784878
      0.35211394	      0.18360115	      0.16741844	      0.06293519	      0.08781760
      0.35255358	      0.18365621	      0.16746688	      0.06295752	      0.08778643
      0.35299323	      0.18371106	      0.16751526	      0.06297977	      0.08775527
      0.35336805	      0.18375766	      0.16755647	      0.06299867	      0.08772871
      0.35374288	      0.18380410	      0.16759764	      0.06301750	      0.08770215
      0.35417100	      0.18385696	      0.16764461	      0.06303894	      0.08767183
      0.35459913	      0.18390961	      0.16769153	      0.06306030	      0.08764151
      0.35500037	      0.18395877	      0.16773545	      0.06308025	      0.08761310
      0.35540162	      0.18400775	      0.16777932	      0.06310012	      0.08758469
      0.35579851	      0.18405603	      0.16782267	      0.06311971	      0.08755660
      0.35619540	      0.18410413	      0.16786597	      0.06313922	      0.08752852
      0.35658239	      0.18415085	      0.16790815	      0.06315819	      0.08750114
      0.35707921	      0.18421060	      0.16796222	      0.06318244	      0.08746600
      0.35727973	      0.18423463	      0.16798402	      0.06319219	      0.08745183
      0.35748024	      0.18425863	      0.16800581	      0.06320193	      0.08743765
      0.35790698	      0.18430958	      0.16805214	      0.06322260	      0.08740748
      0.35833372	      0.18436046	      0.16809842	      0.06324318	      0.08737732
      0.35871080	      0.18440540	      0.16813925	      0.06326130	      0.08735067
      0.35908788	      0.18445036	      0.16818005	      0.06327937	      0.08732403
      0.35942484	      0.18449059	      0.16821646	      0.06329545	      0.08730023
      0.35990671	      0.18454823	      0.16826846	      0.06331837	      0.08726621
      0.36031944	      0.18459775	      0.16831294	      0.06333793	      0.08723707
      0.36067603	      0.18464066	      0.16835132	      0.06335476	      0.08721190
      0.36103262	      0.18468372	      0.16838966	      0.06337154	      0.08718673
      0.36140656	      0.18472903	      0.16842982	      0.06338908	      0.08716035
      0.36178050	      0.18477452	      0.16846993	      0.06340656	      0.08713397
      0.36218730	      0.18482422	      0.16851351	      0.06342551	      0.08710528
      0.36259409	      0.18487415	      0.16855702	      0.06344439	      0.08707659
      0.36288014	      0.18490942	      0.16858759	      0.06345762	      0.08705643
      0.36331083	      0.18496274	      0.16863355	      0.06347749	      0.08702607
      0.36374152	      0.18501636	      0.16867945	      0.06349728	      0.08699572
      0.36409483	      0.18506056	      0.16871704	      0.06351346	      0.08697083
      0.36444814	      0.18510496	      0.16875460	      0.06352959	      0.08694594
      0.36480590	      0.18515012	      0.16879257	      0.06354587	      0.08692074
      0.36524593	      0.18520595	      0.16883921	      0.06356583	      0.08688976
      0.36578808	      0.18527516	      0.16889658	      0.06359032	      0.08685160
      0.36624889	      0.18533434	      0.16894525	      0.06361104	      0.08681917
      0.36656927	      0.18537569	      0.16897903	      0.06362541	      0.08679663
      0.36688965	      0.18541720	      0.16901278	      0.06363973	      0.08677409
      0.36726218	      0.18546565	      0.16905197	      0.06365635	      0.08674789
      0.36763470	      0.18551431	      0.16909110	      0.06367291	      0.08672169
      0.36802239	      0.18556516	      0.16913176	      0.06369009	      0.08669444
      0.36841007	      0.18561623	      0.16917236	      0.06370722	      0.08666719
      0.36875923	      0.18566240	      0.16920888	      0.06372260	      0.08664265
      0.36920767	      0.18572194	      0.16925570	      0.06374229	      0.08661115
      0.36965611	      0.18578174	      0.16930243	      0.06376192	      0.08657965
      0.36999348	      0.18582690	      0.16933754	      0.06377664	      0.08655596
      0.37033085	      0.18587220	      0.16937259	      0.06379132	      0.08653227
      0.37060028	      0.18590847	      0.16940055	      0.06380302	      0.08651336
      0.37100911	      0.18596366	      0.16944292	      0.06382073	      0.08648466
      0.37141794	      0.18601904	      0.16948521	      0.06383838	      0.08645598
      0.37176189	      0.18606577	      0.16952073	      0.06385319	      0.08643185
      0.37210584	      0.18611261	      0.16955620	      0.06386796	      0.08640772
      0.37245277	      0.18615998	      0.16959192	      0.06388281	      0.08638339
      0.37279969	      0.18620746	      0.16962759	      0.06389764	      0.08635907
      0.37318625	      0.18626050	      0.16966727	      0.06391410	      0.08633197
      0.37357280	      0.18631366	      0.16970688	      0.06393053	      0.08630488
      0.37388810	      0.18635711	      0.16973913	      0.06394388	      0.08628279
      0.37431222	      0.18641567	      0.16978245	      0.06396180	      0.08625308
      0.37473633	      0.18647437	      0.16982568	      0.06397966	      0.08622337
      0.37506024	      0.18651928	      0.16985864	      0.06399326	      0.08620069
      0.37538414	      0.18656426	      0.16989155	      0.06400683	      0.08617801
      0.37567927	      0.18660530	      0.16992149	      0.06401916	      0.08615736
      0.37611342	      0.18666575	      0.16996545	      0.06403725	      0.08612697
      0.37648103	      0.18671703	      0.17000261	      0.06405252	      0.08610125
      0.37680961	      0.18676291	      0.17003577	      0.06406612	      0.08607827
      0.37713818	      0.18680885	      0.17006887	      0.06407969	      0.08605529
      0.37747586	      0.18685610	      0.17010283	      0.06409360	      0.08603167
      0.37781354	      0.18690340	      0.17013674	      0.06410746	      0.08600807
      0.37819358	      0.18695669	      0.17017483	      0.06412302	      0.08598150
      0.37857362	      0.18701002	      0.17021285	      0.06413852	      0.08595494
      0.37888916	      0.18705433	      0.17024436	      0.06415135	      0.08593290
      0.37929530	      0.18711141	      0.17028485	      0.06416781	      0.08590452
      0.37970144	      0.18716853	      0.17032525	      0.06418421	      0.08587616
      0.38002185	      0.18721361	      0.17035706	      0.06419710	      0.08585379
      0.38034227	      0.18725871	      0.17038881	      0.06420996	      0.08583142
      0.38071726	      0.18731151	      0.17042591	      0.06422494	      0.08580525
      0.38109226	      0.18736433	      0.17046294	      0.06423988	      0.08577908
      0.38140797	      0.18740881	      0.17049405	      0.06425240	      0.08575705
      0.38180534	      0.18746480	      0.17053314	      0.06426811	      0.08572933
      0.38220270	      0.18752079	      0.17057215	      0.06428375	      0.08570162
      0.38244459	      0.18755488	      0.17059585	      0.06429324	      0.08568476
      0.38282262	      0.18760815	      0.17063282	      0.06430802	      0.08565840
      0.38320065	      0.18766141	      0.17066972	      0.06432273	      0.08563206
      0.38352141	      0.18770660	      0.17070097	      0.06433516	      0.08560971
      0.38384217	      0.18775177	      0.17073217	      0.06434755	      0.08558736
      0.38417667	      0.18779888	      0.17076464	      0.06436042	      0.08556406
      0.38458262	      0.18785602	      0.17080396	      0.06437598	      0.08553579
      0.38498857	      0.18791314	      0.17084319	      0.06439145	      0.08550753
      0.38534542	      0.18796332	      0.17087760	      0.06440499	      0.08548269
      0.38570227	      0.18801348	      0.17091194	      0.06441847	      0.08545785
      0.38607100	      0.18806528	      0.17094735	      0.06443234	      0.08543220
      0.38643973	      0.18811704	      0.17098268	      0.06444614	      0.08540655
      0.38669073	      0.18815226	      0.17100669	      0.06445549	      0.08538909
      0.38706618	      0.18820491	      0.17104253	      0.06446943	      0.08536298
      0.38744162	      0.18825751	      0.17107829	      0.06448330	      0.08533688
      0.38775396	      0.18830124	      0.17110798	      0.06449479	      0.08531517
      0.38806630	      0.18834493	      0.17113762	      0.06450623	      0.08529347
      0.38839824	      0.18839133	      0.17116905	      0.06451833	      0.08527041
      0.38873017	      0.18843769	      0.17120042	      0.06453038	      0.08524735
      0.38909601	      0.18848874	      0.17123492	      0.06454360	      0.08522194
      0.38946185	      0.18853973	      0.17126935	      0.06455675	      0.08519654
      0.38975650	      0.18858076	      0.17129701	      0.06456730	      0.08517608
      0.39014500	      0.18863480	      0.17133342	      0.06458114	      0.08514912
      0.39053349	      0.18868878	      0.17136973	      0.06459490	      0.08512216
      0.39083731	      0.18873094	      0.17139807	      0.06460561	      0.08510108
      0.39114113	      0.18877305	      0.17142636	      0.06461628	      0.08508001
      0.39148509	      0.18882068	      0.17145831	      0.06462830	      0.08505615
      0.39182905	      0.18886825	      0.17149020	      0.06464026	      0.08503230
      0.39215274	      0.18891296	      0.17152014	      0.06465146	      0.08500987
      0.39254882	      0.18896759	      0.17155670	      0.06466510	      0.08498242
      0.39294491	      0.18902214	      0.17159316	      0.06467866	      0.08495497
      0.39319368	      0.18905635	      0.17161601	      0.06468714	      0.08493774
      0.39359643	      0.18911167	      0.17165293	      0.06470080	      0.08490984
      0.39391841	      0.18915583	      0.17168238	      0.06471167	      0.08488755
      0.39424040	      0.18919992	      0.17171176	      0.06472248	      0.08486525
      0.39456238	      0.18924396	      0.17174109	      0.06473325	      0.08484297
      0.39488298	      0.18928774	      0.17177022	      0.06474391	      0.08482078
      0.39520358	      0.18933145	      0.17179929	      0.06475453	      0.08479860
      0.39551620	      0.18937401	      0.17182758	      0.06476483	      0.08477697
      0.39590413	      0.18942674	      0.17186260	      0.06477755	      0.08475014
      0.39629205	      0.18947937	      0.17189753	      0.06479020	      0.08472332
      0.39658364	      0.18951887	      0.17192372	      0.06479966	      0.08470316
      0.39695075	      0.18956851	      0.17195663	      0.06481151	      0.08467779
      0.39731786	      0.18961805	      0.17198945	      0.06482329	      0.08465242
      0.39761193	      0.18965767	      0.17201568	      0.06483269	      0.08463211
      0.39800327	      0.18971030	      0.17205051	      0.06484512	      0.08460508
      0.39839461	      0.18976282	      0.17208524	      0.06485748	      0.08457805
      0.39867238	      0.18980003	      0.17210984	      0.06486621	      0.08455888
      0.39895016	      0.18983718	      0.17213439	      0.06487491	      0.08453970
      0.39928221	      0.18988152	      0.17216368	      0.06488525	      0.08451679
      0.39961427	      0.18992578	      0.17219289	      0.06489554	      0.08449388
      0.39993414	      0.18996832	      0.17222097	      0.06490541	      0.08447181
      0.40031862	      0.19001936	      0.17225464	      0.06491720	      0.08444529
      0.40070310	      0.19007029	      0.17228822	      0.06492892	      0.08441879
      0.40103819	      0.19011457	      0.17231740	      0.06493908	      0.08439569
      0.40137329	      0.19015877	      0.17234652	      0.06494919	      0.08437259
      0.40172777	      0.19020543	      0.17237725	      0.06495983	      0.08434817
      0.40208224	      0.19025198	      0.17240790	      0.06497040	      0.08432375
      0.40235285	      0.19028745	      0.17243124	      0.06497844	      0.08430511
      0.40272950	      0.19033671	      0.17246366	      0.06498956	      0.08427917
      0.40310614	      0.19038586	      0.17249598	      0.06500062	      0.08425325
      0.40338663	      0.19042238	      0.17252000	      0.06500882	      0.08423394
      0.40366712	      0.19045883	      0.17254397	      0.06501697	      0.08421464
      0.40398603	      0.19050019	      0.17257116	      0.06502620	      0.08419270
      0.40430494	      0.19054147	      0.17259828	      0.06503539	      0.08417076
      0.40464374	      0.19058522	      0.17262703	      0.06504509	      0.08414746
      0.40498253	      0.19062888	      0.17265570	      0.06505474	      0.08412417
      0.40527725	      0.19066677	      0.17268059	      0.06506310	      0.08410391
      0.40565627	      0.19071538	      0.17271251	      0.06507378	      0.08407786
      0.40603529	      0.19076387	      0.17274435	      0.06508440	      0.08405182
      0.40632970	      0.19080144	      0.17276901	      0.06509260	      0.08403159
      0.40662411	      0.19083893	      0.17279362	      0.06510077	      0.08401137
      0.40691339	      0.19087569	      0.17281775	      0.06510875	      0.08399151
      0.40728699	      0.19092306	      0.17284883	      0.06511900	      0.08396586
      0.40766059	      0.19097029	      0.17287982	      0.06512920	      0.08394022
      0.40794484	      0.19100614	      0.17290334	      0.06513691	      0.08392072
      0.40822909	      0.19104192	      0.17292681	      0.06514458	      0.08390122
      0.40855733	      0.19108314	      0.17295385	      0.06515340	      0.08387870
      0.40888558	      0.19112425	      0.17298082	      0.06516217	      0.08385619
      0.40918449	      0.19116160	      0.17300532	      0.06517012	      0.08383570
      0.40955851	      0.19120822	      0.17303590	      0.06518000	      0.08381006
      0.40993253	      0.19125470	      0.17306638	      0.06518983	      0.08378444
      0.41021715	      0.19128998	      0.17308952	      0.06519726	      0.08376494
      0.41050177	      0.19132518	      0.17311261	      0.06520466	      0.08374544
      0.41083959	      0.19136686	      0.17313995	      0.06521340	      0.08372231
      0.41117742	      0.19140843	      0.17316722	      0.06522208	      0.08369918
      0.41145226	      0.19144217	      0.17318935	      0.06522911	      0.08368036
      0.41181378	      0.19148643	      0.17321838	      0.06523830	      0.08365562
      0.41217529	      0.19153056	      0.17324733	      0.06524744	      0.08363089
      0.41246050	      0.19156528	      0.17327011	      0.06525461	      0.08361138
      0.41274572	      0.19159992	      0.17329284	      0.06526174	      0.08359188
      0.41307150	      0.19163939	      0.17331874	      0.06526985	      0.08356960
      0.41339728	      0.19167876	      0.17334457	      0.06527791	      0.08354733
      0.41368935	      0.19171395	      0.17336767	      0.06528510	      0.08352737
      0.41405941	      0.19175843	      0.17339686	      0.06529415	      0.08350209
      0.41442946	      0.19180276	      0.17342596	      0.06530314	      0.08347681
      0.41470981	      0.19183625	      0.17344794	      0.06530992	      0.08345767
      0.41499016	      0.19186966	      0.17346988	      0.06531666	      0.08343852
      0.41531710	      0.19190852	      0.17349540	      0.06532448	      0.08341621
      0.41564404	      0.19194728	      0.17352086	      0.06533225	      0.08339389
      0.41591077	      0.19197881	      0.17354157	      0.06533856	      0.08337570
      0.41628133	      0.19202249	      0.17357027	      0.06534727	      0.08335042
      0.41665188	      0.19206603	      0.17359888	      0.06535593	      0.08332515
      0.41690734	      0.19209597	      0.17361856	      0.06536186	      0.08330773
      0.41716280	      0.19212583	      0.17363819	      0.06536776	      0.08329032
      0.41748546	      0.19216346	      0.17366293	      0.06537518	      0.08326833
      0.41780813	      0.19220097	      0.17368760	      0.06538256	      0.08324634
      0.41806785	      0.19223109	      0.17370741	      0.06538847	      0.08322865
      0.41843760	      0.19227384	      0.17373553	      0.06539683	      0.08320347
      0.41880735	      0.19231644	      0.17376357	      0.06540513	      0.08317829
      0.41905445	      0.19234484	      0.17378226	      0.06541065	      0.08316147
      0.41930155	      0.19237316	      0.17380091	      0.06541614	      0.08314465
      0.41962666	      0.19241033	      0.17382539	      0.06542333	      0.08312253
      0.41995176	      0.19244739	      0.17384980	      0.06543047	      0.08310042
      0.42021734	      0.19247758	      0.17386969	      0.06543627	      0.08308236
      0.42057501	      0.19251811	      0.17389641	      0.06544404	      0.08305804
      0.42093269	      0.19255851	      0.17392304	      0.06545176	      0.08303372
      0.42121604	      0.19259042	      0.17394408	      0.06545784	      0.08301447
      0.42149939	      0.19262224	      0.17396507	      0.06546388	      0.08299522
      0.42176860	      0.19265239	      0.17398497	      0.06546959	      0.08297693
      0.42213172	      0.19269293	      0.17401173	      0.06547725	      0.08295227
      0.42249484	      0.19273333	      0.17403840	      0.06548485	      0.08292762
      0.42276148	      0.19276291	      0.17405794	      0.06549040	      0.08290952
      0.42302812	      0.19279240	      0.17407743	      0.06549593	      0.08289142
      0.42333359	      0.19282610	      0.17409970	      0.06550222	      0.08287070
      0.42363906	      0.19285970	      0.17412191	      0.06550847	      0.08284998
      0.42395967	      0.19289485	      0.17414515	      0.06551499	      0.08282824
      0.42428029	      0.19292989	      0.17416834	      0.06552147	      0.08280650
      0.42457261	      0.19296173	      0.17418941	      0.06552735	      0.08278669
      0.42493542	      0.19300113	      0.17421550	      0.06553459	      0.08276210
      0.42529824	      0.19304038	      0.17424150	      0.06554178	      0.08273753
      0.42557233	      0.19306994	      0.17426109	      0.06554718	      0.08271897
      0.42590476	      0.19310568	      0.17428478	      0.06555368	      0.08269646
      0.42631435	      0.19314954	      0.17431387	      0.06556164	      0.08266874
      0.42665921	      0.19318633	      0.17433828	      0.06556829	      0.08264540
      0.42692810	      0.19321492	      0.17435726	      0.06557344	      0.08262721
      0.42719700	      0.19324343	      0.17437619	      0.06557856	      0.08260903
      0.42748631	      0.19327402	      0.17439651	      0.06558404	      0.08258946
      0.42784146	      0.19331144	      0.17442138	      0.06559073	      0.08256546
      0.42819662	      0.19334873	      0.17444617	      0.06559736	      0.08254146
      0.42845011	      0.19337525	      0.17446382	      0.06560207	      0.08252433
      0.42881647	      0.19341346	      0.17448925	      0.06560882	      0.08249959
      0.42906560	      0.19343935	      0.17450649	      0.06561339	      0.08248276
      0.42931474	      0.19346518	      0.17452369	      0.06561793	      0.08246594
      0.42965928	      0.19350079	      0.17454742	      0.06562417	      0.08244269
      0.43000382	      0.19353626	      0.17457107	      0.06563038	      0.08241944
      0.43029144	      0.19356577	      0.17459075	      0.06563554	      0.08240004
      0.43057905	      0.19359518	      0.17461038	      0.06564067	      0.08238065
      0.43084921	      0.19362273	      0.17462877	      0.06564548	      0.08236243
      0.43119877	      0.19365825	      0.17465250	      0.06565167	      0.08233887
      0.43154833	      0.19369364	      0.17467615	      0.06565785	      0.08231532
      0.43182307	      0.19372135	      0.17469468	      0.06566268	      0.08229681
      0.43209781	      0.19374898	      0.17471317	      0.06566751	      0.08227831
      0.43241319	      0.19378059	      0.17473432	      0.06567304	      0.08225708
      0.43272858	      0.19381210	      0.17475542	      0.06567856	      0.08223585
      0.43298552	      0.19383768	      0.17477256	      0.06568305	      0.08221856
      0.43334610	      0.19387345	      0.17479654	      0.06568934	      0.08219430
      0.43370667	      0.19390908	      0.17482044	      0.06569563	      0.08217005
      0.43394761	      0.19393281	      0.17483636	      0.06569982	      0.08215385
      0.43418855	      0.19395647	      0.17485225	      0.06570401	      0.08213766
      0.43450428	      0.19398738	      0.17487301	      0.06570950	      0.08211644
      0.43482002	      0.19401817	      0.17489371	      0.06571499	      0.08209523
      0.43508385	      0.19404382	      0.17491096	      0.06571958	      0.08207751
      0.43543130	      0.19407747	      0.17493360	      0.06572562	      0.08205418
      0.43577875	      0.19411099	      0.17495617	      0.06573166	      0.08203086
      0.43605010	      0.19413708	      0.17497374	      0.06573638	      0.08201265
      0.43632146	      0.19416308	      0.17499127	      0.06574110	      0.08199445
      0.43662680	      0.19419224	      0.17501093	      0.06574641	      0.08197397
      0.43693214	      0.19422129	      0.17503053	      0.06575173	      0.08195350
      0.43722787	      0.19424933	      0.17504947	      0.06575688	      0.08193367
      0.43758447	      0.19428301	      0.17507222	      0.06576310	      0.08190978
      0.43801686	      0.19432366	      0.17509970	      0.06577064	      0.08188082
      0.43838578	      0.19435817	      0.17512306	      0.06577709	      0.08185612
      0.43863876	      0.19438175	      0.17513902	      0.06578152	      0.08183918
      0.43889175	      0.19440526	      0.17515494	      0.06578594	      0.08182225
      0.43919598	      0.19443343	      0.17517404	      0.06579127	      0.08180190
      0.43950021	      0.19446150	      0.17519308	      0.06579661	      0.08178155
      0.43978614	      0.19448779	      0.17521092	      0.06580163	      0.08176244
      0.44014164	      0.19452034	      0.17523302	      0.06580788	      0.08173868
      0.44049713	      0.19455275	      0.17525505	      0.06581414	      0.08171492
      0.44076405	      0.19457700	      0.17527154	      0.06581885	      0.08169710
      0.44109514	      0.19460696	      0.17529192	      0.06582469	      0.08167499
      0.44149420	      0.19464290	      0.17531640	      0.06583174	      0.08164835
      0.44189326	      0.19467867	      0.17534078	      0.06583880	      0.08162173
      0.44215014	      0.19470160	      0.17535642	      0.06584335	      0.08160459
      0.44247914	      0.19473086	      0.17537639	      0.06584919	      0.08158266
      0.44280814	      0.19476000	      0.17539629	      0.06585503	      0.08156073
      0.44307018	      0.19478312	      0.17541210	      0.06585969	      0.08154327
      0.44342909	      0.19481467	      0.17543367	      0.06586608	      0.08151936
      0.44378800	      0.19484606	      0.17545516	      0.06587247	      0.08149546
      0.44402530	      0.19486675	      0.17546933	      0.06587670	      0.08147966
      0.44426260	      0.19488737	      0.17548346	      0.06588094	      0.08146387
      0.44457371	      0.19491430	      0.17550193	      0.06588650	      0.08144317
      0.44488481	      0.19494113	      0.17552034	      0.06589206	      0.08142248
      0.44515310	      0.19496418	      0.17553617	      0.06589686	      0.08140464
      0.44549372	      0.19499333	      0.17555620	      0.06590297	      0.08138200
      0.44583434	      0.19502234	      0.17557616	      0.06590907	      0.08135937
      0.44609597	      0.19504455	      0.17559144	      0.06591377	      0.08134200
      0.44643644	      0.19507332	      0.17561125	      0.06591988	      0.08131939
      0.44677691	      0.19510197	      0.17563100	      0.06592600	      0.08129679
      0.44704830	      0.19512472	      0.17564669	      0.06593088	      0.08127879
      0.44731969	      0.19514738	      0.17566233	      0.06593576	      0.08126079
      0.44762691	      0.19517293	      0.17567998	      0.06594129	      0.08124042
      0.44793413	      0.19519838	      0.17569758	      0.06594682	      0.08122005
      0.44817141	      0.19521797	      0.17571112	      0.06595110	      0.08120433
      0.44853255	      0.19524766	      0.17573167	      0.06595761	      0.08118041
      0.44882183	      0.19527133	      0.17574808	      0.06596282	      0.08116125
      0.44911110	      0.19529492	      0.17576443	      0.06596804	      0.08114211
      0.44940038	      0.19531841	      0.17578072	      0.06597325	      0.08112296
      0.44968688	      0.19534158	      0.17579681	      0.06597842	      0.08110401
      0.44997338	      0.19536467	      0.17581285	      0.06598359	      0.08108507
      0.45025348	      0.19538715	      0.17582848	      0.06598864	      0.08106655
      0.45053358	      0.19540954	      0.17584407	      0.06599370	      0.08104804
      0.45084377	      0.19543424	      0.17586127	      0.06599929	      0.08102755
      0.45115396	      0.19545884	      0.17587841	      0.06600489	      0.08100707
      0.45140288	      0.19547850	      0.17589212	      0.06600938	      0.08099063
      0.45175418	      0.19550613	      0.17591140	      0.06601571	      0.08096745
      0.45210547	      0.19553362	      0.17593061	      0.06602204	      0.08094428
      0.45234280	      0.19555212	      0.17594354	      0.06602632	      0.08092863
      0.45258014	      0.19557056	      0.17595644	      0.06603059	      0.08091298
      0.45288400	      0.19559407	      0.17597290	      0.06603606	      0.08089296
      0.45318787	      0.19561749	      0.17598931	      0.06604153	      0.08087294
      0.45343833	      0.19563671	      0.17600279	      0.06604604	      0.08085645
      0.45378906	      0.19566352	      0.17602159	      0.06605234	      0.08083336
      0.45413978	      0.19569019	      0.17604033	      0.06605864	      0.08081029
      0.45437849	      0.19570826	      0.17605304	      0.06606292	      0.08079459
      0.45461720	      0.19572628	      0.17606571	      0.06606720	      0.08077889
      0.45491759	      0.19574886	      0.17608160	      0.06607259	      0.08075914
      0.45521798	      0.19577134	      0.17609744	      0.06607796	      0.08073941
      0.45543727	      0.19578769	      0.17610897	      0.06608189	      0.08072500
      0.45580313	      0.19581486	      0.17612814	      0.06608842	      0.08070098
      0.45606509	      0.19583422	      0.17614181	      0.06609310	      0.08068379
      0.45632706	      0.19585350	      0.17615544	      0.06609777	      0.08066660
      0.45658902	      0.19587272	      0.17616903	      0.06610244	      0.08064942
      0.45687165	      0.19589336	      0.17618365	      0.06610747	      0.08063089
      0.45722165	      0.19591881	      0.17620168	      0.06611369	      0.08060795
      0.45765479	      0.19595012	      0.17622388	      0.06612137	      0.08057957
      0.45808792	      0.19598122	      0.17624598	      0.06612903	      0.08055122
      0.45830750	      0.19599692	      0.17625713	      0.06613291	      0.08053685
      0.45852708	      0.19601256	      0.17626826	      0.06613679	      0.08052248
      0.45884532	      0.19603514	      0.17628433	      0.06614240	      0.08050167
      0.45916356	      0.19605761	      0.17630034	      0.06614799	      0.08048087
      0.45943613	      0.19607676	      0.17631400	      0.06615278	      0.08046306
      0.45970870	      0.19609584	      0.17632762	      0.06615756	      0.08044525
      0.45995667	      0.19611313	      0.17633997	      0.06616190	      0.08042906
      0.46031018	      0.19613767	      0.17635751	      0.06616807	      0.08040599
      0.46062471	      0.19615938	      0.17637306	      0.06617356	      0.08038547
      0.46088516	      0.19617729	      0.17638588	      0.06617809	      0.08036848
      0.46114561	      0.19619512	      0.17639866	      0.06618261	      0.08035150
      0.46142798	      0.19621437	      0.17641247	      0.06618751	      0.08033310
      0.46171036	      0.19623354	      0.17642624	      0.06619239	      0.08031471
      0.46200501	      0.19625345	      0.17644055	      0.06619748	      0.08029552
      0.46229967	      0.19627327	      0.17645481	      0.06620255	      0.08027634
      0.46258535	      0.19629239	      0.17646858	      0.06620746	      0.08025776
      0.46294038	      0.19631605	      0.17648563	      0.06621354	      0.08023467
      0.46338846	      0.19634571	      0.17650703	      0.06622120	      0.08020554
      0.46371057	      0.19636690	      0.17652235	      0.06622668	      0.08018462
      0.46397365	      0.19638412	      0.17653481	      0.06623115	      0.08016754
      0.46423672	      0.19640128	      0.17654722	      0.06623561	      0.08015046
      0.46452272	      0.19641985	      0.17656068	      0.06624044	      0.08013191
      0.46480871	      0.19643833	      0.17657408	      0.06624526	      0.08011336
      0.46506024	      0.19645451	      0.17658582	      0.06624949	      0.08009705
      0.46541800	      0.19647742	      0.17660247	      0.06625549	      0.08007387
      0.46572215	      0.19649679	      0.17661655	      0.06626057	      0.08005417
      0.46598651	      0.19651354	      0.17662875	      0.06626498	      0.08003705
      0.46625087	      0.19653023	      0.17664091	      0.06626937	      0.08001994
      0.46654196	      0.19654851	      0.17665424	      0.06627420	      0.08000111
      0.46683304	      0.19656671	      0.17666753	      0.06627901	      0.07998229
      0.46710991	      0.19658394	      0.17668012	      0.06628357	      0.07996440
      0.46744374	      0.19660461	      0.17669524	      0.06628905	      0.07994283
      0.46777109	      0.19662476	      0.17671000	      0.06629441	      0.07992169
      0.46809844	      0.19664481	      0.17672469	      0.06629975	      0.07990056
      0.46836951	      0.19666132	      0.17673681	      0.06630415	      0.07988307
      0.46864058	      0.19667776	      0.17674889	      0.06630854	      0.07986559
      0.46891582	      0.19669438	      0.17676110	      0.06631299	      0.07984785
      0.46926944	      0.19671561	      0.17677673	      0.06631868	      0.07982507
      0.46962306	      0.19673672	      0.17679228	      0.06632434	      0.07980230
      0.46988526	      0.19675228	      0.17680377	      0.06632853	      0.07978542
      0.47014746	      0.19676778	      0.17681521	      0.06633270	      0.07976855
      0.47043351	      0.19678461	      0.17682765	      0.06633724	      0.07975016
      0.47078557	      0.19680520	      0.17684289	      0.06634280	      0.07972753
      0.47113996	      0.19682580	      0.17685816	      0.06634837	      0.07970476
      0.47149436	      0.19684628	      0.17687335	      0.06635392	      0.07968200
      0.47175280	      0.19686113	      0.17688438	      0.06635795	      0.07966542
      0.47201123	      0.19687592	      0.17689537	      0.06636196	      0.07964884
      0.47229265	      0.19689194	      0.17690729	      0.06636632	      0.07963079
      0.47263265	      0.19691119	      0.17692163	      0.06637156	      0.07960900
      0.47293466	      0.19692819	      0.17693432	      0.06637620	      0.07958966
      0.47330791	      0.19694908	      0.17694992	      0.06638190	      0.07956576
      0.47363554	      0.19696730	      0.17696354	      0.06638688	      0.07954479
      0.47403671	      0.19698946	      0.17698013	      0.06639294	      0.07951914
      0.47428086	      0.19700287	      0.17699019	      0.06639662	      0.07950353
      0.47462680	      0.19702176	      0.17700437	      0.06640180	      0.07948143
      0.47497273	      0.19704054	      0.17701848	      0.06640696	      0.07945934
      0.47520732	      0.19705321	      0.17702801	      0.06641044	      0.07944437
      0.47544190	      0.19706582	      0.17703751	      0.06641391	      0.07942941
      0.47571472	      0.19708041	      0.17704852	      0.06641793	      0.07941201
      0.47607024	      0.19709932	      0.17706279	      0.06642314	      0.07938935
      0.47650347	      0.19712220	      0.17708008	      0.06642945	      0.07936175
      0.47673636	      0.19713442	      0.17708934	      0.06643283	      0.07934693
      0.47696926	      0.19714659	      0.17709855	      0.06643619	      0.07933211
      0.47727079	      0.19716226	      0.17711044	      0.06644053	      0.07931293
      0.47757233	      0.19717784	      0.17712228	      0.06644484	      0.07929376
      0.47785542	      0.19719239	      0.17713334	      0.06644887	      0.07927577
      0.47813851	      0.19720686	      0.17714436	      0.06645288	      0.07925779
      0.47842552	      0.19722145	      0.17715548	      0.06645693	      0.07923956
      0.47871252	      0.19723596	      0.17716655	      0.06646096	      0.07922135
      0.47899846	      0.19725033	      0.17717753	      0.06646495	      0.07920322
      0.47928441	      0.19726463	      0.17718846	      0.06646893	      0.07918509
      0.47956963	      0.19727881	      0.17719932	      0.06647287	      0.07916702
      0.47991595	      0.19729592	      0.17721244	      0.06647763	      0.07914509
      0.48018809	      0.19730928	      0.17722270	      0.06648135	      0.07912786
      0.48052656	      0.19732580	      0.17723541	      0.06648596	      0.07910645
      0.48078029	      0.19733811	      0.17724488	      0.06648939	      0.07909040
      0.48116304	      0.19735657	      0.17725911	      0.06649454	      0.07906621
      0.48143046	      0.19736937	      0.17726900	      0.06649811	      0.07904932
      0.48169788	      0.19738211	      0.17727885	      0.06650167	      0.07903244
      0.48196530	      0.19739478	      0.17728865	      0.06650521	      0.07901557
      0.48227074	      0.19740917	      0.17729980	      0.06650923	      0.07899630
      0.48257619	      0.19742347	      0.17731089	      0.06651323	      0.07897705
      0.48288163	      0.19743768	      0.17732193	      0.06651720	      0.07895780
      0.48314994	      0.19745008	      0.17733159	      0.06652067	      0.07894091
      0.48341824	      0.19746242	      0.17734120	      0.06652412	      0.07892402
      0.48368654	      0.19747469	      0.17735077	      0.06652755	      0.07890714
      0.48399106	      0.19748853	      0.17736158	      0.06653143	      0.07888799
      0.48429557	      0.19750228	      0.17737233	      0.06653528	      0.07886885
      0.48456461	      0.19751435	      0.17738179	      0.06653866	      0.07885195
      0.48483364	      0.19752636	      0.17739121	      0.06654203	      0.07883506
      0.48513646	      0.19753979	      0.17740176	      0.06654579	      0.07881605
      0.48543927	      0.19755314	      0.17741225	      0.06654953	      0.07879706
      0.48570624	      0.19756483	      0.17742146	      0.06655281	      0.07878032
      0.48597322	      0.19757646	      0.17743063	      0.06655606	      0.07876360
      0.48627909	      0.19758969	      0.17744108	      0.06655977	      0.07874444
      0.48658496	      0.19760284	      0.17745148	      0.06656346	      0.07872529
      0.48684468	      0.19761393	      0.17746027	      0.06656657	      0.07870904
      0.48710440	      0.19762496	      0.17746902	      0.06656966	      0.07869280
      0.48742042	      0.19763830	      0.17747961	      0.06657340	      0.07867305
      0.48773644	      0.19765154	      0.17749014	      0.06657711	      0.07865331
      0.48797951	      0.19766166	      0.17749821	      0.06657995	      0.07863813
      0.48822258	      0.19767173	      0.17750624	      0.06658277	      0.07862296
      0.48855730	      0.19768550	      0.17751724	      0.06658663	      0.07860209
      0.48884995	      0.19769745	      0.17752681	      0.06658998	      0.07858384
      0.48914261	      0.19770932	      0.17753632	      0.06659330	      0.07856561
      0.48943527	      0.19772111	      0.17754579	      0.06659660	      0.07854738
      0.48968389	      0.19773107	      0.17755380	      0.06659939	      0.07853191
      0.48993251	      0.19774097	      0.17756177	      0.06660216	      0.07851644
      0.49029352	      0.19775524	      0.17757328	      0.06660616	      0.07849399
      0.49053124	      0.19776457	      0.17758081	      0.06660877	      0.07847922
      0.49076896	      0.19777384	      0.17758832	      0.06661136	      0.07846445
      0.49109409	      0.19778645	      0.17759853	      0.06661489	      0.07844427
      0.49141403	      0.19779875	      0.17760852	      0.06661833	      0.07842441
      0.49184138	      0.19781504	      0.17762178	      0.06662288	      0.07839792
      0.49205842	      0.19782325	      0.17762847	      0.06662517	      0.07838447
      0.49227545	      0.19783142	      0.17763513	      0.06662745	      0.07837102
      0.49259963	      0.19784353	      0.17764504	      0.06663083	      0.07835095
      0.49295786	      0.19785680	      0.17765591	      0.06663453	      0.07832879
      0.49320489	      0.19786589	      0.17766337	      0.06663707	      0.07831351
      0.49345192	      0.19787492	      0.17767079	      0.06663958	      0.07829824
      0.49383045	      0.19788864	      0.17768210	      0.06664340	      0.07827486
      0.49405802	      0.19789683	      0.17768885	      0.06664568	      0.07826081
      0.49428558	      0.19790497	      0.17769558	      0.06664794	      0.07824676
      0.49463279	      0.19791730	      0.17770579	      0.06665137	      0.07822535
      0.49518301	      0.19793661	      0.17772182	      0.06665673	      0.07819144
      0.49541068	      0.19794452	      0.17772841	      0.06665892	      0.07817741
      0.49571231	      0.19795493	      0.17773709	      0.06666181	      0.07815885
      0.49604385	      0.19796627	      0.17774657	      0.06666495	      0.07813845
      0.49637539	      0.19797751	      0.17775599	      0.06666806	      0.07811807
      0.49662318	      0.19798584	      0.17776299	      0.06667036	      0.07810285
      0.49687097	      0.19799413	      0.17776995	      0.06667265	      0.07808763
      0.49722444	      0.19800584	      0.17777982	      0.06667588	      0.07806593
      0.49747884	      0.19801420	      0.17778689	      0.06667818	      0.07805032
      0.49773324	      0.19802250	      0.17779391	      0.06668047	      0.07803473
      0.49804509	      0.19803260	      0.17780247	      0.06668324	      0.07801561
      0.49834021	      0.19804208	      0.17781053	      0.06668584	      0.07799754
      0.49863533	      0.19805147	      0.17781853	      0.06668842	      0.07797947
      0.49893045	      0.19806079	      0.17782648	      0.06669098	      0.07796142
      0.49918967	      0.19806891	      0.17783343	      0.06669320	      0.07794557
      0.49944890	      0.19807697	      0.17784034	      0.06669540	      0.07792973
      0.49970812	      0.19808496	      0.17784721	      0.06669758	      0.07791389
      0.50006560	      0.19809589	      0.17785662	      0.06670056	      0.07789207
      0.50030855	      0.19810325	      0.17786298	      0.06670257	      0.07787725
      0.50055149	      0.19811056	      0.17786930	      0.06670456	      0.07786243
      0.50088079	      0.19812039	      0.17787782	      0.06670722	      0.07784236
      0.50118418	      0.19812935	      0.17788561	      0.06670965	      0.07782388
      0.50148757	      0.19813823	      0.17789335	      0.06671206	      0.07780541
      0.50175133	      0.19814588	      0.17790004	      0.06671412	      0.07778936
      0.50201509	      0.19815347	      0.17790669	      0.06671617	      0.07777332
      0.50227886	      0.19816100	      0.17791330	      0.06671820	      0.07775729
      0.50260944	      0.19817035	      0.17792153	      0.06672071	      0.07773721
      0.50288495	      0.19817806	      0.17792834	      0.06672279	      0.07772048
      0.50316045	      0.19818571	      0.17793511	      0.06672483	      0.07770376
      0.50343596	      0.19819329	      0.17794184	      0.06672686	      0.07768705
      0.50371147	      0.19820080	      0.17794852	      0.06672887	      0.07767035
      0.50398697	      0.19820824	      0.17795516	      0.06673085	      0.07765366
      0.50426248	      0.19821562	      0.17796176	      0.06673281	      0.07763698
      0.50459744	      0.19822450	      0.17796973	      0.06673517	      0.07761671
      0.50484133	      0.19823090	      0.17797549	      0.06673686	      0.07760196
      0.50508523	      0.19823724	      0.17798122	      0.06673854	      0.07758722
      0.50541378	      0.19824571	      0.17798888	      0.06674077	      0.07756737
      0.50570556	      0.19825315	      0.17799564	      0.06674272	      0.07754975
      0.50599734	      0.19826051	      0.17800235	      0.06674466	      0.07753215
      0.50628912	      0.19826780	      0.17800901	      0.06674656	      0.07751455
      0.50654719	      0.19827418	      0.17801486	      0.06674823	      0.07749900
      0.50680527	      0.19828051	      0.17802067	      0.06674987	      0.07748345
      0.50706335	      0.19828677	      0.17802645	      0.06675150	      0.07746791
      0.50740877	      0.19829507	      0.17803413	      0.06675365	      0.07744712
      0.50767084	      0.19830129	      0.17803991	      0.06675525	      0.07743136
      0.50793291	      0.19830745	      0.17804565	      0.06675684	      0.07741561
      0.50819499	      0.19831355	      0.17805135	      0.06675840	      0.07739986
      0.50853901	      0.19832146	      0.17805878	      0.06676043	      0.07737921
      0.50879756	      0.19832734	      0.17806432	      0.06676193	      0.07736369
      0.50905610	      0.19833316	      0.17806982	      0.06676340	      0.07734818
      0.50937214	      0.19834020	      0.17807649	      0.06676519	      0.07732924
      0.50965040	      0.19834632	      0.17808233	      0.06676673	      0.07731257
      0.50992866	      0.19835237	      0.17808811	      0.06676825	      0.07729591
      0.51020692	      0.19835835	      0.17809386	      0.06676975	      0.07727926
      0.51048518	      0.19836427	      0.17809956	      0.06677123	      0.07726262
      0.51076344	      0.19837011	      0.17810522	      0.06677268	      0.07724599
      0.51104170	      0.19837589	      0.17811084	      0.06677411	      0.07722936
      0.51131996	      0.19838160	      0.17811641	      0.06677552	      0.07721275
      0.51159822	      0.19838725	      0.17812195	      0.06677690	      0.07719614
      0.51187648	      0.19839282	      0.17812743	      0.06677826	      0.07717955
      0.51215474	      0.19839833	      0.17813288	      0.06677960	      0.07716296
      0.51243300	      0.19840377	      0.17813828	      0.06678092	      0.07714639
      0.51271126	      0.19840914	      0.17814364	      0.06678221	      0.07712982
      0.51298952	      0.19841444	      0.17814896	      0.06678348	      0.07711326
      0.51326778	      0.19841967	      0.17815424	      0.06678473	      0.07709671
      0.51354604	      0.19842484	      0.17815947	      0.06678596	      0.07708017
      0.51382430	      0.19842994	      0.17816466	      0.06678716	      0.07706364
      0.51410256	      0.19843497	      0.17816981	      0.06678834	      0.07704712
      0.51438082	      0.19843993	      0.17817491	      0.06678950	      0.07703061
      0.51465908	      0.19844483	      0.17817997	      0.06679063	      0.07701411
      0.51493734	      0.19844965	      0.17818499	      0.06679174	      0.07699762
      0.51521560	      0.19845441	      0.17818997	      0.06679283	      0.07698113
      0.51549386	      0.19845910	      0.17819491	      0.06679389	      0.07696466
      0.51577212	      0.19846373	      0.17819980	      0.06679493	      0.07694820
      0.51605038	      0.19846828	      0.17820465	      0.06679595	      0.07693174
      0.51632864	      0.19847277	      0.17820945	      0.06679695	      0.07691529
      0.51660690	      0.19847719	      0.17821422	      0.06679792	      0.07689886
      0.51688516	      0.19848154	      0.17821894	      0.06679887	      0.07688243
      0.51716342	      0.19848583	      0.17822362	      0.06679980	      0.07686601
      0.51744168	      0.19849004	      0.17822826	      0.06680070	      0.07684960
      0.51771994	      0.19849419	      0.17823285	      0.06680158	      0.07683320
      0.51799820	      0.19849828	      0.17823740	      0.06680244	      0.07681681
      0.51827646	      0.19850229	      0.17824191	      0.06680327	      0.07680043
      0.51855472	      0.19850624	      0.17824638	      0.06680408	      0.07678406
      0.51883298	      0.19851011	      0.17825081	      0.06680487	      0.07676770
      0.51911124	      0.19851393	      0.17825519	      0.06680564	      0.07675135
      0.51938950	      0.19851767	      0.17825953	      0.06680638	      0.07673500
      0.51966776	      0.19852134	      0.17826383	      0.06680710	      0.07671867
      0.51991620	      0.19852457	      0.17826763	      0.06680772	      0.07670410
      0.52016464	      0.19852774	      0.17827140	      0.06680832	      0.07668953
      0.52048548	      0.19853176	      0.17827621	      0.06680908	      0.07667072
      0.52075540	      0.19853506	      0.17828022	      0.06680969	      0.07665492
      0.52102533	      0.19853831	      0.17828419	      0.06681027	      0.07663912
      0.52129525	      0.19854149	      0.17828812	      0.06681084	      0.07662332
      0.52156517	      0.19854461	      0.17829201	      0.06681138	      0.07660754
      0.52183509	      0.19854766	      0.17829586	      0.06681191	      0.07659177
      0.52217093	      0.19855138	      0.17830060	      0.06681253	      0.07657216
      0.52240192	      0.19855387	      0.17830382	      0.06681293	      0.07655867
      0.52263292	      0.19855632	      0.17830701	      0.06681332	      0.07654520
      0.52295674	      0.19855968	      0.17831143	      0.06681384	      0.07652632
      0.52326647	      0.19856280	      0.17831561	      0.06681431	      0.07650827
      0.52360934	      0.19856616	      0.17832018	      0.06681480	      0.07648831
      0.52385397	      0.19856850	      0.17832340	      0.06681512	      0.07647407
      0.52409861	      0.19857078	      0.17832659	      0.06681543	      0.07645984
      0.52445368	      0.19857400	      0.17833115	      0.06681584	      0.07643920
      0.52468859	      0.19857607	      0.17833414	      0.06681609	      0.07642556
      0.52492351	      0.19857810	      0.17833709	      0.06681633	      0.07641192
      0.52524212	      0.19858076	      0.17834105	      0.06681662	      0.07639343
      0.52554765	      0.19858324	      0.17834480	      0.06681688	      0.07637571
      0.52591720	      0.19858612	      0.17834926	      0.06681715	      0.07635430
      0.52612672	      0.19858771	      0.17835176	      0.06681728	      0.07634216
      0.52633623	      0.19858925	      0.17835423	      0.06681740	      0.07633004
      0.52667063	      0.19859164	      0.17835813	      0.06681757	      0.07631069
      0.52700503	      0.19859392	      0.17836196	      0.06681770	      0.07629136
      0.52723597	      0.19859545	      0.17836458	      0.06681777	      0.07627801
      0.52746691	      0.19859693	      0.17836717	      0.06681783	      0.07626467
      0.52781114	      0.19859904	      0.17837097	      0.06681788	      0.07624481
      0.52807775	      0.19860061	      0.17837387	      0.06681790	      0.07622943
      0.52834436	      0.19860212	      0.17837673	      0.06681789	      0.07621406
      0.52861097	      0.19860356	      0.17837955	      0.06681787	      0.07619870
      0.52893233	      0.19860522	      0.17838290	      0.06681781	      0.07618019
      0.52917144	      0.19860640	      0.17838536	      0.06681774	      0.07616643
      0.52941056	      0.19860752	      0.17838779	      0.06681766	      0.07615268
      0.52971329	      0.19860888	      0.17839082	      0.06681753	      0.07613528
      0.53001276	      0.19861014	      0.17839377	      0.06681738	      0.07611807
      0.53031222	      0.19861133	      0.17839667	      0.06681720	      0.07610088
      0.53061169	      0.19861243	      0.17839952	      0.06681699	      0.07608370
      0.53086123	      0.19861329	      0.17840186	      0.06681680	      0.07606939
      0.53111077	      0.19861410	      0.17840416	      0.06681659	      0.07605509
      0.53136031	      0.19861486	      0.17840644	      0.06681635	      0.07604080
      0.53168153	      0.19861575	      0.17840931	      0.06681603	      0.07602241
      0.53196792	      0.19861647	      0.17841183	      0.06681571	      0.07600602
      0.53225431	      0.19861712	      0.17841430	      0.06681537	      0.07598965
      0.53250999	      0.19861763	      0.17841647	      0.06681505	      0.07597504
      0.53276566	      0.19861810	      0.17841861	      0.06681470	      0.07596044
      0.53302134	      0.19861850	      0.17842071	      0.06681434	      0.07594584
      0.53332930	      0.19861891	      0.17842319	      0.06681388	      0.07592827
      0.53363726	      0.19861924	      0.17842563	      0.06681338	      0.07591072
      0.53386848	      0.19861944	      0.17842742	      0.06681299	      0.07589754
      0.53409970	      0.19861959	      0.17842919	      0.06681259	      0.07588438
      0.53442749	      0.19861972	      0.17843164	      0.06681199	      0.07586572
      0.53470976	      0.19861975	      0.17843371	      0.06681144	      0.07584967
      0.53499204	      0.19861972	      0.17843573	      0.06681088	      0.07583362
      0.53527431	      0.19861962	      0.17843771	      0.06681028	      0.07581759
      0.53551767	      0.19861948	      0.17843938	      0.06680975	      0.07580377
      0.53576102	      0.19861928	      0.17844103	      0.06680921	      0.07578996
      0.53610901	      0.19861892	      0.17844332	      0.06680839	      0.07577022
      0.53633543	      0.19861862	      0.17844478	      0.06680785	      0.07575739
      0.53656184	      0.19861828	      0.17844621	      0.06680728	      0.07574457
      0.53687631	      0.19861774	      0.17844815	      0.06680647	      0.07572676
      0.53731022	      0.19861685	      0.17845074	      0.06680531	      0.07570222
      0.53755604	      0.19861627	      0.17845216	      0.06680462	      0.07568832
      0.53780187	      0.19861564	      0.17845356	      0.06680392	      0.07567443
      0.53810441	      0.19861479	      0.17845522	      0.06680303	      0.07565735
      0.53839053	      0.19861392	      0.17845676	      0.06680217	      0.07564120
      0.53867665	      0.19861298	      0.17845825	      0.06680128	      0.07562506
      0.53895860	      0.19861198	      0.17845967	      0.06680037	      0.07560917
      0.53924054	      0.19861091	      0.17846106	      0.06679945	      0.07559329
      0.53952248	      0.19860977	      0.17846240	      0.06679850	      0.07557742
      0.53980443	      0.19860856	      0.17846370	      0.06679753	      0.07556156
      0.54008637	      0.19860729	      0.17846495	      0.06679653	      0.07554571
      0.54036831	      0.19860595	      0.17846617	      0.06679551	      0.07552986
      0.54060987	      0.19860474	      0.17846718	      0.06679462	      0.07551630
      0.54085143	      0.19860349	      0.17846815	      0.06679371	      0.07550274
      0.54116060	      0.19860181	      0.17846936	      0.06679252	      0.07548539
      0.54146978	      0.19860004	      0.17847051	      0.06679130	      0.07546806
      0.54170097	      0.19859867	      0.17847134	      0.06679037	      0.07545511
      0.54193217	      0.19859725	      0.17847214	      0.06678942	      0.07544216
      0.54224425	      0.19859527	      0.17847318	      0.06678812	      0.07542470
      0.54255632	      0.19859320	      0.17847416	      0.06678679	      0.07540724
      0.54279501	      0.19859156	      0.17847488	      0.06678575	      0.07539390
      0.54303370	      0.19858987	      0.17847557	      0.06678470	      0.07538057
      0.54334202	      0.19858761	      0.17847642	      0.06678331	      0.07536335
      0.54365034	      0.19858528	      0.17847721	      0.06678190	      0.07534615
      0.54388994	      0.19858341	      0.17847780	      0.06678078	      0.07533279
      0.54412954	      0.19858149	      0.17847835	      0.06677964	      0.07531944
      0.54443597	      0.19857896	      0.17847901	      0.06677816	      0.07530237
      0.54474240	      0.19857635	      0.17847963	      0.06677666	      0.07528531
      0.54498456	      0.19857423	      0.17848008	      0.06677545	      0.07527184
      0.54522671	      0.19857206	      0.17848050	      0.06677422	      0.07525838
      0.54553044	      0.19856927	      0.17848098	      0.06677266	      0.07524150
      0.54583417	      0.19856640	      0.17848142	      0.06677107	      0.07522463
      0.54607937	      0.19856403	      0.17848173	      0.06676977	      0.07521102
      0.54632456	      0.19856161	      0.17848202	      0.06676845	      0.07519742
      0.54662516	      0.19855856	      0.17848232	      0.06676680	      0.07518076
      0.54692576	      0.19855544	      0.17848258	      0.06676513	      0.07516411
      0.54717441	      0.19855280	      0.17848276	      0.06676373	      0.07515034
      0.54742305	      0.19855011	      0.17848290	      0.06676231	      0.07513658
      0.54772000	      0.19854683	      0.17848303	      0.06676059	      0.07512016
      0.54801694	      0.19854347	      0.17848312	      0.06675885	      0.07510375
      0.54826982	      0.19854055	      0.17848315	      0.06675734	      0.07508978
      0.54852269	      0.19853758	      0.17848315	      0.06675582	      0.07507582
      0.54881501	      0.19853407	      0.17848311	      0.06675403	      0.07505969
      0.54910733	      0.19853050	      0.17848303	      0.06675222	      0.07504358
      0.54936584	      0.19852727	      0.17848292	      0.06675060	      0.07502933
      0.54962436	      0.19852399	      0.17848277	      0.06674895	      0.07501509
      0.54991018	      0.19852030	      0.17848257	      0.06674712	      0.07499936
      0.55019600	      0.19851654	      0.17848233	      0.06674525	      0.07498364
      0.55048181	      0.19851271	      0.17848204	      0.06674337	      0.07496793
      0.55076763	      0.19850881	      0.17848171	      0.06674146	      0.07495223
      0.55100387	      0.19850553	      0.17848140	      0.06673986	      0.07493926
      0.55124011	      0.19850221	      0.17848107	      0.06673825	      0.07492630
      0.55153894	      0.19849794	      0.17848061	      0.06673619	      0.07490991
      0.55183777	      0.19849359	      0.17848010	      0.06673410	      0.07489353
      0.55209643	      0.19848977	      0.17847962	      0.06673227	      0.07487936
      0.55235509	      0.19848589	      0.17847911	      0.06673042	      0.07486520
      0.55263963	      0.19848156	      0.17847850	      0.06672836	      0.07484963
      0.55292418	      0.19847716	      0.17847785	      0.06672628	      0.07483408
      0.55320872	      0.19847269	      0.17847716	      0.06672418	      0.07481853
      0.55349327	      0.19846816	      0.17847643	      0.06672206	      0.07480299
      0.55373618	      0.19846423	      0.17847578	      0.06672022	      0.07478973
      0.55397909	      0.19846026	      0.17847509	      0.06671837	      0.07477648
      0.55427295	      0.19845538	      0.17847422	      0.06671611	      0.07476046
      0.55456682	      0.19845043	      0.17847330	      0.06671382	      0.07474446
      0.55482970	      0.19844595	      0.17847244	      0.06671176	      0.07473014
      0.55509257	      0.19844140	      0.17847155	      0.06670967	      0.07471584
      0.55537122	      0.19843652	      0.17847056	      0.06670744	      0.07470069
      0.55564988	      0.19843158	      0.17846954	      0.06670518	      0.07468554
      0.55592853	      0.19842657	      0.17846847	      0.06670291	      0.07467041
      0.55620718	      0.19842149	      0.17846736	      0.06670061	      0.07465528
      0.55648584	      0.19841636	      0.17846622	      0.06669828	      0.07464017
      0.55676449	      0.19841115	      0.17846503	      0.06669594	      0.07462506
      0.55704314	      0.19840589	      0.17846381	      0.06669357	      0.07460996
      0.55732180	      0.19840055	      0.17846254	      0.06669118	      0.07459487
      0.55756098	      0.19839593	      0.17846142	      0.06668912	      0.07458193
      0.55780015	      0.19839125	      0.17846028	      0.06668703	      0.07456899
      0.55809132	      0.19838549	      0.17845884	      0.06668447	      0.07455325
      0.55838249	      0.19837967	      0.17845736	      0.06668189	      0.07453753
      0.55867366	      0.19837377	      0.17845584	      0.06667928	      0.07452181
      0.55896483	      0.19836781	      0.17845427	      0.06667665	      0.07450610
      0.55919336	      0.19836307	      0.17845301	      0.06667457	      0.07449378
      0.55942189	      0.19835830	      0.17845173	      0.06667247	      0.07448146
      0.55970425	      0.19835234	      0.17845010	      0.06666986	      0.07446625
      0.55998661	      0.19834632	      0.17844843	      0.06666722	      0.07445105
      0.56025812	      0.19834046	      0.17844679	      0.06666467	      0.07443645
      0.56052963	      0.19833455	      0.17844512	      0.06666209	      0.07442185
      0.56080424	      0.19832850	      0.17844338	      0.06665947	      0.07440709
      0.56107886	      0.19832240	      0.17844161	      0.06665682	      0.07439235
      0.56135240	      0.19831625	      0.17843980	      0.06665416	      0.07437767
      0.56162594	      0.19831005	      0.17843796	      0.06665148	      0.07436300
      0.56189957	      0.19830378	      0.17843608	      0.06664878	      0.07434833
      0.56217320	      0.19829745	      0.17843416	      0.06664606	      0.07433368
      0.56244648	      0.19829107	      0.17843221	      0.06664332	      0.07431905
      0.56271977	      0.19828462	      0.17843021	      0.06664056	      0.07430443
      0.56299278	      0.19827813	      0.17842819	      0.06663778	      0.07428983
      0.56326580	      0.19827157	      0.17842612	      0.06663498	      0.07427524
      0.56353844	      0.19826496	      0.17842402	      0.06663217	      0.07426068
      0.56381107	      0.19825829	      0.17842188	      0.06662933	      0.07424613
      0.56408316	      0.19825157	      0.17841971	      0.06662648	      0.07423162
      0.56435524	      0.19824479	      0.17841750	      0.06662360	      0.07421711
      0.56462628	      0.19823798	      0.17841527	      0.06662072	      0.07420267
      0.56489732	      0.19823111	      0.17841300	      0.06661782	      0.07418824
      0.56516558	      0.19822425	      0.17841071	      0.06661492	      0.07417397
      0.56543383	      0.19821733	      0.17840839	      0.06661201	      0.07415970
      0.56568248	      0.19821087	      0.17840620	      0.06660929	      0.07414649
      0.56601813	      0.19820207	      0.17840320	      0.06660559	      0.07412866
      0.56635378	      0.19819317	      0.17840015	      0.06660187	      0.07411085
      0.56659238	      0.19818679	      0.17839794	      0.06659920	      0.07409819
      0.56683099	      0.19818037	      0.17839571	      0.06659651	      0.07408555
      0.56710398	      0.19817296	      0.17839312	      0.06659342	      0.07407108
      0.56737697	      0.19816550	      0.17839049	      0.06659031	      0.07405663
      0.56762918	      0.19815854	      0.17838803	      0.06658741	      0.07404329
      0.56796294	      0.19814927	      0.17838473	      0.06658356	      0.07402564
      0.56836634	      0.19813794	      0.17838066	      0.06657886	      0.07400432
      0.56858322	      0.19813179	      0.17837844	      0.06657631	      0.07399287
      0.56880010	      0.19812560	      0.17837619	      0.06657375	      0.07398143
      0.56908940	      0.19811730	      0.17837316	      0.06657032	      0.07396617
      0.56937869	      0.19810892	      0.17837009	      0.06656686	      0.07395092
      0.56964559	      0.19810114	      0.17836722	      0.06656365	      0.07393686
      0.56991248	      0.19809330	      0.17836432	      0.06656042	      0.07392281
      0.57018464	      0.19808524	      0.17836132	      0.06655711	      0.07390849
      0.57045679	      0.19807713	      0.17835828	      0.06655378	      0.07389418
      0.57072455	      0.19806909	      0.17835526	      0.06655048	      0.07388011
      0.57104644	      0.19805935	      0.17835158	      0.06654649	      0.07386321
      0.57127939	      0.19805225	      0.17834889	      0.06654358	      0.07385098
      0.57162176	      0.19804173	      0.17834488	      0.06653928	      0.07383302
      0.57190197	      0.19803306	      0.17834155	      0.06653574	      0.07381834
      0.57218217	      0.19802432	      0.17833819	      0.06653217	      0.07380366
      0.57246237	      0.19801553	      0.17833479	      0.06652859	      0.07378900
      0.57270034	      0.19800801	      0.17833187	      0.06652553	      0.07377655
      0.57293830	      0.19800044	      0.17832893	      0.06652245	      0.07376411
      0.57322398	      0.19799130	      0.17832535	      0.06651874	      0.07374918
      0.57350965	      0.19798210	      0.17832174	      0.06651500	      0.07373426
      0.57377622	      0.19797345	      0.17831833	      0.06651150	      0.07372035
      0.57404278	      0.19796475	      0.17831489	      0.06650797	      0.07370645
      0.57431915	      0.19795566	      0.17831129	      0.06650430	      0.07369204
      0.57459552	      0.19794652	      0.17830764	      0.06650060	      0.07367764
      0.57486766	      0.19793746	      0.17830402	      0.06649694	      0.07366348
      0.57513980	      0.19792834	      0.17830036	      0.06649327	      0.07364932
      0.57541399	      0.19791910	      0.17829664	      0.06648954	      0.07363506
      0.57568819	      0.19790979	      0.17829288	      0.06648579	      0.07362081
      0.57596150	      0.19790046	      0.17828910	      0.06648204	      0.07360662
      0.57623481	      0.19789107	      0.17828528	      0.06647826	      0.07359244
      0.57650859	      0.19788160	      0.17828142	      0.06647446	      0.07357824
      0.57678237	      0.19787208	      0.17827752	      0.06647064	      0.07356405
      0.57705597	      0.19786250	      0.17827359	      0.06646680	      0.07354987
      0.57732957	      0.19785287	      0.17826962	      0.06646294	      0.07353571
      0.57760328	      0.19784317	      0.17826561	      0.06645906	      0.07352155
      0.57787700	      0.19783342	      0.17826157	      0.06645516	      0.07350740
      0.57815068	      0.19782361	      0.17825749	      0.06645124	      0.07349325
      0.57842437	      0.19781374	      0.17825338	      0.06644730	      0.07347912
      0.57869808	      0.19780381	      0.17824923	      0.06644333	      0.07346500
      0.57897180	      0.19779382	      0.17824504	      0.06643935	      0.07345088
      0.57924552	      0.19778378	      0.17824082	      0.06643535	      0.07343677
      0.57951923	      0.19777368	      0.17823657	      0.06643133	      0.07342267
      0.57979296	      0.19776351	      0.17823227	      0.06642729	      0.07340858
      0.58006669	      0.19775330	      0.17822794	      0.06642323	      0.07339450
      0.58034043	      0.19774302	      0.17822358	      0.06641915	      0.07338042
      0.58061416	      0.19773269	      0.17821918	      0.06641505	      0.07336636
      0.58088790	      0.19772230	      0.17821474	      0.06641093	      0.07335230
      0.58116165	      0.19771185	      0.17821027	      0.06640679	      0.07333825
      0.58143540	      0.19770134	      0.17820576	      0.06640263	      0.07332421
      0.58170915	      0.19769078	      0.17820122	      0.06639845	      0.07331018
      0.58198292	      0.19768016	      0.17819664	      0.06639425	      0.07329616
      0.58225668	      0.19766948	      0.17819202	      0.06639003	      0.07328214
      0.58253046	      0.19765874	      0.17818737	      0.06638579	      0.07326814
      0.58280423	      0.19764795	      0.17818269	      0.06638153	      0.07325414
      0.58307802	      0.19763710	      0.17817797	      0.06637725	      0.07324015
      0.58335181	      0.19762619	      0.17817321	      0.06637296	      0.07322617
      0.58362562	      0.19761523	      0.17816842	      0.06636864	      0.07321220
      0.58389942	      0.19760420	      0.17816359	      0.06636430	      0.07319823
      0.58417324	      0.19759312	      0.17815873	      0.06635994	      0.07318428
      0.58444706	      0.19758199	      0.17815383	      0.06635557	      0.07317033
      0.58472090	      0.19757079	      0.17814889	      0.06635117	      0.07315639
      0.58499474	      0.19755954	      0.17814393	      0.06634675	      0.07314246
      0.58526859	      0.19754824	      0.17813892	      0.06634232	      0.07312854
      0.58554245	      0.19753687	      0.17813388	      0.06633786	      0.07311463
      0.58581633	      0.19752545	      0.17812881	      0.06633338	      0.07310072
      0.58609020	      0.19751397	      0.17812370	      0.06632889	      0.07308682
      0.58636410	      0.19750243	      0.17811855	      0.06632437	      0.07307293
      0.58663800	      0.19749084	      0.17811337	      0.06631984	      0.07305905
      0.58691192	      0.19747919	      0.17810816	      0.06631529	      0.07304518
      0.58718584	      0.19746749	      0.17810291	      0.06631071	      0.07303131
      0.58745978	      0.19745572	      0.17809762	      0.06630612	      0.07301746
      0.58773372	      0.19744390	      0.17809230	      0.06630151	      0.07300361
      0.58800768	      0.19743203	      0.17808694	      0.06629687	      0.07298977
      0.58828165	      0.19742009	      0.17808155	      0.06629222	      0.07297594
      0.58855564	      0.19740810	      0.17807613	      0.06628755	      0.07296211
      0.58882963	      0.19739606	      0.17807067	      0.06628286	      0.07294829
      0.58910364	      0.19738396	      0.17806517	      0.06627815	      0.07293449
      0.58937766	      0.19737180	      0.17805964	      0.06627342	      0.07292069
      0.58965170	      0.19735958	      0.17805408	      0.06626867	      0.07290689
      0.58992574	      0.19734731	      0.17804848	      0.06626390	      0.07289311
      0.59019981	      0.19733498	      0.17804284	      0.06625911	      0.07287933
      0.59047388	      0.19732260	      0.17803717	      0.06625430	      0.07286557
      0.59074798	      0.19731016	      0.17803147	      0.06624948	      0.07285181
      0.59102207	      0.19729766	      0.17802573	      0.06624463	      0.07283806
      0.59129620	      0.19728511	      0.17801995	      0.06623976	      0.07282431
      0.59157032	      0.19727250	      0.17801415	      0.06623488	      0.07281058
      0.59184447	      0.19725983	      0.17800830	      0.06622997	      0.07279685
      0.59211863	      0.19724711	      0.17800243	      0.06622505	      0.07278313
      0.59239281	      0.19723433	      0.17799651	      0.06622010	      0.07276941
      0.59266700	      0.19722150	      0.17799057	      0.06621514	      0.07275571
      0.59294121	      0.19720861	      0.17798459	      0.06621016	      0.07274201
      0.59321543	      0.19719566	      0.17797857	      0.06620516	      0.07272833
      0.59348967	      0.19718266	      0.17797252	      0.06620013	      0.07271465
      0.59376392	      0.19716961	      0.17796644	      0.06619509	      0.07270097
      0.59403820	      0.19715649	      0.17796032	      0.06619003	      0.07268731
      0.59431247	      0.19714332	      0.17795416	      0.06618496	      0.07267365
      0.59458678	      0.19713010	      0.17794798	      0.06617986	      0.07266000
      0.59486109	      0.19711682	      0.17794175	      0.06617474	      0.07264636
      0.59513544	      0.19710348	      0.17793550	      0.06616960	      0.07263273
      0.59540978	      0.19709009	      0.17792921	      0.06616445	      0.07261910
      0.59568416	      0.19707664	      0.17792288	      0.06615927	      0.07260549
      0.59595854	      0.19706314	      0.17791652	      0.06615408	      0.07259188
      0.59623295	      0.19704958	      0.17791013	      0.06614886	      0.07257827
      0.59650736	      0.19703597	      0.17790370	      0.06614363	      0.07256468
      0.59678181	      0.19702230	      0.17789724	      0.06613838	      0.07255109
      0.59705626	      0.19700857	      0.17789075	      0.06613310	      0.07253751
      0.59733074	      0.19699479	      0.17788422	      0.06612781	      0.07252394
      0.59760523	      0.19698096	      0.17787765	      0.06612250	      0.07251038
      0.59787975	      0.19696706	      0.17787105	      0.06611717	      0.07249683
      0.59815427	      0.19695312	      0.17786442	      0.06611183	      0.07248328
      0.59842883	      0.19693912	      0.17785776	      0.06610646	      0.07246974
      0.59870339	      0.19692506	      0.17785106	      0.06610107	      0.07245621
      0.59897798	      0.19691095	      0.17784432	      0.06609567	      0.07244268
      0.59925258	      0.19689678	      0.17783756	      0.06609024	      0.07242916
      0.59952721	      0.19688256	      0.17783075	      0.06608480	      0.07241566
      0.59980185	      0.19686828	      0.17782392	      0.06607933	      0.07240215
      0.60007652	      0.19685394	      0.17781705	      0.06607385	      0.07238866
      0.60035119	      0.19683956	      0.17781015	      0.06606835	      0.07237517
      0.60062591	      0.19682511	      0.17780321	      0.06606283	      0.07236170
      0.60090062	      0.19681062	      0.17779624	      0.06605729	      0.07234823
      0.60117537	      0.19679606	      0.17778924	      0.06605173	      0.07233476
      0.60145013	      0.19678145	      0.17778220	      0.06604615	      0.07232131
      0.60172492	      0.19676679	      0.17777513	      0.06604056	      0.07230786
      0.60199971	      0.19675207	      0.17776802	      0.06603494	      0.07229442
      0.60227455	      0.19673730	      0.17776088	      0.06602931	      0.07228099
      0.60254938	      0.19672247	      0.17775371	      0.06602365	      0.07226756
      0.60282426	      0.19670759	      0.17774650	      0.06601798	      0.07225414
      0.60309914	      0.19669265	      0.17773926	      0.06601229	      0.07224073
      0.60337406	      0.19667766	      0.17773199	      0.06600658	      0.07222733
      0.60364898	      0.19666262	      0.17772469	      0.06600085	      0.07221394
      0.60392394	      0.19664751	      0.17771735	      0.06599510	      0.07220055
      0.60419891	      0.19663236	      0.17770997	      0.06598933	      0.07218717
      0.60447391	      0.19661715	      0.17770257	      0.06598354	      0.07217380
      0.60474892	      0.19660188	      0.17769513	      0.06597774	      0.07216043
      0.60502397	      0.19658656	      0.17768765	      0.06597191	      0.07214708
      0.60529902	      0.19657119	      0.17768015	      0.06596607	      0.07213373
      0.60557412	      0.19655576	      0.17767260	      0.06596021	      0.07212039
      0.60584921	      0.19654028	      0.17766503	      0.06595432	      0.07210705
      0.60612435	      0.19652474	      0.17765742	      0.06594842	      0.07209372
      0.60639950	      0.19650915	      0.17764978	      0.06594250	      0.07208041
      0.60667468	      0.19649351	      0.17764211	      0.06593657	      0.07206709
      0.60694987	      0.19647781	      0.17763441	      0.06593061	      0.07205379
      0.60722510	      0.19646205	      0.17762667	      0.06592463	      0.07204049
      0.60750034	      0.19644624	      0.17761889	      0.06591864	      0.07202720
      0.60777562	      0.19643038	      0.17761109	      0.06591262	      0.07201392
      0.60805089	      0.19641446	      0.17760325	      0.06590659	      0.07200065
      0.60832622	      0.19639849	      0.17759538	      0.06590054	      0.07198738
      0.60860155	      0.19638246	      0.17758747	      0.06589447	      0.07197412
      0.60887693	      0.19636638	      0.17757953	      0.06588838	      0.07196087
      0.60915230	      0.19635025	      0.17757156	      0.06588227	      0.07194762
      0.60942772	      0.19633406	      0.17756356	      0.06587614	      0.07193438
      0.60970315	      0.19631782	      0.17755552	      0.06587000	      0.07192115
      0.60997862	      0.19630152	      0.17754745	      0.06586383	      0.07190793
      0.61025409	      0.19628517	      0.17753935	      0.06585765	      0.07189472
      0.61052961	      0.19626877	      0.17753122	      0.06585145	      0.07188151
      0.61080514	      0.19625231	      0.17752305	      0.06584523	      0.07186831
      0.61108071	      0.19623580	      0.17751485	      0.06583898	      0.07185511
      0.61135628	      0.19621924	      0.17750661	      0.06583273	      0.07184193
      0.61163190	      0.19620261	      0.17749835	      0.06582645	      0.07182875
      0.61190752	      0.19618594	      0.17749005	      0.06582015	      0.07181558
      0.61218319	      0.19616921	      0.17748171	      0.06581384	      0.07180242
      0.61245887	      0.19615243	      0.17747335	      0.06580750	      0.07178926
      0.61273459	      0.19613560	      0.17746495	      0.06580115	      0.07177611
      0.61301031	      0.19611871	      0.17745652	      0.06579478	      0.07176297
      0.61328609	      0.19610177	      0.17744806	      0.06578839	      0.07174983
      0.61356186	      0.19608477	      0.17743956	      0.06578198	      0.07173671
      0.61383769	      0.19606772	      0.17743104	      0.06577555	      0.07172359
      0.61411352	      0.19605062	      0.17742248	      0.06576910	      0.07171048
      0.61438939	      0.19603346	      0.17741388	      0.06576264	      0.07169737
      0.61466527	      0.19601625	      0.17740526	      0.06575615	      0.07168427
      0.61494120	      0.19599899	      0.17739660	      0.06574965	      0.07167118
      0.61521714	      0.19598167	      0.17738791	      0.06574313	      0.07165810
      0.61549312	      0.19596430	      0.17737919	      0.06573659	      0.07164502
      0.61576910	      0.19594688	      0.17737043	      0.06573003	      0.07163195
      0.61604514	      0.19592940	      0.17736164	      0.06572345	      0.07161889
      0.61632118	      0.19591187	      0.17735282	      0.06571686	      0.07160584
      0.61659727	      0.19589428	      0.17734397	      0.06571024	      0.07159279
      0.61687336	      0.19587665	      0.17733509	      0.06570361	      0.07157975
      0.61714950	      0.19585895	      0.17732617	      0.06569695	      0.07156672
      0.61742565	      0.19584121	      0.17731722	      0.06569028	      0.07155369
      0.61770185	      0.19582341	      0.17730824	      0.06568359	      0.07154068
      0.61797805	      0.19580556	      0.17729923	      0.06567688	      0.07152767
      0.61825430	      0.19578766	      0.17729018	      0.06567016	      0.07151466
      0.61853055	      0.19576970	      0.17728111	      0.06566341	      0.07150167
      0.61880686	      0.19575169	      0.17727200	      0.06565665	      0.07148868
      0.61908317	      0.19573363	      0.17726285	      0.06564986	      0.07147570
      0.61935953	      0.19571551	      0.17725368	      0.06564306	      0.07146272
      0.61963589	      0.19569734	      0.17724447	      0.06563624	      0.07144976
      0.61991230	      0.19567912	      0.17723524	      0.06562940	      0.07143679
      0.62018872	      0.19566084	      0.17722597	      0.06562254	      0.07142384
      0.62046519	      0.19564251	      0.17721666	      0.06561567	      0.07141090
      0.62074166	      0.19562413	      0.17720733	      0.06560877	      0.07139796
      0.62101818	      0.19560569	      0.17719796	      0.06560186	      0.07138503
      0.62129471	      0.19558721	      0.17718857	      0.06559493	      0.07137210
      0.62157129	      0.19556867	      0.17717914	      0.06558797	      0.07135919
      0.62184786	      0.19555007	      0.17716968	      0.06558100	      0.07134628
      0.62212449	      0.19553143	      0.17716018	      0.06557402	      0.07133338
      0.62240112	      0.19551273	      0.17715066	      0.06556701	      0.07132048
      0.62267781	      0.19549398	      0.17714110	      0.06555998	      0.07130759
      0.62295449	      0.19547517	      0.17713151	      0.06555294	      0.07129471
      0.62323123	      0.19545632	      0.17712189	      0.06554588	      0.07128184
      0.62350796	      0.19543741	      0.17711224	      0.06553880	      0.07126898
      0.62378475	      0.19541845	      0.17710256	      0.06553170	      0.07125612
      0.62406153	      0.19539943	      0.17709285	      0.06552458	      0.07124327
      0.62433836	      0.19538036	      0.17708310	      0.06551744	      0.07123042
      0.62461520	      0.19536125	      0.17707332	      0.06551029	      0.07121759
      0.62489208	      0.19534207	      0.17706351	      0.06550312	      0.07120476
      0.62516896	      0.19532285	      0.17705367	      0.06549593	      0.07119194
      0.62544588	      0.19530358	      0.17704380	      0.06548871	      0.07117912
      0.62572280	      0.19528425	      0.17703390	      0.06548149	      0.07116632
      0.62599976	      0.19526487	      0.17702397	      0.06547424	      0.07115352
      0.62627671	      0.19524544	      0.17701400	      0.06546698	      0.07114073
      0.62655370	      0.19522596	      0.17700401	      0.06545969	      0.07112794
      0.62683069	      0.19520642	      0.17699398	      0.06545239	      0.07111517
      0.62710770	      0.19518684	      0.17698392	      0.06544507	      0.07110240
      0.62738471	      0.19516720	      0.17697384	      0.06543774	      0.07108964
      0.62766172	      0.19514752	      0.17696372	      0.06543038	      0.07107689
      0.62793873	      0.19512778	      0.17695357	      0.06542301	      0.07106415
      0.62821571	      0.19510800	      0.17694339	      0.06541562	      0.07105142
      0.62849270	      0.19508817	      0.17693319	      0.06540821	      0.07103869
      0.62876961	      0.19506829	      0.17692295	      0.06540079	      0.07102598
      0.62904653	      0.19504836	      0.17691269	      0.06539335	      0.07101328
      0.62932329	      0.19502839	      0.17690240	      0.06538589	      0.07100059
      0.62960004	      0.19500837	      0.17689208	      0.06537842	      0.07098791
      0.62987645	      0.19498833	      0.17688174	      0.06537094	      0.07097525
      0.63015286	      0.19496824	      0.17687138	      0.06536344	      0.07096261
      0.63042842	      0.19494816	      0.17686101	      0.06535595	      0.07095000
      0.63070398	      0.19492803	      0.17685062	      0.06534844	      0.07093741
      0.63097688	      0.19490804	      0.17684030	      0.06534099	      0.07092495
      0.63124977	      0.19488801	      0.17682995	      0.06533352	      0.07091250
      0.63150418	      0.19486929	      0.17682027	      0.06532653	      0.07090090
      0.63184481	      0.19484417	      0.17680728	      0.06531717	      0.07088537
      0.63218544	      0.19481897	      0.17679424	      0.06530777	      0.07086986
      0.63243734	      0.19480028	      0.17678457	      0.06530080	      0.07085840
      0.63268923	      0.19478155	      0.17677487	      0.06529382	      0.07084694
      0.63297293	      0.19476041	      0.17676393	      0.06528594	      0.07083405
      0.63325662	      0.19473922	      0.17675295	      0.06527805	      0.07082117
      0.63353108	      0.19471867	      0.17674229	      0.06527039	      0.07080871
      0.63380555	      0.19469807	      0.17673161	      0.06526271	      0.07079626
      0.63408153	      0.19467731	      0.17672084	      0.06525498	      0.07078375
      0.63435750	      0.19465650	      0.17671005	      0.06524723	      0.07077125
      0.63462926	      0.19463596	      0.17669938	      0.06523958	      0.07075895
      0.63490103	      0.19461537	      0.17668869	      0.06523191	      0.07074666
      0.63512168	      0.19459862	      0.17667999	      0.06522567	      0.07073668
      0.63547749	      0.19457154	      0.17666593	      0.06521559	      0.07072060
      0.63572546	      0.19455262	      0.17665609	      0.06520854	      0.07070941
      0.63597343	      0.19453367	      0.17664624	      0.06520148	      0.07069822
      0.63622140	      0.19451467	      0.17663636	      0.06519441	      0.07068704
      0.63645781	      0.19449652	      0.17662692	      0.06518766	      0.07067639
      0.63680803	      0.19446957	      0.17661289	      0.06517763	      0.07066062
      0.63708383	      0.19444829	      0.17660181	      0.06516971	      0.07064820
      0.63735963	      0.19442696	      0.17659071	      0.06516177	      0.07063580
      0.63763543	      0.19440559	      0.17657957	      0.06515382	      0.07062341
      0.63791123	      0.19438416	      0.17656841	      0.06514585	      0.07061102
      0.63818703	      0.19436269	      0.17655721	      0.06513786	      0.07059864
      0.63846283	      0.19434117	      0.17654599	      0.06512985	      0.07058627
      0.63873864	      0.19431960	      0.17653474	      0.06512183	      0.07057391
      0.63901045	      0.19429830	      0.17652363	      0.06511391	      0.07056174
      0.63928226	      0.19427695	      0.17651249	      0.06510597	      0.07054957
      0.63956093	      0.19425501	      0.17650103	      0.06509781	      0.07053711
      0.63983961	      0.19423302	      0.17648955	      0.06508963	      0.07052465
      0.64011575	      0.19421118	      0.17647814	      0.06508151	      0.07051231
      0.64039189	      0.19418930	      0.17646671	      0.06507338	      0.07049999
      0.64066940	      0.19416726	      0.17645519	      0.06506518	      0.07048761
      0.64094692	      0.19414516	      0.17644364	      0.06505697	      0.07047524
      0.64122345	      0.19412310	      0.17643210	      0.06504877	      0.07046292
      0.64149998	      0.19410099	      0.17642054	      0.06504056	      0.07045060
      0.64177476	      0.19407898	      0.17640902	      0.06503237	      0.07043838
      0.64204953	      0.19405691	      0.17639747	      0.06502417	      0.07042616
      0.64231419	      0.19403562	      0.17638632	      0.06501626	      0.07041440
      0.64264680	      0.19400879	      0.17637227	      0.06500629	      0.07039963
      0.64302160	      0.19397848	      0.17635639	      0.06499503	      0.07038301
      0.64333340	      0.19395319	      0.17634314	      0.06498564	      0.07036919
      0.64358115	      0.19393306	      0.17633258	      0.06497816	      0.07035821
      0.64382890	      0.19391288	      0.17632201	      0.06497067	      0.07034724
      0.64411274	      0.19388972	      0.17630986	      0.06496207	      0.07033469
      0.64439658	      0.19386652	      0.17629769	      0.06495345	      0.07032214
      0.64466987	      0.19384412	      0.17628594	      0.06494513	      0.07031007
      0.64494316	      0.19382168	      0.17627416	      0.06493680	      0.07029800
      0.64520711	      0.19379996	      0.17626276	      0.06492873	      0.07028635
      0.64554021	      0.19377249	      0.17624833	      0.06491853	      0.07027167
      0.64594205	      0.19373926	      0.17623088	      0.06490619	      0.07025397
      0.64622287	      0.19371598	      0.17621865	      0.06489755	      0.07024161
      0.64650369	      0.19369265	      0.17620638	      0.06488889	      0.07022925
      0.64678451	      0.19366927	      0.17619409	      0.06488021	      0.07021691
      0.64706533	      0.19364584	      0.17618177	      0.06487151	      0.07020458
      0.64734615	      0.19362236	      0.17616942	      0.06486280	      0.07019225
      0.64762698	      0.19359883	      0.17615705	      0.06485407	      0.07017993
      0.64790780	      0.19357525	      0.17614464	      0.06484532	      0.07016762
      0.64818862	      0.19355163	      0.17613221	      0.06483655	      0.07015532
      0.64846944	      0.19352795	      0.17611974	      0.06482776	      0.07014303
      0.64875026	      0.19350423	      0.17610725	      0.06481896	      0.07013074
      0.64903108	      0.19348046	      0.17609473	      0.06481014	      0.07011847
      0.64931190	      0.19345664	      0.17608218	      0.06480130	      0.07010620
      0.64959272	      0.19343277	      0.17606961	      0.06479244	      0.07009394
      0.64987355	      0.19340885	      0.17605700	      0.06478357	      0.07008169
      0.65015437	      0.19338488	      0.17604437	      0.06477468	      0.07006945
      0.65043519	      0.19336086	      0.17603171	      0.06476577	      0.07005722
      0.65071601	      0.19333680	      0.17601902	      0.06475684	      0.07004499
      0.65099683	      0.19331269	      0.17600630	      0.06474790	      0.07003277
      0.65127765	      0.19328852	      0.17599355	      0.06473893	      0.07002056
      0.65155847	      0.19326431	      0.17598078	      0.06472995	      0.07000836
      0.65183930	      0.19324006	      0.17596797	      0.06472096	      0.06999617
      0.65212012	      0.19321575	      0.17595514	      0.06471194	      0.06998399
      0.65240094	      0.19319139	      0.17594228	      0.06470291	      0.06997181
      0.65268176	      0.19316699	      0.17592939	      0.06469386	      0.06995965
      0.65296258	      0.19314254	      0.17591648	      0.06468479	      0.06994749
      0.65324340	      0.19311804	      0.17590354	      0.06467570	      0.06993534
      0.65352422	      0.19309349	      0.17589056	      0.06466660	      0.06992320
      0.65380504	      0.19306889	      0.17587756	      0.06465748	      0.06991106
      0.65408587	      0.19304425	      0.17586454	      0.06464834	      0.06989894
      0.65436669	      0.19301955	      0.17585148	      0.06463919	      0.06988682
      0.65464751	      0.19299481	      0.17583840	      0.06463001	      0.06987471
      0.65492833	      0.19297002	      0.17582529	      0.06462082	      0.06986261
      0.65520915	      0.19294518	      0.17581215	      0.06461161	      0.06985052
      0.65548997	      0.19292030	      0.17579898	      0.06460239	      0.06983844
      0.65577079	      0.19289536	      0.17578579	      0.06459314	      0.06982636
      0.65605162	      0.19287038	      0.17577256	      0.06458388	      0.06981430
      0.65633244	      0.19284535	      0.17575931	      0.06457460	      0.06980224
      0.65661326	      0.19282027	      0.17574604	      0.06456530	      0.06979019
      0.65689408	      0.19279515	      0.17573273	      0.06455599	      0.06977814
      0.65717490	      0.19276997	      0.17571940	      0.06454666	      0.06976611
      0.65745572	      0.19274475	      0.17570604	      0.06453731	      0.06975409
      0.65773654	      0.19271948	      0.17569265	      0.06452794	      0.06974207
      0.65801736	      0.19269417	      0.17567923	      0.06451856	      0.06973006
      0.65829819	      0.19266880	      0.17566579	      0.06450915	      0.06971806
      0.65857901	      0.19264339	      0.17565232	      0.06449973	      0.06970607
      0.65885983	      0.19261793	      0.17563882	      0.06449030	      0.06969408
      0.65914065	      0.19259242	      0.17562530	      0.06448084	      0.06968211
      0.65942147	      0.19256686	      0.17561175	      0.06447137	      0.06967014
      0.65970229	      0.19254126	      0.17559816	      0.06446188	      0.06965818
      0.65998311	      0.19251561	      0.17558456	      0.06445237	      0.06964623
      0.66026394	      0.19248991	      0.17557092	      0.06444285	      0.06963429
      0.66054476	      0.19246416	      0.17555726	      0.06443331	      0.06962235
      0.66082558	      0.19243837	      0.17554357	      0.06442375	      0.06961043
      0.66110640	      0.19241253	      0.17552985	      0.06441417	      0.06959851
      0.66138722	      0.19238664	      0.17551611	      0.06440457	      0.06958660
      0.66165738	      0.19236169	      0.17550286	      0.06439533	      0.06957515
      0.66192753	      0.19233669	      0.17548959	      0.06438606	      0.06956371
      0.66220659	      0.19231083	      0.17547586	      0.06437648	      0.06955190
      0.66248564	      0.19228492	      0.17546209	      0.06436688	      0.06954009
      0.66275759	      0.19225963	      0.17544865	      0.06435750	      0.06952860
      0.66302954	      0.19223429	      0.17543519	      0.06434811	      0.06951711
      0.66328316	      0.19221061	      0.17542261	      0.06433934	      0.06950641
      0.66362826	      0.19217834	      0.17540546	      0.06432738	      0.06949185
      0.66397336	      0.19214600	      0.17538827	      0.06431539	      0.06947731
      0.66419723	      0.19212498	      0.17537710	      0.06430760	      0.06946788
      0.66442109	      0.19210393	      0.17536590	      0.06429980	      0.06945846
      0.66471029	      0.19207669	      0.17535142	      0.06428971	      0.06944629
      0.66499950	      0.19204940	      0.17533691	      0.06427960	      0.06943414
      0.66525477	      0.19202528	      0.17532408	      0.06427066	      0.06942341
      0.66558786	      0.19199374	      0.17530730	      0.06425897	      0.06940943
      0.66592095	      0.19196213	      0.17529049	      0.06424725	      0.06939546
      0.66617765	      0.19193773	      0.17527750	      0.06423821	      0.06938470
      0.66643435	      0.19191328	      0.17526450	      0.06422915	      0.06937395
      0.66670438	      0.19188753	      0.17525079	      0.06421961	      0.06936265
      0.66704517	      0.19185496	      0.17523346	      0.06420754	      0.06934840
      0.66746450	      0.19181480	      0.17521208	      0.06419266	      0.06933087
      0.66772365	      0.19178992	      0.17519883	      0.06418344	      0.06932006
      0.66809544	      0.19175417	      0.17517979	      0.06417019	      0.06930455
      0.66834479	      0.19173014	      0.17516700	      0.06416129	      0.06929415
      0.66859413	      0.19170608	      0.17515418	      0.06415237	      0.06928376
      0.66884348	      0.19168198	      0.17514135	      0.06414344	      0.06927338
      0.66912004	      0.19165521	      0.17512708	      0.06413352	      0.06926188
      0.66945886	      0.19162234	      0.17510958	      0.06412134	      0.06924779
      0.66982515	      0.19158674	      0.17509061	      0.06410814	      0.06923257
      0.67019144	      0.19155106	      0.17507159	      0.06409492	      0.06921737
      0.67040737	      0.19152999	      0.17506036	      0.06408711	      0.06920842
      0.67062329	      0.19150889	      0.17504911	      0.06407929	      0.06919947
      0.67092465	      0.19147939	      0.17503339	      0.06406836	      0.06918699
      0.67122600	      0.19144985	      0.17501764	      0.06405741	      0.06917451
      0.67149341	      0.19142358	      0.17500364	      0.06404768	      0.06916345
      0.67176081	      0.19139728	      0.17498961	      0.06403793	      0.06915240
      0.67198169	      0.19137552	      0.17497801	      0.06402987	      0.06914327
      0.67233090	      0.19134106	      0.17495963	      0.06401709	      0.06912886
      0.67259400	      0.19131505	      0.17494576	      0.06400745	      0.06911801
      0.67285710	      0.19128899	      0.17493186	      0.06399780	      0.06910716
      0.67312020	      0.19126290	      0.17491794	      0.06398813	      0.06909632
      0.67339863	      0.19123524	      0.17490319	      0.06397788	      0.06908486
      0.67367706	      0.19120754	      0.17488841	      0.06396761	      0.06907341
      0.67392262	      0.19118307	      0.17487535	      0.06395854	      0.06906331
      0.67426043	      0.19114935	      0.17485736	      0.06394604	      0.06904943
      0.67459824	      0.19111556	      0.17483933	      0.06393352	      0.06903557
      0.67483207	      0.19109214	      0.17482682	      0.06392484	      0.06902598
      0.67506591	      0.19106868	      0.17481430	      0.06391614	      0.06901639
      0.67534241	      0.19104090	      0.17479947	      0.06390584	      0.06900506
      0.67567838	      0.19100708	      0.17478142	      0.06389331	      0.06899131
      0.67603786	      0.19097082	      0.17476206	      0.06387987	      0.06897661
      0.67639734	      0.19093449	      0.17474266	      0.06386640	      0.06896191
      0.67662481	      0.19091146	      0.17473036	      0.06385787	      0.06895263
      0.67685228	      0.19088840	      0.17471805	      0.06384932	      0.06894334
      0.67714441	      0.19085875	      0.17470221	      0.06383833	      0.06893143
      0.67743654	      0.19082904	      0.17468634	      0.06382731	      0.06891952
      0.67769163	      0.19080306	      0.17467246	      0.06381768	      0.06890913
      0.67802146	      0.19076941	      0.17465449	      0.06380521	      0.06889571
      0.67835129	      0.19073569	      0.17463648	      0.06379271	      0.06888230
      0.67860961	      0.19070925	      0.17462235	      0.06378291	      0.06887180
      0.67886794	      0.19068276	      0.17460819	      0.06377309	      0.06886131
      0.67915842	      0.19065293	      0.17459225	      0.06376203	      0.06884952
      0.67944889	      0.19062305	      0.17457629	      0.06375095	      0.06883774
      0.67967697	      0.19059955	      0.17456373	      0.06374224	      0.06882850
      0.68002450	      0.19056369	      0.17454457	      0.06372894	      0.06881443
      0.68029699	      0.19053553	      0.17452951	      0.06371850	      0.06880340
      0.68056948	      0.19050732	      0.17451443	      0.06370804	      0.06879238
      0.68084196	      0.19047907	      0.17449933	      0.06369756	      0.06878137
      0.68111923	      0.19045028	      0.17448394	      0.06368689	      0.06877018
      0.68139650	      0.19042144	      0.17446852	      0.06367619	      0.06875899
      0.68166781	      0.19039318	      0.17445341	      0.06366571	      0.06874805
      0.68193911	      0.19036488	      0.17443828	      0.06365522	      0.06873711
      0.68221770	      0.19033577	      0.17442272	      0.06364443	      0.06872589
      0.68255620	      0.19030035	      0.17440378	      0.06363129	      0.06871227
      0.68294346	      0.19025974	      0.17438206	      0.06361623	      0.06869671
      0.68325599	      0.19022691	      0.17436450	      0.06360405	      0.06868415
      0.68350796	      0.19020039	      0.17435032	      0.06359421	      0.06867404
      0.68375994	      0.19017384	      0.17433611	      0.06358437	      0.06866393
      0.68401768	      0.19014664	      0.17432157	      0.06357428	      0.06865360
      0.68434952	      0.19011157	      0.17430280	      0.06356127	      0.06864030
      0.68468137	      0.19007643	      0.17428401	      0.06354823	      0.06862702
      0.68493849	      0.19004917	      0.17426942	      0.06353812	      0.06861674
      0.68519561	      0.19002186	      0.17425481	      0.06352799	      0.06860646
      0.68548554	      0.18999102	      0.17423831	      0.06351655	      0.06859488
      0.68577546	      0.18996014	      0.17422179	      0.06350509	      0.06858331
      0.68602698	      0.18993331	      0.17420743	      0.06349513	      0.06857328
      0.68636817	      0.18989685	      0.17418792	      0.06348160	      0.06855968
      0.68670937	      0.18986033	      0.17416837	      0.06346805	      0.06854609
      0.68693960	      0.18983565	      0.17415516	      0.06345889	      0.06853693
      0.68716983	      0.18981093	      0.17414194	      0.06344972	      0.06852777
      0.68745958	      0.18977979	      0.17412527	      0.06343816	      0.06851626
      0.68774933	      0.18974860	      0.17410857	      0.06342658	      0.06850475
      0.68797041	      0.18972476	      0.17409581	      0.06341774	      0.06849598
      0.68831742	      0.18968730	      0.17407576	      0.06340383	      0.06848221
      0.68858605	      0.18965825	      0.17406021	      0.06339305	      0.06847157
      0.68885468	      0.18962916	      0.17404463	      0.06338225	      0.06846093
      0.68912331	      0.18960002	      0.17402904	      0.06337143	      0.06845030
      0.68940039	      0.18956993	      0.17401293	      0.06336026	      0.06843934
      0.68967747	      0.18953980	      0.17399679	      0.06334907	      0.06842839
      0.68988182	      0.18951754	      0.17398488	      0.06334080	      0.06842032
      0.69019481	      0.18948341	      0.17396660	      0.06332813	      0.06840796
      0.69050780	      0.18944922	      0.17394830	      0.06331543	      0.06839562
      0.69077424	      0.18942008	      0.17393269	      0.06330461	      0.06838512
      0.69104068	      0.18939089	      0.17391706	      0.06329377	      0.06837462
      0.69131179	      0.18936115	      0.17390113	      0.06328272	      0.06836395
      0.69158289	      0.18933137	      0.17388518	      0.06327166	      0.06835329
      0.69187417	      0.18929933	      0.17386802	      0.06325975	      0.06834184
      0.69216544	      0.18926723	      0.17385083	      0.06324783	      0.06833040
      0.69243046	      0.18923799	      0.17383517	      0.06323696	      0.06832000
      0.69276905	      0.18920058	      0.17381513	      0.06322306	      0.06830672
      0.69310764	      0.18916309	      0.17379506	      0.06320913	      0.06829345
      0.69335931	      0.18913519	      0.17378011	      0.06319876	      0.06828360
      0.69361098	      0.18910725	      0.17376515	      0.06318837	      0.06827375
      0.69389905	      0.18907523	      0.17374799	      0.06317647	      0.06826249
      0.69418712	      0.18904316	      0.17373081	      0.06316454	      0.06825123
      0.69445745	      0.18901302	      0.17371467	      0.06315334	      0.06824067
      0.69479504	      0.18897533	      0.17369447	      0.06313932	      0.06822750
      0.69513262	      0.18893757	      0.17367425	      0.06312528	      0.06821434
      0.69538642	      0.18890914	      0.17365901	      0.06311471	      0.06820446
      0.69569801	      0.18887418	      0.17364029	      0.06310170	      0.06819233
      0.69608511	      0.18883068	      0.17361698	      0.06308552	      0.06817727
      0.69640202	      0.18879500	      0.17359787	      0.06307225	      0.06816496
      0.69665287	      0.18876672	      0.17358271	      0.06306172	      0.06815522
      0.69690371	      0.18873841	      0.17356754	      0.06305119	      0.06814548
      0.69714424	      0.18871123	      0.17355298	      0.06304107	      0.06813615
      0.69748255	      0.18867293	      0.17353246	      0.06302682	      0.06812304
      0.69782086	      0.18863458	      0.17351191	      0.06301254	      0.06810994
      0.69804711	      0.18860889	      0.17349815	      0.06300297	      0.06810119
      0.69827336	      0.18858318	      0.17348437	      0.06299340	      0.06809244
      0.69856906	      0.18854952	      0.17346633	      0.06298087	      0.06808101
      0.69886477	      0.18851582	      0.17344827	      0.06296831	      0.06806960
      0.69911208	      0.18848759	      0.17343315	      0.06295780	      0.06806005
      0.69944044	      0.18845007	      0.17341304	      0.06294382	      0.06804739
      0.69976880	      0.18841248	      0.17339289	      0.06292981	      0.06803474
      0.70003473	      0.18838199	      0.17337655	      0.06291845	      0.06802450
      0.70030066	      0.18835146	      0.17336019	      0.06290708	      0.06801427
      0.70055118	      0.18832267	      0.17334476	      0.06289634	      0.06800464
      0.70088032	      0.18828478	      0.17332446	      0.06288222	      0.06799199
      0.70120946	      0.18824683	      0.17330412	      0.06286807	      0.06797936
      0.70146367	      0.18821748	      0.17328839	      0.06285713	      0.06796961
      0.70171788	      0.18818810	      0.17327265	      0.06284617	      0.06795986
      0.70200511	      0.18815485	      0.17325483	      0.06283377	      0.06794886
      0.70229234	      0.18812156	      0.17323699	      0.06282135	      0.06793786
      0.70257358	      0.18808892	      0.17321949	      0.06280917	      0.06792711
      0.70285482	      0.18805623	      0.17320197	      0.06279697	      0.06791636
      0.70315940	      0.18802077	      0.17318297	      0.06278374	      0.06790472
      0.70346399	      0.18798527	      0.17316394	      0.06277048	      0.06789310
      0.70369981	      0.18795775	      0.17314919	      0.06276021	      0.06788410
      0.70403226	      0.18791889	      0.17312837	      0.06274570	      0.06787143
      0.70436471	      0.18787997	      0.17310751	      0.06273116	      0.06785877
      0.70460379	      0.18785194	      0.17309249	      0.06272069	      0.06784968
      0.70484287	      0.18782389	      0.17307745	      0.06271021	      0.06784058
      0.70512926	      0.18779023	      0.17305942	      0.06269764	      0.06782970
      0.70541566	      0.18775653	      0.17304135	      0.06268504	      0.06781882
      0.70569659	      0.18772343	      0.17302361	      0.06267267	      0.06780816
      0.70597753	      0.18769028	      0.17300585	      0.06266028	      0.06779751
      0.70628310	      0.18765418	      0.17298650	      0.06264678	      0.06778593
      0.70658868	      0.18761802	      0.17296712	      0.06263326	      0.06777436
      0.70682405	      0.18759014	      0.17295218	      0.06262283	      0.06776545
      0.70715567	      0.18755079	      0.17293109	      0.06260811	      0.06775292
      0.70748728	      0.18751139	      0.17290998	      0.06259337	      0.06774039
      0.70772856	      0.18748268	      0.17289459	      0.06258262	      0.06773128
      0.70796984	      0.18745394	      0.17287919	      0.06257186	      0.06772218
      0.70825538	      0.18741989	      0.17286094	      0.06255911	      0.06771141
      0.70854092	      0.18738578	      0.17284267	      0.06254635	      0.06770065
      0.70882692	      0.18735158	      0.17282434	      0.06253354	      0.06768989
      0.70911292	      0.18731733	      0.17280599	      0.06252071	      0.06767913
      0.70941146	      0.18728154	      0.17278680	      0.06250730	      0.06766791
      0.70971000	      0.18724569	      0.17276759	      0.06249386	      0.06765669
      0.70997646	      0.18721365	      0.17275042	      0.06248185	      0.06764669
      0.71031087	      0.18717338	      0.17272885	      0.06246676	      0.06763415
      0.71064528	      0.18713305	      0.17270724	      0.06245164	      0.06762162
      0.71090001	      0.18710229	      0.17269076	      0.06244010	      0.06761208
      0.71115474	      0.18707149	      0.17267425	      0.06242854	      0.06760255
      0.71145597	      0.18703502	      0.17265472	      0.06241486	      0.06759128
      0.71175721	      0.18699850	      0.17263515	      0.06240116	      0.06758003
      0.71198603	      0.18697073	      0.17262027	      0.06239073	      0.06757148
      0.71231923	      0.18693023	      0.17259857	      0.06237553	      0.06755905
      0.71265242	      0.18688967	      0.17257684	      0.06236030	      0.06754663
      0.71288525	      0.18686129	      0.17256164	      0.06234964	      0.06753795
      0.71311808	      0.18683288	      0.17254642	      0.06233897	      0.06752929
      0.71341187	      0.18679699	      0.17252719	      0.06232548	      0.06751835
      0.71370567	      0.18676105	      0.17250794	      0.06231197	      0.06750743
      0.71395668	      0.18673031	      0.17249147	      0.06230042	      0.06749811
      0.71428982	      0.18668945	      0.17246959	      0.06228505	      0.06748574
      0.71462296	      0.18664852	      0.17244767	      0.06226966	      0.06747338
      0.71487560	      0.18661745	      0.17243103	      0.06225797	      0.06746402
      0.71512823	      0.18658634	      0.17241436	      0.06224627	      0.06745466
      0.71540627	      0.18655206	      0.17239600	      0.06223337	      0.06744437
      0.71568431	      0.18651773	      0.17237762	      0.06222045	      0.06743408
      0.71598933	      0.18648003	      0.17235743	      0.06220625	      0.06742281
      0.71629436	      0.18644227	      0.17233721	      0.06219203	      0.06741154
      0.71651286	      0.18641518	      0.17232271	      0.06218183	      0.06740348
      0.71685184	      0.18637312	      0.17230019	      0.06216598	      0.06739098
      0.71714102	      0.18633718	      0.17228094	      0.06215244	      0.06738032
      0.71743019	      0.18630120	      0.17226168	      0.06213888	      0.06736967
      0.71771937	      0.18626517	      0.17224239	      0.06212529	      0.06735903
      0.71800855	      0.18622909	      0.17222307	      0.06211169	      0.06734840
      0.71829773	      0.18619296	      0.17220373	      0.06209806	      0.06733777
      0.71858690	      0.18615679	      0.17218437	      0.06208441	      0.06732716
      0.71887608	      0.18612056	      0.17216498	      0.06207074	      0.06731655
      0.71914390	      0.18608698	      0.17214701	      0.06205806	      0.06730673
      0.71941173	      0.18605335	      0.17212901	      0.06204537	      0.06729692
      0.71968868	      0.18601853	      0.17211037	      0.06203222	      0.06728678
      0.71996563	      0.18598366	      0.17209172	      0.06201905	      0.06727665
      0.72027457	      0.18594472	      0.17207088	      0.06200434	      0.06726535
      0.72058350	      0.18590573	      0.17205001	      0.06198960	      0.06725407
      0.72080897	      0.18587724	      0.17203477	      0.06197883	      0.06724584
      0.72114038	      0.18583530	      0.17201233	      0.06196297	      0.06723375
      0.72147180	      0.18579331	      0.17198987	      0.06194709	      0.06722167
      0.72170870	      0.18576325	      0.17197379	      0.06193572	      0.06721304
      0.72194561	      0.18573316	      0.17195769	      0.06192433	      0.06720442
      0.72223871	      0.18569588	      0.17193775	      0.06191023	      0.06719376
      0.72253182	      0.18565856	      0.17191779	      0.06189610	      0.06718311
      0.72280113	      0.18562422	      0.17189943	      0.06188309	      0.06717333
      0.72313082	      0.18558213	      0.17187692	      0.06186715	      0.06716137
      0.72346051	      0.18553998	      0.17185438	      0.06185118	      0.06714941
      0.72369497	      0.18550996	      0.17183833	      0.06183981	      0.06714092
      0.72401980	      0.18546833	      0.17181607	      0.06182402	      0.06712916
      0.72434463	      0.18542663	      0.17179378	      0.06180821	      0.06711741
      0.72460593	      0.18539304	      0.17177583	      0.06179548	      0.06710796
      0.72486723	      0.18535942	      0.17175786	      0.06178272	      0.06709852
      0.72513987	      0.18532429	      0.17173909	      0.06176939	      0.06708868
      0.72541251	      0.18528912	      0.17172029	      0.06175604	      0.06707885
      0.72572434	      0.18524885	      0.17169877	      0.06174075	      0.06706761
      0.72603617	      0.18520851	      0.17167722	      0.06172544	      0.06705638
      0.72627579	      0.18517748	      0.17166064	      0.06171365	      0.06704775
      0.72659814	      0.18513569	      0.17163831	      0.06169777	      0.06703616
      0.72692048	      0.18509383	      0.17161595	      0.06168186	      0.06702458
      0.72717680	      0.18506051	      0.17159816	      0.06166919	      0.06701537
      0.72743312	      0.18502714	      0.17158034	      0.06165651	      0.06700618
      0.72773089	      0.18498834	      0.17155961	      0.06164175	      0.06699550
      0.72802866	      0.18494948	      0.17153887	      0.06162696	      0.06698483
      0.72829681	      0.18491444	      0.17152016	      0.06161363	      0.06697523
      0.72862534	      0.18487146	      0.17149721	      0.06159727	      0.06696348
      0.72895388	      0.18482841	      0.17147424	      0.06158088	      0.06695174
      0.72919199	      0.18479717	      0.17145756	      0.06156898	      0.06694323
      0.72951266	      0.18475505	      0.17143508	      0.06155293	      0.06693178
      0.72983333	      0.18471287	      0.17141258	      0.06153686	      0.06692035
      0.73009027	      0.18467903	      0.17139452	      0.06152396	      0.06691119
      0.73034721	      0.18464515	      0.17137645	      0.06151104	      0.06690204
      0.73064729	      0.18460554	      0.17135531	      0.06149593	      0.06689136
      0.73094738	      0.18456587	      0.17133416	      0.06148080	      0.06688069
      0.73121030	      0.18453107	      0.17131560	      0.06146752	      0.06687135
      0.73153796	      0.18448764	      0.17129244	      0.06145094	      0.06685972
      0.73186562	      0.18444415	      0.17126925	      0.06143434	      0.06684809
      0.73211740	      0.18441069	      0.17125142	      0.06142156	      0.06683917
      0.73242333	      0.18436999	      0.17122972	      0.06140601	      0.06682833
      0.73272927	      0.18432923	      0.17120799	      0.06139043	      0.06681750
      0.73303731	      0.18428813	      0.17118609	      0.06137472	      0.06680661
      0.73334536	      0.18424697	      0.17116416	      0.06135899	      0.06679573
      0.73362538	      0.18420951	      0.17114421	      0.06134466	      0.06678584
      0.73390540	      0.18417201	      0.17112423	      0.06133031	      0.06677596
      0.73421973	      0.18412985	      0.17110178	      0.06131418	      0.06676488
      0.73453406	      0.18408764	      0.17107930	      0.06129802	      0.06675380
      0.73473113	      0.18406114	      0.17106519	      0.06128788	      0.06674686
      0.73503099	      0.18402078	      0.17104370	      0.06127242	      0.06673631
      0.73533086	      0.18398037	      0.17102219	      0.06125694	      0.06672577
      0.73556658	      0.18394856	      0.17100526	      0.06124475	      0.06671749
      0.73588854	      0.18390506	      0.17098211	      0.06122808	      0.06670619
      0.73621049	      0.18386150	      0.17095893	      0.06121138	      0.06669490
      0.73646603	      0.18382689	      0.17094052	      0.06119810	      0.06668594
      0.73672157	      0.18379223	      0.17092208	      0.06118481	      0.06667699
      0.73702029	      0.18375167	      0.17090051	      0.06116925	      0.06666654
      0.73731901	      0.18371106	      0.17087891	      0.06115366	      0.06665609
      0.73759283	      0.18367378	      0.17085909	      0.06113935	      0.06664652
      0.73786664	      0.18363646	      0.17083925	      0.06112502	      0.06663696
      0.73818133	      0.18359352	      0.17081643	      0.06110852	      0.06662598
      0.73849602	      0.18355051	      0.17079357	      0.06109200	      0.06661501
      0.73870206	      0.18352232	      0.17077859	      0.06108116	      0.06660783
      0.73903476	      0.18347675	      0.17075438	      0.06106364	      0.06659624
      0.73936746	      0.18343111	      0.17073014	      0.06104609	      0.06658467
      0.73959776	      0.18339947	      0.17071334	      0.06103392	      0.06657667
      0.73982806	      0.18336781	      0.17069653	      0.06102174	      0.06656867
      0.74012453	      0.18332700	      0.17067486	      0.06100603	      0.06655837
      0.74042101	      0.18328614	      0.17065317	      0.06099030	      0.06654809
      0.74069118	      0.18324885	      0.17063338	      0.06097595	      0.06653872
      0.74101552	      0.18320404	      0.17060960	      0.06095868	      0.06652749
      0.74133987	      0.18315916	      0.17058579	      0.06094139	      0.06651627
      0.74159949	      0.18312318	      0.17056671	      0.06092753	      0.06650729
      0.74192682	      0.18307777	      0.17054263	      0.06091002	      0.06649598
      0.74225414	      0.18303230	      0.17051852	      0.06089248	      0.06648468
      0.74250723	      0.18299709	      0.17049985	      0.06087890	      0.06647595
      0.74276031	      0.18296184	      0.17048117	      0.06086530	      0.06646722
      0.74306514	      0.18291934	      0.17045865	      0.06084890	      0.06645672
      0.74336997	      0.18287678	      0.17043610	      0.06083247	      0.06644623
      0.74362702	      0.18284084	      0.17041706	      0.06081859	      0.06643739
      0.74395088	      0.18279551	      0.17039305	      0.06080108	      0.06642625
      0.74427475	      0.18275011	      0.17036902	      0.06078354	      0.06641513
      0.74452439	      0.18271508	      0.17035047	      0.06077000	      0.06640657
      0.74482963	      0.18267218	      0.17032777	      0.06075342	      0.06639610
      0.74513487	      0.18262923	      0.17030504	      0.06073681	      0.06638564
      0.74543358	      0.18258715	      0.17028277	      0.06072053	      0.06637541
      0.74573228	      0.18254501	      0.17026048	      0.06070422	      0.06636520
      0.74603473	      0.18250228	      0.17023789	      0.06068769	      0.06635486
      0.74633718	      0.18245950	      0.17021527	      0.06067112	      0.06634453
      0.74663244	      0.18241768	      0.17019316	      0.06065493	      0.06633445
      0.74692769	      0.18237580	      0.17017103	      0.06063870	      0.06632438
      0.74723275	      0.18233248	      0.17014814	      0.06062192	      0.06631399
      0.74753780	      0.18228910	      0.17012523	      0.06060510	      0.06630360
      0.74782807	      0.18224777	      0.17010340	      0.06058908	      0.06629373
      0.74811833	      0.18220639	      0.17008155	      0.06057303	      0.06628386
      0.74842797	      0.18216218	      0.17005822	      0.06055588	      0.06627334
      0.74873762	      0.18211792	      0.17003486	      0.06053870	      0.06626283
      0.74901715	      0.18207791	      0.17001375	      0.06052317	      0.06625335
      0.74929667	      0.18203785	      0.16999262	      0.06050762	      0.06624388
      0.74961084	      0.18199276	      0.16996885	      0.06049011	      0.06623324
      0.74992500	      0.18194762	      0.16994505	      0.06047257	      0.06622261
      0.75018390	      0.18191037	      0.16992541	      0.06045810	      0.06621386
      0.75050662	      0.18186387	      0.16990091	      0.06044002	      0.06620296
      0.75082934	      0.18181731	      0.16987638	      0.06042192	      0.06619207
      0.75106827	      0.18178280	      0.16985821	      0.06040850	      0.06618401
      0.75138068	      0.18173762	      0.16983442	      0.06039092	      0.06617348
      0.75169310	      0.18169237	      0.16981060	      0.06037331	      0.06616296
      0.75188876	      0.18166400	      0.16979567	      0.06036227	      0.06615637
      0.75218353	      0.18162122	      0.16977316	      0.06034561	      0.06614646
      0.75247829	      0.18157838	      0.16975062	      0.06032893	      0.06613655
      0.75274706	      0.18153927	      0.16973006	      0.06031370	      0.06612753
      0.75301582	      0.18150011	      0.16970947	      0.06029844	      0.06611851
      0.75332827	      0.18145453	      0.16968551	      0.06028068	      0.06610803
      0.75364072	      0.18140889	      0.16966153	      0.06026288	      0.06609756
      0.75390027	      0.18137093	      0.16964159	      0.06024808	      0.06608888
      0.75422142	      0.18132389	      0.16961689	      0.06022973	      0.06607813
      0.75454257	      0.18127679	      0.16959216	      0.06021136	      0.06606740
      0.75474205	      0.18124750	      0.16957679	      0.06019993	      0.06606074
      0.75503719	      0.18120411	      0.16955402	      0.06018299	      0.06605088
      0.75533234	      0.18116067	      0.16953123	      0.06016603	      0.06604104
      0.75560338	      0.18112072	      0.16951028	      0.06015043	      0.06603201
      0.75587443	      0.18108073	      0.16948932	      0.06013480	      0.06602298
      0.75618644	      0.18103463	      0.16946516	      0.06011679	      0.06601260
      0.75649845	      0.18098847	      0.16944097	      0.06009875	      0.06600222
      0.75676581	      0.18094886	      0.16942022	      0.06008326	      0.06599334
      0.75703318	      0.18090920	      0.16939946	      0.06006776	      0.06598446
      0.75738035	      0.18085763	      0.16937247	      0.06004759	      0.06597295
      0.75772752	      0.18080598	      0.16934544	      0.06002738	      0.06596144
      0.75795276	      0.18077243	      0.16932790	      0.06001425	      0.06595398
      0.75817801	      0.18073885	      0.16931033	      0.06000110	      0.06594653
      0.75847338	      0.18069475	      0.16928728	      0.05998384	      0.06593676
      0.75876876	      0.18065060	      0.16926421	      0.05996655	      0.06592699
      0.75905191	      0.18060822	      0.16924207	      0.05994995	      0.06591764
      0.75933507	      0.18056578	      0.16921990	      0.05993332	      0.06590830
      0.75964569	      0.18051916	      0.16919557	      0.05991506	      0.06589806
      0.75995632	      0.18047248	      0.16917121	      0.05989676	      0.06588782
      0.76023928	      0.18042989	      0.16914899	      0.05988006	      0.06587851
      0.76052224	      0.18038725	      0.16912676	      0.05986334	      0.06586920
      0.76083519	      0.18034003	      0.16910214	      0.05984482	      0.06585891
      0.76114814	      0.18029274	      0.16907750	      0.05982626	      0.06584864
      0.76142772	      0.18025044	      0.16905547	      0.05980966	      0.06583946
      0.76170730	      0.18020808	      0.16903341	      0.05979303	      0.06583029
      0.76202040	      0.18016058	      0.16900869	      0.05977438	      0.06582003
      0.76233350	      0.18011301	      0.16898394	      0.05975570	      0.06580978
      0.76261157	      0.18007070	      0.16896194	      0.05973909	      0.06580069
      0.76288963	      0.18002835	      0.16893991	      0.05972244	      0.06579160
      0.76320243	      0.17998063	      0.16891512	      0.05970369	      0.06578138
      0.76351523	      0.17993285	      0.16889030	      0.05968491	      0.06577117
      0.76379399	      0.17989021	      0.16886816	      0.05966815	      0.06576208
      0.76407274	      0.17984751	      0.16884600	      0.05965136	      0.06575300
      0.76438535	      0.17979956	      0.16882112	      0.05963250	      0.06574282
      0.76469796	      0.17975155	      0.16879622	      0.05961361	      0.06573265
      0.76497865	      0.17970837	      0.16877384	      0.05959662	      0.06572353
      0.76525933	      0.17966514	      0.16875144	      0.05957961	      0.06571441
      0.76557187	      0.17961694	      0.16872647	      0.05956063	      0.06570426
      0.76588440	      0.17956867	      0.16870148	      0.05954162	      0.06569413
      0.76616752	      0.17952489	      0.16867882	      0.05952438	      0.06568495
      0.76645063	      0.17948104	      0.16865614	      0.05950711	      0.06567579
      0.76676311	      0.17943258	      0.16863109	      0.05948801	      0.06566568
      0.76707559	      0.17938406	      0.16860601	      0.05946889	      0.06565558
      0.76736127	      0.17933963	      0.16858305	      0.05945138	      0.06564635
      0.76764696	      0.17929514	      0.16856008	      0.05943383	      0.06563713
      0.76795935	      0.17924642	      0.16853494	      0.05941462	      0.06562705
      0.76827173	      0.17919763	      0.16850977	      0.05939538	      0.06561699
      0.76856000	      0.17915255	      0.16848652	      0.05937759	      0.06560770
      0.76884828	      0.17910741	      0.16846325	      0.05935978	      0.06559843
      0.76916051	      0.17905844	      0.16843803	      0.05934045	      0.06558839
      0.76947274	      0.17900940	      0.16841277	      0.05932110	      0.06557836
      0.76976356	      0.17896366	      0.16838923	      0.05930304	      0.06556903
      0.77005437	      0.17891786	      0.16836567	      0.05928495	      0.06555970
      0.77036638	      0.17886866	      0.16834037	      0.05926551	      0.06554970
      0.77067840	      0.17881938	      0.16831504	      0.05924604	      0.06553971
      0.77097167	      0.17877299	      0.16829121	      0.05922771	      0.06553033
      0.77126495	      0.17872654	      0.16826736	      0.05920934	      0.06552096
      0.77157668	      0.17867709	      0.16824198	      0.05918980	      0.06551100
      0.77188841	      0.17862758	      0.16821659	      0.05917022	      0.06550105
      0.77218404	      0.17858055	      0.16819247	      0.05915162	      0.06549163
      0.77247967	      0.17853345	      0.16816834	      0.05913299	      0.06548221
      0.77279106	      0.17848378	      0.16814290	      0.05911333	      0.06547229
      0.77310245	      0.17843403	      0.16811743	      0.05909364	      0.06546239
      0.77340030	      0.17838638	      0.16809305	      0.05907478	      0.06545292
      0.77369815	      0.17833866	      0.16806865	      0.05905589	      0.06544346
      0.77400915	      0.17828876	      0.16804315	      0.05903613	      0.06543359
      0.77432015	      0.17823879	      0.16801762	      0.05901633	      0.06542373
      0.77462005	      0.17819053	      0.16799298	      0.05899721	      0.06541423
      0.77491995	      0.17814220	      0.16796831	      0.05897806	      0.06540474
      0.77523055	      0.17809208	      0.16794275	      0.05895820	      0.06539491
      0.77554114	      0.17804188	      0.16791716	      0.05893830	      0.06538510
      0.77584290	      0.17799304	      0.16789227	      0.05891893	      0.06537557
      0.77614466	      0.17794413	      0.16786737	      0.05889954	      0.06536605
      0.77645485	      0.17789378	      0.16784174	      0.05887957	      0.06535627
      0.77676504	      0.17784335	      0.16781609	      0.05885956	      0.06534650
      0.77706843	      0.17779396	      0.16779098	      0.05883996	      0.06533695
      0.77737183	      0.17774450	      0.16776585	      0.05882033	      0.06532741
      0.77768165	      0.17769391	      0.16774016	      0.05880025	      0.06531768
      0.77799148	      0.17764325	      0.16771445	      0.05878013	      0.06530795
      0.77829628	      0.17759334	      0.16768913	      0.05876031	      0.06529839
      0.77860109	      0.17754335	      0.16766378	      0.05874045	      0.06528884
      0.77890589	      0.17749330	      0.16763842	      0.05872057	      0.06527929
      0.77921070	      0.17744317	      0.16761303	      0.05870064	      0.06526975
      0.77951550	      0.17739297	      0.16758762	      0.05868069	      0.06526022
      0.77982031	      0.17734269	      0.16756219	      0.05866070	      0.06525070
      0.78012511	      0.17729235	      0.16753673	      0.05864068	      0.06524119
      0.78042992	      0.17724193	      0.16751125	      0.05862063	      0.06523168
      0.78073472	      0.17719143	      0.16748575	      0.05860054	      0.06522218
      0.78103953	      0.17714087	      0.16746023	      0.05858042	      0.06521269
      0.78134433	      0.17709023	      0.16743468	      0.05856026	      0.06520321
      0.78164914	      0.17703952	      0.16740911	      0.05854008	      0.06519373
      0.78195394	      0.17698873	      0.16738352	      0.05851986	      0.06518427
      0.78225875	      0.17693787	      0.16735790	      0.05849960	      0.06517481
      0.78256355	      0.17688694	      0.16733226	      0.05847931	      0.06516535
      0.78286836	      0.17683594	      0.16730660	      0.05845899	      0.06515591
      0.78317316	      0.17678486	      0.16728092	      0.05843863	      0.06514647
      0.78347797	      0.17673371	      0.16725521	      0.05841824	      0.06513705
      0.78378277	      0.17668249	      0.16722949	      0.05839782	      0.06512762
      0.78408758	      0.17663119	      0.16720373	      0.05837736	      0.06511821
      0.78439238	      0.17657982	      0.16717796	      0.05835686	      0.06510881
      0.78469719	      0.17652837	      0.16715216	      0.05833634	      0.06509941
      0.78500199	      0.17647685	      0.16712634	      0.05831578	      0.06509002
      0.78530680	      0.17642526	      0.16710050	      0.05829518	      0.06508064
      0.78561160	      0.17637359	      0.16707464	      0.05827455	      0.06507126
      0.78591641	      0.17632185	      0.16704875	      0.05825388	      0.06506190
      0.78622121	      0.17627004	      0.16702284	      0.05823318	      0.06505254
      0.78652602	      0.17621815	      0.16699691	      0.05821245	      0.06504319
      0.78683082	      0.17616619	      0.16697095	      0.05819168	      0.06503384
      0.78713563	      0.17611415	      0.16694497	      0.05817087	      0.06502451
      0.78744043	      0.17606204	      0.16691897	      0.05815003	      0.06501518
      0.78774524	      0.17600985	      0.16689295	      0.05812916	      0.06500586
      0.78805004	      0.17595760	      0.16686690	      0.05810825	      0.06499655
      0.78835485	      0.17590526	      0.16684083	      0.05808731	      0.06498724
      0.78865965	      0.17585285	      0.16681474	      0.05806633	      0.06497794
      0.78896446	      0.17580037	      0.16678863	      0.05804531	      0.06496866
      0.78926926	      0.17574781	      0.16676249	      0.05802426	      0.06495937
      0.78957407	      0.17569518	      0.16673633	      0.05800317	      0.06495010
      0.78987887	      0.17564247	      0.16671015	      0.05798205	      0.06494083
      0.79018368	      0.17558969	      0.16668394	      0.05796089	      0.06493157
      0.79048848	      0.17553683	      0.16665771	      0.05793970	      0.06492232
      0.79079329	      0.17548390	      0.16663146	      0.05791847	      0.06491308
      0.79109809	      0.17543089	      0.16660519	      0.05789720	      0.06490384
      0.79140290	      0.17537781	      0.16657889	      0.05787590	      0.06489462
      0.79170770	      0.17532465	      0.16655257	      0.05785456	      0.06488540
      0.79201251	      0.17527142	      0.16652623	      0.05783319	      0.06487618
      0.79231731	      0.17521811	      0.16649986	      0.05781178	      0.06486698
      0.79262212	      0.17516472	      0.16647347	      0.05779033	      0.06485778
      0.79292692	      0.17511126	      0.16644706	      0.05776885	      0.06484859
      0.79323173	      0.17505772	      0.16642062	      0.05774733	      0.06483941
      0.79353653	      0.17500411	      0.16639417	      0.05772577	      0.06483023
      0.79384134	      0.17495042	      0.16636768	      0.05770418	      0.06482106
      0.79414614	      0.17489665	      0.16634118	      0.05768255	      0.06481191
      0.79445095	      0.17484281	      0.16631465	      0.05766088	      0.06480275
      0.79475575	      0.17478889	      0.16628810	      0.05763918	      0.06479361
      0.79506056	      0.17473489	      0.16626153	      0.05761744	      0.06478447
      0.79536536	      0.17468082	      0.16623493	      0.05759566	      0.06477534
      0.79567017	      0.17462667	      0.16620831	      0.05757384	      0.06476622
      0.79597497	      0.17457245	      0.16618167	      0.05755199	      0.06475711
      0.79627978	      0.17451814	      0.16615500	      0.05753010	      0.06474800
      0.79658458	      0.17446376	      0.16612831	      0.05750817	      0.06473890
      0.79688939	      0.17440931	      0.16610159	      0.05748621	      0.06472981
      0.79719419	      0.17435477	      0.16607486	      0.05746420	      0.06472073
      0.79749900	      0.17430016	      0.16604810	      0.05744216	      0.06471165
      0.79780380	      0.17424547	      0.16602131	      0.05742008	      0.06470258
      0.79810861	      0.17419070	      0.16599450	      0.05739797	      0.06469352
      0.79841341	      0.17413585	      0.16596767	      0.05737581	      0.06468447
      0.79871822	      0.17408093	      0.16594082	      0.05735362	      0.06467542
      0.79902302	      0.17402593	      0.16591394	      0.05733139	      0.06466638
      0.79932783	      0.17397085	      0.16588704	      0.05730911	      0.06465735
      0.79963263	      0.17391569	      0.16586011	      0.05728681	      0.06464833
      0.79993744	      0.17386045	      0.16583316	      0.05726446	      0.06463931
      0.80024224	      0.17380513	      0.16580619	      0.05724207	      0.06463030
      0.80054705	      0.17374974	      0.16577919	      0.05721965	      0.06462130
      0.80085185	      0.17369426	      0.16575217	      0.05719718	      0.06461231
      0.80115666	      0.17363871	      0.16572512	      0.05717468	      0.06460332
      0.80146146	      0.17358308	      0.16569805	      0.05715214	      0.06459434
      0.80176627	      0.17352737	      0.16567096	      0.05712956	      0.06458537
      0.80207107	      0.17347158	      0.16564384	      0.05710693	      0.06457641
      0.80237588	      0.17341570	      0.16561670	      0.05708427	      0.06456745
      0.80268068	      0.17335975	      0.16558953	      0.05706157	      0.06455850
      0.80298549	      0.17330372	      0.16556234	      0.05703883	      0.06454956
      0.80329029	      0.17324761	      0.16553513	      0.05701605	      0.06454063
      0.80359510	      0.17319142	      0.16550789	      0.05699324	      0.06453170
      0.80389990	      0.17313515	      0.16548062	      0.05697038	      0.06452278
      0.80420471	      0.17307880	      0.16545334	      0.05694748	      0.06451387
      0.80450951	      0.17302237	      0.16542602	      0.05692454	      0.06450497
      0.80481432	      0.17296585	      0.16539869	      0.05690156	      0.06449607
      0.80511912	      0.17290926	      0.16537133	      0.05687854	      0.06448718
      0.80542393	      0.17285259	      0.16534394	      0.05685547	      0.06447830
      0.80572873	      0.17279583	      0.16531653	      0.05683237	      0.06446943
      0.80603354	      0.17273899	      0.16528909	      0.05680923	      0.06446056
      0.80633834	      0.17268208	      0.16526163	      0.05678605	      0.06445170
      0.80664315	      0.17262508	      0.16523415	      0.05676282	      0.06444285
      0.80694795	      0.17256799	      0.16520664	      0.05673956	      0.06443400
      0.80725276	      0.17251083	      0.16517910	      0.05671625	      0.06442517
      0.80755756	      0.17245358	      0.16515154	      0.05669290	      0.06441634
      0.80786237	      0.17239626	      0.16512396	      0.05666951	      0.06440751
      0.80816717	      0.17233885	      0.16509635	      0.05664608	      0.06439870
      0.80847198	      0.17228135	      0.16506871	      0.05662261	      0.06438989
      0.80877678	      0.17222378	      0.16504105	      0.05659909	      0.06438109
      0.80908159	      0.17216612	      0.16501336	      0.05657554	      0.06437230
      0.80938639	      0.17210838	      0.16498565	      0.05655194	      0.06436351
      0.80969120	      0.17205056	      0.16495791	      0.05652830	      0.06435474
      0.80999600	      0.17199265	      0.16493015	      0.05650461	      0.06434596
      0.81030081	      0.17193466	      0.16490236	      0.05648089	      0.06433720
      0.81060561	      0.17187659	      0.16487455	      0.05645712	      0.06432845
      0.81091042	      0.17181843	      0.16484671	      0.05643331	      0.06431970
      0.81121522	      0.17176019	      0.16481884	      0.05640945	      0.06431096
      0.81152003	      0.17170186	      0.16479095	      0.05638556	      0.06430222
      0.81182483	      0.17164345	      0.16476303	      0.05636162	      0.06429349
      0.81212964	      0.17158496	      0.16473509	      0.05633763	      0.06428479
      0.81243444	      0.17152638	      0.16470712	      0.05631361	      0.06427618
      0.81273925	      0.17146772	      0.16467913	      0.05628954	      0.06426787
      0.81315297	      0.17138796	      0.16464108	      0.05625680	      0.06425765
      0.81351202	      0.17131862	      0.16460803	      0.05622832	      0.06425048
      0.81387107	      0.17124915	      0.16457494	      0.05619978	      0.06424562
      0.81417463	      0.17119034	      0.16454694	      0.05617560	      0.06424375
      0.81447818	      0.17113143	      0.16451891	      0.05615138	      0.06424423
      0.81478173	      0.17107245	      0.16449085	      0.05612712	      0.06424726
      0.81506268	      0.17101778	      0.16446486	      0.05610462	      0.06425245
      0.81534362	      0.17096303	      0.16443885	      0.05608209	      0.06426002
      0.81565243	      0.17090278	      0.16441023	      0.05605727	      0.06427113
      0.81596124	      0.17084244	      0.16438158	      0.05603241	      0.06428515
      0.81627005	      0.17078200	      0.16435291	      0.05600751	      0.06430203
      0.81657885	      0.17072149	      0.16432421	      0.05598256	      0.06432168
      0.81688766	      0.17066088	      0.16429548	      0.05595756	      0.06434399
      0.81719647	      0.17060019	      0.16426672	      0.05593252	      0.06436881
      0.81750528	      0.17053940	      0.16423794	      0.05590742	      0.06439601
      0.81781409	      0.17047853	      0.16420913	      0.05588229	      0.06442543
      0.81812290	      0.17041757	      0.16418029	      0.05585710	      0.06445694
      0.81843170	      0.17035653	      0.16415142	      0.05583187	      0.06449038
      0.81874051	      0.17029539	      0.16412252	      0.05580659	      0.06452562
      0.81904932	      0.17023417	      0.16409360	      0.05578127	      0.06456253
      0.81935813	      0.17017285	      0.16406465	      0.05575589	      0.06460098
      0.81966694	      0.17011145	      0.16403567	      0.05573047	      0.06464086
      0.81997575	      0.17004996	      0.16400666	      0.05570500	      0.06468206
      0.82028455	      0.16998839	      0.16397762	      0.05567949	      0.06472448
      0.82059336	      0.16992672	      0.16394856	      0.05565392	      0.06476802
      0.82090217	      0.16986496	      0.16391947	      0.05562831	      0.06481261
      0.82121098	      0.16980312	      0.16389035	      0.05560265	      0.06485816
      0.82151979	      0.16974119	      0.16386119	      0.05557694	      0.06490459
      0.82182859	      0.16967917	      0.16383202	      0.05555118	      0.06495185
      0.82213740	      0.16961706	      0.16380281	      0.05552537	      0.06499986
      0.82244621	      0.16955486	      0.16377357	      0.05549952	      0.06504858
      0.82275502	      0.16949257	      0.16374431	      0.05547362	      0.06509795
      0.82306383	      0.16943020	      0.16371501	      0.05544766	      0.06514793
      0.82337264	      0.16936773	      0.16368569	      0.05542166	      0.06519847
      0.82368144	      0.16930518	      0.16365634	      0.05539561	      0.06524954
      0.82399025	      0.16924254	      0.16362696	      0.05536951	      0.06530109
      0.82429906	      0.16917981	      0.16359755	      0.05534336	      0.06535311
      0.82460787	      0.16911699	      0.16356811	      0.05531716	      0.06540555
      0.82491668	      0.16905408	      0.16353864	      0.05529091	      0.06545840
      0.82522549	      0.16899109	      0.16350914	      0.05526461	      0.06551162
      0.82553429	      0.16892800	      0.16347962	      0.05523826	      0.06556521
      0.82584310	      0.16886483	      0.16345006	      0.05521186	      0.06561913
      0.82615191	      0.16880157	      0.16342047	      0.05518541	      0.06567337
      0.82646072	      0.16873822	      0.16339086	      0.05515891	      0.06572791
      0.82676953	      0.16867478	      0.16336121	      0.05513236	      0.06578275
      0.82707834	      0.16861126	      0.16333153	      0.05510575	      0.06583786
      0.82738714	      0.16854764	      0.16330183	      0.05507910	      0.06589323
      0.82769595	      0.16848394	      0.16327209	      0.05505240	      0.06594886
      0.82800476	      0.16842015	      0.16324233	      0.05502564	      0.06600474
      0.82831357	      0.16835627	      0.16321253	      0.05499883	      0.06606084
      0.82862238	      0.16829230	      0.16318271	      0.05497197	      0.06611718
      0.82893118	      0.16822825	      0.16315285	      0.05494506	      0.06617373
      0.82923999	      0.16816410	      0.16312296	      0.05491810	      0.06623050
      0.82954880	      0.16809987	      0.16309304	      0.05489108	      0.06628748
      0.82985761	      0.16803555	      0.16306310	      0.05486401	      0.06634466
      0.83016642	      0.16797115	      0.16303312	      0.05483689	      0.06640203
      0.83047523	      0.16790665	      0.16300311	      0.05480972	      0.06645960
      0.83078403	      0.16784207	      0.16297307	      0.05478249	      0.06651736
      0.83109284	      0.16777740	      0.16294300	      0.05475521	      0.06657531
      0.83140165	      0.16771264	      0.16291289	      0.05472788	      0.06663344
      0.83171046	      0.16764779	      0.16288276	      0.05470050	      0.06669175
      0.83201927	      0.16758286	      0.16285260	      0.05467306	      0.06675024
      0.83232808	      0.16751783	      0.16282240	      0.05464556	      0.06680891
      0.83263688	      0.16745272	      0.16279217	      0.05461802	      0.06686775
      0.83294569	      0.16738752	      0.16276191	      0.05459042	      0.06692676
      0.83325450	      0.16732224	      0.16273162	      0.05456276	      0.06698595
      0.83356331	      0.16725686	      0.16270130	      0.05453505	      0.06704530
      0.83387212	      0.16719140	      0.16267095	      0.05450729	      0.06710482
      0.83418092	      0.16712584	      0.16264056	      0.05447947	      0.06716451
      0.83448973	      0.16706020	      0.16261015	      0.05445160	      0.06722437
      0.83479854	      0.16699447	      0.16257970	      0.05442367	      0.06728439
      0.83510735	      0.16692865	      0.16254921	      0.05439568	      0.06734457
      0.83541616	      0.16686274	      0.16251870	      0.05436764	      0.06740492
      0.83572497	      0.16679675	      0.16248816	      0.05433955	      0.06746544
      0.83603377	      0.16673066	      0.16245758	      0.05431140	      0.06752611
      0.83634258	      0.16666448	      0.16242697	      0.05428319	      0.06758695
      0.83665139	      0.16659822	      0.16239632	      0.05425493	      0.06764796
      0.83696020	      0.16653186	      0.16236565	      0.05422661	      0.06770912
      0.83726901	      0.16646541	      0.16233494	      0.05419823	      0.06777045
      0.83757782	      0.16639887	      0.16230420	      0.05416980	      0.06783194
      0.83788662	      0.16633224	      0.16227342	      0.05414131	      0.06789359
      0.83819543	      0.16626552	      0.16224261	      0.05411276	      0.06795540
      0.83850424	      0.16619870	      0.16221177	      0.05408415	      0.06801737
      0.83881305	      0.16613180	      0.16218090	      0.05405549	      0.06807951
      0.83912186	      0.16606480	      0.16214999	      0.05402677	      0.06814180
      0.83943067	      0.16599771	      0.16211905	      0.05399799	      0.06820426
      0.83973947	      0.16593052	      0.16208808	      0.05396915	      0.06826688
      0.84004828	      0.16586324	      0.16205707	      0.05394026	      0.06832967
      0.84035709	      0.16579587	      0.16202603	      0.05391130	      0.06839261
      0.84066590	      0.16572840	      0.16199495	      0.05388229	      0.06845572
      0.84097471	      0.16566084	      0.16196384	      0.05385322	      0.06851898
      0.84128351	      0.16559318	      0.16193270	      0.05382409	      0.06858241
      0.84159232	      0.16552543	      0.16190152	      0.05379490	      0.06864601
      0.84190113	      0.16545758	      0.16187031	      0.05376564	      0.06870976
      0.84220994	      0.16538963	      0.16183906	      0.05373633	      0.06877368
      0.84251875	      0.16532159	      0.16180778	      0.05370696	      0.06883776
      0.84282756	      0.16525345	      0.16177646	      0.05367753	      0.06890201
      0.84313636	      0.16518521	      0.16174511	      0.05364804	      0.06896641
      0.84344517	      0.16511687	      0.16171373	      0.05361849	      0.06903099
      0.84375398	      0.16504843	      0.16168231	      0.05358887	      0.06909572
      0.84406279	      0.16497990	      0.16165085	      0.05355920	      0.06916062
      0.84437160	      0.16491126	      0.16161936	      0.05352946	      0.06922568
      0.84468041	      0.16484252	      0.16158784	      0.05349966	      0.06929091
      0.84498921	      0.16477368	      0.16155627	      0.05346980	      0.06935630
      0.84529802	      0.16470474	      0.16152468	      0.05343988	      0.06942186
      0.84560683	      0.16463570	      0.16149305	      0.05340990	      0.06948758
      0.84591564	      0.16456656	      0.16146138	      0.05337985	      0.06955347
      0.84622445	      0.16449731	      0.16142967	      0.05334974	      0.06961952
      0.84653325	      0.16442796	      0.16139793	      0.05331957	      0.06968574
      0.84684206	      0.16435851	      0.16136616	      0.05328933	      0.06975213
      0.84715087	      0.16428895	      0.16133434	      0.05325903	      0.06981868
      0.84745968	      0.16421928	      0.16130250	      0.05322866	      0.06988540
      0.84776849	      0.16414951	      0.16127061	      0.05319824	      0.06995229
      0.84807730	      0.16407964	      0.16123869	      0.05316775	      0.07001934
      0.84838610	      0.16400965	      0.16120673	      0.05313719	      0.07008656
      0.84869491	      0.16393957	      0.16117474	      0.05310657	      0.07015395
      0.84900372	      0.16386937	      0.16114270	      0.05307588	      0.07022151
      0.84931253	      0.16379906	      0.16111063	      0.05304513	      0.07028923
      0.84962134	      0.16372865	      0.16107853	      0.05301431	      0.07035712
      0.84993015	      0.16365813	      0.16104638	      0.05298343	      0.07042518
      0.85023895	      0.16358749	      0.16101420	      0.05295248	      0.07049342
      0.85054776	      0.16351675	      0.16098198	      0.05292147	      0.07056182
      0.85085657	      0.16344589	      0.16094973	      0.05289039	      0.07063039
      0.85116538	      0.16337493	      0.16091743	      0.05285924	      0.07069913
      0.85147419	      0.16330385	      0.16088510	      0.05282802	      0.07076804
      0.85178299	      0.16323266	      0.16085273	      0.05279674	      0.07083712
      0.85209180	      0.16316136	      0.16082032	      0.05276539	      0.07090637
      0.85240061	      0.16308994	      0.16078787	      0.05273397	      0.07097579
      0.85270942	      0.16301841	      0.16075539	      0.05270249	      0.07104538
      0.85301823	      0.16294677	      0.16072287	      0.05267093	      0.07111515
      0.85332704	      0.16287501	      0.16069030	      0.05263931	      0.07118509
      0.85363584	      0.16280314	      0.16065770	      0.05260762	      0.07125520
      0.85394465	      0.16273115	      0.16062506	      0.05257586	      0.07132548
      0.85425346	      0.16265904	      0.16059238	      0.05254403	      0.07139593
      0.85456227	      0.16258681	      0.16055966	      0.05251213	      0.07146656
      0.85487108	      0.16251447	      0.16052690	      0.05248016	      0.07153736
      0.85517989	      0.16244201	      0.16049410	      0.05244813	      0.07160833
      0.85548869	      0.16236943	      0.16046127	      0.05241602	      0.07167948
      0.85579750	      0.16229673	      0.16042839	      0.05238384	      0.07175080
      0.85610631	      0.16222391	      0.16039547	      0.05235158	      0.07182230
      0.85641512	      0.16215097	      0.16036251	      0.05231926	      0.07189397
      0.85672393	      0.16207792	      0.16032951	      0.05228687	      0.07196582
      0.85703274	      0.16200473	      0.16029648	      0.05225440	      0.07203784
      0.85734154	      0.16193143	      0.16026340	      0.05222187	      0.07211004
      0.85765035	      0.16185801	      0.16023028	      0.05218925	      0.07218241
      0.85795916	      0.16178446	      0.16019712	      0.05215657	      0.07225496
      0.85826797	      0.16171078	      0.16016391	      0.05212382	      0.07232768
      0.85857678	      0.16163699	      0.16013067	      0.05209099	      0.07240059
      0.85888558	      0.16156307	      0.16009739	      0.05205808	      0.07247367
      0.85916329	      0.16149648	      0.16006742	      0.05202843	      0.07253954
      0.85944100	      0.16142980	      0.16003742	      0.05199872	      0.07260555
      0.85971871	      0.16136301	      0.16000738	      0.05196895	      0.07267171
      0.85999642	      0.16129612	      0.15997731	      0.05193912	      0.07273801
      0.86027413	      0.16122913	      0.15994721	      0.05190922	      0.07280446
      0.86055184	      0.16116203	      0.15991707	      0.05187927	      0.07287105
      0.86082954	      0.16109483	      0.15988690	      0.05184925	      0.07293779
      0.86110725	      0.16102753	      0.15985669	      0.05181918	      0.07300467
      0.86138496	      0.16096012	      0.15982645	      0.05178904	      0.07307169
      0.86166267	      0.16089261	      0.15979618	      0.05175884	      0.07313886
      0.86194038	      0.16082499	      0.15976587	      0.05172858	      0.07320618
      0.86221809	      0.16075726	      0.15973552	      0.05169825	      0.07327364
      0.86249580	      0.16068943	      0.15970514	      0.05166787	      0.07334125
      0.86277350	      0.16062150	      0.15967473	      0.05163742	      0.07340901
      0.86305121	      0.16055345	      0.15964428	      0.05160691	      0.07347691
      0.86332892	      0.16048530	      0.15961379	      0.05157633	      0.07354496
      0.86360663	      0.16041704	      0.15958327	      0.05154570	      0.07361315
      0.86388434	      0.16034867	      0.15955272	      0.05151499	      0.07368150
      0.86416205	      0.16028020	      0.15952212	      0.05148423	      0.07374998
      0.86443976	      0.16021161	      0.15949150	      0.05145340	      0.07381862
      0.86471746	      0.16014292	      0.15946083	      0.05142251	      0.07388741
      0.86499517	      0.16007411	      0.15943013	      0.05139155	      0.07395634
      0.86527288	      0.16000520	      0.15939940	      0.05136052	      0.07402542
      0.86555059	      0.15993617	      0.15936862	      0.05132944	      0.07409465
      0.86582830	      0.15986703	      0.15933782	      0.05129828	      0.07416403
      0.86610601	      0.15979778	      0.15930697	      0.05126706	      0.07423356
      0.86638372	      0.15972842	      0.15927609	      0.05123578	      0.07430323
      0.86666142	      0.15965895	      0.15924517	      0.05120443	      0.07437306
      0.86693913	      0.15958936	      0.15921421	      0.05117301	      0.07444304
      0.86721684	      0.15951966	      0.15918322	      0.05114153	      0.07451316
      0.86749455	      0.15944985	      0.15915219	      0.05110998	      0.07458344
      0.86777226	      0.15937992	      0.15912112	      0.05107836	      0.07465386
      0.86804997	      0.15930988	      0.15909001	      0.05104667	      0.07472444
      0.86832768	      0.15923972	      0.15905887	      0.05101492	      0.07479517
      0.86860538	      0.15916944	      0.15902769	      0.05098310	      0.07486605
      0.86888309	      0.15909905	      0.15899647	      0.05095121	      0.07493708
      0.86916080	      0.15902855	      0.15896521	      0.05091926	      0.07500826
      0.86943851	      0.15895792	      0.15893391	      0.05088723	      0.07507959
      0.86971622	      0.15888718	      0.15890258	      0.05085514	      0.07515108
      0.86999393	      0.15881632	      0.15887121	      0.05082297	      0.07522272
      0.87027164	      0.15874534	      0.15883980	      0.05079074	      0.07529451
      0.87054935	      0.15867424	      0.15880835	      0.05075844	      0.07536645
      0.87082705	      0.15860303	      0.15877686	      0.05072606	      0.07543855
      0.87110476	      0.15853169	      0.15874533	      0.05069362	      0.07551080
      0.87138247	      0.15846024	      0.15871376	      0.05066111	      0.07558320
      0.87166018	      0.15838866	      0.15868215	      0.05062852	      0.07565576
      0.87193789	      0.15831696	      0.15865050	      0.05059587	      0.07572847
      0.87221560	      0.15824514	      0.15861882	      0.05056314	      0.07580134
      0.87249331	      0.15817319	      0.15858709	      0.05053034	      0.07587436
      0.87277101	      0.15810113	      0.15855532	      0.05049747	      0.07594753
      0.87304872	      0.15802894	      0.15852352	      0.05046453	      0.07602086
      0.87332643	      0.15795663	      0.15849167	      0.05043152	      0.07609435
      0.87360414	      0.15788419	      0.15845978	      0.05039843	      0.07616799
      0.87388185	      0.15781163	      0.15842785	      0.05036527	      0.07624179
      0.87415956	      0.15773894	      0.15839588	      0.05033203	      0.07631574
      0.87443727	      0.15766613	      0.15836387	      0.05029872	      0.07638985
      0.87471497	      0.15759319	      0.15833182	      0.05026534	      0.07646412
      0.87499268	      0.15752012	      0.15829972	      0.05023189	      0.07653855
      0.87527039	      0.15744693	      0.15826759	      0.05019836	      0.07661313
      0.87554810	      0.15737360	      0.15823541	      0.05016475	      0.07668787
      0.87582581	      0.15730015	      0.15820319	      0.05013107	      0.07676277
      0.87610352	      0.15722657	      0.15817093	      0.05009731	      0.07683782
      0.87638123	      0.15715286	      0.15813862	      0.05006348	      0.07691304
      0.87665893	      0.15707903	      0.15810628	      0.05002957	      0.07698841
      0.87693664	      0.15700506	      0.15807389	      0.04999559	      0.07706394
      0.87721435	      0.15693095	      0.15804146	      0.04996152	      0.07713963
      0.87749206	      0.15685672	      0.15800898	      0.04992739	      0.07721549
      0.87776977	      0.15678236	      0.15797646	      0.04989317	      0.07729150
      0.87804748	      0.15670786	      0.15794390	      0.04985888	      0.07736767
      0.87832519	      0.15663323	      0.15791130	      0.04982450	      0.07744400
      0.87860289	      0.15655846	      0.15787865	      0.04979005	      0.07752050
      0.87888060	      0.15648356	      0.15784596	      0.04975553	      0.07759716
      0.87915831	      0.15640853	      0.15781322	      0.04972092	      0.07767397
      0.87943602	      0.15633336	      0.15778044	      0.04968623	      0.07775095
      0.87971373	      0.15625805	      0.15774761	      0.04965146	      0.07782810
      0.87999144	      0.15618261	      0.15771474	      0.04961662	      0.07790540
      0.88026915	      0.15610703	      0.15768183	      0.04958169	      0.07798287
      0.88054685	      0.15603131	      0.15764887	      0.04954668	      0.07806050
      0.88082456	      0.15595545	      0.15761586	      0.04951160	      0.07813830
      0.88110227	      0.15587945	      0.15758281	      0.04947643	      0.07821626
      0.88137998	      0.15580332	      0.15754971	      0.04944117	      0.07829439
      0.88165769	      0.15572704	      0.15751657	      0.04940584	      0.07837268
      0.88190751	      0.15565830	      0.15748672	      0.04937399	      0.07844325
      0.88215733	      0.15558945	      0.15745683	      0.04934206	      0.07851395
      0.88240716	      0.15552048	      0.15742690	      0.04931008	      0.07858479
      0.88265698	      0.15545139	      0.15739693	      0.04927802	      0.07865577
      0.88290680	      0.15538219	      0.15736692	      0.04924589	      0.07872688
      0.88315662	      0.15531288	      0.15733688	      0.04921370	      0.07879812
      0.88340645	      0.15524344	      0.15730680	      0.04918144	      0.07886950
      0.88365627	      0.15517389	      0.15727668	      0.04914911	      0.07894102
      0.88390609	      0.15510422	      0.15724652	      0.04911672	      0.07901268
      0.88415592	      0.15503444	      0.15721632	      0.04908425	      0.07908447
      0.88440574	      0.15496453	      0.15718609	      0.04905172	      0.07915640
      0.88465556	      0.15489451	      0.15715581	      0.04901911	      0.07922846
      0.88490538	      0.15482436	      0.15712550	      0.04898644	      0.07930067
      0.88515521	      0.15475410	      0.15709515	      0.04895370	      0.07937301
      0.88540503	      0.15468371	      0.15706475	      0.04892088	      0.07944549
      0.88565485	      0.15461320	      0.15703432	      0.04888800	      0.07951811
      0.88590468	      0.15454257	      0.15700385	      0.04885505	      0.07959087
      0.88615450	      0.15447182	      0.15697333	      0.04882202	      0.07966377
      0.88640432	      0.15440095	      0.15694278	      0.04878893	      0.07973681
      0.88665414	      0.15432995	      0.15691219	      0.04875576	      0.07980999
      0.88690397	      0.15425883	      0.15688155	      0.04872252	      0.07988331
      0.88715379	      0.15418758	      0.15685088	      0.04868921	      0.07995677
      0.88740361	      0.15411621	      0.15682016	      0.04865583	      0.08003037
      0.88765343	      0.15404471	      0.15678941	      0.04862237	      0.08010412
      0.88790326	      0.15397309	      0.15675861	      0.04858884	      0.08017801
      0.88815308	      0.15390134	      0.15672777	      0.04855524	      0.08025204
      0.88840290	      0.15382946	      0.15669689	      0.04852157	      0.08032621
      0.88865273	      0.15375746	      0.15666596	      0.04848782	      0.08040053
      0.88890255	      0.15368533	      0.15663500	      0.04845400	      0.08047499
      0.88915237	      0.15361307	      0.15660399	      0.04842011	      0.08054959
      0.88940219	      0.15354068	      0.15657294	      0.04838614	      0.08062435
      0.88965202	      0.15346816	      0.15654185	      0.04835210	      0.08069924
      0.88990184	      0.15339551	      0.15651071	      0.04831798	      0.08077428
      0.89015166	      0.15332273	      0.15647953	      0.04828379	      0.08084947
      0.89040149	      0.15324981	      0.15644831	      0.04824952	      0.08092480
      0.89065131	      0.15317677	      0.15641705	      0.04821518	      0.08100028
      0.89090113	      0.15310359	      0.15638574	      0.04818076	      0.08107590
      0.89115095	      0.15303028	      0.15635439	      0.04814626	      0.08115167
      0.89140078	      0.15295684	      0.15632299	      0.04811169	      0.08122759
      0.89165060	      0.15288326	      0.15629155	      0.04807705	      0.08130366
      0.89190042	      0.15280954	      0.15626006	      0.04804233	      0.08137987
      0.89215025	      0.15273569	      0.15622854	      0.04800753	      0.08145623
      0.89240007	      0.15266171	      0.15619696	      0.04797265	      0.08153274
      0.89264989	      0.15258758	      0.15616534	      0.04793770	      0.08160940
      0.89289971	      0.15251332	      0.15613368	      0.04790267	      0.08168621
      0.89314954	      0.15243893	      0.15610197	      0.04786756	      0.08176316
      0.89339936	      0.15236439	      0.15607021	      0.04783237	      0.08184026
      0.89364918	      0.15228971	      0.15603841	      0.04779711	      0.08191752
      0.89389900	      0.15221490	      0.15600656	      0.04776177	      0.08199492
      0.89414883	      0.15213994	      0.15597467	      0.04772635	      0.08207247
      0.89439865	      0.15206484	      0.15594273	      0.04769085	      0.08215017
      0.89464847	      0.15198960	      0.15591074	      0.04765527	      0.08222802
      0.89489830	      0.15191422	      0.15587871	      0.04761961	      0.08230602
      0.89514812	      0.15183869	      0.15584663	      0.04758388	      0.08238417
      0.89539794	      0.15176302	      0.15581450	      0.04754806	      0.08246246
      0.89564776	      0.15168721	      0.15578232	      0.04751217	      0.08254091
      0.89589759	      0.15161125	      0.15575010	      0.04747619	      0.08261951
      0.89614741	      0.15153514	      0.15571783	      0.04744014	      0.08269826
      0.89639723	      0.15145889	      0.15568550	      0.04740400	      0.08277715
      0.89664706	      0.15138249	      0.15565314	      0.04736779	      0.08285620
      0.89689688	      0.15130594	      0.15562072	      0.04733150	      0.08293540
      0.89714670	      0.15122924	      0.15558825	      0.04729512	      0.08301475
      0.89739652	      0.15115239	      0.15555573	      0.04725867	      0.08309425
      0.89764635	      0.15107540	      0.15552317	      0.04722213	      0.08317390
      0.89789617	      0.15099825	      0.15549055	      0.04718551	      0.08325370
      0.89814599	      0.15092095	      0.15545788	      0.04714882	      0.08333365
      0.89839581	      0.15084350	      0.15542517	      0.04711204	      0.08341375
      0.89864564	      0.15076589	      0.15539240	      0.04707518	      0.08349400
      0.89889546	      0.15068813	      0.15535958	      0.04703824	      0.08357440
      0.89914528	      0.15061022	      0.15532671	      0.04700122	      0.08365495
      0.89939511	      0.15053215	      0.15529379	      0.04696411	      0.08373565
      0.89964493	      0.15045393	      0.15526082	      0.04692693	      0.08381651
      0.89989475	      0.15037555	      0.15522780	      0.04688966	      0.08389751
      0.90014457	      0.15029701	      0.15519472	      0.04685232	      0.08397867
      0.90039440	      0.15021831	      0.15516159	      0.04681489	      0.08405998
      0.90064422	      0.15013945	      0.15512841	      0.04677738	      0.08414143
      0.90089404	      0.15006043	      0.15509518	      0.04673979	      0.08422304
      0.90114387	      0.14998125	      0.15506189	      0.04670211	      0.08430480
      0.90139369	      0.14990191	      0.15502855	      0.04666436	      0.08438672
      0.90164351	      0.14982241	      0.15499515	      0.04662652	      0.08446878
      0.90189333	      0.14974275	      0.15496170	      0.04658860	      0.08455099
      0.90214316	      0.14966292	      0.15492820	      0.04655060	      0.08463336
      0.90239298	      0.14958292	      0.15489464	      0.04651251	      0.08471588
      0.90264280	      0.14950276	      0.15486103	      0.04647435	      0.08479855
      0.90289262	      0.14942243	      0.15482736	      0.04643610	      0.08488137
      0.90314245	      0.14934194	      0.15479363	      0.04639777	      0.08496435
      0.90339227	      0.14926127	      0.15475985	      0.04635935	      0.08504747
      0.90364209	      0.14918044	      0.15472602	      0.04632086	      0.08513075
      0.90389192	      0.14909943	      0.15469212	      0.04628228	      0.08521418
      0.90414174	      0.14901826	      0.15465817	      0.04624361	      0.08529777
      0.90439156	      0.14893691	      0.15462417	      0.04620487	      0.08538151
      0.90464138	      0.14885539	      0.15459010	      0.04616604	      0.08546539
      0.90489121	      0.14877370	      0.15455598	      0.04612713	      0.08554944
      0.90514103	      0.14869183	      0.15452180	      0.04608813	      0.08563363
      0.90536584	      0.14861801	      0.15449099	      0.04605297	      0.08570953
      0.90559064	      0.14854405	      0.15446014	      0.04601774	      0.08578555
      0.90581545	      0.14846994	      0.15442924	      0.04598244	      0.08586169
      0.90604026	      0.14839569	      0.15439828	      0.04594707	      0.08593796
      0.90626506	      0.14832130	      0.15436728	      0.04591163	      0.08601436
      0.90648987	      0.14824675	      0.15433624	      0.04587612	      0.08609087
      0.90671468	      0.14817207	      0.15430514	      0.04584054	      0.08616752
      0.90693948	      0.14809723	      0.15427400	      0.04580490	      0.08624428
      0.90716429	      0.14802225	      0.15424280	      0.04576918	      0.08632118
      0.90738909	      0.14794711	      0.15421156	      0.04573340	      0.08639819
      0.90761390	      0.14787183	      0.15418026	      0.04569754	      0.08647534
      0.90783871	      0.14779640	      0.15414892	      0.04566161	      0.08655260
      0.90806351	      0.14772082	      0.15411752	      0.04562561	      0.08663000
      0.90828832	      0.14764508	      0.15408608	      0.04558954	      0.08670752
      0.90851313	      0.14756920	      0.15405458	      0.04555340	      0.08678516
      0.90873793	      0.14749316	      0.15402303	      0.04551718	      0.08686293
      0.90896274	      0.14741697	      0.15399144	      0.04548089	      0.08694083
      0.90918755	      0.14734062	      0.15395979	      0.04544453	      0.08701885
      0.90941235	      0.14726411	      0.15392808	      0.04540809	      0.08709700
      0.90963716	      0.14718746	      0.15389633	      0.04537158	      0.08717528
      0.90986197	      0.14711064	      0.15386452	      0.04533500	      0.08725368
      0.91008677	      0.14703366	      0.15383266	      0.04529834	      0.08733221
      0.91031158	      0.14695653	      0.15380075	      0.04526160	      0.08741086
      0.91053639	      0.14687924	      0.15376879	      0.04522479	      0.08748965
      0.91076119	      0.14680179	      0.15373677	      0.04518790	      0.08756855
      0.91098600	      0.14672417	      0.15370469	      0.04515094	      0.08764759
      0.91121081	      0.14664640	      0.15367256	      0.04511390	      0.08772675
      0.91143561	      0.14656846	      0.15364038	      0.04507678	      0.08780605
      0.91166042	      0.14649036	      0.15360815	      0.04503958	      0.08788546
      0.91188523	      0.14641209	      0.15357585	      0.04500230	      0.08796501
      0.91211003	      0.14633366	      0.15354351	      0.04496495	      0.08804468
      0.91233484	      0.14625506	      0.15351110	      0.04492751	      0.08812449
      0.91255964	      0.14617629	      0.15347864	      0.04488999	      0.08820442
      0.91278445	      0.14609736	      0.15344613	      0.04485239	      0.08828447
      0.91300926	      0.14601826	      0.15341356	      0.04481471	      0.08836466
      0.91323406	      0.14593899	      0.15338093	      0.04477695	      0.08844498
      0.91345887	      0.14585954	      0.15334824	      0.04473911	      0.08852542
      0.91368368	      0.14577993	      0.15331550	      0.04470118	      0.08860599
      0.91390848	      0.14570014	      0.15328269	      0.04466317	      0.08868670
      0.91413329	      0.14562018	      0.15324983	      0.04462507	      0.08876753
      0.91435810	      0.14554005	      0.15321691	      0.04458689	      0.08884849
      0.91458290	      0.14545974	      0.15318394	      0.04454863	      0.08892958
      0.91480771	      0.14537925	      0.15315090	      0.04451028	      0.08901080
      0.91503252	      0.14529858	      0.15311780	      0.04447184	      0.08909214
      0.91525732	      0.14521774	      0.15308464	      0.04443331	      0.08917362
      0.91548213	      0.14513672	      0.15305143	      0.04439470	      0.08925523
      0.91570694	      0.14505552	      0.15301815	      0.04435600	      0.08933697
      0.91593174	      0.14497414	      0.15298481	      0.04431721	      0.08941884
      0.91615655	      0.14489257	      0.15295141	      0.04427834	      0.08950084
      0.91638136	      0.14481082	      0.15291795	      0.04423937	      0.08958297
      0.91660616	      0.14472889	      0.15288442	      0.04420031	      0.08966523
      0.91683097	      0.14464677	      0.15285083	      0.04416116	      0.08974762
      0.91705578	      0.14456447	      0.15281718	      0.04412193	      0.08983014
      0.91728058	      0.14448198	      0.15278347	      0.04408260	      0.08991280
      0.91750539	      0.14439929	      0.15274969	      0.04404317	      0.08999558
      0.91773019	      0.14431642	      0.15271585	      0.04400366	      0.09007850
      0.91795500	      0.14423336	      0.15268195	      0.04396405	      0.09016155
      0.91817981	      0.14415011	      0.15264798	      0.04392434	      0.09024473
      0.91840461	      0.14406666	      0.15261394	      0.04388454	      0.09032804
      0.91862942	      0.14398303	      0.15257984	      0.04384465	      0.09041148
      0.91885423	      0.14389919	      0.15254568	      0.04380466	      0.09049506
      0.91907903	      0.14381516	      0.15251144	      0.04376457	      0.09057877
      0.91930384	      0.14373093	      0.15247714	      0.04372438	      0.09066261
      0.91952865	      0.14364650	      0.15244278	      0.04368410	      0.09074658
      0.91975345	      0.14356188	      0.15240834	      0.04364371	      0.09083069
      0.91997826	      0.14347705	      0.15237384	      0.04360323	      0.09091493
      0.92020307	      0.14339202	      0.15233927	      0.04356265	      0.09099930
      0.92042787	      0.14330678	      0.15230463	      0.04352196	      0.09108380
      0.92065268	      0.14322135	      0.15226992	      0.04348117	      0.09116844
      0.92087749	      0.14313570	      0.15223514	      0.04344028	      0.09125322
      0.92110229	      0.14304985	      0.15220029	      0.04339928	      0.09133812
      0.92132710	      0.14296379	      0.15216537	      0.04335818	      0.09142316
      0.92155191	      0.14287752	      0.15213037	      0.04331697	      0.09150834
      0.92177671	      0.14279104	      0.15209531	      0.04327565	      0.09159364
      0.92200152	      0.14270435	      0.15206018	      0.04323423	      0.09167909
      0.92222633	      0.14261744	      0.15202497	      0.04319269	      0.09176466
      0.92245113	      0.14253032	      0.15198969	      0.04315104	      0.09185037
      0.92267594	      0.14244299	      0.15195433	      0.04310929	      0.09193622
      0.92290074	      0.14235543	      0.15191890	      0.04306741	      0.09202220
      0.92312555	      0.14226766	      0.15188340	      0.04302542	      0.09210832
      0.92335036	      0.14217967	      0.15184782	      0.04298332	      0.09219457
      0.92357516	      0.14209145	      0.15181217	      0.04294109	      0.09228096
      0.92377745	      0.14201188	      0.15178003	      0.04290300	      0.09235880
      0.92397973	      0.14193214	      0.15174782	      0.04286481	      0.09243676
      0.92418201	      0.14185221	      0.15171555	      0.04282652	      0.09251482
      0.92438429	      0.14177209	      0.15168322	      0.04278813	      0.09259300
      0.92458657	      0.14169179	      0.15165082	      0.04274963	      0.09267128
      0.92478885	      0.14161131	      0.15161836	      0.04271104	      0.09274968
      0.92499113	      0.14153064	      0.15158584	      0.04267234	      0.09282819
      0.92519341	      0.14144978	      0.15155325	      0.04263353	      0.09290680
      0.92539569	      0.14136873	      0.15152060	      0.04259462	      0.09298553
      0.92559797	      0.14128749	      0.15148788	      0.04255560	      0.09306437
      0.92580025	      0.14120606	      0.15145510	      0.04251648	      0.09314332
      0.92600253	      0.14112444	      0.15142226	      0.04247724	      0.09322238
      0.92620482	      0.14104262	      0.15138934	      0.04243789	      0.09330155
      0.92640710	      0.14096061	      0.15135636	      0.04239843	      0.09338083
      0.92660938	      0.14087841	      0.15132331	      0.04235885	      0.09346022
      0.92681166	      0.14079600	      0.15129020	      0.04231916	      0.09353972
      0.92701394	      0.14071340	      0.15125702	      0.04227935	      0.09361934
      0.92721622	      0.14063060	      0.15122377	      0.04223942	      0.09369906
      0.92741850	      0.14054760	      0.15119045	      0.04219937	      0.09377890
      0.92762078	      0.14046439	      0.15115706	      0.04215920	      0.09385885
      0.92782306	      0.14038099	      0.15112360	      0.04211891	      0.09393891
      0.92802534	      0.14029738	      0.15109007	      0.04207850	      0.09401908
      0.92822762	      0.14021356	      0.15105647	      0.04203796	      0.09409936
      0.92842991	      0.14012954	      0.15102280	      0.04199730	      0.09417976
      0.92863219	      0.14004530	      0.15098906	      0.04195651	      0.09426027
      0.92883447	      0.13996086	      0.15095525	      0.04191559	      0.09434089
      0.92903675	      0.13987621	      0.15092136	      0.04187454	      0.09442162
      0.92923903	      0.13979135	      0.15088740	      0.04183336	      0.09450247
      0.92944131	      0.13970627	      0.15085337	      0.04179205	      0.09458342
      0.92964359	      0.13962098	      0.15081926	      0.04175061	      0.09466449
      0.92984587	      0.13953547	      0.15078508	      0.04170904	      0.09474567
      0.93004815	      0.13944975	      0.15075083	      0.04166733	      0.09482697
      0.93025043	      0.13936381	      0.15071650	      0.04162549	      0.09490838
      0.93045271	      0.13927764	      0.15068209	      0.04158351	      0.09498990
      0.93065499	      0.13919126	      0.15064760	      0.04154139	      0.09507153
      0.93085728	      0.13910465	      0.15061304	      0.04149913	      0.09515328
      0.93105956	      0.13901782	      0.15057841	      0.04145674	      0.09523514
      0.93126184	      0.13893076	      0.15054369	      0.04141420	      0.09531711
      0.93146412	      0.13884347	      0.15050890	      0.04137152	      0.09539919
      0.93166640	      0.13875596	      0.15047402	      0.04132870	      0.09548139
      0.93186868	      0.13866822	      0.15043907	      0.04128574	      0.09556371
      0.93207096	      0.13858024	      0.15040404	      0.04124263	      0.09564613
      0.93227324	      0.13849203	      0.15036892	      0.04119938	      0.09572867
      0.93247552	      0.13840358	      0.15033373	      0.04115599	      0.09581133
      0.93267780	      0.13831490	      0.15029845	      0.04111245	      0.09589409
      0.93288008	      0.13822599	      0.15026309	      0.04106876	      0.09597698
      0.93308237	      0.13813683	      0.15022764	      0.04102492	      0.09605997
      0.93328465	      0.13804743	      0.15019212	      0.04098093	      0.09614308
      0.93348693	      0.13795779	      0.15015650	      0.04093680	      0.09622630
      0.93368921	      0.13786790	      0.15012081	      0.04089251	      0.09630964
      0.93389149	      0.13777777	      0.15008502	      0.04084807	      0.09639309
      0.93409377	      0.13768739	      0.15004915	      0.04080349	      0.09647666
      0.93429605	      0.13759676	      0.15001320	      0.04075875	      0.09656033
      0.93449833	      0.13750588	      0.14997715	      0.04071385	      0.09664412
      0.93470061	      0.13741474	      0.14994102	      0.04066880	      0.09672801
      0.93488209	      0.13733276	      0.14990853	      0.04062826	      0.09680337
      0.93506357	      0.13725058	      0.14987597	      0.04058759	      0.09687881
      0.93524504	      0.13716819	      0.14984333	      0.04054679	      0.09695435
      0.93542652	      0.13708559	      0.14981062	      0.04050587	      0.09702997
      0.93560800	      0.13700278	      0.14977784	      0.04046482	      0.09710567
      0.93578947	      0.13691976	      0.14974498	      0.04042364	      0.09718146
      0.93597095	      0.13683652	      0.14971205	      0.04038234	      0.09725733
      0.93615243	      0.13675308	      0.14967904	      0.04034090	      0.09733329
      0.93633391	      0.13666941	      0.14964596	      0.04029934	      0.09740933
      0.93651538	      0.13658553	      0.14961280	      0.04025765	      0.09748546
      0.93669686	      0.13650143	      0.14957956	      0.04021582	      0.09756167
      0.93687834	      0.13641712	      0.14954625	      0.04017387	      0.09763796
      0.93705981	      0.13633258	      0.14951286	      0.04013178	      0.09771433
      0.93724129	      0.13624782	      0.14947939	      0.04008956	      0.09779079
      0.93742277	      0.13616283	      0.14944584	      0.04004721	      0.09786733
      0.93760425	      0.13607762	      0.14941221	      0.04000472	      0.09794396
      0.93778572	      0.13599218	      0.14937850	      0.03996210	      0.09802066
      0.93796720	      0.13590652	      0.14934471	      0.03991934	      0.09809745
      0.93814868	      0.13582062	      0.14931084	      0.03987644	      0.09817432
      0.93833015	      0.13573450	      0.14927689	      0.03983341	      0.09825127
      0.93851163	      0.13564814	      0.14924285	      0.03979024	      0.09832830
      0.93869311	      0.13556154	      0.14920873	      0.03974693	      0.09840542
      0.93887459	      0.13547471	      0.14917452	      0.03970347	      0.09848261
      0.93905606	      0.13538765	      0.14914024	      0.03965988	      0.09855989
      0.93923754	      0.13530034	      0.14910586	      0.03961614	      0.09863725
      0.93941902	      0.13521279	      0.14907140	      0.03957226	      0.09871469
      0.93960049	      0.13512500	      0.14903685	      0.03952823	      0.09879221
      0.93978197	      0.13503697	      0.14900222	      0.03948406	      0.09886982
      0.93996345	      0.13494869	      0.14896750	      0.03943974	      0.09894750
      0.94014493	      0.13486016	      0.14893268	      0.03939527	      0.09902527
      0.94030818	      0.13478031	      0.14890129	      0.03935514	      0.09909530
      0.94047144	      0.13470026	      0.14886982	      0.03931488	      0.09916539
      0.94063470	      0.13462000	      0.14883828	      0.03927450	      0.09923556
      0.94079796	      0.13453953	      0.14880667	      0.03923400	      0.09930578
      0.94096122	      0.13445886	      0.14877498	      0.03919337	      0.09937608
      0.94112448	      0.13437798	      0.14874321	      0.03915262	      0.09944644
      0.94128774	      0.13429690	      0.14871137	      0.03911174	      0.09951687
      0.94145100	      0.13421560	      0.14867945	      0.03907073	      0.09958736
      0.94161426	      0.13413409	      0.14864745	      0.03902959	      0.09965792
      0.94177752	      0.13405236	      0.14861538	      0.03898832	      0.09972855
      0.94194078	      0.13397042	      0.14858323	      0.03894692	      0.09979924
      0.94210404	      0.13388827	      0.14855100	      0.03890539	      0.09987000
      0.94226730	      0.13380590	      0.14851869	      0.03886372	      0.09994083
      0.94243056	      0.13372331	      0.14848630	      0.03882192	      0.10001173
      0.94259382	      0.13364050	      0.14845382	      0.03877998	      0.10008269
      0.94275708	      0.13355746	      0.14842127	      0.03873791	      0.10015373
      0.94292034	      0.13347421	      0.14838863	      0.03869569	      0.10022483
      0.94308360	      0.13339073	      0.14835591	      0.03865334	      0.10029600
      0.94324686	      0.13330702	      0.14832311	      0.03861085	      0.10036723
      0.94341012	      0.13322309	      0.14829022	      0.03856822	      0.10043854
      0.94355596	      0.13314791	      0.14826077	      0.03853001	      0.10050230
      0.94370179	      0.13307256	      0.14823124	      0.03849169	      0.10056611
      0.94384763	      0.13299702	      0.14820165	      0.03845326	      0.10062998
      0.94399347	      0.13292129	      0.14817199	      0.03841471	      0.10069391
      0.94413930	      0.13284538	      0.14814226	      0.03837604	      0.10075789
      0.94428514	      0.13276928	      0.14811246	      0.03833725	      0.10082193
      0.94443098	      0.13269298	      0.14808259	      0.03829834	      0.10088603
      0.94457682	      0.13261650	      0.14805264	      0.03825932	      0.10095018
      0.94472265	      0.13253982	      0.14802262	      0.03822017	      0.10101439
      0.94486849	      0.13246295	      0.14799253	      0.03818090	      0.10107867
      0.94501433	      0.13238589	      0.14796236	      0.03814151	      0.10114300
      0.94516016	      0.13230863	      0.14793212	      0.03810200	      0.10120739
      0.94530600	      0.13223117	      0.14790180	      0.03806236	      0.10127184
      0.94545184	      0.13215352	      0.14787140	      0.03802260	      0.10133636
      0.94559767	      0.13207566	      0.14784093	      0.03798271	      0.10140093
      0.94574351	      0.13199760	      0.14781038	      0.03794270	      0.10146557
      0.94587386	      0.13192767	      0.14778301	      0.03790683	      0.10152339
      0.94600420	      0.13185757	      0.14775557	      0.03787086	      0.10158127
      0.94613455	      0.13178730	      0.14772807	      0.03783478	      0.10163919
      0.94626490	      0.13171687	      0.14770051	      0.03779861	      0.10169717
      0.94639524	      0.13164628	      0.14767288	      0.03776233	      0.10175520
      0.94652559	      0.13157552	      0.14764518	      0.03772594	      0.10181328
      0.94665594	      0.13150459	      0.14761742	      0.03768945	      0.10187142
      0.94678628	      0.13143349	      0.14758959	      0.03765286	      0.10192961
      0.94691663	      0.13136222	      0.14756169	      0.03761616	      0.10198785
      0.94704698	      0.13129078	      0.14753372	      0.03757936	      0.10204616
      0.94717732	      0.13121916	      0.14750569	      0.03754245	      0.10210451
      0.94730767	      0.13114738	      0.14747758	      0.03750544	      0.10216293
      0.94743802	      0.13107541	      0.14744941	      0.03746832	      0.10222140
      0.94756836	      0.13100328	      0.14742116	      0.03743110	      0.10227993
      0.94769871	      0.13093096	      0.14739284	      0.03739377	      0.10233852
      0.94782905	      0.13085847	      0.14736445	      0.03735633	      0.10239717
      0.94794564	      0.13079348	      0.14733899	      0.03732276	      0.10244968
      0.94806222	      0.13072834	      0.14731348	      0.03728910	      0.10250224
      0.94817880	      0.13066306	      0.14728790	      0.03725536	      0.10255485
      0.94829539	      0.13059763	      0.14726226	      0.03722153	      0.10260751
      0.94841197	      0.13053206	      0.14723657	      0.03718762	      0.10266023
      0.94852856	      0.13046633	      0.14721081	      0.03715363	      0.10271300
      0.94864514	      0.13040046	      0.14718498	      0.03711955	      0.10276582
      0.94876172	      0.13033443	      0.14715910	      0.03708539	      0.10281869
      0.94887831	      0.13026826	      0.14713315	      0.03705115	      0.10287162
      0.94899489	      0.13020193	      0.14710713	      0.03701682	      0.10292461
      0.94911147	      0.13013545	      0.14708105	      0.03698242	      0.10297765
      0.94922806	      0.13006881	      0.14705491	      0.03694794	      0.10303076
      0.94934464	      0.13000201	      0.14702870	      0.03691338	      0.10308392
      0.94946122	      0.12993506	      0.14700242	      0.03687874	      0.10313714
      0.94957781	      0.12986796	      0.14697607	      0.03684403	      0.10319042
      0.94969439	      0.12980069	      0.14694965	      0.03680924	      0.10324377
      0.94981097	      0.12973326	      0.14692316	      0.03677438	      0.10329718
      0.94992756	      0.12966567	      0.14689661	      0.03673945	      0.10335065
      0.95004414	      0.12959791	      0.14686998	      0.03670446	      0.10340419
      0.95016072	      0.12952999	      0.14684328	      0.03666940	      0.10345780
      0.95024780	      0.12947915	      0.14682328	      0.03664318	      0.10349789
      0.95033488	      0.12942822	      0.14680325	      0.03661692	      0.10353801
      0.95044326	      0.12936470	      0.14677826	      0.03658419	      0.10358801
      0.95055165	      0.12930102	      0.14675320	      0.03655143	      0.10363806
      0.95066003	      0.12923721	      0.14672808	      0.03651862	      0.10368819
      0.95076842	      0.12917324	      0.14670289	      0.03648578	      0.10373837
      0.95087681	      0.12910912	      0.14667763	      0.03645291	      0.10378862
      0.95098519	      0.12904485	      0.14665230	      0.03642002	      0.10383894
      0.95109358	      0.12898042	      0.14662691	      0.03638711	      0.10388933
      0.95120196	      0.12891585	      0.14660144	      0.03635420	      0.10393979
      0.95131035	      0.12885111	      0.14657590	      0.03632128	      0.10399032
      0.95141874	      0.12878622	      0.14655030	      0.03628838	      0.10404092
      0.95152712	      0.12872118	      0.14652461	      0.03625549	      0.10409159
      0.95163551	      0.12865597	      0.14649886	      0.03622263	      0.10414234
      0.95174389	      0.12859060	      0.14647303	      0.03618980	      0.10419317
      0.95185228	      0.12852506	      0.14644712	      0.03615703	      0.10424408
      0.95196066	      0.12845937	      0.14642114	      0.03612432	      0.10429506
      0.95206905	      0.12839350	      0.14639508	      0.03609167	      0.10434613
      0.95217744	      0.12832747	      0.14636894	      0.03605911	      0.10439728
      0.95228582	      0.12826127	      0.14634272	      0.03602662	      0.10444852
      0.95239421	      0.12819490	      0.14631642	      0.03599422	      0.10449984
      0.95250259	      0.12812835	      0.14629004	      0.03596191	      0.10455125
      0.95261098	      0.12806163	      0.14626358	      0.03592969	      0.10460275
      0.95271936	      0.12799473	      0.14623703	      0.03589756	      0.10465435
      0.95282775	      0.12792765	      0.14621040	      0.03586552	      0.10470603
      0.95293614	      0.12786040	      0.14618367	      0.03583357	      0.10475781
      0.95304452	      0.12779296	      0.14615687	      0.03580172	      0.10480969
      0.95315291	      0.12772533	      0.14612997	      0.03576995	      0.10486167
      0.95326129	      0.12765752	      0.14610298	      0.03573828	      0.10491375
      0.95336968	      0.12758951	      0.14607590	      0.03570670	      0.10496593
      0.95347807	      0.12752132	      0.14604873	      0.03567521	      0.10501821
      0.95358645	      0.12745293	      0.14602147	      0.03564382	      0.10507061
      0.95369484	      0.12738434	      0.14599410	      0.03561252	      0.10512311
      0.95380322	      0.12731556	      0.14596664	      0.03558131	      0.10517572
      0.95391161	      0.12724657	      0.14593909	      0.03555020	      0.10522844
      0.95401999	      0.12717738	      0.14591143	      0.03551919	      0.10528128
      0.95412838	      0.12710799	      0.14588367	      0.03548827	      0.10533424
      0.95423677	      0.12703838	      0.14585581	      0.03545744	      0.10538732
      0.95434515	      0.12696856	      0.14582785	      0.03542672	      0.10544052
      0.95445354	      0.12689853	      0.14579977	      0.03539609	      0.10549384
      0.95456192	      0.12682827	      0.14577159	      0.03536555	      0.10554729
      0.95463114	      0.12678330	      0.14575354	      0.03534611	      0.10558149
      0.95470035	      0.12673823	      0.14573545	      0.03532670	      0.10561575
      0.95504642	      0.12651149	      0.14564427	      0.03523027	      0.10578783
      0.95625245	      0.12570197	      0.14531690	      0.03490229	      0.10639873
      0.95745848	      0.12485980	      0.14497298	      0.03458733	      0.10702715
      0.95866452	      0.12398250	      0.14461065	      0.03428610	      0.10767150
      0.96000372	      0.12296575	      0.14418484	      0.03396854	      0.10840176
      0.96134292	      0.12190443	      0.14373263	      0.03366975	      0.10914194
      0.96251120	      0.12094332	      0.14331560	      0.03342517	      0.10979049
      0.96367948	      0.11995069	      0.14287697	      0.03319615	      0.11043670
      0.96484775	      0.11892785	      0.14241649	      0.03298316	      0.11107570
      0.96601603	      0.11787605	      0.14193418	      0.03278651	      0.11170265
      0.96718430	      0.11679665	      0.14143033	      0.03260630	      0.11231276
      0.96835258	      0.11569124	      0.14090546	      0.03244237	      0.11290137
      0.96977663	      0.11431163	      0.14023835	      0.03226390	      0.11358337
      0.96991904	      0.11417188	      0.14017005	      0.03224730	      0.11364916
      0.96999024	      0.11410189	      0.14013579	      0.03223908	      0.11368188
      0.97034625	      0.11375083	      0.13996346	      0.03219881	      0.11384370
      0.97036554	      0.11373176	      0.13995407	      0.03219666	      0.11385238
      0.97046200	      0.11363631	      0.13990706	      0.03218600	      0.11389566
      0.97047200	      0.11362640	      0.13990217	      0.03218490	      0.11390013
      0.97048200	      0.11361650	      0.13989729	      0.03218380	      0.11390460
      0.97049200	      0.11360659	      0.13989241	      0.03218271	      0.11390907
      0.97050200	      0.11359668	      0.13988752	      0.03218161	      0.11391354
      0.97051200	      0.11358677	      0.13988264	      0.03218051	      0.11391800
      0.97052200	      0.11357686	      0.13987775	      0.03217942	      0.11392246
      0.97053200	      0.11356695	      0.13987286	      0.03217833	      0.11392692
      0.97054200	      0.11355704	      0.13986797	      0.03217723	      0.11393138
      0.97055200	      0.11354712	      0.13986307	      0.03217614	      0.11393583
      0.97056200	      0.11353721	      0.13985818	      0.03217505	      0.11394029
      0.97057200	      0.11352729	      0.13985329	      0.03217396	      0.11394474
      0.97058200	      0.11351737	      0.13984839	      0.03217288	      0.11394918
      0.97059200	      0.11350745	      0.13984349	      0.03217179	      0.11395363
      0.97060200	      0.11349753	      0.13983859	      0.03217070	      0.11395807
      0.97061200	      0.11348761	      0.13983369	      0.03216962	      0.11396251
      0.97062200	      0.11347769	      0.13982879	      0.03216853	      0.11396694
      0.97063445	      0.11346533	      0.13982269	      0.03216719	      0.11397247
      0.97064445	      0.11345540	      0.13981778	      0.03216610	      0.11397690
      0.97065445	      0.11344547	      0.13981288	      0.03216502	      0.11398132
      0.97066445	      0.11343555	      0.13980797	      0.03216394	      0.11398575
      0.97067445	      0.11342562	      0.13980306	      0.03216287	      0.11399017
      0.97068445	      0.11341569	      0.13979815	      0.03216179	      0.11399459
      0.97069445	      0.11340576	      0.13979324	      0.03216071	      0.11399900
      0.97070445	      0.11339583	      0.13978833	      0.03215964	      0.11400342
      0.97071445	      0.11338590	      0.13978342	      0.03215856	      0.11400783
      0.97072445	      0.11337597	      0.13977851	      0.03215749	      0.11401223
      0.97073445	      0.11336604	      0.13977360	      0.03215642	      0.11401663
      0.97074445	      0.11335611	      0.13976868	      0.03215534	      0.11402103
      0.97075445	      0.11334618	      0.13976377	      0.03215427	      0.11402542
      0.97076445	      0.11333625	      0.13975885	      0.03215321	      0.11402981
      0.97077445	      0.11332632	      0.13975394	      0.03215214	      0.11403419
      0.97078445	      0.11331639	      0.13974902	      0.03215107	      0.11403857
      0.97079445	      0.11330647	      0.13974410	      0.03215000	      0.11404295
      0.97080445	      0.11329655	      0.13973919	      0.03214894	      0.11404731
      0.97081664	      0.11328446	      0.13973320	      0.03214764	      0.11405263
      0.97082883	      0.11327237	      0.13972720	      0.03214635	      0.11405793
      0.97084346	      0.11325787	      0.13972001	      0.03214479	      0.11406429
      0.97086106	      0.11324044	      0.13971136	      0.03214293	      0.11407191
      0.97087866	      0.11322303	      0.13970272	      0.03214107	      0.11407951
      0.97089420	      0.11320766	      0.13969509	      0.03213943	      0.11408620
      0.97090974	      0.11319231	      0.13968746	      0.03213779	      0.11409286
      0.97092528	      0.11317698	      0.13967984	      0.03213615	      0.11409950
      0.97094083	      0.11316167	      0.13967222	      0.03213452	      0.11410612
      0.97095637	      0.11314638	      0.13966461	      0.03213288	      0.11411270
      0.97097191	      0.11313111	      0.13965700	      0.03213125	      0.11411926
      0.97098745	      0.11311587	      0.13964940	      0.03212963	      0.11412578
      0.97100299	      0.11310065	      0.13964181	      0.03212800	      0.11413228
      0.97101853	      0.11308547	      0.13963423	      0.03212638	      0.11413874
      0.97103408	      0.11307031	      0.13962666	      0.03212476	      0.11414516
      0.97104962	      0.11305518	      0.13961909	      0.03212315	      0.11415155
      0.97106516	      0.11304009	      0.13961154	      0.03212153	      0.11415790
      0.97108070	      0.11302503	      0.13960399	      0.03211992	      0.11416422
      0.97109624	      0.11301001	      0.13959646	      0.03211831	      0.11417049
      0.97111178	      0.11299503	      0.13958894	      0.03211670	      0.11417672
      0.97112732	      0.11298008	      0.13958143	      0.03211510	      0.11418291
      0.97114287	      0.11296517	      0.13957394	      0.03211349	      0.11418906
      0.97115841	      0.11295030	      0.13956646	      0.03211189	      0.11419517
      0.97117395	      0.11293548	      0.13955899	      0.03211030	      0.11420123
      0.97118949	      0.11292069	      0.13955153	      0.03210870	      0.11420725
      0.97120503	      0.11290595	      0.13954409	      0.03210711	      0.11421323
      0.97122057	      0.11289125	      0.13953666	      0.03210552	      0.11421916
      0.97123612	      0.11287660	      0.13952924	      0.03210393	      0.11422505
      0.97125166	      0.11286199	      0.13952184	      0.03210235	      0.11423089
      0.97126720	      0.11284742	      0.13951445	      0.03210076	      0.11423668
      0.97128274	      0.11283290	      0.13950708	      0.03209918	      0.11424243
      0.97129828	      0.11281842	      0.13949973	      0.03209760	      0.11424813
      0.97131382	      0.11280399	      0.13949239	      0.03209603	      0.11425379
      0.97132936	      0.11278961	      0.13948506	      0.03209445	      0.11425940
      0.97134491	      0.11277527	      0.13947775	      0.03209288	      0.11426497
      0.97136378	      0.11275792	      0.13946889	      0.03209098	      0.11427167
      0.97138265	      0.11274064	      0.13946006	      0.03208908	      0.11427829
      0.97140152	      0.11272343	      0.13945125	      0.03208718	      0.11428485
      0.97142039	      0.11270629	      0.13944246	      0.03208528	      0.11429135
      0.97143926	      0.11268922	      0.13943369	      0.03208339	      0.11429778
      0.97145813	      0.11267221	      0.13942495	      0.03208151	      0.11430414
      0.97147700	      0.11265527	      0.13941623	      0.03207962	      0.11431043
      0.97150035	      0.11263440	      0.13940547	      0.03207730	      0.11431813
      0.97152370	      0.11261364	      0.13939475	      0.03207498	      0.11432572
      0.97154705	      0.11259298	      0.13938406	      0.03207266	      0.11433322
      0.97157040	      0.11257242	      0.13937341	      0.03207035	      0.11434061
      0.97159868	      0.11254766	      0.13936056	      0.03206756	      0.11434944
      0.97162696	      0.11252305	      0.13934776	      0.03206478	      0.11435812
      0.97165524	      0.11249858	      0.13933501	      0.03206200	      0.11436667
      0.97168352	      0.11247427	      0.13932231	      0.03205923	      0.11437507
      0.97171795	      0.11244486	      0.13930692	      0.03205587	      0.11438511
      0.97175239	      0.11241566	      0.13929160	      0.03205253	      0.11439495
      0.97178682	      0.11238668	      0.13927636	      0.03204919	      0.11440459
      0.97182125	      0.11235791	      0.13926120	      0.03204586	      0.11441403
      0.97186361	      0.11232280	      0.13924264	      0.03204179	      0.11442538
      0.97190597	      0.11228800	      0.13922420	      0.03203773	      0.11443644
      0.97194833	      0.11225351	      0.13920587	      0.03203369	      0.11444722
      0.97199069	      0.11221933	      0.13918766	      0.03202966	      0.11445772
      0.97204442	      0.11217641	      0.13916471	      0.03202458	      0.11447064
      0.97209815	      0.11213396	      0.13914194	      0.03201953	      0.11448313
      0.97215188	      0.11209199	      0.13911935	      0.03201450	      0.11449520
      0.97221744	      0.11204141	      0.13909201	      0.03200840	      0.11450937
      0.97228300	      0.11199151	      0.13906494	      0.03200234	      0.11452295
      0.97234856	      0.11194229	      0.13903811	      0.03199632	      0.11453594
      0.97243274	      0.11188006	      0.13900404	      0.03198865	      0.11455180
      0.97251692	      0.11181892	      0.13897038	      0.03198104	      0.11456676
      0.97260110	      0.11175884	      0.13893713	      0.03197349	      0.11458086
      0.97270905	      0.11168331	      0.13889506	      0.03196390	      0.11459772
      0.97281701	      0.11160947	      0.13885365	      0.03195442	      0.11461328
      0.97292497	      0.11153728	      0.13881286	      0.03194504	      0.11462758
      0.97303293	      0.11146672	      0.13877270	      0.03193575	      0.11464070
      0.97316462	      0.11138278	      0.13872454	      0.03192456	      0.11465517
      0.97329632	      0.11130114	      0.13867728	      0.03191351	      0.11466805
      0.97342802	      0.11122174	      0.13863089	      0.03190261	      0.11467944
      0.97355972	      0.11114451	      0.13858536	      0.03189184	      0.11468943
      0.97372644	      0.11104975	      0.13852893	      0.03187842	      0.11470023
      0.97389316	      0.11095823	      0.13847381	      0.03186521	      0.11470911
      0.97411526	      0.11084108	      0.13840237	      0.03184795	      0.11471829
      0.97429836	      0.11074840	      0.13834511	      0.03183400	      0.11472384
      0.97448146	      0.11065906	      0.13828930	      0.03182030	      0.11472777
      0.97466456	      0.11057289	      0.13823490	      0.03180685	      0.11473025
      0.97484766	      0.11048975	      0.13818186	      0.03179363	      0.11473141
      0.97503076	      0.11040952	      0.13813014	      0.03178064	      0.11473132
      0.97528524	      0.11030260	      0.13806039	      0.03176297	      0.11472928
      0.97547118	      0.11022773	      0.13801093	      0.03175033	      0.11472646
      0.97565712	      0.11015549	      0.13796272	      0.03173792	      0.11472259
      0.97584307	      0.11008579	      0.13791571	      0.03172572	      0.11471773
      0.97602901	      0.11001856	      0.13786986	      0.03171373	      0.11471194
      0.97621495	      0.10995371	      0.13782516	      0.03170196	      0.11470526
      0.97640090	      0.10989115	      0.13778155	      0.03169039	      0.11469775
      0.97658684	      0.10983081	      0.13773902	      0.03167901	      0.11468946
      0.97677278	      0.10977259	      0.13769752	      0.03166784	      0.11468044
      0.97695872	      0.10971642	      0.13765705	      0.03165685	      0.11467074
      0.97714467	      0.10966222	      0.13761756	      0.03164605	      0.11466040
      0.97736849	      0.10959946	      0.13757129	      0.03163329	      0.11464717
      0.97759231	      0.10953928	      0.13752637	      0.03162079	      0.11463317
      0.97791408	      0.10945702	      0.13746406	      0.03160325	      0.11461185
      0.97815870	      0.10939762	      0.13741842	      0.03159025	      0.11459481
      0.97840332	      0.10934076	      0.13737422	      0.03157753	      0.11457715
      0.97864793	      0.10928628	      0.13733140	      0.03156507	      0.11455897
      0.97886701	      0.10923939	      0.13729419	      0.03155414	      0.11454230
      0.97908610	      0.10919419	      0.13725803	      0.03154341	      0.11452534
      0.97930518	      0.10915059	      0.13722288	      0.03153288	      0.11450812
      0.97952426	      0.10910851	      0.13718872	      0.03152254	      0.11449070
      0.97974334	      0.10906786	      0.13715551	      0.03151240	      0.11447311
      0.97996242	      0.10902857	      0.13712323	      0.03150243	      0.11445540
      0.98018150	      0.10899057	      0.13709186	      0.03149264	      0.11443760
      0.98027731	      0.10897434	      0.13707842	      0.03148842	      0.11442979
      0.98036868	      0.10895908	      0.13706575	      0.03148442	      0.11442234
      0.98046005	      0.10894401	      0.13705323	      0.03148045	      0.11441487
      0.98053774	      0.10893136	      0.13704271	      0.03147710	      0.11440852
      0.98061543	      0.10891885	      0.13703228	      0.03147377	      0.11440216
      0.98068200	      0.10890824	      0.13702344	      0.03147093	      0.11439671
      0.98074858	      0.10889773	      0.13701466	      0.03146810	      0.11439126
      0.98081515	      0.10888732	      0.13700597	      0.03146529	      0.11438581
      0.98087507	      0.10887804	      0.13699820	      0.03146278	      0.11438090
      0.98093498	      0.10886883	      0.13699050	      0.03146028	      0.11437599
      0.98099489	      0.10885970	      0.13698286	      0.03145779	      0.11437108
      0.98105481	      0.10885064	      0.13697527	      0.03145531	      0.11436617
      0.98111472	      0.10884166	      0.13696774	      0.03145284	      0.11436125
      0.98117463	      0.10883275	      0.13696028	      0.03145038	      0.11435634
      0.98122848	      0.10882480	      0.13695361	      0.03144819	      0.11435193
      0.98128233	      0.10881692	      0.13694700	      0.03144600	      0.11434751
      0.98133618	      0.10880909	      0.13694043	      0.03144382	      0.11434310
      0.98139002	      0.10880132	      0.13693390	      0.03144165	      0.11433868
      0.98144387	      0.10879360	      0.13692742	      0.03143949	      0.11433427
      0.98149772	      0.10878594	      0.13692099	      0.03143734	      0.11432985
      0.98155156	      0.10877834	      0.13691460	      0.03143519	      0.11432544
      0.98160541	      0.10877079	      0.13690825	      0.03143306	      0.11432102
      0.98165926	      0.10876329	      0.13690195	      0.03143094	      0.11431660
      0.98171310	      0.10875584	      0.13689569	      0.03142882	      0.11431219
      0.98176695	      0.10874845	      0.13688948	      0.03142671	      0.11430777
      0.98182080	      0.10874111	      0.13688331	      0.03142461	      0.11430336
      0.98187465	      0.10873383	      0.13687718	      0.03142252	      0.11429894
      0.98192849	      0.10872659	      0.13687110	      0.03142044	      0.11429453
      0.98198234	      0.10871941	      0.13686505	      0.03141837	      0.11429011
      0.98203619	      0.10871227	      0.13685905	      0.03141630	      0.11428570
      0.98209003	      0.10870518	      0.13685309	      0.03141425	      0.11428128
      0.98214388	      0.10869815	      0.13684717	      0.03141220	      0.11427687
      0.98219773	      0.10869116	      0.13684130	      0.03141016	      0.11427245
      0.98225157	      0.10868422	      0.13683546	      0.03140813	      0.11426804
      0.98230542	      0.10867733	      0.13682967	      0.03140611	      0.11426362
      0.98235927	      0.10867049	      0.13682391	      0.03140409	      0.11425921
      0.98241312	      0.10866369	      0.13681820	      0.03140208	      0.11425479
      0.98246696	      0.10865694	      0.13681252	      0.03140008	      0.11425038
      0.98252081	      0.10865023	      0.13680689	      0.03139809	      0.11424596
      0.98257466	      0.10864358	      0.13680129	      0.03139611	      0.11424155
      0.98262850	      0.10863696	      0.13679573	      0.03139414	      0.11423713
      0.98268235	      0.10863040	      0.13679021	      0.03139217	      0.11423272
      0.98273620	      0.10862388	      0.13678473	      0.03139021	      0.11422830
      0.98279004	      0.10861740	      0.13677929	      0.03138826	      0.11422389
      0.98284389	      0.10861096	      0.13677389	      0.03138631	      0.11421947
      0.98289774	      0.10860458	      0.13676852	      0.03138438	      0.11421506
      0.98295159	      0.10859823	      0.13676319	      0.03138245	      0.11421064
      0.98300543	      0.10859193	      0.13675789	      0.03138053	      0.11420623
      0.98305928	      0.10858567	      0.13675264	      0.03137861	      0.11420181
      0.98311313	      0.10857945	      0.13674742	      0.03137671	      0.11419740
      0.98316697	      0.10857328	      0.13674223	      0.03137481	      0.11419298
      0.98322082	      0.10856714	      0.13673708	      0.03137292	      0.11418857
      0.98327467	      0.10856105	      0.13673197	      0.03137103	      0.11418415
      0.98332851	      0.10855500	      0.13672689	      0.03136916	      0.11417974
      0.98338236	      0.10854900	      0.13672185	      0.03136729	      0.11417532
      0.98343621	      0.10854303	      0.13671684	      0.03136543	      0.11417090
      0.98349006	      0.10853710	      0.13671187	      0.03136357	      0.11416649
      0.98354390	      0.10853122	      0.13670693	      0.03136172	      0.11416207
      0.98359775	      0.10852537	      0.13670202	      0.03135988	      0.11415766
      0.98365160	      0.10851957	      0.13669715	      0.03135805	      0.11415324
      0.98370544	      0.10851380	      0.13669231	      0.03135622	      0.11414883
      0.98377119	      0.10850681	      0.13668645	      0.03135400	      0.11414344
      0.98383693	      0.10849989	      0.13668063	      0.03135179	      0.11413805
      0.98390267	      0.10849302	      0.13667487	      0.03134959	      0.11413266
      0.98396841	      0.10848620	      0.13666915	      0.03134740	      0.11412727
      0.98405218	      0.10847761	      0.13666193	      0.03134462	      0.11412040
      0.98413595	      0.10846910	      0.13665478	      0.03134186	      0.11411353
      0.98422011	      0.10846065	      0.13664768	      0.03133911	      0.11410663
      0.98430426	      0.10845229	      0.13664065	      0.03133637	      0.11409973
      0.98437645	      0.10844519	      0.13663467	      0.03133403	      0.11409381
      0.98444864	      0.10843815	      0.13662876	      0.03133170	      0.11408789
      0.98452082	      0.10843118	      0.13662289	      0.03132939	      0.11408197
      0.98458438	      0.10842510	      0.13661776	      0.03132736	      0.11407676
      0.98464794	      0.10841907	      0.13661268	      0.03132534	      0.11407155
      0.98471149	      0.10841308	      0.13660763	      0.03132333	      0.11406634
      0.98477505	      0.10840715	      0.13660262	      0.03132132	      0.11406113
      0.98483861	      0.10840126	      0.13659765	      0.03131933	      0.11405592
      0.98490216	      0.10839542	      0.13659272	      0.03131735	      0.11405071
      0.98495920	      0.10839022	      0.13658832	      0.03131557	      0.11404603
      0.98501624	      0.10838506	      0.13658396	      0.03131380	      0.11404135
      0.98507327	      0.10837994	      0.13657962	      0.03131204	      0.11403668
      0.98513031	      0.10837486	      0.13657531	      0.03131029	      0.11403200
      0.98518734	      0.10836981	      0.13657103	      0.03130854	      0.11402732
      0.98524438	      0.10836480	      0.13656678	      0.03130680	      0.11402265
      0.98530142	      0.10835983	      0.13656255	      0.03130507	      0.11401797
      0.98535845	      0.10835489	      0.13655835	      0.03130334	      0.11401329
      0.98541549	      0.10834999	      0.13655418	      0.03130162	      0.11400862
      0.98547253	      0.10834512	      0.13655003	      0.03129990	      0.11400394
      0.98552956	      0.10834029	      0.13654591	      0.03129820	      0.11399927
      0.98558660	      0.10833550	      0.13654182	      0.03129649	      0.11399459
      0.98564364	      0.10833074	      0.13653775	      0.03129480	      0.11398991
      0.98570067	      0.10832602	      0.13653371	      0.03129311	      0.11398524
      0.98575771	      0.10832133	      0.13652969	      0.03129143	      0.11398056
      0.98581475	      0.10831667	      0.13652569	      0.03128975	      0.11397588
      0.98587178	      0.10831205	      0.13652172	      0.03128808	      0.11397121
      0.98592882	      0.10830746	      0.13651778	      0.03128642	      0.11396653
      0.98598586	      0.10830291	      0.13651385	      0.03128476	      0.11396185
      0.98604289	      0.10829839	      0.13650995	      0.03128311	      0.11395718
      0.98609993	      0.10829390	      0.13650608	      0.03128146	      0.11395250
      0.98615697	      0.10828944	      0.13650222	      0.03127982	      0.11394782
      0.98621400	      0.10828501	      0.13649839	      0.03127819	      0.11394315
      0.98627104	      0.10828062	      0.13649458	      0.03127656	      0.11393847
      0.98632808	      0.10827626	      0.13649079	      0.03127494	      0.11393379
      0.98638511	      0.10827193	      0.13648702	      0.03127333	      0.11392912
      0.98644215	      0.10826763	      0.13648328	      0.03127172	      0.11392444
      0.98649919	      0.10826336	      0.13647955	      0.03127011	      0.11391977
      0.98655622	      0.10825912	      0.13647584	      0.03126851	      0.11391509
      0.98661326	      0.10825491	      0.13647216	      0.03126692	      0.11391041
      0.98667030	      0.10825073	      0.13646849	      0.03126533	      0.11390574
      0.98672733	      0.10824658	      0.13646484	      0.03126375	      0.11390106
      0.98678437	      0.10824246	      0.13646122	      0.03126218	      0.11389638
      0.98684141	      0.10823837	      0.13645761	      0.03126061	      0.11389171
      0.98689844	      0.10823431	      0.13645402	      0.03125904	      0.11388703
      0.98695548	      0.10823027	      0.13645045	      0.03125749	      0.11388235
      0.98701252	      0.10822626	      0.13644689	      0.03125593	      0.11387768
      0.98706955	      0.10822228	      0.13644336	      0.03125439	      0.11387300
      0.98712659	      0.10821833	      0.13643984	      0.03125284	      0.11386832
      0.98718362	      0.10821440	      0.13643634	      0.03125131	      0.11386365
      0.98724066	      0.10821050	      0.13643285	      0.03124978	      0.11385897
      0.98729770	      0.10820663	      0.13642939	      0.03124825	      0.11385430
      0.98735473	      0.10820278	      0.13642594	      0.03124673	      0.11384962
      0.98741177	      0.10819896	      0.13642250	      0.03124522	      0.11384494
      0.98746881	      0.10819516	      0.13641908	      0.03124371	      0.11384027
      0.98752584	      0.10819139	      0.13641568	      0.03124220	      0.11383559
      0.98758288	      0.10818765	      0.13641229	      0.03124070	      0.11383091
      0.98763992	      0.10818392	      0.13640892	      0.03123921	      0.11382624
      0.98769695	      0.10818023	      0.13640557	      0.03123772	      0.11382156
      0.98775399	      0.10817655	      0.13640223	      0.03123624	      0.11381688
      0.98781103	      0.10817290	      0.13639890	      0.03123476	      0.11381221
      0.98786806	      0.10816928	      0.13639559	      0.03123328	      0.11380753
      0.98792510	      0.10816568	      0.13639229	      0.03123182	      0.11380286
      0.98798214	      0.10816210	      0.13638900	      0.03123035	      0.11379818
      0.98803917	      0.10815854	      0.13638573	      0.03122890	      0.11379350
      0.98809621	      0.10815501	      0.13638248	      0.03122744	      0.11378883
      0.98815325	      0.10815149	      0.13637923	      0.03122599	      0.11378415
      0.98821028	      0.10814800	      0.13637600	      0.03122455	      0.11377947
      0.98827878	      0.10814384	      0.13637214	      0.03122282	      0.11377386
      0.98834728	      0.10813971	      0.13636830	      0.03122110	      0.11376824
      0.98841577	      0.10813561	      0.13636447	      0.03121939	      0.11376263
      0.98848427	      0.10813154	      0.13636067	      0.03121768	      0.11375701
      0.98855277	      0.10812750	      0.13635688	      0.03121599	      0.11375139
      0.98862127	      0.10812349	      0.13635310	      0.03121429	      0.11374578
      0.98868976	      0.10811950	      0.13634935	      0.03121261	      0.11374016
      0.98875826	      0.10811555	      0.13634561	      0.03121093	      0.11373455
      0.98882676	      0.10811162	      0.13634188	      0.03120926	      0.11372893
      0.98889526	      0.10810772	      0.13633818	      0.03120759	      0.11372331
      0.98896375	      0.10810385	      0.13633449	      0.03120593	      0.11371770
      0.98903225	      0.10810000	      0.13633081	      0.03120428	      0.11371208
      0.98910075	      0.10809619	      0.13632715	      0.03120264	      0.11370647
      0.98918307	      0.10809163	      0.13632277	      0.03120067	      0.11369972
      0.98926540	      0.10808711	      0.13631841	      0.03119871	      0.11369297
      0.98934773	      0.10808263	      0.13631407	      0.03119676	      0.11368622
      0.98943005	      0.10807819	      0.13630975	      0.03119482	      0.11367947
      0.98951238	      0.10807378	      0.13630546	      0.03119288	      0.11367272
      0.98959470	      0.10806940	      0.13630118	      0.03119096	      0.11366597
      0.98967703	      0.10806506	      0.13629692	      0.03118905	      0.11365922
      0.98975936	      0.10806076	      0.13629268	      0.03118714	      0.11365247
      0.98984168	      0.10805648	      0.13628846	      0.03118524	      0.11364572
      0.98994298	      0.10805127	      0.13628329	      0.03118292	      0.11363742
      0.99004427	      0.10804611	      0.13627815	      0.03118061	      0.11362911
      0.99014556	      0.10804099	      0.13627303	      0.03117832	      0.11362081
      0.99024685	      0.10803592	      0.13626794	      0.03117604	      0.11361250
      0.99034814	      0.10803090	      0.13626287	      0.03117377	      0.11360420
      0.99047155	      0.10802484	      0.13625674	      0.03117102	      0.11359408
      0.99059497	      0.10801885	      0.13625063	      0.03116829	      0.11358396
      0.99071838	      0.10801292	      0.13624457	      0.03116558	      0.11357385
      0.99087559	      0.10800545	      0.13623688	      0.03116215	      0.11356096
      0.99103280	      0.10799809	      0.13622926	      0.03115875	      0.11354807
      0.99119558	      0.10799057	      0.13622141	      0.03115526	      0.11353472
      0.99135837	      0.10798315	      0.13621362	      0.03115181	      0.11352138
      0.99150402	      0.10797659	      0.13620670	      0.03114874	      0.11350944
      0.99164968	      0.10797011	      0.13619981	      0.03114569	      0.11349749
      0.99179534	      0.10796371	      0.13619297	      0.03114267	      0.11348555
      0.99194099	      0.10795737	      0.13618616	      0.03113967	      0.11347361
      0.99208665	      0.10795112	      0.13617939	      0.03113670	      0.11346167
      0.99223231	      0.10794493	      0.13617266	      0.03113374	      0.11344973
      0.99237796	      0.10793881	      0.13616597	      0.03113081	      0.11343779
      0.99252362	      0.10793276	      0.13615931	      0.03112790	      0.11342585
      0.99266928	      0.10792678	      0.13615268	      0.03112502	      0.11341391
      0.99281493	      0.10792086	      0.13614609	      0.03112215	      0.11340197
      0.99296059	      0.10791500	      0.13613954	      0.03111931	      0.11339003
      0.99310625	      0.10790921	      0.13613302	      0.03111648	      0.11337808
      0.99325190	      0.10790348	      0.13612653	      0.03111368	      0.11336614
      0.99339756	      0.10789781	      0.13612007	      0.03111090	      0.11335420
      0.99354322	      0.10789220	      0.13611364	      0.03110813	      0.11334226
      0.99368887	      0.10788665	      0.13610725	      0.03110539	      0.11333033
      0.99383453	      0.10788116	      0.13610088	      0.03110267	      0.11331839
      0.99398019	      0.10787572	      0.13609455	      0.03109997	      0.11330647
      0.99412584	      0.10787034	      0.13608824	      0.03109728	      0.11329455
      0.99427150	      0.10786502	      0.13608197	      0.03109462	      0.11328264
      0.99441716	      0.10785975	      0.13607572	      0.03109197	      0.11327075
      0.99456281	      0.10785453	      0.13606950	      0.03108934	      0.11325889
      0.99470847	      0.10784936	      0.13606331	      0.03108673	      0.11324704
      0.99485413	      0.10784425	      0.13605715	      0.03108414	      0.11323523
      0.99499978	      0.10783919	      0.13605102	      0.03108157	      0.11322345
      0.99514544	      0.10783417	      0.13604491	      0.03107901	      0.11321172
      0.99532203	      0.10782816	      0.13603754	      0.03107594	      0.11319756
      0.99549862	      0.10782223	      0.13603021	      0.03107289	      0.11318349
      0.99567521	      0.10781636	      0.13602293	      0.03106986	      0.11316952
      0.99585180	      0.10781056	      0.13601568	      0.03106686	      0.11315566
      0.99602839	      0.10780483	      0.13600846	      0.03106389	      0.11314193
      0.99625195	      0.10779767	      0.13599939	      0.03106015	      0.11312476
      0.99647551	      0.10779062	      0.13599037	      0.03105646	      0.11310784
      0.99677460	      0.10778134	      0.13597840	      0.03105157	      0.11308566
      0.99700340	      0.10777437	      0.13596931	      0.03104788	      0.11306908
      0.99723220	      0.10776750	      0.13596029	      0.03104423	      0.11305285
      0.99746100	      0.10776073	      0.13595132	      0.03104061	      0.11303701
      0.99766176	      0.10775487	      0.13594350	      0.03103746	      0.11302344
      0.99786252	      0.10774909	      0.13593573	      0.03103435	      0.11301019
      0.99806329	      0.10774338	      0.13592800	      0.03103126	      0.11299728
      0.99826405	      0.10773775	      0.13592031	      0.03102819	      0.11298470
      0.99846481	      0.10773219	      0.13591267	      0.03102516	      0.11297246
      0.99866557	      0.10772670	      0.13590507	      0.03102214	      0.11296057
      0.99884404	      0.10772187	      0.13589835	      0.03101949	      0.11295030
      0.99902251	      0.10771710	      0.13589167	      0.03101685	      0.11294031
      0.99920097	      0.10771239	      0.13588502	      0.03101424	      0.11293059
      0.99937944	      0.10770772	      0.13587840	      0.03101164	      0.11292116
      0.99955790	      0.10770311	      0.13587182	      0.03100907	      0.11291200
      0.99973637	      0.10769855	      0.13586527	      0.03100651	      0.11290311
      0.99991484	      0.10769404	      0.13585875	      0.03100397	      0.11289450
      1.00009330	      0.10768958	      0.13585227	      0.03100145	      0.11288616
      1.00027177	      0.10768517	      0.13584581	      0.03099895	      0.11287808
      1.00045023	      0.10768081	      0.13583939	      0.03099646	      0.11287027
      1.00062870	      0.10767649	      0.13583301	      0.03099399	      0.11286272
      1.00080717	      0.10767223	      0.13582665	      0.03099155	      0.11285542
      1.00098563	      0.10766801	      0.13582033	      0.03098911	      0.11284837
      1.00116410	      0.10766383	      0.13581403	      0.03098670	      0.11284157
      1.00134256	      0.10765970	      0.13580777	      0.03098430	      0.11283501
      1.00152103	      0.10765561	      0.13580154	      0.03098192	      0.11282869
      1.00169950	      0.10765157	      0.13579534	      0.03097956	      0.11282260
      1.00187796	      0.10764758	      0.13578917	      0.03097721	      0.11281673
      1.00205643	      0.10764362	      0.13578304	      0.03097488	      0.11281109
      1.00223489	      0.10763971	      0.13577693	      0.03097257	      0.11280566
      1.00241336	      0.10763584	      0.13577085	      0.03097027	      0.11280044
      1.00259183	      0.10763201	      0.13576481	      0.03096798	      0.11279543
      1.00277029	      0.10762822	      0.13575879	      0.03096572	      0.11279062
      1.00294876	      0.10762447	      0.13575280	      0.03096346	      0.11278600
      1.00312722	      0.10762076	      0.13574684	      0.03096123	      0.11278158
      1.00330569	      0.10761709	      0.13574091	      0.03095900	      0.11277734
      1.00348416	      0.10761345	      0.13573502	      0.03095680	      0.11277328
      1.00366262	      0.10760986	      0.13572915	      0.03095460	      0.11276939
      1.00384109	      0.10760630	      0.13572330	      0.03095242	      0.11276568
      1.00401955	      0.10760278	      0.13571749	      0.03095026	      0.11276214
      1.00419802	      0.10759930	      0.13571171	      0.03094811	      0.11275875
      1.00437648	      0.10759585	      0.13570595	      0.03094597	      0.11275553
      1.00455495	      0.10759244	      0.13570023	      0.03094385	      0.11275245
      1.00473342	      0.10758906	      0.13569453	      0.03094174	      0.11274952
      1.00491188	      0.10758572	      0.13568886	      0.03093965	      0.11274674
      1.00509035	      0.10758241	      0.13568321	      0.03093757	      0.11274410
      1.00526881	      0.10757913	      0.13567760	      0.03093550	      0.11274159
      1.00544728	      0.10757589	      0.13567201	      0.03093344	      0.11273921
      1.00562575	      0.10757268	      0.13566645	      0.03093140	      0.11273696
      1.00580421	      0.10756950	      0.13566092	      0.03092937	      0.11273484
      1.00598268	      0.10756636	      0.13565541	      0.03092735	      0.11273283
      1.00616114	      0.10756324	      0.13564993	      0.03092535	      0.11273094
      1.00633961	      0.10756016	      0.13564448	      0.03092336	      0.11272916
      1.00651808	      0.10755711	      0.13563905	      0.03092138	      0.11272749
      1.00669654	      0.10755408	      0.13563365	      0.03091941	      0.11272593
      1.00687501	      0.10755109	      0.13562828	      0.03091746	      0.11272447
      1.00705347	      0.10754813	      0.13562293	      0.03091551	      0.11272310
      1.00723194	      0.10754519	      0.13561761	      0.03091358	      0.11272184
      1.00741041	      0.10754229	      0.13561231	      0.03091166	      0.11272066
      1.00758887	      0.10753941	      0.13560704	      0.03090975	      0.11271958
      1.00776734	      0.10753656	      0.13560180	      0.03090786	      0.11271858
      1.00794580	      0.10753374	      0.13559658	      0.03090597	      0.11271766
      1.00812427	      0.10753094	      0.13559138	      0.03090410	      0.11271683
      1.00830274	      0.10752817	      0.13558621	      0.03090223	      0.11271607
      1.00848120	      0.10752543	      0.13558107	      0.03090038	      0.11271539
      1.00865967	      0.10752272	      0.13557595	      0.03089854	      0.11271479
      1.00883813	      0.10752003	      0.13557086	      0.03089671	      0.11271425
      1.00901660	      0.10751736	      0.13556579	      0.03089489	      0.11271379
      1.00919507	      0.10751472	      0.13556074	      0.03089308	      0.11271338
      1.00937353	      0.10751211	      0.13555572	      0.03089128	      0.11271305
      1.00955200	      0.10750952	      0.13555072	      0.03088949	      0.11271277
      1.00973046	      0.10750695	      0.13554575	      0.03088771	      0.11271256
      1.00990893	      0.10750441	      0.13554080	      0.03088594	      0.11271240
      1.01008739	      0.10750189	      0.13553587	      0.03088419	      0.11271229
      1.01026586	      0.10749939	      0.13553097	      0.03088244	      0.11271225
      1.01044433	      0.10749692	      0.13552609	      0.03088070	      0.11271225
      1.01062279	      0.10749446	      0.13552124	      0.03087897	      0.11271230
      1.01080126	      0.10749204	      0.13551641	      0.03087725	      0.11271240
      1.01097972	      0.10748963	      0.13551160	      0.03087554	      0.11271255
      1.01115819	      0.10748724	      0.13550681	      0.03087384	      0.11271274
      1.01133666	      0.10748488	      0.13550205	      0.03087215	      0.11271297
      1.01151512	      0.10748254	      0.13549730	      0.03087047	      0.11271325
      1.01169359	      0.10748021	      0.13549259	      0.03086880	      0.11271357
      1.01187205	      0.10747791	      0.13548789	      0.03086713	      0.11271392
      1.01205052	      0.10747563	      0.13548322	      0.03086548	      0.11271432
      1.01222899	      0.10747337	      0.13547856	      0.03086383	      0.11271475
      1.01240745	      0.10747113	      0.13547393	      0.03086220	      0.11271521
      1.01258592	      0.10746890	      0.13546933	      0.03086057	      0.11271571
      1.01276438	      0.10746670	      0.13546474	      0.03085895	      0.11271624
      1.01294285	      0.10746452	      0.13546017	      0.03085734	      0.11271680
      1.01312132	      0.10746235	      0.13545563	      0.03085574	      0.11271739
      1.01329978	      0.10746020	      0.13545111	      0.03085415	      0.11271801
      1.01347825	      0.10745807	      0.13544661	      0.03085256	      0.11271866
      1.01365671	      0.10745596	      0.13544213	      0.03085099	      0.11271933
      1.01383518	      0.10745387	      0.13543767	      0.03084942	      0.11272003
      1.01401365	      0.10745179	      0.13543323	      0.03084786	      0.11272076
      1.01419211	      0.10744973	      0.13542881	      0.03084631	      0.11272150
      1.01437058	      0.10744769	      0.13542442	      0.03084476	      0.11272228
      1.01454904	      0.10744567	      0.13542004	      0.03084323	      0.11272307
      1.01472751	      0.10744366	      0.13541568	      0.03084170	      0.11272388
      1.01490598	      0.10744167	      0.13541135	      0.03084018	      0.11272472
      1.01508444	      0.10743969	      0.13540703	      0.03083867	      0.11272557
      1.01526291	      0.10743773	      0.13540274	      0.03083716	      0.11272645
      1.01544137	      0.10743579	      0.13539846	      0.03083567	      0.11272734
      1.01561984	      0.10743386	      0.13539421	      0.03083418	      0.11272825
      1.01579830	      0.10743195	      0.13538997	      0.03083269	      0.11272917
      1.01597677	      0.10743005	      0.13538575	      0.03083122	      0.11273011
      1.01615524	      0.10742817	      0.13538156	      0.03082975	      0.11273107
      1.01633370	      0.10742630	      0.13537738	      0.03082829	      0.11273204
      1.01651217	      0.10742445	      0.13537322	      0.03082684	      0.11273303
      1.01669063	      0.10742261	      0.13536908	      0.03082539	      0.11273403
      1.01686910	      0.10742079	      0.13536496	      0.03082396	      0.11273504
      1.01704757	      0.10741897	      0.13536086	      0.03082253	      0.11273607
      1.01722603	      0.10741718	      0.13535677	      0.03082110	      0.11273710
      1.01740450	      0.10741539	      0.13535271	      0.03081968	      0.11273815
      1.01758296	      0.10741363	      0.13534866	      0.03081827	      0.11273921
      1.01776143	      0.10741187	      0.13534464	      0.03081687	      0.11274028
      1.01793990	      0.10741013	      0.13534063	      0.03081547	      0.11274136
      1.01811836	      0.10740840	      0.13533663	      0.03081408	      0.11274245
      1.01829683	      0.10740668	      0.13533266	      0.03081270	      0.11274355
      1.01847529	      0.10740497	      0.13532871	      0.03081132	      0.11274466
      1.01865376	      0.10740328	      0.13532477	      0.03080995	      0.11274578
      1.01883223	      0.10740160	      0.13532085	      0.03080859	      0.11274690
      1.01901069	      0.10739994	      0.13531695	      0.03080723	      0.11274803
      1.01918916	      0.10739828	      0.13531306	      0.03080588	      0.11274917
      1.01936762	      0.10739664	      0.13530920	      0.03080453	      0.11275032
      1.01954609	      0.10739500	      0.13530535	      0.03080319	      0.11275147
      1.01972456	      0.10739338	      0.13530152	      0.03080186	      0.11275263
      1.01990302	      0.10739178	      0.13529770	      0.03080054	      0.11275380
      1.02008149	      0.10739018	      0.13529390	      0.03079922	      0.11275497
      1.02025995	      0.10738859	      0.13529012	      0.03079790	      0.11275615
      1.02043842	      0.10738702	      0.13528636	      0.03079659	      0.11275733
      1.02061689	      0.10738545	      0.13528261	      0.03079529	      0.11275852
      1.02079535	      0.10738390	      0.13527888	      0.03079400	      0.11275972
      1.02097382	      0.10738236	      0.13527517	      0.03079271	      0.11276091
      1.02115228	      0.10738082	      0.13527147	      0.03079142	      0.11276211
      1.02133075	      0.10737930	      0.13526779	      0.03079014	      0.11276332
      1.02150922	      0.10737779	      0.13526412	      0.03078887	      0.11276453
      1.02168768	      0.10737629	      0.13526047	      0.03078760	      0.11276574
      1.02186615	      0.10737479	      0.13525684	      0.03078634	      0.11276696
      1.02204461	      0.10737331	      0.13525322	      0.03078509	      0.11276818
      1.02222308	      0.10737184	      0.13524962	      0.03078384	      0.11276940
      1.02240154	      0.10737038	      0.13524604	      0.03078259	      0.11277063
      1.02258001	      0.10736892	      0.13524247	      0.03078135	      0.11277186
      1.02275848	      0.10736748	      0.13523892	      0.03078012	      0.11277309
      1.02293694	      0.10736605	      0.13523538	      0.03077889	      0.11277432
      1.02311541	      0.10736462	      0.13523185	      0.03077767	      0.11277556
      1.02329387	      0.10736320	      0.13522835	      0.03077645	      0.11277680
      1.02347234	      0.10736180	      0.13522485	      0.03077524	      0.11277804
      1.02365081	      0.10736040	      0.13522138	      0.03077403	      0.11277928
      1.02382927	      0.10735901	      0.13521791	      0.03077283	      0.11278052
      1.02400774	      0.10735763	      0.13521447	      0.03077163	      0.11278177
      1.02418620	      0.10735625	      0.13521103	      0.03077044	      0.11278302
      1.02436467	      0.10735489	      0.13520762	      0.03076925	      0.11278426
      1.02454314	      0.10735353	      0.13520421	      0.03076807	      0.11278551
      1.02472160	      0.10735218	      0.13520083	      0.03076690	      0.11278676
      1.02490007	      0.10735084	      0.13519745	      0.03076573	      0.11278802
      1.02507853	      0.10734951	      0.13519409	      0.03076456	      0.11278927
      1.02529305	      0.10734792	      0.13519007	      0.03076316	      0.11279078
      1.02550757	      0.10734634	      0.13518608	      0.03076178	      0.11279228
      1.02566305	      0.10734521	      0.13518319	      0.03076077	      0.11279338
      1.02586026	      0.10734377	      0.13517955	      0.03075951	      0.11279476
      1.02605747	      0.10734234	      0.13517592	      0.03075825	      0.11279615
      1.02624169	      0.10734102	      0.13517255	      0.03075708	      0.11279745
      1.02642590	      0.10733971	      0.13516919	      0.03075591	      0.11279875
      1.02662839	      0.10733827	      0.13516551	      0.03075463	      0.11280017
      1.02683087	      0.10733684	      0.13516186	      0.03075336	      0.11280160
      1.02701302	      0.10733556	      0.13515858	      0.03075222	      0.11280288
      1.02719517	      0.10733429	      0.13515532	      0.03075109	      0.11280417
      1.02739826	      0.10733289	      0.13515170	      0.03074983	      0.11280560
      1.02760135	      0.10733149	      0.13514810	      0.03074858	      0.11280703
      1.02777313	      0.10733031	      0.13514507	      0.03074753	      0.11280824
      1.02798086	      0.10732890	      0.13514141	      0.03074626	      0.11280970
      1.02818858	      0.10732749	      0.13513778	      0.03074499	      0.11281116
      1.02833071	      0.10732654	      0.13513530	      0.03074413	      0.11281216
      1.02854103	      0.10732513	      0.13513165	      0.03074286	      0.11281364
      1.02875136	      0.10732373	      0.13512802	      0.03074160	      0.11281512
      1.02890921	      0.10732268	      0.13512531	      0.03074065	      0.11281623
      1.02906706	      0.10732165	      0.13512260	      0.03073971	      0.11281734
      1.02925437	      0.10732042	      0.13511941	      0.03073860	      0.11281866
      1.02944168	      0.10731920	      0.13511622	      0.03073749	      0.11281998
      1.02962329	      0.10731802	      0.13511315	      0.03073642	      0.11282125
      1.02980490	      0.10731685	      0.13511009	      0.03073535	      0.11282253
      1.03000188	      0.10731558	      0.13510679	      0.03073420	      0.11282391
      1.03019886	      0.10731433	      0.13510350	      0.03073306	      0.11282529
      1.03035655	      0.10731333	      0.13510087	      0.03073214	      0.11282639
      1.03056616	      0.10731200	      0.13509740	      0.03073093	      0.11282786
      1.03077577	      0.10731069	      0.13509395	      0.03072973	      0.11282933
      1.03093793	      0.10730967	      0.13509128	      0.03072880	      0.11283046
      1.03110008	      0.10730866	      0.13508863	      0.03072787	      0.11283160
      1.03127725	      0.10730757	      0.13508575	      0.03072687	      0.11283283
      1.03145441	      0.10730648	      0.13508287	      0.03072586	      0.11283407
      1.03164639	      0.10730530	      0.13507977	      0.03072478	      0.11283541
      1.03183837	      0.10730413	      0.13507668	      0.03072370	      0.11283675
      1.03198517	      0.10730324	      0.13507432	      0.03072288	      0.11283777
      1.03219764	      0.10730195	      0.13507093	      0.03072169	      0.11283925
      1.03241011	      0.10730067	      0.13506755	      0.03072051	      0.11284073
      1.03255015	      0.10729983	      0.13506534	      0.03071974	      0.11284170
      1.03269018	      0.10729900	      0.13506313	      0.03071897	      0.11284267
      1.03287812	      0.10729788	      0.13506017	      0.03071794	      0.11284398
      1.03306605	      0.10729677	      0.13505723	      0.03071691	      0.11284528
      1.03322836	      0.10729582	      0.13505470	      0.03071602	      0.11284640
      1.03342783	      0.10729465	      0.13505160	      0.03071494	      0.11284779
      1.03366832	      0.10729325	      0.13504788	      0.03071364	      0.11284945
      1.03390881	      0.10729186	      0.13504418	      0.03071234	      0.11285111
      1.03406000	      0.10729098	      0.13504187	      0.03071153	      0.11285216
      1.03424385	      0.10728993	      0.13503906	      0.03071055	      0.11285342
      1.03448763	      0.10728854	      0.13503536	      0.03070925	      0.11285510
      1.03464183	      0.10728766	      0.13503303	      0.03070843	      0.11285617
      1.03479603	      0.10728679	      0.13503070	      0.03070762	      0.11285723
      1.03495023	      0.10728592	      0.13502839	      0.03070681	      0.11285829
      1.03513424	      0.10728488	      0.13502563	      0.03070584	      0.11285955
      1.03531825	      0.10728385	      0.13502289	      0.03070488	      0.11286081
      1.03547962	      0.10728296	      0.13502049	      0.03070404	      0.11286192
      1.03568182	      0.10728183	      0.13501750	      0.03070299	      0.11286331
      1.03593360	      0.10728044	      0.13501379	      0.03070169	      0.11286503
      1.03620115	      0.10727898	      0.13500987	      0.03070031	      0.11286686
      1.03633136	      0.10727826	      0.13500798	      0.03069965	      0.11286775
      1.03648770	      0.10727741	      0.13500570	      0.03069885	      0.11286882
      1.03669387	      0.10727629	      0.13500272	      0.03069780	      0.11287022
      1.03690004	      0.10727518	      0.13499974	      0.03069675	      0.11287163
      1.03704099	      0.10727442	      0.13499772	      0.03069604	      0.11287259
      1.03718194	      0.10727367	      0.13499570	      0.03069533	      0.11287355
      1.03734957	      0.10727277	      0.13499331	      0.03069449	      0.11287469
      1.03756026	      0.10727165	      0.13499031	      0.03069344	      0.11287612
      1.03784263	      0.10727016	      0.13498632	      0.03069203	      0.11287803
      1.03797238	      0.10726947	      0.13498449	      0.03069139	      0.11287891
      1.03812949	      0.10726865	      0.13498228	      0.03069061	      0.11287998
      1.03832465	      0.10726763	      0.13497955	      0.03068965	      0.11288130
      1.03853369	      0.10726654	      0.13497664	      0.03068862	      0.11288271
      1.03874273	      0.10726545	      0.13497374	      0.03068760	      0.11288412
      1.03888756	      0.10726470	      0.13497173	      0.03068690	      0.11288510
      1.03903240	      0.10726396	      0.13496974	      0.03068619	      0.11288608
      1.03919786	      0.10726310	      0.13496746	      0.03068539	      0.11288719
      1.03940636	      0.10726204	      0.13496461	      0.03068438	      0.11288860
      1.03960562	      0.10726102	      0.13496189	      0.03068342	      0.11288994
      1.03980488	      0.10726001	      0.13495919	      0.03068247	      0.11289128
      1.03996159	      0.10725922	      0.13495707	      0.03068172	      0.11289233
      1.04011830	      0.10725843	      0.13495495	      0.03068098	      0.11289338
      1.04029074	      0.10725756	      0.13495264	      0.03068016	      0.11289454
      1.04046317	      0.10725669	      0.13495033	      0.03067934	      0.11289569
      1.04063221	      0.10725585	      0.13494807	      0.03067854	      0.11289682
      1.04080126	      0.10725501	      0.13494582	      0.03067775	      0.11289795
      1.04097100	      0.10725417	      0.13494357	      0.03067695	      0.11289909
      1.04114074	      0.10725333	      0.13494133	      0.03067616	      0.11290022
      1.04130793	      0.10725250	      0.13493913	      0.03067538	      0.11290134
      1.04147512	      0.10725168	      0.13493693	      0.03067461	      0.11290245
      1.04164216	      0.10725086	      0.13493475	      0.03067383	      0.11290356
      1.04180920	      0.10725005	      0.13493257	      0.03067306	      0.11290468
      1.04197465	      0.10724924	      0.13493042	      0.03067230	      0.11290578
      1.04214010	      0.10724844	      0.13492827	      0.03067154	      0.11290688
      1.04230567	      0.10724764	      0.13492614	      0.03067078	      0.11290798
      1.04247124	      0.10724684	      0.13492401	      0.03067003	      0.11290908
      1.04263546	      0.10724605	      0.13492190	      0.03066928	      0.11291017
      1.04279969	      0.10724526	      0.13491980	      0.03066854	      0.11291126
      1.04296415	      0.10724447	      0.13491770	      0.03066780	      0.11291234
      1.04312862	      0.10724369	      0.13491561	      0.03066706	      0.11291343
      1.04329309	      0.10724291	      0.13491353	      0.03066632	      0.11291452
      1.04345756	      0.10724213	      0.13491145	      0.03066558	      0.11291561
      1.04362202	      0.10724135	      0.13490938	      0.03066485	      0.11291670
      1.04378649	      0.10724058	      0.13490732	      0.03066411	      0.11291778
      1.04395096	      0.10723980	      0.13490526	      0.03066338	      0.11291887
      1.04411543	      0.10723903	      0.13490321	      0.03066266	      0.11291995
      1.04427989	      0.10723826	      0.13490117	      0.03066193	      0.11292103
      1.04444436	      0.10723750	      0.13489913	      0.03066121	      0.11292212
      1.04460883	      0.10723673	      0.13489710	      0.03066048	      0.11292320
      1.04477329	      0.10723597	      0.13489507	      0.03065976	      0.11292428
      1.04491350	      0.10723532	      0.13489335	      0.03065915	      0.11292520
      1.04505370	      0.10723468	      0.13489163	      0.03065854	      0.11292612
      1.04523584	      0.10723384	      0.13488941	      0.03065775	      0.11292732
      1.04541797	      0.10723301	      0.13488719	      0.03065696	      0.11292851
      1.04555166	      0.10723239	      0.13488557	      0.03065639	      0.11292939
      1.04568536	      0.10723178	      0.13488395	      0.03065581	      0.11293026
      1.04586961	      0.10723095	      0.13488173	      0.03065502	      0.11293147
      1.04605386	      0.10723011	      0.13487951	      0.03065423	      0.11293267
      1.04618810	      0.10722950	      0.13487791	      0.03065366	      0.11293355
      1.04632233	      0.10722890	      0.13487630	      0.03065309	      0.11293443
      1.04650685	      0.10722807	      0.13487410	      0.03065231	      0.11293563
      1.04669137	      0.10722724	      0.13487191	      0.03065152	      0.11293684
      1.04682115	      0.10722666	      0.13487037	      0.03065098	      0.11293768
      1.04695093	      0.10722608	      0.13486883	      0.03065043	      0.11293853
      1.04713592	      0.10722525	      0.13486665	      0.03064965	      0.11293974
      1.04732090	      0.10722443	      0.13486448	      0.03064888	      0.11294094
      1.04745064	      0.10722385	      0.13486296	      0.03064834	      0.11294178
      1.04758038	      0.10722328	      0.13486144	      0.03064780	      0.11294263
      1.04776611	      0.10722246	      0.13485928	      0.03064702	      0.11294383
      1.04795183	      0.10722164	      0.13485712	      0.03064626	      0.11294504
      1.04807678	      0.10722109	      0.13485567	      0.03064574	      0.11294585
      1.04820173	      0.10722054	      0.13485423	      0.03064522	      0.11294666
      1.04838627	      0.10721974	      0.13485210	      0.03064447	      0.11294786
      1.04857080	      0.10721893	      0.13484998	      0.03064371	      0.11294906
      1.04869990	      0.10721837	      0.13484851	      0.03064318	      0.11294989
      1.04882900	      0.10721781	      0.13484703	      0.03064266	      0.11295073
      1.04901573	      0.10721700	      0.13484490	      0.03064190	      0.11295194
      1.04917638	      0.10721631	      0.13484308	      0.03064124	      0.11295297
      1.04933704	      0.10721561	      0.13484126	      0.03064059	      0.11295401
      1.04949770	      0.10721492	      0.13483944	      0.03063995	      0.11295505
      1.04963000	      0.10721435	      0.13483795	      0.03063941	      0.11295590
      1.04976230	      0.10721379	      0.13483646	      0.03063888	      0.11295676
      1.04996546	      0.10721292	      0.13483418	      0.03063807	      0.11295807
      1.05008966	      0.10721239	      0.13483280	      0.03063757	      0.11295887
      1.05021386	      0.10721186	      0.13483141	      0.03063708	      0.11295967
      1.05039743	      0.10721108	      0.13482937	      0.03063635	      0.11296085
      1.05066317	      0.10720996	      0.13482642	      0.03063529	      0.11296256
      1.05078748	      0.10720943	      0.13482505	      0.03063480	      0.11296336
      1.05093842	      0.10720880	      0.13482339	      0.03063421	      0.11296433
      1.05111171	      0.10720807	      0.13482148	      0.03063353	      0.11296545
      1.05128499	      0.10720734	      0.13481958	      0.03063285	      0.11296656
      1.05142650	      0.10720675	      0.13481804	      0.03063230	      0.11296747
      1.05156801	      0.10720616	      0.13481649	      0.03063174	      0.11296838
      1.05175016	      0.10720540	      0.13481451	      0.03063104	      0.11296954
      1.05188194	      0.10720485	      0.13481309	      0.03063052	      0.11297039
      1.05201372	      0.10720430	      0.13481166	      0.03063001	      0.11297123
      1.05218110	      0.10720361	      0.13480985	      0.03062937	      0.11297231
      1.05234574	      0.10720293	      0.13480808	      0.03062873	      0.11297336
      1.05251037	      0.10720225	      0.13480631	      0.03062810	      0.11297441
      1.05265755	      0.10720165	      0.13480474	      0.03062754	      0.11297535
      1.05280473	      0.10720104	      0.13480317	      0.03062697	      0.11297630
      1.05295191	      0.10720044	      0.13480160	      0.03062641	      0.11297724
      1.05309909	      0.10719984	      0.13480003	      0.03062585	      0.11297818
      1.05325998	      0.10719918	      0.13479833	      0.03062524	      0.11297920
      1.05342088	      0.10719852	      0.13479663	      0.03062463	      0.11298023
      1.05355513	      0.10719798	      0.13479521	      0.03062413	      0.11298109
      1.05368937	      0.10719743	      0.13479380	      0.03062362	      0.11298194
      1.05387079	      0.10719670	      0.13479190	      0.03062294	      0.11298310
      1.05400396	      0.10719616	      0.13479050	      0.03062244	      0.11298395
      1.05413713	      0.10719562	      0.13478911	      0.03062194	      0.11298480
      1.05429936	      0.10719497	      0.13478742	      0.03062134	      0.11298583
      1.05445749	      0.10719433	      0.13478577	      0.03062075	      0.11298684
      1.05461562	      0.10719370	      0.13478414	      0.03062016	      0.11298784
      1.05477375	      0.10719306	      0.13478250	      0.03061957	      0.11298885
      1.05490637	      0.10719253	      0.13478113	      0.03061908	      0.11298969
      1.05503899	      0.10719200	      0.13477977	      0.03061859	      0.11299053
      1.05517161	      0.10719148	      0.13477840	      0.03061810	      0.11299138
      1.05535272	      0.10719076	      0.13477655	      0.03061744	      0.11299253
      1.05549682	      0.10719018	      0.13477507	      0.03061691	      0.11299344
      1.05564091	      0.10718961	      0.13477360	      0.03061638	      0.11299436
      1.05578500	      0.10718904	      0.13477214	      0.03061586	      0.11299527
      1.05592909	      0.10718847	      0.13477067	      0.03061533	      0.11299619
      1.05607318	      0.10718791	      0.13476921	      0.03061481	      0.11299710
      1.05624810	      0.10718722	      0.13476744	      0.03061418	      0.11299820
      1.05637076	      0.10718674	      0.13476621	      0.03061373	      0.11299896
      1.05649343	      0.10718626	      0.13476497	      0.03061329	      0.11299970
      1.05666291	      0.10718559	      0.13476327	      0.03061268	      0.11300070
      1.05682693	      0.10718495	      0.13476163	      0.03061209	      0.11300162
      1.05700133	      0.10718427	      0.13475989	      0.03061147	      0.11300253
      1.05713295	      0.10718376	      0.13475857	      0.03061100	      0.11300318
      1.05726456	      0.10718325	      0.13475727	      0.03061053	      0.11300378
      1.05744298	      0.10718256	      0.13475549	      0.03060989	      0.11300451
      1.05757163	      0.10718206	      0.13475422	      0.03060944	      0.11300498
      1.05770027	      0.10718156	      0.13475295	      0.03060898	      0.11300540
      1.05786098	      0.10718094	      0.13475136	      0.03060841	      0.11300584
      1.05801541	      0.10718035	      0.13474985	      0.03060787	      0.11300618
      1.05816985	      0.10717975	      0.13474833	      0.03060733	      0.11300643
      1.05830799	      0.10717922	      0.13474698	      0.03060684	      0.11300657
      1.05844613	      0.10717870	      0.13474563	      0.03060636	      0.11300664
      1.05858427	      0.10717817	      0.13474428	      0.03060587	      0.11300663
      1.05872242	      0.10717764	      0.13474294	      0.03060539	      0.11300654
      1.05888776	      0.10717701	      0.13474133	      0.03060482	      0.11300632
      1.05902934	      0.10717647	      0.13473996	      0.03060432	      0.11300604
      1.05917091	      0.10717593	      0.13473859	      0.03060383	      0.11300567
      1.05931248	      0.10717539	      0.13473722	      0.03060334	      0.11300522
      1.05945406	      0.10717486	      0.13473586	      0.03060286	      0.11300467
      1.05959563	      0.10717432	      0.13473450	      0.03060237	      0.11300403
      1.05973720	      0.10717379	      0.13473314	      0.03060188	      0.11300330
      1.05987878	      0.10717325	      0.13473179	      0.03060140	      0.11300248
      1.06002035	      0.10717272	      0.13473044	      0.03060091	      0.11300157
      1.06016192	      0.10717219	      0.13472909	      0.03060043	      0.11300057
      1.06030350	      0.10717166	      0.13472774	      0.03059995	      0.11299947
      1.06044507	      0.10717113	      0.13472640	      0.03059946	      0.11299828
      1.06058664	      0.10717060	      0.13472505	      0.03059898	      0.11299700
      1.06072821	      0.10717007	      0.13472372	      0.03059850	      0.11299563
      1.06086979	      0.10716954	      0.13472238	      0.03059803	      0.11299417
      1.06101136	      0.10716901	      0.13472105	      0.03059755	      0.11299262
      1.06115293	      0.10716849	      0.13471972	      0.03059707	      0.11299098
      1.06129451	      0.10716796	      0.13471839	      0.03059660	      0.11298925
      1.06143608	      0.10716744	      0.13471706	      0.03059612	      0.11298743
      1.06157765	      0.10716691	      0.13471574	      0.03059565	      0.11298553
      1.06171923	      0.10716639	      0.13471442	      0.03059517	      0.11298354
      1.06186080	      0.10716587	      0.13471310	      0.03059470	      0.11298146
      1.06200237	      0.10716534	      0.13471179	      0.03059423	      0.11297930
      1.06214394	      0.10716482	      0.13471048	      0.03059376	      0.11297706
      1.06228552	      0.10716430	      0.13470917	      0.03059329	      0.11297473
      1.06242709	      0.10716378	      0.13470786	      0.03059283	      0.11297233
      1.06256866	      0.10716326	      0.13470656	      0.03059236	      0.11296984
      1.06271024	      0.10716275	      0.13470525	      0.03059189	      0.11296728
      1.06285181	      0.10716223	      0.13470396	      0.03059143	      0.11296463
      1.06299338	      0.10716171	      0.13470266	      0.03059096	      0.11296191
      1.06311955	      0.10716125	      0.13470150	      0.03059055	      0.11295943
      1.06324571	      0.10716079	      0.13470035	      0.03059014	      0.11295688
      1.06340520	      0.10716022	      0.13469890	      0.03058962	      0.11295358
      1.06354095	      0.10715972	      0.13469767	      0.03058918	      0.11295070
      1.06367670	      0.10715923	      0.13469643	      0.03058874	      0.11294775
      1.06381244	      0.10715874	      0.13469520	      0.03058830	      0.11294474
      1.06394819	      0.10715825	      0.13469398	      0.03058786	      0.11294166
      1.06408394	      0.10715776	      0.13469275	      0.03058742	      0.11293853
      1.06421968	      0.10715727	      0.13469153	      0.03058698	      0.11293533
      1.06435543	      0.10715678	      0.13469031	      0.03058655	      0.11293208
      1.06452879	      0.10715616	      0.13468875	      0.03058599	      0.11292784
      1.06464018	      0.10715576	      0.13468775	      0.03058563	      0.11292506
      1.06475157	      0.10715536	      0.13468675	      0.03058528	      0.11292225
      1.06492285	      0.10715475	      0.13468523	      0.03058473	      0.11291785
      1.06506079	      0.10715426	      0.13468400	      0.03058429	      0.11291425
      1.06530222	      0.10715340	      0.13468185	      0.03058352	      0.11290781
      1.06544629	      0.10715288	      0.13468057	      0.03058307	      0.11290389
      1.06559208	      0.10715237	      0.13467928	      0.03058261	      0.11289987
      1.06573787	      0.10715185	      0.13467799	      0.03058215	      0.11289579
      1.06586381	      0.10715140	      0.13467688	      0.03058175	      0.11289223
      1.06598974	      0.10715096	      0.13467577	      0.03058136	      0.11288862
      1.06614490	      0.10715041	      0.13467441	      0.03058087	      0.11288412
      1.06627726	      0.10714994	      0.13467325	      0.03058045	      0.11288023
      1.06640962	      0.10714947	      0.13467209	      0.03058004	      0.11287631
      1.06654198	      0.10714901	      0.13467093	      0.03057963	      0.11287234
      1.06667434	      0.10714854	      0.13466978	      0.03057922	      0.11286834
      1.06680670	      0.10714808	      0.13466862	      0.03057880	      0.11286429
      1.06697327	      0.10714749	      0.13466717	      0.03057829	      0.11285915
      1.06708715	      0.10714710	      0.13466619	      0.03057794	      0.11285559
      1.06720104	      0.10714670	      0.13466520	      0.03057758	      0.11285202
      1.06736241	      0.10714613	      0.13466380	      0.03057709	      0.11284690
      1.06751540	      0.10714560	      0.13466248	      0.03057662	      0.11284200
      1.06766838	      0.10714507	      0.13466116	      0.03057615	      0.11283706
      1.06778908	      0.10714465	      0.13466012	      0.03057578	      0.11283313
      1.06790977	      0.10714423	      0.13465908	      0.03057541	      0.11282917
      1.06807057	      0.10714367	      0.13465770	      0.03057491	      0.11282386
      1.06819955	      0.10714322	      0.13465660	      0.03057452	      0.11281957
      1.06832852	      0.10714278	      0.13465550	      0.03057413	      0.11281524
      1.06845749	      0.10714233	      0.13465439	      0.03057374	      0.11281089
      1.06861496	      0.10714179	      0.13465305	      0.03057326	      0.11280555
      1.06873537	      0.10714137	      0.13465203	      0.03057289	      0.11280143
      1.06885577	      0.10714096	      0.13465100	      0.03057253	      0.11279729
      1.06900432	      0.10714045	      0.13464974	      0.03057208	      0.11279215
      1.06914479	      0.10713997	      0.13464856	      0.03057166	      0.11278727
      1.06928526	      0.10713948	      0.13464737	      0.03057124	      0.11278235
      1.06942573	      0.10713900	      0.13464618	      0.03057082	      0.11277741
      1.06954683	      0.10713859	      0.13464516	      0.03057045	      0.11277313
      1.06966793	      0.10713818	      0.13464414	      0.03057009	      0.11276882
      1.06978903	      0.10713776	      0.13464313	      0.03056973	      0.11276450
      1.06996716	      0.10713715	      0.13464163	      0.03056920	      0.11275811
      1.07007770	      0.10713678	      0.13464071	      0.03056887	      0.11275413
      1.07018825	      0.10713640	      0.13463978	      0.03056854	      0.11275013
      1.07035196	      0.10713585	      0.13463841	      0.03056806	      0.11274418
      1.07050428	      0.10713533	      0.13463714	      0.03056761	      0.11273861
      1.07065659	      0.10713481	      0.13463588	      0.03056716	      0.11273302
      1.07077429	      0.10713442	      0.13463490	      0.03056681	      0.11272868
      1.07089198	      0.10713402	      0.13463392	      0.03056646	      0.11272433
      1.07105092	      0.10713348	      0.13463261	      0.03056600	      0.11271844
      1.07117810	      0.10713305	      0.13463156	      0.03056562	      0.11271370
      1.07130528	      0.10713263	      0.13463051	      0.03056525	      0.11270894
      1.07143246	      0.10713220	      0.13462946	      0.03056488	      0.11270417
      1.07158509	      0.10713169	      0.13462820	      0.03056444	      0.11269843
      1.07170444	      0.10713129	      0.13462722	      0.03056409	      0.11269393
      1.07182378	      0.10713089	      0.13462624	      0.03056374	      0.11268941
      1.07196837	      0.10713040	      0.13462506	      0.03056332	      0.11268392
      1.07211296	      0.10712992	      0.13462388	      0.03056290	      0.11267841
      1.07223821	      0.10712950	      0.13462285	      0.03056254	      0.11267363
      1.07236347	      0.10712908	      0.13462183	      0.03056218	      0.11266884
      1.07248873	      0.10712867	      0.13462081	      0.03056182	      0.11266403
      1.07264064	      0.10712816	      0.13461958	      0.03056138	      0.11265818
      1.07276044	      0.10712776	      0.13461860	      0.03056104	      0.11265356
      1.07288023	      0.10712737	      0.13461763	      0.03056070	      0.11264893
      1.07300003	      0.10712697	      0.13461666	      0.03056035	      0.11264429
      1.07317382	      0.10712639	      0.13461526	      0.03055986	      0.11263754
      1.07328262	      0.10712603	      0.13461438	      0.03055955	      0.11263330
      1.07339143	      0.10712567	      0.13461350	      0.03055924	      0.11262906
      1.07355185	      0.10712514	      0.13461221	      0.03055878	      0.11262279
      1.07369913	      0.10712466	      0.13461103	      0.03055836	      0.11261702
      1.07384642	      0.10712417	      0.13460984	      0.03055795	      0.11261123
      1.07396283	      0.10712379	      0.13460891	      0.03055762	      0.11260666
      1.07407923	      0.10712341	      0.13460798	      0.03055729	      0.11260207
      1.07423238	      0.10712291	      0.13460676	      0.03055686	      0.11259603
      1.07435887	      0.10712249	      0.13460575	      0.03055650	      0.11259103
      1.07448537	      0.10712208	      0.13460474	      0.03055615	      0.11258602
      1.07461186	      0.10712167	      0.13460373	      0.03055579	      0.11258100
      1.07473835	      0.10712125	      0.13460273	      0.03055544	      0.11257598
      1.07486485	      0.10712084	      0.13460173	      0.03055508	      0.11257095
      1.07501931	      0.10712034	      0.13460050	      0.03055465	      0.11256480
      1.07513085	      0.10711997	      0.13459962	      0.03055434	      0.11256035
      1.07524240	      0.10711961	      0.13459874	      0.03055403	      0.11255589
      1.07539211	      0.10711913	      0.13459756	      0.03055362	      0.11254991
      1.07553083	      0.10711868	      0.13459646	      0.03055323	      0.11254435
      1.07566954	      0.10711823	      0.13459537	      0.03055285	      0.11253879
      1.07579018	      0.10711784	      0.13459443	      0.03055251	      0.11253395
      1.07591083	      0.10711745	      0.13459348	      0.03055218	      0.11252911
      1.07603147	      0.10711706	      0.13459253	      0.03055185	      0.11252425
      1.07618265	      0.10711657	      0.13459135	      0.03055143	      0.11251817
      1.07630936	      0.10711616	      0.13459036	      0.03055109	      0.11251306
      1.07643607	      0.10711575	      0.13458937	      0.03055074	      0.11250795
      1.07656278	      0.10711535	      0.13458839	      0.03055039	      0.11250283
      1.07668949	      0.10711494	      0.13458740	      0.03055005	      0.11249771
      1.07681620	      0.10711453	      0.13458641	      0.03054970	      0.11249259
      1.07694290	      0.10711413	      0.13458543	      0.03054936	      0.11248746
      1.07706961	      0.10711372	      0.13458445	      0.03054901	      0.11248233
      1.07719632	      0.10711332	      0.13458347	      0.03054867	      0.11247719
      1.07732303	      0.10711291	      0.13458249	      0.03054832	      0.11247205
      1.07744974	      0.10711251	      0.13458151	      0.03054798	      0.11246690
      1.07757644	      0.10711210	      0.13458053	      0.03054764	      0.11246176
      1.07770315	      0.10711170	      0.13457956	      0.03054730	      0.11245660
      1.07785665	      0.10711121	      0.13457838	      0.03054688	      0.11245036
      1.07796327	      0.10711087	      0.13457756	      0.03054660	      0.11244602
      1.07806990	      0.10711054	      0.13457674	      0.03054631	      0.11244168
      1.07822253	      0.10711005	      0.13457557	      0.03054590	      0.11243546
      1.07836316	      0.10710961	      0.13457450	      0.03054553	      0.11242972
      1.07850380	      0.10710916	      0.13457342	      0.03054515	      0.11242398
      1.07861815	      0.10710880	      0.13457255	      0.03054485	      0.11241932
      1.07873251	      0.10710844	      0.13457168	      0.03054454	      0.11241465
      1.07887860	      0.10710798	      0.13457057	      0.03054415	      0.11240868
      1.07900364	      0.10710759	      0.13456962	      0.03054382	      0.11240357
      1.07912868	      0.10710719	      0.13456867	      0.03054349	      0.11239845
      1.07925371	      0.10710680	      0.13456772	      0.03054316	      0.11239334
      1.07937875	      0.10710641	      0.13456677	      0.03054283	      0.11238822
      1.07950379	      0.10710602	      0.13456583	      0.03054250	      0.11238310
      1.07962883	      0.10710562	      0.13456488	      0.03054217	      0.11237798
      1.07975387	      0.10710523	      0.13456394	      0.03054184	      0.11237286
      1.07987891	      0.10710484	      0.13456300	      0.03054151	      0.11236774
      1.08000395	      0.10710445	      0.13456205	      0.03054118	      0.11236261
      1.08012899	      0.10710406	      0.13456112	      0.03054086	      0.11235749
      1.08025403	      0.10710367	      0.13456018	      0.03054053	      0.11235236
      1.08037906	      0.10710328	      0.13455924	      0.03054020	      0.11234723
      1.08050410	      0.10710289	      0.13455830	      0.03053988	      0.11234210
      1.08062914	      0.10710250	      0.13455737	      0.03053955	      0.11233697
      1.08075418	      0.10710212	      0.13455643	      0.03053923	      0.11233184
      1.08087922	      0.10710173	      0.13455550	      0.03053890	      0.11232671
      1.08100426	      0.10710134	      0.13455457	      0.03053858	      0.11232157
      1.08112930	      0.10710096	      0.13455364	      0.03053825	      0.11231644
      1.08125434	      0.10710057	      0.13455271	      0.03053793	      0.11231131
      1.08137937	      0.10710018	      0.13455178	      0.03053761	      0.11230617
      1.08150441	      0.10709980	      0.13455085	      0.03053729	      0.11230103
      1.08162945	      0.10709941	      0.13454993	      0.03053697	      0.11229590
      1.08175449	      0.10709903	      0.13454900	      0.03053664	      0.11229076
      1.08187953	      0.10709864	      0.13454808	      0.03053632	      0.11228562
      1.08200457	      0.10709826	      0.13454715	      0.03053600	      0.11228048
      1.08212961	      0.10709787	      0.13454623	      0.03053568	      0.11227535
      1.08225465	      0.10709749	      0.13454531	      0.03053536	      0.11227021
      1.08237969	      0.10709711	      0.13454439	      0.03053505	      0.11226507
      1.08250472	      0.10709673	      0.13454347	      0.03053473	      0.11225993
      1.08262976	      0.10709634	      0.13454255	      0.03053441	      0.11225479
      1.08275480	      0.10709596	      0.13454164	      0.03053409	      0.11224965
      1.08287984	      0.10709558	      0.13454072	      0.03053378	      0.11224451
      1.08300488	      0.10709520	      0.13453981	      0.03053346	      0.11223938
      1.08311654	      0.10709486	      0.13453899	      0.03053318	      0.11223479
      1.08322819	      0.10709452	      0.13453818	      0.03053290	      0.11223020
      1.08336655	      0.10709410	      0.13453717	      0.03053255	      0.11222451
      1.08350490	      0.10709368	      0.13453616	      0.03053220	      0.11221883
      1.08360906	      0.10709336	      0.13453540	      0.03053194	      0.11221455
      1.08371322	      0.10709305	      0.13453465	      0.03053168	      0.11221027
      1.08386673	      0.10709258	      0.13453353	      0.03053129	      0.11220396
      1.08399026	      0.10709221	      0.13453264	      0.03053098	      0.11219888
      1.08411380	      0.10709184	      0.13453174	      0.03053067	      0.11219381
      1.08423734	      0.10709146	      0.13453085	      0.03053037	      0.11218873
      1.08436087	      0.10709109	      0.13452996	      0.03053006	      0.11218366
      1.08448441	      0.10709072	      0.13452907	      0.03052975	      0.11217859
      1.08460794	      0.10709035	      0.13452818	      0.03052944	      0.11217351
      1.08473148	      0.10708998	      0.13452729	      0.03052914	      0.11216844
      1.08485502	      0.10708960	      0.13452640	      0.03052883	      0.11216337
      1.08497855	      0.10708923	      0.13452551	      0.03052853	      0.11215830
      1.08510209	      0.10708886	      0.13452463	      0.03052822	      0.11215323
      1.08522563	      0.10708849	      0.13452374	      0.03052792	      0.11214816
      1.08533433	      0.10708817	      0.13452296	      0.03052765	      0.11214370
      1.08544303	      0.10708784	      0.13452218	      0.03052738	      0.11213924
      1.08558183	      0.10708743	      0.13452119	      0.03052704	      0.11213355
      1.08572062	      0.10708701	      0.13452020	      0.03052670	      0.11212785
      1.08582228	      0.10708671	      0.13451948	      0.03052645	      0.11212368
      1.08592394	      0.10708641	      0.13451875	      0.03052620	      0.11211952
      1.08607863	      0.10708595	      0.13451765	      0.03052583	      0.11211317
      1.08620083	      0.10708559	      0.13451678	      0.03052553	      0.11210817
      1.08632303	      0.10708522	      0.13451592	      0.03052523	      0.11210316
      1.08644523	      0.10708486	      0.13451505	      0.03052493	      0.11209815
      1.08656743	      0.10708450	      0.13451419	      0.03052464	      0.11209315
      1.08668963	      0.10708414	      0.13451332	      0.03052434	      0.11208814
      1.08681183	      0.10708377	      0.13451246	      0.03052404	      0.11208314
      1.08693403	      0.10708341	      0.13451159	      0.03052375	      0.11207813
      1.08705623	      0.10708305	      0.13451073	      0.03052345	      0.11207313
      1.08717842	      0.10708269	      0.13450987	      0.03052316	      0.11206813
      1.08730062	      0.10708233	      0.13450901	      0.03052287	      0.11206313
      1.08742282	      0.10708197	      0.13450815	      0.03052257	      0.11205813
      1.08753031	      0.10708166	      0.13450740	      0.03052231	      0.11205374
      1.08763780	      0.10708134	      0.13450664	      0.03052206	      0.11204934
      1.08777489	      0.10708094	      0.13450568	      0.03052173	      0.11204374
      1.08791198	      0.10708054	      0.13450472	      0.03052140	      0.11203814
      1.08801309	      0.10708024	      0.13450401	      0.03052116	      0.11203401
      1.08811421	      0.10707994	      0.13450331	      0.03052092	      0.11202988
      1.08826568	      0.10707950	      0.13450225	      0.03052056	      0.11202369
      1.08838751	      0.10707914	      0.13450140	      0.03052027	      0.11201872
      1.08850934	      0.10707879	      0.13450055	      0.03051998	      0.11201374
      1.08863117	      0.10707843	      0.13449970	      0.03051969	      0.11200877
      1.08875300	      0.10707808	      0.13449886	      0.03051940	      0.11200380
      1.08887483	      0.10707772	      0.13449801	      0.03051911	      0.11199883
      1.08899666	      0.10707737	      0.13449717	      0.03051882	      0.11199387
      1.08911849	      0.10707701	      0.13449632	      0.03051854	      0.11198890
      1.08922420	      0.10707671	      0.13449559	      0.03051829	      0.11198459
      1.08932991	      0.10707640	      0.13449486	      0.03051804	      0.11198028
      1.08946716	      0.10707600	      0.13449391	      0.03051772	      0.11197469
      1.08960441	      0.10707560	      0.13449296	      0.03051739	      0.11196910
      1.08970370	      0.10707532	      0.13449228	      0.03051716	      0.11196506
      1.08980299	      0.10707503	      0.13449159	      0.03051693	      0.11196102
      1.08995541	      0.10707459	      0.13449054	      0.03051657	      0.11195482
      1.09007636	      0.10707424	      0.13448971	      0.03051629	      0.11194990
      1.09019732	      0.10707389	      0.13448888	      0.03051601	      0.11194498
      1.09031827	      0.10707354	      0.13448805	      0.03051573	      0.11194006
      1.09043923	      0.10707319	      0.13448722	      0.03051545	      0.11193515
      1.09056019	      0.10707285	      0.13448639	      0.03051517	      0.11193023
      1.09068114	      0.10707250	      0.13448556	      0.03051489	      0.11192532
      1.09078940	      0.10707219	      0.13448482	      0.03051463	      0.11192092
      1.09089766	      0.10707188	      0.13448408	      0.03051438	      0.11191653
      1.09100592	      0.10707157	      0.13448334	      0.03051413	      0.11191214
      1.09115859	      0.10707113	      0.13448230	      0.03051378	      0.11190594
      1.09126466	      0.10707083	      0.13448158	      0.03051354	      0.11190164
      1.09137073	      0.10707052	      0.13448086	      0.03051329	      0.11189734
      1.09150765	      0.10707013	      0.13447993	      0.03051298	      0.11189179
      1.09164457	      0.10706974	      0.13447900	      0.03051267	      0.11188624
      1.09174542	      0.10706945	      0.13447831	      0.03051243	      0.11188216
      1.09184627	      0.10706917	      0.13447763	      0.03051220	      0.11187807
      1.09198633	      0.10706877	      0.13447668	      0.03051188	      0.11187240
      1.09211302	      0.10706841	      0.13447582	      0.03051159	      0.11186728
      1.09223971	      0.10706805	      0.13447497	      0.03051131	      0.11186215
      1.09235079	      0.10706773	      0.13447422	      0.03051105	      0.11185766
      1.09246188	      0.10706742	      0.13447347	      0.03051080	      0.11185317
      1.09257296	      0.10706710	      0.13447272	      0.03051055	      0.11184868
      1.09271097	      0.10706671	      0.13447179	      0.03051024	      0.11184310
      1.09282518	      0.10706639	      0.13447102	      0.03050998	      0.11183849
      1.09293939	      0.10706607	      0.13447025	      0.03050972	      0.11183388
      1.09305360	      0.10706574	      0.13446949	      0.03050946	      0.11182927
      1.09316781	      0.10706542	      0.13446872	      0.03050920	      0.11182466
      1.09330749	      0.10706503	      0.13446778	      0.03050889	      0.11181902
      1.09341162	      0.10706474	      0.13446709	      0.03050865	      0.11181482
      1.09351575	      0.10706444	      0.13446639	      0.03050842	      0.11181063
      1.09365010	      0.10706406	      0.13446549	      0.03050812	      0.11180521
      1.09378445	      0.10706369	      0.13446459	      0.03050782	      0.11179980
      1.09388746	      0.10706340	      0.13446391	      0.03050759	      0.11179565
      1.09399047	      0.10706311	      0.13446322	      0.03050736	      0.11179151
      1.09412457	      0.10706273	      0.13446233	      0.03050706	      0.11178611
      1.09424689	      0.10706239	      0.13446151	      0.03050678	      0.11178119
      1.09436922	      0.10706205	      0.13446070	      0.03050651	      0.11177627
      1.09449154	      0.10706171	      0.13445988	      0.03050624	      0.11177135
      1.09459763	      0.10706141	      0.13445918	      0.03050600	      0.11176709
      1.09470371	      0.10706111	      0.13445848	      0.03050577	      0.11176282
      1.09480979	      0.10706082	      0.13445777	      0.03050553	      0.11175856
      1.09496180	      0.10706040	      0.13445677	      0.03050520	      0.11175246
      1.09506552	      0.10706011	      0.13445608	      0.03050497	      0.11174830
      1.09516923	      0.10705982	      0.13445540	      0.03050474	      0.11174414
      1.09530510	      0.10705944	      0.13445450	      0.03050444	      0.11173869
      1.09544097	      0.10705906	      0.13445360	      0.03050414	      0.11173324
      1.09553842	      0.10705879	      0.13445296	      0.03050393	      0.11172934
      1.09563587	      0.10705852	      0.13445232	      0.03050371	      0.11172543
      1.09577677	      0.10705813	      0.13445139	      0.03050340	      0.11171979
      1.09590260	      0.10705778	      0.13445056	      0.03050313	      0.11171475
      1.09602843	      0.10705744	      0.13444974	      0.03050285	      0.11170972
      1.09613636	      0.10705714	      0.13444903	      0.03050262	      0.11170540
      1.09624430	      0.10705684	      0.13444832	      0.03050238	      0.11170108
      1.09635224	      0.10705654	      0.13444761	      0.03050214	      0.11169677
      1.09649219	      0.10705616	      0.13444670	      0.03050184	      0.11169117
      1.09660403	      0.10705585	      0.13444596	      0.03050160	      0.11168670
      1.09671588	      0.10705554	      0.13444523	      0.03050135	      0.11168224
      1.09682772	      0.10705523	      0.13444450	      0.03050111	      0.11167777
      1.09693956	      0.10705493	      0.13444377	      0.03050087	      0.11167331
      1.09707997	      0.10705454	      0.13444286	      0.03050057	      0.11166771
      1.09718106	      0.10705426	      0.13444220	      0.03050035	      0.11166368
      1.09728216	      0.10705399	      0.13444154	      0.03050013	      0.11165965
      1.09741686	      0.10705362	      0.13444067	      0.03049984	      0.11165428
      1.09753654	      0.10705329	      0.13443989	      0.03049958	      0.11164951
      1.09765622	      0.10705296	      0.13443911	      0.03049932	      0.11164475
      1.09777589	      0.10705264	      0.13443833	      0.03049907	      0.11163998
      1.09789557	      0.10705231	      0.13443756	      0.03049881	      0.11163522
      1.09799618	      0.10705204	      0.13443691	      0.03049859	      0.11163122
      1.09809678	      0.10705176	      0.13443626	      0.03049838	      0.11162722
      1.09823006	      0.10705140	      0.13443539	      0.03049809	      0.11162192
      1.09836333	      0.10705104	      0.13443453	      0.03049781	      0.11161663
      1.09845809	      0.10705078	      0.13443392	      0.03049761	      0.11161286
      1.09855285	      0.10705052	      0.13443331	      0.03049740	      0.11160910
      1.09870000	      0.10705012	      0.13443236	      0.03049709	      0.11160326
      1.09881848	      0.10704980	      0.13443160	      0.03049684	      0.11159856
      1.09893696	      0.10704948	      0.13443084	      0.03049659	      0.11159386
      1.09905544	      0.10704916	      0.13443007	      0.03049634	      0.11158917
      1.09916005	      0.10704888	      0.13442940	      0.03049612	      0.11158502
      1.09926466	      0.10704859	      0.13442873	      0.03049589	      0.11158088
      1.09939097	      0.10704825	      0.13442792	      0.03049563	      0.11157588
      1.09951729	      0.10704791	      0.13442711	      0.03049536	      0.11157088
      1.09961691	      0.10704764	      0.13442647	      0.03049515	      0.11156694
      1.09971653	      0.10704737	      0.13442584	      0.03049494	      0.11156300
      1.09985135	      0.10704701	      0.13442497	      0.03049466	      0.11155766
      1.09996942	      0.10704669	      0.13442422	      0.03049441	      0.11155300
      1.10008749	      0.10704638	      0.13442347	      0.03049416	      0.11154833
      1.10020556	      0.10704606	      0.13442271	      0.03049391	      0.11154367
      1.10030704	      0.10704579	      0.13442207	      0.03049370	      0.11153967
      1.10040851	      0.10704551	      0.13442142	      0.03049349	      0.11153566
      1.10053755	      0.10704517	      0.13442060	      0.03049322	      0.11153057
      1.10066658	      0.10704482	      0.13441978	      0.03049295	      0.11152548
      1.10076314	      0.10704456	      0.13441916	      0.03049275	      0.11152168
      1.10085969	      0.10704431	      0.13441855	      0.03049255	      0.11151787
      1.10099898	      0.10704393	      0.13441767	      0.03049226	      0.11151239
      1.10111695	      0.10704362	      0.13441692	      0.03049202	      0.11150774
      1.10123492	      0.10704330	      0.13441617	      0.03049177	      0.11150310
      1.10135289	      0.10704299	      0.13441543	      0.03049153	      0.11149846
      1.10145322	      0.10704272	      0.13441479	      0.03049132	      0.11149451
      1.10155355	      0.10704246	      0.13441416	      0.03049111	      0.11149057
      1.10168293	      0.10704211	      0.13441334	      0.03049085	      0.11148549
      1.10181231	      0.10704177	      0.13441252	      0.03049058	      0.11148040
      1.10190763	      0.10704152	      0.13441192	      0.03049038	      0.11147666
      1.10200294	      0.10704126	      0.13441132	      0.03049019	      0.11147292
      1.10214317	      0.10704089	      0.13441044	      0.03048990	      0.11146742
      1.10226081	      0.10704058	      0.13440970	      0.03048966	      0.11146281
      1.10237845	      0.10704027	      0.13440896	      0.03048942	      0.11145820
      1.10249609	      0.10703996	      0.13440822	      0.03048918	      0.11145359
      1.10259545	      0.10703969	      0.13440760	      0.03048897	      0.11144969
      1.10269481	      0.10703943	      0.13440697	      0.03048877	      0.11144580
      1.10282428	      0.10703909	      0.13440616	      0.03048850	      0.11144074
      1.10295374	      0.10703875	      0.13440535	      0.03048824	      0.11143567
      1.10304811	      0.10703850	      0.13440476	      0.03048805	      0.11143198
      1.10314248	      0.10703825	      0.13440417	      0.03048786	      0.11142829
      1.10328309	      0.10703788	      0.13440329	      0.03048757	      0.11142280
      1.10340038	      0.10703757	      0.13440256	      0.03048733	      0.11141822
      1.10351767	      0.10703726	      0.13440183	      0.03048710	      0.11141364
      1.10363495	      0.10703696	      0.13440109	      0.03048686	      0.11140906
      1.10373338	      0.10703670	      0.13440048	      0.03048666	      0.11140522
      1.10383182	      0.10703644	      0.13439987	      0.03048646	      0.11140138
      1.10396134	      0.10703610	      0.13439906	      0.03048620	      0.11139633
      1.10409085	      0.10703576	      0.13439826	      0.03048594	      0.11139129
      1.10418433	      0.10703552	      0.13439767	      0.03048575	      0.11138764
      1.10427782	      0.10703527	      0.13439709	      0.03048556	      0.11138400
      1.10441876	      0.10703490	      0.13439622	      0.03048528	      0.11137852
      1.10453569	      0.10703460	      0.13439549	      0.03048505	      0.11137397
      1.10465262	      0.10703429	      0.13439477	      0.03048481	      0.11136942
      1.10476955	      0.10703399	      0.13439405	      0.03048458	      0.11136488
      1.10486709	      0.10703374	      0.13439344	      0.03048438	      0.11136109
      1.10496463	      0.10703348	      0.13439284	      0.03048419	      0.11135730
      1.10509419	      0.10703314	      0.13439204	      0.03048393	      0.11135227
      1.10522375	      0.10703281	      0.13439124	      0.03048367	      0.11134724
      1.10531638	      0.10703257	      0.13439067	      0.03048349	      0.11134365
      1.10540900	      0.10703233	      0.13439010	      0.03048330	      0.11134006
      1.10555026	      0.10703196	      0.13438923	      0.03048302	      0.11133458
      1.10566685	      0.10703166	      0.13438851	      0.03048279	      0.11133007
      1.10578343	      0.10703136	      0.13438779	      0.03048256	      0.11132555
      1.10588829	      0.10703109	      0.13438715	      0.03048235	      0.11132149
      1.10599316	      0.10703081	      0.13438650	      0.03048215	      0.11131744
      1.10609803	      0.10703054	      0.13438586	      0.03048194	      0.11131338
      1.10622832	      0.10703021	      0.13438506	      0.03048168	      0.11130834
      1.10633253	      0.10702994	      0.13438442	      0.03048148	      0.11130432
      1.10643674	      0.10702967	      0.13438378	      0.03048127	      0.11130029
      1.10654095	      0.10702940	      0.13438314	      0.03048107	      0.11129627
      1.10667642	      0.10702905	      0.13438231	      0.03048080	      0.11129104
      1.10677753	      0.10702879	      0.13438169	      0.03048060	      0.11128714
      1.10687864	      0.10702853	      0.13438108	      0.03048040	      0.11128324
      1.10700360	      0.10702821	      0.13438031	      0.03048016	      0.11127842
      1.10712856	      0.10702789	      0.13437955	      0.03047991	      0.11127361
      1.10722379	      0.10702765	      0.13437897	      0.03047973	      0.11126994
      1.10731902	      0.10702740	      0.13437839	      0.03047954	      0.11126627
      1.10744884	      0.10702707	      0.13437760	      0.03047929	      0.11126128
      1.10756541	      0.10702677	      0.13437689	      0.03047906	      0.11125679
      1.10768198	      0.10702647	      0.13437618	      0.03047884	      0.11125231
      1.10779855	      0.10702618	      0.13437547	      0.03047861	      0.11124783
      1.10789627	      0.10702593	      0.13437488	      0.03047842	      0.11124408
      1.10799399	      0.10702568	      0.13437428	      0.03047823	      0.11124033
      1.10811770	      0.10702536	      0.13437353	      0.03047799	      0.11123558
      1.10824141	      0.10702505	      0.13437278	      0.03047775	      0.11123083
      1.10834205	      0.10702479	      0.13437217	      0.03047756	      0.11122697
      1.10844270	      0.10702453	      0.13437156	      0.03047736	      0.11122311
      1.10856427	      0.10702422	      0.13437083	      0.03047713	      0.11121846
      1.10868584	      0.10702391	      0.13437009	      0.03047690	      0.11121380
      1.10878484	      0.10702366	      0.13436950	      0.03047670	      0.11121001
      1.10888384	      0.10702341	      0.13436890	      0.03047651	      0.11120622
      1.10900648	      0.10702310	      0.13436816	      0.03047628	      0.11120153
      1.10912912	      0.10702279	      0.13436742	      0.03047604	      0.11119684
      1.10922788	      0.10702254	      0.13436682	      0.03047585	      0.11119307
      1.10932663	      0.10702229	      0.13436623	      0.03047567	      0.11118930
      1.10944948	      0.10702198	      0.13436549	      0.03047543	      0.11118460
      1.10957232	      0.10702167	      0.13436475	      0.03047520	      0.11117992
      1.10967026	      0.10702142	      0.13436416	      0.03047501	      0.11117618
      1.10976820	      0.10702117	      0.13436357	      0.03047482	      0.11117244
      1.10989175	      0.10702086	      0.13436283	      0.03047459	      0.11116774
      1.11001529	      0.10702055	      0.13436209	      0.03047435	      0.11116303
      1.11011246	      0.10702031	      0.13436151	      0.03047417	      0.11115933
      1.11020963	      0.10702006	      0.13436092	      0.03047398	      0.11115563
      1.11033396	      0.10701975	      0.13436018	      0.03047375	      0.11115090
      1.11045829	      0.10701944	      0.13435943	      0.03047351	      0.11114617
      1.11055452	      0.10701919	      0.13435886	      0.03047333	      0.11114251
      1.11065074	      0.10701895	      0.13435828	      0.03047315	      0.11113886
      1.11077614	      0.10701864	      0.13435753	      0.03047291	      0.11113409
      1.11090155	      0.10701832	      0.13435679	      0.03047268	      0.11112933
      1.11099670	      0.10701809	      0.13435622	      0.03047250	      0.11112572
      1.11109185	      0.10701785	      0.13435565	      0.03047232	      0.11112211
      1.11121861	      0.10701753	      0.13435490	      0.03047208	      0.11111731
      1.11134537	      0.10701721	      0.13435414	      0.03047184	      0.11111250
      1.11143928	      0.10701698	      0.13435358	      0.03047167	      0.11110895
      1.11153319	      0.10701674	      0.13435302	      0.03047149	      0.11110539
      1.11166169	      0.10701642	      0.13435226	      0.03047125	      0.11110053
      1.11177546	      0.10701614	      0.13435158	      0.03047104	      0.11109622
      1.11188923	      0.10701586	      0.13435091	      0.03047082	      0.11109192
      1.11200300	      0.10701557	      0.13435023	      0.03047061	      0.11108762
      1.11210210	      0.10701533	      0.13434965	      0.03047043	      0.11108388
      1.11220120	      0.10701508	      0.13434906	      0.03047024	      0.11108014
      1.11230030	      0.10701483	      0.13434847	      0.03047006	      0.11107640
      1.11243918	      0.10701449	      0.13434765	      0.03046980	      0.11107116
      1.11253812	      0.10701424	      0.13434706	      0.03046962	      0.11106743
      1.11263706	      0.10701400	      0.13434648	      0.03046943	      0.11106370
      1.11276080	      0.10701369	      0.13434575	      0.03046920	      0.11105904
      1.11287189	      0.10701342	      0.13434509	      0.03046900	      0.11105485
      1.11298297	      0.10701314	      0.13434444	      0.03046879	      0.11105067
      1.11309406	      0.10701287	      0.13434378	      0.03046859	      0.11104649
      1.11320515	      0.10701259	      0.13434313	      0.03046838	      0.11104232
      1.11330086	      0.10701236	      0.13434256	      0.03046821	      0.11103872
      1.11339656	      0.10701212	      0.13434200	      0.03046803	      0.11103512
      1.11351916	      0.10701182	      0.13434128	      0.03046780	      0.11103052
      1.11364176	      0.10701151	      0.13434056	      0.03046758	      0.11102592
      1.11373485	      0.10701129	      0.13434001	      0.03046741	      0.11102243
      1.11382794	      0.10701106	      0.13433946	      0.03046724	      0.11101894
      1.11395724	      0.10701074	      0.13433870	      0.03046700	      0.11101409
      1.11407025	      0.10701046	      0.13433804	      0.03046679	      0.11100986
      1.11418325	      0.10701018	      0.13433738	      0.03046659	      0.11100562
      1.11428314	      0.10700994	      0.13433679	      0.03046640	      0.11100189
      1.11438303	      0.10700969	      0.13433621	      0.03046622	      0.11099815
      1.11448292	      0.10700945	      0.13433562	      0.03046604	      0.11099441
      1.11461468	      0.10700912	      0.13433485	      0.03046580	      0.11098949
      1.11471448	      0.10700888	      0.13433427	      0.03046562	      0.11098576
      1.11481427	      0.10700864	      0.13433369	      0.03046544	      0.11098203
      1.11491407	      0.10700839	      0.13433310	      0.03046526	      0.11097831
      1.11505068	      0.10700806	      0.13433231	      0.03046501	      0.11097321
      1.11514716	      0.10700782	      0.13433174	      0.03046483	      0.11096961
      1.11524365	      0.10700759	      0.13433118	      0.03046466	      0.11096602
      1.11536792	      0.10700728	      0.13433046	      0.03046443	      0.11096139
      1.11547948	      0.10700701	      0.13432981	      0.03046423	      0.11095723
      1.11559104	      0.10700674	      0.13432916	      0.03046403	      0.11095308
      1.11570260	      0.10700647	      0.13432851	      0.03046383	      0.11094893
      1.11579711	      0.10700624	      0.13432796	      0.03046366	      0.11094542
      1.11589161	      0.10700601	      0.13432741	      0.03046349	      0.11094191
      1.11601195	      0.10700572	      0.13432671	      0.03046327	      0.11093744
      1.11613229	      0.10700542	      0.13432601	      0.03046306	      0.11093297
      1.11622977	      0.10700519	      0.13432545	      0.03046288	      0.11092935
      1.11632724	      0.10700495	      0.13432488	      0.03046271	      0.11092573
      1.11644580	      0.10700466	      0.13432420	      0.03046250	      0.11092134
      1.11656437	      0.10700438	      0.13432351	      0.03046228	      0.11091695
      1.11665961	      0.10700415	      0.13432296	      0.03046211	      0.11091342
      1.11675486	      0.10700391	      0.13432241	      0.03046194	      0.11090989
      1.11687538	      0.10700362	      0.13432171	      0.03046173	      0.11090543
      1.11699590	      0.10700333	      0.13432101	      0.03046151	      0.11090097
      1.11709036	      0.10700310	      0.13432047	      0.03046135	      0.11089748
      1.11718482	      0.10700288	      0.13431992	      0.03046118	      0.11089399
      1.11730651	      0.10700258	      0.13431922	      0.03046096	      0.11088950
      1.11742821	      0.10700229	      0.13431852	      0.03046075	      0.11088500
      1.11752118	      0.10700207	      0.13431798	      0.03046058	      0.11088157
      1.11761415	      0.10700184	      0.13431745	      0.03046042	      0.11087814
      1.11773782	      0.10700154	      0.13431674	      0.03046020	      0.11087359
      1.11786149	      0.10700125	      0.13431603	      0.03045998	      0.11086903
      1.11795290	      0.10700103	      0.13431550	      0.03045982	      0.11086566
      1.11804431	      0.10700081	      0.13431498	      0.03045966	      0.11086230
      1.11817039	      0.10700050	      0.13431425	      0.03045943	      0.11085766
      1.11828141	      0.10700024	      0.13431361	      0.03045924	      0.11085358
      1.11839242	      0.10699997	      0.13431298	      0.03045904	      0.11084950
      1.11850344	      0.10699971	      0.13431234	      0.03045885	      0.11084542
      1.11860053	      0.10699947	      0.13431178	      0.03045868	      0.11084186
      1.11869762	      0.10699924	      0.13431123	      0.03045851	      0.11083829
      1.11879471	      0.10699901	      0.13431067	      0.03045834	      0.11083473
      1.11892898	      0.10699869	      0.13430990	      0.03045810	      0.11082981
      1.11902634	      0.10699846	      0.13430935	      0.03045793	      0.11082624
      1.11912371	      0.10699822	      0.13430879	      0.03045776	      0.11082267
      1.11924361	      0.10699794	      0.13430811	      0.03045755	      0.11081828
      1.11935135	      0.10699768	      0.13430749	      0.03045736	      0.11081434
      1.11945909	      0.10699742	      0.13430688	      0.03045718	      0.11081040
      1.11956683	      0.10699717	      0.13430626	      0.03045699	      0.11080646
      1.11967457	      0.10699691	      0.13430565	      0.03045680	      0.11080253
      1.11978231	      0.10699666	      0.13430504	      0.03045661	      0.11079859
      1.11987642	      0.10699643	      0.13430450	      0.03045645	      0.11079516
      1.11997053	      0.10699621	      0.13430396	      0.03045629	      0.11079172
      1.12008742	      0.10699593	      0.13430330	      0.03045609	      0.11078746
      1.12020430	      0.10699565	      0.13430263	      0.03045588	      0.11078320
      1.12030186	      0.10699542	      0.13430208	      0.03045571	      0.11077965
      1.12039942	      0.10699519	      0.13430153	      0.03045555	      0.11077609
      1.12049698	      0.10699496	      0.13430097	      0.03045538	      0.11077254
      1.12062845	      0.10699465	      0.13430023	      0.03045515	      0.11076776
      1.12072508	      0.10699442	      0.13429968	      0.03045498	      0.11076425
      1.12082172	      0.10699419	      0.13429913	      0.03045482	      0.11076074
      1.12094069	      0.10699391	      0.13429846	      0.03045461	      0.11075642
      1.12105966	      0.10699363	      0.13429778	      0.03045441	      0.11075210
      1.12114833	      0.10699342	      0.13429728	      0.03045426	      0.11074888
      1.12123700	      0.10699321	      0.13429678	      0.03045410	      0.11074566
      1.12136369	      0.10699291	      0.13429606	      0.03045389	      0.11074107
      1.12147516	      0.10699265	      0.13429544	      0.03045370	      0.11073703
      1.12158663	      0.10699239	      0.13429481	      0.03045351	      0.11073300
      1.12169809	      0.10699213	      0.13429418	      0.03045332	      0.11072896
      1.12178959	      0.10699191	      0.13429366	      0.03045316	      0.11072565
      1.12188110	      0.10699170	      0.13429314	      0.03045300	      0.11072234
      1.12200104	      0.10699142	      0.13429247	      0.03045280	      0.11071801
      1.12212098	      0.10699114	      0.13429179	      0.03045260	      0.11071368
      1.12221426	      0.10699092	      0.13429127	      0.03045244	      0.11071031
      1.12230754	      0.10699070	      0.13429074	      0.03045228	      0.11070694
      1.12242694	      0.10699042	      0.13429007	      0.03045208	      0.11070264
      1.12254634	      0.10699014	      0.13428940	      0.03045187	      0.11069833
      1.12263700	      0.10698993	      0.13428889	      0.03045172	      0.11069507
      1.12272767	      0.10698971	      0.13428838	      0.03045157	      0.11069180
      1.12285020	      0.10698943	      0.13428770	      0.03045136	      0.11068739
      1.12295904	      0.10698917	      0.13428708	      0.03045118	      0.11068348
      1.12306788	      0.10698892	      0.13428647	      0.03045099	      0.11067956
      1.12317672	      0.10698867	      0.13428586	      0.03045081	      0.11067565
      1.12327291	      0.10698844	      0.13428533	      0.03045065	      0.11067220
      1.12336910	      0.10698822	      0.13428479	      0.03045048	      0.11066874
      1.12346530	      0.10698799	      0.13428425	      0.03045032	      0.11066529
      1.12359480	      0.10698769	      0.13428352	      0.03045010	      0.11066065
      1.12369148	      0.10698747	      0.13428298	      0.03044994	      0.11065718
      1.12378815	      0.10698724	      0.13428244	      0.03044978	      0.11065372
      1.12390470	      0.10698697	      0.13428179	      0.03044958	      0.11064954
      1.12402125	      0.10698670	      0.13428114	      0.03044939	      0.11064537
      1.12410969	      0.10698650	      0.13428065	      0.03044924	      0.11064221
      1.12419814	      0.10698629	      0.13428016	      0.03044909	      0.11063905
      1.12432224	      0.10698601	      0.13427946	      0.03044889	      0.11063461
      1.12443211	      0.10698575	      0.13427885	      0.03044870	      0.11063069
      1.12454199	      0.10698550	      0.13427824	      0.03044852	      0.11062676
      1.12465187	      0.10698524	      0.13427763	      0.03044834	      0.11062284
      1.12474343	      0.10698503	      0.13427712	      0.03044819	      0.11061958
      1.12483499	      0.10698482	      0.13427661	      0.03044803	      0.11061631
      1.12495237	      0.10698455	      0.13427596	      0.03044784	      0.11061213
      1.12506974	      0.10698428	      0.13427531	      0.03044764	      0.11060795
      1.12516284	      0.10698406	      0.13427479	      0.03044749	      0.11060464
      1.12525595	      0.10698385	      0.13427427	      0.03044734	      0.11060133
      1.12537295	      0.10698358	      0.13427363	      0.03044714	      0.11059717
      1.12548996	      0.10698331	      0.13427298	      0.03044695	      0.11059301
      1.12558064	      0.10698310	      0.13427247	      0.03044680	      0.11058979
      1.12567133	      0.10698289	      0.13427197	      0.03044665	      0.11058657
      1.12579113	      0.10698262	      0.13427131	      0.03044645	      0.11058232
      1.12591094	      0.10698234	      0.13427065	      0.03044625	      0.11057807
      1.12600007	      0.10698214	      0.13427015	      0.03044611	      0.11057491
      1.12608920	      0.10698193	      0.13426966	      0.03044596	      0.11057175
      1.12621165	      0.10698165	      0.13426898	      0.03044576	      0.11056741
      1.12631932	      0.10698140	      0.13426839	      0.03044558	      0.11056360
      1.12642700	      0.10698116	      0.13426780	      0.03044541	      0.11055979
      1.12653467	      0.10698091	      0.13426720	      0.03044523	      0.11055599
      1.12663006	      0.10698069	      0.13426668	      0.03044507	      0.11055262
      1.12672545	      0.10698048	      0.13426615	      0.03044492	      0.11054925
      1.12682084	      0.10698026	      0.13426562	      0.03044476	      0.11054588
      1.12694794	      0.10697997	      0.13426492	      0.03044456	      0.11054139
      1.12704388	      0.10697975	      0.13426440	      0.03044440	      0.11053801
      1.12713981	      0.10697953	      0.13426387	      0.03044424	      0.11053463
      1.12723574	      0.10697931	      0.13426334	      0.03044409	      0.11053125
      1.12736567	      0.10697901	      0.13426263	      0.03044387	      0.11052667
      1.12745878	      0.10697880	      0.13426212	      0.03044372	      0.11052340
      1.12755189	      0.10697859	      0.13426160	      0.03044357	      0.11052012
      1.12767030	      0.10697832	      0.13426095	      0.03044338	      0.11051596
      1.12777633	      0.10697808	      0.13426037	      0.03044321	      0.11051223
      1.12788235	      0.10697784	      0.13425979	      0.03044304	      0.11050851
      1.12798838	      0.10697760	      0.13425921	      0.03044287	      0.11050478
      1.12808202	      0.10697739	      0.13425870	      0.03044271	      0.11050150
      1.12817566	      0.10697717	      0.13425818	      0.03044256	      0.11049821
      1.12826930	      0.10697696	      0.13425767	      0.03044241	      0.11049493
      1.12840034	      0.10697667	      0.13425696	      0.03044220	      0.11049034
      1.12849496	      0.10697645	      0.13425644	      0.03044205	      0.11048703
      1.12858959	      0.10697624	      0.13425592	      0.03044190	      0.11048371
      1.12870579	      0.10697597	      0.13425529	      0.03044171	      0.11047965
      1.12880953	      0.10697574	      0.13425472	      0.03044154	      0.11047602
      1.12891326	      0.10697550	      0.13425415	      0.03044138	      0.11047240
      1.12901700	      0.10697527	      0.13425359	      0.03044121	      0.11046877
      1.12912074	      0.10697504	      0.13425302	      0.03044104	      0.11046515
      1.12922448	      0.10697480	      0.13425246	      0.03044088	      0.11046153
      1.12932822	      0.10697457	      0.13425189	      0.03044071	      0.11045791
      1.12942107	      0.10697436	      0.13425139	      0.03044056	      0.11045468
      1.12951392	      0.10697415	      0.13425088	      0.03044041	      0.11045144
      1.12962628	      0.10697390	      0.13425027	      0.03044024	      0.11044753
      1.12973865	      0.10697364	      0.13424966	      0.03044006	      0.11044362
      1.12983064	      0.10697344	      0.13424916	      0.03043991	      0.11044042
      1.12992263	      0.10697323	      0.13424866	      0.03043976	      0.11043722
      1.13003813	      0.10697297	      0.13424803	      0.03043958	      0.11043320
      1.13015364	      0.10697271	      0.13424740	      0.03043940	      0.11042919
      1.13024051	      0.10697252	      0.13424693	      0.03043926	      0.11042617
      1.13032739	      0.10697232	      0.13424646	      0.03043912	      0.11042316
      1.13045094	      0.10697205	      0.13424579	      0.03043892	      0.11041887
      1.13055961	      0.10697180	      0.13424520	      0.03043875	      0.11041510
      1.13066827	      0.10697156	      0.13424461	      0.03043858	      0.11041134
      1.13075930	      0.10697136	      0.13424412	      0.03043844	      0.11040819
      1.13085033	      0.10697115	      0.13424363	      0.03043829	      0.11040503
      1.13096420	      0.10697090	      0.13424301	      0.03043811	      0.11040109
      1.13107806	      0.10697064	      0.13424240	      0.03043793	      0.11039716
      1.13116959	      0.10697044	      0.13424190	      0.03043779	      0.11039399
      1.13126112	      0.10697024	      0.13424141	      0.03043765	      0.11039083
      1.13137542	      0.10696998	      0.13424079	      0.03043747	      0.11038688
      1.13148972	      0.10696973	      0.13424018	      0.03043729	      0.11038294
      1.13157913	      0.10696953	      0.13423969	      0.03043715	      0.11037985
      1.13166855	      0.10696933	      0.13423921	      0.03043701	      0.11037677
      1.13178543	      0.10696907	      0.13423858	      0.03043682	      0.11037274
      1.13190231	      0.10696881	      0.13423795	      0.03043664	      0.11036872
      1.13199001	      0.10696861	      0.13423748	      0.03043650	      0.11036570
      1.13207770	      0.10696842	      0.13423701	      0.03043637	      0.11036268
      1.13219740	      0.10696815	      0.13423636	      0.03043618	      0.11035856
      1.13230283	      0.10696792	      0.13423580	      0.03043601	      0.11035494
      1.13240826	      0.10696768	      0.13423523	      0.03043585	      0.11035131
      1.13251369	      0.10696745	      0.13423466	      0.03043569	      0.11034769
      1.13260779	      0.10696724	      0.13423416	      0.03043554	      0.11034446
      1.13270188	      0.10696703	      0.13423365	      0.03043539	      0.11034123
      1.13279597	      0.10696683	      0.13423315	      0.03043525	      0.11033801
      1.13291885	      0.10696655	      0.13423249	      0.03043506	      0.11033379
      1.13301357	      0.10696635	      0.13423198	      0.03043491	      0.11033055
      1.13310829	      0.10696614	      0.13423147	      0.03043476	      0.11032731
      1.13320301	      0.10696593	      0.13423097	      0.03043462	      0.11032406
      1.13332794	      0.10696565	      0.13423030	      0.03043442	      0.11031979
      1.13342019	      0.10696545	      0.13422980	      0.03043428	      0.11031663
      1.13351243	      0.10696524	      0.13422931	      0.03043414	      0.11031348
      1.13362711	      0.10696499	      0.13422870	      0.03043396	      0.11030956
      1.13374179	      0.10696474	      0.13422809	      0.03043378	      0.11030565
      1.13382658	      0.10696455	      0.13422763	      0.03043365	      0.11030275
      1.13391138	      0.10696437	      0.13422718	      0.03043352	      0.11029986
      1.13403389	      0.10696410	      0.13422653	      0.03043333	      0.11029568
      1.13414069	      0.10696386	      0.13422596	      0.03043317	      0.11029204
      1.13424748	      0.10696363	      0.13422539	      0.03043301	      0.11028841
      1.13435427	      0.10696339	      0.13422482	      0.03043284	      0.11028477
      1.13444291	      0.10696320	      0.13422434	      0.03043271	      0.11028175
      1.13453155	      0.10696300	      0.13422387	      0.03043257	      0.11027874
      1.13464577	      0.10696275	      0.13422326	      0.03043239	      0.11027485
      1.13475999	      0.10696250	      0.13422266	      0.03043222	      0.11027097
      1.13484970	      0.10696231	      0.13422218	      0.03043208	      0.11026792
      1.13493941	      0.10696211	      0.13422170	      0.03043195	      0.11026488
      1.13505387	      0.10696186	      0.13422109	      0.03043177	      0.11026099
      1.13516833	      0.10696161	      0.13422049	      0.03043160	      0.11025711
      1.13525541	      0.10696142	      0.13422002	      0.03043146	      0.11025416
      1.13534249	      0.10696123	      0.13421956	      0.03043133	      0.11025121
      1.13546036	      0.10696097	      0.13421894	      0.03043115	      0.11024722
      1.13557823	      0.10696072	      0.13421831	      0.03043097	      0.11024323
      1.13566332	      0.10696053	      0.13421786	      0.03043084	      0.11024035
      1.13574840	      0.10696034	      0.13421741	      0.03043072	      0.11023747
      1.13586996	      0.10696008	      0.13421677	      0.03043053	      0.11023336
      1.13597501	      0.10695985	      0.13421621	      0.03043037	      0.11022981
      1.13608007	      0.10695962	      0.13421565	      0.03043021	      0.11022626
      1.13618512	      0.10695939	      0.13421510	      0.03043005	      0.11022271
      1.13627669	      0.10695920	      0.13421461	      0.03042992	      0.11021962
      1.13636826	      0.10695900	      0.13421413	      0.03042978	      0.11021653
      1.13645983	      0.10695880	      0.13421365	      0.03042964	      0.11021345
      1.13658702	      0.10695852	      0.13421298	      0.03042945	      0.11020916
      1.13667944	      0.10695832	      0.13421249	      0.03042931	      0.11020605
      1.13677186	      0.10695812	      0.13421200	      0.03042917	      0.11020294
      1.13688497	      0.10695788	      0.13421140	      0.03042900	      0.11019913
      1.13698597	      0.10695766	      0.13421087	      0.03042885	      0.11019573
      1.13708697	      0.10695744	      0.13421034	      0.03042870	      0.11019234
      1.13718797	      0.10695722	      0.13420981	      0.03042854	      0.11018894
      1.13728896	      0.10695700	      0.13420928	      0.03042839	      0.11018555
      1.13738996	      0.10695678	      0.13420874	      0.03042824	      0.11018216
      1.13749096	      0.10695657	      0.13420821	      0.03042809	      0.11017877
      1.13759195	      0.10695635	      0.13420768	      0.03042794	      0.11017538
      1.13768210	      0.10695615	      0.13420721	      0.03042781	      0.11017236
      1.13777225	      0.10695596	      0.13420673	      0.03042767	      0.11016934
      1.13788118	      0.10695572	      0.13420616	      0.03042751	      0.11016569
      1.13799012	      0.10695549	      0.13420559	      0.03042735	      0.11016204
      1.13808298	      0.10695529	      0.13420510	      0.03042721	      0.11015893
      1.13817584	      0.10695509	      0.13420462	      0.03042707	      0.11015582
      1.13826870	      0.10695489	      0.13420413	      0.03042693	      0.11015272
      1.13839001	      0.10695463	      0.13420349	      0.03042675	      0.11014866
      1.13848259	      0.10695443	      0.13420301	      0.03042661	      0.11014557
      1.13857517	      0.10695423	      0.13420252	      0.03042648	      0.11014248
      1.13866775	      0.10695403	      0.13420204	      0.03042634	      0.11013939
      1.13879292	      0.10695376	      0.13420138	      0.03042615	      0.11013521
      1.13888326	      0.10695357	      0.13420091	      0.03042602	      0.11013219
      1.13897360	      0.10695338	      0.13420044	      0.03042589	      0.11012918
      1.13908750	      0.10695313	      0.13419984	      0.03042572	      0.11012539
      1.13918932	      0.10695291	      0.13419931	      0.03042557	      0.11012199
      1.13929114	      0.10695270	      0.13419878	      0.03042542	      0.11011860
      1.13939296	      0.10695248	      0.13419825	      0.03042527	      0.11011521
      1.13949478	      0.10695226	      0.13419772	      0.03042512	      0.11011183
      1.13958301	      0.10695207	      0.13419726	      0.03042499	      0.11010889
      1.13967123	      0.10695188	      0.13419680	      0.03042486	      0.11010596
      1.13978275	      0.10695165	      0.13419622	      0.03042470	      0.11010225
      1.13989427	      0.10695141	      0.13419564	      0.03042453	      0.11009855
      1.13998148	      0.10695122	      0.13419518	      0.03042440	      0.11009566
      1.14006869	      0.10695104	      0.13419473	      0.03042428	      0.11009276
      1.14018400	      0.10695079	      0.13419413	      0.03042411	      0.11008894
      1.14029930	      0.10695055	      0.13419353	      0.03042394	      0.11008511
      1.14038094	      0.10695037	      0.13419311	      0.03042382	      0.11008241
      1.14046259	      0.10695020	      0.13419268	      0.03042370	      0.11007970
      1.14058812	      0.10694993	      0.13419203	      0.03042352	      0.11007554
      1.14068986	      0.10694972	      0.13419150	      0.03042337	      0.11007218
      1.14079161	      0.10694950	      0.13419097	      0.03042322	      0.11006881
      1.14089335	      0.10694928	      0.13419045	      0.03042307	      0.11006545
      1.14099510	      0.10694907	      0.13418992	      0.03042292	      0.11006208
      1.14109685	      0.10694885	      0.13418939	      0.03042278	      0.11005872
      1.14118481	      0.10694866	      0.13418894	      0.03042265	      0.11005581
      1.14127278	      0.10694848	      0.13418848	      0.03042252	      0.11005291
      1.14138369	      0.10694824	      0.13418791	      0.03042236	      0.11004925
      1.14149460	      0.10694801	      0.13418733	      0.03042220	      0.11004559
      1.14158140	      0.10694783	      0.13418688	      0.03042207	      0.11004273
      1.14166820	      0.10694764	      0.13418643	      0.03042195	      0.11003986
      1.14178296	      0.10694740	      0.13418584	      0.03042178	      0.11003608
      1.14189772	      0.10694716	      0.13418525	      0.03042162	      0.11003230
      1.14197907	      0.10694699	      0.13418483	      0.03042150	      0.11002962
      1.14206042	      0.10694681	      0.13418441	      0.03042138	      0.11002695
      1.14218520	      0.10694655	      0.13418376	      0.03042120	      0.11002284
      1.14228651	      0.10694634	      0.13418324	      0.03042105	      0.11001951
      1.14238783	      0.10694612	      0.13418272	      0.03042091	      0.11001618
      1.14248914	      0.10694591	      0.13418220	      0.03042076	      0.11001285
      1.14259045	      0.10694570	      0.13418168	      0.03042062	      0.11000952
      1.14269177	      0.10694548	      0.13418115	      0.03042047	      0.11000619
      1.14277915	      0.10694530	      0.13418070	      0.03042035	      0.11000332
      1.14286654	      0.10694512	      0.13418026	      0.03042022	      0.11000046
      1.14297719	      0.10694488	      0.13417969	      0.03042006	      0.10999683
      1.14308785	      0.10694465	      0.13417912	      0.03041990	      0.10999320
      1.14317411	      0.10694447	      0.13417867	      0.03041978	      0.10999037
      1.14326038	      0.10694429	      0.13417823	      0.03041966	      0.10998755
      1.14337488	      0.10694405	      0.13417764	      0.03041949	      0.10998380
      1.14348939	      0.10694381	      0.13417706	      0.03041933	      0.10998005
      1.14357018	      0.10694364	      0.13417664	      0.03041922	      0.10997740
      1.14365097	      0.10694347	      0.13417623	      0.03041910	      0.10997476
      1.14377566	      0.10694321	      0.13417559	      0.03041892	      0.10997068
      1.14387659	      0.10694300	      0.13417507	      0.03041878	      0.10996739
      1.14397751	      0.10694279	      0.13417455	      0.03041864	      0.10996409
      1.14407843	      0.10694258	      0.13417404	      0.03041849	      0.10996079
      1.14417936	      0.10694237	      0.13417352	      0.03041835	      0.10995750
      1.14428028	      0.10694216	      0.13417300	      0.03041821	      0.10995420
      1.14436709	      0.10694197	      0.13417256	      0.03041808	      0.10995137
      1.14445389	      0.10694179	      0.13417212	      0.03041796	      0.10994854
      1.14456433	      0.10694156	      0.13417155	      0.03041780	      0.10994494
      1.14467476	      0.10694133	      0.13417099	      0.03041765	      0.10994134
      1.14476047	      0.10694115	      0.13417055	      0.03041753	      0.10993855
      1.14484618	      0.10694098	      0.13417011	      0.03041741	      0.10993576
      1.14496049	      0.10694074	      0.13416953	      0.03041724	      0.10993204
      1.14506326	      0.10694052	      0.13416901	      0.03041710	      0.10992869
      1.14516603	      0.10694031	      0.13416848	      0.03041695	      0.10992535
      1.14525532	      0.10694013	      0.13416803	      0.03041683	      0.10992245
      1.14534462	      0.10693994	      0.13416757	      0.03041670	      0.10991954
      1.14543392	      0.10693975	      0.13416712	      0.03041658	      0.10991664
      1.14555780	      0.10693950	      0.13416649	      0.03041640	      0.10991262
      1.14564803	      0.10693931	      0.13416603	      0.03041628	      0.10990969
      1.14573826	      0.10693912	      0.13416557	      0.03041615	      0.10990676
      1.14584842	      0.10693889	      0.13416501	      0.03041600	      0.10990318
      1.14594669	      0.10693869	      0.13416451	      0.03041586	      0.10990000
      1.14604495	      0.10693849	      0.13416401	      0.03041572	      0.10989681
      1.14614321	      0.10693828	      0.13416351	      0.03041558	      0.10989362
      1.14624147	      0.10693808	      0.13416301	      0.03041545	      0.10989044
      1.14633974	      0.10693788	      0.13416252	      0.03041531	      0.10988726
      1.14643800	      0.10693768	      0.13416202	      0.03041517	      0.10988408
      1.14653626	      0.10693747	      0.13416152	      0.03041504	      0.10988089
      1.14663452	      0.10693727	      0.13416102	      0.03041490	      0.10987772
      1.14672250	      0.10693709	      0.13416058	      0.03041478	      0.10987487
      1.14681047	      0.10693691	      0.13416013	      0.03041465	      0.10987202
      1.14691742	      0.10693669	      0.13415959	      0.03041450	      0.10986857
      1.14702437	      0.10693647	      0.13415905	      0.03041436	      0.10986511
      1.14711222	      0.10693629	      0.13415860	      0.03041423	      0.10986227
      1.14720006	      0.10693610	      0.13415816	      0.03041411	      0.10985944
      1.14730930	      0.10693588	      0.13415761	      0.03041396	      0.10985591
      1.14741854	      0.10693566	      0.13415706	      0.03041381	      0.10985238
      1.14750190	      0.10693548	      0.13415664	      0.03041369	      0.10984969
      1.14758526	      0.10693531	      0.13415621	      0.03041358	      0.10984700
      1.14770121	      0.10693507	      0.13415563	      0.03041342	      0.10984327
      1.14780466	      0.10693486	      0.13415511	      0.03041328	      0.10983993
      1.14790810	      0.10693465	      0.13415459	      0.03041313	      0.10983660
      1.14799431	      0.10693447	      0.13415415	      0.03041301	      0.10983382
      1.14808052	      0.10693430	      0.13415372	      0.03041290	      0.10983105
      1.14818951	      0.10693407	      0.13415317	      0.03041275	      0.10982754
      1.14829851	      0.10693385	      0.13415262	      0.03041260	      0.10982403
      1.14838489	      0.10693367	      0.13415219	      0.03041248	      0.10982125
      1.14847127	      0.10693350	      0.13415175	      0.03041236	      0.10981847
      1.14858125	      0.10693327	      0.13415120	      0.03041221	      0.10981494
      1.14869123	      0.10693305	      0.13415065	      0.03041206	      0.10981140
      1.14877518	      0.10693288	      0.13415023	      0.03041194	      0.10980870
      1.14885912	      0.10693270	      0.13414980	      0.03041183	      0.10980601
      1.14897247	      0.10693247	      0.13414923	      0.03041167	      0.10980237
      1.14908582	      0.10693224	      0.13414867	      0.03041152	      0.10979873
      1.14916756	      0.10693208	      0.13414826	      0.03041140	      0.10979611
      1.14924929	      0.10693191	      0.13414785	      0.03041129	      0.10979348
      1.14936674	      0.10693167	      0.13414726	      0.03041113	      0.10978972
      1.14946781	      0.10693146	      0.13414675	      0.03041099	      0.10978648
      1.14956888	      0.10693126	      0.13414625	      0.03041086	      0.10978324
      1.14966996	      0.10693105	      0.13414574	      0.03041072	      0.10978000
      1.14975843	      0.10693087	      0.13414530	      0.03041060	      0.10977717
      1.14984691	      0.10693069	      0.13414485	      0.03041048	      0.10977433
      1.14993538	      0.10693051	      0.13414441	      0.03041036	      0.10977150
      1.15005667	      0.10693027	      0.13414381	      0.03041019	      0.10976762
      1.15014617	      0.10693009	      0.13414336	      0.03041007	      0.10976475
      1.15023567	      0.10692990	      0.13414291	      0.03040995	      0.10976189
      1.15034391	      0.10692968	      0.13414237	      0.03040980	      0.10975843
      1.15044083	      0.10692949	      0.13414189	      0.03040967	      0.10975533
      1.15053775	      0.10692929	      0.13414141	      0.03040954	      0.10975224
      1.15063467	      0.10692910	      0.13414092	      0.03040941	      0.10974914
      1.15073158	      0.10692890	      0.13414044	      0.03040928	      0.10974604
      1.15082850	      0.10692870	      0.13413996	      0.03040915	      0.10974295
      1.15092542	      0.10692851	      0.13413947	      0.03040902	      0.10973986
      1.15102234	      0.10692831	      0.13413899	      0.03040889	      0.10973676
      1.15111926	      0.10692812	      0.13413851	      0.03040876	      0.10973367
      1.15121617	      0.10692792	      0.13413803	      0.03040863	      0.10973058
      1.15131309	      0.10692772	      0.13413755	      0.03040850	      0.10972749
      1.15139893	      0.10692755	      0.13413712	      0.03040838	      0.10972475
      1.15148478	      0.10692738	      0.13413669	      0.03040827	      0.10972202
      1.15159166	      0.10692716	      0.13413616	      0.03040812	      0.10971861
      1.15169854	      0.10692695	      0.13413563	      0.03040798	      0.10971521
      1.15178451	      0.10692677	      0.13413521	      0.03040786	      0.10971247
      1.15187049	      0.10692660	      0.13413478	      0.03040775	      0.10970973
      1.15197969	      0.10692638	      0.13413424	      0.03040760	      0.10970626
      1.15208889	      0.10692616	      0.13413370	      0.03040746	      0.10970278
      1.15217009	      0.10692600	      0.13413329	      0.03040735	      0.10970020
      1.15225130	      0.10692583	      0.13413289	      0.03040724	      0.10969762
      1.15236804	      0.10692560	      0.13413231	      0.03040708	      0.10969391
      1.15247095	      0.10692539	      0.13413180	      0.03040695	      0.10969064
      1.15257387	      0.10692519	      0.13413130	      0.03040681	      0.10968737
      1.15265801	      0.10692502	      0.13413088	      0.03040670	      0.10968469
      1.15274216	      0.10692485	      0.13413046	      0.03040659	      0.10968202
      1.15285139	      0.10692463	      0.13412992	      0.03040644	      0.10967855
      1.15296063	      0.10692441	      0.13412938	      0.03040629	      0.10967508
      1.15304479	      0.10692424	      0.13412897	      0.03040618	      0.10967241
      1.15312895	      0.10692408	      0.13412855	      0.03040607	      0.10966974
      1.15323958	      0.10692385	      0.13412801	      0.03040592	      0.10966623
      1.15335021	      0.10692363	      0.13412746	      0.03040578	      0.10966273
      1.15343158	      0.10692347	      0.13412706	      0.03040567	      0.10966015
      1.15351295	      0.10692331	      0.13412666	      0.03040556	      0.10965757
      1.15362788	      0.10692308	      0.13412610	      0.03040541	      0.10965393
      1.15372761	      0.10692288	      0.13412560	      0.03040528	      0.10965077
      1.15382734	      0.10692268	      0.13412511	      0.03040515	      0.10964761
      1.15392706	      0.10692248	      0.13412462	      0.03040502	      0.10964445
      1.15401490	      0.10692231	      0.13412419	      0.03040490	      0.10964167
      1.15410274	      0.10692213	      0.13412376	      0.03040478	      0.10963889
      1.15419057	      0.10692196	      0.13412333	      0.03040467	      0.10963611
      1.15430923	      0.10692172	      0.13412275	      0.03040451	      0.10963236
      1.15439810	      0.10692154	      0.13412231	      0.03040440	      0.10962955
      1.15448697	      0.10692137	      0.13412187	      0.03040428	      0.10962674
      1.15457584	      0.10692119	      0.13412144	      0.03040416	      0.10962393
      1.15469557	      0.10692095	      0.13412085	      0.03040400	      0.10962015
      1.15478211	      0.10692078	      0.13412043	      0.03040389	      0.10961741
      1.15486864	      0.10692061	      0.13412000	      0.03040378	      0.10961468
      1.15497783	      0.10692039	      0.13411947	      0.03040363	      0.10961123
      1.15507523	      0.10692020	      0.13411899	      0.03040351	      0.10960815
      1.15517263	      0.10692001	      0.13411851	      0.03040338	      0.10960508
      1.15527002	      0.10691981	      0.13411804	      0.03040325	      0.10960201
      1.15536742	      0.10691962	      0.13411756	      0.03040313	      0.10959893
      1.15545274	      0.10691945	      0.13411714	      0.03040301	      0.10959624
      1.15553806	      0.10691928	      0.13411673	      0.03040290	      0.10959355
      1.15564377	      0.10691907	      0.13411621	      0.03040277	      0.10959022
      1.15574948	      0.10691886	      0.13411570	      0.03040263	      0.10958689
      1.15583421	      0.10691870	      0.13411528	      0.03040252	      0.10958422
      1.15591894	      0.10691853	      0.13411487	      0.03040241	      0.10958155
      1.15602746	      0.10691831	      0.13411434	      0.03040227	      0.10957813
      1.15613598	      0.10691810	      0.13411381	      0.03040213	      0.10957471
      1.15621615	      0.10691794	      0.13411342	      0.03040202	      0.10957218
      1.15629631	      0.10691778	      0.13411303	      0.03040192	      0.10956966
      1.15641232	      0.10691755	      0.13411247	      0.03040177	      0.10956601
      1.15651435	      0.10691735	      0.13411197	      0.03040163	      0.10956280
      1.15661639	      0.10691715	      0.13411147	      0.03040150	      0.10955959
      1.15669944	      0.10691699	      0.13411107	      0.03040140	      0.10955698
      1.15678249	      0.10691683	      0.13411066	      0.03040129	      0.10955436
      1.15689102	      0.10691661	      0.13411014	      0.03040115	      0.10955095
      1.15699954	      0.10691640	      0.13410961	      0.03040101	      0.10954754
      1.15708252	      0.10691624	      0.13410921	      0.03040090	      0.10954493
      1.15716549	      0.10691607	      0.13410881	      0.03040079	      0.10954232
      1.15727559	      0.10691586	      0.13410827	      0.03040065	      0.10953887
      1.15738569	      0.10691564	      0.13410774	      0.03040051	      0.10953541
      1.15746577	      0.10691548	      0.13410735	      0.03040041	      0.10953289
      1.15754585	      0.10691533	      0.13410696	      0.03040030	      0.10953038
      1.15766058	      0.10691510	      0.13410641	      0.03040016	      0.10952678
      1.15775950	      0.10691491	      0.13410593	      0.03040003	      0.10952367
      1.15785842	      0.10691471	      0.13410545	      0.03039990	      0.10952057
      1.15795735	      0.10691452	      0.13410497	      0.03039978	      0.10951746
      1.15804397	      0.10691435	      0.13410455	      0.03039967	      0.10951475
      1.15813059	      0.10691418	      0.13410413	      0.03039955	      0.10951203
      1.15821721	      0.10691401	      0.13410371	      0.03039944	      0.10950931
      1.15833596	      0.10691378	      0.13410314	      0.03039929	      0.10950559
      1.15842372	      0.10691361	      0.13410272	      0.03039918	      0.10950284
      1.15851147	      0.10691344	      0.13410229	      0.03039907	      0.10950009
      1.15861738	      0.10691323	      0.13410178	      0.03039893	      0.10949677
      1.15871214	      0.10691305	      0.13410133	      0.03039881	      0.10949380
      1.15880690	      0.10691286	      0.13410087	      0.03039869	      0.10949084
      1.15890165	      0.10691268	      0.13410041	      0.03039857	      0.10948787
      1.15899641	      0.10691249	      0.13409996	      0.03039845	      0.10948490
      1.15909117	      0.10691231	      0.13409950	      0.03039833	      0.10948194
      1.15918592	      0.10691212	      0.13409904	      0.03039821	      0.10947897
      1.15928068	      0.10691194	      0.13409859	      0.03039809	      0.10947601
      1.15937544	      0.10691175	      0.13409813	      0.03039797	      0.10947304
      1.15947019	      0.10691157	      0.13409768	      0.03039785	      0.10947008
      1.15956495	      0.10691139	      0.13409722	      0.03039773	      0.10946711
      1.15965970	      0.10691120	      0.13409677	      0.03039761	      0.10946415
      1.15974496	      0.10691104	      0.13409636	      0.03039750	      0.10946149
      1.15983021	      0.10691087	      0.13409595	      0.03039739	      0.10945882
      1.15993264	      0.10691067	      0.13409546	      0.03039726	      0.10945562
      1.16003506	      0.10691047	      0.13409497	      0.03039713	      0.10945242
      1.16012273	      0.10691030	      0.13409455	      0.03039702	      0.10944968
      1.16021039	      0.10691013	      0.13409413	      0.03039691	      0.10944694
      1.16029805	      0.10690996	      0.13409371	      0.03039680	      0.10944420
      1.16041206	      0.10690974	      0.13409316	      0.03039666	      0.10944064
      1.16049975	      0.10690957	      0.13409274	      0.03039655	      0.10943790
      1.16058745	      0.10690940	      0.13409232	      0.03039644	      0.10943517
      1.16067514	      0.10690923	      0.13409190	      0.03039633	      0.10943243
      1.16079178	      0.10690901	      0.13409134	      0.03039618	      0.10942879
      1.16087763	      0.10690884	      0.13409093	      0.03039607	      0.10942611
      1.16096347	      0.10690868	      0.13409052	      0.03039597	      0.10942343
      1.16107006	      0.10690847	      0.13409002	      0.03039583	      0.10942011
      1.16116563	      0.10690829	      0.13408956	      0.03039571	      0.10941713
      1.16126119	      0.10690810	      0.13408910	      0.03039559	      0.10941415
      1.16135676	      0.10690792	      0.13408865	      0.03039547	      0.10941117
      1.16145232	      0.10690773	      0.13408819	      0.03039535	      0.10940819
      1.16153811	      0.10690757	      0.13408778	      0.03039525	      0.10940552
      1.16162389	      0.10690740	      0.13408738	      0.03039514	      0.10940284
      1.16170968	      0.10690724	      0.13408697	      0.03039503	      0.10940017
      1.16182648	      0.10690701	      0.13408641	      0.03039489	      0.10939653
      1.16191556	      0.10690684	      0.13408599	      0.03039478	      0.10939376
      1.16200464	      0.10690667	      0.13408556	      0.03039466	      0.10939098
      1.16209373	      0.10690650	      0.13408514	      0.03039455	      0.10938821
      1.16220479	      0.10690629	      0.13408461	      0.03039442	      0.10938475
      1.16229190	      0.10690612	      0.13408420	      0.03039431	      0.10938204
      1.16237900	      0.10690595	      0.13408379	      0.03039420	      0.10937933
      1.16246610	      0.10690578	      0.13408337	      0.03039409	      0.10937661
      1.16258192	      0.10690556	      0.13408282	      0.03039395	      0.10937301
      1.16266901	      0.10690539	      0.13408241	      0.03039384	      0.10937030
      1.16275610	      0.10690523	      0.13408200	      0.03039373	      0.10936759
      1.16286109	      0.10690503	      0.13408150	      0.03039360	      0.10936433
      1.16295385	      0.10690485	      0.13408106	      0.03039349	      0.10936144
      1.16304661	      0.10690467	      0.13408062	      0.03039337	      0.10935856
      1.16313937	      0.10690449	      0.13408018	      0.03039326	      0.10935567
      1.16323213	      0.10690432	      0.13407974	      0.03039314	      0.10935279
      1.16332489	      0.10690414	      0.13407931	      0.03039303	      0.10934991
      1.16341764	      0.10690396	      0.13407887	      0.03039291	      0.10934702
      1.16351040	      0.10690378	      0.13407843	      0.03039280	      0.10934414
      1.16360316	      0.10690361	      0.13407799	      0.03039269	      0.10934126
      1.16369592	      0.10690343	      0.13407755	      0.03039257	      0.10933838
      1.16378868	      0.10690325	      0.13407712	      0.03039246	      0.10933550
      1.16388144	      0.10690308	      0.13407668	      0.03039234	      0.10933261
      1.16397420	      0.10690290	      0.13407624	      0.03039223	      0.10932973
      1.16406696	      0.10690272	      0.13407580	      0.03039212	      0.10932685
      1.16415972	      0.10690255	      0.13407537	      0.03039200	      0.10932397
      1.16425248	      0.10690237	      0.13407493	      0.03039189	      0.10932109
      1.16434524	      0.10690219	      0.13407449	      0.03039177	      0.10931821
      1.16443800	      0.10690202	      0.13407406	      0.03039166	      0.10931534
      1.16453076	      0.10690184	      0.13407362	      0.03039155	      0.10931246
      1.16462352	      0.10690166	      0.13407319	      0.03039143	      0.10930958
      1.16471628	      0.10690149	      0.13407275	      0.03039132	      0.10930670
      1.16480904	      0.10690131	      0.13407231	      0.03039121	      0.10930382
      1.16490180	      0.10690114	      0.13407188	      0.03039109	      0.10930095
      1.16499456	      0.10690096	      0.13407144	      0.03039098	      0.10929807
      1.16508732	      0.10690078	      0.13407101	      0.03039087	      0.10929519
      1.16518008	      0.10690061	      0.13407057	      0.03039075	      0.10929232
      1.16527284	      0.10690043	      0.13407014	      0.03039064	      0.10928944
      1.16536559	      0.10690026	      0.13406970	      0.03039053	      0.10928657
      1.16545835	      0.10690008	      0.13406927	      0.03039042	      0.10928369
      1.16555111	      0.10689990	      0.13406884	      0.03039030	      0.10928082
      1.16564387	      0.10689973	      0.13406840	      0.03039019	      0.10927794
      1.16573663	      0.10689955	      0.13406797	      0.03039008	      0.10927507
      1.16582939	      0.10689938	      0.13406753	      0.03038997	      0.10927219
      1.16592215	      0.10689920	      0.13406710	      0.03038985	      0.10926932
      1.16601491	      0.10689903	      0.13406667	      0.03038974	      0.10926645
      1.16610767	      0.10689885	      0.13406623	      0.03038963	      0.10926357
      1.16620043	      0.10689868	      0.13406580	      0.03038952	      0.10926070
      1.16629319	      0.10689850	      0.13406537	      0.03038940	      0.10925783
      1.16638595	      0.10689833	      0.13406494	      0.03038929	      0.10925496
      1.16647871	      0.10689815	      0.13406450	      0.03038918	      0.10925209
      1.16657147	      0.10689798	      0.13406407	      0.03038907	      0.10924921
      1.16666423	      0.10689780	      0.13406364	      0.03038896	      0.10924634
      1.16675699	      0.10689763	      0.13406321	      0.03038884	      0.10924347
      1.16684975	      0.10689745	      0.13406278	      0.03038873	      0.10924060
      1.16694251	      0.10689728	      0.13406234	      0.03038862	      0.10923773
      1.16703527	      0.10689710	      0.13406191	      0.03038851	      0.10923486
      1.16712803	      0.10689693	      0.13406148	      0.03038840	      0.10923199
      1.16722079	      0.10689676	      0.13406105	      0.03038829	      0.10922912
      1.16731355	      0.10689658	      0.13406062	      0.03038817	      0.10922625
      1.16740630	      0.10689641	      0.13406019	      0.03038806	      0.10922338
      1.16749906	      0.10689623	      0.13405976	      0.03038795	      0.10922052
      1.16759182	      0.10689606	      0.13405933	      0.03038784	      0.10921765
      1.16768458	      0.10689588	      0.13405890	      0.03038773	      0.10921478
      1.16777734	      0.10689571	      0.13405847	      0.03038762	      0.10921191
      1.16787010	      0.10689554	      0.13405804	      0.03038751	      0.10920904
      1.16796286	      0.10689536	      0.13405761	      0.03038740	      0.10920618
      1.16805562	      0.10689519	      0.13405718	      0.03038729	      0.10920331
      1.16814838	      0.10689502	      0.13405675	      0.03038718	      0.10920044
      1.16823176	      0.10689486	      0.13405637	      0.03038708	      0.10919787
      1.16831515	      0.10689470	      0.13405598	      0.03038698	      0.10919529
      1.16841638	      0.10689451	      0.13405551	      0.03038686	      0.10919216
      1.16851762	      0.10689432	      0.13405505	      0.03038674	      0.10918904
      1.16860149	      0.10689417	      0.13405466	      0.03038664	      0.10918644
      1.16868537	      0.10689401	      0.13405427	      0.03038654	      0.10918385
      1.16878812	      0.10689382	      0.13405380	      0.03038641	      0.10918068
      1.16889086	      0.10689363	      0.13405332	      0.03038629	      0.10917751
      1.16897087	      0.10689348	      0.13405295	      0.03038620	      0.10917504
      1.16905089	      0.10689333	      0.13405259	      0.03038610	      0.10917257
      1.16915905	      0.10689313	      0.13405209	      0.03038597	      0.10916923
      1.16926721	      0.10689293	      0.13405159	      0.03038585	      0.10916589
      1.16934315	      0.10689278	      0.13405124	      0.03038576	      0.10916354
      1.16941909	      0.10689264	      0.13405089	      0.03038567	      0.10916120
      1.16953561	      0.10689243	      0.13405036	      0.03038553	      0.10915760
      1.16963063	      0.10689225	      0.13404992	      0.03038542	      0.10915467
      1.16972565	      0.10689207	      0.13404948	      0.03038530	      0.10915174
      1.16982068	      0.10689190	      0.13404905	      0.03038519	      0.10914881
      1.16991570	      0.10689172	      0.13404861	      0.03038508	      0.10914588
      1.16999989	      0.10689156	      0.13404822	      0.03038498	      0.10914328
      1.17008407	      0.10689141	      0.13404784	      0.03038488	      0.10914068
      1.17016826	      0.10689125	      0.13404745	      0.03038478	      0.10913808
      1.17028351	      0.10689104	      0.13404692	      0.03038465	      0.10913453
      1.17036918	      0.10689088	      0.13404653	      0.03038454	      0.10913189
      1.17045485	      0.10689072	      0.13404614	      0.03038444	      0.10912925
      1.17054052	      0.10689056	      0.13404575	      0.03038434	      0.10912660
      1.17065563	      0.10689035	      0.13404522	      0.03038421	      0.10912306
      1.17073908	      0.10689019	      0.13404484	      0.03038411	      0.10912048
      1.17082252	      0.10689004	      0.13404446	      0.03038401	      0.10911791
      1.17092760	      0.10688984	      0.13404398	      0.03038389	      0.10911467
      1.17102117	      0.10688967	      0.13404355	      0.03038378	      0.10911179
      1.17111475	      0.10688950	      0.13404312	      0.03038367	      0.10910890
      1.17120832	      0.10688932	      0.13404270	      0.03038356	      0.10910602
      1.17130190	      0.10688915	      0.13404227	      0.03038345	      0.10910314
      1.17138518	      0.10688900	      0.13404189	      0.03038335	      0.10910057
      1.17146847	      0.10688884	      0.13404151	      0.03038326	      0.10909800
      1.17156879	      0.10688866	      0.13404106	      0.03038314	      0.10909491
      1.17166912	      0.10688847	      0.13404060	      0.03038302	      0.10909182
      1.17175211	      0.10688832	      0.13404022	      0.03038293	      0.10908927
      1.17183510	      0.10688817	      0.13403984	      0.03038283	      0.10908671
      1.17193742	      0.10688798	      0.13403938	      0.03038271	      0.10908356
      1.17203974	      0.10688779	      0.13403891	      0.03038259	      0.10908041
      1.17211911	      0.10688764	      0.13403855	      0.03038250	      0.10907796
      1.17219848	      0.10688750	      0.13403819	      0.03038241	      0.10907552
      1.17230607	      0.10688730	      0.13403771	      0.03038228	      0.10907221
      1.17241366	      0.10688710	      0.13403722	      0.03038216	      0.10906890
      1.17248894	      0.10688696	      0.13403688	      0.03038207	      0.10906658
      1.17256422	      0.10688682	      0.13403654	      0.03038198	      0.10906426
      1.17268021	      0.10688661	      0.13403601	      0.03038185	      0.10906069
      1.17277467	      0.10688644	      0.13403558	      0.03038174	      0.10905778
      1.17286914	      0.10688626	      0.13403516	      0.03038163	      0.10905488
      1.17296360	      0.10688609	      0.13403473	      0.03038152	      0.10905197
      1.17305806	      0.10688592	      0.13403430	      0.03038141	      0.10904906
      1.17314131	      0.10688577	      0.13403392	      0.03038132	      0.10904650
      1.17322456	      0.10688561	      0.13403355	      0.03038122	      0.10904394
      1.17330781	      0.10688546	      0.13403317	      0.03038112	      0.10904138
      1.17342362	      0.10688525	      0.13403265	      0.03038099	      0.10903782
      1.17350848	      0.10688509	      0.13403227	      0.03038089	      0.10903521
      1.17359335	      0.10688494	      0.13403188	      0.03038079	      0.10903260
      1.17369586	      0.10688475	      0.13403142	      0.03038068	      0.10902944
      1.17378702	      0.10688458	      0.13403101	      0.03038057	      0.10902664
      1.17387817	      0.10688442	      0.13403060	      0.03038047	      0.10902384
      1.17396933	      0.10688425	      0.13403019	      0.03038036	      0.10902104
      1.17406048	      0.10688408	      0.13402978	      0.03038026	      0.10901823
      1.17415164	      0.10688392	      0.13402937	      0.03038015	      0.10901543
      1.17424279	      0.10688375	      0.13402896	      0.03038005	      0.10901263
      1.17433395	      0.10688358	      0.13402855	      0.03037994	      0.10900983
      1.17442510	      0.10688342	      0.13402814	      0.03037984	      0.10900703
      1.17451626	      0.10688325	      0.13402773	      0.03037974	      0.10900422
      1.17460741	      0.10688309	      0.13402733	      0.03037963	      0.10900142
      1.17469857	      0.10688292	      0.13402692	      0.03037953	      0.10899862
      1.17478972	      0.10688275	      0.13402651	      0.03037942	      0.10899582
      1.17488088	      0.10688259	      0.13402610	      0.03037932	      0.10899302
      1.17497203	      0.10688242	      0.13402569	      0.03037921	      0.10899022
      1.17506319	      0.10688226	      0.13402528	      0.03037911	      0.10898742
      1.17515434	      0.10688209	      0.13402488	      0.03037901	      0.10898462
      1.17524550	      0.10688192	      0.13402447	      0.03037890	      0.10898182
      1.17533665	      0.10688176	      0.13402406	      0.03037880	      0.10897902
      1.17542781	      0.10688159	      0.13402365	      0.03037870	      0.10897622
      1.17551896	      0.10688143	      0.13402325	      0.03037859	      0.10897342
      1.17560072	      0.10688128	      0.13402288	      0.03037850	      0.10897091
      1.17568247	      0.10688113	      0.13402252	      0.03037841	      0.10896840
      1.17578236	      0.10688095	      0.13402207	      0.03037829	      0.10896534
      1.17588225	      0.10688077	      0.13402163	      0.03037818	      0.10896227
      1.17596473	      0.10688062	      0.13402126	      0.03037809	      0.10895974
      1.17604721	      0.10688047	      0.13402089	      0.03037799	      0.10895721
      1.17614840	      0.10688029	      0.13402044	      0.03037788	      0.10895410
      1.17624959	      0.10688010	      0.13401999	      0.03037776	      0.10895100
      1.17632830	      0.10687996	      0.13401964	      0.03037768	      0.10894858
      1.17640701	      0.10687982	      0.13401929	      0.03037759	      0.10894617
      1.17651345	      0.10687963	      0.13401882	      0.03037747	      0.10894290
      1.17661990	      0.10687943	      0.13401835	      0.03037735	      0.10893963
      1.17669474	      0.10687930	      0.13401801	      0.03037726	      0.10893734
      1.17676959	      0.10687916	      0.13401768	      0.03037718	      0.10893504
      1.17688395	      0.10687896	      0.13401717	      0.03037705	      0.10893154
      1.17697759	      0.10687879	      0.13401676	      0.03037694	      0.10892866
      1.17707123	      0.10687862	      0.13401634	      0.03037684	      0.10892579
      1.17716487	      0.10687845	      0.13401593	      0.03037673	      0.10892292
      1.17725851	      0.10687828	      0.13401552	      0.03037663	      0.10892005
      1.17734075	      0.10687813	      0.13401515	      0.03037653	      0.10891753
      1.17742299	      0.10687798	      0.13401479	      0.03037644	      0.10891501
      1.17752184	      0.10687781	      0.13401435	      0.03037633	      0.10891198
      1.17762068	      0.10687763	      0.13401391	      0.03037622	      0.10890895
      1.17770357	      0.10687748	      0.13401355	      0.03037613	      0.10890641
      1.17778647	      0.10687733	      0.13401318	      0.03037603	      0.10890387
      1.17786936	      0.10687718	      0.13401282	      0.03037594	      0.10890133
      1.17798391	      0.10687697	      0.13401231	      0.03037581	      0.10889782
      1.17806743	      0.10687682	      0.13401194	      0.03037572	      0.10889526
      1.17815095	      0.10687667	      0.13401158	      0.03037563	      0.10889270
      1.17825307	      0.10687649	      0.13401113	      0.03037551	      0.10888957
      1.17834375	      0.10687633	      0.13401073	      0.03037541	      0.10888679
      1.17843443	      0.10687616	      0.13401033	      0.03037531	      0.10888402
      1.17852511	      0.10687600	      0.13400993	      0.03037521	      0.10888124
      1.17861579	      0.10687584	      0.13400953	      0.03037511	      0.10887846
      1.17870647	      0.10687568	      0.13400913	      0.03037501	      0.10887569
      1.17879715	      0.10687551	      0.13400874	      0.03037491	      0.10887291
      1.17888783	      0.10687535	      0.13400834	      0.03037481	      0.10887013
      1.17897851	      0.10687519	      0.13400794	      0.03037471	      0.10886736
      1.17906918	      0.10687503	      0.13400754	      0.03037460	      0.10886458
      1.17915986	      0.10687486	      0.13400715	      0.03037450	      0.10886181
      1.17925054	      0.10687470	      0.13400675	      0.03037440	      0.10885903
      1.17933200	      0.10687456	      0.13400639	      0.03037431	      0.10885654
      1.17941346	      0.10687441	      0.13400604	      0.03037422	      0.10885405
      1.17951174	      0.10687424	      0.13400561	      0.03037411	      0.10885104
      1.17961003	      0.10687406	      0.13400518	      0.03037400	      0.10884803
      1.17969354	      0.10687391	      0.13400481	      0.03037391	      0.10884548
      1.17977704	      0.10687376	      0.13400445	      0.03037382	      0.10884292
      1.17986055	      0.10687361	      0.13400408	      0.03037373	      0.10884037
      1.17997110	      0.10687342	      0.13400360	      0.03037361	      0.10883699
      1.18005495	      0.10687327	      0.13400323	      0.03037351	      0.10883443
      1.18013880	      0.10687312	      0.13400287	      0.03037342	      0.10883186
      1.18022266	      0.10687297	      0.13400250	      0.03037333	      0.10882930
      1.18033500	      0.10687277	      0.13400201	      0.03037320	      0.10882586
      1.18041714	      0.10687262	      0.13400166	      0.03037311	      0.10882335
      1.18049929	      0.10687247	      0.13400130	      0.03037302	      0.10882084
      1.18060169	      0.10687229	      0.13400085	      0.03037291	      0.10881771
      1.18069296	      0.10687213	      0.13400046	      0.03037281	      0.10881492
      1.18078423	      0.10687197	      0.13400006	      0.03037271	      0.10881213
      1.18087550	      0.10687181	      0.13399967	      0.03037261	      0.10880935
      1.18096677	      0.10687164	      0.13399927	      0.03037251	      0.10880656
      1.18105804	      0.10687148	      0.13399887	      0.03037241	      0.10880377
      1.18113912	      0.10687134	      0.13399852	      0.03037232	      0.10880129
      1.18122019	      0.10687119	      0.13399817	      0.03037223	      0.10879882
      1.18131846	      0.10687102	      0.13399775	      0.03037212	      0.10879582
      1.18141674	      0.10687084	      0.13399732	      0.03037202	      0.10879281
      1.18149936	      0.10687070	      0.13399696	      0.03037193	      0.10879029
      1.18158197	      0.10687055	      0.13399661	      0.03037184	      0.10878777
      1.18166459	      0.10687041	      0.13399625	      0.03037175	      0.10878525
      1.18177691	      0.10687021	      0.13399576	      0.03037162	      0.10878182
      1.18186004	      0.10687006	      0.13399540	      0.03037153	      0.10877928
      1.18194317	      0.10686991	      0.13399505	      0.03037144	      0.10877675
      1.18204391	      0.10686973	      0.13399461	      0.03037133	      0.10877367
      1.18213384	      0.10686957	      0.13399422	      0.03037123	      0.10877093
      1.18222377	      0.10686942	      0.13399384	      0.03037114	      0.10876818
      1.18231369	      0.10686926	      0.13399345	      0.03037104	      0.10876544
      1.18240362	      0.10686910	      0.13399306	      0.03037094	      0.10876270
      1.18249354	      0.10686894	      0.13399268	      0.03037084	      0.10875996
      1.18258347	      0.10686878	      0.13399229	      0.03037075	      0.10875721
      1.18267340	      0.10686862	      0.13399190	      0.03037065	      0.10875447
      1.18276332	      0.10686846	      0.13399152	      0.03037055	      0.10875173
      1.18285325	      0.10686830	      0.13399113	      0.03037045	      0.10874899
      1.18294317	      0.10686815	      0.13399075	      0.03037036	      0.10874625
      1.18303310	      0.10686799	      0.13399036	      0.03037026	      0.10874351
      1.18312303	      0.10686783	      0.13398997	      0.03037016	      0.10874077
      1.18320332	      0.10686769	      0.13398963	      0.03037007	      0.10873832
      1.18328362	      0.10686755	      0.13398929	      0.03036999	      0.10873587
      1.18338218	      0.10686737	      0.13398886	      0.03036988	      0.10873287
      1.18348074	      0.10686720	      0.13398844	      0.03036977	      0.10872987
      1.18356181	      0.10686706	      0.13398810	      0.03036969	      0.10872740
      1.18364287	      0.10686691	      0.13398775	      0.03036960	      0.10872493
      1.18374265	      0.10686674	      0.13398732	      0.03036949	      0.10872189
      1.18384243	      0.10686656	      0.13398690	      0.03036938	      0.10871885
      1.18391984	      0.10686643	      0.13398657	      0.03036930	      0.10871650
      1.18399725	      0.10686629	      0.13398624	      0.03036922	      0.10871414
      1.18410215	      0.10686611	      0.13398579	      0.03036910	      0.10871095
      1.18420704	      0.10686592	      0.13398534	      0.03036899	      0.10870776
      1.18428075	      0.10686579	      0.13398503	      0.03036891	      0.10870551
      1.18435446	      0.10686566	      0.13398472	      0.03036883	      0.10870327
      1.18446695	      0.10686547	      0.13398424	      0.03036871	      0.10869985
      1.18455928	      0.10686531	      0.13398385	      0.03036861	      0.10869704
      1.18465160	      0.10686514	      0.13398345	      0.03036851	      0.10869423
      1.18474392	      0.10686498	      0.13398306	      0.03036842	      0.10869142
      1.18483624	      0.10686482	      0.13398267	      0.03036832	      0.10868862
      1.18491663	      0.10686468	      0.13398233	      0.03036823	      0.10868617
      1.18499703	      0.10686454	      0.13398199	      0.03036814	      0.10868373
      1.18509511	      0.10686437	      0.13398157	      0.03036804	      0.10868075
      1.18519319	      0.10686420	      0.13398116	      0.03036793	      0.10867776
      1.18527419	      0.10686406	      0.13398082	      0.03036785	      0.10867530
      1.18535519	      0.10686391	      0.13398047	      0.03036776	      0.10867284
      1.18545391	      0.10686374	      0.13398006	      0.03036766	      0.10866984
      1.18555263	      0.10686357	      0.13397964	      0.03036755	      0.10866684
      1.18563126	      0.10686343	      0.13397931	      0.03036747	      0.10866445
      1.18570989	      0.10686329	      0.13397898	      0.03036738	      0.10866207
      1.18581163	      0.10686312	      0.13397855	      0.03036728	      0.10865898
      1.18591337	      0.10686294	      0.13397812	      0.03036717	      0.10865589
      1.18598991	      0.10686281	      0.13397780	      0.03036709	      0.10865356
      1.18606645	      0.10686267	      0.13397747	      0.03036700	      0.10865124
      1.18617182	      0.10686249	      0.13397703	      0.03036689	      0.10864804
      1.18627719	      0.10686231	      0.13397659	      0.03036678	      0.10864485
      1.18635079	      0.10686218	      0.13397628	      0.03036670	      0.10864261
      1.18642440	      0.10686205	      0.13397597	      0.03036662	      0.10864038
      1.18653558	      0.10686186	      0.13397550	      0.03036651	      0.10863701
      1.18662876	      0.10686170	      0.13397511	      0.03036641	      0.10863418
      1.18672195	      0.10686153	      0.13397472	      0.03036631	      0.10863135
      1.18681514	      0.10686137	      0.13397433	      0.03036621	      0.10862853
      1.18689629	      0.10686123	      0.13397399	      0.03036613	      0.10862607
      1.18697744	      0.10686109	      0.13397365	      0.03036604	      0.10862361
      1.18705859	      0.10686095	      0.13397331	      0.03036595	      0.10862115
      1.18717063	      0.10686075	      0.13397284	      0.03036584	      0.10861775
      1.18725323	      0.10686061	      0.13397250	      0.03036575	      0.10861525
      1.18733584	      0.10686047	      0.13397215	      0.03036566	      0.10861275
      1.18743533	      0.10686030	      0.13397173	      0.03036556	      0.10860973
      1.18752382	      0.10686014	      0.13397137	      0.03036546	      0.10860705
      1.18761232	      0.10685999	      0.13397100	      0.03036537	      0.10860437
      1.18770081	      0.10685984	      0.13397063	      0.03036528	      0.10860169
      1.18778930	      0.10685968	      0.13397026	      0.03036518	      0.10859901
      1.18787780	      0.10685953	      0.13396989	      0.03036509	      0.10859634
      1.18796629	      0.10685938	      0.13396952	      0.03036500	      0.10859366
      1.18805478	      0.10685922	      0.13396915	      0.03036491	      0.10859098
      1.18814328	      0.10685907	      0.13396879	      0.03036481	      0.10858830
      1.18823177	      0.10685892	      0.13396842	      0.03036472	      0.10858562
      1.18832026	      0.10685877	      0.13396805	      0.03036463	      0.10858295
      1.18840876	      0.10685861	      0.13396768	      0.03036453	      0.10858027
      1.18849725	      0.10685846	      0.13396732	      0.03036444	      0.10857759
      1.18858574	      0.10685831	      0.13396695	      0.03036435	      0.10857492
      1.18867424	      0.10685815	      0.13396658	      0.03036426	      0.10857224
      1.18876273	      0.10685800	      0.13396622	      0.03036416	      0.10856957
      1.18885123	      0.10685785	      0.13396585	      0.03036407	      0.10856689
      1.18893972	      0.10685770	      0.13396549	      0.03036398	      0.10856422
      1.18902821	      0.10685754	      0.13396512	      0.03036389	      0.10856155
      1.18911671	      0.10685739	      0.13396475	      0.03036379	      0.10855887
      1.18920520	      0.10685724	      0.13396439	      0.03036370	      0.10855620
      1.18929369	      0.10685709	      0.13396402	      0.03036361	      0.10855353
      1.18938219	      0.10685694	      0.13396366	      0.03036352	      0.10855086
      1.18947068	      0.10685678	      0.13396329	      0.03036343	      0.10854818
      1.18955917	      0.10685663	      0.13396293	      0.03036333	      0.10854551
      1.18964767	      0.10685648	      0.13396257	      0.03036324	      0.10854284
      1.18973616	      0.10685633	      0.13396220	      0.03036315	      0.10854017
[truncated: 681,701 more chars]
