# Supplementary material for: Musculoskeletal simulations to examine the effects of accentuated eccentric loading (AEL) on jump height
Source: PeerJ. 2023 Jan 23;11:e14687. doi: 10.7717/peerj.14687 (PMC9879160; doi:10.7717/peerj.14687)
Supplement: Supplemental Information 2 — Added15 folder contains the code and simulation results for a complete jump with an additional 15% model mass. Dropped15 folder contains the code and simulation results for the push-off phase with the original model mass. [file peerj-11-14687-s002.zip › Supplementary Simulation code and output results AEL15/Added15/Optimized_for_J_Results/TwoSegment_Two_Segment_FiberPassivePower.sto]

FiberPassivePower
version=1
nRows=12722
nColumns=5
inDegrees=no

This analysis gathers basic information about muscles during a simulation (e.g., forces, tendon lengths, moment arms, etc).
Units are S.I. units (second, meters, Newtons, ...)
Angles are in degrees.

endheader
time	vastus	recfem	glut	ham
      0.00000000	     -0.00000000	     -0.00000000	     -0.00000000	     -0.00000000
      0.00010000	     -0.00000000	     -0.00000000	     -0.00000000	      0.00000000
      0.00023094	     -0.00000000	     -0.00000000	     -0.00000000	      0.00000000
      0.00036189	     -0.00000000	     -0.00000000	     -0.00000000	      0.00000000
      0.00049283	     -0.00000000	     -0.00000000	     -0.00000000	      0.00000000
      0.00062377	     -0.00000000	     -0.00000000	     -0.00000000	      0.00000000
      0.00075471	     -0.00000000	     -0.00000000	     -0.00000000	      0.00000000
      0.00092167	     -0.00000000	     -0.00000000	     -0.00000000	      0.00000000
      0.00108864	     -0.00000000	     -0.00000000	     -0.00000000	      0.00000000
      0.00125560	     -0.00000000	     -0.00000000	     -0.00000000	      0.00000000
      0.00146694	     -0.00000000	     -0.00000000	     -0.00000000	      0.00000000
      0.00167828	     -0.00000000	     -0.00000000	     -0.00000000	      0.00000000
      0.00193496	     -0.00000000	     -0.00000000	     -0.00000000	      0.00000000
      0.00219165	     -0.00000000	     -0.00000000	     -0.00000000	      0.00000000
      0.00252490	     -0.00000000	     -0.00000000	     -0.00000000	      0.00000000
      0.00285816	     -0.00000000	     -0.00000000	     -0.00000000	      0.00000000
      0.00331636	     -0.00000000	     -0.00000000	     -0.00000000	      0.00000000
      0.00377455	     -0.00000000	     -0.00000000	     -0.00000000	      0.00000000
      0.00443132	     -0.00000000	     -0.00000000	     -0.00000000	      0.00000000
      0.00508809	     -0.00000000	     -0.00000000	     -0.00000000	      0.00000000
      0.00611478	     -0.00000000	     -0.00000000	     -0.00000000	      0.00000000
      0.00691445	     -0.00000000	     -0.00000000	     -0.00000000	      0.00000000
      0.00771412	     -0.00000000	     -0.00000000	     -0.00000000	      0.00000000
      0.00851379	     -0.00000000	     -0.00000000	     -0.00000000	      0.00000000
      0.00931345	     -0.00000000	     -0.00000000	     -0.00000000	      0.00000000
      0.01031496	     -0.00000000	     -0.00000000	     -0.00000000	      0.00000000
      0.01117276	     -0.00000000	     -0.00000000	     -0.00000000	      0.00000000
      0.01192114	     -0.00000000	     -0.00000000	     -0.00000000	      0.00000000
      0.01266951	     -0.00000000	     -0.00000000	     -0.00000000	      0.00000000
      0.01351831	     -0.00000000	     -0.00000000	     -0.00000000	      0.00000000
      0.01436710	     -0.00000000	     -0.00000000	     -0.00000000	      0.00000000
      0.01510582	     -0.00000000	     -0.00000000	     -0.00000000	      0.00000000
      0.01584455	     -0.00000000	     -0.00000000	     -0.00000000	      0.00000000
      0.01677016	     -0.00000000	     -0.00000000	     -0.00000000	      0.00000000
      0.01743280	     -0.00000000	     -0.00000000	     -0.00000000	      0.00000000
      0.01809543	     -0.00000000	     -0.00000000	     -0.00000000	      0.00000000
      0.01904497	     -0.00000000	     -0.00000000	     -0.00000000	      0.00000000
      0.01985779	     -0.00000000	     -0.00000000	     -0.00000000	      0.00000000
      0.02056646	     -0.00000000	     -0.00000000	     -0.00000000	      0.00000000
      0.02127514	     -0.00000000	     -0.00000000	     -0.00000000	      0.00000000
      0.02202269	     -0.00000000	     -0.00000000	     -0.00000000	      0.00000000
      0.02277025	     -0.00000000	     -0.00000000	     -0.00000000	      0.00000000
      0.02350164	     -0.00000000	     -0.00000000	     -0.00000000	      0.00000000
      0.02423303	     -0.00000000	     -0.00000000	     -0.00000000	      0.00000000
      0.02502522	     -0.00000000	     -0.00000000	     -0.00000000	      0.00000000
      0.02581741	     -0.00000000	     -0.00000000	     -0.00000000	      0.00000000
      0.02656472	     -0.00000000	     -0.00000000	     -0.00000000	      0.00000000
      0.02731203	     -0.00000000	     -0.00000000	     -0.00000000	      0.00000000
      0.02805934	     -0.00000000	     -0.00000000	     -0.00000000	      0.00000000
      0.02880665	     -0.00000000	     -0.00000000	     -0.00000000	      0.00000000
      0.02955396	     -0.00000000	     -0.00000000	     -0.00000000	      0.00000000
      0.03030127	     -0.00000000	     -0.00000000	     -0.00000000	      0.00000000
      0.03104858	     -0.00000000	     -0.00000000	     -0.00000000	      0.00000000
      0.03179589	     -0.00000000	     -0.00000000	     -0.00000000	      0.00000000
      0.03254320	     -0.00000000	     -0.00000000	     -0.00000000	      0.00000000
      0.03329051	     -0.00000000	     -0.00000000	     -0.00000000	      0.00000000
      0.03403782	     -0.00000000	     -0.00000000	     -0.00000000	      0.00000000
      0.03478513	     -0.00000000	     -0.00000000	     -0.00000000	      0.00000000
      0.03553244	     -0.00000000	     -0.00000000	     -0.00000000	      0.00000000
      0.03627975	     -0.00000000	     -0.00000000	     -0.00000000	      0.00000000
      0.03702706	     -0.00000000	     -0.00000000	     -0.00000000	      0.00000000
      0.03777437	     -0.00000000	     -0.00000000	     -0.00000000	      0.00000000
      0.03852168	     -0.00000000	     -0.00000000	     -0.00000000	      0.00000000
      0.03926899	     -0.00000000	     -0.00000000	     -0.00000000	      0.00000000
      0.04001630	     -0.00000000	     -0.00000000	     -0.00000000	      0.00000000
      0.04076361	     -0.00000000	     -0.00000000	     -0.00000000	      0.00000000
      0.04151092	     -0.00000000	     -0.00000000	     -0.00000000	      0.00000000
      0.04225823	     -0.00000000	     -0.00000000	     -0.00000000	      0.00000000
      0.04300554	     -0.00000000	     -0.00000000	     -0.00000000	      0.00000000
      0.04375285	     -0.00000000	     -0.00000000	     -0.00000000	      0.00000000
      0.04450016	     -0.00000000	     -0.00000000	     -0.00000000	      0.00000000
      0.04524747	     -0.00000000	     -0.00000000	     -0.00000000	      0.00000000
      0.04599478	     -0.00000000	     -0.00000000	     -0.00000000	      0.00000000
      0.04666588	     -0.00000000	     -0.00000000	     -0.00000000	      0.00000000
      0.04733698	     -0.00000000	     -0.00000000	     -0.00000000	      0.00000000
      0.04800809	     -0.00000000	     -0.00000000	     -0.00000000	      0.00000000
      0.04867919	     -0.00000000	     -0.00000000	     -0.00000000	      0.00000000
      0.04935029	     -0.00000000	     -0.00000000	     -0.00000000	      0.00000000
      0.05002139	     -0.00000000	     -0.00000000	     -0.00000000	      0.00000000
      0.05069249	     -0.00000000	     -0.00000000	     -0.00000000	      0.00000000
      0.05136359	     -0.00000000	     -0.00000000	     -0.00000000	      0.00000000
      0.05203469	     -0.00000000	     -0.00000000	     -0.00000000	      0.00000000
      0.05270579	     -0.00000000	     -0.00000000	     -0.00000000	      0.00000000
      0.05337690	     -0.00000000	     -0.00000000	     -0.00000000	      0.00000000
      0.05404800	     -0.00000000	     -0.00000000	     -0.00000000	      0.00000000
      0.05471910	     -0.00000000	     -0.00000000	     -0.00000000	      0.00000000
      0.05539020	     -0.00000000	     -0.00000000	     -0.00000000	      0.00000000
      0.05606130	     -0.00000000	     -0.00000000	     -0.00000000	      0.00000000
      0.05673240	     -0.00000000	     -0.00000000	     -0.00000000	      0.00000000
      0.05740350	     -0.00000000	     -0.00000000	     -0.00000000	      0.00000000
      0.05807460	     -0.00000000	     -0.00000000	     -0.00000000	      0.00000000
      0.05874571	     -0.00000000	     -0.00000000	     -0.00000000	      0.00000000
      0.05941681	     -0.00000000	     -0.00000000	     -0.00000000	      0.00000000
      0.06008791	     -0.00000000	     -0.00000000	     -0.00000000	      0.00000000
      0.06075901	     -0.00000000	     -0.00000000	     -0.00000000	      0.00000000
      0.06143011	     -0.00000000	     -0.00000000	     -0.00000000	      0.00000000
      0.06210121	     -0.00000000	     -0.00000000	     -0.00000000	      0.00000000
      0.06277231	     -0.00000000	     -0.00000000	     -0.00000000	      0.00000000
      0.06344341	     -0.00000000	     -0.00000000	     -0.00000000	      0.00000000
      0.06411451	     -0.00000000	     -0.00000000	     -0.00000000	      0.00000000
      0.06478562	     -0.00000000	     -0.00000000	     -0.00000000	      0.00000000
      0.06545672	     -0.00000000	     -0.00000000	     -0.00000000	      0.00000000
      0.06612782	     -0.00000000	     -0.00000000	     -0.00000000	      0.00000000
      0.06679892	     -0.00000000	     -0.00000000	     -0.00000000	      0.00000000
      0.06747002	     -0.00000000	     -0.00000000	     -0.00000000	      0.00000000
      0.06814112	     -0.00000000	     -0.00000000	     -0.00000000	      0.00000000
      0.06881222	     -0.00000000	     -0.00000000	     -0.00000000	      0.00000000
      0.06948332	     -0.00000000	     -0.00000000	     -0.00000000	      0.00000000
      0.07015443	     -0.00000000	     -0.00000000	     -0.00000000	      0.00000000
      0.07082553	     -0.00000000	     -0.00000000	     -0.00000000	      0.00000000
      0.07149663	     -0.00000000	     -0.00000000	     -0.00000000	      0.00000000
      0.07216773	     -0.00000000	     -0.00000000	     -0.00000000	      0.00000000
      0.07283883	     -0.00000000	     -0.00000000	     -0.00000000	      0.00000000
      0.07350993	     -0.00000000	     -0.00000000	     -0.00000000	      0.00000000
      0.07418103	     -0.00000000	     -0.00000000	     -0.00000000	      0.00000000
      0.07485213	     -0.00000000	     -0.00000000	     -0.00000000	      0.00000000
      0.07552324	     -0.00000000	     -0.00000000	     -0.00000000	      0.00000000
      0.07619434	     -0.00000000	     -0.00000000	     -0.00000000	      0.00000000
      0.07686544	     -0.00000000	     -0.00000000	     -0.00000000	      0.00000000
      0.07753654	     -0.00000000	     -0.00000000	     -0.00000000	      0.00000000
      0.07820764	     -0.00000000	     -0.00000000	     -0.00000000	      0.00000000
      0.07887874	     -0.00000000	     -0.00000000	     -0.00000000	      0.00000000
      0.07954984	     -0.00000000	     -0.00000000	     -0.00000000	      0.00000000
      0.08022094	     -0.00000000	     -0.00000000	     -0.00000000	      0.00000000
      0.08089205	     -0.00000000	     -0.00000000	     -0.00000000	      0.00000000
      0.08156315	     -0.00000000	     -0.00000000	     -0.00000000	      0.00000000
      0.08223425	     -0.00000000	     -0.00000000	     -0.00000000	      0.00000000
      0.08290535	     -0.00000000	     -0.00000000	     -0.00000000	      0.00000000
      0.08357645	     -0.00000000	     -0.00000000	     -0.00000000	      0.00000000
      0.08424755	     -0.00000000	     -0.00000000	     -0.00000000	      0.00000000
      0.08491865	     -0.00000000	     -0.00000000	     -0.00000000	      0.00000000
      0.08558975	     -0.00000000	     -0.00000000	     -0.00000000	      0.00000000
      0.08626085	     -0.00000000	     -0.00000000	     -0.00000000	      0.00000000
      0.08693196	     -0.00000000	     -0.00000000	     -0.00000000	      0.00000000
      0.08760306	     -0.00000000	     -0.00000000	     -0.00000000	      0.00000000
      0.08827416	     -0.00000000	     -0.00000000	     -0.00000000	      0.00000000
      0.08894526	     -0.00000000	     -0.00000000	     -0.00000000	      0.00000000
      0.08961636	     -0.00000000	     -0.00000000	     -0.00000000	      0.00000000
      0.09028746	     -0.00000000	     -0.00000000	     -0.00000000	      0.00000000
      0.09095856	     -0.00000000	     -0.00000000	     -0.00000000	      0.00000000
      0.09162966	     -0.00000000	     -0.00000000	     -0.00000000	      0.00000000
      0.09230077	     -0.00000000	     -0.00000000	     -0.00000000	      0.00000000
      0.09297187	     -0.00000000	     -0.00000000	     -0.00000000	      0.00000000
      0.09364297	     -0.00000000	     -0.00000000	     -0.00000000	      0.00000000
      0.09431407	     -0.00000000	     -0.00000000	     -0.00000000	      0.00000000
      0.09498517	     -0.00000000	     -0.00000000	     -0.00000000	      0.00000000
      0.09565627	     -0.00000000	     -0.00000000	     -0.00000000	      0.00000000
      0.09632737	     -0.00000000	     -0.00000000	     -0.00000000	      0.00000000
      0.09699847	     -0.00000000	     -0.00000000	     -0.00000000	      0.00000000
      0.09766958	     -0.00000000	     -0.00000000	     -0.00000000	      0.00000000
      0.09834068	     -0.00000000	     -0.00000000	     -0.00000000	      0.00000000
      0.09901178	     -0.00000000	     -0.00000000	     -0.00000000	      0.00000000
      0.09968288	     -0.00000000	     -0.00000000	     -0.00000000	      0.00000000
      0.10035398	     -0.00000000	     -0.00000000	     -0.00000000	      0.00000000
      0.10102508	     -0.00000000	     -0.00000000	     -0.00000000	      0.00000000
      0.10169618	     -0.00000000	     -0.00000000	     -0.00000000	      0.00000000
      0.10236728	     -0.00000000	     -0.00000000	     -0.00000000	      0.00000000
      0.10303839	     -0.00000000	     -0.00000000	     -0.00000000	      0.00000000
      0.10370949	     -0.00000000	     -0.00000000	     -0.00000000	      0.00000000
      0.10438059	     -0.00000000	     -0.00000000	     -0.00000000	      0.00000000
      0.10505169	     -0.00000000	     -0.00000000	     -0.00000000	      0.00000000
      0.10572279	     -0.00000000	     -0.00000000	     -0.00000000	      0.00000000
      0.10639389	     -0.00000000	     -0.00000000	     -0.00000000	      0.00000000
      0.10706499	     -0.00000000	     -0.00000000	     -0.00000000	      0.00000000
      0.10773609	     -0.00000000	     -0.00000000	     -0.00000000	      0.00000000
      0.10840719	     -0.00000000	     -0.00000000	     -0.00000000	      0.00000000
      0.10907830	     -0.00000000	     -0.00000000	     -0.00000000	      0.00000000
      0.10974940	     -0.00000000	     -0.00000000	     -0.00000000	      0.00000000
      0.11042050	     -0.00000000	     -0.00000000	     -0.00000000	      0.00000000
      0.11109160	     -0.00000000	     -0.00000000	     -0.00000000	      0.00000000
      0.11176270	     -0.00000000	     -0.00000000	     -0.00000000	      0.00000000
      0.11243380	     -0.00000000	     -0.00000000	     -0.00000000	      0.00000000
      0.11310490	     -0.00000000	     -0.00000000	     -0.00000000	      0.00000000
      0.11377600	     -0.00000000	     -0.00000000	     -0.00000000	      0.00000000
      0.11444711	     -0.00000000	     -0.00000000	     -0.00000000	      0.00000000
      0.11511821	     -0.00000000	     -0.00000000	     -0.00000000	      0.00000000
      0.11578931	     -0.00000000	     -0.00000000	     -0.00000000	      0.00000000
      0.11646041	     -0.00000000	     -0.00000000	     -0.00000000	      0.00000000
      0.11713151	     -0.00000000	     -0.00000000	     -0.00000000	      0.00000000
      0.11780261	     -0.00000000	     -0.00000000	     -0.00000000	      0.00000000
      0.11847371	     -0.00000000	     -0.00000000	     -0.00000000	      0.00000000
      0.11914481	     -0.00000000	     -0.00000000	     -0.00000000	      0.00000000
      0.11981592	     -0.00000000	     -0.00000000	     -0.00000000	      0.00000000
      0.12048702	     -0.00000000	     -0.00000000	     -0.00000000	      0.00000000
      0.12115812	     -0.00000000	     -0.00000000	     -0.00000000	      0.00000000
      0.12182922	     -0.00000000	     -0.00000000	     -0.00000000	      0.00000000
      0.12250032	     -0.00000000	     -0.00000000	     -0.00000000	      0.00000000
      0.12317142	     -0.00000000	     -0.00000000	     -0.00000000	      0.00000000
      0.12384252	     -0.00000000	     -0.00000000	     -0.00000000	      0.00000000
      0.12451362	     -0.00000000	     -0.00000000	     -0.00000000	      0.00000000
      0.12518472	     -0.00000000	     -0.00000000	     -0.00000000	      0.00000000
      0.12585583	     -0.00000000	     -0.00000000	     -0.00000000	      0.00000000
      0.12652693	     -0.00000000	     -0.00000000	     -0.00000000	      0.00000000
      0.12719803	     -0.00000000	     -0.00000000	     -0.00000000	      0.00000000
      0.12786913	     -0.00000000	     -0.00000000	     -0.00000000	      0.00000000
      0.12854023	     -0.00000000	     -0.00000000	     -0.00000000	      0.00000000
      0.12921133	     -0.00000000	     -0.00000000	     -0.00000000	      0.00000000
      0.12988243	     -0.00000000	     -0.00000000	     -0.00000000	      0.00000000
      0.13055353	     -0.00000000	     -0.00000000	     -0.00000000	      0.00000000
      0.13122464	     -0.00000000	     -0.00000000	     -0.00000000	      0.00000000
      0.13189574	     -0.00000000	     -0.00000000	     -0.00000000	      0.00000000
      0.13256684	     -0.00000000	     -0.00000000	     -0.00000000	      0.00000000
      0.13323794	     -0.00000000	     -0.00000000	     -0.00000000	      0.00000000
      0.13390904	     -0.00000000	     -0.00000000	     -0.00000000	      0.00000000
      0.13458014	     -0.00000000	     -0.00000000	     -0.00000000	      0.00000000
      0.13525124	     -0.00000000	     -0.00000000	     -0.00000000	      0.00000000
      0.13592234	     -0.00000000	     -0.00000000	     -0.00000000	      0.00000000
      0.13659345	     -0.00000000	     -0.00000000	     -0.00000000	      0.00000000
      0.13726455	     -0.00000000	     -0.00000000	     -0.00000000	      0.00000000
      0.13793565	     -0.00000000	     -0.00000000	     -0.00000000	      0.00000000
      0.13860675	     -0.00000000	     -0.00000000	     -0.00000000	      0.00000000
      0.13927785	     -0.00000000	     -0.00000000	     -0.00000000	      0.00000000
      0.13994895	     -0.00000000	     -0.00000000	     -0.00000000	      0.00000000
      0.14062005	     -0.00000000	     -0.00000000	     -0.00000000	      0.00000000
      0.14129115	     -0.00000000	     -0.00000000	     -0.00000000	      0.00000000
      0.14196226	     -0.00000000	     -0.00000000	     -0.00000000	      0.00000000
      0.14263336	     -0.00000000	     -0.00000000	     -0.00000000	      0.00000000
      0.14330446	     -0.00000000	     -0.00000000	     -0.00000000	      0.00000000
      0.14397556	     -0.00000000	     -0.00000000	     -0.00000000	      0.00000000
      0.14464666	     -0.00000000	     -0.00000000	     -0.00000000	      0.00000000
      0.14531776	     -0.00000000	     -0.00000000	     -0.00000000	      0.00000000
      0.14598886	     -0.00000000	     -0.00000000	     -0.00000000	      0.00000000
      0.14665996	     -0.00000000	     -0.00000000	     -0.00000000	      0.00000000
      0.14733106	     -0.00000000	     -0.00000000	     -0.00000000	      0.00000000
      0.14800217	     -0.00000000	     -0.00000000	     -0.00000000	      0.00000000
      0.14867327	     -0.00000000	     -0.00000000	     -0.00000000	      0.00000000
      0.14934437	     -0.00000000	     -0.00000000	     -0.00000000	      0.00000000
      0.15001547	     -0.00000000	     -0.00000000	     -0.00000000	      0.00000000
      0.15068657	     -0.00000000	     -0.00000000	     -0.00000000	      0.00000000
      0.15135767	     -0.00000000	     -0.00000000	     -0.00000000	      0.00000000
      0.15148119	     -0.00000000	     -0.00000000	     -0.00000000	      0.00000000
      0.15160471	     -0.00000000	     -0.00000000	     -0.00000000	      0.00000000
      0.15222230	     -0.00000000	     -0.00000000	     -0.00000000	      0.00000000
      0.15283988	     -0.00000000	     -0.00000000	     -0.00000000	      0.00000000
      0.15360744	     -0.00000000	     -0.00000000	     -0.00000000	      0.00000000
      0.15437500	     -0.00000000	     -0.00000000	     -0.00000000	      0.00000000
      0.15514256	     -0.00000000	     -0.00000000	     -0.00000000	      0.00000000
      0.15591011	     -0.00000000	     -0.00000000	     -0.00000000	      0.00000000
      0.15667767	     -0.00000000	      0.00000000	     -0.00000000	      0.00000000
      0.15744523	     -0.00000000	      0.00000000	     -0.00000000	      0.00000000
      0.15821279	     -0.00000000	      0.00000000	     -0.00000000	      0.00000000
      0.15898034	     -0.00000000	      0.00000000	     -0.00000000	      0.00000000
      0.15974790	     -0.00000000	      0.00000000	     -0.00000000	      0.00000000
      0.16051546	     -0.00000000	      0.00000000	     -0.00000000	      0.00000000
      0.16128302	     -0.00000000	      0.00000000	     -0.00000000	      0.00000000
      0.16205057	     -0.00000000	      0.00000000	     -0.00000000	      0.00000000
      0.16281813	     -0.00000000	      0.00000000	     -0.00000000	      0.00000000
      0.16358569	     -0.00000000	      0.00000000	     -0.00000000	      0.00000000
      0.16435325	     -0.00000000	      0.00000000	     -0.00000000	      0.00000000
      0.16512081	     -0.00000000	      0.00000000	     -0.00000000	      0.00000000
      0.16588836	     -0.00000000	      0.00000000	     -0.00000000	      0.00000000
      0.16665592	     -0.00000000	      0.00000000	     -0.00000000	      0.00000000
      0.16742348	     -0.00000000	      0.00000000	     -0.00000000	      0.00000000
      0.16819104	     -0.00000000	      0.00000000	     -0.00000000	      0.00000000
      0.16895859	     -0.00000000	      0.00000000	     -0.00000000	      0.00000000
      0.16972615	     -0.00000000	      0.00000000	     -0.00000000	      0.00000000
      0.17049371	     -0.00000000	      0.00000000	     -0.00000000	      0.00000000
      0.17126127	     -0.00000000	      0.00000000	     -0.00000000	      0.00000000
      0.17202882	     -0.00000000	      0.00000000	     -0.00000000	      0.00000000
      0.17279638	     -0.00000000	      0.00000000	     -0.00000000	      0.00000000
      0.17356394	     -0.00000000	      0.00000000	     -0.00000000	      0.00000000
      0.17433150	     -0.00000000	      0.00000000	     -0.00000000	      0.00000000
      0.17509905	     -0.00000000	      0.00000000	     -0.00000000	      0.00000000
      0.17586661	     -0.00000000	      0.00000000	     -0.00000000	      0.00000000
      0.17663417	     -0.00000000	      0.00000000	     -0.00000000	      0.00000000
      0.17740173	     -0.00000000	      0.00000000	     -0.00000000	      0.00000000
      0.17816928	     -0.00000000	      0.00000000	     -0.00000000	      0.00000000
      0.17893684	     -0.00000000	      0.00000000	     -0.00000000	      0.00000000
      0.17970440	     -0.00000000	      0.00000000	     -0.00000000	      0.00000000
      0.18047196	     -0.00000000	      0.00000000	     -0.00000000	      0.00000000
      0.18115777	     -0.00000000	      0.00000000	     -0.00000000	      0.00000000
      0.18184358	     -0.00000000	      0.00000000	     -0.00000000	      0.00000000
      0.18252939	     -0.00000000	      0.00000000	     -0.00000000	      0.00000000
      0.18321520	     -0.00000000	      0.00000000	     -0.00000000	      0.00000000
      0.18390101	     -0.00000000	      0.00000000	     -0.00000000	      0.00000000
      0.18458683	     -0.00000000	      0.00000000	     -0.00000000	      0.00000000
      0.18527264	     -0.00000000	      0.00000000	     -0.00000000	      0.00000000
      0.18595845	     -0.00000000	      0.00000000	     -0.00000000	      0.00000000
      0.18664426	     -0.00000000	      0.00000000	     -0.00000000	      0.00000000
      0.18733007	     -0.00000000	      0.00000000	     -0.00000000	      0.00000000
      0.18801588	     -0.00000000	      0.00000000	     -0.00000000	      0.00000000
      0.18870169	     -0.00000000	      0.00000000	     -0.00000000	      0.00000000
      0.18938751	     -0.00000000	      0.00000000	     -0.00000000	      0.00000000
      0.19007332	     -0.00000000	      0.00000000	     -0.00000000	      0.00000000
      0.19075913	     -0.00000000	      0.00000000	     -0.00000000	      0.00000000
      0.19144494	     -0.00000000	      0.00000000	     -0.00000000	      0.00000000
      0.19213075	     -0.00000000	      0.00000000	     -0.00000000	      0.00000000
      0.19281656	     -0.00000000	      0.00000000	     -0.00000000	      0.00000000
      0.19350237	     -0.00000000	      0.00000000	     -0.00000000	      0.00000000
      0.19418819	     -0.00000000	      0.00000000	     -0.00000000	      0.00000000
      0.19487400	     -0.00000000	      0.00000000	     -0.00000000	      0.00000000
      0.19555981	     -0.00000000	      0.00000000	     -0.00000000	      0.00000000
      0.19624562	     -0.00000000	      0.00000000	     -0.00000000	      0.00000000
      0.19693143	     -0.00000000	      0.00000000	     -0.00000000	      0.00000000
      0.19761724	     -0.00000000	      0.00000000	     -0.00000000	      0.00000000
      0.19830305	     -0.00000000	      0.00000000	     -0.00000000	      0.00000000
      0.19898887	     -0.00000000	      0.00000000	     -0.00000000	      0.00000000
      0.19967468	     -0.00000000	      0.00000000	     -0.00000000	      0.00000000
      0.20036049	     -0.00000000	      0.00000000	     -0.00000000	      0.00000000
      0.20104630	     -0.00000000	      0.00000000	     -0.00000000	      0.00000000
      0.20173211	     -0.00000000	      0.00000000	     -0.00000000	      0.00000000
      0.20241792	     -0.00000000	      0.00000000	     -0.00000000	      0.00000000
      0.20310373	     -0.00000000	      0.00000000	     -0.00000000	      0.00000000
      0.20378955	     -0.00000000	      0.00000000	     -0.00000000	      0.00000000
      0.20447536	     -0.00000000	      0.00000000	     -0.00000000	      0.00000000
      0.20516117	     -0.00000000	      0.00000000	     -0.00000000	      0.00000000
      0.20584698	     -0.00000000	      0.00000000	     -0.00000000	      0.00000000
      0.20653279	     -0.00000000	      0.00000000	     -0.00000000	      0.00000000
      0.20721860	     -0.00000000	      0.00000000	     -0.00000000	      0.00000000
      0.20790442	     -0.00000000	      0.00000000	     -0.00000000	      0.00000000
      0.20859023	     -0.00000000	      0.00000000	     -0.00000000	      0.00000000
      0.20927604	     -0.00000000	      0.00000000	     -0.00000000	      0.00000000
      0.20996185	     -0.00000000	      0.00000000	     -0.00000000	      0.00000000
      0.21064766	     -0.00000000	      0.00000000	     -0.00000000	      0.00000000
      0.21133347	     -0.00000000	      0.00000000	     -0.00000000	      0.00000000
      0.21201928	     -0.00000000	      0.00000000	     -0.00000000	      0.00000000
      0.21270510	     -0.00000000	      0.00000000	     -0.00000000	      0.00000000
      0.21339091	     -0.00000000	      0.00000000	     -0.00000000	      0.00000000
      0.21407672	     -0.00000000	      0.00000000	     -0.00000000	      0.00000000
      0.21476253	     -0.00000000	      0.00000000	     -0.00000000	      0.00000000
      0.21544834	     -0.00000000	      0.00000000	     -0.00000000	      0.00000000
      0.21606535	     -0.00000000	      0.00000000	     -0.00000000	      0.00000000
      0.21668235	     -0.00000000	      0.00000000	     -0.00000000	      0.00000000
      0.21729936	     -0.00000000	      0.00000000	     -0.00000000	      0.00000000
      0.21791637	     -0.00000000	      0.00000000	     -0.00000000	      0.00000000
      0.21853338	     -0.00000000	      0.00000000	     -0.00000000	      0.00000000
      0.21915038	     -0.00000000	      0.00000000	     -0.00000000	      0.00000000
      0.21976739	     -0.00000000	      0.00000000	     -0.00000000	      0.00000000
      0.22038440	     -0.00000000	      0.00000000	     -0.00000000	      0.00000000
      0.22100140	     -0.00000000	      0.00000000	     -0.00000000	      0.00000000
      0.22161841	     -0.00000000	     -0.00000000	     -0.00000000	      0.00000000
      0.22223542	     -0.00000000	     -0.00000000	     -0.00000000	      0.00000000
      0.22285242	     -0.00000000	     -0.00000000	     -0.00000000	      0.00000000
      0.22346943	     -0.00000000	     -0.00000000	     -0.00000000	      0.00000000
      0.22408644	     -0.00000000	     -0.00000000	     -0.00000000	      0.00000000
      0.22470344	     -0.00000000	     -0.00000000	     -0.00000000	      0.00000000
      0.22532045	     -0.00000000	     -0.00000000	     -0.00000000	      0.00000000
      0.22593746	     -0.00000000	     -0.00000000	     -0.00000000	      0.00000000
      0.22655447	     -0.00000000	     -0.00000000	     -0.00000000	      0.00000000
      0.22717147	     -0.00000000	     -0.00000000	     -0.00000000	      0.00000000
      0.22778848	     -0.00000000	     -0.00000000	     -0.00000000	      0.00000000
      0.22840549	     -0.00000000	     -0.00000000	     -0.00000000	      0.00000000
      0.22902249	     -0.00000000	     -0.00000000	     -0.00000000	      0.00000000
      0.22963950	     -0.00000000	     -0.00000000	     -0.00000000	      0.00000000
      0.23025651	     -0.00000000	     -0.00000000	     -0.00000000	      0.00000000
      0.23087351	     -0.00000000	     -0.00000000	     -0.00000000	      0.00000000
      0.23149052	     -0.00000000	     -0.00000000	     -0.00000000	      0.00000000
      0.23210753	     -0.00000000	     -0.00000000	     -0.00000000	      0.00000000
      0.23272453	     -0.00000000	     -0.00000000	     -0.00000000	      0.00000000
      0.23334154	     -0.00000000	     -0.00000000	     -0.00000000	      0.00000000
      0.23395855	     -0.00000000	     -0.00000000	     -0.00000000	      0.00000000
      0.23457556	     -0.00000000	     -0.00000000	     -0.00000000	      0.00000000
      0.23519256	     -0.00000000	     -0.00000000	     -0.00000000	      0.00000000
      0.23580957	     -0.00000000	     -0.00000000	     -0.00000000	      0.00000000
      0.23642658	     -0.00000000	     -0.00000000	     -0.00000000	      0.00000000
      0.23704358	     -0.00000000	     -0.00000000	     -0.00000000	      0.00000000
      0.23766059	     -0.00000000	     -0.00000000	     -0.00000000	      0.00000000
      0.23827760	     -0.00000000	     -0.00000000	     -0.00000000	      0.00000000
      0.23889460	     -0.00000000	     -0.00000000	     -0.00000000	      0.00000000
      0.23951161	     -0.00000000	     -0.00000000	     -0.00000000	      0.00000000
      0.24012862	     -0.00000000	     -0.00000000	     -0.00000000	      0.00000000
      0.24074562	     -0.00000000	     -0.00000000	     -0.00000000	      0.00000000
      0.24136263	     -0.00000000	     -0.00000000	     -0.00000000	      0.00000000
      0.24197964	     -0.00000000	     -0.00000000	     -0.00000000	      0.00000000
      0.24259665	     -0.00000000	     -0.00000000	     -0.00000000	      0.00000000
      0.24321365	     -0.00000000	     -0.00000000	     -0.00000000	      0.00000000
      0.24383066	     -0.00000000	     -0.00000000	     -0.00000000	      0.00000000
      0.24444767	     -0.00000000	     -0.00000000	     -0.00000000	      0.00000000
      0.24506467	     -0.00000000	     -0.00000000	     -0.00000000	      0.00000000
      0.24568168	     -0.00000000	     -0.00000000	     -0.00000000	      0.00000000
      0.24629869	     -0.00000000	     -0.00000000	     -0.00000000	      0.00000000
      0.24691569	     -0.00000000	     -0.00000000	     -0.00000000	      0.00000000
      0.24753270	     -0.00000000	     -0.00000000	     -0.00000000	      0.00000000
      0.24814971	     -0.00000000	     -0.00000000	     -0.00000000	      0.00000000
      0.24876672	     -0.00000000	     -0.00000000	     -0.00000000	      0.00000000
      0.24938372	     -0.00000000	     -0.00000000	     -0.00000000	      0.00000000
      0.25000073	     -0.00000000	     -0.00000000	     -0.00000000	      0.00000000
      0.25036010	     -0.00000000	     -0.00000000	     -0.00000000	      0.00000000
      0.25057370	     -0.00000000	     -0.00000000	     -0.00000000	      0.00000000
      0.25078730	     -0.00000000	     -0.00000000	     -0.00000000	      0.00000000
      0.25135747	     -0.00000000	     -0.00000000	     -0.00000000	      0.00000000
      0.25192765	     -0.00000000	     -0.00000000	     -0.00000000	      0.00000000
      0.25249783	     -0.00000000	     -0.00000000	     -0.00000000	      0.00000000
      0.25306800	     -0.00000000	     -0.00000000	     -0.00000000	      0.00000000
      0.25363818	     -0.00000000	     -0.00000000	     -0.00000000	      0.00000000
      0.25420835	     -0.00000000	     -0.00000000	     -0.00000000	      0.00000000
      0.25477853	     -0.00000000	     -0.00000000	     -0.00000000	      0.00000000
      0.25534871	     -0.00000000	     -0.00000000	     -0.00000000	      0.00000000
      0.25591888	     -0.00000000	     -0.00000000	     -0.00000000	      0.00000000
      0.25648906	     -0.00000000	     -0.00000000	     -0.00000000	      0.00000000
      0.25705923	     -0.00000000	     -0.00000000	     -0.00000000	      0.00000000
      0.25762941	     -0.00000000	     -0.00000000	     -0.00000000	      0.00000000
      0.25798806	     -0.00000000	     -0.00000000	     -0.00000000	      0.00000000
      0.25815732	     -0.00000000	     -0.00000000	     -0.00000000	      0.00000000
      0.25851126	     -0.00000000	     -0.00000000	     -0.00000000	      0.00000000
      0.25886520	     -0.00000000	     -0.00000000	     -0.00000000	      0.00000000
      0.25945600	     -0.00000000	     -0.00000000	     -0.00000000	      0.00000000
      0.26004680	     -0.00000000	     -0.00000000	     -0.00000000	      0.00000000
      0.26063759	     -0.00000000	     -0.00000000	     -0.00000000	      0.00000000
      0.26122839	     -0.00000000	     -0.00000000	     -0.00000000	      0.00000000
      0.26181919	     -0.00000000	     -0.00000000	     -0.00000000	      0.00000000
      0.26240999	     -0.00000000	     -0.00000000	     -0.00000000	      0.00000000
      0.26300079	     -0.00000000	     -0.00000000	     -0.00000000	      0.00000000
      0.26359159	     -0.00000000	     -0.00000000	     -0.00000000	      0.00000000
      0.26418238	     -0.00000000	     -0.00000000	     -0.00000000	      0.00000000
      0.26477318	     -0.00000000	     -0.00000000	     -0.00000000	      0.00000000
      0.26529948	     -0.00000000	     -0.00000000	     -0.00000000	      0.00000000
      0.26582577	     -0.00000000	     -0.00000000	     -0.00000000	      0.00000000
      0.26635207	     -0.00000000	     -0.00000000	     -0.00000000	      0.00000000
      0.26687836	     -0.00000000	     -0.00000000	     -0.00000000	      0.00000000
      0.26740466	     -0.00000000	     -0.00000000	     -0.00000000	      0.00000000
      0.26793095	     -0.00000000	     -0.00000000	     -0.00000000	      0.00000000
      0.26845725	     -0.00000000	     -0.00000000	     -0.00000000	      0.00000000
      0.26898355	     -0.00000000	     -0.00000000	     -0.00000000	      0.00000000
      0.26950984	     -0.00000000	     -0.00000000	     -0.00000000	      0.00000000
      0.27003614	     -0.00000000	     -0.00000000	     -0.00000000	      0.00000000
      0.27056243	     -0.00000000	     -0.00000000	     -0.00000000	      0.00000000
      0.27108873	     -0.00000000	     -0.00000000	     -0.00000000	      0.00000000
      0.27161502	     -0.00000000	     -0.00000000	     -0.00000000	      0.00000000
      0.27214132	     -0.00000000	     -0.00000000	     -0.00000000	      0.00000000
      0.27266761	     -0.00000000	     -0.00000000	     -0.00000000	      0.00000000
      0.27319391	     -0.00000000	     -0.00000000	     -0.00000000	      0.00000000
      0.27372020	     -0.00000000	     -0.00000000	     -0.00000000	      0.00000000
      0.27424650	     -0.00000000	     -0.00000000	     -0.00000000	      0.00000000
      0.27477280	     -0.00000000	     -0.00000000	     -0.00000000	      0.00000000
      0.27529909	     -0.00000000	     -0.00000000	     -0.00000000	      0.00000000
      0.27582539	     -0.00000000	     -0.00000000	     -0.00000000	      0.00000000
      0.27635168	     -0.00000000	     -0.00000000	     -0.00000000	      0.00000000
      0.27687798	     -0.00000000	     -0.00000000	     -0.00000000	      0.00000000
      0.27740427	     -0.00000000	     -0.00000000	     -0.00000000	      0.00000000
      0.27793057	     -0.00000000	     -0.00000000	     -0.00000000	      0.00000000
      0.27845686	     -0.00000000	     -0.00000000	     -0.00000000	      0.00000000
      0.27898316	     -0.00000000	     -0.00000000	     -0.00000000	      0.00000000
      0.27950945	     -0.00000000	     -0.00000000	     -0.00000000	      0.00000000
      0.28003575	     -0.00000000	     -0.00000000	     -0.00000000	      0.00000000
      0.28050233	     -0.00000000	     -0.00000000	     -0.00000000	      0.00000000
      0.28096891	     -0.00000000	     -0.00000000	     -0.00000000	      0.00000000
      0.28143549	     -0.00000000	     -0.00000000	     -0.00000000	      0.00000000
      0.28190207	     -0.00000000	     -0.00000000	     -0.00000000	      0.00000000
      0.28236865	     -0.00000000	     -0.00000000	     -0.00000000	      0.00000000
      0.28283523	     -0.00000000	     -0.00000000	     -0.00000000	      0.00000000
      0.28330181	     -0.00000000	     -0.00000000	     -0.00000000	      0.00000000
      0.28376839	     -0.00000000	     -0.00000000	     -0.00000000	      0.00000000
      0.28423497	     -0.00000000	     -0.00000000	     -0.00000000	      0.00000000
      0.28470155	     -0.00000000	     -0.00000000	     -0.00000000	      0.00000000
      0.28516813	     -0.00000000	     -0.00000000	     -0.00000000	      0.00000000
      0.28563471	     -0.00000000	     -0.00000000	     -0.00000000	      0.00000000
      0.28610129	     -0.00000000	     -0.00000000	     -0.00000000	      0.00000000
      0.28656787	     -0.00000000	     -0.00000000	     -0.00000000	      0.00000000
      0.28703445	     -0.00000000	     -0.00000000	     -0.00000000	      0.00000000
      0.28750103	     -0.00000000	     -0.00000000	     -0.00000000	      0.00000000
      0.28796761	     -0.00000000	     -0.00000000	     -0.00000000	      0.00000000
      0.28843420	     -0.00000000	     -0.00000000	     -0.00000000	      0.00000000
      0.28890078	     -0.00000000	     -0.00000000	     -0.00000000	      0.00000000
      0.28936736	     -0.00000000	     -0.00000000	     -0.00000000	      0.00000000
      0.28983394	     -0.00000000	     -0.00000000	     -0.00000000	      0.00000000
      0.29030052	     -0.00000000	     -0.00000000	     -0.00000000	      0.00000000
      0.29076710	     -0.00000000	     -0.00000000	     -0.00000000	      0.00000000
      0.29123368	     -0.00000000	     -0.00000000	     -0.00000000	      0.00000000
      0.29170026	     -0.00000000	     -0.00000000	     -0.00000000	      0.00000000
      0.29216684	     -0.00000000	     -0.00000000	     -0.00000000	      0.00000000
      0.29263342	     -0.00000000	     -0.00000000	     -0.00000000	      0.00000000
      0.29310000	     -0.00000000	     -0.00000000	     -0.00000000	      0.00000000
      0.29356658	     -0.00000000	     -0.00000000	     -0.00000000	      0.00000000
      0.29403316	     -0.00000000	     -0.00000000	     -0.00000000	      0.00000000
      0.29449974	     -0.00000000	     -0.00000000	     -0.00000000	      0.00000000
      0.29496632	     -0.00000000	     -0.00000000	     -0.00000000	      0.00000000
      0.29543290	     -0.00000000	     -0.00000000	     -0.00000000	      0.00000000
      0.29589948	     -0.00000000	     -0.00000000	     -0.00000000	      0.00000000
      0.29636606	     -0.00000000	     -0.00000000	     -0.00000000	      0.00000000
      0.29683264	     -0.00000000	     -0.00000000	     -0.00000000	      0.00000000
      0.29729922	     -0.00000000	     -0.00000000	     -0.00000000	      0.00000000
      0.29776580	     -0.00000000	     -0.00000000	     -0.00000000	      0.00000000
      0.29823238	     -0.00000000	     -0.00000000	     -0.00000000	      0.00000000
      0.29869896	     -0.00000000	     -0.00000000	     -0.00000000	      0.00000000
      0.29916554	     -0.00000000	     -0.00000000	     -0.00000000	      0.00000000
      0.29963212	     -0.00000000	     -0.00000000	     -0.00000000	      0.00000000
      0.30009870	     -0.00000000	     -0.00000000	     -0.00000000	      0.00000000
      0.30056528	     -0.00000000	     -0.00000000	     -0.00000000	      0.00000000
      0.30103186	     -0.00000000	     -0.00000000	     -0.00000000	      0.00000000
      0.30149844	     -0.00000000	     -0.00000000	     -0.00000000	      0.00000000
      0.30196502	     -0.00000000	     -0.00000000	     -0.00000000	      0.00000000
      0.30243160	     -0.00000000	     -0.00000000	     -0.00000000	      0.00000000
      0.30289818	     -0.00000000	     -0.00000000	     -0.00000000	      0.00000000
      0.30336477	     -0.00000000	     -0.00000000	     -0.00000000	      0.00000000
      0.30383135	     -0.00000004	     -0.00000000	     -0.00000000	      0.00000000
      0.30429793	     -0.00000794	     -0.00000000	     -0.00000000	      0.00000000
      0.30476451	     -0.00005048	     -0.00000000	     -0.00000000	      0.00000000
      0.30523109	     -0.00016032	     -0.00000000	     -0.00000000	      0.00000000
      0.30569767	     -0.00037425	     -0.00000000	     -0.00000000	      0.00000000
      0.30616425	     -0.00073359	     -0.00000000	     -0.00000000	      0.00000000
      0.30628177	     -0.00085240	     -0.00000000	     -0.00000000	      0.00000000
      0.30639930	     -0.00098414	     -0.00000000	     -0.00000000	      0.00000000
      0.30685672	     -0.00163563	     -0.00000000	     -0.00000000	      0.00000000
      0.30731413	     -0.00254751	     -0.00000000	     -0.00000000	      0.00000000
      0.30777155	     -0.00377727	     -0.00000000	     -0.00000000	      0.00000000
      0.30822897	     -0.00538870	     -0.00000000	     -0.00000000	      0.00000000
      0.30868638	     -0.00745227	     -0.00000000	     -0.00000000	      0.00000000
      0.30914380	     -0.01004555	     -0.00000000	     -0.00000000	      0.00000000
      0.30960121	     -0.01325340	     -0.00000000	     -0.00000000	      0.00000000
      0.31005863	     -0.01716811	     -0.00000000	     -0.00000000	      0.00000000
      0.31051605	     -0.02188936	     -0.00000000	     -0.00000000	      0.00000000
      0.31097346	     -0.02752380	     -0.00000000	     -0.00000000	      0.00000000
      0.31143088	     -0.03418450	     -0.00000000	     -0.00000000	      0.00000000
      0.31188829	     -0.04198989	     -0.00000000	     -0.00000000	      0.00000000
      0.31234571	     -0.05106241	     -0.00000000	     -0.00000000	      0.00000000
      0.31280313	     -0.06152669	     -0.00000000	     -0.00000000	      0.00000000
      0.31326054	     -0.07350735	     -0.00000000	     -0.00000000	      0.00000000
      0.31371796	     -0.08712640	     -0.00000000	     -0.00000000	      0.00000000
      0.31417537	     -0.10250045	     -0.00000000	     -0.00000000	      0.00000000
      0.31463279	     -0.11973772	     -0.00000000	     -0.00000000	      0.00000000
      0.31509021	     -0.13893509	     -0.00000000	     -0.00000000	      0.00000000
      0.31554762	     -0.16017538	     -0.00000000	     -0.00000000	      0.00000000
      0.31600504	     -0.18352510	     -0.00000000	     -0.00000000	      0.00000000
      0.31646245	     -0.20903268	     -0.00000000	     -0.00000000	      0.00000000
      0.31691987	     -0.23672756	     -0.00000000	     -0.00000000	      0.00000000
      0.31737729	     -0.26661997	     -0.00000000	     -0.00000000	      0.00000000
      0.31783470	     -0.29870157	     -0.00000000	     -0.00000000	      0.00000000
      0.31829212	     -0.33294683	     -0.00000000	     -0.00000000	      0.00000000
      0.31874953	     -0.36931499	     -0.00000000	     -0.00000000	      0.00000000
      0.31920695	     -0.40775257	     -0.00000000	     -0.00000000	      0.00000000
      0.31975717	     -0.45664041	     -0.00000000	     -0.00000000	      0.00000000
      0.32030740	     -0.50830658	     -0.00000000	     -0.00000000	      0.00000000
      0.32080446	     -0.55726029	     -0.00000000	     -0.00000000	      0.00000000
      0.32130153	     -0.60827539	     -0.00000000	     -0.00000000	      0.00000000
      0.32191269	     -0.67368418	     -0.00000000	     -0.00000000	      0.00000000
      0.32252385	     -0.74189604	     -0.00000000	     -0.00000000	      0.00000000
      0.32294978	     -0.79100978	     -0.00000000	     -0.00000000	      0.00000000
      0.32337570	     -0.84136936	     -0.00000000	     -0.00000000	      0.00000000
      0.32390701	     -0.90588964	     -0.00000000	     -0.00000000	      0.00000000
      0.32443832	     -0.97225479	     -0.00000000	     -0.00000000	      0.00000000
      0.32491296	     -1.03307280	     -0.00000000	     -0.00000000	      0.00000000
      0.32549563	     -1.10968002	     -0.00000000	     -0.00000000	      0.00000000
      0.32607829	     -1.18841243	     -0.00000000	     -0.00000000	      0.00000000
      0.32652751	     -1.25055483	     -0.00000000	     -0.00000000	      0.00000000
      0.32708490	     -1.32939587	     -0.00000000	     -0.00000000	      0.00000000
      0.32764228	     -1.41015136	     -0.00000000	     -0.00000000	      0.00000000
      0.32813418	     -1.48299964	     -0.00000000	     -0.00000000	      0.00000000
      0.32874614	     -1.57567411	     -0.00000000	     -0.00000000	      0.00000000
      0.32935810	     -1.67057730	     -0.00000000	     -0.00000000	      0.00000000
      0.32981677	     -1.74313171	     -0.00000000	     -0.00000000	      0.00000000
      0.33027544	     -1.81686565	     -0.00000000	     -0.00000000	      0.00000000
      0.33078423	     -1.89998065	     -0.00000000	     -0.00000000	      0.00000000
      0.33140606	     -2.00334078	     -0.00000000	     -0.00000000	      0.00000000
      0.33186234	     -2.08033719	     -0.00000000	     -0.00000000	      0.00000000
      0.33247509	     -2.18512413	     -0.00000000	     -0.00000000	      0.00000000
      0.33330676	     -2.32953477	     -0.00000000	     -0.00000000	      0.00000000
      0.33371563	     -2.40129846	     -0.00000000	     -0.00000000	      0.00000000
      0.33424414	     -2.49465337	     -0.00000000	     -0.00000000	      0.00000000
      0.33472633	     -2.58028376	     -0.00000000	     -0.00000000	      0.00000000
      0.33543629	     -2.70689623	     -0.00000000	     -0.00000000	      0.00000000
      0.33598519	     -2.80500454	     -0.00000000	     -0.00000000	      0.00000000
      0.33679153	     -2.94908465	     -0.00000000	     -0.00000000	      0.00000000
      0.33712845	     -3.00916572	     -0.00000000	     -0.00000000	      0.00000000
      0.33754833	     -3.08386661	     -0.00000000	     -0.00000000	      0.00000000
      0.33815349	     -3.19107137	     -0.00000000	     -0.00000000	      0.00000000
      0.33870914	     -3.28889149	     -0.00000000	     -0.00000000	      0.00000000
      0.33917980	     -3.37119615	     -0.00000000	     -0.00000000	      0.00000000
      0.33965045	     -3.45292161	     -0.00000000	     -0.00000000	      0.00000000
      0.34012111	     -3.53400577	     -0.00000000	     -0.00000000	      0.00000000
      0.34059177	     -3.61439318	     -0.00000000	     -0.00000000	      0.00000000
      0.34106242	     -3.69403286	     -0.00000000	     -0.00000000	      0.00000000
      0.34153308	     -3.77288005	     -0.00000000	     -0.00000000	      0.00000000
      0.34194606	     -3.84137952	     -0.00000000	     -0.00000000	      0.00000000
      0.34235904	     -3.90921283	     -0.00000000	     -0.00000000	      0.00000000
      0.34277202	     -3.97635741	     -0.00000000	     -0.00000000	      0.00000000
      0.34339154	     -4.07574721	     -0.00000000	     -0.00000000	      0.00000000
      0.34374369	     -4.13151027	     -0.00000000	     -0.00000000	      0.00000000
      0.34409585	     -4.18672969	     -0.00000000	     -0.00000000	      0.00000000
      0.34466999	     -4.27556947	     -0.00000000	     -0.00000000	      0.00000000
      0.34521101	     -4.35791067	     -0.00000000	     -0.00000000	      0.00000000
      0.34561472	     -4.41847827	     -0.00000000	     -0.00000000	      0.00000000
      0.34601843	     -4.47829596	     -0.00000000	     -0.00000000	      0.00000000
      0.34651756	     -4.55121418	     -0.00000000	     -0.00000000	      0.00000000
      0.34701668	     -4.62298648	     -0.00000000	     -0.00000000	      0.00000000
      0.34737744	     -4.67415044	     -0.00000000	     -0.00000000	      0.00000000
      0.34773821	     -4.72471614	     -0.00000000	     -0.00000000	      0.00000000
      0.34823304	     -4.79310063	     -0.00000000	     -0.00000000	      0.00000000
      0.34872787	     -4.86036099	     -0.00000000	     -0.00000000	      0.00000000
      0.34911412	     -4.91208335	     -0.00000000	     -0.00000000	      0.00000000
      0.34950038	     -4.96312174	     -0.00000000	     -0.00000000	      0.00000000
      0.34996737	     -5.02391490	     -0.00000000	     -0.00000000	      0.00000000
      0.35043435	     -5.08371015	     -0.00000000	     -0.00000000	      0.00000000
      0.35083450	     -5.13415423	     -0.00000000	     -0.00000000	      0.00000000
      0.35123465	     -5.18386710	     -0.00000000	     -0.00000000	      0.00000000
      0.35167429	     -5.23764526	     -0.00000000	     -0.00000000	      0.00000000
      0.35211394	     -5.29054277	     -0.00000000	     -0.00000000	      0.00000000
      0.35255358	     -5.34256114	     -0.00000000	     -0.00000000	      0.00000000
      0.35299323	     -5.39370106	     -0.00000000	     -0.00000000	      0.00000000
      0.35336805	     -5.43660883	     -0.00000000	     -0.00000000	      0.00000000
      0.35374288	     -5.47887980	     -0.00000000	     -0.00000000	      0.00000000
      0.35417100	     -5.52638377	     -0.00000000	     -0.00000000	      0.00000000
      0.35459913	     -5.57305938	     -0.00000000	     -0.00000000	      0.00000000
      0.35500037	     -5.61605379	     -0.00000000	     -0.00000000	      0.00000000
      0.35540162	     -5.65832284	     -0.00000000	     -0.00000000	      0.00000000
      0.35579851	     -5.69942132	     -0.00000000	     -0.00000000	      0.00000000
      0.35619540	     -5.73981234	     -0.00000000	     -0.00000000	      0.00000000
      0.35658239	     -5.77851507	     -0.00000000	     -0.00000000	      0.00000000
      0.35707921	     -5.82722029	     -0.00000000	     -0.00000000	      0.00000000
      0.35727973	     -5.84667759	     -0.00000000	     -0.00000000	      0.00000000
      0.35748024	     -5.86758443	     -0.00000000	     -0.00000000	      0.00000000
      0.35790698	     -5.91823985	     -0.00000000	     -0.00000000	      0.00000000
      0.35833372	     -5.97651057	     -0.00000000	     -0.00000000	      0.00000000
      0.35871080	     -6.03368246	     -0.00000000	     -0.00000000	      0.00000000
      0.35908788	     -6.09566778	     -0.00000000	     -0.00000000	      0.00000000
      0.35942484	     -6.15477130	     -0.00000000	     -0.00000000	      0.00000000
      0.35990671	     -6.24480611	     -0.00000000	     -0.00000000	      0.00000000
      0.36031944	     -6.32658934	     -0.00000000	     -0.00000000	      0.00000000
      0.36067603	     -6.40037403	     -0.00000000	     -0.00000000	      0.00000000
      0.36103262	     -6.47680005	     -0.00000000	     -0.00000000	      0.00000000
      0.36140656	     -6.55953706	     -0.00000000	     -0.00000000	      0.00000000
      0.36178050	     -6.64469248	     -0.00000000	     -0.00000000	      0.00000000
      0.36218730	     -6.73981717	     -0.00000000	     -0.00000000	      0.00000000
      0.36259409	     -6.83727647	     -0.00000000	     -0.00000000	      0.00000000
      0.36288014	     -6.90707173	     -0.00000000	     -0.00000000	      0.00000000
      0.36331083	     -7.01393245	     -0.00000000	     -0.00000000	      0.00000000
      0.36374152	     -7.12269644	     -0.00000000	     -0.00000000	      0.00000000
      0.36409483	     -7.21317304	     -0.00000000	     -0.00000000	      0.00000000
      0.36444814	     -7.30464678	     -0.00000000	     -0.00000000	      0.00000000
      0.36480590	     -7.39817143	     -0.00000000	     -0.00000000	      0.00000000
      0.36524593	     -7.51427509	     -0.00000000	     -0.00000000	      0.00000000
      0.36578808	     -7.65867735	     -0.00000000	     -0.00000000	      0.00000000
      0.36624889	     -7.78235294	     -0.00000000	     -0.00000000	      0.00000000
      0.36656927	     -7.86874096	     -0.00000000	     -0.00000000	      0.00000000
      0.36688965	     -7.95538798	     -0.00000000	     -0.00000000	      0.00000000
      0.36726218	     -8.05638728	     -0.00000000	     -0.00000000	      0.00000000
      0.36763470	     -8.15757686	     -0.00000000	     -0.00000000	      0.00000000
      0.36802239	     -8.26300354	     -0.00000000	     -0.00000000	      0.00000000
      0.36841007	     -8.36846955	     -0.00000000	     -0.00000000	      0.00000000
      0.36875923	     -8.46342436	     -0.00000000	     -0.00000000	      0.00000000
      0.36920767	     -8.58525310	     -0.00000000	     -0.00000000	      0.00000000
      0.36965611	     -8.70684468	     -0.00000000	     -0.00000000	      0.00000000
      0.36999348	     -8.79810686	     -0.00000000	     -0.00000000	      0.00000000
      0.37033085	     -8.88914512	     -0.00000000	     -0.00000000	      0.00000000
      0.37060028	     -8.96166698	     -0.00000000	     -0.00000000	      0.00000000
      0.37100911	     -9.07135842	     -0.00000000	     -0.00000000	      0.00000000
      0.37141794	     -9.18058000	     -0.00000000	     -0.00000000	      0.00000000
      0.37176189	     -9.27207046	     -0.00000000	     -0.00000000	      0.00000000
      0.37210584	     -9.36316700	     -0.00000000	     -0.00000000	      0.00000000
      0.37245277	     -9.45462658	     -0.00000000	     -0.00000000	      0.00000000
      0.37279969	     -9.54563678	     -0.00000000	     -0.00000000	      0.00000000
      0.37318625	     -9.64648790	     -0.00000000	     -0.00000000	      0.00000000
      0.37357280	     -9.74672649	     -0.00000000	     -0.00000000	      0.00000000
      0.37388810	     -9.82801545	     -0.00000000	     -0.00000000	      0.00000000
      0.37431222	     -9.93667000	     -0.00000000	     -0.00000000	      0.00000000
      0.37473633	    -10.04450581	     -0.00000000	     -0.00000000	      0.00000000
      0.37506024	    -10.12629409	     -0.00000000	     -0.00000000	      0.00000000
      0.37538414	    -10.20757965	     -0.00000000	     -0.00000000	      0.00000000
      0.37567927	    -10.28119820	     -0.00000000	     -0.00000000	      0.00000000
      0.37611342	    -10.38870803	     -0.00000000	     -0.00000000	      0.00000000
      0.37648103	    -10.47899765	     -0.00000000	     -0.00000000	      0.00000000
      0.37680961	    -10.55911048	     -0.00000000	     -0.00000000	      0.00000000
      0.37713818	    -10.63866149	     -0.00000000	     -0.00000000	      0.00000000
      0.37747586	    -10.71982560	     -0.00000000	     -0.00000000	      0.00000000
      0.37781354	    -10.80038343	     -0.00000000	     -0.00000000	      0.00000000
      0.37819358	    -10.89031587	     -0.00000000	     -0.00000000	      0.00000000
      0.37857362	    -10.97946553	     -0.00000000	     -0.00000000	      0.00000000
      0.37888916	    -11.05288415	     -0.00000000	     -0.00000000	      0.00000000
      0.37929530	    -11.14657729	     -0.00000000	     -0.00000000	      0.00000000
      0.37970144	    -11.23935600	     -0.00000000	     -0.00000000	      0.00000000
      0.38002185	    -11.31190129	     -0.00000000	     -0.00000000	      0.00000000
      0.38034227	    -11.38387087	     -0.00000000	     -0.00000000	      0.00000000
      0.38071726	    -11.46736735	     -0.00000000	     -0.00000000	      0.00000000
      0.38109226	    -11.55006816	     -0.00000000	     -0.00000000	      0.00000000
      0.38140797	    -11.61907412	     -0.00000000	     -0.00000000	      0.00000000
      0.38180534	    -11.70512138	     -0.00000000	     -0.00000000	      0.00000000
      0.38220270	    -11.79026543	     -0.00000000	     -0.00000000	      0.00000000
      0.38244459	    -11.84165131	     -0.00000000	     -0.00000000	      0.00000000
      0.38282262	    -11.92128504	     -0.00000000	     -0.00000000	      0.00000000
      0.38320065	    -12.00009494	     -0.00000000	     -0.00000000	      0.00000000
      0.38352141	    -12.06631826	     -0.00000000	     -0.00000000	      0.00000000
      0.38384217	    -12.13194600	     -0.00000000	     -0.00000000	      0.00000000
      0.38417667	    -12.19975081	     -0.00000000	     -0.00000000	      0.00000000
      0.38458262	    -12.28116466	     -0.00000000	     -0.00000000	      0.00000000
      0.38498857	    -12.36161993	     -0.00000000	     -0.00000000	      0.00000000
      0.38534542	    -12.43155106	     -0.00000000	     -0.00000000	      0.00000000
      0.38570227	    -12.50073934	     -0.00000000	     -0.00000000	      0.00000000
      0.38607100	    -12.57145017	     -0.00000000	     -0.00000000	      0.00000000
      0.38643973	    -12.64136603	     -0.00000000	     -0.00000000	      0.00000000
      0.38669073	    -12.68850419	     -0.00000000	     -0.00000000	      0.00000000
      0.38706618	    -12.75832443	     -0.00000000	     -0.00000000	      0.00000000
      0.38744162	    -12.82731833	     -0.00000000	     -0.00000000	      0.00000000
      0.38775396	    -12.88408544	     -0.00000000	     -0.00000000	      0.00000000
      0.38806630	    -12.94027987	     -0.00000000	     -0.00000000	      0.00000000
      0.38839824	    -12.99937203	     -0.00000000	     -0.00000000	      0.00000000
      0.38873017	    -13.05781678	     -0.00000000	     -0.00000000	      0.00000000
      0.38909601	    -13.12148073	     -0.00000000	     -0.00000000	      0.00000000
      0.38946185	    -13.18435744	     -0.00000000	     -0.00000000	      0.00000000
      0.38975650	    -13.23442742	     -0.00000000	     -0.00000000	      0.00000000
      0.39014500	    -13.29966167	     -0.00000000	     -0.00000000	      0.00000000
      0.39053349	    -13.36400714	     -0.00000000	     -0.00000000	      0.00000000
      0.39083731	    -13.41370938	     -0.00000000	     -0.00000000	      0.00000000
      0.39114113	    -13.46286773	     -0.00000000	     -0.00000000	      0.00000000
      0.39148509	    -13.51786524	     -0.00000000	     -0.00000000	      0.00000000
      0.39182905	    -13.57216548	     -0.00000000	     -0.00000000	      0.00000000
      0.39215274	    -13.62262724	     -0.00000000	     -0.00000000	      0.00000000
      0.39254882	    -13.68353624	     -0.00000000	     -0.00000000	      0.00000000
      0.39294491	    -13.74352046	     -0.00000000	     -0.00000000	      0.00000000
      0.39319368	    -13.78072246	     -0.00000000	     -0.00000000	      0.00000000
      0.39359643	    -13.84017701	     -0.00000000	     -0.00000000	      0.00000000
      0.39391841	    -13.88702165	     -0.00000000	     -0.00000000	      0.00000000
      0.39424040	    -13.93325578	     -0.00000000	     -0.00000000	      0.00000000
      0.39456238	    -13.97887893	     -0.00000000	     -0.00000000	      0.00000000
      0.39488298	    -14.02369869	     -0.00000000	     -0.00000000	      0.00000000
      0.39520358	    -14.06791316	     -0.00000000	     -0.00000000	      0.00000000
      0.39551620	    -14.11044573	     -0.00000000	     -0.00000000	      0.00000000
      0.39590413	    -14.16242314	     -0.00000000	     -0.00000000	      0.00000000
      0.39629205	    -14.21351542	     -0.00000000	     -0.00000000	      0.00000000
      0.39658364	    -14.25133700	     -0.00000000	     -0.00000000	      0.00000000
      0.39695075	    -14.29824517	     -0.00000000	     -0.00000000	      0.00000000
      0.39731786	    -14.34436198	     -0.00000000	     -0.00000000	      0.00000000
      0.39761193	    -14.38073195	     -0.00000000	     -0.00000000	      0.00000000
      0.39800327	    -14.42834667	     -0.00000000	     -0.00000000	      0.00000000
      0.39839461	    -14.47506401	     -0.00000000	     -0.00000000	      0.00000000
      0.39867238	    -14.50768075	     -0.00000000	     -0.00000000	      0.00000000
      0.39895016	    -14.53984610	     -0.00000000	     -0.00000000	      0.00000000
      0.39928221	    -14.57770523	     -0.00000000	     -0.00000000	      0.00000000
      0.39961427	    -14.61492063	     -0.00000000	     -0.00000000	      0.00000000
      0.39993414	    -14.65016235	     -0.00000000	     -0.00000000	      0.00000000
      0.40031862	    -14.69173368	     -0.00000000	     -0.00000000	      0.00000000
      0.40070310	    -14.73244504	     -0.00000000	     -0.00000000	      0.00000000
      0.40103819	    -14.76722713	     -0.00000000	     -0.00000000	      0.00000000
      0.40137329	    -14.80135776	     -0.00000000	     -0.00000000	      0.00000000
      0.40172777	    -14.83675440	     -0.00000000	     -0.00000000	      0.00000000
      0.40208224	    -14.87142413	     -0.00000000	     -0.00000000	      0.00000000
      0.40235285	    -14.89740283	     -0.00000000	     -0.00000000	      0.00000000
      0.40272950	    -14.93285786	     -0.00000000	     -0.00000000	      0.00000000
      0.40310614	    -14.96749602	     -0.00000000	     -0.00000000	      0.00000000
      0.40338663	    -14.99276201	     -0.00000000	     -0.00000000	      0.00000000
      0.40366712	    -15.01757652	     -0.00000000	     -0.00000000	      0.00000000
      0.40398603	    -15.04524316	     -0.00000000	     -0.00000000	      0.00000000
      0.40430494	    -15.07232824	     -0.00000000	     -0.00000000	      0.00000000
      0.40464374	    -15.10046598	     -0.00000000	     -0.00000000	      0.00000000
      0.40498253	    -15.12794999	     -0.00000000	     -0.00000000	      0.00000000
      0.40527725	    -15.15132813	     -0.00000000	     -0.00000000	      0.00000000
      0.40565627	    -15.18066907	     -0.00000000	     -0.00000000	      0.00000000
      0.40603529	    -15.20919714	     -0.00000000	     -0.00000000	      0.00000000
      0.40632970	    -15.23079758	     -0.00000000	     -0.00000000	      0.00000000
      0.40662411	    -15.25190984	     -0.00000000	     -0.00000000	      0.00000000
      0.40691339	    -15.27217990	     -0.00000000	     -0.00000000	      0.00000000
      0.40728699	    -15.29766445	     -0.00000000	     -0.00000000	      0.00000000
      0.40766059	    -15.32236860	     -0.00000000	     -0.00000000	      0.00000000
      0.40794484	    -15.34064333	     -0.00000000	     -0.00000000	      0.00000000
      0.40822909	    -15.35846867	     -0.00000000	     -0.00000000	      0.00000000
      0.40855733	    -15.37849569	     -0.00000000	     -0.00000000	      0.00000000
      0.40888558	    -15.39792658	     -0.00000000	     -0.00000000	      0.00000000
      0.40918449	    -15.41510370	     -0.00000000	     -0.00000000	      0.00000000
      0.40955851	    -15.43590502	     -0.00000000	     -0.00000000	      0.00000000
      0.40993253	    -15.45593919	     -0.00000000	     -0.00000000	      0.00000000
      0.41021715	    -15.47067247	     -0.00000000	     -0.00000000	      0.00000000
      0.41050177	    -15.48496423	     -0.00000000	     -0.00000000	      0.00000000
      0.41083959	    -15.50135645	     -0.00000000	     -0.00000000	      0.00000000
      0.41117742	    -15.51713041	     -0.00000000	     -0.00000000	      0.00000000
      0.41145226	    -15.52950915	     -0.00000000	     -0.00000000	      0.00000000
      0.41181378	    -15.54517244	     -0.00000000	     -0.00000000	      0.00000000
      0.41217529	    -15.56013469	     -0.00000000	     -0.00000000	      0.00000000
      0.41246050	    -15.57144629	     -0.00000000	     -0.00000000	      0.00000000
      0.41274572	    -15.58232453	     -0.00000000	     -0.00000000	      0.00000000
      0.41307150	    -15.59422177	     -0.00000000	     -0.00000000	      0.00000000
      0.41339728	    -15.60555745	     -0.00000000	     -0.00000000	      0.00000000
      0.41368935	    -15.61524478	     -0.00000000	     -0.00000000	      0.00000000
      0.41405941	    -15.62687498	     -0.00000000	     -0.00000000	      0.00000000
      0.41442946	    -15.63778870	     -0.00000000	     -0.00000000	      0.00000000
      0.41470981	    -15.64558185	     -0.00000000	     -0.00000000	      0.00000000
      0.41499016	    -15.65296694	     -0.00000000	     -0.00000000	      0.00000000
      0.41531710	    -15.66106610	     -0.00000000	     -0.00000000	      0.00000000
      0.41564404	    -15.66861439	     -0.00000000	     -0.00000000	      0.00000000
      0.41591077	    -15.67436608	     -0.00000000	     -0.00000000	      0.00000000
      0.41628133	    -15.68175307	     -0.00000000	     -0.00000000	      0.00000000
      0.41665188	    -15.68844081	     -0.00000000	     -0.00000000	      0.00000000
      0.41690734	    -15.69264623	     -0.00000000	     -0.00000000	      0.00000000
      0.41716280	    -15.69652197	     -0.00000000	     -0.00000000	      0.00000000
      0.41748546	    -15.70094815	     -0.00000000	     -0.00000000	      0.00000000
      0.41780813	    -15.70485253	     -0.00000000	     -0.00000000	      0.00000000
      0.41806785	    -15.70761781	     -0.00000000	     -0.00000000	      0.00000000
      0.41843760	    -15.71097637	     -0.00000000	     -0.00000000	      0.00000000
      0.41880735	    -15.71365837	     -0.00000000	     -0.00000000	      0.00000000
      0.41905445	    -15.71507573	     -0.00000000	     -0.00000000	      0.00000000
      0.41930155	    -15.71619349	     -0.00000000	     -0.00000000	      0.00000000
      0.41962666	    -15.71720972	     -0.00000000	     -0.00000000	      0.00000000
      0.41995176	    -15.71771172	     -0.00000000	     -0.00000000	      0.00000000
      0.42021734	    -15.71774198	     -0.00000000	     -0.00000000	      0.00000000
      0.42057501	    -15.71724541	     -0.00000000	     -0.00000000	      0.00000000
      0.42093269	    -15.71613487	     -0.00000000	     -0.00000000	      0.00000000
      0.42121604	    -15.71482166	     -0.00000000	     -0.00000000	      0.00000000
      0.42149939	    -15.71312677	     -0.00000000	     -0.00000000	      0.00000000
      0.42176860	    -15.71116460	     -0.00000000	     -0.00000000	      0.00000000
      0.42213172	    -15.70797713	     -0.00000000	     -0.00000000	      0.00000000
      0.42249484	    -15.70417153	     -0.00000000	     -0.00000000	      0.00000000
      0.42276148	    -15.70098575	     -0.00000000	     -0.00000000	      0.00000000
      0.42302812	    -15.69746988	     -0.00000000	     -0.00000000	      0.00000000
      0.42333359	    -15.69303835	     -0.00000000	     -0.00000000	      0.00000000
      0.42363906	    -15.68817761	     -0.00000000	     -0.00000000	      0.00000000
      0.42395967	    -15.68261653	     -0.00000000	     -0.00000000	      0.00000000
      0.42428029	    -15.67658731	     -0.00000000	     -0.00000000	      0.00000000
      0.42457261	    -15.67068446	     -0.00000000	     -0.00000000	      0.00000000
      0.42493542	    -15.66282239	     -0.00000000	     -0.00000000	      0.00000000
      0.42529824	    -15.65437031	     -0.00000000	     -0.00000000	      0.00000000
      0.42557233	    -15.64759616	     -0.00000000	     -0.00000000	      0.00000000
      0.42590476	    -15.63893320	     -0.00000000	     -0.00000000	      0.00000000
      0.42631435	    -15.62758991	     -0.00000000	     -0.00000000	      0.00000000
      0.42665921	    -15.61746917	     -0.00000000	     -0.00000000	      0.00000000
      0.42692810	    -15.60921855	     -0.00000000	     -0.00000000	      0.00000000
      0.42719700	    -15.60065447	     -0.00000000	     -0.00000000	      0.00000000
      0.42748631	    -15.59109194	     -0.00000000	     -0.00000000	      0.00000000
      0.42784146	    -15.57886208	     -0.00000000	     -0.00000000	      0.00000000
      0.42819662	    -15.56609417	     -0.00000000	     -0.00000000	      0.00000000
      0.42845011	    -15.55665400	     -0.00000000	     -0.00000000	      0.00000000
      0.42881647	    -15.54253195	     -0.00000000	     -0.00000000	      0.00000000
      0.42906560	    -15.53260665	     -0.00000000	     -0.00000000	      0.00000000
      0.42931474	    -15.52242239	     -0.00000000	     -0.00000000	      0.00000000
      0.42965928	    -15.50791356	     -0.00000000	     -0.00000000	      0.00000000
      0.43000382	    -15.49291450	     -0.00000000	     -0.00000000	      0.00000000
      0.43029144	    -15.48002056	     -0.00000000	     -0.00000000	      0.00000000
      0.43057905	    -15.46678892	     -0.00000000	     -0.00000000	      0.00000000
      0.43084921	    -15.45405460	     -0.00000000	     -0.00000000	      0.00000000
      0.43119877	    -15.43714039	     -0.00000000	     -0.00000000	      0.00000000
      0.43154833	    -15.41973586	     -0.00000000	     -0.00000000	      0.00000000
      0.43182307	    -15.40571490	     -0.00000000	     -0.00000000	      0.00000000
      0.43209781	    -15.39139468	     -0.00000000	     -0.00000000	      0.00000000
      0.43241319	    -15.37458898	     -0.00000000	     -0.00000000	      0.00000000
      0.43272858	    -15.35739347	     -0.00000000	     -0.00000000	      0.00000000
      0.43298552	    -15.34309788	     -0.00000000	     -0.00000000	      0.00000000
      0.43334610	    -15.32260589	     -0.00000000	     -0.00000000	      0.00000000
      0.43370667	    -15.30161370	     -0.00000000	     -0.00000000	      0.00000000
      0.43394761	    -15.28730969	     -0.00000000	     -0.00000000	      0.00000000
      0.43418855	    -15.27278505	     -0.00000000	     -0.00000000	      0.00000000
      0.43450428	    -15.25341959	     -0.00000000	     -0.00000000	      0.00000000
      0.43482002	    -15.23367971	     -0.00000000	     -0.00000000	      0.00000000
      0.43508385	    -15.21689945	     -0.00000000	     -0.00000000	      0.00000000
      0.43543130	    -15.19440748	     -0.00000000	     -0.00000000	      0.00000000
      0.43577875	    -15.17147088	     -0.00000000	     -0.00000000	      0.00000000
      0.43605010	    -15.15325035	     -0.00000000	     -0.00000000	      0.00000000
      0.43632146	    -15.13476218	     -0.00000000	     -0.00000000	      0.00000000
      0.43662680	    -15.11364095	     -0.00000000	     -0.00000000	      0.00000000
      0.43693214	    -15.09218513	     -0.00000000	     -0.00000000	      0.00000000
      0.43722787	    -15.07108757	     -0.00000000	     -0.00000000	      0.00000000
      0.43758447	    -15.04523564	     -0.00000000	     -0.00000000	      0.00000000
      0.43801686	    -15.01329057	     -0.00000000	     -0.00000000	      0.00000000
      0.43838578	    -14.98552040	     -0.00000000	     -0.00000000	      0.00000000
      0.43863876	    -14.96620569	     -0.00000000	     -0.00000000	      0.00000000
      0.43889175	    -14.94667137	     -0.00000000	     -0.00000000	      0.00000000
      0.43919598	    -14.92289071	     -0.00000000	     -0.00000000	      0.00000000
      0.43950021	    -14.89879658	     -0.00000000	     -0.00000000	      0.00000000
      0.43978614	    -14.87586864	     -0.00000000	     -0.00000000	      0.00000000
      0.44014164	    -14.84698151	     -0.00000000	     -0.00000000	      0.00000000
      0.44049713	    -14.81767573	     -0.00000000	     -0.00000000	      0.00000000
      0.44076405	    -14.79539890	     -0.00000000	     -0.00000000	      0.00000000
      0.44109514	    -14.76744353	     -0.00000000	     -0.00000000	      0.00000000
      0.44149420	    -14.73327766	     -0.00000000	     -0.00000000	      0.00000000
      0.44189326	    -14.69860106	     -0.00000000	     -0.00000000	      0.00000000
      0.44215014	    -14.67601132	     -0.00000000	     -0.00000000	      0.00000000
      0.44247914	    -14.64677550	     -0.00000000	     -0.00000000	      0.00000000
      0.44280814	    -14.61720079	     -0.00000000	     -0.00000000	      0.00000000
      0.44307018	    -14.59340457	     -0.00000000	     -0.00000000	      0.00000000
      0.44342909	    -14.56046833	     -0.00000000	     -0.00000000	      0.00000000
      0.44378800	    -14.52713811	     -0.00000000	     -0.00000000	      0.00000000
      0.44402530	    -14.50488684	     -0.00000000	     -0.00000000	      0.00000000
      0.44426260	    -14.48246589	     -0.00000000	     -0.00000000	      0.00000000
      0.44457371	    -14.45281647	     -0.00000000	     -0.00000000	      0.00000000
      0.44488481	    -14.42287956	     -0.00000000	     -0.00000000	      0.00000000
      0.44515310	    -14.39683338	     -0.00000000	     -0.00000000	      0.00000000
      0.44549372	    -14.36346226	     -0.00000000	     -0.00000000	      0.00000000
      0.44583434	    -14.32975464	     -0.00000000	     -0.00000000	      0.00000000
      0.44609597	    -14.30363698	     -0.00000000	     -0.00000000	      0.00000000
      0.44643644	    -14.26935713	     -0.00000000	     -0.00000000	      0.00000000
      0.44677691	    -14.23474929	     -0.00000000	     -0.00000000	      0.00000000
      0.44704830	    -14.20693026	     -0.00000000	     -0.00000000	      0.00000000
      0.44731969	    -14.17890619	     -0.00000000	     -0.00000000	      0.00000000
      0.44762691	    -14.14693658	     -0.00000000	     -0.00000000	      0.00000000
      0.44793413	    -14.11470827	     -0.00000000	     -0.00000000	      0.00000000
      0.44817141	    -14.08964135	     -0.00000000	     -0.00000000	      0.00000000
      0.44853255	    -14.05119804	     -0.00000000	     -0.00000000	      0.00000000
      0.44882183	    -14.02015310	     -0.00000000	     -0.00000000	      0.00000000
      0.44911110	    -13.98888633	     -0.00000000	     -0.00000000	      0.00000000
      0.44940038	    -13.95739925	     -0.00000000	     -0.00000000	      0.00000000
      0.44968688	    -13.92599846	     -0.00000000	     -0.00000000	      0.00000000
      0.44997338	    -13.89438504	     -0.00000000	     -0.00000000	      0.00000000
      0.45025348	    -13.86327473	     -0.00000000	     -0.00000000	      0.00000000
      0.45053358	    -13.83196442	     -0.00000000	     -0.00000000	      0.00000000
      0.45084377	    -13.79705868	     -0.00000000	     -0.00000000	      0.00000000
      0.45115396	    -13.76191171	     -0.00000000	     -0.00000000	      0.00000000
      0.45140288	    -13.73353397	     -0.00000000	     -0.00000000	      0.00000000
      0.45175418	    -13.69322574	     -0.00000000	     -0.00000000	      0.00000000
      0.45210547	    -13.65261601	     -0.00000000	     -0.00000000	      0.00000000
      0.45234280	    -13.62501132	     -0.00000000	     -0.00000000	      0.00000000
      0.45258014	    -13.59727133	     -0.00000000	     -0.00000000	      0.00000000
      0.45288400	    -13.56155898	     -0.00000000	     -0.00000000	      0.00000000
      0.45318787	    -13.52562837	     -0.00000000	     -0.00000000	      0.00000000
      0.45343833	    -13.49584919	     -0.00000000	     -0.00000000	      0.00000000
      0.45378906	    -13.45390521	     -0.00000000	     -0.00000000	      0.00000000
      0.45413978	    -13.41167810	     -0.00000000	     -0.00000000	      0.00000000
      0.45437849	    -13.38277701	     -0.00000000	     -0.00000000	      0.00000000
      0.45461720	    -13.35374702	     -0.00000000	     -0.00000000	      0.00000000
      0.45491759	    -13.31703509	     -0.00000000	     -0.00000000	      0.00000000
      0.45521798	    -13.28012242	     -0.00000000	     -0.00000000	      0.00000000
      0.45543727	    -13.25304913	     -0.00000000	     -0.00000000	      0.00000000
      0.45580313	    -13.20764737	     -0.00000000	     -0.00000000	      0.00000000
      0.45606509	    -13.17495987	     -0.00000000	     -0.00000000	      0.00000000
      0.45632706	    -13.14212505	     -0.00000000	     -0.00000000	      0.00000000
      0.45658902	    -13.10914396	     -0.00000000	     -0.00000000	      0.00000000
      0.45687165	    -13.07339893	     -0.00000000	     -0.00000000	      0.00000000
      0.45722165	    -13.02890133	     -0.00000000	     -0.00000000	      0.00000000
      0.45765479	    -12.97348283	     -0.00000000	     -0.00000000	      0.00000000
      0.45808792	    -12.91768067	     -0.00000000	     -0.00000000	      0.00000000
      0.45830750	    -12.88924740	     -0.00000000	     -0.00000000	      0.00000000
      0.45852708	    -12.86071750	     -0.00000000	     -0.00000000	      0.00000000
      0.45884532	    -12.81919787	     -0.00000000	     -0.00000000	      0.00000000
      0.45916356	    -12.77747876	     -0.00000000	     -0.00000000	      0.00000000
      0.45943613	    -12.74158958	     -0.00000000	     -0.00000000	      0.00000000
      0.45970870	    -12.70555680	     -0.00000000	     -0.00000000	      0.00000000
      0.45995667	    -12.67265232	     -0.00000000	     -0.00000000	      0.00000000
      0.46031018	    -12.62554110	     -0.00000000	     -0.00000000	      0.00000000
      0.46062471	    -12.58342798	     -0.00000000	     -0.00000000	      0.00000000
      0.46088516	    -12.54841623	     -0.00000000	     -0.00000000	      0.00000000
      0.46114561	    -12.51327937	     -0.00000000	     -0.00000000	      0.00000000
      0.46142798	    -12.47504522	     -0.00000000	     -0.00000000	      0.00000000
      0.46171036	    -12.43666665	     -0.00000000	     -0.00000000	      0.00000000
      0.46200501	    -12.39646533	     -0.00000000	     -0.00000000	      0.00000000
      0.46229967	    -12.35610972	     -0.00000000	     -0.00000000	      0.00000000
      0.46258535	    -12.31683802	     -0.00000000	     -0.00000000	      0.00000000
      0.46294038	    -12.26783490	     -0.00000000	     -0.00000000	      0.00000000
      0.46338846	    -12.20568017	     -0.00000000	     -0.00000000	      0.00000000
      0.46371057	    -12.16078697	     -0.00000000	     -0.00000000	      0.00000000
      0.46397365	    -12.12399240	     -0.00000000	     -0.00000000	      0.00000000
      0.46423672	    -12.08708264	     -0.00000000	     -0.00000000	      0.00000000
      0.46452272	    -12.04682875	     -0.00000000	     -0.00000000	      0.00000000
      0.46480871	    -12.00644126	     -0.00000000	     -0.00000000	      0.00000000
      0.46506024	    -11.97081049	     -0.00000000	     -0.00000000	      0.00000000
      0.46541800	    -11.91995706	     -0.00000000	     -0.00000000	      0.00000000
      0.46572215	    -11.87656573	     -0.00000000	     -0.00000000	      0.00000000
      0.46598651	    -11.83873209	     -0.00000002	     -0.00000000	      0.00000000
      0.46625087	    -11.80078984	     -0.00000006	     -0.00000000	      0.00000000
      0.46654196	    -11.75888845	     -0.00000015	     -0.00000000	      0.00000000
      0.46683304	    -11.71685792	     -0.00000029	     -0.00000000	      0.00000000
      0.46710991	    -11.67675979	     -0.00000048	     -0.00000000	      0.00000000
      0.46744374	    -11.62826171	     -0.00000081	     -0.00000000	      0.00000000
      0.46777109	    -11.58054479	     -0.00000124	     -0.00000000	      0.00000000
      0.46809844	    -11.53267136	     -0.00000182	     -0.00000000	      0.00000000
      0.46836951	    -11.49291156	     -0.00000240	     -0.00000000	      0.00000000
      0.46864058	    -11.45304667	     -0.00000310	     -0.00000000	      0.00000000
      0.46891582	    -11.41246314	     -0.00000394	     -0.00000000	      0.00000000
      0.46926944	    -11.36016553	     -0.00000520	     -0.00000000	      0.00000000
      0.46962306	    -11.30769463	     -0.00000672	     -0.00000000	      0.00000000
      0.46988526	    -11.26867807	     -0.00000800	     -0.00000000	      0.00000000
      0.47014746	    -11.22956827	     -0.00000944	     -0.00000000	      0.00000000
      0.47043351	    -11.18679596	     -0.00001119	     -0.00000000	      0.00000000
      0.47078557	    -11.13400356	     -0.00001361	     -0.00000000	      0.00000000
      0.47113996	    -11.08069685	     -0.00001637	     -0.00000000	      0.00000000
      0.47149436	    -11.02722721	     -0.00001947	     -0.00000000	      0.00000000
      0.47175280	    -10.98813405	     -0.00002195	     -0.00000000	      0.00000000
      0.47201123	    -10.94895610	     -0.00002462	     -0.00000000	      0.00000000
      0.47229265	    -10.90619902	     -0.00002775	     -0.00000000	      0.00000000
      0.47263265	    -10.85440902	     -0.00003187	     -0.00000000	      0.00000000
      0.47293466	    -10.80828783	     -0.00003583	     -0.00000000	      0.00000000
      0.47330791	    -10.75113258	     -0.00004115	     -0.00000000	      0.00000000
      0.47363554	    -10.70082477	     -0.00004620	     -0.00000000	      0.00000000
      0.47403671	    -10.63905182	     -0.00005290	     -0.00000000	      0.00000000
      0.47428086	    -10.60136516	     -0.00005726	     -0.00000000	      0.00000000
      0.47462680	    -10.54784896	     -0.00006381	     -0.00000000	      0.00000000
      0.47497273	    -10.49419558	     -0.00007081	     -0.00000000	      0.00000000
      0.47520732	    -10.45773460	     -0.00007581	     -0.00000000	      0.00000000
      0.47544190	    -10.42121181	     -0.00008103	     -0.00000000	      0.00000000
      0.47571472	    -10.37866087	     -0.00008738	     -0.00000000	      0.00000000
      0.47607024	    -10.32308522	     -0.00009609	     -0.00000000	      0.00000000
      0.47650347	    -10.25517904	     -0.00010739	     -0.00000000	      0.00000000
      0.47673636	    -10.21858997	     -0.00011379	     -0.00000000	      0.00000000
      0.47696926	    -10.18194320	     -0.00012042	     -0.00000000	      0.00000000
      0.47727079	    -10.13441073	     -0.00012933	     -0.00000000	      0.00000000
      0.47757233	    -10.08678335	     -0.00013864	     -0.00000000	      0.00000000
      0.47785542	    -10.04198355	     -0.00014773	     -0.00000000	      0.00000000
      0.47813851	     -9.99710177	     -0.00015716	     -0.00000000	      0.00000000
      0.47842552	     -9.95151739	     -0.00016709	     -0.00000000	      0.00000000
      0.47871252	     -9.90585042	     -0.00017737	     -0.00000000	      0.00000000
      0.47899846	     -9.86027028	     -0.00018798	     -0.00000000	      0.00000000
      0.47928441	     -9.81460975	     -0.00019895	     -0.00000000	      0.00000000
      0.47956963	     -9.76898659	     -0.00021026	     -0.00000000	      0.00000000
      0.47991595	     -9.71348355	     -0.00022447	     -0.00000000	      0.00000000
      0.48018809	     -9.66978774	     -0.00023602	     -0.00000000	      0.00000000
      0.48052656	     -9.61534564	     -0.00025085	     -0.00000000	      0.00000000
      0.48078029	     -9.57446459	     -0.00026231	     -0.00000000	      0.00000000
      0.48116304	     -9.51268191	     -0.00028014	     -0.00000000	      0.00000000
      0.48143046	     -9.46943605	     -0.00029299	     -0.00000000	      0.00000000
      0.48169788	     -9.42612552	     -0.00030616	     -0.00000000	      0.00000000
      0.48196530	     -9.38275081	     -0.00031965	     -0.00000000	      0.00000000
      0.48227074	     -9.33313084	     -0.00033545	     -0.00000000	      0.00000000
      0.48257619	     -9.28342872	     -0.00035167	     -0.00000000	      0.00000000
      0.48288163	     -9.23364533	     -0.00036831	     -0.00000000	      0.00000000
      0.48314994	     -9.18984902	     -0.00038326	     -0.00000000	      0.00000000
      0.48341824	     -9.14599118	     -0.00039854	     -0.00000000	      0.00000000
      0.48368654	     -9.10207226	     -0.00041412	     -0.00000000	      0.00000000
      0.48399106	     -9.05215297	     -0.00043219	     -0.00000000	      0.00000000
      0.48429557	     -9.00215643	     -0.00045067	     -0.00000000	      0.00000000
      0.48456461	     -8.95792076	     -0.00046732	     -0.00000000	      0.00000000
      0.48483364	     -8.91362586	     -0.00048427	     -0.00000000	      0.00000000
      0.48513646	     -8.86369997	     -0.00050373	     -0.00000000	      0.00000000
      0.48543927	     -8.81370038	     -0.00052356	     -0.00000000	      0.00000000
      0.48570624	     -8.76955772	     -0.00054136	     -0.00000000	      0.00000000
      0.48597322	     -8.72535875	     -0.00055945	     -0.00000000	      0.00000000
      0.48627909	     -8.67465188	     -0.00058053	     -0.00000000	      0.00000000
      0.48658496	     -8.62387235	     -0.00060197	     -0.00000000	      0.00000000
      0.48684468	     -8.58069771	     -0.00062047	     -0.00000000	      0.00000000
      0.48710440	     -8.53747154	     -0.00063923	     -0.00000000	      0.00000000
      0.48742042	     -8.48480652	     -0.00066240	     -0.00000000	      0.00000000
      0.48773644	     -8.43206649	     -0.00068594	     -0.00000000	      0.00000000
      0.48797951	     -8.39145086	     -0.00070429	     -0.00000000	      0.00000000
      0.48822258	     -8.35079155	     -0.00072285	     -0.00000000	      0.00000000
      0.48855730	     -8.29473098	     -0.00074875	     -0.00000000	      0.00000000
      0.48884995	     -8.24564797	     -0.00077171	     -0.00000000	      0.00000000
      0.48914261	     -8.19650324	     -0.00079496	     -0.00000000	      0.00000000
      0.48943527	     -8.14729716	     -0.00081848	     -0.00000000	      0.00000000
      0.48968389	     -8.10544699	     -0.00083868	     -0.00000000	      0.00000000
      0.48993251	     -8.06355319	     -0.00085907	     -0.00000000	      0.00000000
      0.49029352	     -8.00264487	     -0.00088900	     -0.00000000	      0.00000000
      0.49053124	     -7.96248852	     -0.00090892	     -0.00000000	      0.00000000
      0.49076896	     -7.92229321	     -0.00092900	     -0.00000000	      0.00000000
      0.49109409	     -7.86725425	     -0.00095672	     -0.00000000	      0.00000000
      0.49141403	     -7.81302425	     -0.00098426	     -0.00000000	      0.00000000
      0.49184138	     -7.74048062	     -0.00102144	     -0.00000000	      0.00000000
      0.49205842	     -7.70359132	     -0.00104050	     -0.00000000	      0.00000000
      0.49227545	     -7.66667070	     -0.00105966	     -0.00000000	      0.00000000
      0.49259963	     -7.61146627	     -0.00108847	     -0.00000000	      0.00000000
      0.49295786	     -7.55038358	     -0.00112056	     -0.00000000	      0.00000000
      0.49320489	     -7.50821244	     -0.00114284	     -0.00000000	      0.00000000
      0.49345192	     -7.46600181	     -0.00116523	     -0.00000000	      0.00000000
      0.49383045	     -7.40124605	     -0.00119974	     -0.00000000	      0.00000000
      0.49405802	     -7.36227175	     -0.00122060	     -0.00000000	      0.00000000
      0.49428558	     -7.32326463	     -0.00124153	     -0.00000000	      0.00000000
      0.49463279	     -7.26368760	     -0.00127361	     -0.00000000	      0.00000000
      0.49518301	     -7.16911968	     -0.00132476	     -0.00000000	      0.00000000
      0.49541068	     -7.12993407	     -0.00134602	     -0.00000000	      0.00000000
      0.49571231	     -7.07797087	     -0.00137425	     -0.00000000	      0.00000000
      0.49604385	     -7.02079009	     -0.00140537	     -0.00000000	      0.00000000
      0.49637539	     -6.96354238	     -0.00143656	     -0.00000000	      0.00000000
      0.49662318	     -6.92071247	     -0.00145991	     -0.00000000	      0.00000000
      0.49687097	     -6.87784558	     -0.00148328	     -0.00000000	      0.00000000
      0.49722444	     -6.81663170	     -0.00151665	     -0.00000000	      0.00000000
      0.49747884	     -6.77252962	     -0.00154067	     -0.00000000	      0.00000000
      0.49773324	     -6.72838925	     -0.00156469	     -0.00000000	      0.00000000
      0.49804509	     -6.67422845	     -0.00159413	     -0.00000000	      0.00000000
      0.49834021	     -6.62292132	     -0.00162197	     -0.00000000	      0.00000000
      0.49863533	     -6.57156342	     -0.00164977	     -0.00000000	      0.00000000
      0.49893045	     -6.52015509	     -0.00167752	     -0.00000000	      0.00000000
      0.49918967	     -6.47495778	     -0.00170185	     -0.00000000	      0.00000000
      0.49944890	     -6.42972195	     -0.00172613	     -0.00000000	      0.00000000
      0.49970812	     -6.38444771	     -0.00175034	     -0.00000000	      0.00000000
      0.50006560	     -6.32195092	     -0.00178361	     -0.00000000	      0.00000000
      0.50030855	     -6.27943587	     -0.00180614	     -0.00000000	      0.00000000
      0.50055149	     -6.23688763	     -0.00182859	     -0.00000000	      0.00000000
      0.50088079	     -6.17916316	     -0.00185888	     -0.00000000	      0.00000000
      0.50118418	     -6.12592730	     -0.00188663	     -0.00000000	      0.00000000
      0.50148757	     -6.07264036	     -0.00191423	     -0.00000000	      0.00000000
      0.50175133	     -6.02627235	     -0.00193808	     -0.00000000	      0.00000000
      0.50201509	     -5.97986610	     -0.00196178	     -0.00000000	      0.00000000
      0.50227886	     -5.93342181	     -0.00198534	     -0.00000000	      0.00000000
      0.50260944	     -5.87515764	     -0.00201465	     -0.00000000	      0.00000000
      0.50288495	     -5.82655536	     -0.00203887	     -0.00000000	      0.00000000
      0.50316045	     -5.77791212	     -0.00206290	     -0.00000000	      0.00000000
      0.50343596	     -5.72922817	     -0.00208673	     -0.00000000	      0.00000000
      0.50371147	     -5.68050365	     -0.00211035	     -0.00000000	      0.00000000
      0.50398697	     -5.63173877	     -0.00213374	     -0.00000000	      0.00000000
      0.50426248	     -5.58293369	     -0.00215690	     -0.00000000	      0.00000000
      0.50459744	     -5.52354356	     -0.00218474	     -0.00000000	      0.00000000
      0.50484133	     -5.48026196	     -0.00220477	     -0.00000000	      0.00000000
      0.50508523	     -5.43694933	     -0.00222460	     -0.00000000	      0.00000000
      0.50541378	     -5.37855470	     -0.00225098	     -0.00000000	      0.00000000
      0.50570556	     -5.32664831	     -0.00227408	     -0.00000000	      0.00000000
      0.50599734	     -5.27469810	     -0.00229685	     -0.00000000	      0.00000000
      0.50628912	     -5.22270436	     -0.00231928	     -0.00000000	      0.00000000
      0.50654719	     -5.17668040	     -0.00233883	     -0.00000000	      0.00000000
      0.50680527	     -5.13062270	     -0.00235811	     -0.00000000	      0.00000000
      0.50706335	     -5.08453138	     -0.00237710	     -0.00000000	      0.00000000
      0.50740877	     -5.02278857	     -0.00240206	     -0.00000000	      0.00000000
      0.50767084	     -4.97590369	     -0.00242064	     -0.00000000	      0.00000000
      0.50793291	     -4.92898471	     -0.00243889	     -0.00000000	      0.00000000
      0.50819499	     -4.88203176	     -0.00245683	     -0.00000000	      0.00000000
      0.50853901	     -4.82034548	     -0.00247986	     -0.00000000	      0.00000000
      0.50879756	     -4.77394841	     -0.00249679	     -0.00000000	      0.00000000
      0.50905610	     -4.72751886	     -0.00251337	     -0.00000000	      0.00000000
      0.50937214	     -4.67071971	     -0.00253317	     -0.00000000	      0.00000000
      0.50965040	     -4.62067117	     -0.00255017	     -0.00000000	      0.00000000
      0.50992866	     -4.57058559	     -0.00256675	     -0.00000000	      0.00000000
      0.51020692	     -4.52046327	     -0.00258291	     -0.00000000	      0.00000000
      0.51048518	     -4.47030436	     -0.00259863	     -0.00000000	      0.00000000
      0.51076344	     -4.42010914	     -0.00261391	     -0.00000000	      0.00000000
      0.51104170	     -4.36987778	     -0.00262875	     -0.00000000	      0.00000000
      0.51131996	     -4.31961057	     -0.00264313	     -0.00000000	      0.00000000
      0.51159822	     -4.26930769	     -0.00265705	     -0.00000000	      0.00000000
      0.51187648	     -4.21896943	     -0.00267050	     -0.00000000	      0.00000000
      0.51215474	     -4.16859597	     -0.00268347	     -0.00000000	      0.00000000
      0.51243300	     -4.11818762	     -0.00269597	     -0.00000000	      0.00000000
      0.51271126	     -4.06774456	     -0.00270797	     -0.00000000	      0.00000000
      0.51298952	     -4.01726713	     -0.00271949	     -0.00000000	      0.00000000
      0.51326778	     -3.96675550	     -0.00273050	     -0.00000000	      0.00000000
      0.51354604	     -3.91621001	     -0.00274101	     -0.00000000	      0.00000000
      0.51382430	     -3.86563087	     -0.00275100	     -0.00000000	      0.00000000
      0.51410256	     -3.81501840	     -0.00276048	     -0.00000000	      0.00000000
      0.51438082	     -3.76437283	     -0.00276944	     -0.00000000	      0.00000000
      0.51465908	     -3.71369450	     -0.00277786	     -0.00000000	      0.00000000
      0.51493734	     -3.66298363	     -0.00278576	     -0.00000000	      0.00000000
      0.51521560	     -3.61224059	     -0.00279312	     -0.00000000	      0.00000000
      0.51549386	     -3.56146561	     -0.00279994	     -0.00000000	      0.00000000
      0.51577212	     -3.51065906	     -0.00280621	     -0.00000000	      0.00000000
      0.51605038	     -3.45982118	     -0.00281193	     -0.00000000	      0.00000000
      0.51632864	     -3.40895236	     -0.00281710	     -0.00000000	      0.00000000
      0.51660690	     -3.35805285	     -0.00282170	     -0.00000000	      0.00000000
      0.51688516	     -3.30712306	     -0.00282575	     -0.00000000	      0.00000000
      0.51716342	     -3.25616323	     -0.00282923	     -0.00000000	      0.00000000
      0.51744168	     -3.20517380	     -0.00283214	     -0.00000000	      0.00000000
      0.51771994	     -3.15415503	     -0.00283448	     -0.00000000	      0.00000000
      0.51799820	     -3.10310736	     -0.00283625	     -0.00000000	      0.00000000
      0.51827646	     -3.05203106	     -0.00283743	     -0.00000000	      0.00000000
      0.51855472	     -3.00092658	     -0.00283804	     -0.00000000	      0.00000000
      0.51883298	     -2.94979421	     -0.00283806	     -0.00000000	      0.00000000
      0.51911124	     -2.89863443	     -0.00283750	     -0.00000000	      0.00000000
      0.51938950	     -2.84744753	     -0.00283636	     -0.00000000	      0.00000000
      0.51966776	     -2.79623399	     -0.00283462	     -0.00000000	      0.00000000
      0.51991620	     -2.75048586	     -0.00283257	     -0.00000000	      0.00000000
      0.52016464	     -2.70471709	     -0.00283005	     -0.00000000	      0.00000000
      0.52048548	     -2.64558128	     -0.00282610	     -0.00000000	      0.00000000
      0.52075540	     -2.59580460	     -0.00282216	     -0.00000000	      0.00000000
      0.52102533	     -2.54600469	     -0.00281766	     -0.00000000	      0.00000000
      0.52129525	     -2.49618203	     -0.00281260	     -0.00000000	      0.00000000
      0.52156517	     -2.44633696	     -0.00280698	     -0.00000000	      0.00000000
      0.52183509	     -2.39646994	     -0.00280080	     -0.00000000	      0.00000000
      0.52217093	     -2.33439580	     -0.00279233	     -0.00000000	      0.00000000
      0.52240192	     -2.29168044	     -0.00278600	     -0.00000000	      0.00000000
      0.52263292	     -2.24894992	     -0.00277926	     -0.00000000	      0.00000000
      0.52295674	     -2.18902321	     -0.00276911	     -0.00000000	      0.00000000
      0.52326647	     -2.13167938	     -0.00275866	     -0.00000000	      0.00000000
      0.52360934	     -2.06816847	     -0.00274623	     -0.00000000	      0.00000000
      0.52385397	     -2.02283595	     -0.00273680	     -0.00000000	      0.00000000
      0.52409861	     -1.97748850	     -0.00272693	     -0.00000000	      0.00000000
      0.52445368	     -1.91164326	     -0.00271178	     -0.00000000	      0.00000000
      0.52468859	     -1.86806412	     -0.00270123	     -0.00000000	      0.00000000
      0.52492351	     -1.82447229	     -0.00269026	     -0.00000000	      0.00000000
      0.52524212	     -1.76533021	     -0.00267472	     -0.00000000	      0.00000000
      0.52554765	     -1.70859428	     -0.00265909	     -0.00000000	      0.00000000
      0.52591720	     -1.63994558	     -0.00263926	     -0.00000000	      0.00000000
      0.52612672	     -1.60101287	     -0.00262757	     -0.00000000	      0.00000000
      0.52633623	     -1.56207176	     -0.00261555	     -0.00000000	      0.00000000
      0.52667063	     -1.49990376	     -0.00259569	     -0.00000000	      0.00000000
      0.52700503	     -1.43771598	     -0.00257500	     -0.00000000	      0.00000000
      0.52723597	     -1.39475625	     -0.00256024	     -0.00000000	      0.00000000
      0.52746691	     -1.35178794	     -0.00254510	     -0.00000000	      0.00000000
      0.52781114	     -1.28772669	     -0.00252180	     -0.00000000	      0.00000000
      0.52807775	     -1.23809903	     -0.00250318	     -0.00000000	      0.00000000
      0.52834436	     -1.18846162	     -0.00248404	      0.00000000	      0.00000000
      0.52861097	     -1.13881507	     -0.00246441	      0.00000000	      0.00000000
      0.52893233	     -1.07896141	     -0.00244008	      0.00000000	      0.00000000
      0.52917144	     -1.03441856	     -0.00242150	      0.00000000	      0.00000000
      0.52941056	     -0.98986975	     -0.00240254	      0.00000000	      0.00000000
      0.52971329	     -0.93346032	     -0.00237796	      0.00000000	      0.00000000
      0.53001276	     -0.87765234	     -0.00235304	      0.00000000	      0.00000000
      0.53031222	     -0.82183745	     -0.00232752	      0.00000000	      0.00000000
      0.53061169	     -0.76601645	     -0.00230140	      0.00000000	      0.00000000
      0.53086123	     -0.71949748	     -0.00227918	      0.00000000	      0.00000000
      0.53111077	     -0.67297538	     -0.00225656	      0.00000000	      0.00000000
      0.53136031	     -0.62645071	     -0.00223353	      0.00000000	      0.00000000
      0.53168153	     -0.56656002	     -0.00220331	      0.00000000	      0.00000000
      0.53196792	     -0.51316033	     -0.00217581	      0.00000000	      0.00000000
      0.53225431	     -0.45975957	     -0.00214780	      0.00000000	      0.00000000
      0.53250999	     -0.41208576	     -0.00212237	      0.00000000	      0.00000000
      0.53276566	     -0.36441233	     -0.00209655	      0.00000000	      0.00000000
      0.53302134	     -0.31673992	     -0.00207033	      0.00000000	      0.00000000
      0.53332930	     -0.25932128	     -0.00203824	      0.00000000	      0.00000000
      0.53363726	     -0.20190601	     -0.00200559	      0.00000000	      0.00000000
      0.53386848	     -0.15880083	     -0.00198072	      0.00000000	      0.00000000
      0.53409970	     -0.11569861	     -0.00195555	      0.00000000	      0.00000000
      0.53442749	     -0.05459940	     -0.00191936	      0.00000000	      0.00000000
      0.53470976	     -0.00199129	     -0.00188772	      0.00000000	      0.00000000
      0.53499204	      0.05060992	     -0.00185565	      0.00000000	      0.00000000
      0.53527431	      0.10320278	     -0.00182316	      0.00000000	      0.00000000
      0.53551767	      0.14853666	     -0.00179482	      0.00000000	      0.00000000
      0.53576102	      0.19386226	     -0.00176617	      0.00000000	      0.00000000
      0.53610901	      0.25865996	     -0.00172469	      0.00000000	      0.00000000
      0.53633543	      0.30080840	     -0.00169738	      0.00000000	      0.00000000
      0.53656184	      0.34294704	     -0.00166983	      0.00000000	      0.00000000
      0.53687631	      0.40145621	     -0.00163116	      0.00000000	      0.00000000
      0.53731022	      0.48214957	     -0.00157705	      0.00000000	      0.00000000
      0.53755604	      0.52784546	     -0.00154602	      0.00000000	      0.00000000
      0.53780187	      0.57352513	     -0.00151473	      0.00000000	      0.00000000
      0.53810441	      0.62971800	     -0.00147587	      0.00000000	      0.00000000
      0.53839053	      0.68283755	     -0.00143876	      0.00000000	      0.00000000
      0.53867665	      0.73593095	     -0.00140132	      0.00000000	      0.00000000
      0.53895860	      0.78822172	     -0.00136412	      0.00000000	      0.00000000
      0.53924054	      0.84048440	     -0.00132661	      0.00000000	      0.00000000
      0.53952248	      0.89271774	     -0.00128880	      0.00000000	      0.00000000
      0.53980443	      0.94492037	     -0.00125071	      0.00000000	      0.00000000
      0.54008637	      0.99709108	     -0.00121235	      0.00000000	      0.00000000
      0.54036831	      1.04922851	     -0.00117372	      0.00000000	      0.00000000
      0.54060987	      1.09387067	     -0.00114041	      0.00000000	      0.00000000
      0.54085143	      1.13848669	     -0.00110692	      0.00000000	      0.00000000
      0.54116060	      1.19555146	     -0.00106380	      0.00000000	      0.00000000
      0.54146978	      1.25257052	     -0.00102040	      0.00000000	      0.00000000
      0.54170097	      1.29517839	     -0.00098778	      0.00000000	      0.00000000
      0.54193217	      1.33775912	     -0.00095501	      0.00000000	      0.00000000
      0.54224425	      1.39519144	     -0.00091055	      0.00000000	      0.00000000
      0.54255632	      1.45257151	     -0.00086586	      0.00000000	      0.00000000
      0.54279501	      1.49642172	     -0.00083152	      0.00000000	      0.00000000
      0.54303370	      1.54023972	     -0.00079706	      0.00000000	      0.00000000
      0.54334202	      1.59679264	     -0.00075237	      0.00000000	      0.00000000
      0.54365034	      1.65328916	     -0.00070749	      0.00000000	      0.00000000
      0.54388994	      1.69715287	     -0.00067249	      0.00000000	      0.00000000
      0.54412954	      1.74098093	     -0.00063740	      0.00000000	      0.00000000
      0.54443597	      1.79698145	     -0.00059237	      0.00000000	      0.00000000
      0.54474240	      1.85292113	     -0.00054721	      0.00000000	      0.00000000
      0.54498456	      1.89708295	     -0.00051143	      0.00000000	      0.00000000
      0.54522671	      1.94120521	     -0.00047557	      0.00000000	      0.00000000
      0.54553044	      1.99648982	     -0.00043051	      0.00000000	      0.00000000
      0.54583417	      2.05170978	     -0.00038535	      0.00000000	      0.00000000
      0.54607937	      2.09623950	     -0.00034883	      0.00000000	      0.00000000
      0.54632456	      2.14072554	     -0.00031227	      0.00000000	      0.00000000
      0.54662516	      2.19520365	     -0.00026740	      0.00000000	      0.00000000
      0.54692576	      2.24961382	     -0.00022247	      0.00000000	      0.00000000
      0.54717441	      2.29456793	     -0.00018529	      0.00000000	      0.00000000
      0.54742305	      2.33947401	     -0.00014809	      0.00000000	      0.00000000
      0.54772000	      2.39303888	     -0.00010364	      0.00000000	      0.00000000
      0.54801694	      2.44653311	     -0.00005920	      0.00000000	      0.00000000
      0.54826982	      2.49203138	     -0.00002136	      0.00000000	      0.00000000
      0.54852269	      2.53747689	      0.00001647	      0.00000000	      0.00000000
      0.54881501	      2.58994541	      0.00006017	      0.00000000	      0.00000000
      0.54910733	      2.64234141	      0.00010384	      0.00000000	      0.00000000
      0.54936584	      2.68861610	      0.00014241	      0.00000000	      0.00000000
      0.54962436	      2.73483252	      0.00018094	      0.00000000	      0.00000000
      0.54991018	      2.78586234	      0.00022347	      0.00000000	      0.00000000
      0.55019600	      2.83681908	      0.00026592	      0.00000000	      0.00000000
      0.55048181	      2.88770185	      0.00030829	      0.00000000	      0.00000000
      0.55076763	      2.93850964	      0.00035056	      0.00000000	      0.00000000
      0.55100387	      2.98044664	      0.00038541	      0.00000000	      0.00000000
      0.55124011	      3.02233126	      0.00042018	      0.00000000	      0.00000000
      0.55153894	      3.07523681	      0.00046405	      0.00000000	      0.00000000
      0.55183777	      3.12805667	      0.00050776	      0.00000000	      0.00000000
      0.55209643	      3.17370698	      0.00054547	      0.00000000	      0.00000000
      0.55235509	      3.21929165	      0.00058305	      0.00000000	      0.00000000
      0.55263963	      3.26936119	      0.00062424	      0.00000000	      0.00000000
      0.55292418	      3.31934962	      0.00066526	      0.00000000	      0.00000000
      0.55320872	      3.36925612	      0.00070609	      0.00000000	      0.00000000
      0.55349327	      3.41907978	      0.00074672	      0.00000000	      0.00000000
      0.55373618	      3.46154724	      0.00078126	      0.00000000	      0.00000000
      0.55397909	      3.50395320	      0.00081564	      0.00000000	      0.00000000
      0.55427295	      3.55517199	      0.00085701	      0.00000000	      0.00000000
      0.55456682	      3.60629910	      0.00089815	      0.00000000	      0.00000000
      0.55482970	      3.65195553	      0.00093473	      0.00000000	      0.00000000
      0.55509257	      3.69753724	      0.00097110	      0.00000000	      0.00000000
      0.55537122	      3.74577287	      0.00100941	      0.00000000	      0.00000000
      0.55564988	      3.79392309	      0.00104748	      0.00000000	      0.00000000
      0.55592853	      3.84198719	      0.00108528	      0.00000000	      0.00000000
      0.55620718	      3.88996439	      0.00112281	      0.00000000	      0.00000000
      0.55648584	      3.93785402	      0.00116006	      0.00000000	      0.00000000
      0.55676449	      3.98565529	      0.00119703	      0.00000000	      0.00000000
      0.55704314	      4.03336757	      0.00123370	      0.00000000	      0.00000000
      0.55732180	      4.08099006	      0.00127007	      0.00000000	      0.00000000
      0.55756098	      4.12179418	      0.00130105	      0.00000000	      0.00000000
      0.55780015	      4.16253122	      0.00133178	      0.00000000	      0.00000000
      0.55809132	      4.21203220	      0.00136888	      0.00000000	      0.00000000
      0.55838249	      4.26143233	      0.00140561	      0.00000000	      0.00000000
      0.55867366	      4.31073089	      0.00144198	      0.00000000	      0.00000000
      0.55896483	      4.35992705	      0.00147796	      0.00000000	      0.00000000
      0.55919336	      4.39846754	      0.00150593	      0.00000000	      0.00000000
      0.55942189	      4.43694413	      0.00153366	      0.00000000	      0.00000000
      0.55970425	      4.48439427	      0.00156758	      0.00000000	      0.00000000
      0.55998661	      4.53174566	      0.00160112	      0.00000000	      0.00000000
      0.56025812	      4.57718449	      0.00163299	      0.00000000	      0.00000000
      0.56052963	      4.62253080	      0.00166450	      0.00000000	      0.00000000
      0.56080424	      4.66830075	      0.00169599	      0.00000000	      0.00000000
      0.56107886	      4.71397485	      0.00172710	      0.00000000	      0.00000000
      0.56135240	      4.75937466	      0.00175768	      0.00000000	      0.00000000
      0.56162594	      4.80467819	      0.00178787	      0.00000000	      0.00000000
      0.56189957	      4.84989978	      0.00181767	      0.00000000	      0.00000000
      0.56217320	      4.89502389	      0.00184705	      0.00000000	      0.00000000
      0.56244648	      4.93999265	      0.00187598	      0.00000000	      0.00000000
      0.56271977	      4.98486305	      0.00190450	      0.00000000	      0.00000000
      0.56299278	      5.02959113	      0.00193256	      0.00000000	      0.00000000
      0.56326580	      5.07421994	      0.00196019	      0.00000000	      0.00000000
      0.56353844	      5.11868655	      0.00198734	      0.00000000	      0.00000000
      0.56381107	      5.16305310	      0.00201406	      0.00000000	      0.00000000
      0.56408316	      5.20723049	      0.00204029	      0.00000000	      0.00000000
      0.56435524	      5.25130719	      0.00206607	      0.00000000	      0.00000000
      0.56462628	      5.29511291	      0.00209130	      0.00000000	      0.00000000
      0.56489732	      5.33881770	      0.00211607	      0.00000000	      0.00000000
      0.56516558	      5.38197493	      0.00214015	      0.00000000	      0.00000000
      0.56543383	      5.42503230	      0.00216377	      0.00000000	      0.00000000
      0.56568248	      5.46485192	      0.00218527	      0.00000000	      0.00000000
      0.56601813	      5.51846788	      0.00221365	      0.00000000	      0.00000000
      0.56635378	      5.57192516	      0.00224132	      0.00000000	      0.00000000
      0.56659238	      5.60982898	      0.00226054	      0.00000000	      0.00000000
      0.56683099	      5.64765182	      0.00227938	      0.00000000	      0.00000000
      0.56710398	      5.69082602	      0.00230049	      0.00000000	      0.00000000
      0.56737697	      5.73389335	      0.00232111	      0.00000000	      0.00000000
      0.56762918	      5.77358736	      0.00233971	      0.00000000	      0.00000000
      0.56796294	      5.82597455	      0.00236367	      0.00000000	      0.00000000
      0.56836634	      5.88907591	      0.00239164	      0.00000000	      0.00000000
      0.56858322	      5.92290310	      0.00240622	      0.00000000	      0.00000000
      0.56880010	      5.95666126	      0.00242047	      0.00000000	      0.00000000
      0.56908940	      6.00158313	      0.00243899	      0.00000000	      0.00000000
      0.56937869	      6.04638127	      0.00245693	      0.00000000	      0.00000000
      0.56964559	      6.08760049	      0.00247297	      0.00000000	      0.00000000
      0.56991248	      6.12871354	      0.00248852	      0.00000000	      0.00000000
      0.57018464	      6.17052661	      0.00250386	      0.00000000	      0.00000000
      0.57045679	      6.21222845	      0.00251869	      0.00000000	      0.00000000
      0.57072455	      6.25314843	      0.00253277	      0.00000000	      0.00000000
      0.57104644	      6.30219694	      0.00254904	      0.00000000	      0.00000000
      0.57127939	      6.33759468	      0.00256035	      0.00000000	      0.00000000
      0.57162176	      6.38947054	      0.00257629	      0.00000000	      0.00000000
      0.57190197	      6.43179264	      0.00258872	      0.00000000	      0.00000000
      0.57218217	      6.47399416	      0.00260060	      0.00000000	      0.00000000
      0.57246237	      6.51607457	      0.00261191	      0.00000000	      0.00000000
      0.57270034	      6.55171624	      0.00262109	      0.00000000	      0.00000000
      0.57293830	      6.58727001	      0.00262987	      0.00000000	      0.00000000
      0.57322398	      6.62983553	      0.00263987	      0.00000000	      0.00000000
      0.57350965	      6.67227358	      0.00264930	      0.00000000	      0.00000000
      0.57377622	      6.71175798	      0.00265758	      0.00000000	      0.00000000
      0.57404278	      6.75113068	      0.00266535	      0.00000000	      0.00000000
      0.57431915	      6.79183228	      0.00267288	      0.00000000	      0.00000000
      0.57459552	      6.83241307	      0.00267987	      0.00000000	      0.00000000
      0.57486766	      6.87225508	      0.00268622	      0.00000000	      0.00000000
      0.57513980	      6.91197920	      0.00269206	      0.00000000	      0.00000000
      0.57541399	      6.95188379	      0.00269741	      0.00000000	      0.00000000
      0.57568819	      6.99166800	      0.00270224	      0.00000000	      0.00000000
      0.57596150	      7.03120379	      0.00270653	      0.00000000	      0.00000000
      0.57623481	      7.07061927	      0.00271029	      0.00000000	      0.00000000
      0.57650859	      7.10998132	      0.00271355	      0.00000000	      0.00000000
      0.57678237	      7.14922197	      0.00271628	      0.00000000	      0.00000000
      0.57705597	      7.18831490	      0.00271850	      0.00000000	      0.00000000
      0.57732957	      7.22728591	      0.00272020	      0.00000000	      0.00000000
      0.57760328	      7.26615175	      0.00272139	      0.00000000	      0.00000000
      0.57787700	      7.30489490	      0.00272206	      0.00000000	      0.00000000
      0.57815068	      7.34351016	      0.00272224	      0.00000000	      0.00000000
      0.57842437	      7.38200211	      0.00272190	      0.00000000	      0.00000000
      0.57869808	      7.42037556	      0.00272107	      0.00000000	      0.00000000
      0.57897180	      7.45862506	      0.00271973	      0.00000000	      0.00000000
      0.57924552	      7.49674980	      0.00271790	      0.00000000	      0.00000000
      0.57951923	      7.53474998	      0.00271558	      0.00000000	      0.00000000
      0.57979296	      7.57262734	      0.00271276	      0.00000000	      0.00000000
      0.58006669	      7.61037951	      0.00270946	      0.00000000	      0.00000000
      0.58034043	      7.64800683	      0.00270568	      0.00000000	      0.00000000
      0.58061416	      7.68550835	      0.00270142	      0.00000000	      0.00000000
      0.58088790	      7.72288524	      0.00269668	      0.00000000	      0.00000000
      0.58116165	      7.76013575	      0.00269147	      0.00000000	      0.00000000
      0.58143540	      7.79726076	      0.00268579	      0.00000000	      0.00000000
      0.58170915	      7.83425882	      0.00267965	      0.00000000	      0.00000000
      0.58198292	      7.87113119	      0.00267305	      0.00000000	      0.00000000
      0.58225668	      7.90787604	      0.00266600	      0.00000000	      0.00000000
      0.58253046	      7.94449469	      0.00265850	      0.00000000	      0.00000000
      0.58280423	      7.98098527	      0.00265055	      0.00000000	      0.00000000
      0.58307802	      8.01734935	      0.00264217	      0.00000000	      0.00000000
      0.58335181	      8.05358481	      0.00263335	      0.00000000	      0.00000000
      0.58362562	      8.08969337	      0.00262409	      0.00000000	      0.00000000
      0.58389942	      8.12567277	      0.00261442	      0.00000000	      0.00000000
      0.58417324	      8.16152492	      0.00260432	      0.00000000	      0.00000000
      0.58444706	      8.19724740	      0.00259381	      0.00000000	      0.00000000
      0.58472090	      8.23284225	      0.00258289	      0.00000000	      0.00000000
      0.58499474	      8.26830690	      0.00257157	      0.00000000	      0.00000000
      0.58526859	      8.30364357	      0.00255985	      0.00000000	      0.00000000
      0.58554245	      8.33884954	      0.00254773	      0.00000000	      0.00000000
      0.58581633	      8.37392714	      0.00253524	      0.00000000	      0.00000000
      0.58609020	      8.40887355	      0.00252236	      0.00000000	      0.00000000
      0.58636410	      8.44369123	      0.00250910	      0.00000000	      0.00000000
      0.58663800	      8.47837723	      0.00249549	      0.00000000	      0.00000000
      0.58691192	      8.51293413	      0.00248150	      0.00000000	      0.00000000
      0.58718584	      8.54735887	      0.00246717	      0.00000000	      0.00000000
      0.58745978	      8.58165414	      0.00245248	      0.00000000	      0.00000000
      0.58773372	      8.61581679	      0.00243745	      0.00000000	      0.00000000
      0.58800768	      8.64984960	      0.00242209	      0.00000000	      0.00000000
      0.58828165	      8.68374934	      0.00240640	      0.00000000	      0.00000000
      0.58855564	      8.71751887	      0.00239038	      0.00000000	      0.00000000
      0.58882963	      8.75115488	      0.00237405	      0.00000000	      0.00000000
      0.58910364	      8.78466032	      0.00235741	      0.00000000	      0.00000000
      0.58937766	      8.81803181	      0.00234047	      0.00000000	      0.00000000
      0.58965170	      8.85127237	      0.00232324	      0.00000000	      0.00000000
      0.58992574	      8.88437855	      0.00230572	      0.00000000	      0.00000000
      0.59019981	      8.91735345	      0.00228791	      0.00000000	      0.00000000
      0.59047388	      8.95019356	      0.00226984	      0.00000000	      0.00000000
      0.59074798	      8.98290204	      0.00225149	      0.00000000	      0.00000000
      0.59102207	      9.01547531	      0.00223289	      0.00000000	      0.00000000
      0.59129620	      9.04791661	      0.00221404	      0.00000000	      0.00000000
      0.59157032	      9.08022232	      0.00219494	      0.00000000	      0.00000000
      0.59184447	      9.11239570	      0.00217561	      0.00000000	      0.00000000
      0.59211863	      9.14443310	      0.00215605	      0.00000000	      0.00000000
      0.59239281	      9.17633786	      0.00213626	      0.00000000	      0.00000000
      0.59266700	      9.20810624	      0.00211627	      0.00000000	      0.00000000
      0.59294121	      9.23974165	      0.00209606	      0.00000000	      0.00000000
      0.59321543	      9.27124032	      0.00207566	      0.00000000	      0.00000000
      0.59348967	      9.30260570	      0.00205506	      0.00000000	      0.00000000
      0.59376392	      9.33383396	      0.00203428	      0.00000000	      0.00000000
      0.59403820	      9.36492862	      0.00201333	      0.00000000	      0.00000000
      0.59431247	      9.39588581	      0.00199220	      0.00000000	      0.00000000
      0.59458678	      9.42670909	      0.00197092	      0.00000000	      0.00000000
      0.59486109	      9.45739455	      0.00194948	      0.00000000	      0.00000000
      0.59513544	      9.48794580	      0.00192790	      0.00000000	      0.00000000
      0.59540978	      9.51835889	      0.00190618	      0.00000000	      0.00000000
      0.59568416	      9.54863746	      0.00188433	      0.00000000	      0.00000000
      0.59595854	      9.57877754	      0.00186236	      0.00000000	      0.00000000
      0.59623295	      9.60878282	      0.00184027	      0.00000000	      0.00000000
      0.59650736	      9.63864928	      0.00181807	      0.00000000	      0.00000000
      0.59678181	      9.66838065	      0.00179578	      0.00000000	      0.00000000
      0.59705626	      9.69797289	      0.00177340	      0.00000000	      0.00000000
      0.59733074	      9.72742975	      0.00175093	      0.00000000	      0.00000000
      0.59760523	      9.75674717	      0.00172838	      0.00000000	      0.00000000
      0.59787975	      9.78592894	      0.00170577	      0.00000000	      0.00000000
      0.59815427	      9.81497096	      0.00168309	      0.00000000	      0.00000000
      0.59842883	      9.84387707	      0.00166036	      0.00000000	      0.00000000
      0.59870339	      9.87264313	      0.00163759	      0.00000000	      0.00000000
      0.59897798	      9.90127302	      0.00161477	      0.00000000	      0.00000000
      0.59925258	      9.92976257	      0.00159193	      0.00000000	      0.00000000
      0.59952721	      9.95811568	      0.00156906	      0.00000000	      0.00000000
      0.59980185	      9.98632818	      0.00154617	      0.00000000	      0.00000000
      0.60007652	     10.01440399	      0.00152328	      0.00000000	      0.00000000
      0.60035119	     10.04233891	      0.00150038	      0.00000000	      0.00000000
      0.60062591	     10.07013688	      0.00147749	      0.00000000	      0.00000000
      0.60090062	     10.09779371	      0.00145461	      0.00000000	      0.00000000
      0.60117537	     10.12531334	      0.00143175	      0.00000000	      0.00000000
      0.60145013	     10.15269157	      0.00140892	      0.00000000	      0.00000000
      0.60172492	     10.17993236	      0.00138612	      0.00000000	      0.00000000
      0.60199971	     10.20703150	      0.00136336	      0.00000000	      0.00000000
      0.60227455	     10.23399296	      0.00134065	      0.00000000	      0.00000000
      0.60254938	     10.26081252	      0.00131799	      0.00000000	      0.00000000
      0.60282426	     10.28749419	      0.00129540	      0.00000000	      0.00000000
      0.60309914	     10.31403370	      0.00127287	      0.00000000	      0.00000000
      0.60337406	     10.34043510	      0.00125041	      0.00000000	      0.00000000
      0.60364898	     10.36669412	      0.00122803	      0.00000000	      0.00000000
      0.60392394	     10.39281479	      0.00120574	      0.00000000	      0.00000000
      0.60419891	     10.41879286	      0.00118355	      0.00000000	      0.00000000
      0.60447391	     10.44463236	      0.00116145	      0.00000000	      0.00000000
      0.60474892	     10.47032904	      0.00113946	      0.00000000	      0.00000000
      0.60502397	     10.49588695	      0.00111758	      0.00000000	      0.00000000
      0.60529902	     10.52130182	      0.00109582	      0.00000000	      0.00000000
      0.60557412	     10.54657771	      0.00107417	      0.00000000	      0.00000000
      0.60584921	     10.57171034	      0.00105266	      0.00000000	      0.00000000
      0.60612435	     10.59670380	      0.00103128	      0.00000000	      0.00000000
      0.60639950	     10.62155380	      0.00101005	      0.00000000	      0.00000000
      0.60667468	     10.64626442	      0.00098895	      0.00000000	      0.00000000
      0.60694987	     10.67083139	      0.00096801	      0.00000000	      0.00000000
      0.60722510	     10.69525878	      0.00094723	      0.00000000	      0.00000000
      0.60750034	     10.71954233	      0.00092660	      0.00000000	      0.00000000
      0.60777562	     10.74368612	      0.00090614	      0.00000000	      0.00000000
      0.60805089	     10.76768587	      0.00088585	      0.00000000	      0.00000000
      0.60832622	     10.79154568	      0.00086574	      0.00000000	      0.00000000
      0.60860155	     10.81526128	      0.00084581	      0.00000000	      0.00000000
      0.60887693	     10.83883675	      0.00082606	      0.00000000	      0.00000000
      0.60915230	     10.86226783	      0.00080650	      0.00000000	      0.00000000
      0.60942772	     10.88555860	      0.00078714	      0.00000000	      0.00000000
      0.60970315	     10.90870481	      0.00076797	      0.00000000	      0.00000000
      0.60997862	     10.93171053	      0.00074900	      0.00000000	      0.00000000
      0.61025409	     10.95457153	      0.00073024	      0.00000000	      0.00000000
      0.61052961	     10.97729187	      0.00071169	      0.00000000	      0.00000000
      0.61080514	     10.99986732	      0.00069335	      0.00000000	      0.00000000
      0.61108071	     11.02230194	      0.00067523	      0.00000000	      0.00000000
      0.61135628	     11.04459153	      0.00065733	      0.00000000	      0.00000000
      0.61163190	     11.06674011	      0.00063965	      0.00000000	      0.00000000
      0.61190752	     11.08874351	      0.00062220	      0.00000000	      0.00000000
      0.61218319	     11.11060574	      0.00060498	      0.00000000	      0.00000000
      0.61245887	     11.13232264	      0.00058799	      0.00000000	      0.00000000
      0.61273459	     11.15389822	      0.00057124	      0.00000000	      0.00000000
      0.61301031	     11.17532833	      0.00055472	      0.00000000	      0.00000000
      0.61328609	     11.19661695	      0.00053844	      0.00000000	      0.00000000
      0.61356186	     11.21775997	      0.00052241	      0.00000000	      0.00000000
      0.61383769	     11.23876135	      0.00050662	      0.00000000	      0.00000000
      0.61411352	     11.25961699	      0.00049108	      0.00000000	      0.00000000
      0.61438939	     11.28033084	      0.00047579	      0.00000000	      0.00000000
      0.61466527	     11.30089884	      0.00046075	      0.00000000	      0.00000000
      0.61494120	     11.32132488	      0.00044597	      0.00000000	      0.00000000
      0.61521714	     11.34160495	      0.00043143	      0.00000000	      0.00000000
      0.61549312	     11.36174291	      0.00041716	      0.00000000	      0.00000000
      0.61576910	     11.38173479	      0.00040314	      0.00000000	      0.00000000
      0.61604514	     11.40158442	      0.00038937	      0.00000000	      0.00000000
      0.61632118	     11.42128784	      0.00037587	      0.00000000	      0.00000000
      0.61659727	     11.44084887	      0.00036263	      0.00000000	      0.00000000
      0.61687336	     11.46026359	      0.00034965	      0.00000000	      0.00000000
      0.61714950	     11.47953577	      0.00033693	      0.00000000	      0.00000000
      0.61742565	     11.49866153	      0.00032447	      0.00000000	      0.00000000
      0.61770185	     11.51764461	      0.00031228	      0.00000000	      0.00000000
      0.61797805	     11.53648117	      0.00030035	      0.00000000	      0.00000000
      0.61825430	     11.55517491	      0.00028868	      0.00000000	      0.00000000
      0.61853055	     11.57372204	      0.00027728	      0.00000000	      0.00000000
      0.61880686	     11.59212619	      0.00026613	      0.00000000	      0.00000000
      0.61908317	     11.61038364	      0.00025525	      0.00000000	      0.00000000
      0.61935953	     11.62849798	      0.00024463	      0.00000000	      0.00000000
      0.61963589	     11.64646553	      0.00023428	      0.00000000	      0.00000000
      0.61991230	     11.66428982	      0.00022418	      0.00000000	      0.00000000
      0.62018872	     11.68196724	      0.00021435	      0.00000000	      0.00000000
      0.62046519	     11.69950125	      0.00020477	      0.00000000	      0.00000000
      0.62074166	     11.71688830	      0.00019546	      0.00000000	      0.00000000
      0.62101818	     11.73413180	      0.00018639	      0.00000000	      0.00000000
      0.62129471	     11.75122827	      0.00017759	      0.00000000	      0.00000000
      0.62157129	     11.76818104	      0.00016904	      0.00000000	      0.00000000
      0.62184786	     11.78498670	      0.00016074	      0.00000000	      0.00000000
      0.62212449	     11.80164849	      0.00015269	      0.00000000	      0.00000000
      0.62240112	     11.81816312	      0.00014489	      0.00000000	      0.00000000
      0.62267781	     11.83453371	      0.00013734	      0.00000000	      0.00000000
      0.62295449	     11.85075706	      0.00013004	      0.00000000	      0.00000000
      0.62323123	     11.86683621	      0.00012297	      0.00000000	      0.00000000
      0.62350796	     11.88276806	      0.00011615	      0.00000000	      0.00000000
      0.62378475	     11.89855551	      0.00010957	      0.00000000	      0.00000000
      0.62406153	     11.91419561	      0.00010322	      0.00000000	      0.00000000
      0.62433836	     11.92969110	      0.00009711	      0.00000000	      0.00000000
      0.62461520	     11.94503918	      0.00009122	      0.00000000	      0.00000000
      0.62489208	     11.96024241	      0.00008556	      0.00000000	      0.00000000
      0.62516896	     11.97529819	      0.00008013	      0.00000000	      0.00000000
      0.62544588	     11.99020883	      0.00007492	      0.00000000	      0.00000000
      0.62572280	     12.00497199	      0.00006993	      0.00000000	      0.00000000
      0.62599976	     12.01958967	      0.00006515	      0.00000000	      0.00000000
      0.62627671	     12.03405983	      0.00006059	      0.00000000	      0.00000000
      0.62655370	     12.04838406	      0.00005623	      0.00000000	      0.00000000
      0.62683069	     12.06256076	      0.00005207	      0.00000000	      0.00000000
      0.62710770	     12.07659095	      0.00004812	      0.00000000	      0.00000000
      0.62738471	     12.09047359	      0.00004436	      0.00000000	      0.00000000
      0.62766172	     12.10420889	      0.00004080	      0.00000000	      0.00000000
      0.62793873	     12.11779665	      0.00003743	      0.00000000	      0.00000000
      0.62821571	     12.13123578	      0.00003424	      0.00000000	      0.00000000
      0.62849270	     12.14452742	      0.00003123	      0.00000000	      0.00000000
      0.62876961	     12.15766832	      0.00002839	      0.00000000	      0.00000000
      0.62904653	     12.17066182	      0.00002573	      0.00000000	      0.00000000
      0.62932329	     12.18350067	      0.00002324	      0.00000000	      0.00000000
      0.62960004	     12.19619232	      0.00002091	      0.00000000	      0.00000000
      0.62987645	     12.20872111	      0.00001874	      0.00000000	      0.00000000
      0.63015286	     12.22110309	      0.00001672	      0.00000000	      0.00000000
      0.63042842	     12.23330106	      0.00001485	      0.00000000	      0.00000000
      0.63070398	     12.24535315	      0.00001312	      0.00000000	      0.00000000
      0.63097688	     12.25714501	      0.00001155	      0.00000000	      0.00000000
      0.63124977	     12.26879383	      0.00001010	      0.00000000	      0.00000000
      0.63150418	     12.27952446	      0.00000887	      0.00000000	      0.00000000
      0.63184481	     12.29369746	      0.00000737	      0.00000000	      0.00000000
      0.63218544	     12.30764768	      0.00000605	      0.00000000	      0.00000000
      0.63243734	     12.31782083	      0.00000519	      0.00000000	      0.00000000
      0.63268923	     12.32787216	      0.00000440	      0.00000000	      0.00000000
      0.63297293	     12.33904623	      0.00000362	      0.00000000	      0.00000000
      0.63325662	     12.35006584	      0.00000294	      0.00000000	      0.00000000
      0.63353108	     12.36058030	      0.00000236	      0.00000000	      0.00000000
      0.63380555	     12.37095019	      0.00000186	      0.00000000	      0.00000000
      0.63408153	     12.38123123	      0.00000144	      0.00000000	      0.00000000
      0.63435750	     12.39136616	      0.00000109	      0.00000000	      0.00000000
      0.63462926	     12.40120380	      0.00000080	      0.00000000	      0.00000000
      0.63490103	     12.41089980	      0.00000057	      0.00000000	      0.00000000
      0.63512168	     12.41866804	      0.00000041	      0.00000000	      0.00000000
      0.63547749	     12.43099831	      0.00000023	      0.00000000	      0.00000000
      0.63572546	     12.43944768	      0.00000014	      0.00000000	      0.00000000
      0.63597343	     12.44777925	      0.00000008	      0.00000000	      0.00000000
      0.63622140	     12.45599296	      0.00000004	      0.00000000	      0.00000000
      0.63645781	     12.46371426	      0.00000002	      0.00000000	      0.00000000
      0.63680803	     12.47495559	      0.00000000	      0.00000000	      0.00000000
      0.63708383	     12.48364290	      0.00000000	      0.00000000	      0.00000000
      0.63735963	     12.49218459	      0.00000000	      0.00000000	      0.00000000
      0.63763543	     12.50058053	      0.00000000	      0.00000000	      0.00000000
      0.63791123	     12.50883088	      0.00000000	      0.00000000	      0.00000000
      0.63818703	     12.51693553	      0.00000000	      0.00000000	      0.00000000
      0.63846283	     12.52489462	      0.00000000	      0.00000000	      0.00000000
      0.63873864	     12.53270806	      0.00000000	      0.00000000	      0.00000000
      0.63901045	     12.54026611	      0.00000000	      0.00000000	      0.00000000
      0.63928226	     12.54768276	      0.00000000	      0.00000000	      0.00000000
      0.63956093	     12.55513984	      0.00000000	      0.00000000	      0.00000000
      0.63983961	     12.56244833	      0.00000000	      0.00000000	      0.00000000
      0.64011575	     12.56954390	      0.00000000	      0.00000000	      0.00000000
      0.64039189	     12.57649360	      0.00000000	      0.00000000	      0.00000000
      0.64066940	     12.58333112	      0.00000000	      0.00000000	      0.00000000
      0.64094692	     12.59002135	      0.00000000	      0.00000000	      0.00000000
      0.64122345	     12.59654134	      0.00000000	      0.00000000	      0.00000000
      0.64149998	     12.60291514	      0.00000000	      0.00000000	      0.00000000
      0.64177476	     12.60910376	      0.00000000	      0.00000000	      0.00000000
      0.64204953	     12.61514808	      0.00000000	      0.00000000	      0.00000000
      0.64231419	     12.62083332	      0.00000000	      0.00000000	      0.00000000
      0.64264680	     12.62778872	      0.00000000	      0.00000000	      0.00000000
      0.64302160	     12.63537321	      0.00000000	      0.00000000	      0.00000000
      0.64333340	     12.64147830	      0.00000000	      0.00000000	      0.00000000
      0.64358115	     12.64619696	      0.00000000	      0.00000000	      0.00000000
      0.64382890	     12.65079838	      0.00000000	      0.00000000	      0.00000000
      0.64411274	     12.65592612	      0.00000000	      0.00000000	      0.00000000
      0.64439658	     12.66090004	      0.00000000	      0.00000000	      0.00000000
      0.64466987	     12.66554378	      0.00000000	      0.00000000	      0.00000000
      0.64494316	     12.67004497	      0.00000000	      0.00000000	      0.00000000
      0.64520711	     12.67425716	      0.00000000	      0.00000000	      0.00000000
      0.64554021	     12.67938300	      0.00000000	      0.00000000	      0.00000000
      0.64594205	     12.68528494	      0.00000000	      0.00000000	      0.00000000
      0.64622287	     12.68922662	      0.00000000	      0.00000000	      0.00000000
      0.64650369	     12.69301799	      0.00000000	      0.00000000	      0.00000000
      0.64678451	     12.69665891	      0.00000000	      0.00000000	      0.00000000
      0.64706533	     12.70014954	      0.00000000	      0.00000000	      0.00000000
      0.64734615	     12.70348975	      0.00000000	      0.00000000	      0.00000000
      0.64762698	     12.70667972	      0.00000000	      0.00000000	      0.00000000
      0.64790780	     12.70971930	      0.00000000	      0.00000000	      0.00000000
      0.64818862	     12.71260867	      0.00000000	      0.00000000	      0.00000000
      0.64846944	     12.71534768	      0.00000000	      0.00000000	      0.00000000
      0.64875026	     12.71793650	      0.00000000	      0.00000000	      0.00000000
      0.64903108	     12.72037500	      0.00000000	      0.00000000	      0.00000000
      0.64931190	     12.72266335	      0.00000000	      0.00000000	      0.00000000
      0.64959272	     12.72480139	      0.00000000	      0.00000000	      0.00000000
      0.64987355	     12.72678931	      0.00000000	      0.00000000	      0.00000000
      0.65015437	     12.72862695	      0.00000000	      0.00000000	      0.00000000
      0.65043519	     12.73031449	      0.00000000	      0.00000000	      0.00000000
      0.65071601	     12.73185179	      0.00000000	      0.00000000	      0.00000000
      0.65099683	     12.73323901	      0.00000000	      0.00000000	      0.00000000
      0.65127765	     12.73447599	      0.00000000	      0.00000000	      0.00000000
      0.65155847	     12.73556293	      0.00000000	      0.00000000	      0.00000000
      0.65183930	     12.73649966	      0.00000000	      0.00000000	      0.00000000
      0.65212012	     12.73728636	      0.00000000	      0.00000000	      0.00000000
      0.65240094	     12.73792287	      0.00000000	      0.00000000	      0.00000000
      0.65268176	     12.73840937	      0.00000000	      0.00000000	      0.00000000
      0.65296258	     12.73874569	      0.00000000	      0.00000000	      0.00000000
      0.65324340	     12.73893202	      0.00000000	      0.00000000	      0.00000000
      0.65352422	     12.73896819	      0.00000000	      0.00000000	      0.00000000
      0.65380504	     12.73885439	      0.00000000	      0.00000000	      0.00000000
      0.65408587	     12.73859043	      0.00000000	      0.00000000	      0.00000000
      0.65436669	     12.73817651	      0.00000000	      0.00000000	      0.00000000
      0.65464751	     12.73761246	      0.00000000	      0.00000000	      0.00000000
      0.65492833	     12.73689844	      0.00000000	      0.00000000	      0.00000000
      0.65520915	     12.73603430	      0.00000000	      0.00000000	      0.00000000
      0.65548997	     12.73502021	      0.00000000	      0.00000000	      0.00000000
      0.65577079	     12.73385601	      0.00000000	      0.00000000	      0.00000000
      0.65605162	     12.73254185	      0.00000000	      0.00000000	      0.00000000
      0.65633244	     12.73107759	      0.00000000	      0.00000000	      0.00000000
      0.65661326	     12.72946337	      0.00000000	      0.00000000	      0.00000000
      0.65689408	     12.72769906	      0.00000000	      0.00000000	      0.00000000
      0.65717490	     12.72578479	      0.00000000	      0.00000000	      0.00000000
      0.65745572	     12.72372042	      0.00000000	      0.00000000	      0.00000000
      0.65773654	     12.72150610	      0.00000000	      0.00000000	      0.00000000
      0.65801736	     12.71914167	      0.00000000	      0.00000000	      0.00000000
      0.65829819	     12.71662728	      0.00000000	      0.00000000	      0.00000000
      0.65857901	     12.71396279	      0.00000000	      0.00000000	      0.00000000
      0.65885983	     12.71114832	      0.00000000	      0.00000000	      0.00000000
      0.65914065	     12.70818375	      0.00000000	      0.00000000	      0.00000000
      0.65942147	     12.70506919	      0.00000000	      0.00000000	      0.00000000
      0.65970229	     12.70180452	      0.00000000	      0.00000000	      0.00000000
      0.65998311	     12.69838984	      0.00000000	      0.00000000	      0.00000000
      0.66026394	     12.69482504	      0.00000000	      0.00000000	      0.00000000
      0.66054476	     12.69111023	      0.00000000	      0.00000000	      0.00000000
      0.66082558	     12.68724527	      0.00000000	      0.00000000	      0.00000000
      0.66110640	     12.68323028	      0.00000000	      0.00000000	      0.00000000
      0.66138722	     12.67906514	      0.00000000	      0.00000000	      0.00000000
      0.66165738	     12.67491654	      0.00000000	      0.00000000	      0.00000000
      0.66192753	     12.67062898	      0.00000000	      0.00000000	      0.00000000
      0.66220659	     12.66605434	      0.00000000	      0.00000000	      0.00000000
      0.66248564	     12.66133142	      0.00000000	      0.00000000	      0.00000000
      0.66275759	     12.65658617	      0.00000000	      0.00000000	      0.00000000
      0.66302954	     12.65170007	      0.00000000	      0.00000000	      0.00000000
      0.66328316	     12.64701633	      0.00000000	      0.00000000	      0.00000000
      0.66362826	     12.64044642	      0.00000000	      0.00000000	      0.00000000
      0.66397336	     12.63364959	      0.00000000	      0.00000000	      0.00000000
      0.66419723	     12.62911926	      0.00000000	      0.00000000	      0.00000000
      0.66442109	     12.62449340	      0.00000000	      0.00000000	      0.00000000
      0.66471029	     12.61837610	      0.00000000	      0.00000000	      0.00000000
      0.66499950	     12.61209940	      0.00000000	      0.00000000	      0.00000000
      0.66525477	     12.60642661	      0.00000000	      0.00000000	      0.00000000
      0.66558786	     12.59883777	      0.00000000	      0.00000000	      0.00000000
      0.66592095	     12.59103740	      0.00000000	      0.00000000	      0.00000000
      0.66617765	     12.58488172	      0.00000000	      0.00000000	      0.00000000
      0.66643435	     12.57860037	      0.00000000	      0.00000000	      0.00000000
      0.66670438	     12.57185718	      0.00000000	      0.00000000	      0.00000000
      0.66704517	     12.56314849	      0.00000000	      0.00000000	      0.00000000
      0.66746450	     12.55212842	      0.00000000	      0.00000000	      0.00000000
      0.66772365	     12.54515029	      0.00000000	      0.00000000	      0.00000000
      0.66809544	     12.53491520	      0.00000000	      0.00000000	      0.00000000
      0.66834479	     12.52790299	      0.00000000	      0.00000000	      0.00000000
      0.66859413	     12.52077214	      0.00000000	      0.00000000	      0.00000000
      0.66884348	     12.51352254	      0.00000000	      0.00000000	      0.00000000
      0.66912004	     12.50534297	      0.00000000	      0.00000000	      0.00000000
      0.66945886	     12.49512249	      0.00000000	      0.00000000	      0.00000000
      0.66982515	     12.48382682	      0.00000000	      0.00000000	      0.00000000
      0.67019144	     12.47227467	      0.00000000	      0.00000000	      0.00000000
      0.67040737	     12.46534480	      0.00000000	      0.00000000	      0.00000000
      0.67062329	     12.45832575	      0.00000000	      0.00000000	      0.00000000
      0.67092465	     12.44838032	      0.00000000	      0.00000000	      0.00000000
      0.67122600	     12.43826115	      0.00000000	      0.00000000	      0.00000000
      0.67149341	     12.42913665	      0.00000000	      0.00000000	      0.00000000
      0.67176081	     12.41987530	      0.00000000	      0.00000000	      0.00000000
      0.67198169	     12.41212216	      0.00000000	      0.00000000	      0.00000000
      0.67233090	     12.39967409	      0.00000000	      0.00000000	      0.00000000
      0.67259400	     12.39014100	      0.00000000	      0.00000000	      0.00000000
      0.67285710	     12.38047541	      0.00000000	      0.00000000	      0.00000000
      0.67312020	     12.37067717	      0.00000000	      0.00000000	      0.00000000
      0.67339863	     12.36016365	      0.00000000	      0.00000000	      0.00000000
      0.67367706	     12.34950152	      0.00000000	      0.00000000	      0.00000000
      0.67392262	     12.33997497	      0.00000000	      0.00000000	      0.00000000
      0.67426043	     12.32668046	      0.00000000	      0.00000000	      0.00000000
      0.67459824	     12.31316702	      0.00000000	      0.00000000	      0.00000000
      0.67483207	     12.30368462	      0.00000000	      0.00000000	      0.00000000
      0.67506591	     12.29409726	      0.00000000	      0.00000000	      0.00000000
      0.67534241	     12.28262536	      0.00000000	      0.00000000	      0.00000000
      0.67567838	     12.26848846	      0.00000000	      0.00000000	      0.00000000
      0.67603786	     12.25312224	      0.00000000	      0.00000000	      0.00000000
      0.67639734	     12.23750771	      0.00000000	      0.00000000	      0.00000000
      0.67662481	     12.22749905	      0.00000000	      0.00000000	      0.00000000
      0.67685228	     12.21739088	      0.00000000	      0.00000000	      0.00000000
      0.67714441	     12.20426354	      0.00000000	      0.00000000	      0.00000000
      0.67743654	     12.19097205	      0.00000000	      0.00000000	      0.00000000
      0.67769163	     12.17923148	      0.00000000	      0.00000000	      0.00000000
      0.67802146	     12.16386552	      0.00000000	      0.00000000	      0.00000000
      0.67835129	     12.14829015	      0.00000000	      0.00000000	      0.00000000
      0.67860961	     12.13594506	      0.00000000	      0.00000000	      0.00000000
      0.67886794	     12.12347144	      0.00000000	      0.00000000	      0.00000000
      0.67915842	     12.10929169	      0.00000000	      0.00000000	      0.00000000
      0.67944889	     12.09494933	      0.00000000	      0.00000000	      0.00000000
      0.67967697	     12.08357432	      0.00000000	      0.00000000	      0.00000000
      0.68002450	     12.06604849	      0.00000000	      0.00000000	      0.00000000
      0.68029699	     12.05214406	      0.00000000	      0.00000000	      0.00000000
      0.68056948	     12.03809644	      0.00000000	      0.00000000	      0.00000000
      0.68084196	     12.02390548	      0.00000000	      0.00000000	      0.00000000
      0.68111923	     12.00931845	      0.00000000	      0.00000000	      0.00000000
      0.68139650	     11.99458294	      0.00000000	      0.00000000	      0.00000000
      0.68166781	     11.98002085	      0.00000000	      0.00000000	      0.00000000
      0.68193911	     11.96531653	      0.00000000	      0.00000000	      0.00000000
      0.68221770	     11.95006910	      0.00000000	      0.00000000	      0.00000000
      0.68255620	     11.93134074	      0.00000000	      0.00000000	      0.00000000
      0.68294346	     11.90964349	      0.00000000	      0.00000000	      0.00000000
      0.68325599	     11.89192126	      0.00000000	      0.00000000	      0.00000000
      0.68350796	     11.87749525	      0.00000000	      0.00000000	      0.00000000
      0.68375994	     11.86294629	      0.00000000	      0.00000000	      0.00000000
      0.68401768	     11.84793732	      0.00000000	      0.00000000	      0.00000000
      0.68434952	     11.82842333	      0.00000000	      0.00000000	      0.00000000
      0.68468137	     11.80869594	      0.00000000	      0.00000000	      0.00000000
      0.68493849	     11.79326407	      0.00000000	      0.00000000	      0.00000000
      0.68519561	     11.77770400	      0.00000000	      0.00000000	      0.00000000
      0.68548554	     11.76000505	      0.00000000	      0.00000000	      0.00000000
      0.68577546	     11.74214302	      0.00000000	      0.00000000	      0.00000000
      0.68602698	     11.72651487	      0.00000000	      0.00000000	      0.00000000
      0.68636817	     11.70511870	      0.00000000	      0.00000000	      0.00000000
      0.68670937	     11.68349643	      0.00000000	      0.00000000	      0.00000000
      0.68693960	     11.66877823	      0.00000000	      0.00000000	      0.00000000
      0.68716983	     11.65395700	      0.00000000	      0.00000000	      0.00000000
      0.68745958	     11.63515801	      0.00000000	      0.00000000	      0.00000000
      0.68774933	     11.61619578	      0.00000000	      0.00000000	      0.00000000
      0.68797041	     11.60161784	      0.00000000	      0.00000000	      0.00000000
      0.68831742	     11.57854456	      0.00000000	      0.00000000	      0.00000000
      0.68858605	     11.56052158	      0.00000000	      0.00000000	      0.00000000
      0.68885468	     11.54235822	      0.00000000	      0.00000000	      0.00000000
      0.68912331	     11.52405432	      0.00000000	      0.00000000	      0.00000000
      0.68940039	     11.50502745	      0.00000000	      0.00000000	      0.00000000
      0.68967747	     11.48585099	      0.00000000	      0.00000000	      0.00000000
      0.68988182	     11.47161280	      0.00000000	      0.00000000	      0.00000000
      0.69019481	     11.44964642	      0.00000000	      0.00000000	      0.00000000
      0.69050780	     11.42748899	      0.00000000	      0.00000000	      0.00000000
      0.69077424	     11.40847669	      0.00000000	      0.00000000	      0.00000000
      0.69104068	     11.38932585	      0.00000000	      0.00000000	      0.00000000
      0.69131179	     11.36969738	      0.00000000	      0.00000000	      0.00000000
      0.69158289	     11.34992543	      0.00000000	      0.00000000	      0.00000000
      0.69187417	     11.32852269	      0.00000000	      0.00000000	      0.00000000
      0.69216544	     11.30695423	      0.00000000	      0.00000000	      0.00000000
      0.69243046	     11.28718590	      0.00000000	      0.00000000	      0.00000000
      0.69276905	     11.26173028	      0.00000000	      0.00000000	      0.00000000
      0.69310764	     11.23605052	      0.00000000	      0.00000000	      0.00000000
      0.69335931	     11.21681749	      0.00000000	      0.00000000	      0.00000000
      0.69361098	     11.19746054	      0.00000000	      0.00000000	      0.00000000
      0.69389905	     11.17515226	      0.00000000	      0.00000000	      0.00000000
      0.69418712	     11.15268155	      0.00000000	      0.00000000	      0.00000000
      0.69445745	     11.13144657	      0.00000000	      0.00000000	      0.00000000
      0.69479504	     11.10472772	      0.00000000	      0.00000000	      0.00000000
      0.69513262	     11.07778559	      0.00000000	      0.00000000	      0.00000000
      0.69538642	     11.05738337	      0.00000000	      0.00000000	      0.00000000
      0.69569801	     11.03216245	      0.00000000	      0.00000000	      0.00000000
      0.69608511	     11.00056487	      0.00000000	      0.00000000	      0.00000000
      0.69640202	     10.97447795	      0.00000000	      0.00000000	      0.00000000
      0.69665287	     10.95368908	      0.00000000	      0.00000000	      0.00000000
      0.69690371	     10.93277665	      0.00000000	      0.00000000	      0.00000000
      0.69714424	     10.91260914	      0.00000000	      0.00000000	      0.00000000
      0.69748255	     10.88404966	      0.00000000	      0.00000000	      0.00000000
      0.69782086	     10.85526522	      0.00000000	      0.00000000	      0.00000000
      0.69804711	     10.83588996	      0.00000000	      0.00000000	      0.00000000
      0.69827336	     10.81641402	      0.00000000	      0.00000000	      0.00000000
      0.69856906	     10.79080722	      0.00000000	      0.00000000	      0.00000000
      0.69886477	     10.76502839	      0.00000000	      0.00000000	      0.00000000
      0.69911208	     10.74333648	      0.00000000	      0.00000000	      0.00000000
      0.69944044	     10.71434966	      0.00000000	      0.00000000	      0.00000000
      0.69976880	     10.68515049	      0.00000000	      0.00000000	      0.00000000
      0.70003473	     10.66134711	      0.00000000	      0.00000000	      0.00000000
      0.70030066	     10.63740434	      0.00000000	      0.00000000	      0.00000000
      0.70055118	     10.61472151	      0.00000000	      0.00000000	      0.00000000
      0.70088032	     10.58473198	      0.00000000	      0.00000000	      0.00000000
      0.70120946	     10.55452871	      0.00000000	      0.00000000	      0.00000000
      0.70146367	     10.53105515	      0.00000000	      0.00000000	      0.00000000
      0.70171788	     10.50745398	      0.00000000	      0.00000000	      0.00000000
      0.70200511	     10.48063366	      0.00000000	      0.00000000	      0.00000000
      0.70229234	     10.45365034	      0.00000000	      0.00000000	      0.00000000
      0.70257358	     10.42707199	      0.00000000	      0.00000000	      0.00000000
      0.70285482	     10.40033723	      0.00000000	      0.00000000	      0.00000000
      0.70315940	     10.37120622	      0.00000000	      0.00000000	      0.00000000
      0.70346399	     10.34189158	      0.00000000	      0.00000000	      0.00000000
      0.70369981	     10.31906954	      0.00000000	      0.00000000	      0.00000000
      0.70403226	     10.28670845	      0.00000000	      0.00000000	      0.00000000
      0.70436471	     10.25412828	      0.00000000	      0.00000000	      0.00000000
      0.70460379	     10.23056321	      0.00000000	      0.00000000	      0.00000000
      0.70484287	     10.20688472	      0.00000000	      0.00000000	      0.00000000
      0.70512926	     10.17837056	      0.00000000	      0.00000000	      0.00000000
      0.70541566	     10.14969353	      0.00000000	      0.00000000	      0.00000000
      0.70569659	     10.12140511	      0.00000000	      0.00000000	      0.00000000
      0.70597753	     10.09295982	      0.00000000	      0.00000000	      0.00000000
      0.70628310	     10.06184110	      0.00000000	      0.00000000	      0.00000000
      0.70658868	     10.03053658	      0.00000000	      0.00000000	      0.00000000
      0.70682405	     10.00629821	      0.00000000	      0.00000000	      0.00000000
      0.70715567	      9.97196009	      0.00000000	      0.00000000	      0.00000000
      0.70748728	      9.93740273	      0.00000000	      0.00000000	      0.00000000
      0.70772856	      9.91212203	      0.00000000	      0.00000000	      0.00000000
      0.70796984	      9.88672514	      0.00000000	      0.00000000	      0.00000000
      0.70825538	      9.85651881	      0.00000000	      0.00000000	      0.00000000
      0.70854092	      9.82614958	      0.00000000	      0.00000000	      0.00000000
      0.70882692	      9.79556833	      0.00000000	      0.00000000	      0.00000000
      0.70911292	      9.76482343	      0.00000000	      0.00000000	      0.00000000
      0.70941146	      9.73255545	      0.00000000	      0.00000000	      0.00000000
      0.70971000	      9.70010889	      0.00000000	      0.00000000	      0.00000000
      0.70997646	      9.67099770	      0.00000000	      0.00000000	      0.00000000
      0.71031087	      9.63426207	      0.00000000	      0.00000000	      0.00000000
      0.71064528	      9.59730184	      0.00000000	      0.00000000	      0.00000000
      0.71090001	      9.56899720	      0.00000000	      0.00000000	      0.00000000
      0.71115474	      9.54056202	      0.00000000	      0.00000000	      0.00000000
      0.71145597	      9.50676682	      0.00000000	      0.00000000	      0.00000000
      0.71175721	      9.47278876	      0.00000000	      0.00000000	      0.00000000
      0.71198603	      9.44685665	      0.00000000	      0.00000000	      0.00000000
      0.71231923	      9.40890661	      0.00000000	      0.00000000	      0.00000000
      0.71265242	      9.37073221	      0.00000000	      0.00000000	      0.00000000
      0.71288525	      9.34392407	      0.00000000	      0.00000000	      0.00000000
      0.71311808	      9.31700617	      0.00000000	      0.00000000	      0.00000000
      0.71341187	      9.28288238	      0.00000000	      0.00000000	      0.00000000
      0.71370567	      9.24858354	      0.00000000	      0.00000000	      0.00000000
      0.71395668	      9.21914111	      0.00000000	      0.00000000	      0.00000000
      0.71428982	      9.17986749	      0.00000000	      0.00000000	      0.00000000
      0.71462296	      9.14036806	      0.00000000	      0.00000000	      0.00000000
      0.71487560	      9.11026318	      0.00000000	      0.00000000	      0.00000000
      0.71512823	      9.08002814	      0.00000000	      0.00000000	      0.00000000
      0.71540627	      9.04660199	      0.00000000	      0.00000000	      0.00000000
      0.71568431	      9.01301785	      0.00000000	      0.00000000	      0.00000000
      0.71598933	      8.97599285	      0.00000000	      0.00000000	      0.00000000
      0.71629436	      8.93877725	      0.00000000	      0.00000000	      0.00000000
      0.71651286	      8.91199985	      0.00000000	      0.00000000	      0.00000000
      0.71685184	      8.87026518	      0.00000000	      0.00000000	      0.00000000
      0.71714102	      8.83447516	      0.00000000	      0.00000000	      0.00000000
      0.71743019	      8.79851300	      0.00000000	      0.00000000	      0.00000000
      0.71771937	      8.76237834	      0.00000000	      0.00000000	      0.00000000
      0.71800855	      8.72607107	      0.00000000	      0.00000000	      0.00000000
      0.71829773	      8.68959081	      0.00000000	      0.00000000	      0.00000000
      0.71858690	      8.65293742	      0.00000000	      0.00000000	      0.00000000
      0.71887608	      8.61611055	      0.00000000	      0.00000000	      0.00000000
      0.71914390	      8.58184802	      0.00000000	      0.00000000	      0.00000000
      0.71941173	      8.54743625	      0.00000000	      0.00000000	      0.00000000
      0.71968868	      8.51169451	      0.00000000	      0.00000000	      0.00000000
      0.71996563	      8.47579272	      0.00000000	      0.00000000	      0.00000000
      0.72027457	      8.43555604	      0.00000000	      0.00000000	      0.00000000
      0.72058350	      8.39511956	      0.00000000	      0.00000000	      0.00000000
      0.72080897	      8.36548232	      0.00000000	      0.00000000	      0.00000000
      0.72114038	      8.32172382	      0.00000000	      0.00000000	      0.00000000
      0.72147180	      8.27773416	      0.00000000	      0.00000000	      0.00000000
      0.72170870	      8.24614688	      0.00000000	      0.00000000	      0.00000000
      0.72194561	      8.21444106	      0.00000000	      0.00000000	      0.00000000
      0.72223871	      8.17505027	      0.00000000	      0.00000000	      0.00000000
      0.72253182	      8.13547744	      0.00000000	      0.00000000	      0.00000000
      0.72280113	      8.09895497	      0.00000000	      0.00000000	      0.00000000
      0.72313082	      8.05403582	      0.00000000	      0.00000000	      0.00000000
      0.72346051	      8.00888498	      0.00000000	      0.00000000	      0.00000000
      0.72369497	      7.97663444	      0.00000000	      0.00000000	      0.00000000
      0.72401980	      7.93175850	      0.00000000	      0.00000000	      0.00000000
      0.72434463	      7.88665623	      0.00000000	      0.00000000	      0.00000000
      0.72460593	      7.85021091	      0.00000000	      0.00000000	      0.00000000
      0.72486723	      7.81361851	      0.00000000	      0.00000000	      0.00000000
      0.72513987	      7.77528073	      0.00000000	      0.00000000	      0.00000000
      0.72541251	      7.73678222	      0.00000000	      0.00000000	      0.00000000
      0.72572434	      7.69255274	      0.00000000	      0.00000000	      0.00000000
      0.72603617	      7.64811206	      0.00000000	      0.00000000	      0.00000000
      0.72627579	      7.61381817	      0.00000000	      0.00000000	      0.00000000
      0.72659814	      7.56748757	      0.00000000	      0.00000000	      0.00000000
      0.72692048	      7.52092970	      0.00000000	      0.00000000	      0.00000000
      0.72717680	      7.48374575	      0.00000000	      0.00000000	      0.00000000
      0.72743312	      7.44641743	      0.00000000	      0.00000000	      0.00000000
      0.72773089	      7.40287155	      0.00000000	      0.00000000	      0.00000000
      0.72802866	      7.35912996	      0.00000000	      0.00000000	      0.00000000
      0.72829681	      7.31957112	      0.00000000	      0.00000000	      0.00000000
      0.72862534	      7.27088643	      0.00000000	      0.00000000	      0.00000000
      0.72895388	      7.22196165	      0.00000000	      0.00000000	      0.00000000
      0.72919199	      7.18635129	      0.00000000	      0.00000000	      0.00000000
      0.72951266	      7.13819502	      0.00000000	      0.00000000	      0.00000000
      0.72983333	      7.08980822	      0.00000000	      0.00000000	      0.00000000
      0.73009027	      7.05087120	      0.00000000	      0.00000000	      0.00000000
      0.73034721	      7.01178541	      0.00000000	      0.00000000	      0.00000000
      0.73064729	      6.96594762	      0.00000000	      0.00000000	      0.00000000
      0.73094738	      6.91990586	      0.00000000	      0.00000000	      0.00000000
      0.73121030	      6.87939661	      0.00000000	      0.00000000	      0.00000000
      0.73153796	      6.82869400	      0.00000000	      0.00000000	      0.00000000
      0.73186562	      6.77774615	      0.00000000	      0.00000000	      0.00000000
      0.73211740	      6.73843006	      0.00000000	      0.00000000	      0.00000000
      0.73242333	      6.69046125	      0.00000000	      0.00000000	      0.00000000
      0.73272927	      6.64227681	      0.00000000	      0.00000000	      0.00000000
      0.73303731	      6.59354160	      0.00000000	      0.00000000	      0.00000000
      0.73334536	      6.54458643	      0.00000000	      0.00000000	      0.00000000
      0.73362538	      6.49989297	      0.00000000	      0.00000000	      0.00000000
      0.73390540	      6.45501668	      0.00000000	      0.00000000	      0.00000000
      0.73421973	      6.40442425	      0.00000000	      0.00000000	      0.00000000
      0.73453406	      6.35360003	      0.00000000	      0.00000000	      0.00000000
      0.73473113	      6.32161672	      0.00000000	      0.00000000	      0.00000000
      0.73503099	      6.27277478	      0.00000000	      0.00000000	      0.00000000
      0.73533086	      6.22372008	      0.00000000	      0.00000000	      0.00000000
      0.73556658	      6.18500874	      0.00000000	      0.00000000	      0.00000000
      0.73588854	      6.13192230	      0.00000000	      0.00000000	      0.00000000
      0.73621049	      6.07858836	      0.00000000	      0.00000000	      0.00000000
      0.73646603	      6.03608004	      0.00000000	      0.00000000	      0.00000000
      0.73672157	      5.99341483	      0.00000000	      0.00000000	      0.00000000
      0.73702029	      5.94333979	      0.00000000	      0.00000000	      0.00000000
      0.73731901	      5.89304905	      0.00000000	      0.00000000	      0.00000000
      0.73759283	      5.84676193	      0.00000000	      0.00000000	      0.00000000
      0.73786664	      5.80029245	      0.00000000	      0.00000000	      0.00000000
      0.73818133	      5.74666038	      0.00000000	      0.00000000	      0.00000000
      0.73849602	      5.69278583	      0.00000000	      0.00000000	      0.00000000
      0.73870206	      5.65737896	      0.00000000	      0.00000000	      0.00000000
      0.73903476	      5.59998720	      0.00000000	      0.00000000	      0.00000000
      0.73936746	      5.54232174	      0.00000000	      0.00000000	      0.00000000
      0.73959776	      5.50224382	      0.00000000	      0.00000000	      0.00000000
      0.73982806	      5.46203391	      0.00000000	      0.00000000	      0.00000000
      0.74012453	      5.41007524	      0.00000000	      0.00000000	      0.00000000
      0.74042101	      5.35789651	      0.00000000	      0.00000000	      0.00000000
      0.74069118	      5.31015450	      0.00000000	      0.00000000	      0.00000000
      0.74101552	      5.25259744	      0.00000000	      0.00000000	      0.00000000
      0.74133987	      5.19477426	      0.00000000	      0.00000000	      0.00000000
      0.74159949	      5.14829614	      0.00000000	      0.00000000	      0.00000000
      0.74192682	      5.08945359	      0.00000000	      0.00000000	      0.00000000
      0.74225414	      5.03033705	      0.00000000	      0.00000000	      0.00000000
      0.74250723	      4.98444006	      0.00000000	      0.00000000	      0.00000000
      0.74276031	      4.93837814	      0.00000000	      0.00000000	      0.00000000
      0.74306514	      4.88267979	      0.00000000	      0.00000000	      0.00000000
      0.74336997	      4.82674055	      0.00000000	      0.00000000	      0.00000000
      0.74362702	      4.77938066	      0.00000000	      0.00000000	      0.00000000
      0.74395088	      4.71946537	      0.00000000	      0.00000000	      0.00000000
      0.74427475	      4.65927520	      0.00000000	      0.00000000	      0.00000000
      0.74452439	      4.61269114	      0.00000000	      0.00000000	      0.00000000
      0.74482963	      4.55550851	      0.00000000	      0.00000000	      0.00000000
      0.74513487	      4.49808037	      0.00000000	      0.00000000	      0.00000000
      0.74543358	      4.44164806	      0.00000000	      0.00000000	      0.00000000
      0.74573228	      4.38498949	      0.00000000	      0.00000000	      0.00000000
      0.74603473	      4.32739522	      0.00000000	      0.00000000	      0.00000000
      0.74633718	      4.26958047	      0.00000000	      0.00000000	      0.00000000
      0.74663244	      4.21293579	      0.00000000	      0.00000000	      0.00000000
      0.74692769	      4.15609394	      0.00000000	      0.00000000	      0.00000000
      0.74723275	      4.09716456	      0.00000000	      0.00000000	      0.00000000
      0.74753780	      4.03804105	      0.00000000	      0.00000000	      0.00000000
      0.74782807	      3.98161354	      0.00000000	      0.00000000	      0.00000000
      0.74811833	      3.92502744	      0.00000000	      0.00000000	      0.00000000
      0.74842797	      3.86449823	      0.00000000	      0.00000000	      0.00000000
      0.74873762	      3.80381144	      0.00000000	      0.00000000	      0.00000000
      0.74901715	      3.74890317	      0.00000000	      0.00000000	      0.00000000
      0.74929667	      3.69388760	      0.00000000	      0.00000000	      0.00000000
      0.74961084	      3.63194057	      0.00000000	      0.00000000	      0.00000000
      0.74992500	      3.56988878	      0.00000000	      0.00000000	      0.00000000
      0.75018390	      3.51868793	      0.00000000	      0.00000000	      0.00000000
      0.75050662	      3.45479729	      0.00000000	      0.00000000	      0.00000000
      0.75082934	      3.39085353	      0.00000000	      0.00000000	      0.00000000
      0.75106827	      3.34349268	      0.00000000	      0.00000000	      0.00000000
      0.75138068	      3.28155594	      0.00000000	      0.00000000	      0.00000000
      0.75169310	      3.21963161	      0.00000000	      0.00000000	      0.00000000
      0.75188876	      3.18086746	      0.00000000	      0.00000000	      0.00000000
      0.75218353	      3.12250811	      0.00000000	      0.00000000	      0.00000000
      0.75247829	      3.06421824	      0.00000000	      0.00000000	      0.00000000
      0.75274706	      3.01115133	      0.00000000	      0.00000000	      0.00000000
      0.75301582	      2.95817965	      0.00000000	      0.00000000	      0.00000000
      0.75332827	      2.89674179	      0.00000000	      0.00000000	      0.00000000
      0.75364072	      2.83548834	      0.00000000	      0.00000000	      0.00000000
      0.75390027	      2.78476995	      0.00000000	      0.00000000	      0.00000000
      0.75422142	      2.72224474	      0.00000000	      0.00000000	      0.00000000
      0.75454257	      2.66001009	      0.00000000	      0.00000000	      0.00000000
      0.75474205	      2.62151669	      0.00000000	      0.00000000	      0.00000000
      0.75503719	      2.56481046	      0.00000000	      0.00000000	      0.00000000
      0.75533234	      2.50842553	      0.00000000	      0.00000000	      0.00000000
      0.75560338	      2.45695070	      0.00000000	      0.00000000	      0.00000000
      0.75587443	      2.40579070	      0.00000000	      0.00000000	      0.00000000
      0.75618644	      2.34731498	      0.00000000	      0.00000000	      0.00000000
      0.75649845	      2.28931379	      0.00000000	      0.00000000	      0.00000000
      0.75676581	      2.24001208	      0.00000000	      0.00000000	      0.00000000
      0.75703318	      2.19109772	      0.00000000	      0.00000000	      0.00000000
      0.75738035	      2.12818723	      0.00000000	      0.00000000	      0.00000000
      0.75772752	      2.06599176	      0.00000000	      0.00000000	      0.00000000
      0.75795276	      2.02603699	      0.00000000	      0.00000000	      0.00000000
      0.75817801	      1.98640403	      0.00000000	      0.00000000	      0.00000000
      0.75847338	      1.93493053	      0.00000000	      0.00000000	      0.00000000
      0.75876876	      1.88403710	      0.00000000	      0.00000000	      0.00000000
      0.75905191	      1.83580550	      0.00000000	      0.00000000	      0.00000000
      0.75933507	      1.78812814	      0.00000000	      0.00000000	      0.00000000
      0.75964569	      1.73647237	      0.00000000	      0.00000000	      0.00000000
      0.75995632	      1.68550176	      0.00000000	      0.00000000	      0.00000000
      0.76023928	      1.63967186	      0.00000000	      0.00000000	      0.00000000
      0.76052224	      1.59441953	      0.00000000	      0.00000000	      0.00000000
      0.76083519	      1.54504791	      0.00000000	      0.00000000	      0.00000000
      0.76114814	      1.49638739	      0.00000000	      0.00000000	      0.00000000
      0.76142772	      1.45351647	      0.00000000	      0.00000000	      0.00000000
      0.76170730	      1.41121297	      0.00000000	      0.00000000	      0.00000000
      0.76202040	      1.36451007	      0.00000000	      0.00000000	      0.00000000
      0.76233350	      1.31851541	      0.00000000	      0.00000000	      0.00000000
      0.76261157	      1.27825950	      0.00000000	      0.00000000	      0.00000000
      0.76288963	      1.23855839	      0.00000000	      0.00000000	      0.00000000
      0.76320243	      1.19455827	      0.00000000	      0.00000000	      0.00000000
      0.76351523	      1.15125560	      0.00000000	      0.00000000	      0.00000000
      0.76379399	      1.11325274	      0.00000000	      0.00000000	      0.00000000
      0.76407274	      1.07580141	      0.00000000	      0.00000000	      0.00000000
      0.76438535	      1.03445676	      0.00000000	      0.00000000	      0.00000000
      0.76469796	      0.99380580	      0.00000000	      0.00000000	      0.00000000
      0.76497865	      0.95789863	      0.00000000	      0.00000000	      0.00000000
      0.76525933	      0.92255397	      0.00000000	      0.00000000	      0.00000000
      0.76557187	      0.88386403	      0.00000000	      0.00000000	      0.00000000
      0.76588440	      0.84588039	      0.00000000	      0.00000000	      0.00000000
      0.76616752	      0.81208815	      0.00000000	      0.00000000	      0.00000000
      0.76645063	      0.77888711	      0.00000000	      0.00000000	      0.00000000
      0.76676311	      0.74293690	      0.00000000	      0.00000000	      0.00000000
      0.76707559	      0.70772656	      0.00000000	      0.00000000	      0.00000000
      0.76736127	      0.67619341	      0.00000000	      0.00000000	      0.00000000
      0.76764696	      0.64529954	      0.00000000	      0.00000000	      0.00000000
      0.76795935	      0.61226342	      0.00000000	      0.00000000	      0.00000000
      0.76827173	      0.58002129	      0.00000000	      0.00000000	      0.00000000
      0.76856000	      0.55098714	      0.00000000	      0.00000000	      0.00000000
      0.76884828	      0.52265754	      0.00000000	      0.00000000	      0.00000000
      0.76916051	      0.49278476	      0.00000000	      0.00000000	      0.00000000
      0.76947274	      0.46377404	      0.00000000	      0.00000000	      0.00000000
      0.76976356	      0.43754521	      0.00000000	      0.00000000	      0.00000000
      0.77005437	      0.41209535	      0.00000000	      0.00000000	      0.00000000
      0.77036638	      0.38567296	      0.00000000	      0.00000000	      0.00000000
      0.77067840	      0.36018093	      0.00000000	      0.00000000	      0.00000000
      0.77097167	      0.33708207	      0.00000000	      0.00000000	      0.00000000
      0.77126495	      0.31483094	      0.00000000	      0.00000000	      0.00000000
      0.77157668	      0.29212068	      0.00000000	      0.00000000	      0.00000000
      0.77188841	      0.27038982	      0.00000000	      0.00000000	      0.00000000
      0.77218404	      0.25069275	      0.00000000	      0.00000000	      0.00000000
      0.77247967	      0.23188715	      0.00000000	      0.00000000	      0.00000000
      0.77279106	      0.21304476	      0.00000000	      0.00000000	      0.00000000
      0.77310245	      0.19519109	      0.00000000	      0.00000000	      0.00000000
      0.77340030	      0.17903394	      0.00000000	      0.00000000	      0.00000000
      0.77369815	      0.16376889	      0.00000000	      0.00000000	      0.00000000
      0.77400915	      0.14877021	      0.00000000	      0.00000000	      0.00000000
      0.77432015	      0.13471665	      0.00000000	      0.00000000	      0.00000000
      0.77462005	      0.12204183	      0.00000000	      0.00000000	      0.00000000
      0.77491995	      0.11020791	      0.00000000	      0.00000000	      0.00000000
      0.77523055	      0.09881419	      0.00000000	      0.00000000	      0.00000000
      0.77554114	      0.08826992	      0.00000000	      0.00000000	      0.00000000
      0.77584290	      0.07881023	      0.00000000	      0.00000000	      0.00000000
      0.77614466	      0.07009375	      0.00000000	      0.00000000	      0.00000000
      0.77645485	      0.06187529	      0.00000000	      0.00000000	      0.00000000
      0.77676504	      0.05437344	      0.00000000	      0.00000000	      0.00000000
      0.77706843	      0.04769407	      0.00000000	      0.00000000	      0.00000000
      0.77737183	      0.04163058	      0.00000000	      0.00000000	      0.00000000
      0.77768165	      0.03603778	      0.00000000	      0.00000000	      0.00000000
      0.77799148	      0.03101328	      0.00000000	      0.00000000	      0.00000000
      0.77829628	      0.02658872	      0.00000000	      0.00000000	      0.00000000
      0.77860109	      0.02264342	      0.00000000	      0.00000000	      0.00000000
      0.77890589	      0.01914322	      0.00000000	      0.00000000	      0.00000000
      0.77921070	      0.01605478	      0.00000000	      0.00000000	      0.00000000
      0.77951550	      0.01334579	      0.00000000	      0.00000000	      0.00000000
      0.77982031	      0.01098503	      0.00000000	      0.00000000	      0.00000000
      0.78012511	      0.00894247	      0.00000000	      0.00000000	      0.00000000
      0.78042992	      0.00718935	      0.00000000	      0.00000000	      0.00000000
      0.78073472	      0.00569819	      0.00000000	      0.00000000	      0.00000000
      0.78103953	      0.00444286	      0.00000000	      0.00000000	      0.00000000
      0.78134433	      0.00339853	      0.00000000	      0.00000000	      0.00000000
      0.78164914	      0.00254171	      0.00000000	      0.00000000	      0.00000000
      0.78195394	      0.00185020	      0.00000000	      0.00000000	      0.00000000
      0.78225875	      0.00130308	      0.00000000	      0.00000000	      0.00000000
      0.78256355	      0.00088066	      0.00000000	      0.00000000	      0.00000000
      0.78286836	      0.00056445	      0.00000000	      0.00000000	      0.00000000
      0.78317316	      0.00033710	      0.00000000	      0.00000000	      0.00000000
      0.78347797	      0.00018236	      0.00000000	      0.00000000	      0.00000000
      0.78378277	      0.00008505	      0.00000000	      0.00000000	      0.00000000
      0.78408758	      0.00003096	      0.00000000	      0.00000000	      0.00000000
      0.78439238	      0.00000683	      0.00000000	      0.00000000	      0.00000000
      0.78469719	      0.00000030	      0.00000000	      0.00000000	      0.00000000
      0.78500199	      0.00000000	      0.00000000	      0.00000000	      0.00000000
      0.78530680	      0.00000000	      0.00000000	      0.00000000	      0.00000000
      0.78561160	      0.00000000	      0.00000000	      0.00000000	      0.00000000
      0.78591641	      0.00000000	      0.00000000	      0.00000000	      0.00000000
      0.78622121	      0.00000000	      0.00000000	      0.00000000	      0.00000000
      0.78652602	      0.00000000	      0.00000000	      0.00000000	      0.00000000
      0.78683082	      0.00000000	      0.00000000	      0.00000000	      0.00000000
      0.78713563	      0.00000000	      0.00000000	      0.00000000	      0.00000000
      0.78744043	      0.00000000	      0.00000000	      0.00000000	      0.00000000
      0.78774524	      0.00000000	      0.00000000	      0.00000000	      0.00000000
      0.78805004	      0.00000000	      0.00000000	      0.00000000	      0.00000000
      0.78835485	      0.00000000	      0.00000000	      0.00000000	      0.00000000
      0.78865965	      0.00000000	      0.00000000	      0.00000000	      0.00000000
      0.78896446	      0.00000000	      0.00000000	      0.00000000	      0.00000000
      0.78926926	      0.00000000	      0.00000000	      0.00000000	      0.00000000
      0.78957407	      0.00000000	      0.00000000	      0.00000000	      0.00000000
      0.78987887	      0.00000000	      0.00000000	      0.00000000	      0.00000000
      0.79018368	      0.00000000	      0.00000000	      0.00000000	      0.00000000
      0.79048848	      0.00000000	      0.00000000	      0.00000000	      0.00000000
      0.79079329	      0.00000000	      0.00000000	      0.00000000	      0.00000000
      0.79109809	      0.00000000	      0.00000000	      0.00000000	      0.00000000
      0.79140290	      0.00000000	      0.00000000	      0.00000000	      0.00000000
      0.79170770	      0.00000000	      0.00000000	      0.00000000	      0.00000000
      0.79201251	      0.00000000	      0.00000000	      0.00000000	      0.00000000
      0.79231731	      0.00000000	      0.00000000	      0.00000000	      0.00000000
      0.79262212	      0.00000000	      0.00000000	      0.00000000	      0.00000000
      0.79292692	      0.00000000	      0.00000000	      0.00000000	      0.00000000
      0.79323173	      0.00000000	      0.00000000	      0.00000000	      0.00000000
      0.79353653	      0.00000000	      0.00000000	      0.00000000	      0.00000000
      0.79384134	      0.00000000	      0.00000000	      0.00000000	      0.00000000
      0.79414614	      0.00000000	      0.00000000	      0.00000000	      0.00000000
      0.79445095	      0.00000000	      0.00000000	      0.00000000	      0.00000000
      0.79475575	      0.00000000	      0.00000000	      0.00000000	      0.00000000
      0.79506056	      0.00000000	      0.00000000	      0.00000000	      0.00000000
      0.79536536	      0.00000000	      0.00000000	      0.00000000	      0.00000000
      0.79567017	      0.00000000	      0.00000000	      0.00000000	      0.00000000
      0.79597497	      0.00000000	      0.00000000	      0.00000000	      0.00000000
      0.79627978	      0.00000000	      0.00000000	      0.00000000	      0.00000000
      0.79658458	      0.00000000	      0.00000000	      0.00000000	      0.00000000
      0.79688939	      0.00000000	      0.00000000	      0.00000000	      0.00000000
      0.79719419	      0.00000000	      0.00000000	      0.00000000	      0.00000000
      0.79749900	      0.00000000	      0.00000000	      0.00000000	      0.00000000
      0.79780380	      0.00000000	      0.00000000	      0.00000000	      0.00000000
      0.79810861	      0.00000000	      0.00000000	      0.00000000	      0.00000000
      0.79841341	      0.00000000	      0.00000000	      0.00000000	      0.00000000
      0.79871822	      0.00000000	      0.00000000	      0.00000000	      0.00000000
      0.79902302	      0.00000000	      0.00000000	      0.00000000	      0.00000000
      0.79932783	      0.00000000	      0.00000000	      0.00000000	      0.00000000
      0.79963263	      0.00000000	      0.00000000	      0.00000000	      0.00000000
      0.79993744	      0.00000000	      0.00000000	      0.00000000	      0.00000000
      0.80024224	      0.00000000	      0.00000000	      0.00000000	      0.00000000
      0.80054705	      0.00000000	      0.00000000	      0.00000000	      0.00000000
      0.80085185	      0.00000000	      0.00000000	      0.00000000	      0.00000000
      0.80115666	      0.00000000	      0.00000000	      0.00000000	      0.00000000
      0.80146146	      0.00000000	      0.00000000	      0.00000000	      0.00000000
      0.80176627	      0.00000000	      0.00000000	      0.00000000	      0.00000000
      0.80207107	      0.00000000	      0.00000000	      0.00000000	      0.00000000
      0.80237588	      0.00000000	      0.00000000	      0.00000000	      0.00000000
      0.80268068	      0.00000000	      0.00000000	      0.00000000	      0.00000000
      0.80298549	      0.00000000	      0.00000000	      0.00000000	      0.00000000
      0.80329029	      0.00000000	      0.00000000	      0.00000000	      0.00000000
      0.80359510	      0.00000000	      0.00000000	      0.00000000	      0.00000000
      0.80389990	      0.00000000	      0.00000000	      0.00000000	      0.00000000
      0.80420471	      0.00000000	      0.00000000	      0.00000000	      0.00000000
      0.80450951	      0.00000000	      0.00000000	      0.00000000	      0.00000000
      0.80481432	      0.00000000	      0.00000000	      0.00000000	      0.00000000
      0.80511912	      0.00000000	      0.00000000	      0.00000000	      0.00000000
      0.80542393	      0.00000000	      0.00000000	      0.00000000	      0.00000000
      0.80572873	      0.00000000	      0.00000000	      0.00000000	      0.00000000
      0.80603354	      0.00000000	      0.00000000	      0.00000000	      0.00000000
      0.80633834	      0.00000000	      0.00000000	      0.00000000	      0.00000000
      0.80664315	      0.00000000	      0.00000000	      0.00000000	      0.00000000
      0.80694795	      0.00000000	      0.00000000	      0.00000000	      0.00000000
      0.80725276	      0.00000000	      0.00000000	      0.00000000	      0.00000000
      0.80755756	      0.00000000	      0.00000000	      0.00000000	      0.00000000
      0.80786237	      0.00000000	      0.00000000	      0.00000000	      0.00000000
      0.80816717	      0.00000000	      0.00000000	      0.00000000	      0.00000000
      0.80847198	      0.00000000	      0.00000000	      0.00000000	      0.00000000
      0.80877678	      0.00000000	      0.00000000	      0.00000000	      0.00000000
      0.80908159	      0.00000000	      0.00000000	      0.00000000	      0.00000000
      0.80938639	      0.00000000	      0.00000000	      0.00000000	      0.00000000
      0.80969120	      0.00000000	      0.00000000	      0.00000000	      0.00000000
      0.80999600	      0.00000000	      0.00000000	      0.00000000	      0.00000000
      0.81030081	      0.00000000	      0.00000000	      0.00000000	      0.00000000
      0.81060561	      0.00000000	      0.00000000	      0.00000000	      0.00000000
      0.81091042	      0.00000000	      0.00000000	      0.00000000	      0.00000000
      0.81121522	      0.00000000	      0.00000000	      0.00000000	      0.00000000
      0.81152003	      0.00000000	      0.00000000	      0.00000000	      0.00000000
      0.81182483	      0.00000000	      0.00000000	      0.00000000	      0.00000000
      0.81212964	      0.00000000	      0.00000000	      0.00000000	      0.00000000
      0.81243444	      0.00000000	      0.00000000	      0.00000000	      0.00000000
      0.81273925	      0.00000000	      0.00000000	      0.00000000	      0.00000000
      0.81315297	      0.00000000	      0.00000000	      0.00000000	      0.00000000
      0.81351202	      0.00000000	      0.00000000	      0.00000000	      0.00000000
      0.81387107	      0.00000000	      0.00000000	      0.00000000	      0.00000000
      0.81417463	      0.00000000	      0.00000000	      0.00000000	      0.00000000
      0.81447818	      0.00000000	      0.00000000	      0.00000000	     -0.00000000
      0.81478173	      0.00000000	      0.00000000	      0.00000000	     -0.00000000
      0.81506268	      0.00000000	      0.00000000	      0.00000000	     -0.00000000
      0.81534362	      0.00000000	      0.00000000	      0.00000000	     -0.00000000
      0.81565243	      0.00000000	      0.00000000	      0.00000000	     -0.00000000
      0.81596124	      0.00000000	      0.00000000	      0.00000000	     -0.00000000
      0.81627005	      0.00000000	      0.00000000	      0.00000000	     -0.00000000
      0.81657885	      0.00000000	      0.00000000	      0.00000000	     -0.00000000
      0.81688766	      0.00000000	      0.00000000	      0.00000000	     -0.00000000
      0.81719647	      0.00000000	      0.00000000	      0.00000000	     -0.00000000
      0.81750528	      0.00000000	      0.00000000	      0.00000000	     -0.00000000
      0.81781409	      0.00000000	      0.00000000	      0.00000000	     -0.00000000
      0.81812290	      0.00000000	      0.00000000	      0.00000000	     -0.00000000
      0.81843170	      0.00000000	      0.00000000	      0.00000000	     -0.00000000
      0.81874051	      0.00000000	      0.00000000	      0.00000000	     -0.00000000
      0.81904932	      0.00000000	      0.00000000	      0.00000000	     -0.00000000
      0.81935813	      0.00000000	      0.00000000	      0.00000000	     -0.00000000
      0.81966694	      0.00000000	      0.00000000	      0.00000000	     -0.00000000
      0.81997575	      0.00000000	      0.00000000	      0.00000000	     -0.00000000
      0.82028455	      0.00000000	      0.00000000	      0.00000000	     -0.00000000
      0.82059336	      0.00000000	      0.00000000	      0.00000000	     -0.00000000
      0.82090217	      0.00000000	      0.00000000	      0.00000000	     -0.00000000
      0.82121098	      0.00000000	      0.00000000	      0.00000000	     -0.00000000
      0.82151979	      0.00000000	      0.00000000	      0.00000000	     -0.00000000
      0.82182859	      0.00000000	      0.00000000	      0.00000000	     -0.00000000
      0.82213740	      0.00000000	      0.00000000	      0.00000000	     -0.00000000
      0.82244621	      0.00000000	      0.00000000	      0.00000000	     -0.00000000
      0.82275502	      0.00000000	      0.00000000	      0.00000000	     -0.00000000
      0.82306383	      0.00000000	      0.00000000	      0.00000000	     -0.00000000
      0.82337264	      0.00000000	      0.00000000	      0.00000000	     -0.00000000
      0.82368144	      0.00000000	      0.00000000	      0.00000000	     -0.00000000
      0.82399025	      0.00000000	      0.00000000	      0.00000000	     -0.00000000
      0.82429906	      0.00000000	      0.00000000	      0.00000000	     -0.00000000
      0.82460787	      0.00000000	      0.00000000	      0.00000000	     -0.00000000
      0.82491668	      0.00000000	      0.00000000	      0.00000000	     -0.00000000
      0.82522549	      0.00000000	      0.00000000	      0.00000000	     -0.00000000
      0.82553429	      0.00000000	      0.00000000	      0.00000000	     -0.00000000
      0.82584310	      0.00000000	      0.00000000	      0.00000000	     -0.00000000
      0.82615191	      0.00000000	      0.00000000	      0.00000000	     -0.00000000
      0.82646072	      0.00000000	      0.00000000	      0.00000000	     -0.00000000
      0.82676953	      0.00000000	      0.00000000	      0.00000000	     -0.00000000
      0.82707834	      0.00000000	      0.00000000	      0.00000000	     -0.00000000
      0.82738714	      0.00000000	      0.00000000	      0.00000000	     -0.00000000
      0.82769595	      0.00000000	      0.00000000	      0.00000000	     -0.00000000
      0.82800476	      0.00000000	      0.00000000	      0.00000000	     -0.00000000
      0.82831357	      0.00000000	      0.00000000	      0.00000000	     -0.00000000
      0.82862238	      0.00000000	      0.00000000	      0.00000000	     -0.00000000
      0.82893118	      0.00000000	      0.00000000	      0.00000000	     -0.00000000
      0.82923999	      0.00000000	      0.00000000	      0.00000000	     -0.00000000
      0.82954880	      0.00000000	      0.00000000	      0.00000000	     -0.00000000
      0.82985761	      0.00000000	      0.00000000	      0.00000000	     -0.00000000
      0.83016642	      0.00000000	      0.00000000	      0.00000000	     -0.00000000
      0.83047523	      0.00000000	      0.00000000	      0.00000000	     -0.00000000
      0.83078403	      0.00000000	      0.00000000	      0.00000000	     -0.00000000
      0.83109284	      0.00000000	      0.00000000	      0.00000000	     -0.00000000
      0.83140165	      0.00000000	      0.00000000	      0.00000000	     -0.00000000
      0.83171046	      0.00000000	      0.00000000	      0.00000000	     -0.00000000
      0.83201927	      0.00000000	      0.00000000	      0.00000000	     -0.00000000
      0.83232808	      0.00000000	      0.00000000	      0.00000000	     -0.00000000
      0.83263688	      0.00000000	      0.00000000	      0.00000000	     -0.00000000
      0.83294569	      0.00000000	      0.00000000	      0.00000000	     -0.00000000
      0.83325450	      0.00000000	      0.00000000	      0.00000000	     -0.00000000
      0.83356331	      0.00000000	      0.00000000	      0.00000000	     -0.00000000
      0.83387212	      0.00000000	      0.00000000	      0.00000000	     -0.00000000
      0.83418092	      0.00000000	      0.00000000	      0.00000000	     -0.00000000
      0.83448973	      0.00000000	      0.00000000	      0.00000000	     -0.00000000
      0.83479854	      0.00000000	      0.00000000	      0.00000000	     -0.00000000
      0.83510735	      0.00000000	      0.00000000	      0.00000000	     -0.00000000
      0.83541616	      0.00000000	      0.00000000	      0.00000000	     -0.00000000
      0.83572497	      0.00000000	      0.00000000	      0.00000000	     -0.00000000
      0.83603377	      0.00000000	      0.00000000	      0.00000000	     -0.00000000
      0.83634258	      0.00000000	      0.00000000	      0.00000000	     -0.00000000
      0.83665139	      0.00000000	      0.00000000	      0.00000000	     -0.00000000
      0.83696020	      0.00000000	      0.00000000	      0.00000000	     -0.00000000
      0.83726901	      0.00000000	      0.00000000	      0.00000000	     -0.00000000
      0.83757782	      0.00000000	      0.00000000	      0.00000000	     -0.00000000
      0.83788662	      0.00000000	      0.00000000	      0.00000000	     -0.00000000
      0.83819543	      0.00000000	      0.00000000	      0.00000000	     -0.00000000
      0.83850424	      0.00000000	      0.00000000	      0.00000000	     -0.00000000
      0.83881305	      0.00000000	      0.00000000	      0.00000000	     -0.00000000
      0.83912186	      0.00000000	      0.00000000	      0.00000000	     -0.00000000
      0.83943067	      0.00000000	      0.00000000	      0.00000000	     -0.00000000
      0.83973947	      0.00000000	      0.00000000	      0.00000000	     -0.00000000
      0.84004828	      0.00000000	      0.00000000	      0.00000000	     -0.00000000
      0.84035709	      0.00000000	      0.00000000	      0.00000000	     -0.00000000
      0.84066590	      0.00000000	      0.00000000	      0.00000000	     -0.00000000
      0.84097471	      0.00000000	      0.00000000	      0.00000000	     -0.00000000
      0.84128351	      0.00000000	      0.00000000	      0.00000000	     -0.00000000
      0.84159232	      0.00000000	      0.00000000	      0.00000000	     -0.00000000
      0.84190113	      0.00000000	      0.00000000	      0.00000000	     -0.00000000
      0.84220994	      0.00000000	      0.00000000	      0.00000000	     -0.00000000
      0.84251875	      0.00000000	      0.00000000	      0.00000000	     -0.00000000
      0.84282756	      0.00000000	      0.00000000	      0.00000000	     -0.00000000
      0.84313636	      0.00000000	      0.00000000	      0.00000000	     -0.00000000
      0.84344517	      0.00000000	      0.00000000	      0.00000000	     -0.00000000
      0.84375398	      0.00000000	      0.00000000	      0.00000000	     -0.00000000
      0.84406279	      0.00000000	      0.00000000	      0.00000000	     -0.00000000
      0.84437160	      0.00000000	      0.00000000	      0.00000000	     -0.00000000
      0.84468041	      0.00000000	      0.00000000	      0.00000000	     -0.00000000
      0.84498921	      0.00000000	      0.00000000	      0.00000000	     -0.00000000
      0.84529802	      0.00000000	      0.00000000	      0.00000000	     -0.00000000
      0.84560683	      0.00000000	      0.00000000	      0.00000000	     -0.00000000
      0.84591564	      0.00000000	      0.00000000	      0.00000000	     -0.00000000
      0.84622445	      0.00000000	      0.00000000	      0.00000000	     -0.00000000
      0.84653325	      0.00000000	      0.00000000	      0.00000000	     -0.00000000
      0.84684206	      0.00000000	      0.00000000	      0.00000000	     -0.00000000
      0.84715087	      0.00000000	      0.00000000	      0.00000000	     -0.00000000
      0.84745968	      0.00000000	      0.00000000	      0.00000000	     -0.00000000
      0.84776849	      0.00000000	      0.00000000	      0.00000000	     -0.00000000
      0.84807730	      0.00000000	      0.00000000	      0.00000000	     -0.00000000
      0.84838610	      0.00000000	      0.00000000	      0.00000000	     -0.00000000
      0.84869491	      0.00000000	      0.00000000	      0.00000000	     -0.00000000
      0.84900372	      0.00000000	      0.00000000	      0.00000000	     -0.00000000
      0.84931253	      0.00000000	      0.00000000	      0.00000000	     -0.00000000
      0.84962134	      0.00000000	      0.00000000	      0.00000000	     -0.00000000
      0.84993015	      0.00000000	      0.00000000	      0.00000000	     -0.00000000
      0.85023895	      0.00000000	      0.00000000	      0.00000000	     -0.00000000
      0.85054776	      0.00000000	      0.00000000	      0.00000000	     -0.00000000
      0.85085657	      0.00000000	      0.00000000	      0.00000000	     -0.00000000
      0.85116538	      0.00000000	      0.00000000	      0.00000000	     -0.00000000
      0.85147419	      0.00000000	      0.00000000	      0.00000000	     -0.00000000
      0.85178299	      0.00000000	      0.00000000	      0.00000000	     -0.00000000
      0.85209180	      0.00000000	      0.00000000	      0.00000000	     -0.00000000
      0.85240061	      0.00000000	      0.00000000	      0.00000000	     -0.00000000
      0.85270942	      0.00000000	      0.00000000	      0.00000000	     -0.00000000
      0.85301823	      0.00000000	      0.00000000	      0.00000000	     -0.00000000
      0.85332704	      0.00000000	      0.00000000	      0.00000000	     -0.00000000
      0.85363584	      0.00000000	      0.00000000	      0.00000000	     -0.00000000
      0.85394465	      0.00000000	      0.00000000	      0.00000000	     -0.00000000
      0.85425346	      0.00000000	      0.00000000	      0.00000000	     -0.00000000
      0.85456227	      0.00000000	      0.00000000	      0.00000000	     -0.00000000
      0.85487108	      0.00000000	      0.00000000	      0.00000000	     -0.00000000
      0.85517989	      0.00000000	      0.00000000	      0.00000000	     -0.00000000
      0.85548869	      0.00000000	      0.00000000	      0.00000000	     -0.00000000
      0.85579750	      0.00000000	      0.00000000	      0.00000000	     -0.00000000
      0.85610631	      0.00000000	      0.00000000	      0.00000000	     -0.00000000
      0.85641512	      0.00000000	      0.00000000	      0.00000000	     -0.00000000
      0.85672393	      0.00000000	      0.00000000	      0.00000000	     -0.00000000
      0.85703274	      0.00000000	      0.00000000	      0.00000000	     -0.00000000
      0.85734154	      0.00000000	      0.00000000	      0.00000000	     -0.00000000
      0.85765035	      0.00000000	      0.00000000	      0.00000000	     -0.00000000
      0.85795916	      0.00000000	      0.00000000	      0.00000000	     -0.00000000
      0.85826797	      0.00000000	      0.00000000	      0.00000000	     -0.00000000
      0.85857678	      0.00000000	      0.00000000	      0.00000000	     -0.00000000
      0.85888558	      0.00000000	      0.00000000	      0.00000000	     -0.00000000
      0.85916329	      0.00000000	      0.00000000	      0.00000000	     -0.00000000
      0.85944100	      0.00000000	      0.00000000	      0.00000000	     -0.00000000
      0.85971871	      0.00000000	      0.00000000	      0.00000000	     -0.00000000
      0.85999642	      0.00000000	      0.00000000	      0.00000000	     -0.00000000
      0.86027413	      0.00000000	      0.00000000	      0.00000000	     -0.00000000
      0.86055184	      0.00000000	      0.00000000	      0.00000000	     -0.00000000
      0.86082954	      0.00000000	      0.00000000	      0.00000000	     -0.00000000
      0.86110725	      0.00000000	      0.00000000	      0.00000000	     -0.00000000
      0.86138496	      0.00000000	      0.00000000	      0.00000000	     -0.00000000
      0.86166267	      0.00000000	      0.00000000	      0.00000000	     -0.00000000
      0.86194038	      0.00000000	      0.00000000	      0.00000000	     -0.00000000
      0.86221809	      0.00000000	      0.00000000	      0.00000000	     -0.00000000
      0.86249580	      0.00000000	      0.00000000	      0.00000000	     -0.00000000
      0.86277350	      0.00000000	      0.00000000	      0.00000000	     -0.00000000
      0.86305121	      0.00000000	      0.00000000	      0.00000000	     -0.00000000
      0.86332892	      0.00000000	      0.00000000	      0.00000000	     -0.00000000
      0.86360663	      0.00000000	      0.00000000	      0.00000000	     -0.00000000
      0.86388434	      0.00000000	      0.00000000	      0.00000000	     -0.00000000
      0.86416205	      0.00000000	      0.00000000	      0.00000000	     -0.00000000
      0.86443976	      0.00000000	      0.00000000	      0.00000000	     -0.00000000
      0.86471746	      0.00000000	      0.00000000	      0.00000000	     -0.00000000
      0.86499517	      0.00000000	      0.00000000	      0.00000000	     -0.00000000
      0.86527288	      0.00000000	      0.00000000	      0.00000000	     -0.00000000
      0.86555059	      0.00000000	      0.00000000	      0.00000000	     -0.00000000
      0.86582830	      0.00000000	      0.00000000	      0.00000000	     -0.00000000
      0.86610601	      0.00000000	      0.00000000	      0.00000000	     -0.00000000
      0.86638372	      0.00000000	      0.00000000	      0.00000000	     -0.00000000
      0.86666142	      0.00000000	      0.00000000	      0.00000000	     -0.00000000
      0.86693913	      0.00000000	      0.00000000	      0.00000000	     -0.00000000
      0.86721684	      0.00000000	      0.00000000	      0.00000000	     -0.00000000
      0.86749455	      0.00000000	      0.00000000	      0.00000000	     -0.00000000
      0.86777226	      0.00000000	      0.00000000	      0.00000000	     -0.00000000
      0.86804997	      0.00000000	      0.00000000	      0.00000000	     -0.00000000
      0.86832768	      0.00000000	      0.00000000	      0.00000000	     -0.00000000
      0.86860538	      0.00000000	      0.00000000	      0.00000000	     -0.00000000
      0.86888309	      0.00000000	      0.00000000	      0.00000000	     -0.00000000
      0.86916080	      0.00000000	      0.00000000	      0.00000000	     -0.00000000
      0.86943851	      0.00000000	      0.00000000	      0.00000000	     -0.00000000
      0.86971622	      0.00000000	      0.00000000	      0.00000000	     -0.00000000
      0.86999393	      0.00000000	      0.00000000	      0.00000000	     -0.00000000
      0.87027164	      0.00000000	      0.00000000	      0.00000000	     -0.00000000
      0.87054935	      0.00000000	      0.00000000	      0.00000000	     -0.00000000
      0.87082705	      0.00000000	      0.00000000	      0.00000000	     -0.00000000
      0.87110476	      0.00000000	      0.00000000	      0.00000000	     -0.00000000
      0.87138247	      0.00000000	      0.00000000	      0.00000000	     -0.00000000
      0.87166018	      0.00000000	      0.00000000	      0.00000000	     -0.00000000
      0.87193789	      0.00000000	      0.00000000	      0.00000000	     -0.00000000
      0.87221560	      0.00000000	      0.00000000	      0.00000000	     -0.00000000
      0.87249331	      0.00000000	      0.00000000	      0.00000000	     -0.00000000
      0.87277101	      0.00000000	      0.00000000	      0.00000000	     -0.00000000
      0.87304872	      0.00000000	      0.00000000	      0.00000000	     -0.00000000
      0.87332643	      0.00000000	      0.00000000	      0.00000000	     -0.00000000
      0.87360414	      0.00000000	      0.00000000	      0.00000000	     -0.00000000
      0.87388185	      0.00000000	      0.00000000	      0.00000000	     -0.00000000
      0.87415956	      0.00000000	      0.00000000	      0.00000000	     -0.00000000
      0.87443727	      0.00000000	      0.00000000	      0.00000000	     -0.00000000
      0.87471497	      0.00000000	      0.00000000	      0.00000000	     -0.00000000
      0.87499268	      0.00000000	      0.00000000	      0.00000000	     -0.00000000
      0.87527039	      0.00000000	      0.00000000	      0.00000000	     -0.00000000
      0.87554810	      0.00000000	      0.00000000	      0.00000000	     -0.00000000
      0.87582581	      0.00000000	      0.00000000	      0.00000000	     -0.00000000
      0.87610352	      0.00000000	      0.00000000	      0.00000000	     -0.00000000
      0.87638123	      0.00000000	      0.00000000	      0.00000000	     -0.00000000
      0.87665893	      0.00000000	      0.00000000	      0.00000000	     -0.00000000
      0.87693664	      0.00000000	      0.00000000	      0.00000000	     -0.00000000
      0.87721435	      0.00000000	      0.00000000	      0.00000000	     -0.00000000
      0.87749206	      0.00000000	      0.00000000	      0.00000000	     -0.00000000
      0.87776977	      0.00000000	      0.00000000	      0.00000000	     -0.00000000
      0.87804748	      0.00000000	      0.00000000	      0.00000000	     -0.00000000
      0.87832519	      0.00000000	      0.00000000	      0.00000000	     -0.00000000
      0.87860289	      0.00000000	      0.00000000	      0.00000000	     -0.00000000
      0.87888060	      0.00000000	      0.00000000	      0.00000000	     -0.00000000
      0.87915831	      0.00000000	      0.00000000	      0.00000000	     -0.00000000
      0.87943602	      0.00000000	      0.00000000	      0.00000000	     -0.00000000
      0.87971373	      0.00000000	      0.00000000	      0.00000000	     -0.00000000
      0.87999144	      0.00000000	      0.00000000	      0.00000000	     -0.00000000
      0.88026915	      0.00000000	      0.00000000	      0.00000000	     -0.00000000
      0.88054685	      0.00000000	      0.00000000	      0.00000000	     -0.00000000
      0.88082456	      0.00000000	      0.00000000	      0.00000000	     -0.00000000
      0.88110227	      0.00000000	      0.00000000	      0.00000000	     -0.00000000
      0.88137998	      0.00000000	      0.00000000	      0.00000000	     -0.00000000
      0.88165769	      0.00000000	      0.00000000	      0.00000000	     -0.00000000
      0.88190751	      0.00000000	      0.00000000	      0.00000000	     -0.00000000
      0.88215733	      0.00000000	      0.00000000	      0.00000000	     -0.00000000
      0.88240716	      0.00000000	      0.00000000	      0.00000000	     -0.00000000
      0.88265698	      0.00000000	      0.00000000	      0.00000000	     -0.00000000
      0.88290680	      0.00000000	      0.00000000	      0.00000000	     -0.00000000
      0.88315662	      0.00000000	      0.00000000	      0.00000000	     -0.00000000
      0.88340645	      0.00000000	      0.00000000	      0.00000000	     -0.00000000
      0.88365627	      0.00000000	      0.00000000	      0.00000000	     -0.00000000
      0.88390609	      0.00000000	      0.00000000	      0.00000000	     -0.00000000
      0.88415592	      0.00000000	      0.00000000	      0.00000000	     -0.00000000
      0.88440574	      0.00000000	      0.00000000	      0.00000000	     -0.00000000
      0.88465556	      0.00000000	      0.00000000	      0.00000000	     -0.00000000
      0.88490538	      0.00000000	      0.00000000	      0.00000000	     -0.00000000
      0.88515521	      0.00000000	      0.00000000	      0.00000000	     -0.00000000
      0.88540503	      0.00000000	      0.00000000	      0.00000000	     -0.00000000
      0.88565485	      0.00000000	      0.00000000	      0.00000000	     -0.00000000
      0.88590468	      0.00000000	      0.00000000	      0.00000000	     -0.00000000
      0.88615450	      0.00000000	      0.00000000	      0.00000000	     -0.00000000
      0.88640432	      0.00000000	      0.00000000	      0.00000000	     -0.00000000
      0.88665414	      0.00000000	      0.00000000	      0.00000000	     -0.00000000
      0.88690397	      0.00000000	      0.00000000	      0.00000000	     -0.00000000
      0.88715379	      0.00000000	      0.00000000	      0.00000000	     -0.00000000
      0.88740361	      0.00000000	      0.00000000	      0.00000000	     -0.00000000
      0.88765343	      0.00000000	      0.00000000	      0.00000000	     -0.00000000
      0.88790326	      0.00000000	      0.00000000	      0.00000000	     -0.00000000
      0.88815308	      0.00000000	      0.00000000	      0.00000000	     -0.00000000
      0.88840290	      0.00000000	      0.00000000	      0.00000000	     -0.00000000
      0.88865273	      0.00000000	      0.00000000	      0.00000000	     -0.00000000
      0.88890255	      0.00000000	      0.00000000	      0.00000000	     -0.00000000
      0.88915237	      0.00000000	      0.00000000	      0.00000000	     -0.00000000
      0.88940219	      0.00000000	      0.00000000	      0.00000000	     -0.00000000
      0.88965202	      0.00000000	      0.00000000	      0.00000000	     -0.00000000
      0.88990184	      0.00000000	      0.00000000	      0.00000000	     -0.00000000
      0.89015166	      0.00000000	      0.00000000	      0.00000000	     -0.00000000
      0.89040149	      0.00000000	      0.00000000	      0.00000000	     -0.00000000
      0.89065131	      0.00000000	      0.00000000	      0.00000000	     -0.00000000
      0.89090113	      0.00000000	      0.00000000	      0.00000000	     -0.00000000
      0.89115095	      0.00000000	      0.00000000	      0.00000000	     -0.00000000
      0.89140078	      0.00000000	      0.00000000	      0.00000000	     -0.00000000
      0.89165060	      0.00000000	      0.00000000	      0.00000000	     -0.00000000
      0.89190042	      0.00000000	      0.00000000	      0.00000000	     -0.00000000
      0.89215025	      0.00000000	      0.00000000	      0.00000000	     -0.00000000
      0.89240007	      0.00000000	      0.00000000	      0.00000000	     -0.00000000
      0.89264989	      0.00000000	      0.00000000	      0.00000000	     -0.00000000
      0.89289971	      0.00000000	      0.00000000	      0.00000000	     -0.00000000
      0.89314954	      0.00000000	      0.00000000	      0.00000000	     -0.00000000
      0.89339936	      0.00000000	      0.00000000	      0.00000000	     -0.00000000
      0.89364918	      0.00000000	      0.00000000	      0.00000000	     -0.00000000
      0.89389900	      0.00000000	      0.00000000	      0.00000000	     -0.00000000
      0.89414883	      0.00000000	      0.00000000	      0.00000000	     -0.00000000
      0.89439865	      0.00000000	      0.00000000	      0.00000000	     -0.00000000
      0.89464847	      0.00000000	      0.00000000	      0.00000000	     -0.00000000
      0.89489830	      0.00000000	      0.00000000	      0.00000000	     -0.00000000
      0.89514812	      0.00000000	      0.00000000	      0.00000000	     -0.00000000
      0.89539794	      0.00000000	      0.00000000	      0.00000000	     -0.00000000
      0.89564776	      0.00000000	      0.00000000	      0.00000000	     -0.00000000
      0.89589759	      0.00000000	      0.00000000	      0.00000000	     -0.00000000
      0.89614741	      0.00000000	      0.00000000	      0.00000000	     -0.00000000
      0.89639723	      0.00000000	      0.00000000	      0.00000000	     -0.00000000
      0.89664706	      0.00000000	      0.00000000	      0.00000000	     -0.00000000
      0.89689688	      0.00000000	      0.00000000	      0.00000000	     -0.00000000
      0.89714670	      0.00000000	      0.00000000	      0.00000000	     -0.00000000
      0.89739652	      0.00000000	      0.00000000	      0.00000000	     -0.00000000
      0.89764635	      0.00000000	      0.00000000	      0.00000000	     -0.00000000
      0.89789617	      0.00000000	      0.00000000	      0.00000000	     -0.00000000
      0.89814599	      0.00000000	      0.00000000	      0.00000000	     -0.00000000
      0.89839581	      0.00000000	      0.00000000	      0.00000000	     -0.00000000
      0.89864564	      0.00000000	      0.00000000	      0.00000000	     -0.00000000
      0.89889546	      0.00000000	      0.00000000	      0.00000000	     -0.00000000
      0.89914528	      0.00000000	      0.00000000	      0.00000000	     -0.00000000
      0.89939511	      0.00000000	      0.00000000	      0.00000000	     -0.00000000
      0.89964493	      0.00000000	      0.00000000	      0.00000000	     -0.00000000
      0.89989475	      0.00000000	      0.00000000	      0.00000000	     -0.00000000
      0.90014457	      0.00000000	      0.00000000	      0.00000000	     -0.00000000
      0.90039440	      0.00000000	      0.00000000	      0.00000000	     -0.00000000
      0.90064422	      0.00000000	      0.00000000	      0.00000000	     -0.00000000
      0.90089404	      0.00000000	      0.00000000	      0.00000000	     -0.00000000
      0.90114387	      0.00000000	      0.00000000	      0.00000000	     -0.00000000
      0.90139369	      0.00000000	      0.00000000	      0.00000000	     -0.00000000
      0.90164351	      0.00000000	      0.00000000	      0.00000000	     -0.00000000
      0.90189333	      0.00000000	      0.00000000	      0.00000000	     -0.00000000
      0.90214316	      0.00000000	      0.00000000	      0.00000000	     -0.00000000
      0.90239298	      0.00000000	      0.00000000	      0.00000000	     -0.00000000
      0.90264280	      0.00000000	      0.00000000	      0.00000000	     -0.00000000
      0.90289262	      0.00000000	      0.00000000	      0.00000000	     -0.00000000
      0.90314245	      0.00000000	      0.00000000	      0.00000000	     -0.00000000
      0.90339227	      0.00000000	      0.00000000	      0.00000000	     -0.00000000
      0.90364209	      0.00000000	      0.00000000	      0.00000000	     -0.00000000
      0.90389192	      0.00000000	      0.00000000	      0.00000000	     -0.00000000
      0.90414174	      0.00000000	      0.00000000	      0.00000000	     -0.00000000
      0.90439156	      0.00000000	      0.00000000	      0.00000000	     -0.00000000
      0.90464138	      0.00000000	      0.00000000	      0.00000000	     -0.00000000
      0.90489121	      0.00000000	      0.00000000	      0.00000000	     -0.00000000
      0.90514103	      0.00000000	      0.00000000	      0.00000000	     -0.00000000
      0.90536584	      0.00000000	      0.00000000	      0.00000000	     -0.00000000
      0.90559064	      0.00000000	      0.00000000	      0.00000000	     -0.00000000
      0.90581545	      0.00000000	      0.00000000	      0.00000000	     -0.00000000
      0.90604026	      0.00000000	      0.00000000	      0.00000000	     -0.00000000
      0.90626506	      0.00000000	      0.00000000	      0.00000000	     -0.00000000
      0.90648987	      0.00000000	      0.00000000	      0.00000000	     -0.00000000
      0.90671468	      0.00000000	      0.00000000	      0.00000000	     -0.00000000
      0.90693948	      0.00000000	      0.00000000	      0.00000000	     -0.00000000
      0.90716429	      0.00000000	      0.00000000	      0.00000000	     -0.00000000
      0.90738909	      0.00000000	      0.00000000	      0.00000000	     -0.00000000
      0.90761390	      0.00000000	      0.00000000	      0.00000000	     -0.00000000
      0.90783871	      0.00000000	      0.00000000	      0.00000000	     -0.00000000
      0.90806351	      0.00000000	      0.00000000	      0.00000000	     -0.00000000
      0.90828832	      0.00000000	      0.00000000	      0.00000000	     -0.00000000
      0.90851313	      0.00000000	      0.00000000	      0.00000000	     -0.00000000
      0.90873793	      0.00000000	      0.00000000	      0.00000000	     -0.00000000
      0.90896274	      0.00000000	      0.00000000	      0.00000000	     -0.00000000
      0.90918755	      0.00000000	      0.00000000	      0.00000000	     -0.00000000
      0.90941235	      0.00000000	      0.00000000	      0.00000000	     -0.00000000
      0.90963716	      0.00000000	      0.00000000	      0.00000000	     -0.00000000
      0.90986197	      0.00000000	      0.00000000	      0.00000000	     -0.00000000
      0.91008677	      0.00000000	      0.00000000	      0.00000000	     -0.00000000
      0.91031158	      0.00000000	      0.00000000	      0.00000000	     -0.00000000
      0.91053639	      0.00000000	      0.00000000	      0.00000000	     -0.00000000
      0.91076119	      0.00000000	      0.00000000	      0.00000000	     -0.00000000
      0.91098600	      0.00000000	      0.00000000	      0.00000000	     -0.00000000
      0.91121081	      0.00000000	      0.00000000	      0.00000000	     -0.00000000
      0.91143561	      0.00000000	      0.00000000	      0.00000000	     -0.00000000
      0.91166042	      0.00000000	      0.00000000	      0.00000000	     -0.00000000
      0.91188523	      0.00000000	      0.00000000	      0.00000000	     -0.00000000
      0.91211003	      0.00000000	      0.00000000	      0.00000000	     -0.00000000
      0.91233484	      0.00000000	      0.00000000	      0.00000000	     -0.00000000
      0.91255964	      0.00000000	      0.00000000	      0.00000000	     -0.00000000
      0.91278445	      0.00000000	      0.00000000	      0.00000000	     -0.00000000
      0.91300926	      0.00000000	      0.00000000	      0.00000000	     -0.00000000
      0.91323406	      0.00000000	      0.00000000	      0.00000000	     -0.00000000
      0.91345887	      0.00000000	      0.00000000	      0.00000000	     -0.00000000
      0.91368368	      0.00000000	      0.00000000	      0.00000000	     -0.00000000
      0.91390848	      0.00000000	      0.00000000	      0.00000000	     -0.00000000
      0.91413329	      0.00000000	      0.00000000	      0.00000000	     -0.00000000
      0.91435810	      0.00000000	      0.00000000	      0.00000000	     -0.00000000
      0.91458290	      0.00000000	      0.00000000	      0.00000000	     -0.00000000
      0.91480771	      0.00000000	      0.00000000	      0.00000000	     -0.00000000
      0.91503252	      0.00000000	      0.00000000	      0.00000000	     -0.00000000
      0.91525732	      0.00000000	      0.00000000	      0.00000000	     -0.00000000
      0.91548213	      0.00000000	      0.00000000	      0.00000000	     -0.00000000
      0.91570694	      0.00000000	      0.00000000	      0.00000000	     -0.00000000
      0.91593174	      0.00000000	      0.00000000	      0.00000000	     -0.00000000
      0.91615655	      0.00000000	      0.00000000	      0.00000000	     -0.00000000
      0.91638136	      0.00000000	      0.00000000	      0.00000000	     -0.00000000
      0.91660616	      0.00000000	      0.00000000	      0.00000000	     -0.00000000
      0.91683097	      0.00000000	      0.00000000	      0.00000000	     -0.00000000
      0.91705578	      0.00000000	      0.00000000	      0.00000000	     -0.00000000
      0.91728058	      0.00000000	      0.00000000	      0.00000000	     -0.00000000
      0.91750539	      0.00000000	      0.00000000	      0.00000000	     -0.00000000
      0.91773019	      0.00000000	      0.00000000	      0.00000000	     -0.00000000
      0.91795500	      0.00000000	      0.00000000	      0.00000000	     -0.00000000
      0.91817981	      0.00000000	      0.00000000	      0.00000000	     -0.00000000
      0.91840461	      0.00000000	      0.00000000	      0.00000000	     -0.00000000
      0.91862942	      0.00000000	      0.00000000	      0.00000000	     -0.00000000
      0.91885423	      0.00000000	      0.00000000	      0.00000000	     -0.00000000
      0.91907903	      0.00000000	      0.00000000	      0.00000000	     -0.00000000
      0.91930384	      0.00000000	      0.00000000	      0.00000000	     -0.00000000
      0.91952865	      0.00000000	      0.00000000	      0.00000000	     -0.00000000
      0.91975345	      0.00000000	      0.00000000	      0.00000000	     -0.00000000
      0.91997826	      0.00000000	      0.00000000	      0.00000000	     -0.00000000
      0.92020307	      0.00000000	      0.00000000	      0.00000000	     -0.00000000
      0.92042787	      0.00000000	      0.00000000	      0.00000000	     -0.00000000
      0.92065268	      0.00000000	      0.00000000	      0.00000000	     -0.00000000
      0.92087749	      0.00000000	      0.00000000	      0.00000000	     -0.00000000
      0.92110229	      0.00000000	      0.00000000	      0.00000000	     -0.00000000
      0.92132710	      0.00000000	      0.00000000	      0.00000000	     -0.00000000
      0.92155191	      0.00000000	      0.00000000	      0.00000000	     -0.00000000
      0.92177671	      0.00000000	      0.00000000	      0.00000000	     -0.00000000
      0.92200152	      0.00000000	      0.00000000	      0.00000000	     -0.00000000
      0.92222633	      0.00000000	      0.00000000	      0.00000000	     -0.00000000
      0.92245113	      0.00000000	      0.00000000	      0.00000000	     -0.00000000
      0.92267594	      0.00000000	      0.00000000	      0.00000000	     -0.00000000
      0.92290074	      0.00000000	      0.00000000	      0.00000000	     -0.00000000
      0.92312555	      0.00000000	      0.00000000	      0.00000000	     -0.00000000
      0.92335036	      0.00000000	      0.00000000	      0.00000000	     -0.00000000
      0.92357516	      0.00000000	      0.00000000	      0.00000000	     -0.00000000
      0.92377745	      0.00000000	      0.00000000	      0.00000000	     -0.00000000
      0.92397973	      0.00000000	      0.00000000	      0.00000000	     -0.00000000
      0.92418201	      0.00000000	      0.00000000	      0.00000000	     -0.00000000
      0.92438429	      0.00000000	      0.00000000	      0.00000000	     -0.00000000
      0.92458657	      0.00000000	      0.00000000	      0.00000000	     -0.00000000
      0.92478885	      0.00000000	      0.00000000	      0.00000000	     -0.00000000
      0.92499113	      0.00000000	      0.00000000	      0.00000000	     -0.00000000
      0.92519341	      0.00000000	      0.00000000	      0.00000000	     -0.00000000
      0.92539569	      0.00000000	      0.00000000	      0.00000000	     -0.00000000
      0.92559797	      0.00000000	      0.00000000	      0.00000000	     -0.00000000
      0.92580025	      0.00000000	      0.00000000	      0.00000000	     -0.00000000
      0.92600253	      0.00000000	      0.00000000	      0.00000000	     -0.00000000
      0.92620482	      0.00000000	      0.00000000	      0.00000000	     -0.00000000
      0.92640710	      0.00000000	      0.00000000	      0.00000000	     -0.00000000
      0.92660938	      0.00000000	      0.00000000	      0.00000000	     -0.00000000
      0.92681166	      0.00000000	      0.00000000	      0.00000000	     -0.00000000
      0.92701394	      0.00000000	      0.00000000	      0.00000000	     -0.00000000
      0.92721622	      0.00000000	      0.00000000	      0.00000000	     -0.00000000
      0.92741850	      0.00000000	      0.00000000	      0.00000000	     -0.00000000
      0.92762078	      0.00000000	      0.00000000	      0.00000000	     -0.00000000
      0.92782306	      0.00000000	      0.00000000	      0.00000000	     -0.00000000
      0.92802534	      0.00000000	      0.00000000	      0.00000000	     -0.00000000
      0.92822762	      0.00000000	      0.00000000	      0.00000000	     -0.00000000
      0.92842991	      0.00000000	      0.00000000	      0.00000000	     -0.00000000
      0.92863219	      0.00000000	      0.00000000	      0.00000000	     -0.00000000
      0.92883447	      0.00000000	      0.00000000	      0.00000000	     -0.00000000
      0.92903675	      0.00000000	      0.00000000	      0.00000000	     -0.00000000
      0.92923903	      0.00000000	      0.00000000	      0.00000000	     -0.00000000
      0.92944131	      0.00000000	      0.00000000	      0.00000000	     -0.00000000
      0.92964359	      0.00000000	      0.00000000	      0.00000000	     -0.00000000
      0.92984587	      0.00000000	      0.00000000	      0.00000000	     -0.00000000
      0.93004815	      0.00000000	      0.00000000	      0.00000000	     -0.00000000
      0.93025043	      0.00000000	      0.00000000	      0.00000000	     -0.00000000
      0.93045271	      0.00000000	      0.00000000	      0.00000000	     -0.00000000
      0.93065499	      0.00000000	      0.00000000	      0.00000000	     -0.00000000
      0.93085728	      0.00000000	      0.00000000	      0.00000000	     -0.00000000
      0.93105956	      0.00000000	      0.00000000	      0.00000000	     -0.00000000
      0.93126184	      0.00000000	      0.00000000	      0.00000000	     -0.00000000
      0.93146412	      0.00000000	      0.00000000	      0.00000000	     -0.00000000
      0.93166640	      0.00000000	      0.00000000	      0.00000000	     -0.00000000
      0.93186868	      0.00000000	      0.00000000	      0.00000000	     -0.00000000
      0.93207096	      0.00000000	      0.00000000	      0.00000000	     -0.00000000
      0.93227324	      0.00000000	      0.00000000	      0.00000000	     -0.00000000
      0.93247552	      0.00000000	      0.00000000	      0.00000000	     -0.00000000
      0.93267780	      0.00000000	      0.00000000	      0.00000000	     -0.00000000
      0.93288008	      0.00000000	      0.00000000	      0.00000000	     -0.00000000
      0.93308237	      0.00000000	      0.00000000	      0.00000000	     -0.00000000
      0.93328465	      0.00000000	      0.00000000	      0.00000000	     -0.00000000
      0.93348693	      0.00000000	      0.00000000	      0.00000000	     -0.00000000
      0.93368921	      0.00000000	      0.00000000	      0.00000000	     -0.00000000
      0.93389149	      0.00000000	      0.00000000	      0.00000000	     -0.00000000
      0.93409377	      0.00000000	      0.00000000	      0.00000000	     -0.00000000
      0.93429605	      0.00000000	      0.00000000	      0.00000000	     -0.00000000
      0.93449833	      0.00000000	      0.00000000	      0.00000000	     -0.00000000
      0.93470061	      0.00000000	      0.00000000	      0.00000000	     -0.00000000
      0.93488209	      0.00000000	      0.00000000	      0.00000000	     -0.00000000
      0.93506357	      0.00000000	      0.00000000	      0.00000000	     -0.00000000
      0.93524504	      0.00000000	      0.00000000	      0.00000000	     -0.00000000
      0.93542652	      0.00000000	      0.00000000	      0.00000000	     -0.00000000
      0.93560800	      0.00000000	      0.00000000	      0.00000000	     -0.00000000
      0.93578947	      0.00000000	      0.00000000	      0.00000000	     -0.00000000
      0.93597095	      0.00000000	      0.00000000	      0.00000000	     -0.00000000
      0.93615243	      0.00000000	      0.00000000	      0.00000000	     -0.00000000
      0.93633391	      0.00000000	      0.00000000	      0.00000000	     -0.00000000
      0.93651538	      0.00000000	      0.00000000	      0.00000000	     -0.00000000
      0.93669686	      0.00000000	      0.00000000	      0.00000000	     -0.00000000
      0.93687834	      0.00000000	      0.00000000	      0.00000000	     -0.00000000
      0.93705981	      0.00000000	      0.00000000	      0.00000000	     -0.00000000
      0.93724129	      0.00000000	      0.00000000	      0.00000000	     -0.00000000
      0.93742277	      0.00000000	      0.00000000	      0.00000000	     -0.00000000
      0.93760425	      0.00000000	      0.00000000	      0.00000000	     -0.00000000
      0.93778572	      0.00000000	      0.00000000	      0.00000000	     -0.00000000
      0.93796720	      0.00000000	      0.00000000	      0.00000000	     -0.00000000
      0.93814868	      0.00000000	      0.00000000	      0.00000000	     -0.00000000
      0.93833015	      0.00000000	      0.00000000	      0.00000000	     -0.00000000
      0.93851163	      0.00000000	      0.00000000	      0.00000000	     -0.00000000
      0.93869311	      0.00000000	      0.00000000	      0.00000000	     -0.00000000
      0.93887459	      0.00000000	      0.00000000	      0.00000000	     -0.00000000
      0.93905606	      0.00000000	      0.00000000	      0.00000000	     -0.00000000
      0.93923754	      0.00000000	      0.00000000	      0.00000000	     -0.00000000
      0.93941902	      0.00000000	      0.00000000	      0.00000000	     -0.00000000
      0.93960049	      0.00000000	      0.00000000	      0.00000000	     -0.00000000
      0.93978197	      0.00000000	      0.00000000	      0.00000000	     -0.00000000
      0.93996345	      0.00000000	      0.00000000	      0.00000000	     -0.00000000
      0.94014493	      0.00000000	      0.00000000	      0.00000000	     -0.00000000
      0.94030818	      0.00000000	      0.00000000	      0.00000000	     -0.00000000
      0.94047144	      0.00000000	      0.00000000	      0.00000000	     -0.00000000
      0.94063470	      0.00000000	      0.00000000	      0.00000000	     -0.00000000
      0.94079796	      0.00000000	      0.00000000	      0.00000000	     -0.00000000
      0.94096122	      0.00000000	      0.00000000	      0.00000000	     -0.00000000
      0.94112448	      0.00000000	      0.00000000	      0.00000000	     -0.00000000
      0.94128774	      0.00000000	      0.00000000	      0.00000000	     -0.00000000
      0.94145100	      0.00000000	      0.00000000	      0.00000000	     -0.00000000
      0.94161426	      0.00000000	      0.00000000	      0.00000000	     -0.00000000
      0.94177752	      0.00000000	      0.00000000	      0.00000000	     -0.00000000
      0.94194078	      0.00000000	      0.00000000	      0.00000000	     -0.00000000
      0.94210404	      0.00000000	      0.00000000	      0.00000000	     -0.00000000
      0.94226730	      0.00000000	      0.00000000	      0.00000000	     -0.00000000
      0.94243056	      0.00000000	      0.00000000	      0.00000000	     -0.00000000
      0.94259382	      0.00000000	      0.00000000	      0.00000000	     -0.00000000
      0.94275708	      0.00000000	      0.00000000	      0.00000000	     -0.00000000
      0.94292034	      0.00000000	      0.00000000	      0.00000000	     -0.00000000
      0.94308360	      0.00000000	      0.00000000	      0.00000000	     -0.00000000
      0.94324686	      0.00000000	      0.00000000	      0.00000000	     -0.00000000
      0.94341012	      0.00000000	      0.00000000	      0.00000000	     -0.00000000
      0.94355596	      0.00000000	      0.00000000	      0.00000000	     -0.00000000
      0.94370179	      0.00000000	      0.00000000	      0.00000000	     -0.00000000
      0.94384763	      0.00000000	      0.00000000	      0.00000000	     -0.00000000
      0.94399347	      0.00000000	      0.00000000	      0.00000000	     -0.00000000
      0.94413930	      0.00000000	      0.00000000	      0.00000000	     -0.00000000
      0.94428514	      0.00000000	      0.00000000	      0.00000000	     -0.00000000
      0.94443098	      0.00000000	      0.00000000	      0.00000000	     -0.00000000
      0.94457682	      0.00000000	      0.00000000	      0.00000000	     -0.00000000
      0.94472265	      0.00000000	      0.00000000	      0.00000000	     -0.00000000
      0.94486849	      0.00000000	      0.00000000	      0.00000000	     -0.00000000
      0.94501433	      0.00000000	      0.00000000	      0.00000000	     -0.00000000
      0.94516016	      0.00000000	      0.00000000	      0.00000000	     -0.00000000
      0.94530600	      0.00000000	      0.00000000	      0.00000000	     -0.00000000
      0.94545184	      0.00000000	      0.00000000	      0.00000000	     -0.00000000
      0.94559767	      0.00000000	      0.00000000	      0.00000000	     -0.00000000
      0.94574351	      0.00000000	      0.00000000	      0.00000000	     -0.00000000
      0.94587386	      0.00000000	      0.00000000	      0.00000000	     -0.00000000
      0.94600420	      0.00000000	      0.00000000	      0.00000000	     -0.00000000
      0.94613455	      0.00000000	      0.00000000	      0.00000000	     -0.00000000
      0.94626490	      0.00000000	      0.00000000	      0.00000000	     -0.00000000
      0.94639524	      0.00000000	      0.00000000	      0.00000000	     -0.00000000
      0.94652559	      0.00000000	      0.00000000	      0.00000000	     -0.00000000
      0.94665594	      0.00000000	      0.00000000	      0.00000000	     -0.00000000
      0.94678628	      0.00000000	      0.00000000	      0.00000000	     -0.00000000
      0.94691663	      0.00000000	      0.00000000	      0.00000000	     -0.00000000
      0.94704698	      0.00000000	      0.00000000	      0.00000000	     -0.00000000
      0.94717732	      0.00000000	      0.00000000	      0.00000000	     -0.00000000
      0.94730767	      0.00000000	      0.00000000	      0.00000000	     -0.00000000
      0.94743802	      0.00000000	      0.00000000	      0.00000000	     -0.00000000
      0.94756836	      0.00000000	      0.00000000	      0.00000000	     -0.00000000
      0.94769871	      0.00000000	      0.00000000	      0.00000000	     -0.00000000
      0.94782905	      0.00000000	      0.00000000	      0.00000000	     -0.00000000
      0.94794564	      0.00000000	      0.00000000	      0.00000000	     -0.00000000
      0.94806222	      0.00000000	      0.00000000	      0.00000000	     -0.00000000
      0.94817880	      0.00000000	      0.00000000	      0.00000000	     -0.00000000
      0.94829539	      0.00000000	      0.00000000	      0.00000000	     -0.00000000
      0.94841197	      0.00000000	      0.00000000	      0.00000000	     -0.00000000
      0.94852856	      0.00000000	      0.00000000	      0.00000000	     -0.00000000
      0.94864514	      0.00000000	      0.00000000	      0.00000000	     -0.00000000
      0.94876172	      0.00000000	      0.00000000	      0.00000000	     -0.00000000
      0.94887831	      0.00000000	      0.00000000	      0.00000000	     -0.00000000
      0.94899489	      0.00000000	      0.00000000	      0.00000000	     -0.00000000
      0.94911147	      0.00000000	      0.00000000	      0.00000000	     -0.00000000
      0.94922806	      0.00000000	      0.00000000	      0.00000000	     -0.00000000
      0.94934464	      0.00000000	      0.00000000	      0.00000000	     -0.00000000
      0.94946122	      0.00000000	      0.00000000	      0.00000000	     -0.00000000
      0.94957781	      0.00000000	      0.00000000	      0.00000000	     -0.00000000
      0.94969439	      0.00000000	      0.00000000	      0.00000000	     -0.00000000
      0.94981097	      0.00000000	      0.00000000	      0.00000000	     -0.00000000
      0.94992756	      0.00000000	      0.00000000	      0.00000000	     -0.00000000
      0.95004414	      0.00000000	      0.00000000	      0.00000000	     -0.00000000
      0.95016072	      0.00000000	      0.00000000	      0.00000000	     -0.00000000
      0.95024780	      0.00000000	      0.00000000	      0.00000000	     -0.00000000
      0.95033488	      0.00000000	      0.00000000	      0.00000000	     -0.00000000
      0.95044326	      0.00000000	      0.00000000	      0.00000000	     -0.00000000
      0.95055165	      0.00000000	      0.00000000	      0.00000000	     -0.00000000
      0.95066003	      0.00000000	      0.00000000	      0.00000000	     -0.00000000
      0.95076842	      0.00000000	      0.00000000	      0.00000000	     -0.00000000
      0.95087681	      0.00000000	      0.00000000	      0.00000000	     -0.00000000
      0.95098519	      0.00000000	      0.00000000	      0.00000000	     -0.00000000
      0.95109358	      0.00000000	      0.00000000	      0.00000000	     -0.00000000
      0.95120196	      0.00000000	      0.00000000	      0.00000000	     -0.00000000
      0.95131035	      0.00000000	      0.00000000	      0.00000000	     -0.00000000
      0.95141874	      0.00000000	      0.00000000	      0.00000000	     -0.00000000
      0.95152712	      0.00000000	      0.00000000	      0.00000000	     -0.00000000
      0.95163551	      0.00000000	      0.00000000	      0.00000000	     -0.00000000
      0.95174389	      0.00000000	      0.00000000	      0.00000000	     -0.00000000
      0.95185228	      0.00000000	      0.00000000	      0.00000000	     -0.00000000
      0.95196066	      0.00000000	      0.00000000	      0.00000000	     -0.00000000
      0.95206905	      0.00000000	      0.00000000	      0.00000000	     -0.00000000
      0.95217744	      0.00000000	      0.00000000	      0.00000000	     -0.00000000
      0.95228582	      0.00000000	      0.00000000	      0.00000000	     -0.00000000
      0.95239421	      0.00000000	      0.00000000	      0.00000000	     -0.00000000
      0.95250259	      0.00000000	      0.00000000	      0.00000000	     -0.00000000
      0.95261098	      0.00000000	      0.00000000	      0.00000000	     -0.00000000
      0.95271936	      0.00000000	      0.00000000	      0.00000000	     -0.00000000
      0.95282775	      0.00000000	      0.00000000	      0.00000000	     -0.00000000
      0.95293614	      0.00000000	      0.00000000	      0.00000000	     -0.00000000
      0.95304452	      0.00000000	      0.00000000	      0.00000000	     -0.00000000
      0.95315291	      0.00000000	      0.00000000	      0.00000000	     -0.00000000
      0.95326129	      0.00000000	      0.00000000	      0.00000000	     -0.00000000
      0.95336968	      0.00000000	      0.00000000	      0.00000000	     -0.00000000
      0.95347807	      0.00000000	      0.00000000	      0.00000000	     -0.00000000
      0.95358645	      0.00000000	      0.00000000	      0.00000000	     -0.00000000
      0.95369484	      0.00000000	      0.00000000	      0.00000000	     -0.00000000
      0.95380322	      0.00000000	      0.00000000	      0.00000000	     -0.00000000
      0.95391161	      0.00000000	      0.00000000	      0.00000000	     -0.00000000
      0.95401999	      0.00000000	      0.00000000	      0.00000000	     -0.00000000
      0.95412838	      0.00000000	      0.00000000	      0.00000000	     -0.00000000
      0.95423677	      0.00000000	      0.00000000	      0.00000000	     -0.00000000
      0.95434515	      0.00000000	      0.00000000	      0.00000000	     -0.00000000
      0.95445354	      0.00000000	      0.00000000	      0.00000000	     -0.00000000
      0.95456192	      0.00000000	      0.00000000	      0.00000000	     -0.00000000
      0.95463114	      0.00000000	      0.00000000	      0.00000000	     -0.00000000
      0.95470035	      0.00000000	      0.00000000	      0.00000000	     -0.00000000
      0.95504642	      0.00000000	      0.00000000	      0.00000000	     -0.00000000
      0.95625245	      0.00000000	      0.00000000	      0.00000000	     -0.00000000
      0.95745848	      0.00000000	      0.00000000	      0.00000000	     -0.00000000
      0.95866452	      0.00000000	      0.00000000	      0.00000000	     -0.00000000
      0.96000372	      0.00000000	      0.00000000	      0.00000000	     -0.00000000
      0.96134292	      0.00000000	      0.00000000	      0.00000000	     -0.00000000
      0.96251120	      0.00000000	      0.00000000	      0.00000000	     -0.00000000
      0.96367948	      0.00000000	      0.00000000	      0.00000000	     -0.00000000
      0.96484775	      0.00000000	      0.00000000	      0.00000000	     -0.00000000
      0.96601603	      0.00000000	      0.00000000	      0.00000000	     -0.00000000
      0.96718430	      0.00000000	      0.00000000	      0.00000000	     -0.00000000
      0.96835258	      0.00000000	      0.00000000	      0.00000000	     -0.00000000
      0.96977663	      0.00000000	      0.00000000	      0.00000000	     -0.00000000
      0.96991904	      0.00000000	      0.00000000	      0.00000000	     -0.00000000
      0.96999024	      0.00000000	      0.00000000	      0.00000000	     -0.00000000
      0.97034625	      0.00000000	      0.00000000	      0.00000000	     -0.00000000
      0.97036554	      0.00000000	      0.00000000	      0.00000000	     -0.00000000
      0.97046200	      0.00000000	      0.00000000	      0.00000000	     -0.00000000
      0.97047200	      0.00000000	      0.00000000	      0.00000000	     -0.00000000
      0.97048200	      0.00000000	      0.00000000	      0.00000000	     -0.00000000
      0.97049200	      0.00000000	      0.00000000	      0.00000000	     -0.00000000
      0.97050200	      0.00000000	      0.00000000	      0.00000000	     -0.00000000
      0.97051200	      0.00000000	      0.00000000	      0.00000000	     -0.00000000
      0.97052200	      0.00000000	      0.00000000	      0.00000000	     -0.00000000
      0.97053200	      0.00000000	      0.00000000	      0.00000000	     -0.00000000
      0.97054200	      0.00000000	      0.00000000	      0.00000000	     -0.00000000
      0.97055200	      0.00000000	      0.00000000	      0.00000000	     -0.00000000
      0.97056200	      0.00000000	      0.00000000	      0.00000000	     -0.00000000
      0.97057200	      0.00000000	      0.00000000	      0.00000000	     -0.00000000
      0.97058200	      0.00000000	      0.00000000	      0.00000000	     -0.00000000
      0.97059200	      0.00000000	      0.00000000	      0.00000000	     -0.00000000
      0.97060200	      0.00000000	      0.00000000	      0.00000000	     -0.00000000
      0.97061200	      0.00000000	      0.00000000	      0.00000000	     -0.00000000
      0.97062200	      0.00000000	      0.00000000	      0.00000000	     -0.00000000
      0.97063445	      0.00000000	      0.00000000	      0.00000000	     -0.00000000
      0.97064445	      0.00000000	      0.00000000	      0.00000000	     -0.00000000
      0.97065445	      0.00000000	      0.00000000	      0.00000000	     -0.00000000
      0.97066445	      0.00000000	      0.00000000	      0.00000000	     -0.00000000
      0.97067445	      0.00000000	      0.00000000	      0.00000000	     -0.00000000
      0.97068445	      0.00000000	      0.00000000	      0.00000000	     -0.00000000
      0.97069445	      0.00000000	      0.00000000	      0.00000000	     -0.00000000
      0.97070445	      0.00000000	      0.00000000	      0.00000000	     -0.00000000
      0.97071445	      0.00000000	      0.00000000	      0.00000000	     -0.00000000
      0.97072445	      0.00000000	      0.00000000	      0.00000000	     -0.00000000
      0.97073445	      0.00000000	      0.00000000	      0.00000000	     -0.00000000
      0.97074445	      0.00000000	      0.00000000	      0.00000000	     -0.00000000
      0.97075445	      0.00000000	      0.00000000	      0.00000000	     -0.00000000
      0.97076445	      0.00000000	      0.00000000	      0.00000000	     -0.00000000
      0.97077445	      0.00000000	      0.00000000	      0.00000000	     -0.00000000
      0.97078445	      0.00000000	      0.00000000	      0.00000000	     -0.00000000
      0.97079445	      0.00000000	      0.00000000	      0.00000000	     -0.00000000
      0.97080445	      0.00000000	      0.00000000	      0.00000000	     -0.00000000
      0.97081664	      0.00000000	      0.00000000	      0.00000000	     -0.00000000
      0.97082883	      0.00000000	      0.00000000	      0.00000000	     -0.00000000
      0.97084346	      0.00000000	      0.00000000	      0.00000000	     -0.00000000
      0.97086106	      0.00000000	      0.00000000	      0.00000000	     -0.00000000
      0.97087866	      0.00000000	      0.00000000	      0.00000000	     -0.00000000
      0.97089420	      0.00000000	      0.00000000	      0.00000000	     -0.00000000
      0.97090974	      0.00000000	      0.00000000	      0.00000000	     -0.00000000
      0.97092528	      0.00000000	      0.00000000	      0.00000000	     -0.00000000
      0.97094083	      0.00000000	      0.00000000	      0.00000000	     -0.00000000
      0.97095637	      0.00000000	      0.00000000	      0.00000000	     -0.00000000
      0.97097191	      0.00000000	      0.00000000	      0.00000000	     -0.00000000
      0.97098745	      0.00000000	      0.00000000	      0.00000000	     -0.00000000
      0.97100299	      0.00000000	      0.00000000	      0.00000000	     -0.00000000
      0.97101853	      0.00000000	      0.00000000	      0.00000000	     -0.00000000
      0.97103408	      0.00000000	      0.00000000	      0.00000000	     -0.00000000
      0.97104962	      0.00000000	      0.00000000	      0.00000000	     -0.00000000
      0.97106516	      0.00000000	      0.00000000	      0.00000000	     -0.00000000
      0.97108070	      0.00000000	      0.00000000	      0.00000000	     -0.00000000
      0.97109624	      0.00000000	      0.00000000	      0.00000000	     -0.00000000
      0.97111178	      0.00000000	      0.00000000	      0.00000000	     -0.00000000
      0.97112732	      0.00000000	      0.00000000	      0.00000000	     -0.00000000
      0.97114287	      0.00000000	      0.00000000	      0.00000000	     -0.00000000
      0.97115841	      0.00000000	      0.00000000	      0.00000000	     -0.00000000
      0.97117395	      0.00000000	      0.00000000	      0.00000000	     -0.00000000
      0.97118949	      0.00000000	      0.00000000	      0.00000000	     -0.00000000
      0.97120503	      0.00000000	      0.00000000	      0.00000000	     -0.00000000
      0.97122057	      0.00000000	      0.00000000	      0.00000000	     -0.00000000
      0.97123612	      0.00000000	      0.00000000	      0.00000000	     -0.00000000
      0.97125166	      0.00000000	      0.00000000	      0.00000000	     -0.00000000
      0.97126720	      0.00000000	      0.00000000	      0.00000000	     -0.00000000
      0.97128274	      0.00000000	      0.00000000	      0.00000000	     -0.00000000
      0.97129828	      0.00000000	      0.00000000	      0.00000000	     -0.00000000
      0.97131382	      0.00000000	      0.00000000	      0.00000000	     -0.00000000
      0.97132936	      0.00000000	      0.00000000	      0.00000000	     -0.00000000
      0.97134491	      0.00000000	      0.00000000	      0.00000000	     -0.00000000
      0.97136378	      0.00000000	      0.00000000	      0.00000000	     -0.00000000
      0.97138265	      0.00000000	      0.00000000	      0.00000000	     -0.00000000
      0.97140152	      0.00000000	      0.00000000	      0.00000000	     -0.00000000
      0.97142039	      0.00000000	      0.00000000	      0.00000000	     -0.00000000
      0.97143926	      0.00000000	      0.00000000	      0.00000000	     -0.00000000
      0.97145813	      0.00000000	      0.00000000	      0.00000000	     -0.00000000
      0.97147700	      0.00000000	      0.00000000	      0.00000000	     -0.00000000
      0.97150035	      0.00000000	      0.00000000	      0.00000000	     -0.00000000
      0.97152370	      0.00000000	      0.00000000	      0.00000000	     -0.00000000
      0.97154705	      0.00000000	      0.00000000	      0.00000000	     -0.00000000
      0.97157040	      0.00000000	      0.00000000	      0.00000000	     -0.00000000
      0.97159868	      0.00000000	      0.00000000	      0.00000000	     -0.00000000
      0.97162696	      0.00000000	      0.00000000	      0.00000000	     -0.00000000
      0.97165524	      0.00000000	      0.00000000	      0.00000000	     -0.00000000
      0.97168352	      0.00000000	      0.00000000	      0.00000000	     -0.00000000
      0.97171795	      0.00000000	      0.00000000	      0.00000000	     -0.00000000
      0.97175239	      0.00000000	      0.00000000	      0.00000000	     -0.00000000
      0.97178682	      0.00000000	      0.00000000	      0.00000000	     -0.00000000
      0.97182125	      0.00000000	      0.00000000	      0.00000000	     -0.00000000
      0.97186361	      0.00000000	      0.00000000	      0.00000000	     -0.00000000
      0.97190597	      0.00000000	      0.00000000	      0.00000000	     -0.00000000
      0.97194833	      0.00000000	      0.00000000	      0.00000000	     -0.00000000
      0.97199069	      0.00000000	      0.00000000	      0.00000000	     -0.00000000
      0.97204442	      0.00000000	      0.00000000	      0.00000000	     -0.00000000
      0.97209815	      0.00000000	      0.00000000	      0.00000000	     -0.00000000
      0.97215188	      0.00000000	      0.00000000	      0.00000000	     -0.00000000
      0.97221744	      0.00000000	      0.00000000	      0.00000000	     -0.00000000
      0.97228300	      0.00000000	      0.00000000	      0.00000000	     -0.00000000
      0.97234856	      0.00000000	      0.00000000	      0.00000000	     -0.00000000
      0.97243274	      0.00000000	      0.00000000	      0.00000000	     -0.00000000
      0.97251692	      0.00000000	      0.00000000	      0.00000000	     -0.00000000
      0.97260110	      0.00000000	      0.00000000	      0.00000000	     -0.00000000
      0.97270905	      0.00000000	      0.00000000	      0.00000000	     -0.00000000
      0.97281701	      0.00000000	      0.00000000	      0.00000000	     -0.00000000
      0.97292497	      0.00000000	      0.00000000	      0.00000000	     -0.00000000
      0.97303293	      0.00000000	      0.00000000	      0.00000000	     -0.00000000
      0.97316462	      0.00000000	      0.00000000	      0.00000000	     -0.00000000
      0.97329632	      0.00000000	      0.00000000	      0.00000000	     -0.00000000
      0.97342802	      0.00000000	      0.00000000	      0.00000000	     -0.00000000
      0.97355972	      0.00000000	      0.00000000	      0.00000000	     -0.00000000
      0.97372644	      0.00000000	      0.00000000	      0.00000000	     -0.00000000
      0.97389316	      0.00000000	      0.00000000	      0.00000000	     -0.00000000
      0.97411526	      0.00000000	      0.00000000	      0.00000000	     -0.00000000
      0.97429836	      0.00000000	      0.00000000	      0.00000000	     -0.00000000
      0.97448146	      0.00000000	      0.00000000	      0.00000000	     -0.00000000
      0.97466456	      0.00000000	      0.00000000	      0.00000000	     -0.00000000
      0.97484766	      0.00000000	      0.00000000	      0.00000000	     -0.00000000
      0.97503076	      0.00000000	      0.00000000	      0.00000000	      0.00000000
      0.97528524	      0.00000000	      0.00000000	      0.00000000	      0.00000000
      0.97547118	      0.00000000	      0.00000000	      0.00000000	      0.00000000
      0.97565712	      0.00000000	      0.00000000	      0.00000000	      0.00000000
      0.97584307	      0.00000000	      0.00000000	      0.00000000	      0.00000000
      0.97602901	      0.00000000	      0.00000000	      0.00000000	      0.00000000
      0.97621495	      0.00000000	      0.00000000	      0.00000000	      0.00000000
      0.97640090	      0.00000000	      0.00000000	      0.00000000	      0.00000000
      0.97658684	      0.00000000	      0.00000000	      0.00000000	      0.00000000
      0.97677278	      0.00000000	      0.00000000	      0.00000000	      0.00000000
      0.97695872	      0.00000000	      0.00000000	      0.00000000	      0.00000000
      0.97714467	      0.00000000	      0.00000000	      0.00000000	      0.00000000
      0.97736849	      0.00000000	      0.00000000	      0.00000000	      0.00000000
      0.97759231	      0.00000000	      0.00000000	      0.00000000	      0.00000000
      0.97791408	      0.00000000	      0.00000000	      0.00000000	      0.00000000
      0.97815870	      0.00000000	      0.00000000	      0.00000000	      0.00000000
      0.97840332	      0.00000000	      0.00000000	      0.00000000	      0.00000000
      0.97864793	      0.00000000	      0.00000000	      0.00000000	      0.00000000
      0.97886701	      0.00000000	      0.00000000	      0.00000000	      0.00000000
      0.97908610	      0.00000000	      0.00000000	      0.00000000	      0.00000000
      0.97930518	      0.00000000	      0.00000000	      0.00000000	      0.00000000
      0.97952426	      0.00000000	      0.00000000	      0.00000000	      0.00000000
      0.97974334	      0.00000000	      0.00000000	      0.00000000	      0.00000000
      0.97996242	      0.00000000	      0.00000000	      0.00000000	      0.00000000
      0.98018150	      0.00000000	      0.00000000	      0.00000000	      0.00000000
      0.98027731	      0.00000000	      0.00000000	      0.00000000	      0.00000000
      0.98036868	      0.00000000	      0.00000000	      0.00000000	      0.00000000
      0.98046005	      0.00000000	      0.00000000	      0.00000000	      0.00000000
      0.98053774	      0.00000000	      0.00000000	      0.00000000	      0.00000000
      0.98061543	      0.00000000	      0.00000000	      0.00000000	      0.00000000
      0.98068200	      0.00000000	      0.00000000	      0.00000000	      0.00000000
      0.98074858	      0.00000000	      0.00000000	      0.00000000	      0.00000000
      0.98081515	      0.00000000	      0.00000000	      0.00000000	      0.00000000
      0.98087507	      0.00000000	      0.00000000	      0.00000000	      0.00000000
      0.98093498	      0.00000000	      0.00000000	      0.00000000	      0.00000000
      0.98099489	      0.00000000	      0.00000000	      0.00000000	      0.00000000
      0.98105481	      0.00000000	      0.00000000	      0.00000000	      0.00000000
      0.98111472	      0.00000000	      0.00000000	      0.00000000	      0.00000000
      0.98117463	      0.00000000	      0.00000000	      0.00000000	      0.00000000
      0.98122848	      0.00000000	      0.00000000	      0.00000000	      0.00000000
      0.98128233	      0.00000000	      0.00000000	      0.00000000	      0.00000000
      0.98133618	      0.00000000	      0.00000000	      0.00000000	      0.00000000
      0.98139002	      0.00000000	      0.00000000	      0.00000000	      0.00000000
      0.98144387	      0.00000000	      0.00000000	      0.00000000	      0.00000000
      0.98149772	      0.00000000	      0.00000000	      0.00000000	      0.00000000
      0.98155156	      0.00000000	      0.00000000	      0.00000000	      0.00000000
      0.98160541	      0.00000000	      0.00000000	      0.00000000	      0.00000000
      0.98165926	      0.00000000	      0.00000000	      0.00000000	      0.00000000
      0.98171310	      0.00000000	      0.00000000	      0.00000000	      0.00000000
      0.98176695	      0.00000000	      0.00000000	      0.00000000	      0.00000000
      0.98182080	      0.00000000	      0.00000000	      0.00000000	      0.00000000
      0.98187465	      0.00000000	      0.00000000	      0.00000000	      0.00000000
      0.98192849	      0.00000000	      0.00000000	      0.00000000	      0.00000000
      0.98198234	      0.00000000	      0.00000000	      0.00000000	      0.00000000
      0.98203619	      0.00000000	      0.00000000	      0.00000000	      0.00000000
      0.98209003	      0.00000000	      0.00000000	      0.00000000	      0.00000000
      0.98214388	      0.00000000	      0.00000000	      0.00000000	      0.00000000
      0.98219773	      0.00000000	      0.00000000	      0.00000000	      0.00000000
      0.98225157	      0.00000000	      0.00000000	      0.00000000	      0.00000000
      0.98230542	      0.00000000	      0.00000000	      0.00000000	      0.00000000
      0.98235927	      0.00000000	      0.00000000	      0.00000000	      0.00000000
      0.98241312	      0.00000000	      0.00000000	      0.00000000	      0.00000000
      0.98246696	      0.00000000	      0.00000000	      0.00000000	      0.00000000
      0.98252081	      0.00000000	      0.00000000	      0.00000000	      0.00000000
      0.98257466	      0.00000000	      0.00000000	      0.00000000	      0.00000000
      0.98262850	      0.00000000	      0.00000000	      0.00000000	      0.00000000
      0.98268235	      0.00000000	      0.00000000	      0.00000000	      0.00000000
      0.98273620	      0.00000000	      0.00000000	      0.00000000	      0.00000000
      0.98279004	      0.00000000	      0.00000000	      0.00000000	      0.00000000
      0.98284389	      0.00000000	      0.00000000	      0.00000000	      0.00000000
      0.98289774	      0.00000000	      0.00000000	      0.00000000	      0.00000000
      0.98295159	      0.00000000	      0.00000000	      0.00000000	      0.00000000
      0.98300543	      0.00000000	      0.00000000	      0.00000000	      0.00000000
      0.98305928	      0.00000000	      0.00000000	      0.00000000	      0.00000000
      0.98311313	      0.00000000	      0.00000000	      0.00000000	      0.00000000
      0.98316697	      0.00000000	      0.00000000	      0.00000000	      0.00000000
      0.98322082	      0.00000000	      0.00000000	      0.00000000	      0.00000000
      0.98327467	      0.00000000	      0.00000000	      0.00000000	      0.00000000
      0.98332851	      0.00000000	      0.00000000	      0.00000000	      0.00000000
      0.98338236	      0.00000000	      0.00000000	      0.00000000	      0.00000000
      0.98343621	      0.00000000	      0.00000000	      0.00000000	      0.00000000
      0.98349006	      0.00000000	      0.00000000	      0.00000000	      0.00000000
      0.98354390	      0.00000000	      0.00000000	      0.00000000	      0.00000000
      0.98359775	      0.00000000	      0.00000000	      0.00000000	      0.00000000
      0.98365160	      0.00000000	      0.00000000	      0.00000000	      0.00000000
      0.98370544	      0.00000000	      0.00000000	      0.00000000	      0.00000000
      0.98377119	      0.00000000	      0.00000000	      0.00000000	      0.00000000
      0.98383693	      0.00000000	      0.00000000	      0.00000000	      0.00000000
      0.98390267	      0.00000000	      0.00000000	      0.00000000	      0.00000000
      0.98396841	      0.00000000	      0.00000000	      0.00000000	      0.00000000
      0.98405218	      0.00000000	      0.00000000	      0.00000000	      0.00000000
      0.98413595	      0.00000000	      0.00000000	      0.00000000	      0.00000000
      0.98422011	      0.00000000	      0.00000000	      0.00000000	      0.00000000
      0.98430426	      0.00000000	      0.00000000	      0.00000000	      0.00000000
      0.98437645	      0.00000000	      0.00000000	      0.00000000	      0.00000000
      0.98444864	      0.00000000	      0.00000000	      0.00000000	      0.00000000
      0.98452082	      0.00000000	      0.00000000	      0.00000000	      0.00000000
      0.98458438	      0.00000000	      0.00000000	      0.00000000	      0.00000000
      0.98464794	      0.00000000	      0.00000000	      0.00000000	      0.00000000
      0.98471149	      0.00000000	      0.00000000	      0.00000000	      0.00000000
      0.98477505	      0.00000000	      0.00000000	      0.00000000	      0.00000000
      0.98483861	      0.00000000	      0.00000000	      0.00000000	      0.00000000
      0.98490216	      0.00000000	      0.00000000	      0.00000000	      0.00000000
      0.98495920	      0.00000000	      0.00000000	      0.00000000	      0.00000000
      0.98501624	      0.00000000	      0.00000000	      0.00000000	      0.00000000
      0.98507327	      0.00000000	      0.00000000	      0.00000000	      0.00000000
      0.98513031	      0.00000000	      0.00000000	      0.00000000	      0.00000000
      0.98518734	      0.00000000	      0.00000000	      0.00000000	      0.00000000
      0.98524438	      0.00000000	      0.00000000	      0.00000000	      0.00000000
      0.98530142	      0.00000000	      0.00000000	      0.00000000	      0.00000000
      0.98535845	      0.00000000	      0.00000000	      0.00000000	      0.00000000
      0.98541549	      0.00000000	      0.00000000	      0.00000000	      0.00000000
      0.98547253	      0.00000000	      0.00000000	      0.00000000	      0.00000000
      0.98552956	      0.00000000	      0.00000000	      0.00000000	      0.00000000
      0.98558660	      0.00000000	      0.00000000	      0.00000000	      0.00000000
      0.98564364	      0.00000000	      0.00000000	      0.00000000	      0.00000000
      0.98570067	      0.00000000	      0.00000000	      0.00000000	      0.00000000
      0.98575771	      0.00000000	      0.00000000	      0.00000000	      0.00000000
      0.98581475	      0.00000000	      0.00000000	      0.00000000	      0.00000000
      0.98587178	      0.00000000	      0.00000000	      0.00000000	      0.00000000
      0.98592882	      0.00000000	      0.00000000	      0.00000000	      0.00000000
      0.98598586	      0.00000000	      0.00000000	      0.00000000	      0.00000000
      0.98604289	      0.00000000	      0.00000000	      0.00000000	      0.00000000
      0.98609993	      0.00000000	      0.00000000	      0.00000000	      0.00000000
      0.98615697	      0.00000000	      0.00000000	      0.00000000	      0.00000000
      0.98621400	      0.00000000	      0.00000000	      0.00000000	      0.00000000
      0.98627104	      0.00000000	      0.00000000	      0.00000000	      0.00000000
      0.98632808	      0.00000000	      0.00000000	      0.00000000	      0.00000000
      0.98638511	      0.00000000	      0.00000000	      0.00000000	      0.00000000
      0.98644215	      0.00000000	      0.00000000	      0.00000000	      0.00000000
      0.98649919	      0.00000000	      0.00000000	      0.00000000	      0.00000000
      0.98655622	      0.00000000	      0.00000000	      0.00000000	      0.00000000
      0.98661326	      0.00000000	      0.00000000	      0.00000000	      0.00000000
      0.98667030	      0.00000000	      0.00000000	      0.00000000	      0.00000000
      0.98672733	      0.00000000	      0.00000000	      0.00000000	      0.00000000
      0.98678437	      0.00000000	      0.00000000	      0.00000000	      0.00000000
      0.98684141	      0.00000000	      0.00000000	      0.00000000	      0.00000000
      0.98689844	      0.00000000	      0.00000000	      0.00000000	      0.00000000
      0.98695548	      0.00000000	      0.00000000	      0.00000000	      0.00000000
      0.98701252	      0.00000000	      0.00000000	      0.00000000	      0.00000000
      0.98706955	      0.00000000	      0.00000000	      0.00000000	      0.00000000
      0.98712659	      0.00000000	      0.00000000	      0.00000000	      0.00000000
      0.98718362	      0.00000000	      0.00000000	      0.00000000	      0.00000000
      0.98724066	      0.00000000	      0.00000000	      0.00000000	      0.00000000
      0.98729770	      0.00000000	      0.00000000	      0.00000000	      0.00000000
      0.98735473	      0.00000000	      0.00000000	      0.00000000	      0.00000000
      0.98741177	      0.00000000	      0.00000000	      0.00000000	      0.00000000
      0.98746881	      0.00000000	      0.00000000	      0.00000000	      0.00000000
      0.98752584	      0.00000000	      0.00000000	      0.00000000	      0.00000000
      0.98758288	      0.00000000	      0.00000000	      0.00000000	      0.00000000
      0.98763992	      0.00000000	      0.00000000	      0.00000000	      0.00000000
      0.98769695	      0.00000000	      0.00000000	      0.00000000	      0.00000000
      0.98775399	      0.00000000	      0.00000000	      0.00000000	      0.00000000
      0.98781103	      0.00000000	      0.00000000	      0.00000000	      0.00000000
      0.98786806	      0.00000000	      0.00000000	      0.00000000	      0.00000000
      0.98792510	      0.00000000	      0.00000000	      0.00000000	      0.00000000
      0.98798214	      0.00000000	      0.00000000	      0.00000000	      0.00000000
      0.98803917	      0.00000000	      0.00000000	      0.00000000	      0.00000000
      0.98809621	      0.00000000	      0.00000000	      0.00000000	      0.00000000
      0.98815325	      0.00000000	      0.00000000	      0.00000000	      0.00000000
      0.98821028	      0.00000000	      0.00000000	      0.00000000	      0.00000000
      0.98827878	      0.00000000	      0.00000000	      0.00000000	      0.00000000
      0.98834728	      0.00000000	      0.00000000	      0.00000000	      0.00000000
      0.98841577	      0.00000000	      0.00000000	      0.00000000	      0.00000000
      0.98848427	      0.00000000	      0.00000000	      0.00000000	      0.00000000
      0.98855277	      0.00000000	      0.00000000	      0.00000000	      0.00000000
      0.98862127	      0.00000000	      0.00000000	      0.00000000	      0.00000000
      0.98868976	      0.00000000	      0.00000000	      0.00000000	      0.00000000
      0.98875826	      0.00000000	      0.00000000	      0.00000000	      0.00000000
      0.98882676	      0.00000000	      0.00000000	      0.00000000	      0.00000000
      0.98889526	      0.00000000	      0.00000000	      0.00000000	      0.00000000
      0.98896375	      0.00000000	      0.00000000	      0.00000000	      0.00000000
      0.98903225	      0.00000000	      0.00000000	      0.00000000	      0.00000000
      0.98910075	      0.00000000	      0.00000000	      0.00000000	      0.00000000
      0.98918307	      0.00000000	      0.00000000	      0.00000000	      0.00000000
      0.98926540	      0.00000000	      0.00000000	      0.00000000	      0.00000000
      0.98934773	      0.00000000	      0.00000000	      0.00000000	      0.00000000
      0.98943005	      0.00000000	      0.00000000	      0.00000000	      0.00000000
      0.98951238	      0.00000000	      0.00000000	      0.00000000	      0.00000000
      0.98959470	      0.00000000	      0.00000000	      0.00000000	      0.00000000
      0.98967703	      0.00000000	      0.00000000	      0.00000000	      0.00000000
      0.98975936	      0.00000000	      0.00000000	      0.00000000	      0.00000000
      0.98984168	      0.00000000	      0.00000000	      0.00000000	      0.00000000
      0.98994298	      0.00000000	      0.00000000	      0.00000000	      0.00000000
      0.99004427	      0.00000000	      0.00000000	      0.00000000	      0.00000000
      0.99014556	      0.00000000	      0.00000000	      0.00000000	      0.00000000
      0.99024685	      0.00000000	      0.00000000	      0.00000000	      0.00000000
      0.99034814	      0.00000000	      0.00000000	      0.00000000	      0.00000000
      0.99047155	      0.00000000	      0.00000000	      0.00000000	      0.00000000
      0.99059497	      0.00000000	      0.00000000	      0.00000000	      0.00000000
      0.99071838	      0.00000000	      0.00000000	      0.00000000	      0.00000000
      0.99087559	      0.00000000	      0.00000000	      0.00000000	      0.00000000
      0.99103280	      0.00000000	      0.00000000	      0.00000000	      0.00000000
      0.99119558	      0.00000000	      0.00000000	      0.00000000	      0.00000000
      0.99135837	      0.00000000	      0.00000000	      0.00000000	      0.00000000
      0.99150402	      0.00000000	      0.00000000	      0.00000000	      0.00000000
      0.99164968	      0.00000000	      0.00000000	      0.00000000	      0.00000000
      0.99179534	      0.00000000	      0.00000000	      0.00000000	      0.00000000
      0.99194099	      0.00000000	      0.00000000	      0.00000000	      0.00000000
      0.99208665	      0.00000000	      0.00000000	      0.00000000	      0.00000000
      0.99223231	      0.00000000	      0.00000000	      0.00000000	      0.00000000
      0.99237796	      0.00000000	      0.00000000	      0.00000000	      0.00000000
      0.99252362	      0.00000000	      0.00000000	      0.00000000	      0.00000000
      0.99266928	      0.00000000	      0.00000000	      0.00000000	      0.00000000
      0.99281493	      0.00000000	      0.00000000	      0.00000000	      0.00000000
      0.99296059	      0.00000000	      0.00000000	      0.00000000	      0.00000000
      0.99310625	      0.00000000	      0.00000000	      0.00000000	      0.00000000
      0.99325190	      0.00000000	      0.00000000	      0.00000000	      0.00000000
      0.99339756	      0.00000000	      0.00000000	      0.00000000	      0.00000000
      0.99354322	      0.00000000	      0.00000000	      0.00000000	      0.00000000
      0.99368887	      0.00000000	      0.00000000	      0.00000000	      0.00000000
      0.99383453	      0.00000000	      0.00000000	      0.00000000	      0.00000000
      0.99398019	      0.00000000	      0.00000000	      0.00000000	      0.00000000
      0.99412584	      0.00000000	      0.00000000	      0.00000000	      0.00000000
      0.99427150	      0.00000000	      0.00000000	      0.00000000	      0.00000000
      0.99441716	      0.00000000	      0.00000000	      0.00000000	      0.00000000
      0.99456281	      0.00000000	      0.00000000	      0.00000000	      0.00000000
      0.99470847	      0.00000000	      0.00000000	      0.00000000	      0.00000000
      0.99485413	      0.00000000	      0.00000000	      0.00000000	      0.00000000
      0.99499978	      0.00000000	      0.00000000	      0.00000000	      0.00000000
      0.99514544	      0.00000000	      0.00000000	      0.00000000	      0.00000000
      0.99532203	      0.00000000	      0.00000000	      0.00000000	      0.00000000
      0.99549862	      0.00000000	      0.00000000	      0.00000000	      0.00000000
      0.99567521	      0.00000000	      0.00000000	      0.00000000	      0.00000000
      0.99585180	      0.00000000	      0.00000000	      0.00000000	      0.00000000
      0.99602839	      0.00000000	      0.00000000	      0.00000000	      0.00000000
      0.99625195	      0.00000000	      0.00000000	      0.00000000	      0.00000000
      0.99647551	      0.00000000	      0.00000000	      0.00000000	      0.00000000
      0.99677460	      0.00000000	      0.00000000	      0.00000000	      0.00000000
      0.99700340	      0.00000000	      0.00000000	      0.00000000	      0.00000000
      0.99723220	      0.00000000	      0.00000000	      0.00000000	      0.00000000
      0.99746100	      0.00000000	      0.00000000	      0.00000000	      0.00000000
      0.99766176	      0.00000000	      0.00000000	      0.00000000	      0.00000000
      0.99786252	      0.00000000	      0.00000000	      0.00000000	      0.00000000
      0.99806329	      0.00000000	      0.00000000	      0.00000000	      0.00000000
      0.99826405	      0.00000000	      0.00000000	      0.00000000	      0.00000000
      0.99846481	      0.00000000	      0.00000000	      0.00000000	      0.00000000
      0.99866557	      0.00000000	      0.00000000	      0.00000000	      0.00000000
      0.99884404	      0.00000000	      0.00000000	      0.00000000	      0.00000000
      0.99902251	      0.00000000	      0.00000000	      0.00000000	      0.00000000
      0.99920097	      0.00000000	      0.00000000	      0.00000000	      0.00000000
      0.99937944	      0.00000000	      0.00000000	      0.00000000	      0.00000000
      0.99955790	      0.00000000	      0.00000000	      0.00000000	      0.00000000
      0.99973637	      0.00000000	      0.00000000	      0.00000000	      0.00000000
      0.99991484	      0.00000000	      0.00000000	      0.00000000	      0.00000000
      1.00009330	      0.00000000	      0.00000000	      0.00000000	      0.00000000
      1.00027177	      0.00000000	      0.00000000	      0.00000000	      0.00000000
      1.00045023	      0.00000000	      0.00000000	      0.00000000	      0.00000000
      1.00062870	      0.00000000	      0.00000000	      0.00000000	      0.00000000
      1.00080717	      0.00000000	      0.00000000	      0.00000000	      0.00000000
      1.00098563	      0.00000000	      0.00000000	      0.00000000	      0.00000000
      1.00116410	      0.00000000	      0.00000000	      0.00000000	      0.00000000
      1.00134256	      0.00000000	      0.00000000	      0.00000000	      0.00000000
      1.00152103	      0.00000000	      0.00000000	      0.00000000	      0.00000000
      1.00169950	      0.00000000	      0.00000000	      0.00000000	      0.00000000
      1.00187796	      0.00000000	      0.00000000	      0.00000000	      0.00000000
      1.00205643	      0.00000000	      0.00000000	      0.00000000	      0.00000000
      1.00223489	      0.00000000	      0.00000000	      0.00000000	      0.00000000
      1.00241336	      0.00000000	      0.00000000	      0.00000000	      0.00000000
      1.00259183	      0.00000000	      0.00000000	      0.00000000	      0.00000000
      1.00277029	      0.00000000	      0.00000000	      0.00000000	      0.00000000
      1.00294876	      0.00000000	      0.00000000	      0.00000000	      0.00000000
      1.00312722	      0.00000000	      0.00000000	      0.00000000	      0.00000000
      1.00330569	      0.00000000	      0.00000000	      0.00000000	      0.00000000
      1.00348416	      0.00000000	      0.00000000	      0.00000000	      0.00000000
      1.00366262	      0.00000000	      0.00000000	      0.00000000	      0.00000000
      1.00384109	      0.00000000	      0.00000000	      0.00000000	      0.00000000
      1.00401955	      0.00000000	      0.00000000	      0.00000000	      0.00000000
      1.00419802	      0.00000000	      0.00000000	      0.00000000	      0.00000000
      1.00437648	      0.00000000	      0.00000000	      0.00000000	      0.00000000
      1.00455495	      0.00000000	      0.00000000	      0.00000000	      0.00000000
      1.00473342	      0.00000000	      0.00000000	      0.00000000	      0.00000000
      1.00491188	      0.00000000	      0.00000000	      0.00000000	      0.00000000
      1.00509035	      0.00000000	      0.00000000	      0.00000000	      0.00000000
      1.00526881	      0.00000000	      0.00000000	      0.00000000	      0.00000000
      1.00544728	      0.00000000	      0.00000000	      0.00000000	      0.00000000
      1.00562575	      0.00000000	      0.00000000	      0.00000000	      0.00000000
      1.00580421	      0.00000000	      0.00000000	      0.00000000	      0.00000000
      1.00598268	      0.00000000	      0.00000000	      0.00000000	      0.00000000
      1.00616114	      0.00000000	      0.00000000	      0.00000000	      0.00000000
      1.00633961	      0.00000000	      0.00000000	      0.00000000	      0.00000000
      1.00651808	      0.00000000	      0.00000000	      0.00000000	      0.00000000
      1.00669654	      0.00000000	      0.00000000	      0.00000000	      0.00000000
      1.00687501	      0.00000000	      0.00000000	      0.00000000	      0.00000000
      1.00705347	      0.00000000	      0.00000000	      0.00000000	      0.00000000
      1.00723194	      0.00000000	      0.00000000	      0.00000000	      0.00000000
      1.00741041	      0.00000000	      0.00000000	      0.00000000	      0.00000000
      1.00758887	      0.00000000	      0.00000000	      0.00000000	      0.00000000
      1.00776734	      0.00000000	      0.00000000	      0.00000000	      0.00000000
      1.00794580	      0.00000000	      0.00000000	      0.00000000	      0.00000000
      1.00812427	      0.00000000	      0.00000000	      0.00000000	      0.00000000
      1.00830274	      0.00000000	      0.00000000	      0.00000000	      0.00000000
      1.00848120	      0.00000000	      0.00000000	      0.00000000	      0.00000000
      1.00865967	      0.00000000	      0.00000000	      0.00000000	      0.00000000
      1.00883813	      0.00000000	      0.00000000	      0.00000000	      0.00000000
      1.00901660	      0.00000000	      0.00000000	      0.00000000	      0.00000000
      1.00919507	      0.00000000	      0.00000000	      0.00000000	      0.00000000
      1.00937353	      0.00000000	      0.00000000	      0.00000000	      0.00000000
      1.00955200	      0.00000000	      0.00000000	      0.00000000	      0.00000000
      1.00973046	      0.00000000	      0.00000000	      0.00000000	      0.00000000
      1.00990893	      0.00000000	      0.00000000	      0.00000000	      0.00000000
      1.01008739	      0.00000000	      0.00000000	      0.00000000	      0.00000000
      1.01026586	      0.00000000	      0.00000000	      0.00000000	      0.00000000
      1.01044433	      0.00000000	      0.00000000	      0.00000000	     -0.00000000
      1.01062279	      0.00000000	      0.00000000	      0.00000000	     -0.00000000
      1.01080126	      0.00000000	      0.00000000	      0.00000000	     -0.00000000
      1.01097972	      0.00000000	      0.00000000	      0.00000000	     -0.00000000
      1.01115819	      0.00000000	      0.00000000	      0.00000000	     -0.00000000
      1.01133666	      0.00000000	      0.00000000	      0.00000000	     -0.00000000
      1.01151512	      0.00000000	      0.00000000	      0.00000000	     -0.00000000
      1.01169359	      0.00000000	      0.00000000	      0.00000000	     -0.00000000
      1.01187205	      0.00000000	      0.00000000	      0.00000000	     -0.00000000
      1.01205052	      0.00000000	      0.00000000	      0.00000000	     -0.00000000
      1.01222899	      0.00000000	      0.00000000	      0.00000000	     -0.00000000
      1.01240745	      0.00000000	      0.00000000	      0.00000000	     -0.00000000
      1.01258592	      0.00000000	      0.00000000	      0.00000000	     -0.00000000
      1.01276438	      0.00000000	      0.00000000	      0.00000000	     -0.00000000
      1.01294285	      0.00000000	      0.00000000	      0.00000000	     -0.00000000
      1.01312132	      0.00000000	      0.00000000	      0.00000000	     -0.00000000
      1.01329978	      0.00000000	      0.00000000	      0.00000000	     -0.00000000
      1.01347825	      0.00000000	      0.00000000	      0.00000000	     -0.00000000
      1.01365671	      0.00000000	      0.00000000	      0.00000000	     -0.00000000
      1.01383518	      0.00000000	      0.00000000	      0.00000000	     -0.00000000
      1.01401365	      0.00000000	      0.00000000	      0.00000000	     -0.00000000
      1.01419211	      0.00000000	      0.00000000	      0.00000000	     -0.00000000
      1.01437058	      0.00000000	      0.00000000	      0.00000000	     -0.00000000
      1.01454904	      0.00000000	      0.00000000	      0.00000000	     -0.00000000
      1.01472751	      0.00000000	      0.00000000	      0.00000000	     -0.00000000
      1.01490598	      0.00000000	      0.00000000	      0.00000000	     -0.00000000
      1.01508444	      0.00000000	      0.00000000	      0.00000000	     -0.00000000
      1.01526291	      0.00000000	      0.00000000	      0.00000000	     -0.00000000
      1.01544137	      0.00000000	      0.00000000	      0.00000000	     -0.00000000
      1.01561984	      0.00000000	      0.00000000	      0.00000000	     -0.00000000
      1.01579830	      0.00000000	      0.00000000	      0.00000000	     -0.00000000
      1.01597677	      0.00000000	      0.00000000	      0.00000000	     -0.00000000
      1.01615524	      0.00000000	      0.00000000	      0.00000000	     -0.00000000
      1.01633370	      0.00000000	      0.00000000	      0.00000000	     -0.00000000
      1.01651217	      0.00000000	      0.00000000	      0.00000000	     -0.00000000
      1.01669063	      0.00000000	      0.00000000	      0.00000000	     -0.00000000
      1.01686910	      0.00000000	      0.00000000	      0.00000000	     -0.00000000
      1.01704757	      0.00000000	      0.00000000	      0.00000000	     -0.00000000
      1.01722603	      0.00000000	      0.00000000	      0.00000000	     -0.00000000
      1.01740450	      0.00000000	      0.00000000	      0.00000000	     -0.00000000
      1.01758296	      0.00000000	      0.00000000	      0.00000000	     -0.00000000
      1.01776143	      0.00000000	      0.00000000	      0.00000000	     -0.00000000
      1.01793990	      0.00000000	      0.00000000	      0.00000000	     -0.00000000
      1.01811836	      0.00000000	      0.00000000	      0.00000000	     -0.00000000
      1.01829683	      0.00000000	      0.00000000	      0.00000000	     -0.00000000
      1.01847529	      0.00000000	      0.00000000	      0.00000000	     -0.00000000
      1.01865376	      0.00000000	      0.00000000	      0.00000000	     -0.00000000
      1.01883223	      0.00000000	      0.00000000	      0.00000000	     -0.00000000
      1.01901069	      0.00000000	      0.00000000	      0.00000000	     -0.00000000
      1.01918916	      0.00000000	      0.00000000	      0.00000000	     -0.00000000
      1.01936762	      0.00000000	      0.00000000	      0.00000000	     -0.00000000
      1.01954609	      0.00000000	      0.00000000	      0.00000000	     -0.00000000
      1.01972456	      0.00000000	      0.00000000	      0.00000000	     -0.00000000
      1.01990302	      0.00000000	      0.00000000	      0.00000000	     -0.00000000
      1.02008149	      0.00000000	      0.00000000	      0.00000000	     -0.00000000
      1.02025995	      0.00000000	      0.00000000	      0.00000000	     -0.00000000
      1.02043842	      0.00000000	      0.00000000	      0.00000000	     -0.00000000
      1.02061689	      0.00000000	      0.00000000	      0.00000000	     -0.00000000
      1.02079535	      0.00000000	      0.00000000	      0.00000000	     -0.00000000
      1.02097382	      0.00000000	      0.00000000	      0.00000000	     -0.00000000
      1.02115228	      0.00000000	      0.00000000	      0.00000000	     -0.00000000
      1.02133075	      0.00000000	      0.00000000	      0.00000000	     -0.00000000
      1.02150922	      0.00000000	      0.00000000	      0.00000000	     -0.00000000
      1.02168768	      0.00000000	      0.00000000	      0.00000000	     -0.00000000
      1.02186615	      0.00000000	      0.00000000	      0.00000000	     -0.00000000
      1.02204461	      0.00000000	      0.00000000	      0.00000000	     -0.00000000
      1.02222308	      0.00000000	      0.00000000	      0.00000000	     -0.00000000
      1.02240154	      0.00000000	      0.00000000	      0.00000000	     -0.00000000
      1.02258001	      0.00000000	      0.00000000	      0.00000000	     -0.00000000
      1.02275848	      0.00000000	      0.00000000	      0.00000000	     -0.00000000
      1.02293694	      0.00000000	      0.00000000	      0.00000000	     -0.00000000
      1.02311541	      0.00000000	      0.00000000	      0.00000000	     -0.00000000
      1.02329387	      0.00000000	      0.00000000	      0.00000000	     -0.00000000
      1.02347234	      0.00000000	      0.00000000	      0.00000000	     -0.00000000
      1.02365081	      0.00000000	      0.00000000	      0.00000000	     -0.00000000
      1.02382927	      0.00000000	      0.00000000	      0.00000000	     -0.00000000
      1.02400774	      0.00000000	      0.00000000	      0.00000000	     -0.00000000
      1.02418620	      0.00000000	      0.00000000	      0.00000000	     -0.00000000
      1.02436467	      0.00000000	      0.00000000	      0.00000000	     -0.00000000
      1.02454314	      0.00000000	      0.00000000	      0.00000000	     -0.00000000
      1.02472160	      0.00000000	      0.00000000	      0.00000000	     -0.00000000
      1.02490007	      0.00000000	      0.00000000	      0.00000000	     -0.00000000
      1.02507853	      0.00000000	      0.00000000	      0.00000000	     -0.00000000
      1.02529305	      0.00000000	      0.00000000	      0.00000000	     -0.00000000
      1.02550757	      0.00000000	      0.00000000	      0.00000000	     -0.00000000
      1.02566305	      0.00000000	      0.00000000	      0.00000000	     -0.00000000
      1.02586026	      0.00000000	      0.00000000	      0.00000000	     -0.00000000
      1.02605747	      0.00000000	      0.00000000	      0.00000000	     -0.00000000
      1.02624169	      0.00000000	      0.00000000	      0.00000000	     -0.00000000
      1.02642590	      0.00000000	      0.00000000	      0.00000000	     -0.00000000
      1.02662839	      0.00000000	      0.00000000	      0.00000000	     -0.00000000
      1.02683087	      0.00000000	      0.00000000	      0.00000000	     -0.00000000
      1.02701302	      0.00000000	      0.00000000	      0.00000000	     -0.00000000
      1.02719517	      0.00000000	      0.00000000	      0.00000000	     -0.00000000
      1.02739826	      0.00000000	      0.00000000	      0.00000000	     -0.00000000
      1.02760135	      0.00000000	      0.00000000	      0.00000000	     -0.00000000
      1.02777313	      0.00000000	      0.00000000	      0.00000000	     -0.00000000
      1.02798086	      0.00000000	      0.00000000	      0.00000000	     -0.00000000
      1.02818858	      0.00000000	      0.00000000	      0.00000000	     -0.00000000
      1.02833071	      0.00000000	      0.00000000	      0.00000000	     -0.00000000
      1.02854103	      0.00000000	      0.00000000	      0.00000000	     -0.00000000
      1.02875136	      0.00000000	      0.00000000	      0.00000000	     -0.00000000
      1.02890921	      0.00000000	      0.00000000	      0.00000000	     -0.00000000
      1.02906706	      0.00000000	      0.00000000	      0.00000000	     -0.00000000
      1.02925437	      0.00000000	      0.00000000	      0.00000000	     -0.00000000
      1.02944168	      0.00000000	      0.00000000	      0.00000000	     -0.00000000
      1.02962329	      0.00000000	      0.00000000	      0.00000000	     -0.00000000
      1.02980490	      0.00000000	      0.00000000	      0.00000000	     -0.00000000
      1.03000188	      0.00000000	      0.00000000	      0.00000000	     -0.00000000
      1.03019886	      0.00000000	      0.00000000	      0.00000000	     -0.00000000
      1.03035655	      0.00000000	      0.00000000	      0.00000000	     -0.00000000
      1.03056616	      0.00000000	      0.00000000	      0.00000000	     -0.00000000
      1.03077577	      0.00000000	      0.00000000	      0.00000000	     -0.00000000
      1.03093793	      0.00000000	      0.00000000	      0.00000000	     -0.00000000
      1.03110008	      0.00000000	      0.00000000	      0.00000000	     -0.00000000
      1.03127725	      0.00000000	      0.00000000	      0.00000000	     -0.00000000
      1.03145441	      0.00000000	      0.00000000	      0.00000000	     -0.00000000
      1.03164639	      0.00000000	      0.00000000	      0.00000000	     -0.00000000
      1.03183837	      0.00000000	      0.00000000	      0.00000000	     -0.00000000
      1.03198517	      0.00000000	      0.00000000	      0.00000000	     -0.00000000
      1.03219764	      0.00000000	      0.00000000	      0.00000000	     -0.00000000
      1.03241011	      0.00000000	      0.00000000	      0.00000000	     -0.00000000
      1.03255015	      0.00000000	      0.00000000	      0.00000000	     -0.00000000
      1.03269018	      0.00000000	      0.00000000	      0.00000000	     -0.00000000
      1.03287812	      0.00000000	      0.00000000	      0.00000000	     -0.00000000
      1.03306605	      0.00000000	      0.00000000	      0.00000000	     -0.00000000
      1.03322836	      0.00000000	      0.00000000	      0.00000000	     -0.00000000
      1.03342783	      0.00000000	      0.00000000	      0.00000000	     -0.00000000
      1.03366832	      0.00000000	      0.00000000	      0.00000000	     -0.00000000
      1.03390881	      0.00000000	      0.00000000	      0.00000000	     -0.00000000
      1.03406000	      0.00000000	      0.00000000	      0.00000000	     -0.00000000
      1.03424385	      0.00000000	      0.00000000	      0.00000000	     -0.00000000
      1.03448763	      0.00000000	      0.00000000	      0.00000000	     -0.00000000
      1.03464183	      0.00000000	      0.00000000	      0.00000000	     -0.00000000
      1.03479603	      0.00000000	      0.00000000	      0.00000000	     -0.00000000
      1.03495023	      0.00000000	      0.00000000	      0.00000000	     -0.00000000
      1.03513424	      0.00000000	      0.00000000	      0.00000000	     -0.00000000
      1.03531825	      0.00000000	      0.00000000	      0.00000000	     -0.00000000
      1.03547962	      0.00000000	      0.00000000	      0.00000000	     -0.00000000
      1.03568182	      0.00000000	      0.00000000	      0.00000000	     -0.00000000
      1.03593360	      0.00000000	      0.00000000	      0.00000000	     -0.00000000
      1.03620115	      0.00000000	      0.00000000	      0.00000000	     -0.00000000
      1.03633136	      0.00000000	      0.00000000	      0.00000000	     -0.00000000
      1.03648770	      0.00000000	      0.00000000	      0.00000000	     -0.00000000
      1.03669387	      0.00000000	      0.00000000	      0.00000000	     -0.00000000
      1.03690004	      0.00000000	      0.00000000	      0.00000000	     -0.00000000
      1.03704099	      0.00000000	      0.00000000	      0.00000000	     -0.00000000
      1.03718194	      0.00000000	      0.00000000	      0.00000000	     -0.00000000
      1.03734957	      0.00000000	      0.00000000	      0.00000000	     -0.00000000
      1.03756026	      0.00000000	      0.00000000	      0.00000000	     -0.00000000
      1.03784263	      0.00000000	      0.00000000	      0.00000000	     -0.00000000
      1.03797238	      0.00000000	      0.00000000	      0.00000000	     -0.00000000
      1.03812949	      0.00000000	      0.00000000	      0.00000000	     -0.00000000
      1.03832465	      0.00000000	      0.00000000	      0.00000000	     -0.00000000
      1.03853369	      0.00000000	      0.00000000	      0.00000000	     -0.00000000
      1.03874273	      0.00000000	      0.00000000	      0.00000000	     -0.00000000
      1.03888756	      0.00000000	      0.00000000	      0.00000000	     -0.00000000
      1.03903240	      0.00000000	      0.00000000	      0.00000000	     -0.00000000
      1.03919786	      0.00000000	      0.00000000	      0.00000000	     -0.00000000
      1.03940636	      0.00000000	      0.00000000	      0.00000000	     -0.00000000
      1.03960562	      0.00000000	      0.00000000	      0.00000000	     -0.00000000
      1.03980488	      0.00000000	      0.00000000	      0.00000000	     -0.00000000
      1.03996159	      0.00000000	      0.00000000	      0.00000000	     -0.00000000
      1.04011830	      0.00000000	      0.00000000	      0.00000000	     -0.00000000
      1.04029074	      0.00000000	      0.00000000	      0.00000000	     -0.00000000
      1.04046317	      0.00000000	      0.00000000	      0.00000000	     -0.00000000
      1.04063221	      0.00000000	      0.00000000	      0.00000000	     -0.00000000
      1.04080126	      0.00000000	      0.00000000	      0.00000000	     -0.00000000
      1.04097100	      0.00000000	      0.00000000	      0.00000000	     -0.00000000
      1.04114074	      0.00000000	      0.00000000	      0.00000000	     -0.00000000
      1.04130793	      0.00000000	      0.00000000	      0.00000000	     -0.00000000
      1.04147512	      0.00000000	      0.00000000	      0.00000000	     -0.00000000
      1.04164216	      0.00000000	      0.00000000	      0.00000000	     -0.00000000
      1.04180920	      0.00000000	      0.00000000	      0.00000000	     -0.00000000
      1.04197465	      0.00000000	      0.00000000	      0.00000000	     -0.00000000
      1.04214010	      0.00000000	      0.00000000	      0.00000000	     -0.00000000
      1.04230567	      0.00000000	      0.00000000	      0.00000000	     -0.00000000
      1.04247124	      0.00000000	      0.00000000	      0.00000000	     -0.00000000
      1.04263546	      0.00000000	      0.00000000	      0.00000000	     -0.00000000
      1.04279969	      0.00000000	      0.00000000	      0.00000000	     -0.00000000
      1.04296415	      0.00000000	      0.00000000	      0.00000000	     -0.00000000
      1.04312862	      0.00000000	      0.00000000	      0.00000000	     -0.00000000
      1.04329309	      0.00000000	      0.00000000	      0.00000000	     -0.00000000
      1.04345756	      0.00000000	      0.00000000	      0.00000000	     -0.00000000
      1.04362202	      0.00000000	      0.00000000	      0.00000000	     -0.00000000
      1.04378649	      0.00000000	      0.00000000	      0.00000000	     -0.00000000
      1.04395096	      0.00000000	      0.00000000	      0.00000000	     -0.00000000
      1.04411543	      0.00000000	      0.00000000	      0.00000000	     -0.00000000
      1.04427989	      0.00000000	      0.00000000	      0.00000000	     -0.00000000
      1.04444436	      0.00000000	      0.00000000	      0.00000000	     -0.00000000
      1.04460883	      0.00000000	      0.00000000	      0.00000000	     -0.00000000
      1.04477329	      0.00000000	      0.00000000	      0.00000000	     -0.00000000
      1.04491350	      0.00000000	      0.00000000	      0.00000000	     -0.00000000
      1.04505370	      0.00000000	      0.00000000	      0.00000000	     -0.00000000
      1.04523584	      0.00000000	      0.00000000	      0.00000000	     -0.00000000
      1.04541797	      0.00000000	      0.00000000	      0.00000000	     -0.00000000
      1.04555166	      0.00000000	      0.00000000	      0.00000000	     -0.00000000
      1.04568536	      0.00000000	      0.00000000	      0.00000000	     -0.00000000
      1.04586961	      0.00000000	      0.00000000	      0.00000000	     -0.00000000
      1.04605386	      0.00000000	      0.00000000	      0.00000000	     -0.00000000
      1.04618810	      0.00000000	      0.00000000	      0.00000000	     -0.00000000
      1.04632233	      0.00000000	      0.00000000	      0.00000000	     -0.00000000
      1.04650685	      0.00000000	      0.00000000	      0.00000000	     -0.00000000
      1.04669137	      0.00000000	      0.00000000	      0.00000000	     -0.00000000
      1.04682115	      0.00000000	      0.00000000	      0.00000000	     -0.00000000
      1.04695093	      0.00000000	      0.00000000	      0.00000000	     -0.00000000
      1.04713592	      0.00000000	      0.00000000	      0.00000000	     -0.00000000
      1.04732090	      0.00000000	      0.00000000	      0.00000000	     -0.00000000
      1.04745064	      0.00000000	      0.00000000	      0.00000000	     -0.00000000
      1.04758038	      0.00000000	      0.00000000	      0.00000000	     -0.00000000
      1.04776611	      0.00000000	      0.00000000	      0.00000000	     -0.00000000
      1.04795183	      0.00000000	      0.00000000	      0.00000000	     -0.00000000
      1.04807678	      0.00000000	      0.00000000	      0.00000000	     -0.00000000
      1.04820173	      0.00000000	      0.00000000	      0.00000000	     -0.00000000
      1.04838627	      0.00000000	      0.00000000	      0.00000000	     -0.00000000
      1.04857080	      0.00000000	      0.00000000	      0.00000000	     -0.00000000
      1.04869990	      0.00000000	      0.00000000	      0.00000000	     -0.00000000
      1.04882900	      0.00000000	      0.00000000	      0.00000000	     -0.00000000
      1.04901573	      0.00000000	      0.00000000	      0.00000000	     -0.00000000
      1.04917638	      0.00000000	      0.00000000	      0.00000000	     -0.00000000
      1.04933704	      0.00000000	      0.00000000	      0.00000000	     -0.00000000
      1.04949770	      0.00000000	      0.00000000	      0.00000000	     -0.00000000
      1.04963000	      0.00000000	      0.00000000	      0.00000000	     -0.00000000
      1.04976230	      0.00000000	      0.00000000	      0.00000000	     -0.00000000
      1.04996546	      0.00000000	      0.00000000	      0.00000000	     -0.00000000
      1.05008966	      0.00000000	      0.00000000	      0.00000000	     -0.00000000
      1.05021386	      0.00000000	      0.00000000	      0.00000000	     -0.00000000
      1.05039743	      0.00000000	      0.00000000	      0.00000000	     -0.00000000
      1.05066317	      0.00000000	      0.00000000	      0.00000000	     -0.00000000
      1.05078748	      0.00000000	      0.00000000	      0.00000000	     -0.00000000
      1.05093842	      0.00000000	      0.00000000	      0.00000000	     -0.00000000
      1.05111171	      0.00000000	      0.00000000	      0.00000000	     -0.00000000
      1.05128499	      0.00000000	      0.00000000	      0.00000000	     -0.00000000
      1.05142650	      0.00000000	      0.00000000	      0.00000000	     -0.00000000
      1.05156801	      0.00000000	      0.00000000	      0.00000000	     -0.00000000
      1.05175016	      0.00000000	      0.00000000	      0.00000000	     -0.00000000
      1.05188194	      0.00000000	      0.00000000	      0.00000000	     -0.00000000
      1.05201372	      0.00000000	      0.00000000	      0.00000000	     -0.00000000
      1.05218110	      0.00000000	      0.00000000	      0.00000000	     -0.00000000
      1.05234574	      0.00000000	      0.00000000	      0.00000000	     -0.00000000
      1.05251037	      0.00000000	      0.00000000	      0.00000000	     -0.00000000
      1.05265755	      0.00000000	      0.00000000	      0.00000000	     -0.00000000
      1.05280473	      0.00000000	      0.00000000	      0.00000000	     -0.00000000
      1.05295191	      0.00000000	      0.00000000	      0.00000000	     -0.00000000
      1.05309909	      0.00000000	      0.00000000	      0.00000000	     -0.00000000
      1.05325998	      0.00000000	      0.00000000	      0.00000000	     -0.00000000
      1.05342088	      0.00000000	      0.00000000	      0.00000000	     -0.00000000
      1.05355513	      0.00000000	      0.00000000	      0.00000000	     -0.00000000
      1.05368937	      0.00000000	      0.00000000	      0.00000000	     -0.00000000
      1.05387079	      0.00000000	      0.00000000	      0.00000000	     -0.00000000
      1.05400396	      0.00000000	      0.00000000	      0.00000000	     -0.00000000
      1.05413713	      0.00000000	      0.00000000	      0.00000000	     -0.00000000
      1.05429936	      0.00000000	      0.00000000	      0.00000000	     -0.00000000
      1.05445749	      0.00000000	      0.00000000	      0.00000000	     -0.00000000
      1.05461562	      0.00000000	      0.00000000	      0.00000000	     -0.00000000
      1.05477375	      0.00000000	      0.00000000	      0.00000000	     -0.00000000
      1.05490637	      0.00000000	      0.00000000	      0.00000000	     -0.00000000
      1.05503899	      0.00000000	      0.00000000	      0.00000000	     -0.00000000
      1.05517161	      0.00000000	      0.00000000	      0.00000000	     -0.00000000
      1.05535272	      0.00000000	      0.00000000	      0.00000000	     -0.00000000
      1.05549682	      0.00000000	      0.00000000	      0.00000000	     -0.00000000
      1.05564091	      0.00000000	      0.00000000	      0.00000000	     -0.00000000
      1.05578500	      0.00000000	      0.00000000	      0.00000000	     -0.00000000
      1.05592909	      0.00000000	      0.00000000	      0.00000000	     -0.00000000
      1.05607318	      0.00000000	      0.00000000	      0.00000000	     -0.00000000
      1.05624810	      0.00000000	      0.00000000	      0.00000000	     -0.00000000
      1.05637076	      0.00000000	      0.00000000	      0.00000000	     -0.00000000
      1.05649343	      0.00000000	      0.00000000	      0.00000000	     -0.00000000
      1.05666291	      0.00000000	      0.00000000	      0.00000000	     -0.00000000
      1.05682693	      0.00000000	      0.00000000	      0.00000000	     -0.00000000
      1.05700133	      0.00000000	      0.00000000	      0.00000000	     -0.00000000
      1.05713295	      0.00000000	      0.00000000	      0.00000000	     -0.00000000
      1.05726456	      0.00000000	      0.00000000	      0.00000000	     -0.00000000
      1.05744298	      0.00000000	      0.00000000	      0.00000000	     -0.00000000
      1.05757163	      0.00000000	      0.00000000	      0.00000000	     -0.00000000
      1.05770027	      0.00000000	      0.00000000	      0.00000000	     -0.00000000
      1.05786098	      0.00000000	      0.00000000	      0.00000000	     -0.00000000
      1.05801541	      0.00000000	      0.00000000	      0.00000000	     -0.00000000
      1.05816985	      0.00000000	      0.00000000	      0.00000000	     -0.00000000
      1.05830799	      0.00000000	      0.00000000	      0.00000000	     -0.00000000
      1.05844613	      0.00000000	      0.00000000	      0.00000000	     -0.00000000
      1.05858427	      0.00000000	      0.00000000	      0.00000000	      0.00000000
      1.05872242	      0.00000000	      0.00000000	      0.00000000	      0.00000000
      1.05888776	      0.00000000	      0.00000000	      0.00000000	      0.00000000
      1.05902934	      0.00000000	      0.00000000	      0.00000000	      0.00000000
      1.05917091	      0.00000000	      0.00000000	      0.00000000	      0.00000000
      1.05931248	      0.00000000	      0.00000000	      0.00000000	      0.00000000
      1.05945406	      0.00000000	      0.00000000	      0.00000000	      0.00000000
      1.05959563	      0.00000000	      0.00000000	      0.00000000	      0.00000000
      1.05973720	      0.00000000	      0.00000000	      0.00000000	      0.00000000
      1.05987878	      0.00000000	      0.00000000	      0.00000000	      0.00000000
      1.06002035	      0.00000000	      0.00000000	      0.00000000	      0.00000000
      1.06016192	      0.00000000	      0.00000000	      0.00000000	      0.00000000
      1.06030350	      0.00000000	      0.00000000	      0.00000000	      0.00000000
      1.06044507	      0.00000000	      0.00000000	      0.00000000	      0.00000000
      1.06058664	      0.00000000	      0.00000000	      0.00000000	      0.00000000
      1.06072821	      0.00000000	      0.00000000	      0.00000000	      0.00000000
      1.06086979	      0.00000000	      0.00000000	      0.00000000	      0.00000000
      1.06101136	      0.00000000	      0.00000000	      0.00000000	      0.00000000
      1.06115293	      0.00000000	      0.00000000	      0.00000000	      0.00000000
      1.06129451	      0.00000000	      0.00000000	      0.00000000	      0.00000000
      1.06143608	      0.00000000	      0.00000000	      0.00000000	      0.00000000
      1.06157765	      0.00000000	      0.00000000	      0.00000000	      0.00000000
      1.06171923	      0.00000000	      0.00000000	      0.00000000	      0.00000000
      1.06186080	      0.00000000	      0.00000000	      0.00000000	      0.00000000
      1.06200237	      0.00000000	      0.00000000	      0.00000000	      0.00000000
      1.06214394	      0.00000000	      0.00000000	      0.00000000	      0.00000000
      1.06228552	      0.00000000	      0.00000000	      0.00000000	      0.00000000
      1.06242709	      0.00000000	      0.00000000	      0.00000000	      0.00000000
      1.06256866	      0.00000000	      0.00000000	      0.00000000	      0.00000000
      1.06271024	      0.00000000	      0.00000000	      0.00000000	      0.00000000
      1.06285181	      0.00000000	      0.00000000	      0.00000000	      0.00000000
      1.06299338	      0.00000000	      0.00000000	      0.00000000	      0.00000000
      1.06311955	      0.00000000	      0.00000000	      0.00000000	      0.00000000
      1.06324571	      0.00000000	      0.00000000	      0.00000000	      0.00000000
      1.06340520	      0.00000000	      0.00000000	      0.00000000	      0.00000000
      1.06354095	      0.00000000	      0.00000000	      0.00000000	      0.00000000
      1.06367670	      0.00000000	      0.00000000	      0.00000000	      0.00000000
      1.06381244	      0.00000000	      0.00000000	      0.00000000	      0.00000000
      1.06394819	      0.00000000	      0.00000000	      0.00000000	      0.00000000
      1.06408394	      0.00000000	      0.00000000	      0.00000000	      0.00000000
      1.06421968	      0.00000000	      0.00000000	      0.00000000	      0.00000000
      1.06435543	      0.00000000	      0.00000000	      0.00000000	      0.00000000
      1.06452879	      0.00000000	      0.00000000	      0.00000000	      0.00000000
      1.06464018	      0.00000000	      0.00000000	      0.00000000	      0.00000000
      1.06475157	      0.00000000	      0.00000000	      0.00000000	      0.00000000
      1.06492285	      0.00000000	      0.00000000	      0.00000000	      0.00000000
      1.06506079	      0.00000000	      0.00000000	      0.00000000	      0.00000000
      1.06530222	      0.00000000	      0.00000000	      0.00000000	      0.00000000
      1.06544629	      0.00000000	      0.00000000	      0.00000000	      0.00000000
      1.06559208	      0.00000000	      0.00000000	      0.00000000	      0.00000000
      1.06573787	      0.00000000	      0.00000000	      0.00000000	      0.00000000
      1.06586381	      0.00000000	      0.00000000	      0.00000000	      0.00000000
      1.06598974	      0.00000000	      0.00000000	      0.00000000	      0.00000000
      1.06614490	      0.00000000	      0.00000000	      0.00000000	      0.00000000
      1.06627726	      0.00000000	      0.00000000	      0.00000000	      0.00000000
      1.06640962	      0.00000000	      0.00000000	      0.00000000	      0.00000000
      1.06654198	      0.00000000	      0.00000000	      0.00000000	      0.00000000
      1.06667434	      0.00000000	      0.00000000	      0.00000000	      0.00000000
      1.06680670	      0.00000000	      0.00000000	      0.00000000	      0.00000000
      1.06697327	      0.00000000	      0.00000000	      0.00000000	      0.00000000
      1.06708715	      0.00000000	      0.00000000	      0.00000000	      0.00000000
      1.06720104	      0.00000000	      0.00000000	      0.00000000	      0.00000000
      1.06736241	      0.00000000	      0.00000000	      0.00000000	      0.00000000
      1.06751540	      0.00000000	      0.00000000	      0.00000000	      0.00000000
      1.06766838	      0.00000000	      0.00000000	      0.00000000	      0.00000000
      1.06778908	      0.00000000	      0.00000000	      0.00000000	      0.00000000
      1.06790977	      0.00000000	      0.00000000	      0.00000000	      0.00000000
      1.06807057	      0.00000000	      0.00000000	      0.00000000	      0.00000000
      1.06819955	      0.00000000	      0.00000000	      0.00000000	      0.00000000
      1.06832852	      0.00000000	      0.00000000	      0.00000000	      0.00000000
      1.06845749	      0.00000000	      0.00000000	      0.00000000	      0.00000000
      1.06861496	      0.00000000	      0.00000000	      0.00000000	      0.00000000
      1.06873537	      0.00000000	      0.00000000	      0.00000000	      0.00000000
      1.06885577	      0.00000000	      0.00000000	      0.00000000	      0.00000000
      1.06900432	      0.00000000	      0.00000000	      0.00000000	      0.00000000
      1.06914479	      0.00000000	      0.00000000	      0.00000000	      0.00000000
      1.06928526	      0.00000000	      0.00000000	      0.00000000	      0.00000000
      1.06942573	      0.00000000	      0.00000000	      0.00000000	      0.00000000
      1.06954683	      0.00000000	      0.00000000	      0.00000000	      0.00000000
      1.06966793	      0.00000000	      0.00000000	      0.00000000	      0.00000000
      1.06978903	      0.00000000	      0.00000000	      0.00000000	      0.00000000
      1.06996716	      0.00000000	      0.00000000	      0.00000000	      0.00000000
      1.07007770	      0.00000000	      0.00000000	      0.00000000	      0.00000000
      1.07018825	      0.00000000	      0.00000000	      0.00000000	      0.00000000
      1.07035196	      0.00000000	      0.00000000	      0.00000000	      0.00000000
      1.07050428	      0.00000000	      0.00000000	      0.00000000	      0.00000000
      1.07065659	      0.00000000	      0.00000000	      0.00000000	      0.00000000
      1.07077429	      0.00000000	      0.00000000	      0.00000000	      0.00000000
      1.07089198	      0.00000000	      0.00000000	      0.00000000	      0.00000000
      1.07105092	      0.00000000	      0.00000000	      0.00000000	      0.00000000
      1.07117810	      0.00000000	      0.00000000	      0.00000000	      0.00000000
      1.07130528	      0.00000000	      0.00000000	      0.00000000	      0.00000000
      1.07143246	      0.00000000	      0.00000000	      0.00000000	      0.00000000
      1.07158509	      0.00000000	      0.00000000	      0.00000000	      0.00000000
      1.07170444	      0.00000000	      0.00000000	      0.00000000	      0.00000000
      1.07182378	      0.00000000	      0.00000000	      0.00000000	      0.00000000
      1.07196837	      0.00000000	      0.00000000	      0.00000000	      0.00000000
      1.07211296	      0.00000000	      0.00000000	      0.00000000	      0.00000000
      1.07223821	      0.00000000	      0.00000000	      0.00000000	      0.00000000
      1.07236347	      0.00000000	      0.00000000	      0.00000000	      0.00000000
      1.07248873	      0.00000000	      0.00000000	      0.00000000	      0.00000000
      1.07264064	      0.00000000	      0.00000000	      0.00000000	      0.00000000
      1.07276044	      0.00000000	      0.00000000	      0.00000000	      0.00000000
      1.07288023	      0.00000000	      0.00000000	      0.00000000	      0.00000000
      1.07300003	      0.00000000	      0.00000000	      0.00000000	      0.00000000
      1.07317382	      0.00000000	      0.00000000	      0.00000000	      0.00000000
      1.07328262	      0.00000000	      0.00000000	      0.00000000	      0.00000000
      1.07339143	      0.00000000	      0.00000000	      0.00000000	      0.00000000
      1.07355185	      0.00000000	      0.00000000	      0.00000000	      0.00000000
      1.07369913	      0.00000000	      0.00000000	      0.00000000	      0.00000000
      1.07384642	      0.00000000	      0.00000000	      0.00000000	      0.00000000
      1.07396283	      0.00000000	      0.00000000	      0.00000000	      0.00000000
      1.07407923	      0.00000000	      0.00000000	      0.00000000	      0.00000000
      1.07423238	      0.00000000	      0.00000000	      0.00000000	      0.00000000
      1.07435887	      0.00000000	      0.00000000	      0.00000000	      0.00000000
      1.07448537	      0.00000000	      0.00000000	      0.00000000	      0.00000000
      1.07461186	      0.00000000	      0.00000000	      0.00000000	      0.00000000
      1.07473835	      0.00000000	      0.00000000	      0.00000000	      0.00000000
      1.07486485	      0.00000000	      0.00000000	      0.00000000	      0.00000000
      1.07501931	      0.00000000	      0.00000000	      0.00000000	      0.00000000
      1.07513085	      0.00000000	      0.00000000	      0.00000000	      0.00000000
      1.07524240	      0.00000000	      0.00000000	      0.00000000	      0.00000000
      1.07539211	      0.00000000	      0.00000000	      0.00000000	      0.00000000
      1.07553083	      0.00000000	      0.00000000	      0.00000000	      0.00000000
      1.07566954	      0.00000000	      0.00000000	      0.00000000	      0.00000000
      1.07579018	      0.00000000	      0.00000000	      0.00000000	      0.00000000
      1.07591083	      0.00000000	      0.00000000	      0.00000000	      0.00000000
      1.07603147	      0.00000000	      0.00000000	      0.00000000	      0.00000000
      1.07618265	      0.00000000	      0.00000000	      0.00000000	      0.00000000
      1.07630936	      0.00000000	      0.00000000	      0.00000000	      0.00000000
      1.07643607	      0.00000000	      0.00000000	      0.00000000	      0.00000000
      1.07656278	      0.00000000	      0.00000000	      0.00000000	      0.00000000
      1.07668949	      0.00000000	      0.00000000	      0.00000000	      0.00000000
      1.07681620	      0.00000000	      0.00000000	      0.00000000	      0.00000000
      1.07694290	      0.00000000	      0.00000000	      0.00000000	      0.00000000
      1.07706961	      0.00000000	      0.00000000	      0.00000000	      0.00000000
      1.07719632	      0.00000000	      0.00000000	      0.00000000	      0.00000000
      1.07732303	      0.00000000	      0.00000000	      0.00000000	      0.00000000
      1.07744974	      0.00000000	      0.00000000	      0.00000000	      0.00000000
      1.07757644	      0.00000000	      0.00000000	      0.00000000	      0.00000000
      1.07770315	      0.00000000	      0.00000000	      0.00000000	      0.00000000
      1.07785665	      0.00000000	      0.00000000	      0.00000000	      0.00000000
      1.07796327	      0.00000000	      0.00000000	      0.00000000	      0.00000000
      1.07806990	      0.00000000	      0.00000000	      0.00000000	      0.00000000
      1.07822253	      0.00000000	      0.00000000	      0.00000000	      0.00000000
      1.07836316	      0.00000000	      0.00000000	      0.00000000	      0.00000000
      1.07850380	      0.00000000	      0.00000000	      0.00000000	      0.00000000
      1.07861815	      0.00000000	      0.00000000	      0.00000000	      0.00000000
      1.07873251	      0.00000000	      0.00000000	      0.00000000	      0.00000000
      1.07887860	      0.00000000	      0.00000000	      0.00000000	      0.00000000
      1.07900364	      0.00000000	      0.00000000	      0.00000000	      0.00000000
      1.07912868	      0.00000000	      0.00000000	      0.00000000	      0.00000000
      1.07925371	      0.00000000	      0.00000000	      0.00000000	      0.00000000
      1.07937875	      0.00000000	      0.00000000	      0.00000000	      0.00000000
      1.07950379	      0.00000000	      0.00000000	      0.00000000	      0.00000000
      1.07962883	      0.00000000	      0.00000000	      0.00000000	      0.00000000
      1.07975387	      0.00000000	      0.00000000	      0.00000000	      0.00000000
      1.07987891	      0.00000000	      0.00000000	      0.00000000	      0.00000000
      1.08000395	      0.00000000	      0.00000000	      0.00000000	      0.00000000
      1.08012899	      0.00000000	      0.00000000	      0.00000000	      0.00000000
      1.08025403	      0.00000000	      0.00000000	      0.00000000	      0.00000000
      1.08037906	      0.00000000	      0.00000000	      0.00000000	      0.00000000
      1.08050410	      0.00000000	      0.00000000	      0.00000000	      0.00000000
      1.08062914	      0.00000000	      0.00000000	      0.00000000	      0.00000000
      1.08075418	      0.00000000	      0.00000000	      0.00000000	      0.00000000
      1.08087922	      0.00000000	      0.00000000	      0.00000000	      0.00000000
      1.08100426	      0.00000000	      0.00000000	      0.00000000	      0.00000000
      1.08112930	      0.00000000	      0.00000000	      0.00000000	      0.00000000
      1.08125434	      0.00000000	      0.00000000	      0.00000000	      0.00000000
      1.08137937	      0.00000000	      0.00000000	      0.00000000	      0.00000000
      1.08150441	      0.00000000	      0.00000000	      0.00000000	      0.00000000
      1.08162945	      0.00000000	      0.00000000	      0.00000000	      0.00000000
      1.08175449	      0.00000000	      0.00000000	      0.00000000	      0.00000000
      1.08187953	      0.00000000	      0.00000000	      0.00000000	      0.00000000
      1.08200457	      0.00000000	      0.00000000	      0.00000000	      0.00000000
      1.08212961	      0.00000000	      0.00000000	      0.00000000	      0.00000000
      1.08225465	      0.00000000	      0.00000000	      0.00000000	      0.00000000
      1.08237969	      0.00000000	      0.00000000	      0.00000000	      0.00000000
      1.08250472	      0.00000000	      0.00000000	      0.00000000	      0.00000000
      1.08262976	      0.00000000	      0.00000000	      0.00000000	      0.00000000
      1.08275480	      0.00000000	      0.00000000	      0.00000000	      0.00000000
      1.08287984	      0.00000000	      0.00000000	      0.00000000	      0.00000000
      1.08300488	      0.00000000	      0.00000000	      0.00000000	      0.00000000
      1.08311654	      0.00000000	      0.00000000	      0.00000000	      0.00000000
      1.08322819	      0.00000000	      0.00000000	      0.00000000	      0.00000000
      1.08336655	      0.00000000	      0.00000000	      0.00000000	      0.00000000
      1.08350490	      0.00000000	      0.00000000	      0.00000000	      0.00000000
      1.08360906	      0.00000000	      0.00000000	      0.00000000	      0.00000000
      1.08371322	      0.00000000	      0.00000000	      0.00000000	      0.00000000
      1.08386673	      0.00000000	      0.00000000	      0.00000000	      0.00000000
      1.08399026	      0.00000000	      0.00000000	      0.00000000	      0.00000000
      1.08411380	      0.00000000	      0.00000000	      0.00000000	      0.00000000
      1.08423734	      0.00000000	      0.00000000	      0.00000000	      0.00000000
      1.08436087	      0.00000000	      0.00000000	      0.00000000	      0.00000000
      1.08448441	      0.00000000	      0.00000000	      0.00000000	      0.00000000
      1.08460794	      0.00000000	      0.00000000	      0.00000000	      0.00000000
      1.08473148	      0.00000000	      0.00000000	      0.00000000	      0.00000000
      1.08485502	      0.00000000	      0.00000000	      0.00000000	      0.00000000
      1.08497855	      0.00000000	      0.00000000	      0.00000000	      0.00000000
      1.08510209	      0.00000000	      0.00000000	      0.00000000	      0.00000000
      1.08522563	      0.00000000	      0.00000000	      0.00000000	      0.00000000
      1.08533433	      0.00000000	      0.00000000	      0.00000000	      0.00000000
      1.08544303	      0.00000000	      0.00000000	      0.00000000	      0.00000000
      1.08558183	      0.00000000	      0.00000000	      0.00000000	      0.00000000
      1.08572062	      0.00000000	      0.00000000	      0.00000000	      0.00000000
      1.08582228	      0.00000000	      0.00000000	      0.00000000	      0.00000000
      1.08592394	      0.00000000	      0.00000000	      0.00000000	      0.00000000
      1.08607863	      0.00000000	      0.00000000	      0.00000000	      0.00000000
      1.08620083	      0.00000000	      0.00000000	      0.00000000	      0.00000000
      1.08632303	      0.00000000	      0.00000000	      0.00000000	      0.00000000
      1.08644523	      0.00000000	      0.00000000	      0.00000000	      0.00000000
      1.08656743	      0.00000000	      0.00000000	      0.00000000	      0.00000000
      1.08668963	      0.00000000	      0.00000000	      0.00000000	      0.00000000
      1.08681183	      0.00000000	      0.00000000	      0.00000000	      0.00000000
      1.08693403	      0.00000000	      0.00000000	      0.00000000	      0.00000000
      1.08705623	      0.00000000	      0.00000000	      0.00000000	      0.00000000
      1.08717842	      0.00000000	      0.00000000	      0.00000000	      0.00000000
      1.08730062	      0.00000000	      0.00000000	      0.00000000	      0.00000000
      1.08742282	      0.00000000	      0.00000000	      0.00000000	      0.00000000
      1.08753031	      0.00000000	      0.00000000	      0.00000000	      0.00000000
      1.08763780	      0.00000000	      0.00000000	      0.00000000	      0.00000000
      1.08777489	      0.00000000	      0.00000000	      0.00000000	      0.00000000
      1.08791198	      0.00000000	      0.00000000	      0.00000000	      0.00000000
      1.08801309	      0.00000000	      0.00000000	      0.00000000	      0.00000000
      1.08811421	      0.00000000	      0.00000000	      0.00000000	      0.00000000
      1.08826568	      0.00000000	      0.00000000	      0.00000000	      0.00000000
      1.08838751	      0.00000000	      0.00000000	      0.00000000	      0.00000000
      1.08850934	      0.00000000	      0.00000000	      0.00000000	      0.00000000
      1.08863117	      0.00000000	      0.00000000	      0.00000000	      0.00000000
      1.08875300	      0.00000000	      0.00000000	      0.00000000	      0.00000000
      1.08887483	      0.00000000	      0.00000000	      0.00000000	      0.00000000
      1.08899666	      0.00000000	      0.00000000	      0.00000000	      0.00000000
      1.08911849	      0.00000000	      0.00000000	      0.00000000	      0.00000000
      1.08922420	      0.00000000	      0.00000000	      0.00000000	      0.00000000
      1.08932991	      0.00000000	      0.00000000	      0.00000000	      0.00000000
      1.08946716	      0.00000000	      0.00000000	      0.00000000	      0.00000000
      1.08960441	      0.00000000	      0.00000000	      0.00000000	      0.00000000
      1.08970370	      0.00000000	      0.00000000	      0.00000000	      0.00000000
      1.08980299	      0.00000000	      0.00000000	      0.00000000	      0.00000000
      1.08995541	      0.00000000	      0.00000000	      0.00000000	      0.00000000
      1.09007636	      0.00000000	      0.00000000	      0.00000000	      0.00000000
      1.09019732	      0.00000000	      0.00000000	      0.00000000	      0.00000000
      1.09031827	      0.00000000	      0.00000000	      0.00000000	      0.00000000
      1.09043923	      0.00000000	      0.00000000	      0.00000000	      0.00000000
      1.09056019	      0.00000000	      0.00000000	      0.00000000	      0.00000000
      1.09068114	      0.00000000	      0.00000000	      0.00000000	      0.00000000
      1.09078940	      0.00000000	      0.00000000	      0.00000000	      0.00000000
      1.09089766	      0.00000000	      0.00000000	      0.00000000	      0.00000000
      1.09100592	      0.00000000	      0.00000000	      0.00000000	      0.00000000
      1.09115859	      0.00000000	      0.00000000	      0.00000000	      0.00000000
      1.09126466	      0.00000000	      0.00000000	      0.00000000	      0.00000000
      1.09137073	      0.00000000	      0.00000000	      0.00000000	      0.00000000
      1.09150765	      0.00000000	      0.00000000	      0.00000000	      0.00000000
      1.09164457	      0.00000000	      0.00000000	      0.00000000	      0.00000000
      1.09174542	      0.00000000	      0.00000000	      0.00000000	      0.00000000
      1.09184627	      0.00000000	      0.00000000	      0.00000000	      0.00000000
      1.09198633	      0.00000000	      0.00000000	      0.00000000	      0.00000000
      1.09211302	      0.00000000	      0.00000000	      0.00000000	      0.00000000
      1.09223971	      0.00000000	      0.00000000	      0.00000000	      0.00000000
      1.09235079	      0.00000000	      0.00000000	      0.00000000	      0.00000000
      1.09246188	      0.00000000	      0.00000000	      0.00000000	      0.00000000
      1.09257296	      0.00000000	      0.00000000	      0.00000000	      0.00000000
      1.09271097	      0.00000000	      0.00000000	      0.00000000	      0.00000000
      1.09282518	      0.00000000	      0.00000000	      0.00000000	      0.00000000
      1.09293939	      0.00000000	      0.00000000	      0.00000000	      0.00000000
      1.09305360	      0.00000000	      0.00000000	      0.00000000	      0.00000000
      1.09316781	      0.00000000	      0.00000000	      0.00000000	      0.00000000
      1.09330749	      0.00000000	      0.00000000	      0.00000000	      0.00000000
      1.09341162	      0.00000000	      0.00000000	      0.00000000	      0.00000000
      1.09351575	      0.00000000	      0.00000000	      0.00000000	      0.00000000
      1.09365010	      0.00000000	      0.00000000	      0.00000000	      0.00000000
      1.09378445	      0.00000000	      0.00000000	      0.00000000	      0.00000000
      1.09388746	      0.00000000	      0.00000000	      0.00000000	      0.00000000
      1.09399047	      0.00000000	      0.00000000	      0.00000000	      0.00000000
      1.09412457	      0.00000000	      0.00000000	      0.00000000	      0.00000000
      1.09424689	      0.00000000	      0.00000000	      0.00000000	      0.00000000
      1.09436922	      0.00000000	      0.00000000	      0.00000000	      0.00000000
      1.09449154	      0.00000000	      0.00000000	      0.00000000	      0.00000000
      1.09459763	      0.00000000	      0.00000000	      0.00000000	      0.00000000
      1.09470371	      0.00000000	      0.00000000	      0.00000000	      0.00000000
      1.09480979	      0.00000000	      0.00000000	      0.00000000	      0.00000000
      1.09496180	      0.00000000	      0.00000000	      0.00000000	      0.00000000
      1.09506552	      0.00000000	      0.00000000	      0.00000000	      0.00000000
      1.09516923	      0.00000000	      0.00000000	      0.00000000	      0.00000000
      1.09530510	      0.00000000	      0.00000000	      0.00000000	      0.00000000
      1.09544097	      0.00000000	      0.00000000	      0.00000000	      0.00000000
      1.09553842	      0.00000000	      0.00000000	      0.00000000	      0.00000000
      1.09563587	      0.00000000	      0.00000000	      0.00000000	      0.00000000
      1.09577677	      0.00000000	      0.00000000	      0.00000000	      0.00000000
      1.09590260	      0.00000000	      0.00000000	      0.00000000	      0.00000000
      1.09602843	      0.00000000	      0.00000000	      0.00000000	      0.00000000
      1.09613636	      0.00000000	      0.00000000	      0.00000000	      0.00000000
      1.09624430	      0.00000000	      0.00000000	      0.00000000	      0.00000000
      1.09635224	      0.00000000	      0.00000000	      0.00000000	      0.00000000
      1.09649219	      0.00000000	      0.00000000	      0.00000000	      0.00000000
      1.09660403	      0.00000000	      0.00000000	      0.00000000	      0.00000000
      1.09671588	      0.00000000	      0.00000000	      0.00000000	      0.00000000
      1.09682772	      0.00000000	      0.00000000	      0.00000000	      0.00000000
      1.09693956	      0.00000000	      0.00000000	      0.00000000	      0.00000000
      1.09707997	      0.00000000	      0.00000000	      0.00000000	      0.00000000
      1.09718106	      0.00000000	      0.00000000	      0.00000000	      0.00000000
      1.09728216	      0.00000000	      0.00000000	      0.00000000	      0.00000000
      1.09741686	      0.00000000	      0.00000000	      0.00000000	      0.00000000
      1.09753654	      0.00000000	      0.00000000	      0.00000000	      0.00000000
      1.09765622	      0.00000000	      0.00000000	      0.00000000	      0.00000000
      1.09777589	      0.00000000	      0.00000000	      0.00000000	      0.00000000
      1.09789557	      0.00000000	      0.00000000	      0.00000000	      0.00000000
      1.09799618	      0.00000000	      0.00000000	      0.00000000	      0.00000000
      1.09809678	      0.00000000	      0.00000000	      0.00000000	      0.00000000
      1.09823006	      0.00000000	      0.00000000	      0.00000000	      0.00000000
      1.09836333	      0.00000000	      0.00000000	      0.00000000	      0.00000000
      1.09845809	      0.00000000	      0.00000000	      0.00000000	      0.00000000
      1.09855285	      0.00000000	      0.00000000	      0.00000000	      0.00000000
      1.09870000	      0.00000000	      0.00000000	      0.00000000	      0.00000000
      1.09881848	      0.00000000	      0.00000000	      0.00000000	      0.00000000
      1.09893696	      0.00000000	      0.00000000	      0.00000000	      0.00000000
      1.09905544	      0.00000000	      0.00000000	      0.00000000	      0.00000000
      1.09916005	      0.00000000	      0.00000000	      0.00000000	      0.00000000
      1.09926466	      0.00000000	      0.00000000	      0.00000000	      0.00000000
      1.09939097	      0.00000000	      0.00000000	      0.00000000	      0.00000000
      1.09951729	      0.00000000	      0.00000000	      0.00000000	      0.00000000
      1.09961691	      0.00000000	      0.00000000	      0.00000000	      0.00000000
      1.09971653	      0.00000000	      0.00000000	      0.00000000	      0.00000000
      1.09985135	      0.00000000	      0.00000000	      0.00000000	      0.00000000
      1.09996942	      0.00000000	      0.00000000	      0.00000000	      0.00000000
      1.10008749	      0.00000000	      0.00000000	      0.00000000	      0.00000000
      1.10020556	      0.00000000	      0.00000000	      0.00000000	      0.00000000
      1.10030704	      0.00000000	      0.00000000	      0.00000000	      0.00000000
      1.10040851	      0.00000000	      0.00000000	      0.00000000	      0.00000000
      1.10053755	      0.00000000	      0.00000000	      0.00000000	      0.00000000
      1.10066658	      0.00000000	      0.00000000	      0.00000000	      0.00000000
      1.10076314	      0.00000000	      0.00000000	      0.00000000	      0.00000000
      1.10085969	      0.00000000	      0.00000000	      0.00000000	      0.00000000
      1.10099898	      0.00000000	      0.00000000	      0.00000000	      0.00000000
      1.10111695	      0.00000000	      0.00000000	      0.00000000	      0.00000000
      1.10123492	      0.00000000	      0.00000000	      0.00000000	      0.00000000
      1.10135289	      0.00000000	      0.00000000	      0.00000000	      0.00000000
      1.10145322	      0.00000000	      0.00000000	      0.00000000	      0.00000000
      1.10155355	      0.00000000	      0.00000000	      0.00000000	      0.00000000
      1.10168293	      0.00000000	      0.00000000	      0.00000000	      0.00000000
      1.10181231	      0.00000000	      0.00000000	      0.00000000	      0.00000000
      1.10190763	      0.00000000	      0.00000000	      0.00000000	      0.00000000
      1.10200294	      0.00000000	      0.00000000	      0.00000000	      0.00000000
      1.10214317	      0.00000000	      0.00000000	      0.00000000	      0.00000000
      1.10226081	      0.00000000	      0.00000000	      0.00000000	      0.00000000
      1.10237845	      0.00000000	      0.00000000	      0.00000000	      0.00000000
      1.10249609	      0.00000000	      0.00000000	      0.00000000	      0.00000000
      1.10259545	      0.00000000	      0.00000000	      0.00000000	      0.00000000
      1.10269481	      0.00000000	      0.00000000	      0.00000000	      0.00000000
      1.10282428	      0.00000000	      0.00000000	      0.00000000	      0.00000000
      1.10295374	      0.00000000	      0.00000000	      0.00000000	      0.00000000
      1.10304811	      0.00000000	      0.00000000	      0.00000000	      0.00000000
      1.10314248	      0.00000000	      0.00000000	      0.00000000	      0.00000000
      1.10328309	      0.00000000	      0.00000000	      0.00000000	      0.00000000
      1.10340038	      0.00000000	      0.00000000	      0.00000000	      0.00000000
      1.10351767	      0.00000000	      0.00000000	      0.00000000	      0.00000000
      1.10363495	      0.00000000	      0.00000000	      0.00000000	      0.00000000
      1.10373338	      0.00000000	      0.00000000	      0.00000000	      0.00000000
      1.10383182	      0.00000000	      0.00000000	      0.00000000	      0.00000000
      1.10396134	      0.00000000	      0.00000000	      0.00000000	      0.00000000
      1.10409085	      0.00000000	      0.00000000	      0.00000000	      0.00000000
      1.10418433	      0.00000000	      0.00000000	      0.00000000	      0.00000000
      1.10427782	      0.00000000	      0.00000000	      0.00000000	      0.00000000
      1.10441876	      0.00000000	      0.00000000	      0.00000000	      0.00000000
      1.10453569	      0.00000000	      0.00000000	      0.00000000	      0.00000000
      1.10465262	      0.00000000	      0.00000000	      0.00000000	      0.00000000
      1.10476955	      0.00000000	      0.00000000	      0.00000000	      0.00000000
      1.10486709	      0.00000000	      0.00000000	      0.00000000	      0.00000000
      1.10496463	      0.00000000	      0.00000000	      0.00000000	      0.00000000
      1.10509419	      0.00000000	      0.00000000	      0.00000000	      0.00000000
      1.10522375	      0.00000000	      0.00000000	      0.00000000	      0.00000000
      1.10531638	      0.00000000	      0.00000000	      0.00000000	      0.00000000
      1.10540900	      0.00000000	      0.00000000	      0.00000000	      0.00000000
      1.10555026	      0.00000000	      0.00000000	      0.00000000	      0.00000000
      1.10566685	      0.00000000	      0.00000000	      0.00000000	      0.00000000
      1.10578343	      0.00000000	      0.00000000	      0.00000000	      0.00000000
      1.10588829	      0.00000000	      0.00000000	      0.00000000	      0.00000000
      1.10599316	      0.00000000	      0.00000000	      0.00000000	      0.00000000
      1.10609803	      0.00000000	      0.00000000	      0.00000000	      0.00000000
      1.10622832	      0.00000000	      0.00000000	      0.00000000	      0.00000000
      1.10633253	      0.00000000	      0.00000000	      0.00000000	      0.00000000
      1.10643674	      0.00000000	      0.00000000	      0.00000000	      0.00000000
      1.10654095	      0.00000000	      0.00000000	      0.00000000	      0.00000000
      1.10667642	      0.00000000	      0.00000000	      0.00000000	      0.00000000
      1.10677753	      0.00000000	      0.00000000	      0.00000000	      0.00000000
      1.10687864	      0.00000000	      0.00000000	      0.00000000	      0.00000000
      1.10700360	      0.00000000	      0.00000000	      0.00000000	      0.00000000
      1.10712856	      0.00000000	      0.00000000	      0.00000000	      0.00000000
      1.10722379	      0.00000000	      0.00000000	      0.00000000	      0.00000000
      1.10731902	      0.00000000	      0.00000000	      0.00000000	      0.00000000
      1.10744884	      0.00000000	      0.00000000	      0.00000000	      0.00000000
      1.10756541	      0.00000000	      0.00000000	      0.00000000	      0.00000000
      1.10768198	      0.00000000	      0.00000000	      0.00000000	      0.00000000
      1.10779855	      0.00000000	      0.00000000	      0.00000000	      0.00000000
      1.10789627	      0.00000000	      0.00000000	      0.00000000	      0.00000000
      1.10799399	      0.00000000	      0.00000000	      0.00000000	      0.00000000
      1.10811770	      0.00000000	      0.00000000	      0.00000000	      0.00000000
      1.10824141	      0.00000000	      0.00000000	      0.00000000	      0.00000000
      1.10834205	      0.00000000	      0.00000000	      0.00000000	      0.00000000
      1.10844270	      0.00000000	      0.00000000	      0.00000000	      0.00000000
      1.10856427	      0.00000000	      0.00000000	      0.00000000	      0.00000000
      1.10868584	      0.00000000	      0.00000000	      0.00000000	      0.00000000
      1.10878484	      0.00000000	      0.00000000	      0.00000000	      0.00000000
      1.10888384	      0.00000000	      0.00000000	      0.00000000	      0.00000000
      1.10900648	      0.00000000	      0.00000000	      0.00000000	      0.00000000
      1.10912912	      0.00000000	      0.00000000	      0.00000000	      0.00000000
      1.10922788	      0.00000000	      0.00000000	      0.00000000	      0.00000000
      1.10932663	      0.00000000	      0.00000000	      0.00000000	      0.00000000
      1.10944948	      0.00000000	      0.00000000	      0.00000000	      0.00000000
      1.10957232	      0.00000000	      0.00000000	      0.00000000	      0.00000000
      1.10967026	      0.00000000	      0.00000000	      0.00000000	      0.00000000
      1.10976820	      0.00000000	      0.00000000	      0.00000000	      0.00000000
      1.10989175	      0.00000000	      0.00000000	      0.00000000	      0.00000000
      1.11001529	      0.00000000	      0.00000000	      0.00000000	      0.00000000
      1.11011246	      0.00000000	      0.00000000	      0.00000000	      0.00000000
      1.11020963	      0.00000000	      0.00000000	      0.00000000	      0.00000000
      1.11033396	      0.00000000	      0.00000000	      0.00000000	      0.00000000
      1.11045829	      0.00000000	      0.00000000	      0.00000000	      0.00000000
      1.11055452	      0.00000000	      0.00000000	      0.00000000	      0.00000000
      1.11065074	      0.00000000	      0.00000000	      0.00000000	      0.00000000
      1.11077614	      0.00000000	      0.00000000	      0.00000000	      0.00000000
      1.11090155	      0.00000000	      0.00000000	      0.00000000	      0.00000000
      1.11099670	      0.00000000	      0.00000000	      0.00000000	      0.00000000
      1.11109185	      0.00000000	      0.00000000	      0.00000000	      0.00000000
      1.11121861	      0.00000000	      0.00000000	      0.00000000	      0.00000000
      1.11134537	      0.00000000	      0.00000000	      0.00000000	      0.00000000
      1.11143928	      0.00000000	      0.00000000	      0.00000000	      0.00000000
      1.11153319	      0.00000000	      0.00000000	      0.00000000	      0.00000000
      1.11166169	      0.00000000	      0.00000000	      0.00000000	      0.00000000
      1.11177546	      0.00000000	      0.00000000	      0.00000000	      0.00000000
      1.11188923	      0.00000000	      0.00000000	      0.00000000	      0.00000000
      1.11200300	      0.00000000	      0.00000000	      0.00000000	      0.00000000
      1.11210210	      0.00000000	      0.00000000	      0.00000000	      0.00000000
      1.11220120	      0.00000000	      0.00000000	      0.00000000	      0.00000000
      1.11230030	      0.00000000	      0.00000000	      0.00000000	      0.00000000
      1.11243918	      0.00000000	      0.00000000	      0.00000000	      0.00000000
      1.11253812	      0.00000000	      0.00000000	      0.00000000	      0.00000000
      1.11263706	      0.00000000	      0.00000000	      0.00000000	      0.00000000
      1.11276080	      0.00000000	      0.00000000	      0.00000000	      0.00000000
      1.11287189	      0.00000000	      0.00000000	      0.00000000	      0.00000000
      1.11298297	      0.00000000	      0.00000000	      0.00000000	      0.00000000
      1.11309406	      0.00000000	      0.00000000	      0.00000000	      0.00000000
      1.11320515	      0.00000000	      0.00000000	      0.00000000	      0.00000000
      1.11330086	      0.00000000	      0.00000000	      0.00000000	      0.00000000
      1.11339656	      0.00000000	      0.00000000	      0.00000000	      0.00000000
      1.11351916	      0.00000000	      0.00000000	      0.00000000	      0.00000000
      1.11364176	      0.00000000	      0.00000000	      0.00000000	      0.00000000
      1.11373485	      0.00000000	      0.00000000	      0.00000000	      0.00000000
      1.11382794	      0.00000000	      0.00000000	      0.00000000	      0.00000000
      1.11395724	      0.00000000	      0.00000000	      0.00000000	      0.00000000
      1.11407025	      0.00000000	      0.00000000	      0.00000000	      0.00000000
      1.11418325	      0.00000000	      0.00000000	      0.00000000	      0.00000000
      1.11428314	      0.00000000	      0.00000000	      0.00000000	      0.00000000
      1.11438303	      0.00000000	      0.00000000	      0.00000000	      0.00000000
      1.11448292	      0.00000000	      0.00000000	      0.00000000	      0.00000000
      1.11461468	      0.00000000	      0.00000000	      0.00000000	      0.00000000
      1.11471448	      0.00000000	      0.00000000	      0.00000000	      0.00000000
      1.11481427	      0.00000000	      0.00000000	      0.00000000	      0.00000000
      1.11491407	      0.00000000	      0.00000000	      0.00000000	      0.00000000
      1.11505068	      0.00000000	      0.00000000	      0.00000000	      0.00000000
      1.11514716	      0.00000000	      0.00000000	      0.00000000	      0.00000000
      1.11524365	      0.00000000	      0.00000000	      0.00000000	      0.00000000
      1.11536792	      0.00000000	      0.00000000	      0.00000000	      0.00000000
      1.11547948	      0.00000000	      0.00000000	      0.00000000	      0.00000000
      1.11559104	      0.00000000	      0.00000000	      0.00000000	      0.00000000
      1.11570260	      0.00000000	      0.00000000	      0.00000000	      0.00000000
      1.11579711	      0.00000000	      0.00000000	      0.00000000	      0.00000000
      1.11589161	      0.00000000	      0.00000000	      0.00000000	      0.00000000
      1.11601195	      0.00000000	      0.00000000	      0.00000000	      0.00000000
      1.11613229	      0.00000000	      0.00000000	      0.00000000	      0.00000000
      1.11622977	      0.00000000	      0.00000000	      0.00000000	      0.00000000
      1.11632724	      0.00000000	      0.00000000	      0.00000000	      0.00000000
      1.11644580	      0.00000000	      0.00000000	      0.00000000	      0.00000000
      1.11656437	      0.00000000	      0.00000000	      0.00000000	      0.00000000
      1.11665961	      0.00000000	      0.00000000	      0.00000000	      0.00000000
      1.11675486	      0.00000000	      0.00000000	      0.00000000	      0.00000000
      1.11687538	      0.00000000	      0.00000000	      0.00000000	      0.00000000
      1.11699590	      0.00000000	      0.00000000	      0.00000000	      0.00000000
      1.11709036	      0.00000000	      0.00000000	      0.00000000	      0.00000000
      1.11718482	      0.00000000	      0.00000000	      0.00000000	      0.00000000
      1.11730651	      0.00000000	      0.00000000	      0.00000000	      0.00000000
      1.11742821	      0.00000000	      0.00000000	      0.00000000	      0.00000000
      1.11752118	      0.00000000	      0.00000000	      0.00000000	      0.00000000
      1.11761415	      0.00000000	      0.00000000	      0.00000000	      0.00000000
      1.11773782	      0.00000000	      0.00000000	      0.00000000	      0.00000000
      1.11786149	      0.00000000	      0.00000000	      0.00000000	      0.00000000
      1.11795290	      0.00000000	      0.00000000	      0.00000000	      0.00000000
      1.11804431	      0.00000000	      0.00000000	      0.00000000	      0.00000000
      1.11817039	      0.00000000	      0.00000000	      0.00000000	      0.00000000
      1.11828141	      0.00000000	      0.00000000	      0.00000000	      0.00000000
      1.11839242	      0.00000000	      0.00000000	      0.00000000	      0.00000000
      1.11850344	      0.00000000	      0.00000000	      0.00000000	      0.00000000
      1.11860053	      0.00000000	      0.00000000	      0.00000000	      0.00000000
      1.11869762	      0.00000000	      0.00000000	      0.00000000	      0.00000000
      1.11879471	      0.00000000	      0.00000000	      0.00000000	      0.00000000
      1.11892898	      0.00000000	      0.00000000	      0.00000000	      0.00000000
      1.11902634	      0.00000000	      0.00000000	      0.00000000	      0.00000000
      1.11912371	      0.00000000	      0.00000000	      0.00000000	      0.00000000
      1.11924361	      0.00000000	      0.00000000	      0.00000000	      0.00000000
      1.11935135	      0.00000000	      0.00000000	      0.00000000	      0.00000000
      1.11945909	      0.00000000	      0.00000000	      0.00000000	      0.00000000
      1.11956683	      0.00000000	      0.00000000	      0.00000000	      0.00000000
      1.11967457	      0.00000000	      0.00000000	      0.00000000	      0.00000000
      1.11978231	      0.00000000	      0.00000000	      0.00000000	      0.00000000
      1.11987642	      0.00000000	      0.00000000	      0.00000000	      0.00000000
      1.11997053	      0.00000000	      0.00000000	      0.00000000	      0.00000000
      1.12008742	      0.00000000	      0.00000000	      0.00000000	      0.00000000
      1.12020430	      0.00000000	      0.00000000	      0.00000000	      0.00000000
      1.12030186	      0.00000000	      0.00000000	      0.00000000	      0.00000000
      1.12039942	      0.00000000	      0.00000000	      0.00000000	      0.00000000
      1.12049698	      0.00000000	      0.00000000	      0.00000000	      0.00000000
      1.12062845	      0.00000000	      0.00000000	      0.00000000	      0.00000000
      1.12072508	      0.00000000	      0.00000000	      0.00000000	      0.00000000
      1.12082172	      0.00000000	      0.00000000	      0.00000000	      0.00000000
      1.12094069	      0.00000000	      0.00000000	      0.00000000	      0.00000000
      1.12105966	      0.00000000	      0.00000000	      0.00000000	      0.00000000
      1.12114833	      0.00000000	      0.00000000	      0.00000000	      0.00000000
      1.12123700	      0.00000000	      0.00000000	      0.00000000	      0.00000000
      1.12136369	      0.00000000	      0.00000000	      0.00000000	      0.00000000
      1.12147516	      0.00000000	      0.00000000	      0.00000000	      0.00000000
      1.12158663	      0.00000000	      0.00000000	      0.00000000	      0.00000000
      1.12169809	      0.00000000	      0.00000000	      0.00000000	      0.00000000
      1.12178959	      0.00000000	      0.00000000	      0.00000000	      0.00000000
      1.12188110	      0.00000000	      0.00000000	      0.00000000	      0.00000000
      1.12200104	      0.00000000	      0.00000000	      0.00000000	      0.00000000
      1.12212098	      0.00000000	      0.00000000	      0.00000000	      0.00000000
      1.12221426	      0.00000000	      0.00000000	      0.00000000	      0.00000000
      1.12230754	      0.00000000	      0.00000000	      0.00000000	      0.00000000
      1.12242694	      0.00000000	      0.00000000	      0.00000000	      0.00000000
      1.12254634	      0.00000000	      0.00000000	      0.00000000	      0.00000000
      1.12263700	      0.00000000	      0.00000000	      0.00000000	      0.00000000
      1.12272767	      0.00000000	      0.00000000	      0.00000000	      0.00000000
      1.12285020	      0.00000000	      0.00000000	      0.00000000	      0.00000000
      1.12295904	      0.00000000	      0.00000000	      0.00000000	      0.00000000
      1.12306788	      0.00000000	      0.00000000	      0.00000000	      0.00000000
      1.12317672	      0.00000000	      0.00000000	      0.00000000	      0.00000000
      1.12327291	      0.00000000	      0.00000000	      0.00000000	      0.00000000
      1.12336910	      0.00000000	      0.00000000	      0.00000000	      0.00000000
      1.12346530	      0.00000000	      0.00000000	      0.00000000	      0.00000000
      1.12359480	      0.00000000	      0.00000000	      0.00000000	      0.00000000
      1.12369148	      0.00000000	      0.00000000	      0.00000000	      0.00000000
      1.12378815	      0.00000000	      0.00000000	      0.00000000	      0.00000000
      1.12390470	      0.00000000	      0.00000000	      0.00000000	      0.00000000
      1.12402125	      0.00000000	      0.00000000	      0.00000000	      0.00000000
      1.12410969	      0.00000000	      0.00000000	      0.00000000	      0.00000000
      1.12419814	      0.00000000	      0.00000000	      0.00000000	      0.00000000
      1.12432224	      0.00000000	      0.00000000	      0.00000000	      0.00000000
      1.12443211	      0.00000000	      0.00000000	      0.00000000	      0.00000000
      1.12454199	      0.00000000	      0.00000000	      0.00000000	      0.00000000
      1.12465187	      0.00000000	      0.00000000	      0.00000000	      0.00000000
      1.12474343	      0.00000000	      0.00000000	      0.00000000	      0.00000000
      1.12483499	      0.00000000	      0.00000000	      0.00000000	      0.00000000
      1.12495237	      0.00000000	      0.00000000	      0.00000000	      0.00000000
      1.12506974	      0.00000000	      0.00000000	      0.00000000	      0.00000000
      1.12516284	      0.00000000	      0.00000000	      0.00000000	      0.00000000
      1.12525595	      0.00000000	      0.00000000	      0.00000000	      0.00000000
      1.12537295	      0.00000000	      0.00000000	      0.00000000	      0.00000000
      1.12548996	      0.00000000	      0.00000000	      0.00000000	      0.00000000
      1.12558064	      0.00000000	      0.00000000	      0.00000000	      0.00000000
      1.12567133	      0.00000000	      0.00000000	      0.00000000	      0.00000000
      1.12579113	      0.00000000	      0.00000000	      0.00000000	      0.00000000
      1.12591094	      0.00000000	      0.00000000	      0.00000000	      0.00000000
      1.12600007	      0.00000000	      0.00000000	      0.00000000	      0.00000000
      1.12608920	      0.00000000	      0.00000000	      0.00000000	      0.00000000
      1.12621165	      0.00000000	      0.00000000	      0.00000000	      0.00000000
      1.12631932	      0.00000000	      0.00000000	      0.00000000	      0.00000000
      1.12642700	      0.00000000	      0.00000000	      0.00000000	      0.00000000
      1.12653467	      0.00000000	      0.00000000	      0.00000000	      0.00000000
      1.12663006	      0.00000000	      0.00000000	      0.00000000	      0.00000000
      1.12672545	      0.00000000	      0.00000000	      0.00000000	      0.00000000
      1.12682084	      0.00000000	      0.00000000	      0.00000000	      0.00000000
      1.12694794	      0.00000000	      0.00000000	      0.00000000	      0.00000000
      1.12704388	      0.00000000	      0.00000000	      0.00000000	      0.00000000
      1.12713981	      0.00000000	      0.00000000	      0.00000000	      0.00000000
      1.12723574	      0.00000000	      0.00000000	      0.00000000	      0.00000000
      1.12736567	      0.00000000	      0.00000000	      0.00000000	      0.00000000
      1.12745878	      0.00000000	      0.00000000	      0.00000000	      0.00000000
      1.12755189	      0.00000000	      0.00000000	      0.00000000	      0.00000000
      1.12767030	      0.00000000	      0.00000000	      0.00000000	      0.00000000
      1.12777633	      0.00000000	      0.00000000	      0.00000000	      0.00000000
      1.12788235	      0.00000000	      0.00000000	      0.00000000	      0.00000000
      1.12798838	      0.00000000	      0.00000000	      0.00000000	      0.00000000
      1.12808202	      0.00000000	      0.00000000	      0.00000000	      0.00000000
      1.12817566	      0.00000000	      0.00000000	      0.00000000	      0.00000000
      1.12826930	      0.00000000	      0.00000000	      0.00000000	      0.00000000
      1.12840034	      0.00000000	      0.00000000	      0.00000000	      0.00000000
      1.12849496	      0.00000000	      0.00000000	      0.00000000	      0.00000000
      1.12858959	      0.00000000	      0.00000000	      0.00000000	      0.00000000
      1.12870579	      0.00000000	      0.00000000	      0.00000000	      0.00000000
      1.12880953	      0.00000000	      0.00000000	      0.00000000	      0.00000000
      1.12891326	      0.00000000	      0.00000000	      0.00000000	      0.00000000
      1.12901700	      0.00000000	      0.00000000	      0.00000000	      0.00000000
      1.12912074	      0.00000000	      0.00000000	      0.00000000	      0.00000000
      1.12922448	      0.00000000	      0.00000000	      0.00000000	      0.00000000
      1.12932822	      0.00000000	      0.00000000	      0.00000000	      0.00000000
      1.12942107	      0.00000000	      0.00000000	      0.00000000	      0.00000000
      1.12951392	      0.00000000	      0.00000000	      0.00000000	      0.00000000
      1.12962628	      0.00000000	      0.00000000	      0.00000000	      0.00000000
      1.12973865	      0.00000000	      0.00000000	      0.00000000	      0.00000000
      1.12983064	      0.00000000	      0.00000000	      0.00000000	      0.00000000
      1.12992263	      0.00000000	      0.00000000	      0.00000000	      0.00000000
      1.13003813	      0.00000000	      0.00000000	      0.00000000	      0.00000000
      1.13015364	      0.00000000	      0.00000000	      0.00000000	      0.00000000
      1.13024051	      0.00000000	      0.00000000	      0.00000000	      0.00000000
      1.13032739	      0.00000000	      0.00000000	      0.00000000	      0.00000000
      1.13045094	      0.00000000	      0.00000000	      0.00000000	      0.00000000
      1.13055961	      0.00000000	      0.00000000	      0.00000000	      0.00000000
      1.13066827	      0.00000000	      0.00000000	      0.00000000	      0.00000000
      1.13075930	      0.00000000	      0.00000000	      0.00000000	      0.00000000
      1.13085033	      0.00000000	      0.00000000	      0.00000000	      0.00000000
      1.13096420	      0.00000000	      0.00000000	      0.00000000	      0.00000000
      1.13107806	      0.00000000	      0.00000000	      0.00000000	      0.00000000
      1.13116959	      0.00000000	      0.00000000	      0.00000000	      0.00000000
      1.13126112	      0.00000000	      0.00000000	      0.00000000	      0.00000000
      1.13137542	      0.00000000	      0.00000000	      0.00000000	      0.00000000
      1.13148972	      0.00000000	      0.00000000	      0.00000000	      0.00000000
      1.13157913	      0.00000000	      0.00000000	      0.00000000	      0.00000000
      1.13166855	      0.00000000	      0.00000000	      0.00000000	      0.00000000
      1.13178543	      0.00000000	      0.00000000	      0.00000000	      0.00000000
      1.13190231	      0.00000000	      0.00000000	      0.00000000	      0.00000000
      1.13199001	      0.00000000	      0.00000000	      0.00000000	      0.00000000
      1.13207770	      0.00000000	      0.00000000	      0.00000000	      0.00000000
      1.13219740	      0.00000000	      0.00000000	      0.00000000	      0.00000000
      1.13230283	      0.00000000	      0.00000000	      0.00000000	      0.00000000
      1.13240826	      0.00000000	      0.00000000	      0.00000000	      0.00000000
      1.13251369	      0.00000000	      0.00000000	      0.00000000	      0.00000000
      1.13260779	      0.00000000	      0.00000000	      0.00000000	      0.00000000
      1.13270188	      0.00000000	      0.00000000	      0.00000000	      0.00000000
      1.13279597	      0.00000000	      0.00000000	      0.00000000	      0.00000000
      1.13291885	      0.00000000	      0.00000000	      0.00000000	      0.00000000
      1.13301357	      0.00000000	      0.00000000	      0.00000000	      0.00000000
      1.13310829	      0.00000000	      0.00000000	      0.00000000	      0.00000000
      1.13320301	      0.00000000	      0.00000000	      0.00000000	      0.00000000
      1.13332794	      0.00000000	      0.00000000	      0.00000000	      0.00000000
      1.13342019	      0.00000000	      0.00000000	      0.00000000	      0.00000000
      1.13351243	      0.00000000	      0.00000000	      0.00000000	      0.00000000
      1.13362711	      0.00000000	      0.00000000	      0.00000000	      0.00000000
      1.13374179	      0.00000000	      0.00000000	      0.00000000	      0.00000000
      1.13382658	      0.00000000	      0.00000000	      0.00000000	      0.00000000
      1.13391138	      0.00000000	      0.00000000	      0.00000000	      0.00000000
      1.13403389	      0.00000000	      0.00000000	      0.00000000	      0.00000000
      1.13414069	      0.00000000	      0.00000000	      0.00000000	      0.00000000
      1.13424748	      0.00000000	      0.00000000	      0.00000000	      0.00000000
      1.13435427	      0.00000000	      0.00000000	      0.00000000	      0.00000000
      1.13444291	      0.00000000	      0.00000000	      0.00000000	      0.00000000
      1.13453155	      0.00000000	      0.00000000	      0.00000000	      0.00000000
      1.13464577	      0.00000000	      0.00000000	      0.00000000	      0.00000000
      1.13475999	      0.00000000	      0.00000000	      0.00000000	      0.00000000
      1.13484970	      0.00000000	      0.00000000	      0.00000000	      0.00000000
      1.13493941	      0.00000000	      0.00000000	      0.00000000	      0.00000000
      1.13505387	      0.00000000	      0.00000000	      0.00000000	      0.00000000
      1.13516833	      0.00000000	      0.00000000	      0.00000000	      0.00000000
      1.13525541	      0.00000000	      0.00000000	      0.00000000	      0.00000000
      1.13534249	      0.00000000	      0.00000000	      0.00000000	      0.00000000
      1.13546036	      0.00000000	      0.00000000	      0.00000000	      0.00000000
      1.13557823	      0.00000000	      0.00000000	      0.00000000	      0.00000000
      1.13566332	      0.00000000	      0.00000000	      0.00000000	      0.00000000
      1.13574840	      0.00000000	      0.00000000	      0.00000000	      0.00000000
      1.13586996	      0.00000000	      0.00000000	      0.00000000	      0.00000000
      1.13597501	      0.00000000	      0.00000000	      0.00000000	      0.00000000
      1.13608007	      0.00000000	      0.00000000	      0.00000000	      0.00000000
      1.13618512	      0.00000000	      0.00000000	      0.00000000	      0.00000000
      1.13627669	      0.00000000	      0.00000000	      0.00000000	      0.00000000
      1.13636826	      0.00000000	      0.00000000	      0.00000000	      0.00000000
      1.13645983	      0.00000000	      0.00000000	      0.00000000	      0.00000000
      1.13658702	      0.00000000	      0.00000000	      0.00000000	      0.00000000
      1.13667944	      0.00000000	      0.00000000	      0.00000000	      0.00000000
      1.13677186	      0.00000000	      0.00000000	      0.00000000	      0.00000000
      1.13688497	      0.00000000	      0.00000000	      0.00000000	      0.00000000
      1.13698597	      0.00000000	      0.00000000	      0.00000000	      0.00000000
      1.13708697	      0.00000000	      0.00000000	      0.00000000	      0.00000000
      1.13718797	      0.00000000	      0.00000000	      0.00000000	      0.00000000
      1.13728896	      0.00000000	      0.00000000	      0.00000000	      0.00000000
      1.13738996	      0.00000000	      0.00000000	      0.00000000	      0.00000000
      1.13749096	      0.00000000	      0.00000000	      0.00000000	      0.00000000
      1.13759195	      0.00000000	      0.00000000	      0.00000000	      0.00000000
      1.13768210	      0.00000000	      0.00000000	      0.00000000	      0.00000000
      1.13777225	      0.00000000	      0.00000000	      0.00000000	      0.00000000
      1.13788118	      0.00000000	      0.00000000	      0.00000000	      0.00000000
      1.13799012	      0.00000000	      0.00000000	      0.00000000	      0.00000000
      1.13808298	      0.00000000	      0.00000000	      0.00000000	      0.00000000
      1.13817584	      0.00000000	      0.00000000	      0.00000000	      0.00000000
      1.13826870	      0.00000000	      0.00000000	      0.00000000	      0.00000000
      1.13839001	      0.00000000	      0.00000000	      0.00000000	      0.00000000
      1.13848259	      0.00000000	      0.00000000	      0.00000000	      0.00000000
      1.13857517	      0.00000000	      0.00000000	      0.00000000	      0.00000000
      1.13866775	      0.00000000	      0.00000000	      0.00000000	      0.00000000
      1.13879292	      0.00000000	      0.00000000	      0.00000000	      0.00000000
      1.13888326	      0.00000000	      0.00000000	      0.00000000	      0.00000000
      1.13897360	      0.00000000	      0.00000000	      0.00000000	      0.00000000
      1.13908750	      0.00000000	      0.00000000	      0.00000000	      0.00000000
      1.13918932	      0.00000000	      0.00000000	      0.00000000	      0.00000000
      1.13929114	      0.00000000	      0.00000000	      0.00000000	      0.00000000
      1.13939296	      0.00000000	      0.00000000	      0.00000000	      0.00000000
      1.13949478	      0.00000000	      0.00000000	      0.00000000	      0.00000000
      1.13958301	      0.00000000	      0.00000000	      0.00000000	      0.00000000
      1.13967123	      0.00000000	      0.00000000	      0.00000000	      0.00000000
      1.13978275	      0.00000000	      0.00000000	      0.00000000	      0.00000000
      1.13989427	      0.00000000	      0.00000000	      0.00000000	      0.00000000
      1.13998148	      0.00000000	      0.00000000	      0.00000000	      0.00000000
      1.14006869	      0.00000000	      0.00000000	      0.00000000	      0.00000000
      1.14018400	      0.00000000	      0.00000000	      0.00000000	      0.00000000
      1.14029930	      0.00000000	      0.00000000	      0.00000000	      0.00000000
      1.14038094	      0.00000000	      0.00000000	      0.00000000	      0.00000000
      1.14046259	      0.00000000	      0.00000000	      0.00000000	      0.00000000
      1.14058812	      0.00000000	      0.00000000	      0.00000000	      0.00000000
      1.14068986	      0.00000000	      0.00000000	      0.00000000	      0.00000000
      1.14079161	      0.00000000	      0.00000000	      0.00000000	      0.00000000
      1.14089335	      0.00000000	      0.00000000	      0.00000000	      0.00000000
      1.14099510	      0.00000000	      0.00000000	      0.00000000	      0.00000000
      1.14109685	      0.00000000	      0.00000000	      0.00000000	      0.00000000
      1.14118481	      0.00000000	      0.00000000	      0.00000000	      0.00000000
      1.14127278	      0.00000000	      0.00000000	      0.00000000	      0.00000000
      1.14138369	      0.00000000	      0.00000000	      0.00000000	      0.00000000
      1.14149460	      0.00000000	      0.00000000	      0.00000000	      0.00000000
      1.14158140	      0.00000000	      0.00000000	      0.00000000	      0.00000000
      1.14166820	      0.00000000	      0.00000000	      0.00000000	      0.00000000
      1.14178296	      0.00000000	      0.00000000	      0.00000000	      0.00000000
      1.14189772	      0.00000000	      0.00000000	      0.00000000	      0.00000000
      1.14197907	      0.00000000	      0.00000000	      0.00000000	      0.00000000
      1.14206042	      0.00000000	      0.00000000	      0.00000000	      0.00000000
      1.14218520	      0.00000000	      0.00000000	      0.00000000	      0.00000000
      1.14228651	      0.00000000	      0.00000000	      0.00000000	      0.00000000
      1.14238783	      0.00000000	      0.00000000	      0.00000000	      0.00000000
      1.14248914	      0.00000000	      0.00000000	      0.00000000	      0.00000000
      1.14259045	      0.00000000	      0.00000000	      0.00000000	      0.00000000
      1.14269177	      0.00000000	      0.00000000	      0.00000000	      0.00000000
      1.14277915	      0.00000000	      0.00000000	      0.00000000	      0.00000000
      1.14286654	      0.00000000	      0.00000000	      0.00000000	      0.00000000
      1.14297719	      0.00000000	      0.00000000	      0.00000000	      0.00000000
      1.14308785	      0.00000000	      0.00000000	      0.00000000	      0.00000000
      1.14317411	      0.00000000	      0.00000000	      0.00000000	      0.00000000
      1.14326038	      0.00000000	      0.00000000	      0.00000000	      0.00000000
      1.14337488	      0.00000000	      0.00000000	      0.00000000	      0.00000000
      1.14348939	      0.00000000	      0.00000000	      0.00000000	      0.00000000
      1.14357018	      0.00000000	      0.00000000	      0.00000000	      0.00000000
      1.14365097	      0.00000000	      0.00000000	      0.00000000	      0.00000000
      1.14377566	      0.00000000	      0.00000000	      0.00000000	      0.00000000
      1.14387659	      0.00000000	      0.00000000	      0.00000000	      0.00000000
      1.14397751	      0.00000000	      0.00000000	      0.00000000	      0.00000000
      1.14407843	      0.00000000	      0.00000000	      0.00000000	      0.00000000
      1.14417936	      0.00000000	      0.00000000	      0.00000000	      0.00000000
      1.14428028	      0.00000000	      0.00000000	      0.00000000	      0.00000000
      1.14436709	      0.00000000	      0.00000000	      0.00000000	      0.00000000
      1.14445389	      0.00000000	      0.00000000	      0.00000000	      0.00000000
      1.14456433	      0.00000000	      0.00000000	      0.00000000	      0.00000000
      1.14467476	      0.00000000	      0.00000000	      0.00000000	      0.00000000
      1.14476047	      0.00000000	      0.00000000	      0.00000000	      0.00000000
      1.14484618	      0.00000000	      0.00000000	      0.00000000	      0.00000000
      1.14496049	      0.00000000	      0.00000000	      0.00000000	      0.00000000
      1.14506326	      0.00000000	      0.00000000	      0.00000000	      0.00000000
      1.14516603	      0.00000000	      0.00000000	      0.00000000	      0.00000000
      1.14525532	      0.00000000	      0.00000000	      0.00000000	      0.00000000
      1.14534462	      0.00000000	      0.00000000	      0.00000000	      0.00000000
      1.14543392	      0.00000000	      0.00000000	      0.00000000	      0.00000000
      1.14555780	      0.00000000	      0.00000000	      0.00000000	      0.00000000
      1.14564803	      0.00000000	      0.00000000	      0.00000000	      0.00000000
      1.14573826	      0.00000000	      0.00000000	      0.00000000	      0.00000000
      1.14584842	      0.00000000	      0.00000000	      0.00000000	      0.00000000
      1.14594669	      0.00000000	      0.00000000	      0.00000000	      0.00000000
      1.14604495	      0.00000000	      0.00000000	      0.00000000	      0.00000000
      1.14614321	      0.00000000	      0.00000000	      0.00000000	      0.00000000
      1.14624147	      0.00000000	      0.00000000	      0.00000000	      0.00000000
      1.14633974	      0.00000000	      0.00000000	      0.00000000	      0.00000000
      1.14643800	      0.00000000	      0.00000000	      0.00000000	      0.00000000
      1.14653626	      0.00000000	      0.00000000	      0.00000000	      0.00000000
      1.14663452	      0.00000000	      0.00000000	      0.00000000	      0.00000000
      1.14672250	      0.00000000	      0.00000000	      0.00000000	      0.00000000
      1.14681047	      0.00000000	      0.00000000	      0.00000000	      0.00000000
      1.14691742	      0.00000000	      0.00000000	      0.00000000	      0.00000000
      1.14702437	      0.00000000	      0.00000000	      0.00000000	      0.00000000
      1.14711222	      0.00000000	      0.00000000	      0.00000000	      0.00000000
      1.14720006	      0.00000000	      0.00000000	      0.00000000	      0.00000000
      1.14730930	      0.00000000	      0.00000000	      0.00000000	      0.00000000
      1.14741854	      0.00000000	      0.00000000	      0.00000000	      0.00000000
      1.14750190	      0.00000000	      0.00000000	      0.00000000	      0.00000000
      1.14758526	      0.00000000	      0.00000000	      0.00000000	      0.00000000
      1.14770121	      0.00000000	      0.00000000	      0.00000000	      0.00000000
      1.14780466	      0.00000000	      0.00000000	      0.00000000	      0.00000000
      1.14790810	      0.00000000	      0.00000000	      0.00000000	      0.00000000
      1.14799431	      0.00000000	      0.00000000	      0.00000000	      0.00000000
      1.14808052	      0.00000000	      0.00000000	      0.00000000	      0.00000000
      1.14818951	      0.00000000	      0.00000000	      0.00000000	      0.00000000
      1.14829851	      0.00000000	      0.00000000	      0.00000000	      0.00000000
      1.14838489	      0.00000000	      0.00000000	      0.00000000	      0.00000000
      1.14847127	      0.00000000	      0.00000000	      0.00000000	      0.00000000
      1.14858125	      0.00000000	      0.00000000	      0.00000000	      0.00000000
      1.14869123	      0.00000000	      0.00000000	      0.00000000	      0.00000000
      1.14877518	      0.00000000	      0.00000000	      0.00000000	      0.00000000
      1.14885912	      0.00000000	      0.00000000	      0.00000000	      0.00000000
      1.14897247	      0.00000000	      0.00000000	      0.00000000	      0.00000000
      1.14908582	      0.00000000	      0.00000000	      0.00000000	      0.00000000
      1.14916756	      0.00000000	      0.00000000	      0.00000000	      0.00000000
      1.14924929	      0.00000000	      0.00000000	      0.00000000	      0.00000000
      1.14936674	      0.00000000	      0.00000000	      0.00000000	      0.00000000
      1.14946781	      0.00000000	      0.00000000	      0.00000000	      0.00000000
      1.14956888	      0.00000000	      0.00000000	      0.00000000	      0.00000000
      1.14966996	      0.00000000	      0.00000000	      0.00000000	      0.00000000
      1.14975843	      0.00000000	      0.00000000	      0.00000000	      0.00000000
      1.14984691	      0.00000000	      0.00000000	      0.00000000	      0.00000000
      1.14993538	      0.00000000	      0.00000000	      0.00000000	      0.00000000
      1.15005667	      0.00000000	      0.00000000	      0.00000000	      0.00000000
      1.15014617	      0.00000000	      0.00000000	      0.00000000	      0.00000000
      1.15023567	      0.00000000	      0.00000000	      0.00000000	      0.00000000
      1.15034391	      0.00000000	      0.00000000	      0.00000000	      0.00000000
      1.15044083	      0.00000000	      0.00000000	      0.00000000	      0.00000000
      1.15053775	      0.00000000	      0.00000000	      0.00000000	      0.00000000
      1.15063467	      0.00000000	      0.00000000	      0.00000000	      0.00000000
      1.15073158	      0.00000000	      0.00000000	      0.00000000	      0.00000000
      1.15082850	      0.00000000	      0.00000000	      0.00000000	      0.00000000
      1.15092542	      0.00000000	      0.00000000	      0.00000000	      0.00000000
      1.15102234	      0.00000000	      0.00000000	      0.00000000	      0.00000000
      1.15111926	      0.00000000	      0.00000000	      0.00000000	      0.00000000
      1.15121617	      0.00000000	      0.00000000	      0.00000000	      0.00000000
      1.15131309	      0.00000000	      0.00000000	      0.00000000	      0.00000000
      1.15139893	      0.00000000	      0.00000000	      0.00000000	      0.00000000
      1.15148478	      0.00000000	      0.00000000	      0.00000000	      0.00000000
      1.15159166	      0.00000000	      0.00000000	      0.00000000	      0.00000000
      1.15169854	      0.00000000	      0.00000000	      0.00000000	      0.00000000
      1.15178451	      0.00000000	      0.00000000	      0.00000000	      0.00000000
      1.15187049	      0.00000000	      0.00000000	      0.00000000	      0.00000000
      1.15197969	      0.00000000	      0.00000000	      0.00000000	      0.00000000
      1.15208889	      0.00000000	      0.00000000	      0.00000000	      0.00000000
      1.15217009	      0.00000000	      0.00000000	      0.00000000	      0.00000000
      1.15225130	      0.00000000	      0.00000000	      0.00000000	      0.00000000
      1.15236804	      0.00000000	      0.00000000	      0.00000000	      0.00000000
      1.15247095	      0.00000000	      0.00000000	      0.00000000	      0.00000000
      1.15257387	      0.00000000	      0.00000000	      0.00000000	      0.00000000
      1.15265801	      0.00000000	      0.00000000	      0.00000000	      0.00000000
      1.15274216	      0.00000000	      0.00000000	      0.00000000	      0.00000000
      1.15285139	      0.00000000	      0.00000000	      0.00000000	      0.00000000
      1.15296063	      0.00000000	      0.00000000	      0.00000000	      0.00000000
      1.15304479	      0.00000000	      0.00000000	      0.00000000	      0.00000000
      1.15312895	      0.00000000	      0.00000000	      0.00000000	      0.00000000
      1.15323958	      0.00000000	      0.00000000	      0.00000000	      0.00000000
      1.15335021	      0.00000000	      0.00000000	      0.00000000	      0.00000000
      1.15343158	      0.00000000	      0.00000000	      0.00000000	      0.00000000
      1.15351295	      0.00000000	      0.00000000	      0.00000000	      0.00000000
      1.15362788	      0.00000000	      0.00000000	      0.00000000	      0.00000000
      1.15372761	      0.00000000	      0.00000000	      0.00000000	      0.00000000
      1.15382734	      0.00000000	      0.00000000	      0.00000000	      0.00000000
      1.15392706	      0.00000000	      0.00000000	      0.00000000	      0.00000000
      1.15401490	      0.00000000	      0.00000000	      0.00000000	      0.00000000
      1.15410274	      0.00000000	      0.00000000	      0.00000000	      0.00000000
      1.15419057	      0.00000000	      0.00000000	      0.00000000	      0.00000000
      1.15430923	      0.00000000	      0.00000000	      0.00000000	      0.00000000
      1.15439810	      0.00000000	      0.00000000	      0.00000000	      0.00000000
      1.15448697	      0.00000000	      0.00000000	      0.00000000	      0.00000000
      1.15457584	      0.00000000	      0.00000000	      0.00000000	      0.00000000
      1.15469557	      0.00000000	      0.00000000	      0.00000000	      0.00000000
      1.15478211	      0.00000000	      0.00000000	      0.00000000	      0.00000000
      1.15486864	      0.00000000	      0.00000000	      0.00000000	      0.00000000
      1.15497783	      0.00000000	      0.00000000	      0.00000000	      0.00000000
      1.15507523	      0.00000000	      0.00000000	      0.00000000	      0.00000000
      1.15517263	      0.00000000	      0.00000000	      0.00000000	      0.00000000
      1.15527002	      0.00000000	      0.00000000	      0.00000000	      0.00000000
      1.15536742	      0.00000000	      0.00000000	      0.00000000	      0.00000000
      1.15545274	      0.00000000	      0.00000000	      0.00000000	      0.00000000
      1.15553806	      0.00000000	      0.00000000	      0.00000000	      0.00000000
      1.15564377	      0.00000000	      0.00000000	      0.00000000	      0.00000000
      1.15574948	      0.00000000	      0.00000000	      0.00000000	      0.00000000
      1.15583421	      0.00000000	      0.00000000	      0.00000000	      0.00000000
      1.15591894	      0.00000000	      0.00000000	      0.00000000	      0.00000000
      1.15602746	      0.00000000	      0.00000000	      0.00000000	      0.00000000
      1.15613598	      0.00000000	      0.00000000	      0.00000000	      0.00000000
      1.15621615	      0.00000000	      0.00000000	      0.00000000	      0.00000000
      1.15629631	      0.00000000	      0.00000000	      0.00000000	      0.00000000
      1.15641232	      0.00000000	      0.00000000	      0.00000000	      0.00000000
      1.15651435	      0.00000000	      0.00000000	      0.00000000	      0.00000000
      1.15661639	      0.00000000	      0.00000000	      0.00000000	      0.00000000
      1.15669944	      0.00000000	      0.00000000	      0.00000000	      0.00000000
      1.15678249	      0.00000000	      0.00000000	      0.00000000	      0.00000000
      1.15689102	      0.00000000	      0.00000000	      0.00000000	      0.00000000
      1.15699954	      0.00000000	      0.00000000	      0.00000000	      0.00000000
      1.15708252	      0.00000000	      0.00000000	      0.00000000	      0.00000000
      1.15716549	      0.00000000	      0.00000000	      0.00000000	      0.00000000
      1.15727559	      0.00000000	      0.00000000	      0.00000000	      0.00000000
      1.15738569	      0.00000000	      0.00000000	      0.00000000	      0.00000000
      1.15746577	      0.00000000	      0.00000000	      0.00000000	      0.00000000
      1.15754585	      0.00000000	      0.00000000	      0.00000000	      0.00000000
      1.15766058	      0.00000000	      0.00000000	      0.00000000	      0.00000000
      1.15775950	      0.00000000	      0.00000000	      0.00000000	      0.00000000
      1.15785842	      0.00000000	      0.00000000	      0.00000000	      0.00000000
      1.15795735	      0.00000000	      0.00000000	      0.00000000	      0.00000000
      1.15804397	      0.00000000	      0.00000000	      0.00000000	      0.00000000
      1.15813059	      0.00000000	      0.00000000	      0.00000000	      0.00000000
      1.15821721	      0.00000000	      0.00000000	      0.00000000	      0.00000000
      1.15833596	      0.00000000	      0.00000000	      0.00000000	      0.00000000
      1.15842372	      0.00000000	      0.00000000	      0.00000000	      0.00000000
      1.15851147	      0.00000000	      0.00000000	      0.00000000	      0.00000000
      1.15861738	      0.00000000	      0.00000000	      0.00000000	      0.00000000
      1.15871214	      0.00000000	      0.00000000	      0.00000000	      0.00000000
      1.15880690	      0.00000000	      0.00000000	      0.00000000	      0.00000000
      1.15890165	      0.00000000	      0.00000000	      0.00000000	      0.00000000
      1.15899641	      0.00000000	      0.00000000	      0.00000000	      0.00000000
      1.15909117	      0.00000000	      0.00000000	      0.00000000	      0.00000000
      1.15918592	      0.00000000	      0.00000000	      0.00000000	      0.00000000
      1.15928068	      0.00000000	      0.00000000	      0.00000000	      0.00000000
      1.15937544	      0.00000000	      0.00000000	      0.00000000	      0.00000000
      1.15947019	      0.00000000	      0.00000000	      0.00000000	      0.00000000
      1.15956495	      0.00000000	      0.00000000	      0.00000000	      0.00000000
      1.15965970	      0.00000000	      0.00000000	      0.00000000	      0.00000000
      1.15974496	      0.00000000	      0.00000000	      0.00000000	      0.00000000
      1.15983021	      0.00000000	      0.00000000	      0.00000000	      0.00000000
      1.15993264	      0.00000000	      0.00000000	      0.00000000	      0.00000000
      1.16003506	      0.00000000	      0.00000000	      0.00000000	      0.00000000
      1.16012273	      0.00000000	      0.00000000	      0.00000000	      0.00000000
      1.16021039	      0.00000000	      0.00000000	      0.00000000	      0.00000000
      1.16029805	      0.00000000	      0.00000000	      0.00000000	      0.00000000
      1.16041206	      0.00000000	      0.00000000	      0.00000000	      0.00000000
      1.16049975	      0.00000000	      0.00000000	      0.00000000	      0.00000000
      1.16058745	      0.00000000	      0.00000000	      0.00000000	      0.00000000
      1.16067514	      0.00000000	      0.00000000	      0.00000000	      0.00000000
      1.16079178	      0.00000000	      0.00000000	      0.00000000	      0.00000000
      1.16087763	      0.00000000	      0.00000000	      0.00000000	      0.00000000
      1.16096347	      0.00000000	      0.00000000	      0.00000000	      0.00000000
      1.16107006	      0.00000000	      0.00000000	      0.00000000	      0.00000000
      1.16116563	      0.00000000	      0.00000000	      0.00000000	      0.00000000
      1.16126119	      0.00000000	      0.00000000	      0.00000000	      0.00000000
      1.16135676	      0.00000000	      0.00000000	      0.00000000	      0.00000000
      1.16145232	      0.00000000	      0.00000000	      0.00000000	      0.00000000
      1.16153811	      0.00000000	      0.00000000	      0.00000000	      0.00000000
      1.16162389	      0.00000000	      0.00000000	      0.00000000	      0.00000000
      1.16170968	      0.00000000	      0.00000000	      0.00000000	      0.00000000
      1.16182648	      0.00000000	      0.00000000	      0.00000000	      0.00000000
      1.16191556	      0.00000000	      0.00000000	      0.00000000	      0.00000000
      1.16200464	      0.00000000	      0.00000000	      0.00000000	      0.00000000
      1.16209373	      0.00000000	      0.00000000	      0.00000000	      0.00000000
      1.16220479	      0.00000000	      0.00000000	      0.00000000	      0.00000000
      1.16229190	      0.00000000	      0.00000000	      0.00000000	      0.00000000
      1.16237900	      0.00000000	      0.00000000	      0.00000000	      0.00000000
      1.16246610	      0.00000000	      0.00000000	      0.00000000	      0.00000000
      1.16258192	      0.00000000	      0.00000000	      0.00000000	      0.00000000
      1.16266901	      0.00000000	      0.00000000	      0.00000000	      0.00000000
      1.16275610	      0.00000000	      0.00000000	      0.00000000	      0.00000000
      1.16286109	      0.00000000	      0.00000000	      0.00000000	      0.00000000
      1.16295385	      0.00000000	      0.00000000	      0.00000000	      0.00000000
      1.16304661	      0.00000000	      0.00000000	      0.00000000	      0.00000000
      1.16313937	      0.00000000	      0.00000000	      0.00000000	      0.00000000
      1.16323213	      0.00000000	      0.00000000	      0.00000000	      0.00000000
      1.16332489	      0.00000000	      0.00000000	      0.00000000	      0.00000000
      1.16341764	      0.00000000	      0.00000000	      0.00000000	      0.00000000
      1.16351040	      0.00000000	      0.00000000	      0.00000000	      0.00000000
      1.16360316	      0.00000000	      0.00000000	      0.00000000	      0.00000000
      1.16369592	      0.00000000	      0.00000000	      0.00000000	      0.00000000
      1.16378868	      0.00000000	      0.00000000	      0.00000000	      0.00000000
      1.16388144	      0.00000000	      0.00000000	      0.00000000	      0.00000000
      1.16397420	      0.00000000	      0.00000000	      0.00000000	      0.00000000
      1.16406696	      0.00000000	      0.00000000	      0.00000000	      0.00000000
      1.16415972	      0.00000000	      0.00000000	      0.00000000	      0.00000000
      1.16425248	      0.00000000	      0.00000000	      0.00000000	      0.00000000
      1.16434524	      0.00000000	      0.00000000	      0.00000000	      0.00000000
      1.16443800	      0.00000000	      0.00000000	      0.00000000	      0.00000000
      1.16453076	      0.00000000	      0.00000000	      0.00000000	      0.00000000
      1.16462352	      0.00000000	      0.00000000	      0.00000000	      0.00000000
      1.16471628	      0.00000000	      0.00000000	      0.00000000	      0.00000000
      1.16480904	      0.00000000	      0.00000000	      0.00000000	      0.00000000
      1.16490180	      0.00000000	      0.00000000	      0.00000000	      0.00000000
      1.16499456	      0.00000000	      0.00000000	      0.00000000	      0.00000000
      1.16508732	      0.00000000	      0.00000000	      0.00000000	      0.00000000
      1.16518008	      0.00000000	      0.00000000	      0.00000000	      0.00000000
      1.16527284	      0.00000000	      0.00000000	      0.00000000	      0.00000000
      1.16536559	      0.00000000	      0.00000000	      0.00000000	      0.00000000
      1.16545835	      0.00000000	      0.00000000	      0.00000000	      0.00000000
      1.16555111	      0.00000000	      0.00000000	      0.00000000	      0.00000000
      1.16564387	      0.00000000	      0.00000000	      0.00000000	      0.00000000
      1.16573663	      0.00000000	      0.00000000	      0.00000000	      0.00000000
      1.16582939	      0.00000000	      0.00000000	      0.00000000	      0.00000000
      1.16592215	      0.00000000	      0.00000000	      0.00000000	      0.00000000
      1.16601491	      0.00000000	      0.00000000	      0.00000000	      0.00000000
      1.16610767	      0.00000000	      0.00000000	      0.00000000	      0.00000000
      1.16620043	      0.00000000	      0.00000000	      0.00000000	      0.00000000
      1.16629319	      0.00000000	      0.00000000	      0.00000000	      0.00000000
      1.16638595	      0.00000000	      0.00000000	      0.00000000	      0.00000000
      1.16647871	      0.00000000	      0.00000000	      0.00000000	      0.00000000
      1.16657147	      0.00000000	      0.00000000	      0.00000000	      0.00000000
      1.16666423	      0.00000000	      0.00000000	      0.00000000	      0.00000000
      1.16675699	      0.00000000	      0.00000000	      0.00000000	      0.00000000
      1.16684975	      0.00000000	      0.00000000	      0.00000000	      0.00000000
      1.16694251	      0.00000000	      0.00000000	      0.00000000	      0.00000000
      1.16703527	      0.00000000	      0.00000000	      0.00000000	      0.00000000
      1.16712803	      0.00000000	      0.00000000	      0.00000000	      0.00000000
      1.16722079	      0.00000000	      0.00000000	      0.00000000	      0.00000000
      1.16731355	      0.00000000	      0.00000000	      0.00000000	      0.00000000
      1.16740630	      0.00000000	      0.00000000	      0.00000000	      0.00000000
      1.16749906	      0.00000000	      0.00000000	      0.00000000	      0.00000000
      1.16759182	      0.00000000	      0.00000000	      0.00000000	      0.00000000
      1.16768458	      0.00000000	      0.00000000	      0.00000000	      0.00000000
      1.16777734	      0.00000000	      0.00000000	      0.00000000	      0.00000000
      1.16787010	      0.00000000	      0.00000000	      0.00000000	      0.00000000
      1.16796286	      0.00000000	      0.00000000	      0.00000000	      0.00000000
      1.16805562	      0.00000000	      0.00000000	      0.00000000	      0.00000000
      1.16814838	      0.00000000	      0.00000000	      0.00000000	      0.00000000
      1.16823176	      0.00000000	      0.00000000	      0.00000000	      0.00000000
      1.16831515	      0.00000000	      0.00000000	      0.00000000	      0.00000000
      1.16841638	      0.00000000	      0.00000000	      0.00000000	      0.00000000
      1.16851762	      0.00000000	      0.00000000	      0.00000000	      0.00000000
      1.16860149	      0.00000000	      0.00000000	      0.00000000	      0.00000000
      1.16868537	      0.00000000	      0.00000000	      0.00000000	      0.00000000
      1.16878812	      0.00000000	      0.00000000	      0.00000000	      0.00000000
      1.16889086	      0.00000000	      0.00000000	      0.00000000	      0.00000000
      1.16897087	      0.00000000	      0.00000000	      0.00000000	      0.00000000
      1.16905089	      0.00000000	      0.00000000	      0.00000000	      0.00000000
      1.16915905	      0.00000000	      0.00000000	      0.00000000	      0.00000000
      1.16926721	      0.00000000	      0.00000000	      0.00000000	      0.00000000
      1.16934315	      0.00000000	      0.00000000	      0.00000000	      0.00000000
      1.16941909	      0.00000000	      0.00000000	      0.00000000	      0.00000000
      1.16953561	      0.00000000	      0.00000000	      0.00000000	      0.00000000
      1.16963063	      0.00000000	      0.00000000	      0.00000000	      0.00000000
      1.16972565	      0.00000000	      0.00000000	      0.00000000	      0.00000000
      1.16982068	      0.00000000	      0.00000000	      0.00000000	      0.00000000
      1.16991570	      0.00000000	      0.00000000	      0.00000000	      0.00000000
      1.16999989	      0.00000000	      0.00000000	      0.00000000	      0.00000000
      1.17008407	      0.00000000	      0.00000000	      0.00000000	      0.00000000
      1.17016826	      0.00000000	      0.00000000	      0.00000000	      0.00000000
      1.17028351	      0.00000000	      0.00000000	      0.00000000	      0.00000000
      1.17036918	      0.00000000	      0.00000000	      0.00000000	      0.00000000
      1.17045485	      0.00000000	      0.00000000	      0.00000000	      0.00000000
      1.17054052	      0.00000000	      0.00000000	      0.00000000	      0.00000000
      1.17065563	      0.00000000	      0.00000000	      0.00000000	      0.00000000
      1.17073908	      0.00000000	      0.00000000	      0.00000000	      0.00000000
      1.17082252	      0.00000000	      0.00000000	      0.00000000	      0.00000000
      1.17092760	      0.00000000	      0.00000000	      0.00000000	      0.00000000
      1.17102117	      0.00000000	      0.00000000	      0.00000000	      0.00000000
      1.17111475	      0.00000000	      0.00000000	      0.00000000	      0.00000000
      1.17120832	      0.00000000	      0.00000000	      0.00000000	      0.00000000
      1.17130190	      0.00000000	      0.00000000	      0.00000000	      0.00000000
      1.17138518	      0.00000000	      0.00000000	      0.00000000	      0.00000000
      1.17146847	      0.00000000	      0.00000000	      0.00000000	      0.00000000
      1.17156879	      0.00000000	      0.00000000	      0.00000000	      0.00000000
      1.17166912	      0.00000000	      0.00000000	      0.00000000	      0.00000000
      1.17175211	      0.00000000	      0.00000000	      0.00000000	      0.00000000
      1.17183510	      0.00000000	      0.00000000	      0.00000000	      0.00000000
      1.17193742	      0.00000000	      0.00000000	      0.00000000	      0.00000000
      1.17203974	      0.00000000	      0.00000000	      0.00000000	      0.00000000
      1.17211911	      0.00000000	      0.00000000	      0.00000000	      0.00000000
      1.17219848	      0.00000000	      0.00000000	      0.00000000	      0.00000000
      1.17230607	      0.00000000	      0.00000000	      0.00000000	      0.00000000
      1.17241366	      0.00000000	      0.00000000	      0.00000000	      0.00000000
      1.17248894	      0.00000000	      0.00000000	      0.00000000	      0.00000000
      1.17256422	      0.00000000	      0.00000000	      0.00000000	      0.00000000
      1.17268021	      0.00000000	      0.00000000	      0.00000000	      0.00000000
      1.17277467	      0.00000000	      0.00000000	      0.00000000	      0.00000000
      1.17286914	      0.00000000	      0.00000000	      0.00000000	      0.00000000
      1.17296360	      0.00000000	      0.00000000	      0.00000000	      0.00000000
      1.17305806	      0.00000000	      0.00000000	      0.00000000	      0.00000000
      1.17314131	      0.00000000	      0.00000000	      0.00000000	      0.00000000
      1.17322456	      0.00000000	      0.00000000	      0.00000000	      0.00000000
      1.17330781	      0.00000000	      0.00000000	      0.00000000	      0.00000000
      1.17342362	      0.00000000	      0.00000000	      0.00000000	      0.00000000
      1.17350848	      0.00000000	      0.00000000	      0.00000000	      0.00000000
      1.17359335	      0.00000000	      0.00000000	      0.00000000	      0.00000000
      1.17369586	      0.00000000	      0.00000000	      0.00000000	      0.00000000
      1.17378702	      0.00000000	      0.00000000	      0.00000000	      0.00000000
      1.17387817	      0.00000000	      0.00000000	      0.00000000	      0.00000000
      1.17396933	      0.00000000	      0.00000000	      0.00000000	      0.00000000
      1.17406048	      0.00000000	      0.00000000	      0.00000000	      0.00000000
      1.17415164	      0.00000000	      0.00000000	      0.00000000	      0.00000000
      1.17424279	      0.00000000	      0.00000000	      0.00000000	      0.00000000
      1.17433395	      0.00000000	      0.00000000	      0.00000000	      0.00000000
      1.17442510	      0.00000000	      0.00000000	      0.00000000	      0.00000000
      1.17451626	      0.00000000	      0.00000000	      0.00000000	      0.00000000
      1.17460741	      0.00000000	      0.00000000	      0.00000000	      0.00000000
      1.17469857	      0.00000000	      0.00000000	      0.00000000	      0.00000000
      1.17478972	      0.00000000	      0.00000000	      0.00000000	      0.00000000
      1.17488088	      0.00000000	      0.00000000	      0.00000000	      0.00000000
      1.17497203	      0.00000000	      0.00000000	      0.00000000	      0.00000000
      1.17506319	      0.00000000	      0.00000000	      0.00000000	      0.00000000
      1.17515434	      0.00000000	      0.00000000	      0.00000000	      0.00000000
      1.17524550	      0.00000000	      0.00000000	      0.00000000	      0.00000000
      1.17533665	      0.00000000	      0.00000000	      0.00000000	      0.00000000
      1.17542781	      0.00000000	      0.00000000	      0.00000000	      0.00000000
      1.17551896	      0.00000000	      0.00000000	      0.00000000	      0.00000000
      1.17560072	      0.00000000	      0.00000000	      0.00000000	      0.00000000
      1.17568247	      0.00000000	      0.00000000	      0.00000000	      0.00000000
      1.17578236	      0.00000000	      0.00000000	      0.00000000	      0.00000000
      1.17588225	      0.00000000	      0.00000000	      0.00000000	      0.00000000
      1.17596473	      0.00000000	      0.00000000	      0.00000000	      0.00000000
      1.17604721	      0.00000000	      0.00000000	      0.00000000	      0.00000000
      1.17614840	      0.00000000	      0.00000000	      0.00000000	      0.00000000
      1.17624959	      0.00000000	      0.00000000	      0.00000000	      0.00000000
      1.17632830	      0.00000000	      0.00000000	      0.00000000	      0.00000000
      1.17640701	      0.00000000	      0.00000000	      0.00000000	      0.00000000
      1.17651345	      0.00000000	      0.00000000	      0.00000000	      0.00000000
      1.17661990	      0.00000000	      0.00000000	      0.00000000	      0.00000000
      1.17669474	      0.00000000	      0.00000000	      0.00000000	      0.00000000
      1.17676959	      0.00000000	      0.00000000	      0.00000000	      0.00000000
      1.17688395	      0.00000000	      0.00000000	      0.00000000	      0.00000000
      1.17697759	      0.00000000	      0.00000000	      0.00000000	      0.00000000
      1.17707123	      0.00000000	      0.00000000	      0.00000000	      0.00000000
      1.17716487	      0.00000000	      0.00000000	      0.00000000	      0.00000000
      1.17725851	      0.00000000	      0.00000000	      0.00000000	      0.00000000
      1.17734075	      0.00000000	      0.00000000	      0.00000000	      0.00000000
      1.17742299	      0.00000000	      0.00000000	      0.00000000	      0.00000000
      1.17752184	      0.00000000	      0.00000000	      0.00000000	      0.00000000
      1.17762068	      0.00000000	      0.00000000	      0.00000000	      0.00000000
      1.17770357	      0.00000000	      0.00000000	      0.00000000	      0.00000000
      1.17778647	      0.00000000	      0.00000000	      0.00000000	      0.00000000
      1.17786936	      0.00000000	      0.00000000	      0.00000000	      0.00000000
      1.17798391	      0.00000000	      0.00000000	      0.00000000	      0.00000000
      1.17806743	      0.00000000	      0.00000000	      0.00000000	      0.00000000
      1.17815095	      0.00000000	      0.00000000	      0.00000000	      0.00000000
      1.17825307	      0.00000000	      0.00000000	      0.00000000	      0.00000000
      1.17834375	      0.00000000	      0.00000000	      0.00000000	      0.00000000
      1.17843443	      0.00000000	      0.00000000	      0.00000000	      0.00000000
      1.17852511	      0.00000000	      0.00000000	      0.00000000	      0.00000000
      1.17861579	      0.00000000	      0.00000000	      0.00000000	      0.00000000
      1.17870647	      0.00000000	      0.00000000	      0.00000000	      0.00000000
      1.17879715	      0.00000000	      0.00000000	      0.00000000	      0.00000000
      1.17888783	      0.00000000	      0.00000000	      0.00000000	      0.00000000
      1.17897851	      0.00000000	      0.00000000	      0.00000000	      0.00000000
      1.17906918	      0.00000000	      0.00000000	      0.00000000	      0.00000000
      1.17915986	      0.00000000	      0.00000000	      0.00000000	      0.00000000
      1.17925054	      0.00000000	      0.00000000	      0.00000000	      0.00000000
      1.17933200	      0.00000000	      0.00000000	      0.00000000	      0.00000000
      1.17941346	      0.00000000	      0.00000000	      0.00000000	      0.00000000
      1.17951174	      0.00000000	      0.00000000	      0.00000000	      0.00000000
      1.17961003	      0.00000000	      0.00000000	      0.00000000	      0.00000000
      1.17969354	      0.00000000	      0.00000000	      0.00000000	      0.00000000
      1.17977704	      0.00000000	      0.00000000	      0.00000000	      0.00000000
      1.17986055	      0.00000000	      0.00000000	      0.00000000	      0.00000000
      1.17997110	      0.00000000	      0.00000000	      0.00000000	      0.00000000
      1.18005495	      0.00000000	      0.00000000	      0.00000000	      0.00000000
      1.18013880	      0.00000000	      0.00000000	      0.00000000	      0.00000000
      1.18022266	      0.00000000	      0.00000000	      0.00000000	      0.00000000
      1.18033500	      0.00000000	      0.00000000	      0.00000000	      0.00000000
      1.18041714	      0.00000000	      0.00000000	      0.00000000	      0.00000000
      1.18049929	      0.00000000	      0.00000000	      0.00000000	      0.00000000
      1.18060169	      0.00000000	      0.00000000	      0.00000000	      0.00000000
      1.18069296	      0.00000000	      0.00000000	      0.00000000	      0.00000000
      1.18078423	      0.00000000	      0.00000000	      0.00000000	      0.00000000
      1.18087550	      0.00000000	      0.00000000	      0.00000000	      0.00000000
      1.18096677	      0.00000000	      0.00000000	      0.00000000	      0.00000000
      1.18105804	      0.00000000	      0.00000000	      0.00000000	      0.00000000
      1.18113912	      0.00000000	      0.00000000	      0.00000000	      0.00000000
      1.18122019	      0.00000000	      0.00000000	      0.00000000	      0.00000000
      1.18131846	      0.00000000	      0.00000000	      0.00000000	      0.00000000
      1.18141674	      0.00000000	      0.00000000	      0.00000000	      0.00000000
      1.18149936	      0.00000000	      0.00000000	      0.00000000	      0.00000000
      1.18158197	      0.00000000	      0.00000000	      0.00000000	      0.00000000
      1.18166459	      0.00000000	      0.00000000	      0.00000000	      0.00000000
      1.18177691	      0.00000000	      0.00000000	      0.00000000	      0.00000000
      1.18186004	      0.00000000	      0.00000000	      0.00000000	      0.00000000
      1.18194317	      0.00000000	      0.00000000	      0.00000000	      0.00000000
      1.18204391	      0.00000000	      0.00000000	      0.00000000	      0.00000000
      1.18213384	      0.00000000	      0.00000000	      0.00000000	      0.00000000
      1.18222377	      0.00000000	      0.00000000	      0.00000000	      0.00000000
      1.18231369	      0.00000000	      0.00000000	      0.00000000	      0.00000000
      1.18240362	      0.00000000	      0.00000000	      0.00000000	      0.00000000
      1.18249354	      0.00000000	      0.00000000	      0.00000000	      0.00000000
      1.18258347	      0.00000000	      0.00000000	      0.00000000	      0.00000000
      1.18267340	      0.00000000	      0.00000000	      0.00000000	      0.00000000
      1.18276332	      0.00000000	      0.00000000	      0.00000000	      0.00000000
      1.18285325	      0.00000000	      0.00000000	      0.00000000	      0.00000000
      1.18294317	      0.00000000	      0.00000000	      0.00000000	      0.00000000
      1.18303310	      0.00000000	      0.00000000	      0.00000000	      0.00000000
      1.18312303	      0.00000000	      0.00000000	      0.00000000	      0.00000000
      1.18320332	      0.00000000	      0.00000000	      0.00000000	      0.00000000
      1.18328362	      0.00000000	      0.00000000	      0.00000000	      0.00000000
      1.18338218	      0.00000000	      0.00000000	      0.00000000	      0.00000000
      1.18348074	      0.00000000	      0.00000000	      0.00000000	      0.00000000
      1.18356181	      0.00000000	      0.00000000	      0.00000000	      0.00000000
      1.18364287	      0.00000000	      0.00000000	      0.00000000	      0.00000000
      1.18374265	      0.00000000	      0.00000000	      0.00000000	      0.00000000
      1.18384243	      0.00000000	      0.00000000	      0.00000000	      0.00000000
      1.18391984	      0.00000000	      0.00000000	      0.00000000	      0.00000000
      1.18399725	      0.00000000	      0.00000000	      0.00000000	      0.00000000
      1.18410215	      0.00000000	      0.00000000	      0.00000000	      0.00000000
      1.18420704	      0.00000000	      0.00000000	      0.00000000	      0.00000000
      1.18428075	      0.00000000	      0.00000000	      0.00000000	      0.00000000
      1.18435446	      0.00000000	      0.00000000	      0.00000000	      0.00000000
      1.18446695	      0.00000000	      0.00000000	      0.00000000	      0.00000000
      1.18455928	      0.00000000	      0.00000000	      0.00000000	      0.00000000
      1.18465160	      0.00000000	      0.00000000	      0.00000000	      0.00000000
      1.18474392	      0.00000000	      0.00000000	      0.00000000	      0.00000000
      1.18483624	      0.00000000	      0.00000000	      0.00000000	      0.00000000
      1.18491663	      0.00000000	      0.00000000	      0.00000000	      0.00000000
      1.18499703	      0.00000000	      0.00000000	      0.00000000	      0.00000000
      1.18509511	      0.00000000	      0.00000000	      0.00000000	      0.00000000
      1.18519319	      0.00000000	      0.00000000	      0.00000000	      0.00000000
      1.18527419	      0.00000000	      0.00000000	      0.00000000	      0.00000000
      1.18535519	      0.00000000	      0.00000000	      0.00000000	      0.00000000
      1.18545391	      0.00000000	      0.00000000	      0.00000000	      0.00000000
      1.18555263	      0.00000000	      0.00000000	      0.00000000	      0.00000000
      1.18563126	      0.00000000	      0.00000000	      0.00000000	      0.00000000
      1.18570989	      0.00000000	      0.00000000	      0.00000000	      0.00000000
      1.18581163	      0.00000000	      0.00000000	      0.00000000	      0.00000000
      1.18591337	      0.00000000	      0.00000000	      0.00000000	      0.00000000
      1.18598991	      0.00000000	      0.00000000	      0.00000000	      0.00000000
      1.18606645	      0.00000000	      0.00000000	      0.00000000	      0.00000000
      1.18617182	      0.00000000	      0.00000000	      0.00000000	      0.00000000
      1.18627719	      0.00000000	      0.00000000	      0.00000000	      0.00000000
      1.18635079	      0.00000000	      0.00000000	      0.00000000	      0.00000000
      1.18642440	      0.00000000	      0.00000000	      0.00000000	      0.00000000
      1.18653558	      0.00000000	      0.00000000	      0.00000000	      0.00000000
      1.18662876	      0.00000000	      0.00000000	      0.00000000	      0.00000000
      1.18672195	      0.00000000	      0.00000000	      0.00000000	      0.00000000
      1.18681514	      0.00000000	      0.00000000	      0.00000000	      0.00000000
      1.18689629	      0.00000000	      0.00000000	      0.00000000	      0.00000000
      1.18697744	      0.00000000	      0.00000000	      0.00000000	      0.00000000
      1.18705859	      0.00000000	      0.00000000	      0.00000000	      0.00000000
      1.18717063	      0.00000000	      0.00000000	      0.00000000	      0.00000000
      1.18725323	      0.00000000	      0.00000000	      0.00000000	      0.00000000
      1.18733584	      0.00000000	      0.00000000	      0.00000000	      0.00000000
      1.18743533	      0.00000000	      0.00000000	      0.00000000	      0.00000000
      1.18752382	      0.00000000	      0.00000000	      0.00000000	      0.00000000
      1.18761232	      0.00000000	      0.00000000	      0.00000000	      0.00000000
      1.18770081	      0.00000000	      0.00000000	      0.00000000	      0.00000000
      1.18778930	      0.00000000	      0.00000000	      0.00000000	      0.00000000
      1.18787780	      0.00000000	      0.00000000	      0.00000000	      0.00000000
      1.18796629	      0.00000000	      0.00000000	      0.00000000	      0.00000000
      1.18805478	      0.00000000	      0.00000000	      0.00000000	      0.00000000
      1.18814328	      0.00000000	      0.00000000	      0.00000000	      0.00000000
      1.18823177	      0.00000000	      0.00000000	      0.00000000	      0.00000000
      1.18832026	      0.00000000	      0.00000000	      0.00000000	      0.00000000
      1.18840876	      0.00000000	      0.00000000	      0.00000000	      0.00000000
      1.18849725	      0.00000000	      0.00000000	      0.00000000	      0.00000000
      1.18858574	      0.00000000	      0.00000000	      0.00000000	      0.00000000
      1.18867424	      0.00000000	      0.00000000	      0.00000000	      0.00000000
      1.18876273	      0.00000000	      0.00000000	      0.00000000	      0.00000000
      1.18885123	      0.00000000	      0.00000000	      0.00000000	      0.00000000
      1.18893972	      0.00000000	      0.00000000	      0.00000000	      0.00000000
      1.18902821	      0.00000000	      0.00000000	      0.00000000	      0.00000000
      1.18911671	      0.00000000	      0.00000000	      0.00000000	      0.00000000
      1.18920520	      0.00000000	      0.00000000	      0.00000000	      0.00000000
      1.18929369	      0.00000000	      0.00000000	      0.00000000	      0.00000000
      1.18938219	      0.00000000	      0.00000000	      0.00000000	      0.00000000
      1.18947068	      0.00000000	      0.00000000	      0.00000000	      0.00000000
      1.18955917	      0.00000000	      0.00000000	      0.00000000	      0.00000000
      1.18964767	      0.00000000	      0.00000000	      0.00000000	      0.00000000
      1.18973616	      0.00000000	      0.00000000	      0.00000000	      0.00000000
[truncated: 681,701 more chars]
