# Supplementary material for: Musculoskeletal simulations to examine the effects of accentuated eccentric loading (AEL) on jump height
Source: PeerJ. 2023 Jan 23;11:e14687. doi: 10.7717/peerj.14687 (PMC9879160; doi:10.7717/peerj.14687)
Supplement: Supplemental Information 2 — Added15 folder contains the code and simulation results for a complete jump with an additional 15% model mass. Dropped15 folder contains the code and simulation results for the push-off phase with the original model mass. [file peerj-11-14687-s002.zip › Supplementary Simulation code and output results AEL15/Added15/Optimized_for_J_Results/TwoSegment_Two_Segment_FiberVelocity.sto]

FiberVelocity
version=1
nRows=12722
nColumns=5
inDegrees=no

This analysis gathers basic information about muscles during a simulation (e.g., forces, tendon lengths, moment arms, etc).
Units are S.I. units (second, meters, Newtons, ...)
Angles are in degrees.

endheader
time	vastus	recfem	glut	ham
      0.00000000	      0.00000008	      0.00000001	      0.00000001	      0.00000000
      0.00010000	      0.00000931	      0.00000443	      0.00000001	     -0.00000252
      0.00023094	      0.00004502	      0.00002141	      0.00000003	     -0.00001225
      0.00036189	      0.00010145	      0.00004801	      0.00000007	     -0.00002761
      0.00049283	      0.00017369	      0.00008176	      0.00000011	     -0.00004723
      0.00062377	      0.00025820	      0.00012090	      0.00000018	     -0.00007015
      0.00075471	      0.00035241	      0.00016414	      0.00000026	     -0.00009564
      0.00092167	      0.00048371	      0.00022379	      0.00000039	     -0.00013112
      0.00108864	      0.00062512	      0.00028733	      0.00000055	     -0.00016928
      0.00125560	      0.00077485	      0.00035390	      0.00000075	     -0.00020963
      0.00146694	      0.00097456	      0.00044170	      0.00000108	     -0.00026341
      0.00167828	      0.00118426	      0.00053285	      0.00000150	     -0.00031989
      0.00193496	      0.00145105	      0.00064754	      0.00000217	     -0.00039180
      0.00219165	      0.00173018	      0.00076629	      0.00000306	     -0.00046717
      0.00252490	      0.00210989	      0.00092625	      0.00000469	     -0.00057006
      0.00285816	      0.00250821	      0.00109259	      0.00000704	     -0.00067852
      0.00331636	      0.00308471	      0.00133152	      0.00001199	     -0.00083663
      0.00377455	      0.00369285	      0.00158206	      0.00001993	     -0.00100502
      0.00443132	      0.00461609	      0.00196089	      0.00003972	     -0.00126396
      0.00508809	      0.00559547	      0.00236207	      0.00007587	     -0.00154310
      0.00611478	      0.00722763	      0.00303135	      0.00019224	     -0.00201831
      0.00691445	      0.00857500	      0.00358567	      0.00037035	     -0.00241963
      0.00771412	      0.00998111	      0.00416645	      0.00067215	     -0.00284667
      0.00851379	      0.01143944	      0.00477143	      0.00114851	     -0.00329791
      0.00931345	      0.01294407	      0.00539841	      0.00184624	     -0.00377183
      0.01031496	      0.01488562	      0.00621141	      0.00306998	     -0.00439508
      0.01117276	      0.01659245	      0.00692954	      0.00441033	     -0.00495316
      0.01192114	      0.01811025	      0.00757058	      0.00574981	     -0.00545691
      0.01266951	      0.01965150	      0.00822367	      0.00718725	     -0.00597526
      0.01351831	      0.02142443	      0.00897735	      0.00886290	     -0.00657954
      0.01436710	      0.02322033	      0.00974315	      0.01052211	     -0.00719995
      0.01510582	      0.02479959	      0.01041832	      0.01191910	     -0.00775207
      0.01584455	      0.02639205	      0.01110062	      0.01325791	     -0.00831472
      0.01677016	      0.02840360	      0.01196437	      0.01484945	     -0.00903356
      0.01743280	      0.02985324	      0.01258802	      0.01593403	     -0.00955702
      0.01809543	      0.03130987	      0.01321557	      0.01697875	     -0.01008742
      0.01904497	      0.03340771	      0.01412080	      0.01841809	     -0.01085886
      0.01985779	      0.03521191	      0.01490056	      0.01960742	     -0.01152927
      0.02056646	      0.03679021	      0.01558355	      0.02061962	     -0.01212093
      0.02127514	      0.03837268	      0.01626910	      0.02161393	     -0.01271892
      0.02202269	      0.04004575	      0.01699466	      0.02264766	     -0.01335631
      0.02277025	      0.04172201	      0.01772237	      0.02366934	     -0.01400020
      0.02350164	      0.04336449	      0.01843610	      0.02465983	     -0.01463623
      0.02423303	      0.04500886	      0.01915132	      0.02564317	     -0.01527807
      0.02502522	      0.04679151	      0.01992740	      0.02670176	     -0.01597962
      0.02581741	      0.04857525	      0.02070466	      0.02775477	     -0.01668762
      0.02656472	      0.05025851	      0.02143876	      0.02874379	     -0.01736129
      0.02731203	      0.05194196	      0.02217351	      0.02972911	     -0.01804047
      0.02805934	      0.05362526	      0.02290876	      0.03071108	     -0.01872509
      0.02880665	      0.05530815	      0.02364433	      0.03168994	     -0.01941507
      0.02955396	      0.05699036	      0.02438009	      0.03266585	     -0.02011038
      0.03030127	      0.05867168	      0.02511592	      0.03363891	     -0.02081098
      0.03104858	      0.06035191	      0.02585170	      0.03460920	     -0.02151685
      0.03179589	      0.06203087	      0.02658731	      0.03557676	     -0.02222798
      0.03254320	      0.06370842	      0.02732266	      0.03654160	     -0.02294437
      0.03329051	      0.06538441	      0.02805764	      0.03750373	     -0.02366602
      0.03403782	      0.06705872	      0.02879217	      0.03846313	     -0.02439295
      0.03478513	      0.06873123	      0.02952617	      0.03941980	     -0.02512517
      0.03553244	      0.07040183	      0.03025955	      0.04037371	     -0.02586271
      0.03627975	      0.07207042	      0.03099224	      0.04132481	     -0.02660559
      0.03702706	      0.07373691	      0.03172416	      0.04227306	     -0.02735384
      0.03777437	      0.07540119	      0.03245523	      0.04321841	     -0.02810748
      0.03852168	      0.07706319	      0.03318539	      0.04416081	     -0.02886654
      0.03926899	      0.07872280	      0.03391456	      0.04510019	     -0.02963104
      0.04001630	      0.08037993	      0.03464268	      0.04603648	     -0.03040101
      0.04076361	      0.08203449	      0.03536968	      0.04696961	     -0.03117648
      0.04151092	      0.08368637	      0.03609548	      0.04789948	     -0.03195746
      0.04225823	      0.08533549	      0.03682002	      0.04882602	     -0.03274396
      0.04300554	      0.08698173	      0.03754322	      0.04974912	     -0.03353600
      0.04375285	      0.08862499	      0.03826502	      0.05066868	     -0.03433358
      0.04450016	      0.09026515	      0.03898535	      0.05158460	     -0.03513670
      0.04524747	      0.09190211	      0.03970413	      0.05249676	     -0.03594535
      0.04599478	      0.09353573	      0.04042129	      0.05340505	     -0.03675952
      0.04666588	      0.09499981	      0.04106388	      0.05421731	     -0.03749535
      0.04733698	      0.09646101	      0.04170505	      0.05502627	     -0.03823558
      0.04800809	      0.09791922	      0.04234474	      0.05583183	     -0.03898020
      0.04867919	      0.09937435	      0.04298291	      0.05663391	     -0.03972916
      0.04935029	      0.10082629	      0.04361949	      0.05743244	     -0.04048242
      0.05002139	      0.10227494	      0.04425442	      0.05822732	     -0.04123994
      0.05069249	      0.10372017	      0.04488766	      0.05901849	     -0.04200165
      0.05136359	      0.10516189	      0.04551914	      0.05980589	     -0.04276749
      0.05203469	      0.10659996	      0.04614880	      0.06058948	     -0.04353740
      0.05270579	      0.10803428	      0.04677659	      0.06136919	     -0.04431127
      0.05337690	      0.10946472	      0.04740244	      0.06214502	     -0.04508903
      0.05404800	      0.11089115	      0.04802629	      0.06291692	     -0.04587057
      0.05471910	      0.11231345	      0.04864809	      0.06368491	     -0.04665577
      0.05539020	      0.11373150	      0.04926777	      0.06444897	     -0.04744451
      0.05606130	      0.11514515	      0.04988527	      0.06520911	     -0.04823664
      0.05673240	      0.11655427	      0.05050053	      0.06596533	     -0.04903203
      0.05740350	      0.11795874	      0.05111348	      0.06671764	     -0.04983050
      0.05807460	      0.11935842	      0.05172407	      0.06746602	     -0.05063188
      0.05874571	      0.12075317	      0.05233224	      0.06821048	     -0.05143597
      0.05941681	      0.12214286	      0.05293791	      0.06895099	     -0.05224255
      0.06008791	      0.12352735	      0.05354104	      0.06968752	     -0.05305141
      0.06075901	      0.12490650	      0.05414156	      0.07042003	     -0.05386229
      0.06143011	      0.12628018	      0.05473940	      0.07114845	     -0.05467492
      0.06210121	      0.12764825	      0.05533451	      0.07187274	     -0.05548902
      0.06277231	      0.12901057	      0.05592683	      0.07259281	     -0.05630427
      0.06344341	      0.13036702	      0.05651631	      0.07330857	     -0.05712033
      0.06411451	      0.13171745	      0.05710287	      0.07401996	     -0.05793685
      0.06478562	      0.13306173	      0.05768647	      0.07472686	     -0.05875343
      0.06545672	      0.13439974	      0.05826704	      0.07542919	     -0.05956964
      0.06612782	      0.13573135	      0.05884454	      0.07612686	     -0.06038503
      0.06679892	      0.13705642	      0.05941891	      0.07681976	     -0.06119911
      0.06747002	      0.13837483	      0.05999009	      0.07750780	     -0.06201134
      0.06814112	      0.13968646	      0.06055803	      0.07819089	     -0.06282116
      0.06881222	      0.14099119	      0.06112269	      0.07886894	     -0.06362793
      0.06948332	      0.14228890	      0.06168401	      0.07954186	     -0.06443099
      0.07015443	      0.14357947	      0.06224194	      0.08020957	     -0.06522962
      0.07082553	      0.14486280	      0.06279645	      0.08087197	     -0.06602303
      0.07149663	      0.14613876	      0.06334748	      0.08152901	     -0.06681037
      0.07216773	      0.14740727	      0.06389499	      0.08218059	     -0.06759074
      0.07283883	      0.14866821	      0.06443894	      0.08282665	     -0.06836314
      0.07350993	      0.14992149	      0.06497930	      0.08346712	     -0.06912650
      0.07418103	      0.15116701	      0.06551602	      0.08410194	     -0.06987966
      0.07485213	      0.15240469	      0.06604907	      0.08473104	     -0.07062137
      0.07552324	      0.15363443	      0.06657841	      0.08535437	     -0.07135029
      0.07619434	      0.15485616	      0.06710402	      0.08597188	     -0.07206495
      0.07686544	      0.15606980	      0.06762586	      0.08658351	     -0.07276380
      0.07753654	      0.15727527	      0.06814392	      0.08718922	     -0.07344515
      0.07820764	      0.15847252	      0.06865816	      0.08778897	     -0.07410721
      0.07887874	      0.15966147	      0.06916857	      0.08838271	     -0.07474804
      0.07954984	      0.16084207	      0.06967512	      0.08897042	     -0.07536563
      0.08022094	      0.16201427	      0.07017780	      0.08955205	     -0.07595782
      0.08089205	      0.16317803	      0.07067659	      0.09012759	     -0.07652238
      0.08156315	      0.16433330	      0.07117150	      0.09069700	     -0.07705698
      0.08223425	      0.16548005	      0.07166249	      0.09126027	     -0.07755926
      0.08290535	      0.16661824	      0.07214958	      0.09181738	     -0.07802685
      0.08357645	      0.16774787	      0.07263276	      0.09236831	     -0.07845744
      0.08424755	      0.16886890	      0.07311202	      0.09291305	     -0.07884883
      0.08491865	      0.16998132	      0.07358737	      0.09345159	     -0.07919905
      0.08558975	      0.17108513	      0.07405882	      0.09398394	     -0.07950645
      0.08626085	      0.17218031	      0.07452637	      0.09451008	     -0.07976989
      0.08693196	      0.17326687	      0.07499003	      0.09503002	     -0.07998882
      0.08760306	      0.17434482	      0.07544980	      0.09554376	     -0.08016353
      0.08827416	      0.17541414	      0.07590571	      0.09605130	     -0.08029527
      0.08894526	      0.17647485	      0.07635775	      0.09655429	     -0.08038650
      0.08961636	      0.17752693	      0.07680594	      0.09706080	     -0.08044104
      0.09028746	      0.17857037	      0.07725028	      0.09756766	     -0.08046416
      0.09095856	      0.17960517	      0.07769077	      0.09807198	     -0.08046275
      0.09162966	      0.18063129	      0.07812741	      0.09857226	     -0.08044526
      0.09230077	      0.18164873	      0.07856021	      0.09906769	     -0.08042149
      0.09297187	      0.18265746	      0.07898914	      0.09955786	     -0.08039736
      0.09364297	      0.18365744	      0.07941422	      0.10004255	     -0.08037319
      0.09431407	      0.18464866	      0.07983543	      0.10052165	     -0.08034899
      0.09498517	      0.18563111	      0.08025277	      0.10099509	     -0.08032477
      0.09565627	      0.18660478	      0.08066625	      0.10146285	     -0.08030051
      0.09632737	      0.18756968	      0.08107586	      0.10192492	     -0.08027623
      0.09699847	      0.18852582	      0.08148163	      0.10238131	     -0.08025193
      0.09766958	      0.18947320	      0.08188357	      0.10283202	     -0.08022760
      0.09834068	      0.19041184	      0.08228167	      0.10327707	     -0.08020324
      0.09901178	      0.19134175	      0.08267597	      0.10371646	     -0.08017887
      0.09968288	      0.19226297	      0.08306647	      0.10415023	     -0.08015447
      0.10035398	      0.19317550	      0.08345320	      0.10457839	     -0.08013005
      0.10102508	      0.19407939	      0.08383617	      0.10500096	     -0.08010561
      0.10169618	      0.19497466	      0.08421540	      0.10541796	     -0.08008115
      0.10236728	      0.19586134	      0.08459093	      0.10582942	     -0.08005667
      0.10303839	      0.19673948	      0.08496277	      0.10623537	     -0.08003218
      0.10370949	      0.19760910	      0.08533094	      0.10663584	     -0.08000767
      0.10438059	      0.19847026	      0.08569548	      0.10703084	     -0.07998314
      0.10505169	      0.19932299	      0.08605641	      0.10742043	     -0.07995860
      0.10572279	      0.20016734	      0.08641376	      0.10780462	     -0.07993404
      0.10639389	      0.20100335	      0.08676755	      0.10818345	     -0.07990946
      0.10706499	      0.20183108	      0.08711783	      0.10855695	     -0.07988488
      0.10773609	      0.20265057	      0.08746461	      0.10892517	     -0.07986028
      0.10840719	      0.20346189	      0.08780794	      0.10928813	     -0.07983567
      0.10907830	      0.20426508	      0.08814784	      0.10964587	     -0.07981104
      0.10974940	      0.20506020	      0.08848435	      0.10999844	     -0.07978640
      0.11042050	      0.20584731	      0.08881750	      0.11034586	     -0.07976176
      0.11109160	      0.20662647	      0.08914733	      0.11068818	     -0.07973710
      0.11176270	      0.20739774	      0.08947387	      0.11102545	     -0.07971243
      0.11243380	      0.20816118	      0.08979716	      0.11135769	     -0.07968775
      0.11310490	      0.20891686	      0.09011724	      0.11168496	     -0.07966306
      0.11377600	      0.20966483	      0.09043413	      0.11200728	     -0.07963837
      0.11444711	      0.21040517	      0.09074788	      0.11232472	     -0.07961366
      0.11511821	      0.21113794	      0.09105854	      0.11263731	     -0.07958895
      0.11578931	      0.21186321	      0.09136612	      0.11294509	     -0.07956423
      0.11646041	      0.21258104	      0.09167068	      0.11324810	     -0.07953950
      0.11713151	      0.21329151	      0.09197225	      0.11354640	     -0.07951476
      0.11780261	      0.21399469	      0.09227088	      0.11384003	     -0.07949002
      0.11847371	      0.21469064	      0.09256659	      0.11412903	     -0.07946527
      0.11914481	      0.21537943	      0.09285944	      0.11441344	     -0.07944051
      0.11981592	      0.21606114	      0.09314946	      0.11469332	     -0.07941575
      0.12048702	      0.21673584	      0.09343668	      0.11496871	     -0.07939098
      0.12115812	      0.21740360	      0.09372116	      0.11523965	     -0.07936621
      0.12182922	      0.21806450	      0.09400293	      0.11550618	     -0.07934143
      0.12250032	      0.21871860	      0.09428203	      0.11576837	     -0.07931665
      0.12317142	      0.21936597	      0.09455850	      0.11602625	     -0.07929186
      0.12384252	      0.22000670	      0.09483239	      0.11627986	     -0.07926707
      0.12451362	      0.22064086	      0.09510372	      0.11652926	     -0.07924228
      0.12518472	      0.22126851	      0.09537255	      0.11677448	     -0.07921748
      0.12585583	      0.22188973	      0.09563892	      0.11701559	     -0.07919267
      0.12652693	      0.22250460	      0.09590285	      0.11725261	     -0.07916787
      0.12719803	      0.22311319	      0.09616440	      0.11748560	     -0.07914306
      0.12786913	      0.22371557	      0.09642361	      0.11771461	     -0.07911824
      0.12854023	      0.22431181	      0.09668051	      0.11793967	     -0.07909343
      0.12921133	      0.22490199	      0.09693514	      0.11816084	     -0.07906861
      0.12988243	      0.22548618	      0.09718755	      0.11837815	     -0.07904379
      0.13055353	      0.22606445	      0.09743777	      0.11859166	     -0.07901896
      0.13122464	      0.22663688	      0.09768585	      0.11880141	     -0.07899414
      0.13189574	      0.22720353	      0.09793182	      0.11900745	     -0.07896931
      0.13256684	      0.22776448	      0.09817571	      0.11920981	     -0.07894448
      0.13323794	      0.22831980	      0.09841759	      0.11940854	     -0.07891965
      0.13390904	      0.22886956	      0.09865747	      0.11960369	     -0.07889482
      0.13458014	      0.22941383	      0.09889539	      0.11979530	     -0.07886998
      0.13525124	      0.22995269	      0.09913141	      0.11998341	     -0.07884515
      0.13592234	      0.23048619	      0.09936555	      0.12016808	     -0.07882031
      0.13659345	      0.23101441	      0.09959785	      0.12034933	     -0.07879548
      0.13726455	      0.23153743	      0.09982835	      0.12052722	     -0.07877064
      0.13793565	      0.23205530	      0.10005709	      0.12070179	     -0.07874580
      0.13860675	      0.23256809	      0.10028410	      0.12087307	     -0.07872096
      0.13927785	      0.23307588	      0.10050942	      0.12104112	     -0.07869612
      0.13994895	      0.23357873	      0.10073309	      0.12120597	     -0.07867128
      0.14062005	      0.23407670	      0.10095514	      0.12136766	     -0.07864645
      0.14129115	      0.23456986	      0.10117561	      0.12152624	     -0.07862161
      0.14196226	      0.23505828	      0.10139454	      0.12168174	     -0.07859677
      0.14263336	      0.23554202	      0.10161195	      0.12183421	     -0.07857193
      0.14330446	      0.23602115	      0.10182789	      0.12198368	     -0.07854709
      0.14397556	      0.23649573	      0.10204239	      0.12213019	     -0.07852225
      0.14464666	      0.23696581	      0.10225549	      0.12227379	     -0.07849741
      0.14531776	      0.23743148	      0.10246721	      0.12241450	     -0.07847258
      0.14598886	      0.23789277	      0.10267759	      0.12255238	     -0.07844774
      0.14665996	      0.23834977	      0.10288666	      0.12268745	     -0.07842290
      0.14733106	      0.23880252	      0.10309447	      0.12281976	     -0.07839807
      0.14800217	      0.23925108	      0.10330103	      0.12294933	     -0.07837324
      0.14867327	      0.23969553	      0.10350638	      0.12307622	     -0.07834840
      0.14934437	      0.24013591	      0.10371056	      0.12320045	     -0.07832357
      0.15001547	      0.24057228	      0.10391360	      0.12332206	     -0.07829874
      0.15068657	      0.24100470	      0.10411552	      0.12344108	     -0.07827391
      0.15135767	      0.24143323	      0.10431636	      0.12355756	     -0.07824909
      0.15148119	      0.24151168	      0.10433790	      0.12357873	     -0.07824452
      0.15160471	      0.24159001	      0.10403161	      0.12359981	     -0.07823995
      0.15222230	      0.24197966	      0.09620280	      0.12370394	     -0.07821710
      0.15283988	      0.24236582	      0.08142975	      0.12380591	     -0.07819426
      0.15360744	      0.24283987	      0.05943547	      0.12392946	     -0.07816587
      0.15437500	      0.24330599	      0.03843354	      0.12404939	     -0.07813748
      0.15514256	      0.24376301	      0.02071531	      0.12416559	     -0.07810909
      0.15591011	      0.24421038	      0.00612849	      0.12427811	     -0.07808071
      0.15667767	      0.24464810	     -0.00598166	      0.12438705	     -0.07805233
      0.15744523	      0.24507642	     -0.01601407	      0.12449254	     -0.07802395
      0.15821279	      0.24549573	     -0.02426862	      0.12459471	     -0.07799558
      0.15898034	      0.24590646	     -0.03103933	      0.12469362	     -0.07796721
      0.15974790	      0.24630901	     -0.03658286	      0.12478935	     -0.07793884
      0.16051546	      0.24670377	     -0.04111145	      0.12488193	     -0.07791047
      0.16128302	      0.24709107	     -0.04479634	      0.12497140	     -0.07788211
      0.16205057	      0.24747120	     -0.04777415	      0.12505777	     -0.07785375
      0.16281813	      0.24784440	     -0.05015317	      0.12514104	     -0.07782539
      0.16358569	      0.24821089	     -0.05201905	      0.12522122	     -0.07779704
      0.16435325	      0.24857084	     -0.05343948	      0.12529831	     -0.07776869
      0.16512081	      0.24892439	     -0.05446818	      0.12537231	     -0.07774035
      0.16588836	      0.24927168	     -0.05514843	      0.12544324	     -0.07771200
      0.16665592	      0.24961280	     -0.05551624	      0.12551111	     -0.07768366
      0.16742348	      0.24994784	     -0.05560329	      0.12557592	     -0.07765533
      0.16819104	      0.25027688	     -0.05543984	      0.12563771	     -0.07762700
      0.16895859	      0.25060001	     -0.05505710	      0.12569648	     -0.07759867
      0.16972615	      0.25091730	     -0.05448899	      0.12575228	     -0.07757035
      0.17049371	      0.25122886	     -0.05377276	      0.12580514	     -0.07754203
      0.17126127	      0.25153479	     -0.05294815	      0.12585510	     -0.07751371
      0.17202882	      0.25183522	     -0.05205535	      0.12590221	     -0.07748540
      0.17279638	      0.25213033	     -0.05113227	      0.12594652	     -0.07745709
      0.17356394	      0.25242027	     -0.05021198	      0.12598810	     -0.07742879
      0.17433150	      0.25270523	     -0.04932099	      0.12602701	     -0.07740049
      0.17509905	      0.25298539	     -0.04847869	      0.12606330	     -0.07737220
      0.17586661	      0.25326094	     -0.04769766	      0.12609706	     -0.07734391
      0.17663417	      0.25353203	     -0.04698480	      0.12612834	     -0.07731562
      0.17740173	      0.25379884	     -0.04634247	      0.12615723	     -0.07728734
      0.17816928	      0.25406149	     -0.04576907	      0.12618380	     -0.07725906
      0.17893684	      0.25432012	     -0.04524575	      0.12620812	     -0.07723079
      0.17970440	      0.25457480	     -0.04473948	      0.12623026	     -0.07720252
      0.18047196	      0.25482556	     -0.04421785	      0.12625029	     -0.07717426
      0.18115777	      0.25504630	     -0.04371392	      0.12626649	     -0.07714901
      0.18184358	      0.25526385	     -0.04315427	      0.12628108	     -0.07712376
      0.18252939	      0.25547820	     -0.04252336	      0.12629412	     -0.07709852
      0.18321520	      0.25568930	     -0.04181055	      0.12630566	     -0.07707329
      0.18390101	      0.25589713	     -0.04101092	      0.12631572	     -0.07704805
      0.18458683	      0.25610166	     -0.04012547	      0.12632435	     -0.07702282
      0.18527264	      0.25630288	     -0.03916050	      0.12633156	     -0.07699760
      0.18595845	      0.25650081	     -0.03812647	      0.12633739	     -0.07697237
      0.18664426	      0.25669549	     -0.03703650	      0.12634184	     -0.07694716
      0.18733007	      0.25688697	     -0.03590486	      0.12634492	     -0.07692194
      0.18801588	      0.25707533	     -0.03474575	      0.12634661	     -0.07689673
      0.18870169	      0.25726066	     -0.03357236	      0.12634690	     -0.07687153
      0.18938751	      0.25744303	     -0.03239637	      0.12634576	     -0.07684632
      0.19007332	      0.25762255	     -0.03122762	      0.12634315	     -0.07682113
      0.19075913	      0.25779931	     -0.03007416	      0.12633902	     -0.07679593
      0.19144494	      0.25797340	     -0.02894229	      0.12633331	     -0.07677074
      0.19213075	      0.25814492	     -0.02783679	      0.12632598	     -0.07674556
      0.19281656	      0.25831393	     -0.02676110	      0.12631696	     -0.07672038
      0.19350237	      0.25848051	     -0.02571754	      0.12630622	     -0.07669520
      0.19418819	      0.25864475	     -0.02470750	      0.12629371	     -0.07667003
      0.19487400	      0.25880671	     -0.02373167	      0.12627939	     -0.07664486
      0.19555981	      0.25896644	     -0.02279011	      0.12626325	     -0.07661970
      0.19624562	      0.25912401	     -0.02188245	      0.12624527	     -0.07659454
      0.19693143	      0.25927948	     -0.02100796	      0.12622546	     -0.07656938
      0.19761724	      0.25943290	     -0.02016564	      0.12620383	     -0.07654423
      0.19830305	      0.25958431	     -0.01935431	      0.12618039	     -0.07651909
      0.19898887	      0.25973376	     -0.01857263	      0.12615518	     -0.07649394
      0.19967468	      0.25988131	     -0.01781916	      0.12612824	     -0.07646881
      0.20036049	      0.26002699	     -0.01709242	      0.12609959	     -0.07644367
      0.20104630	      0.26017084	     -0.01639087	      0.12606929	     -0.07641854
      0.20173211	      0.26031290	     -0.01571295	      0.12603739	     -0.07639342
      0.20241792	      0.26045322	     -0.01505710	      0.12600392	     -0.07636830
      0.20310373	      0.26059182	     -0.01442176	      0.12596894	     -0.07634319
      0.20378955	      0.26072874	     -0.01380539	      0.12593249	     -0.07631807
      0.20447536	      0.26086402	     -0.01320644	      0.12589463	     -0.07629297
      0.20516117	      0.26099769	     -0.01262342	      0.12585539	     -0.07626787
      0.20584698	      0.26112978	     -0.01205480	      0.12581483	     -0.07624277
      0.20653279	      0.26126032	     -0.01149911	      0.12577298	     -0.07621768
      0.20721860	      0.26138934	     -0.01095489	      0.12572989	     -0.07619259
      0.20790442	      0.26151686	     -0.01042066	      0.12568560	     -0.07616751
      0.20859023	      0.26164291	     -0.00989499	      0.12564014	     -0.07614243
      0.20927604	      0.26176752	     -0.00937644	      0.12559354	     -0.07611735
      0.20996185	      0.26189071	     -0.00886356	      0.12554586	     -0.07609228
      0.21064766	      0.26201249	     -0.00835492	      0.12549710	     -0.07606722
      0.21133347	      0.26213290	     -0.00784911	      0.12544732	     -0.07604216
      0.21201928	      0.26225195	     -0.00734470	      0.12539652	     -0.07601710
      0.21270510	      0.26236966	     -0.00684027	      0.12534475	     -0.07599205
      0.21339091	      0.26248605	     -0.00633443	      0.12529203	     -0.07596701
      0.21407672	      0.26260113	     -0.00582581	      0.12523838	     -0.07594197
      0.21476253	      0.26271491	     -0.00531308	      0.12518382	     -0.07591693
      0.21544834	      0.26282742	     -0.00479498	      0.12512838	     -0.07589190
      0.21606535	      0.26292756	     -0.00432331	      0.12507778	     -0.07586938
      0.21668235	      0.26302668	     -0.00384556	      0.12502649	     -0.07584687
      0.21729936	      0.26312479	     -0.00336107	      0.12497453	     -0.07582436
      0.21791637	      0.26322190	     -0.00286931	      0.12492190	     -0.07580186
      0.21853338	      0.26331801	     -0.00236990	      0.12486863	     -0.07577936
      0.21915038	      0.26341314	     -0.00186264	      0.12481473	     -0.07575686
      0.21976739	      0.26350729	     -0.00134756	      0.12476021	     -0.07573436
      0.22038440	      0.26360048	     -0.00082492	      0.12470508	     -0.07571187
      0.22100140	      0.26369272	     -0.00029525	      0.12464935	     -0.07568939
      0.22161841	      0.26378401	      0.00024067	      0.12459303	     -0.07566690
      0.22223542	      0.26387438	      0.00078179	      0.12453614	     -0.07564442
      0.22285242	      0.26396384	      0.00132685	      0.12447868	     -0.07562195
      0.22346943	      0.26405241	      0.00187437	      0.12442066	     -0.07559948
      0.22408644	      0.26414010	      0.00242270	      0.12436210	     -0.07557701
      0.22470344	      0.26422695	      0.00297005	      0.12430300	     -0.07555454
      0.22532045	      0.26431297	      0.00351460	      0.12424338	     -0.07553208
      0.22593746	      0.26439820	      0.00405450	      0.12418324	     -0.07550962
      0.22655447	      0.26448266	      0.00458796	      0.12412261	     -0.07548716
      0.22717147	      0.26456639	      0.00511330	      0.12406147	     -0.07546471
      0.22778848	      0.26464940	      0.00562898	      0.12399986	     -0.07544226
      0.22840549	      0.26473173	      0.00613362	      0.12393778	     -0.07541982
      0.22902249	      0.26481342	      0.00662606	      0.12387524	     -0.07539738
      0.22963950	      0.26489449	      0.00710532	      0.12381225	     -0.07537494
      0.23025651	      0.26497497	      0.00757062	      0.12374883	     -0.07535250
      0.23087351	      0.26505489	      0.00802137	      0.12368498	     -0.07533007
      0.23149052	      0.26513427	      0.00845718	      0.12362072	     -0.07530764
      0.23210753	      0.26521316	      0.00887779	      0.12355605	     -0.07528521
      0.23272453	      0.26529156	      0.00928327	      0.12349099	     -0.07526279
      0.23334154	      0.26536952	      0.00967431	      0.12342555	     -0.07524037
      0.23395855	      0.26544704	      0.01005164	      0.12335974	     -0.07521795
      0.23457556	      0.26552416	      0.01041595	      0.12329357	     -0.07519553
      0.23519256	      0.26560089	      0.01076790	      0.12322705	     -0.07517312
      0.23580957	      0.26567726	      0.01110811	      0.12316018	     -0.07515071
      0.23642658	      0.26575329	      0.01143716	      0.12309298	     -0.07512831
      0.23704358	      0.26582899	      0.01175560	      0.12302547	     -0.07510590
      0.23766059	      0.26590440	      0.01206395	      0.12295763	     -0.07508350
      0.23827760	      0.26597954	      0.01236270	      0.12288950	     -0.07506110
      0.23889460	      0.26605444	      0.01265232	      0.12282107	     -0.07503871
      0.23951161	      0.26612912	      0.01293326	      0.12275235	     -0.07501632
      0.24012862	      0.26620361	      0.01320592	      0.12268335	     -0.07499393
      0.24074562	      0.26627795	      0.01347071	      0.12261408	     -0.07497154
      0.24136263	      0.26635216	      0.01372800	      0.12254456	     -0.07494916
      0.24197964	      0.26642630	      0.01397814	      0.12247477	     -0.07492677
      0.24259665	      0.26650038	      0.01422147	      0.12240475	     -0.07490439
      0.24321365	      0.26657446	      0.01445831	      0.12233448	     -0.07488202
      0.24383066	      0.26664858	      0.01468898	      0.12226398	     -0.07485964
      0.24444767	      0.26672277	      0.01491374	      0.12219326	     -0.07483727
      0.24506467	      0.26679708	      0.01513289	      0.12212233	     -0.07481490
      0.24568168	      0.26687155	      0.01534668	      0.12205118	     -0.07479253
      0.24629869	      0.26694621	      0.01555536	      0.12197984	     -0.07477017
      0.24691569	      0.26702111	      0.01575917	      0.12190830	     -0.07474780
      0.24753270	      0.26709625	      0.01595832	      0.12183657	     -0.07472544
      0.24814971	      0.26717166	      0.01615304	      0.12176466	     -0.07470308
      0.24876672	      0.26724734	      0.01634353	      0.12169257	     -0.07468073
      0.24938372	      0.26732325	      0.01652999	      0.12162032	     -0.07465837
      0.25000073	      0.26739938	      0.01671259	      0.12154790	     -0.07463602
      0.25036010	      0.26744381	      0.01681723	      0.12150566	     -0.07462300
      0.25057370	      0.26747024	      0.01688001	      0.12148053	     -0.07461526
      0.25078730	      0.26749667	      0.01695283	      0.12145538	     -0.07460753
      0.25135747	      0.26756724	      0.01719849	      0.12138815	     -0.07458687
      0.25192765	      0.26763781	      0.01751412	      0.12132079	     -0.07456622
      0.25249783	      0.26770830	      0.01789438	      0.12125332	     -0.07454557
      0.25306800	      0.26777863	      0.01833447	      0.12118574	     -0.07452493
      0.25363818	      0.26784874	      0.01883007	      0.12111805	     -0.07450428
      0.25420835	      0.26791857	      0.01937726	      0.12105027	     -0.07448363
      0.25477853	      0.26798805	      0.01997253	      0.12098239	     -0.07446299
      0.25534871	      0.26805715	      0.02061269	      0.12091443	     -0.07444235
      0.25591888	      0.26812582	      0.02129488	      0.12084639	     -0.07442171
      0.25648906	      0.26819404	      0.02201650	      0.12077828	     -0.07440107
      0.25705923	      0.26826180	      0.02277524	      0.12071009	     -0.07438043
      0.25762941	      0.26832910	      0.02356898	      0.12064185	     -0.07435980
      0.25798806	      0.26837121	      0.02408535	      0.12059890	     -0.07434682
      0.25815732	      0.26839102	      0.02433346	      0.12057863	     -0.07434069
      0.25851126	      0.26622556	      0.02486124	      0.12053621	     -0.07432788
      0.25886520	      0.26055135	      0.02540079	      0.12049375	     -0.07431507
      0.25945600	      0.24650849	      0.02632670	      0.12042254	     -0.07429369
      0.26004680	      0.22994515	      0.02728287	      0.12035016	     -0.07427231
      0.26063759	      0.21312042	      0.02826786	      0.12027539	     -0.07425094
      0.26122839	      0.19727540	      0.02928038	      0.12019679	     -0.07422956
      0.26181919	      0.18302048	      0.03031926	      0.12011296	     -0.07420819
      0.26240999	      0.17057796	      0.03138348	      0.12002264	     -0.07418681
      0.26300079	      0.15994215	      0.03247212	      0.11992478	     -0.07416544
      0.26359159	      0.15098686	      0.03358438	      0.11981860	     -0.07414407
      0.26418238	      0.14353527	      0.03471951	      0.11970357	     -0.07412270
      0.26477318	      0.13740201	      0.03587687	      0.11957941	     -0.07410133
      0.26529948	      0.13290903	      0.03692609	      0.11946103	     -0.07408229
      0.26582577	      0.12922034	      0.03799203	      0.11933539	     -0.07406325
      0.26635207	      0.12624657	      0.03907432	      0.11920261	     -0.07404422
      0.26687836	      0.12391338	      0.04017255	      0.11906292	     -0.07402518
      0.26740466	      0.12215890	      0.04128632	      0.11891658	     -0.07400615
      0.26793095	      0.12093031	      0.04241523	      0.11876389	     -0.07398711
      0.26845725	      0.12017978	      0.04355885	      0.11860517	     -0.07396808
      0.26898355	      0.11986016	      0.04471674	      0.11844077	     -0.07394904
      0.26950984	      0.11992067	      0.04588841	      0.11827103	     -0.07393001
      0.27003614	      0.12030358	      0.04707335	      0.11809631	     -0.07391098
      0.27056243	      0.12094253	      0.04827102	      0.11791695	     -0.07389194
      0.27108873	      0.12176358	      0.04948082	      0.11773331	     -0.07387291
      0.27161502	      0.12268902	      0.05070210	      0.11754573	     -0.07385388
      0.27214132	      0.12364331	      0.05193418	      0.11735455	     -0.07383485
      0.27266761	      0.12455943	      0.05317632	      0.11716014	     -0.07381581
      0.27319391	      0.12538398	      0.05442772	      0.11696281	     -0.07379678
      0.27372020	      0.12607972	      0.05568753	      0.11676290	     -0.07377775
      0.27424650	      0.12662552	      0.05695484	      0.11656072	     -0.07375871
      0.27477280	      0.12701416	      0.05822869	      0.11635657	     -0.07373968
      0.27529909	      0.12724911	      0.05950806	      0.11615071	     -0.07372065
      0.27582539	      0.12734103	      0.06079188	      0.11594337	     -0.07370162
      0.27635168	      0.12730483	      0.06207901	      0.11573477	     -0.07368258
      0.27687798	      0.12716400	      0.06336829	      0.11552509	     -0.07366355
      0.27740427	      0.12699690	      0.06465850	      0.11531447	     -0.07364451
      0.27793057	      0.12689591	      0.06594837	      0.11510302	     -0.07362548
      0.27845686	      0.12693804	      0.06723661	      0.11489080	     -0.07360644
      0.27898316	      0.12718616	      0.06852189	      0.11467782	     -0.07358741
      0.27950945	      0.12768716	      0.06980285	      0.11446407	     -0.07356837
      0.28003575	      0.12846827	      0.07107813	      0.11424949	     -0.07354934
      0.28050233	      0.12939880	      0.07220285	      0.11405852	     -0.07353246
      0.28096891	      0.13053977	      0.07332107	      0.11386681	     -0.07351558
      0.28143549	      0.13186402	      0.07443182	      0.11367430	     -0.07349870
      0.28190207	      0.13333349	      0.07553417	      0.11348096	     -0.07348183
      0.28236865	      0.13490351	      0.07662720	      0.11328677	     -0.07346495
      0.28283523	      0.13652749	      0.07771001	      0.11309173	     -0.07344807
      0.28330181	      0.13816116	      0.07878172	      0.11289584	     -0.07343119
      0.28376839	      0.13976575	      0.07984149	      0.11269912	     -0.07341431
      0.28423497	      0.14130987	      0.08088850	      0.11250163	     -0.07339742
      0.28470155	      0.14277011	      0.08192197	      0.11230341	     -0.07338054
      0.28516813	      0.14413080	      0.08294119	      0.11210451	     -0.07336366
      0.28563471	      0.14538304	      0.08394544	      0.11190500	     -0.07334677
      0.28610129	      0.14652347	      0.08493408	      0.11170491	     -0.07332989
      0.28656787	      0.14755297	      0.08590651	      0.11150431	     -0.07331300
      0.28703445	      0.14847549	      0.08686217	      0.11130324	     -0.07329611
      0.28750103	      0.14929699	      0.08780055	      0.11110174	     -0.07327923
      0.28796761	      0.15002460	      0.08872120	      0.11089984	     -0.07326234
      0.28843420	      0.15066604	      0.08962371	      0.11069755	     -0.07324545
      0.28890078	      0.15122911	      0.09050772	      0.11049490	     -0.07322856
      0.28936736	      0.15172143	      0.09137292	      0.11029190	     -0.07321166
      0.28983394	      0.15215023	      0.09221905	      0.11008856	     -0.07319477
      0.29030052	      0.15252222	      0.09304590	      0.10988487	     -0.07317787
      0.29076710	      0.15284357	      0.09385332	      0.10968084	     -0.07316098
      0.29123368	      0.15311986	      0.09464118	      0.10947646	     -0.07314408
      0.29170026	      0.15335616	      0.09540940	      0.10927173	     -0.07312718
      0.29216684	      0.15355699	      0.09615797	      0.10906664	     -0.07311028
      0.29263342	      0.15372640	      0.09688689	      0.10886118	     -0.07309338
      0.29310000	      0.15386804	      0.09759622	      0.10865535	     -0.07307648
      0.29356658	      0.15398515	      0.09828602	      0.10844913	     -0.07305957
      0.29403316	      0.15408063	      0.09895644	      0.10824253	     -0.07304267
      0.29449974	      0.15415710	      0.09960761	      0.10803552	     -0.07302576
      0.29496632	      0.15421691	      0.10023972	      0.10782811	     -0.07300885
      0.29543290	      0.15426220	      0.10085298	      0.10762028	     -0.07299194
      0.29589948	      0.15429489	      0.10144761	      0.10741204	     -0.07297502
      0.29636606	      0.15431675	      0.10202387	      0.10720337	     -0.07295811
      0.29683264	      0.15432941	      0.10258204	      0.10699426	     -0.07294119
      0.29729922	      0.15433437	      0.10312241	      0.10678472	     -0.07292428
      0.29776580	      0.15433303	      0.10364527	      0.10657474	     -0.07290735
      0.29823238	      0.15432671	      0.10415096	      0.10636432	     -0.07289043
      0.29869896	      0.15431664	      0.10463981	      0.10615344	     -0.07287351
      0.29916554	      0.15430399	      0.10511214	      0.10594211	     -0.07285658
      0.29963212	      0.15428991	      0.10556832	      0.10573033	     -0.07283965
      0.30009870	      0.15427547	      0.10600870	      0.10551808	     -0.07282272
      0.30056528	      0.15426172	      0.10643363	      0.10530537	     -0.07280579
      0.30103186	      0.15424969	      0.10684349	      0.10509219	     -0.07278886
      0.30149844	      0.15424038	      0.10723862	      0.10487855	     -0.07277192
      0.30196502	      0.15423477	      0.10761939	      0.10466444	     -0.07275498
      0.30243160	      0.15423381	      0.10798617	      0.10444985	     -0.07273804
      0.30289818	      0.15423846	      0.10833932	      0.10423479	     -0.07272109
      0.30336477	      0.15424962	      0.10867920	      0.10401924	     -0.07270415
      0.30383135	      0.15426821	      0.10900616	      0.10380322	     -0.07268720
      0.30429793	      0.15429507	      0.10932054	      0.10358672	     -0.07267024
      0.30476451	      0.15433099	      0.10962271	      0.10336973	     -0.07265329
      0.30523109	      0.15437668	      0.10991298	      0.10315226	     -0.07263633
      0.30569767	      0.15443283	      0.11019171	      0.10293430	     -0.07261937
      0.30616425	      0.15450003	      0.11045922	      0.10271584	     -0.07260241
      0.30628177	      0.15451876	      0.11052487	      0.10264214	     -0.07259814
      0.30639930	      0.15453823	      0.11058983	      0.10242648	     -0.07259386
      0.30685672	      0.15462115	      0.11083622	      0.10047641	     -0.07257723
      0.30731413	      0.15471565	      0.11107258	      0.09740836	     -0.07256059
      0.30777155	      0.15482181	      0.11129919	      0.09381340	     -0.07254395
      0.30822897	      0.15493953	      0.11151632	      0.09005482	     -0.07252731
      0.30868638	      0.15506849	      0.11172425	      0.08635166	     -0.07251066
      0.30914380	      0.15520813	      0.11192324	      0.08283097	     -0.07249401
      0.30960121	      0.15535761	      0.11211354	      0.07956066	     -0.07247736
      0.31005863	      0.15551585	      0.11229540	      0.07657068	     -0.07246071
      0.31051605	      0.15568143	      0.11246905	      0.07386697	     -0.07244405
      0.31097346	      0.15585266	      0.11263473	      0.07144085	     -0.07242739
      0.31143088	      0.15602754	      0.11279266	      0.06927544	     -0.07241072
      0.31188829	      0.15620378	      0.11294306	      0.06734991	     -0.07239405
      0.31234571	      0.15637885	      0.11308612	      0.06564224	     -0.07237738
      0.31280313	      0.15654997	      0.11322205	      0.06413094	     -0.07236070
      0.31326054	      0.15671421	      0.11335105	      0.06279603	     -0.07234403
      0.31371796	      0.15686853	      0.11347331	      0.06161948	     -0.07232734
      0.31417537	      0.15700990	      0.11358899	      0.06058540	     -0.07231066
      0.31463279	      0.15713531	      0.11369829	      0.05967996	     -0.07229397
      0.31509021	      0.15724191	      0.11380136	      0.05889121	     -0.07227727
      0.31554762	      0.15732710	      0.11389837	      0.05820891	     -0.07226057
      0.31600504	      0.15738852	      0.11398947	      0.05762421	     -0.07224387
      0.31646245	      0.15742419	      0.11407483	      0.05712939	     -0.07222716
      0.31691987	      0.15743252	      0.11415458	      0.05671755	     -0.07221045
      0.31737729	      0.15741229	      0.11422887	      0.05638233	     -0.07219374
      0.31783470	      0.15736272	      0.11429783	      0.05611760	     -0.07217702
      0.31829212	      0.15728341	      0.11436161	      0.05591718	     -0.07216030
      0.31874953	      0.15717434	      0.11442032	      0.05577461	     -0.07214357
      0.31920695	      0.15703582	      0.11447408	      0.05568289	     -0.07212684
      0.31975717	      0.15683104	      0.11453239	      0.05562912	     -0.07210671
      0.32030740	      0.15658603	      0.11458392	      0.05562345	     -0.07208657
      0.32080446	      0.15633169	      0.11462481	      0.05564685	     -0.07206837
      0.32130153	      0.15604765	      0.11466046	      0.05568531	     -0.07205016
      0.32191269	      0.15566028	      0.11469731	      0.05573673	     -0.07202777
      0.32252385	      0.15523398	      0.11472669	      0.05577518	     -0.07200537
      0.32294978	      0.15491563	      0.11474286	      0.05578605	     -0.07198975
      0.32337570	      0.15458180	      0.11475558	      0.05577924	     -0.07197413
      0.32390701	      0.15414754	      0.11476672	      0.05574184	     -0.07195464
      0.32443832	      0.15369730	      0.11477273	      0.05566947	     -0.07193514
      0.32491296	      0.15328413	      0.11477387	      0.05557440	     -0.07191771
      0.32549563	      0.15276542	      0.11476994	      0.05541923	     -0.07189631
      0.32607829	      0.15223628	      0.11476029	      0.05522414	     -0.07187490
      0.32652751	      0.15182235	      0.11474904	      0.05504879	     -0.07185839
      0.32708490	      0.15130259	      0.11473058	      0.05480425	     -0.07183789
      0.32764228	      0.15077689	      0.11470725	      0.05453349	     -0.07181739
      0.32813418	      0.15030859	      0.11468271	      0.05427600	     -0.07179928
      0.32874614	      0.14972095	      0.11464713	      0.05394660	     -0.07177675
      0.32935810	      0.14912829	      0.11460609	      0.05363451	     -0.07175421
      0.32981677	      0.14868112	      0.11457184	      0.05342580	     -0.07173731
      0.33027544	      0.14823161	      0.11453467	      0.05324707	     -0.07172040
      0.33078423	      0.14773046	      0.11449008	      0.05309094	     -0.07170163
      0.33140606	      0.14711468	      0.11443090	      0.05296813	     -0.07167869
      0.33186234	      0.14666073	      0.11438427	      0.05292842	     -0.07166184
      0.33247509	      0.14604857	      0.11431749	      0.05294180	     -0.07163921
      0.33330676	      0.14521354	      0.11421941	      0.05307078	     -0.07160847
      0.33371563	      0.14480143	      0.11416814	      0.05317264	     -0.07159335
      0.33424414	      0.14426737	      0.11409894	      0.05333165	     -0.07157380
      0.33472633	      0.14377888	      0.11403299	      0.05349459	     -0.07155595
      0.33543629	      0.14305764	      0.11393113	      0.05374672	     -0.07152965
      0.33598519	      0.14249853	      0.11384858	      0.05393750	     -0.07150931
      0.33679153	      0.14167504	      0.11372148	      0.05419002	     -0.07147941
      0.33712845	      0.14133022	      0.11366636	      0.05428123	     -0.07146690
      0.33754833	      0.14089991	      0.11359605	      0.05438082	     -0.07145132
      0.33815349	      0.14027859	      0.11349161	      0.05449459	     -0.07142884
      0.33870914	      0.13970695	      0.11339255	      0.05456687	     -0.07140819
      0.33917980	      0.13922185	      0.11330634	      0.05460402	     -0.07139069
      0.33965045	      0.13873593	      0.11321805	      0.05461970	     -0.07137318
      0.34012111	      0.13824917	      0.11312773	      0.05461487	     -0.07135566
      0.34059177	      0.13776154	      0.11303541	      0.05459072	     -0.07133813
      0.34106242	      0.13727303	      0.11294114	      0.05454854	     -0.07132059
      0.34153308	      0.13678360	      0.11284496	      0.05448968	     -0.07130304
      0.34194606	      0.13635337	      0.11275902	      0.05442537	     -0.07128763
      0.34235904	      0.13592241	      0.11267165	      0.05435013	     -0.07127222
      0.34277202	      0.13549068	      0.11258289	      0.05426484	     -0.07125680
      0.34339154	      0.13484159	      0.11244718	      0.05411975	     -0.07123365
      0.34374369	      0.13447181	      0.11236868	      0.05402895	     -0.07122048
      0.34409585	      0.13410145	      0.11228923	      0.05393264	     -0.07120731
      0.34466999	      0.13349632	      0.11215767	      0.05376486	     -0.07118582
      0.34521101	      0.13292461	      0.11203145	      0.05359575	     -0.07116556
      0.34561472	      0.13249703	      0.11193587	      0.05346332	     -0.07115043
      0.34601843	      0.13206858	      0.11183911	      0.05332606	     -0.07113529
      0.34651756	      0.13153766	      0.11171789	      0.05315029	     -0.07111656
      0.34701668	      0.13100537	      0.11159492	      0.05296847	     -0.07109782
      0.34737744	      0.13061978	      0.11150497	      0.05283364	     -0.07108427
      0.34773821	      0.13023344	      0.11141413	      0.05269620	     -0.07107071
      0.34823304	      0.12970235	      0.11128811	      0.05250382	     -0.07105210
      0.34872787	      0.12916985	      0.11116045	      0.05230740	     -0.07103347
      0.34911412	      0.12875322	      0.11105968	      0.05215156	     -0.07101892
      0.34950038	      0.12833573	      0.11095793	      0.05199372	     -0.07100437
      0.34996737	      0.12782984	      0.11083362	      0.05180048	     -0.07098676
      0.35043435	      0.12732270	      0.11070789	      0.05160489	     -0.07096914
      0.35083450	      0.12688716	      0.11059904	      0.05143562	     -0.07095403
      0.35123465	      0.12645070	      0.11048915	      0.05126499	     -0.07093891
      0.35167429	      0.12597011	      0.11036723	      0.05107611	     -0.07092229
      0.35211394	      0.12548843	      0.11024407	      0.05088595	     -0.07090565
      0.35255358	      0.12500565	      0.11011965	      0.05069469	     -0.07088901
      0.35299323	      0.12452179	      0.10999397	      0.05050248	     -0.07087235
      0.35336805	      0.12410843	      0.10988583	      0.05033799	     -0.07085814
      0.35374288	      0.12369428	      0.10977676	      0.05017303	     -0.07084392
      0.35417100	      0.12322029	      0.10965105	      0.04998414	     -0.07082767
      0.35459913	      0.12274530	      0.10952410	      0.04979488	     -0.07081140
      0.35500037	      0.12229923	      0.10940400	      0.04961726	     -0.07079615
      0.35540162	      0.12185228	      0.10928280	      0.04943952	     -0.07078089
      0.35579851	      0.12140934	      0.10916180	      0.04926367	     -0.07076578
      0.35619540	      0.12096555	      0.10903970	      0.04908788	     -0.07075065
      0.35658239	      0.12053204	      0.10891955	      0.04891661	     -0.07073590
      0.35707921	      0.11997433	      0.10876371	      0.04869704	     -0.07071695
      0.35727973	      0.11975119	      0.10870030	      0.04860856	     -0.07070929
      0.35748024	      0.11956092	      0.10863658	      0.04852017	     -0.07070163
      0.35790698	      0.11928912	      0.10849997	      0.04833240	     -0.07068532
      0.35833372	      0.11917684	      0.10836196	      0.04814520	     -0.07066900
      0.35871080	      0.11919211	      0.10823882	      0.04798032	     -0.07065457
      0.35908788	      0.11930058	      0.10811455	      0.04781602	     -0.07064012
      0.35942484	      0.11946664	      0.10800254	      0.04766975	     -0.07062721
      0.35990671	      0.11980216	      0.10784075	      0.04746159	     -0.07060872
      0.36031944	      0.12016828	      0.10770065	      0.04728433	     -0.07059288
      0.36067603	      0.12053440	      0.10757847	      0.04713202	     -0.07057917
      0.36103262	      0.12094024	      0.10745520	      0.04698057	     -0.07056546
      0.36140656	      0.12140250	      0.10732477	      0.04682271	     -0.07055107
      0.36178050	      0.12189663	      0.10719314	      0.04666591	     -0.07053667
      0.36218730	      0.12246435	      0.10704855	      0.04649661	     -0.07052099
      0.36259409	      0.12305766	      0.10690250	      0.04632872	     -0.07050530
      0.36288014	      0.12348724	      0.10679893	      0.04621155	     -0.07049425
      0.36331083	      0.12414911	      0.10664159	      0.04603655	     -0.07047761
      0.36374152	      0.12482439	      0.10648258	      0.04586336	     -0.07046096
      0.36409483	      0.12538501	      0.10635087	      0.04572267	     -0.07044728
      0.36444814	      0.12594907	      0.10621802	      0.04558327	     -0.07043359
      0.36480590	      0.12652156	      0.10608231	      0.04544347	     -0.07041972
      0.36524593	      0.12722454	      0.10591377	      0.04527344	     -0.07040265
      0.36578808	      0.12808425	      0.10570362	      0.04506690	     -0.07038159
      0.36624889	      0.12880560	      0.10552282	      0.04489397	     -0.07036366
      0.36656927	      0.12930039	      0.10539593	      0.04477517	     -0.07035119
      0.36688965	      0.12978867	      0.10526806	      0.04465754	     -0.07033871
      0.36726218	      0.13034718	      0.10511816	      0.04452224	     -0.07032418
      0.36763470	      0.13089475	      0.10496692	      0.04438851	     -0.07030964
      0.36802239	      0.13145197	      0.10480812	      0.04425099	     -0.07029450
      0.36841007	      0.13199538	      0.10464787	      0.04411510	     -0.07027934
      0.36875923	      0.13247231	      0.10450231	      0.04399409	     -0.07026567
      0.36920767	      0.13306669	      0.10431364	      0.04384050	     -0.07024810
      0.36965611	      0.13363986	      0.10412304	      0.04368885	     -0.07023051
      0.36999348	      0.13405666	      0.10397837	      0.04357596	     -0.07021726
      0.37033085	      0.13446082	      0.10383261	      0.04346402	     -0.07020401
      0.37060028	      0.13477440	      0.10371542	      0.04337525	     -0.07019341
      0.37100911	      0.13523444	      0.10353627	      0.04324153	     -0.07017731
      0.37141794	      0.13567531	      0.10335552	      0.04310883	     -0.07016120
      0.37176189	      0.13603130	      0.10320222	      0.04299784	     -0.07014763
      0.37210584	      0.13637362	      0.10304780	      0.04288733	     -0.07013405
      0.37245277	      0.13670505	      0.10289092	      0.04277623	     -0.07012033
      0.37279969	      0.13702263	      0.10273290	      0.04266535	     -0.07010661
      0.37318625	      0.13736024	      0.10255550	      0.04254190	     -0.07009129
      0.37357280	      0.13768084	      0.10237672	      0.04241837	     -0.07007597
      0.37388810	      0.13792985	      0.10222987	      0.04231740	     -0.07006345
      0.37431222	      0.13824731	      0.10203089	      0.04218109	     -0.07004660
      0.37473633	      0.13854493	      0.10183027	      0.04204395	     -0.07002972
      0.37506024	      0.13875904	      0.10167596	      0.04193849	     -0.07001682
      0.37538414	      0.13896190	      0.10152070	      0.04183228	     -0.07000390
      0.37567927	      0.13913707	      0.10137843	      0.04173474	     -0.06999212
      0.37611342	      0.13937825	      0.10116773	      0.04158978	     -0.06997478
      0.37648103	      0.13956736	      0.10098803	      0.04146549	     -0.06996007
      0.37680961	      0.13972487	      0.10082642	      0.04135307	     -0.06994691
      0.37713818	      0.13987170	      0.10066389	      0.04123929	     -0.06993374
      0.37747586	      0.14001166	      0.10049588	      0.04112087	     -0.06992019
      0.37781354	      0.14014073	      0.10032692	      0.04100085	     -0.06990662
      0.37819358	      0.14027322	      0.10013562	      0.04086376	     -0.06989133
      0.37857362	      0.14039244	      0.09994312	      0.04072446	     -0.06987602
      0.37888916	      0.14048156	      0.09978240	      0.04060707	     -0.06986330
      0.37929530	      0.14058338	      0.09957434	      0.04045360	     -0.06984690
      0.37970144	      0.14067099	      0.09936497	      0.04029741	     -0.06983048
      0.38002185	      0.14073031	      0.09919888	      0.04017226	     -0.06981751
      0.38034227	      0.14078117	      0.09903199	      0.04004540	     -0.06980452
      0.38071726	      0.14083018	      0.09883567	      0.03989474	     -0.06978931
      0.38109226	      0.14086809	      0.09863828	      0.03974175	     -0.06977407
      0.38140797	      0.14089159	      0.09847128	      0.03961117	     -0.06976123
      0.38180534	      0.14091048	      0.09826005	      0.03944452	     -0.06974504
      0.38220270	      0.14091772	      0.09804767	      0.03927537	     -0.06972883
      0.38244459	      0.14091655	      0.09791783	      0.03917121	     -0.06971895
      0.38282262	      0.14090645	      0.09771409	      0.03900667	     -0.06970349
      0.38320065	      0.14088647	      0.09750935	      0.03884004	     -0.06968801
      0.38352141	      0.14086195	      0.09733486	      0.03869707	     -0.06967486
      0.38384217	      0.14083062	      0.09715968	      0.03855271	     -0.06966169
      0.38417667	      0.14079086	      0.09697626	      0.03840073	     -0.06964794
      0.38458262	      0.14073307	      0.09675268	      0.03821440	     -0.06963123
      0.38498857	      0.14066511	      0.09652803	      0.03802612	     -0.06961449
      0.38534542	      0.14059715	      0.09632969	      0.03785909	     -0.06959976
      0.38570227	      0.14052169	      0.09613057	      0.03769072	     -0.06958500
      0.38607100	      0.14043602	      0.09592399	      0.03751540	     -0.06956973
      0.38643973	      0.14034270	      0.09571660	      0.03733881	     -0.06955443
      0.38669073	      0.14027488	      0.09557496	      0.03721792	     -0.06954401
      0.38706618	      0.14016709	      0.09536242	      0.03703617	     -0.06952839
      0.38744162	      0.14005185	      0.09514907	      0.03685347	     -0.06951275
      0.38775396	      0.13995042	      0.09497098	      0.03670089	     -0.06949972
      0.38806630	      0.13984404	      0.09479235	      0.03654787	     -0.06948668
      0.38839824	      0.13972568	      0.09460193	      0.03638484	     -0.06947279
      0.38873017	      0.13960194	      0.09441093	      0.03622149	     -0.06945888
      0.38909601	      0.13945948	      0.09419975	      0.03604117	     -0.06944353
      0.38946185	      0.13931076	      0.09398788	      0.03586061	     -0.06942816
      0.38975650	      0.13918652	      0.09381674	      0.03571508	     -0.06941576
      0.39014500	      0.13901678	      0.09359045	      0.03552311	     -0.06939938
      0.39053349	      0.13884041	      0.09336342	      0.03533111	     -0.06938297
      0.39083731	      0.13869797	      0.09318537	      0.03518096	     -0.06937012
      0.39114113	      0.13855164	      0.09300690	      0.03503086	     -0.06935725
      0.39148509	      0.13838137	      0.09280433	      0.03486100	     -0.06934265
      0.39182905	      0.13820630	      0.09260122	      0.03469125	     -0.06932804
      0.39215274	      0.13803726	      0.09240962	      0.03453164	     -0.06931426
      0.39254882	      0.13782486	      0.09217455	      0.03433652	     -0.06929737
      0.39294491	      0.13760647	      0.09193881	      0.03414165	     -0.06928044
      0.39319368	      0.13746631	      0.09179041	      0.03401939	     -0.06926980
      0.39359643	      0.13723459	      0.09154964	      0.03382171	     -0.06925253
      0.39391841	      0.13704514	      0.09135669	      0.03366391	     -0.06923870
      0.39424040	      0.13685204	      0.09116333	      0.03350632	     -0.06922485
      0.39456238	      0.13665534	      0.09096958	      0.03334896	     -0.06921098
      0.39488298	      0.13645600	      0.09077628	      0.03319252	     -0.06919714
      0.39520358	      0.13625321	      0.09058261	      0.03303632	     -0.06918328
      0.39551620	      0.13605223	      0.09039340	      0.03288425	     -0.06916974
      0.39590413	      0.13579845	      0.09015814	      0.03269589	     -0.06915291
      0.39629205	      0.13553993	      0.08992236	      0.03250792	     -0.06913604
      0.39658364	      0.13534255	      0.08974481	      0.03236689	     -0.06912334
      0.39695075	      0.13509037	      0.08952086	      0.03218965	     -0.06910732
      0.39731786	      0.13483417	      0.08929649	      0.03201278	     -0.06909126
      0.39761193	      0.13462611	      0.08911647	      0.03187138	     -0.06907838
      0.39800327	      0.13434538	      0.08887648	      0.03168357	     -0.06906120
      0.39839461	      0.13406035	      0.08863604	      0.03149621	     -0.06904398
      0.39867238	      0.13385547	      0.08846510	      0.03136348	     -0.06903173
      0.39895016	      0.13364849	      0.08829395	      0.03123098	     -0.06901947
      0.39928221	      0.13339837	      0.08808907	      0.03107288	     -0.06900478
      0.39961427	      0.13314537	      0.08788389	      0.03091510	     -0.06899006
      0.39993414	      0.13289896	      0.08768596	      0.03076343	     -0.06897585
      0.40031862	      0.13259936	      0.08744771	      0.03058152	     -0.06895874
      0.40070310	      0.13229609	      0.08720909	      0.03040006	     -0.06894159
      0.40103819	      0.13202886	      0.08700082	      0.03024228	     -0.06892660
      0.40137329	      0.13175894	      0.08679228	      0.03008483	     -0.06891159
      0.40172777	      0.13147056	      0.08657140	      0.02991865	     -0.06889567
      0.40208224	      0.13117930	      0.08635023	      0.02975286	     -0.06887971
      0.40235285	      0.13095505	      0.08618121	      0.02962655	     -0.06886751
      0.40272950	      0.13064023	      0.08594570	      0.02945113	     -0.06885049
      0.40310614	      0.13032233	      0.08570989	      0.02927615	     -0.06883342
      0.40338663	      0.13008362	      0.08553409	      0.02914613	     -0.06882069
      0.40366712	      0.12984327	      0.08535814	      0.02901635	     -0.06880793
      0.40398603	      0.12956803	      0.08515790	      0.02886910	     -0.06879339
      0.40430494	      0.12929073	      0.08495747	      0.02872216	     -0.06877882
      0.40464374	      0.12899393	      0.08474434	      0.02856641	     -0.06876331
      0.40498253	      0.12869489	      0.08453101	      0.02841102	     -0.06874776
      0.40527725	      0.12843296	      0.08434527	      0.02827615	     -0.06873421
      0.40565627	      0.12809372	      0.08410619	      0.02810309	     -0.06871674
      0.40603529	      0.12775183	      0.08386688	      0.02793049	     -0.06869921
      0.40632970	      0.12748447	      0.08368083	      0.02779673	     -0.06868557
      0.40662411	      0.12721558	      0.08349465	      0.02766324	     -0.06867190
      0.40691339	      0.12694990	      0.08331159	      0.02753235	     -0.06865844
      0.40728699	      0.12660467	      0.08307499	      0.02736369	     -0.06864101
      0.40766059	      0.12625709	      0.08283820	      0.02719548	     -0.06862353
      0.40794484	      0.12599111	      0.08265792	      0.02706780	     -0.06861020
      0.40822909	      0.12572382	      0.08247752	      0.02694037	     -0.06859684
      0.40855733	      0.12541357	      0.08226908	      0.02679353	     -0.06858138
      0.40888558	      0.12510164	      0.08206051	      0.02664703	     -0.06856588
      0.40918449	      0.12481616	      0.08187047	      0.02651393	     -0.06855173
      0.40955851	      0.12445707	      0.08163253	      0.02634778	     -0.06853397
      0.40993253	      0.12409592	      0.08139444	      0.02618206	     -0.06851617
      0.41021715	      0.12381976	      0.08121316	      0.02605626	     -0.06850258
      0.41050177	      0.12354246	      0.08103179	      0.02593071	     -0.06848897
      0.41083959	      0.12321187	      0.08081642	      0.02578202	     -0.06847276
      0.41117742	      0.12287974	      0.08060094	      0.02563369	     -0.06845652
      0.41145226	      0.12260841	      0.08042556	      0.02551328	     -0.06844326
      0.41181378	      0.12225003	      0.08019477	      0.02535527	     -0.06842579
      0.41217529	      0.12188998	      0.07996387	      0.02519766	     -0.06840826
      0.41246050	      0.12160478	      0.07978163	      0.02507361	     -0.06839439
      0.41274572	      0.12131859	      0.07959933	      0.02494981	     -0.06838049
      0.41307150	      0.12099050	      0.07939102	      0.02480872	     -0.06836457
      0.41339728	      0.12066117	      0.07918264	      0.02466796	     -0.06834860
      0.41368935	      0.12036487	      0.07899576	      0.02454204	     -0.06833425
      0.41405941	      0.11998810	      0.07875890	      0.02438289	     -0.06831601
      0.41442946	      0.11960982	      0.07852197	      0.02422416	     -0.06829771
      0.41470981	      0.11932227	      0.07834241	      0.02410420	     -0.06828381
      0.41499016	      0.11903390	      0.07816282	      0.02398448	     -0.06826988
      0.41531710	      0.11869658	      0.07795333	      0.02384517	     -0.06825358
      0.41564404	      0.11835818	      0.07774378	      0.02370619	     -0.06823723
      0.41591077	      0.11808133	      0.07757279	      0.02359305	     -0.06822386
      0.41628133	      0.11769558	      0.07733519	      0.02343623	     -0.06820522
      0.41665188	      0.11730853	      0.07709753	      0.02327983	     -0.06818652
      0.41690734	      0.11704098	      0.07693367	      0.02317226	     -0.06817359
      0.41716280	      0.11677284	      0.07676978	      0.02306489	     -0.06816063
      0.41748546	      0.11643334	      0.07656274	      0.02292955	     -0.06814422
      0.41780813	      0.11609295	      0.07635567	      0.02279453	     -0.06812775
      0.41806785	      0.11581833	      0.07618898	      0.02268607	     -0.06811446
      0.41843760	      0.11542642	      0.07595164	      0.02253203	     -0.06809548
      0.41880735	      0.11503341	      0.07571427	      0.02237840	     -0.06807643
      0.41905445	      0.11477018	      0.07555563	      0.02227595	     -0.06806365
      0.41930155	      0.11450648	      0.07539697	      0.02217369	     -0.06805085
      0.41962666	      0.11415885	      0.07518821	      0.02203943	     -0.06803396
      0.41995176	      0.11381045	      0.07497945	      0.02190549	     -0.06801701
      0.42021734	      0.11352530	      0.07480889	      0.02179630	     -0.06800312
      0.42057501	      0.11314049	      0.07457919	      0.02164958	     -0.06798436
      0.42093269	      0.11275482	      0.07434948	      0.02150323	     -0.06796553
      0.42121604	      0.11244870	      0.07416750	      0.02138757	     -0.06795055
      0.42149939	      0.11214207	      0.07398551	      0.02127213	     -0.06793554
      0.42176860	      0.11185030	      0.07381262	      0.02116268	     -0.06792123
      0.42213172	      0.11145605	      0.07357941	      0.02101538	     -0.06790187
      0.42249484	      0.11106103	      0.07334621	      0.02086847	     -0.06788243
      0.42276148	      0.11077049	      0.07317497	      0.02076083	     -0.06786811
      0.42302812	      0.11047955	      0.07300374	      0.02065339	     -0.06785374
      0.42333359	      0.11014579	      0.07280759	      0.02053056	     -0.06783723
      0.42363906	      0.10981154	      0.07261145	      0.02040800	     -0.06782067
      0.42395967	      0.10946021	      0.07240559	      0.02027965	     -0.06780322
      0.42428029	      0.10910838	      0.07219976	      0.02015158	     -0.06778571
      0.42457261	      0.10878718	      0.07201211	      0.02003508	     -0.06776969
      0.42493542	      0.10838797	      0.07177922	      0.01989080	     -0.06774974
      0.42529824	      0.10798817	      0.07154637	      0.01974690	     -0.06772970
      0.42557233	      0.10768578	      0.07137048	      0.01963843	     -0.06771450
      0.42590476	      0.10731860	      0.07115717	      0.01950715	     -0.06769601
      0.42631435	      0.10686561	      0.07089441	      0.01934582	     -0.06767313
      0.42665921	      0.10648371	      0.07067321	      0.01921034	     -0.06765377
      0.42692810	      0.10618563	      0.07050076	      0.01910493	     -0.06763863
      0.42719700	      0.10588730	      0.07032833	      0.01899971	     -0.06762343
      0.42748631	      0.10556605	      0.07014284	      0.01888673	     -0.06760703
      0.42784146	      0.10517131	      0.06991518	      0.01874833	     -0.06758682
      0.42819662	      0.10477617	      0.06968756	      0.01861027	     -0.06756652
      0.42845011	      0.10449391	      0.06952513	      0.01851194	     -0.06755198
      0.42881647	      0.10408566	      0.06929043	      0.01837012	     -0.06753088
      0.42906560	      0.10380782	      0.06913085	      0.01827417	     -0.06751648
      0.42931474	      0.10352982	      0.06897131	      0.01818329	     -0.06750203
      0.42965928	      0.10314510	      0.06875071	      0.01806876	     -0.06748198
      0.43000382	      0.10276010	      0.06853016	      0.01796625	     -0.06746184
      0.43029144	      0.10243851	      0.06834610	      0.01788920	     -0.06744496
      0.43057905	      0.10211673	      0.06816208	      0.01781937	     -0.06742802
      0.43084921	      0.10181434	      0.06798927	      0.01775994	     -0.06741205
      0.43119877	      0.10142285	      0.06776572	      0.01769131	     -0.06739130
      0.43154833	      0.10103115	      0.06754224	      0.01763132	     -0.06737047
      0.43182307	      0.10072314	      0.06736663	      0.01758981	     -0.06735402
      0.43209781	      0.10041502	      0.06719108	      0.01755292	     -0.06733752
      0.43241319	      0.10006117	      0.06698960	      0.01751592	     -0.06731851
      0.43272858	      0.09970718	      0.06678817	      0.01748423	     -0.06729941
      0.43298552	      0.09941869	      0.06662412	      0.01746209	     -0.06728379
      0.43334610	      0.09901372	      0.06639396	      0.01743619	     -0.06726179
      0.43370667	      0.09860862	      0.06616389	      0.01741587	     -0.06723968
      0.43394761	      0.09833786	      0.06601020	      0.01740517	     -0.06722485
      0.43418855	      0.09806704	      0.06585654	      0.01739663	     -0.06720997
      0.43450428	      0.09771210	      0.06565524	      0.01738849	     -0.06719040
      0.43482002	      0.09735708	      0.06545401	      0.01738358	     -0.06717074
      0.43508385	      0.09706039	      0.06528591	      0.01738176	     -0.06715425
      0.43543130	      0.09666961	      0.06506460	      0.01738230	     -0.06713244
      0.43577875	      0.09627879	      0.06484338	      0.01738590	     -0.06711053
      0.43605010	      0.09597354	      0.06467066	      0.01739065	     -0.06709335
      0.43632146	      0.09566827	      0.06449800	      0.01739697	     -0.06707610
      0.43662680	      0.09532478	      0.06430377	      0.01740581	     -0.06705661
      0.43693214	      0.09498128	      0.06410962	      0.01741632	     -0.06703704
      0.43722787	      0.09464860	      0.06392164	      0.01742793	     -0.06701801
      0.43758447	      0.09424747	      0.06369505	      0.01744363	     -0.06699496
      0.43801686	      0.09376113	      0.06342044	      0.01746485	     -0.06696685
      0.43838578	      0.09334625	      0.06318626	      0.01748459	     -0.06694273
      0.43863876	      0.09306179	      0.06302573	      0.01749886	     -0.06692612
      0.43889175	      0.09277737	      0.06286525	      0.01751367	     -0.06690945
      0.43919598	      0.09243538	      0.06267233	      0.01753210	     -0.06688932
      0.43950021	      0.09209347	      0.06247949	      0.01755109	     -0.06686911
      0.43978614	      0.09177220	      0.06229832	      0.01756937	     -0.06685003
      0.44014164	      0.09137287	      0.06207316	      0.01759255	     -0.06682620
      0.44049713	      0.09097366	      0.06184811	      0.01761611	     -0.06680225
      0.44076405	      0.09067402	      0.06167921	      0.01763396	     -0.06678419
      0.44109514	      0.09030245	      0.06146978	      0.01765620	     -0.06676168
      0.44149420	      0.08985478	      0.06121749	      0.01768303	     -0.06673442
      0.44189326	      0.08940734	      0.06096534	      0.01770972	     -0.06670700
      0.44215014	      0.08911943	      0.06080310	      0.01772675	     -0.06668926
      0.44247914	      0.08875083	      0.06059541	      0.01774834	     -0.06666645
      0.44280814	      0.08838241	      0.06038781	      0.01776958	     -0.06664353
      0.44307018	      0.08808910	      0.06022253	      0.01778621	     -0.06662519
      0.44342909	      0.08768756	      0.05999626	      0.01780851	     -0.06659997
      0.44378800	      0.08728625	      0.05977011	      0.01783016	     -0.06657461
      0.44402530	      0.08702105	      0.05962066	      0.01784408	     -0.06655777
      0.44426260	      0.08675596	      0.05947126	      0.01785767	     -0.06654087
      0.44457371	      0.08640859	      0.05927547	      0.01787493	     -0.06651863
      0.44488481	      0.08606143	      0.05907978	      0.01789154	     -0.06649629
      0.44515310	      0.08576220	      0.05891110	      0.01790530	     -0.06647694
      0.44549372	      0.08538253	      0.05869704	      0.01792197	     -0.06645227
      0.44583434	      0.08500313	      0.05848310	      0.01793771	     -0.06642747
      0.44609597	      0.08471189	      0.05831886	      0.01794914	     -0.06640834
      0.44643644	      0.08433314	      0.05810522	      0.01796312	     -0.06638333
      0.44677691	      0.08395467	      0.05789170	      0.01797604	     -0.06635820
      0.44704830	      0.08365320	      0.05772159	      0.01798557	     -0.06633808
      0.44731969	      0.08335191	      0.05755156	      0.01799438	     -0.06631788
      0.44762691	      0.08301108	      0.05735917	      0.01800349	     -0.06629491
      0.44793413	      0.08267051	      0.05716688	      0.01801164	     -0.06627184
      0.44817141	      0.08240764	      0.05701843	      0.01801727	     -0.06625396
      0.44853255	      0.08200786	      0.05679262	      0.01802471	     -0.06622661
      0.44882183	      0.08168790	      0.05661184	      0.01802967	     -0.06620461
      0.44911110	      0.08136818	      0.05643115	      0.01803372	     -0.06618251
      0.44940038	      0.08104871	      0.05625055	      0.01803685	     -0.06616032
      0.44968688	      0.08073254	      0.05607178	      0.01803903	     -0.06613825
      0.44997338	      0.08041662	      0.05589309	      0.01804029	     -0.06611609
      0.45025348	      0.08010801	      0.05571849	      0.01804063	     -0.06609434
      0.45053358	      0.07979965	      0.05554398	      0.01804006	     -0.06607249
      0.45084377	      0.07945844	      0.05535082	      0.01803839	     -0.06604820
      0.45115396	      0.07911755	      0.05515777	      0.01803559	     -0.06602380
      0.45140288	      0.07884421	      0.05500293	      0.01803254	     -0.06600414
      0.45175418	      0.07845881	      0.05478453	      0.01802699	     -0.06597628
      0.45210547	      0.07807382	      0.05456627	      0.01802000	     -0.06594828
      0.45234280	      0.07781396	      0.05441890	      0.01801445	     -0.06592928
      0.45258014	      0.07755430	      0.05427160	      0.01800824	     -0.06591022
      0.45288400	      0.07722212	      0.05408309	      0.01799931	     -0.06588572
      0.45318787	      0.07689027	      0.05389469	      0.01798928	     -0.06586112
      0.45343833	      0.07661698	      0.05373949	      0.01798020	     -0.06584076
      0.45378906	      0.07623468	      0.05352228	      0.01796623	     -0.06581213
      0.45413978	      0.07585283	      0.05330521	      0.01795081	     -0.06578336
      0.45437849	      0.07559318	      0.05315756	      0.01793948	     -0.06576370
      0.45461720	      0.07533375	      0.05300998	      0.01792749	     -0.06574397
      0.45491759	      0.07500759	      0.05282436	      0.01791144	     -0.06571906
      0.45521798	      0.07468178	      0.05263885	      0.01789434	     -0.06569404
      0.45543727	      0.07444413	      0.05250349	      0.01788119	     -0.06567571
      0.45580313	      0.07404807	      0.05227780	      0.01785801	     -0.06564501
      0.45606509	      0.07376479	      0.05211629	      0.01784046	     -0.06562293
      0.45632706	      0.07348179	      0.05195487	      0.01782212	     -0.06560078
      0.45658902	      0.07319905	      0.05179354	      0.01780300	     -0.06557854
      0.45687165	      0.07289431	      0.05161958	      0.01778150	     -0.06555447
      0.45722165	      0.07251737	      0.05140428	      0.01775362	     -0.06552453
      0.45765479	      0.07205158	      0.05113806	      0.01771721	     -0.06548728
      0.45808792	      0.07158654	      0.05087207	      0.01767872	     -0.06544982
      0.45830750	      0.07135109	      0.05073732	      0.01765843	     -0.06543075
      0.45852708	      0.07111584	      0.05060263	      0.01763760	     -0.06541163
      0.45884532	      0.07077523	      0.05040753	      0.01760650	     -0.06538381
      0.45916356	      0.07043504	      0.05021256	      0.01757431	     -0.06535588
      0.45943613	      0.07014401	      0.05004567	      0.01754588	     -0.06533187
      0.45970870	      0.06985329	      0.04987887	      0.01751667	     -0.06530777
      0.45995667	      0.06958908	      0.04972721	      0.01748942	     -0.06528578
      0.46031018	      0.06921287	      0.04951114	      0.01744948	     -0.06525430
      0.46062471	      0.06887860	      0.04931903	      0.01741286	     -0.06522618
      0.46088516	      0.06860212	      0.04916005	      0.01738179	     -0.06520281
      0.46114561	      0.06832594	      0.04900116	      0.01735003	     -0.06517937
      0.46142798	      0.06802685	      0.04882899	      0.01731485	     -0.06515386
      0.46171036	      0.06772810	      0.04865692	      0.01727888	     -0.06512827
      0.46200501	      0.06741672	      0.04847748	      0.01724052	     -0.06510147
      0.46229967	      0.06710573	      0.04829815	      0.01720133	     -0.06507458
      0.46258535	      0.06680457	      0.04812440	      0.01716255	     -0.06504841
      0.46294038	      0.06643082	      0.04790861	      0.01711329	     -0.06501577
      0.46338846	      0.06595992	      0.04763652	      0.01704947	     -0.06497438
      0.46371057	      0.06562195	      0.04744107	      0.01700246	     -0.06494449
      0.46397365	      0.06534627	      0.04728155	      0.01696339	     -0.06492000
      0.46423672	      0.06507090	      0.04712211	      0.01692370	     -0.06489543
      0.46452272	      0.06477190	      0.04694890	      0.01687987	     -0.06486864
      0.46480871	      0.06447327	      0.04677579	      0.01683534	     -0.06484176
      0.46506024	      0.06421093	      0.04662363	      0.01679560	     -0.06481805
      0.46541800	      0.06383829	      0.04640735	      0.01673817	     -0.06478421
      0.46572215	      0.06352196	      0.04622362	      0.01668851	     -0.06475533
      0.46598651	      0.06324735	      0.04606403	      0.01664474	     -0.06473016
      0.46625087	      0.06297306	      0.04590452	      0.01660041	     -0.06470491
      0.46654196	      0.06267142	      0.04572900	      0.01655096	     -0.06467703
      0.46683304	      0.06237017	      0.04555359	      0.01650084	     -0.06464906
      0.46710991	      0.06208398	      0.04538685	      0.01645257	     -0.06462237
      0.46744374	      0.06173940	      0.04518595	      0.01639360	     -0.06459009
      0.46777109	      0.06140201	      0.04498909	      0.01633497	     -0.06455833
      0.46809844	      0.06106511	      0.04479237	      0.01627555	     -0.06452646
      0.46836951	      0.06078652	      0.04462958	      0.01622576	     -0.06449999
      0.46864058	      0.06050826	      0.04446688	      0.01617546	     -0.06447345
      0.46891582	      0.06022608	      0.04430179	      0.01612385	     -0.06444642
      0.46926944	      0.05986406	      0.04408983	      0.01605678	     -0.06441159
      0.46962306	      0.05950262	      0.04387804	      0.01598887	     -0.06437664
      0.46988526	      0.05923499	      0.04372111	      0.01593797	     -0.06435064
      0.47014746	      0.05896769	      0.04356427	      0.01588663	     -0.06432458
      0.47043351	      0.05867644	      0.04339326	      0.01583011	     -0.06429608
      0.47078557	      0.05831851	      0.04318295	      0.01575984	     -0.06426089
      0.47113996	      0.05795879	      0.04297140	      0.01568833	     -0.06422535
      0.47149436	      0.05759965	      0.04276002	      0.01561605	     -0.06418969
      0.47175280	      0.05733813	      0.04260599	      0.01556286	     -0.06416361
      0.47201123	      0.05707692	      0.04245204	      0.01550929	     -0.06413748
      0.47229265	      0.05679284	      0.04228450	      0.01545051	     -0.06410895
      0.47263265	      0.05645012	      0.04208222	      0.01537889	     -0.06407438
      0.47293466	      0.05614614	      0.04190268	      0.01531473	     -0.06404359
      0.47330791	      0.05577105	      0.04168094	      0.01523474	     -0.06400543
      0.47363554	      0.05544233	      0.04148646	      0.01516392	     -0.06397183
      0.47403671	      0.05504052	      0.04124851	      0.01507642	     -0.06393056
      0.47428086	      0.05479634	      0.04110381	      0.01502277	     -0.06390538
      0.47462680	      0.05445085	      0.04089891	      0.01494623	     -0.06386961
      0.47497273	      0.05410591	      0.04069416	      0.01486909	     -0.06383373
      0.47520732	      0.05387231	      0.04055541	      0.01481645	     -0.06380935
      0.47544190	      0.05363897	      0.04041673	      0.01476355	     -0.06378492
      0.47571472	      0.05336792	      0.04025554	      0.01470170	     -0.06375646
      0.47607024	      0.05301521	      0.04004562	      0.01462057	     -0.06371927
      0.47650347	      0.05258621	      0.03979005	      0.01452095	     -0.06367381
      0.47673636	      0.05235594	      0.03965276	      0.01446704	     -0.06364932
      0.47696926	      0.05212592	      0.03951554	      0.01441290	     -0.06362478
      0.47727079	      0.05182847	      0.03933799	      0.01434246	     -0.06359294
      0.47757233	      0.05153144	      0.03916054	      0.01427163	     -0.06356103
      0.47785542	      0.05125295	      0.03899406	      0.01420479	     -0.06353101
      0.47813851	      0.05097483	      0.03882768	      0.01413762	     -0.06350093
      0.47842552	      0.05069323	      0.03865911	      0.01406920	     -0.06347037
      0.47871252	      0.05041201	      0.03849064	      0.01400045	     -0.06343975
      0.47899846	      0.05013219	      0.03832290	      0.01393164	     -0.06340918
      0.47928441	      0.04985274	      0.03815526	      0.01386252	     -0.06337855
      0.47956963	      0.04957437	      0.03798816	      0.01379328	     -0.06334794
      0.47991595	      0.04923684	      0.03778539	      0.01370879	     -0.06331069
      0.48018809	      0.04897198	      0.03762615	      0.01364210	     -0.06328136
      0.48052656	      0.04864303	      0.03742824	      0.01355880	     -0.06324481
      0.48078029	      0.04839678	      0.03727997	      0.01349609	     -0.06321735
      0.48116304	      0.04802583	      0.03705647	      0.01340108	     -0.06317586
      0.48143046	      0.04776703	      0.03690041	      0.01333441	     -0.06314680
      0.48169788	      0.04750855	      0.03674445	      0.01326751	     -0.06311770
      0.48196530	      0.04725037	      0.03658857	      0.01320038	     -0.06308855
      0.48227074	      0.04695587	      0.03641064	      0.01312343	     -0.06305520
      0.48257619	      0.04666177	      0.03623283	      0.01304619	     -0.06302178
      0.48288163	      0.04636806	      0.03605513	      0.01296867	     -0.06298831
      0.48314994	      0.04611040	      0.03589913	      0.01290035	     -0.06295886
      0.48341824	      0.04585305	      0.03574322	      0.01283181	     -0.06292936
      0.48368654	      0.04559600	      0.03558740	      0.01276308	     -0.06289981
      0.48399106	      0.04530462	      0.03541065	      0.01268481	     -0.06286623
      0.48429557	      0.04501364	      0.03523402	      0.01260630	     -0.06283258
      0.48456461	      0.04475687	      0.03507806	      0.01253672	     -0.06280281
      0.48483364	      0.04450040	      0.03492218	      0.01246695	     -0.06277300
      0.48513646	      0.04421210	      0.03474684	      0.01238819	     -0.06273939
      0.48543927	      0.04392417	      0.03457161	      0.01230920	     -0.06270573
      0.48570624	      0.04367062	      0.03441721	      0.01223936	     -0.06267600
      0.48597322	      0.04341737	      0.03426289	      0.01216935	     -0.06264624
      0.48627909	      0.04312757	      0.03408620	      0.01208892	     -0.06261209
      0.48658496	      0.04283814	      0.03390962	      0.01200828	     -0.06257789
      0.48684468	      0.04259268	      0.03375976	      0.01193962	     -0.06254880
      0.48710440	      0.04234748	      0.03360998	      0.01187081	     -0.06251968
      0.48742042	      0.04204949	      0.03342785	      0.01178689	     -0.06248420
      0.48773644	      0.04175189	      0.03324583	      0.01170274	     -0.06244866
      0.48797951	      0.04152325	      0.03310590	      0.01163786	     -0.06242130
      0.48822258	      0.04129484	      0.03296605	      0.01157286	     -0.06239390
      0.48855730	      0.04098068	      0.03277358	      0.01148316	     -0.06235612
      0.48884995	      0.04070634	      0.03260539	      0.01140453	     -0.06232304
      0.48914261	      0.04043233	      0.03243731	      0.01132573	     -0.06228991
      0.48943527	      0.04015864	      0.03226932	      0.01124676	     -0.06225675
      0.48968389	      0.03992638	      0.03212668	      0.01117954	     -0.06222854
      0.48993251	      0.03969434	      0.03198412	      0.01111220	     -0.06220030
      0.49029352	      0.03935783	      0.03177723	      0.01101421	     -0.06215924
      0.49053124	      0.03913650	      0.03164108	      0.01094956	     -0.06213217
      0.49076896	      0.03891537	      0.03150499	      0.01088480	     -0.06210508
      0.49109409	      0.03861325	      0.03131896	      0.01079606	     -0.06206797
      0.49141403	      0.03831633	      0.03113602	      0.01070857	     -0.06203142
      0.49184138	      0.03792029	      0.03089184	      0.01059142	     -0.06198252
      0.49205842	      0.03771939	      0.03076790	      0.01053180	     -0.06195765
      0.49227545	      0.03751866	      0.03064402	      0.01047211	     -0.06193276
      0.49259963	      0.03721914	      0.03045907	      0.01038281	     -0.06189555
      0.49295786	      0.03688857	      0.03025484	      0.01028393	     -0.06185438
      0.49320489	      0.03666086	      0.03011408	      0.01021562	     -0.06182596
      0.49345192	      0.03643336	      0.02997338	      0.01014723	     -0.06179751
      0.49383045	      0.03608514	      0.02975792	      0.01004224	     -0.06175387
      0.49405802	      0.03587602	      0.02962846	      0.00997902	     -0.06172760
      0.49428558	      0.03566707	      0.02949906	      0.00991572	     -0.06170132
      0.49463279	      0.03534859	      0.02930173	      0.00981900	     -0.06166117
      0.49518301	      0.03484466	      0.02898928	      0.00966538	     -0.06159746
      0.49541068	      0.03463641	      0.02886008	      0.00960169	     -0.06157107
      0.49571231	      0.03436078	      0.02868901	      0.00951721	     -0.06153607
      0.49604385	      0.03405812	      0.02850107	      0.00942421	     -0.06149756
      0.49637539	      0.03375580	      0.02831325	      0.00933106	     -0.06145901
      0.49662318	      0.03353006	      0.02817295	      0.00926135	     -0.06143017
      0.49687097	      0.03330449	      0.02803271	      0.00919157	     -0.06140131
      0.49722444	      0.03298304	      0.02783277	      0.00909188	     -0.06136010
      0.49747884	      0.03275190	      0.02768895	      0.00902005	     -0.06133042
      0.49773324	      0.03252095	      0.02754519	      0.00894813	     -0.06130071
      0.49804509	      0.03223809	      0.02736905	      0.00885987	     -0.06126427
      0.49834021	      0.03197066	      0.02720246	      0.00877624	     -0.06122975
      0.49863533	      0.03170347	      0.02703595	      0.00869251	     -0.06119521
      0.49893045	      0.03143651	      0.02686953	      0.00860868	     -0.06116064
      0.49918967	      0.03120221	      0.02672342	      0.00853497	     -0.06113025
      0.49944890	      0.03096808	      0.02657738	      0.00846118	     -0.06109983
      0.49970812	      0.03073414	      0.02643140	      0.00838732	     -0.06106940
      0.50006560	      0.03041180	      0.02623021	      0.00828535	     -0.06102740
      0.50030855	      0.03019292	      0.02609354	      0.00821597	     -0.06099884
      0.50055149	      0.02997419	      0.02595693	      0.00814654	     -0.06097025
      0.50088079	      0.02967794	      0.02577186	      0.00805232	     -0.06093148
      0.50118418	      0.02940524	      0.02560144	      0.00796542	     -0.06089574
      0.50148757	      0.02913276	      0.02543110	      0.00787843	     -0.06085997
      0.50175133	      0.02889605	      0.02528309	      0.00780274	     -0.06082885
      0.50201509	      0.02865950	      0.02513514	      0.00772697	     -0.06079771
      0.50227886	      0.02842310	      0.02498726	      0.00765114	     -0.06076655
      0.50260944	      0.02812705	      0.02480201	      0.00755601	     -0.06072747
      0.50288495	      0.02788050	      0.02464770	      0.00747665	     -0.06069489
      0.50316045	      0.02763412	      0.02449346	      0.00739722	     -0.06066228
      0.50343596	      0.02738790	      0.02433928	      0.00731772	     -0.06062965
      0.50371147	      0.02714184	      0.02418518	      0.00723816	     -0.06059701
      0.50398697	      0.02689595	      0.02403115	      0.00715853	     -0.06056434
      0.50426248	      0.02665021	      0.02387719	      0.00707884	     -0.06053166
      0.50459744	      0.02635165	      0.02369010	      0.00698186	     -0.06049190
      0.50484133	      0.02613440	      0.02355393	      0.00691120	     -0.06046294
      0.50508523	      0.02591726	      0.02341782	      0.00684048	     -0.06043396
      0.50541378	      0.02562494	      0.02323455	      0.00674514	     -0.06039490
      0.50570556	      0.02536551	      0.02307187	      0.00666040	     -0.06036019
      0.50599734	      0.02510623	      0.02290927	      0.00657559	     -0.06032547
      0.50628912	      0.02484711	      0.02274675	      0.00649071	     -0.06029072
      0.50654719	      0.02461805	      0.02260306	      0.00641559	     -0.06025998
      0.50680527	      0.02438911	      0.02245943	      0.00634042	     -0.06022922
      0.50706335	      0.02416028	      0.02231585	      0.00626519	     -0.06019845
      0.50740877	      0.02385419	      0.02212378	      0.00616444	     -0.06015724
      0.50767084	      0.02362209	      0.02197812	      0.00608793	     -0.06012596
      0.50793291	      0.02339010	      0.02183252	      0.00601138	     -0.06009466
      0.50819499	      0.02315821	      0.02168698	      0.00593478	     -0.06006336
      0.50853901	      0.02285399	      0.02149602	      0.00583415	     -0.06002224
      0.50879756	      0.02262548	      0.02135258	      0.00575848	     -0.05999133
      0.50905610	      0.02239707	      0.02120919	      0.00568276	     -0.05996040
      0.50937214	      0.02211799	      0.02103399	      0.00559013	     -0.05992258
      0.50965040	      0.02187240	      0.02087981	      0.00550853	     -0.05988927
      0.50992866	      0.02162693	      0.02072569	      0.00542688	     -0.05985594
      0.51020692	      0.02138155	      0.02057163	      0.00534518	     -0.05982261
      0.51048518	      0.02113629	      0.02041764	      0.00526343	     -0.05978926
      0.51076344	      0.02089113	      0.02026372	      0.00518163	     -0.05975589
      0.51104170	      0.02064607	      0.02010986	      0.00509978	     -0.05972252
      0.51131996	      0.02040111	      0.01995606	      0.00501789	     -0.05968913
      0.51159822	      0.02015625	      0.01980233	      0.00493595	     -0.05965573
      0.51187648	      0.01991148	      0.01964867	      0.00485397	     -0.05962232
      0.51215474	      0.01966681	      0.01949506	      0.00477194	     -0.05958890
      0.51243300	      0.01942222	      0.01934152	      0.00468987	     -0.05955547
      0.51271126	      0.01917773	      0.01918804	      0.00460775	     -0.05952203
      0.51298952	      0.01893332	      0.01903463	      0.00452560	     -0.05948857
      0.51326778	      0.01868900	      0.01888128	      0.00444340	     -0.05945511
      0.51354604	      0.01844476	      0.01872799	      0.00436115	     -0.05942164
      0.51382430	      0.01820060	      0.01857476	      0.00427887	     -0.05938815
      0.51410256	      0.01795653	      0.01842160	      0.00419655	     -0.05935466
      0.51438082	      0.01771252	      0.01826849	      0.00411418	     -0.05932116
      0.51465908	      0.01746860	      0.01811545	      0.00403178	     -0.05928764
      0.51493734	      0.01722475	      0.01796247	      0.00394934	     -0.05925412
      0.51521560	      0.01698097	      0.01780956	      0.00386686	     -0.05922059
      0.51549386	      0.01673726	      0.01765670	      0.00378434	     -0.05918705
      0.51577212	      0.01649361	      0.01750391	      0.00370179	     -0.05915351
      0.51605038	      0.01625004	      0.01735117	      0.00361920	     -0.05911995
      0.51632864	      0.01600653	      0.01719850	      0.00353657	     -0.05908639
      0.51660690	      0.01576308	      0.01704589	      0.00345391	     -0.05905282
      0.51688516	      0.01551969	      0.01689334	      0.00337121	     -0.05901924
      0.51716342	      0.01527637	      0.01674085	      0.00328848	     -0.05898565
      0.51744168	      0.01503310	      0.01658842	      0.00320572	     -0.05895206
      0.51771994	      0.01478989	      0.01643605	      0.00312293	     -0.05891846
      0.51799820	      0.01454673	      0.01628374	      0.00304010	     -0.05888485
      0.51827646	      0.01430363	      0.01613149	      0.00295724	     -0.05885124
      0.51855472	      0.01406058	      0.01597930	      0.00287435	     -0.05881762
      0.51883298	      0.01381759	      0.01582717	      0.00279143	     -0.05878399
      0.51911124	      0.01357464	      0.01567510	      0.00270848	     -0.05875035
      0.51938950	      0.01333174	      0.01552308	      0.00262550	     -0.05871671
      0.51966776	      0.01308889	      0.01537113	      0.00254249	     -0.05868307
      0.51991620	      0.01287210	      0.01523551	      0.00246835	     -0.05865302
      0.52016464	      0.01265534	      0.01509994	      0.00239419	     -0.05862297
      0.52048548	      0.01237547	      0.01492493	      0.00229839	     -0.05858416
      0.52075540	      0.01214007	      0.01477776	      0.00221776	     -0.05855150
      0.52102533	      0.01190470	      0.01463064	      0.00213711	     -0.05851884
      0.52129525	      0.01166937	      0.01448358	      0.00205644	     -0.05848617
      0.52156517	      0.01143407	      0.01433657	      0.00197574	     -0.05845350
      0.52183509	      0.01119882	      0.01418962	      0.00189502	     -0.05842083
      0.52217093	      0.01090616	      0.01400687	      0.00179456	     -0.05838017
      0.52240192	      0.01070489	      0.01388121	      0.00172544	     -0.05835219
      0.52263292	      0.01050365	      0.01375559	      0.00165630	     -0.05832422
      0.52295674	      0.01022158	      0.01357957	      0.00155936	     -0.05828500
      0.52326647	      0.00995183	      0.01341128	      0.00146661	     -0.05824748
      0.52360934	      0.00965326	      0.01322506	      0.00136391	     -0.05820595
      0.52385397	      0.00944026	      0.01309226	      0.00129061	     -0.05817631
      0.52409861	      0.00922729	      0.01295949	      0.00121730	     -0.05814666
      0.52445368	      0.00891822	      0.01276688	      0.00111087	     -0.05810363
      0.52468859	      0.00871376	      0.01263950	      0.00104044	     -0.05807516
      0.52492351	      0.00850932	      0.01251216	      0.00096999	     -0.05804669
      0.52524212	      0.00823209	      0.01233952	      0.00087443	     -0.05800807
      0.52554765	      0.00796626	      0.01217403	      0.00078277	     -0.05797103
      0.52591720	      0.00764478	      0.01197397	      0.00067189	     -0.05792623
      0.52612672	      0.00746254	      0.01186059	      0.00060901	     -0.05790083
      0.52633623	      0.00728032	      0.01174724	      0.00054612	     -0.05787543
      0.52667063	      0.00698951	      0.01156641	      0.00044573	     -0.05783488
      0.52700503	      0.00669874	      0.01138566	      0.00034533	     -0.05779433
      0.52723597	      0.00649795	      0.01126087	      0.00027597	     -0.05776632
      0.52746691	      0.00629717	      0.01113613	      0.00020661	     -0.05773832
      0.52781114	      0.00599794	      0.01095027	      0.00010321	     -0.05769657
      0.52807775	      0.00576621	      0.01080639	      0.00002312	     -0.05766423
      0.52834436	      0.00553450	      0.01066255	     -0.00005699	     -0.05763189
      0.52861097	      0.00530282	      0.01051878	     -0.00013710	     -0.05759956
      0.52893233	      0.00502358	      0.01034554	     -0.00023367	     -0.05756058
      0.52917144	      0.00481583	      0.01021670	     -0.00030553	     -0.05753157
      0.52941056	      0.00460810	      0.01008789	     -0.00037740	     -0.05750257
      0.52971329	      0.00434513	      0.00992488	     -0.00046838	     -0.05746584
      0.53001276	      0.00408502	      0.00976370	     -0.00055839	     -0.05742952
      0.53031222	      0.00382494	      0.00960259	     -0.00064840	     -0.05739319
      0.53061169	      0.00356489	      0.00944154	     -0.00073840	     -0.05735686
      0.53086123	      0.00334822	      0.00930740	     -0.00081340	     -0.05732659
      0.53111077	      0.00313156	      0.00917331	     -0.00088839	     -0.05729632
      0.53136031	      0.00291493	      0.00903926	     -0.00096338	     -0.05726605
      0.53168153	      0.00263610	      0.00886678	     -0.00105990	     -0.05722708
      0.53196792	      0.00238754	      0.00871307	     -0.00114595	     -0.05719234
      0.53225431	      0.00213899	      0.00855942	     -0.00123198	     -0.05715760
      0.53250999	      0.00191713	      0.00842231	     -0.00130878	     -0.05712658
      0.53276566	      0.00169529	      0.00828524	     -0.00138557	     -0.05709557
      0.53302134	      0.00147348	      0.00814823	     -0.00146235	     -0.05706456
      0.53332930	      0.00120633	      0.00798327	     -0.00155482	     -0.05702720
      0.53363726	      0.00093922	      0.00781838	     -0.00164726	     -0.05698985
      0.53386848	      0.00073870	      0.00769463	     -0.00171666	     -0.05696181
      0.53409970	      0.00053819	      0.00757092	     -0.00178604	     -0.05693376
      0.53442749	      0.00025398	      0.00739561	     -0.00188438	     -0.05689401
      0.53470976	      0.00000926	      0.00724472	     -0.00196905	     -0.05685977
      0.53499204	     -0.00023542	      0.00709388	     -0.00205369	     -0.05682554
      0.53527431	     -0.00048007	      0.00694312	     -0.00213831	     -0.05679131
      0.53551767	     -0.00069095	      0.00681319	     -0.00221125	     -0.05676180
      0.53576102	     -0.00090180	      0.00668330	     -0.00228416	     -0.05673230
      0.53610901	     -0.00120326	      0.00649766	     -0.00238840	     -0.05669011
      0.53633543	     -0.00139935	      0.00637693	     -0.00245620	     -0.05666266
      0.53656184	     -0.00159541	      0.00625623	     -0.00252398	     -0.05663521
      0.53687631	     -0.00186767	      0.00608867	     -0.00261809	     -0.05659709
      0.53731022	     -0.00224320	      0.00585760	     -0.00274788	     -0.05654449
      0.53755604	     -0.00245589	      0.00572675	     -0.00282138	     -0.05651469
      0.53780187	     -0.00266853	      0.00559595	     -0.00289486	     -0.05648490
      0.53810441	     -0.00293015	      0.00543506	     -0.00298525	     -0.05644824
      0.53839053	     -0.00317749	      0.00528296	     -0.00307071	     -0.05641357
      0.53867665	     -0.00342476	      0.00513092	     -0.00315613	     -0.05637890
      0.53895860	     -0.00366834	      0.00498117	     -0.00324027	     -0.05634474
      0.53924054	     -0.00391183	      0.00483149	     -0.00332437	     -0.05631058
      0.53952248	     -0.00415524	      0.00468188	     -0.00340843	     -0.05627643
      0.53980443	     -0.00439856	      0.00453233	     -0.00349246	     -0.05624228
      0.54008637	     -0.00464179	      0.00438285	     -0.00357645	     -0.05620813
      0.54036831	     -0.00488492	      0.00423344	     -0.00366039	     -0.05617399
      0.54060987	     -0.00509316	      0.00410548	     -0.00373229	     -0.05614474
      0.54085143	     -0.00530131	      0.00397758	     -0.00380415	     -0.05611549
      0.54116060	     -0.00556763	      0.00381394	     -0.00389608	     -0.05607806
      0.54146978	     -0.00583382	      0.00365038	     -0.00398796	     -0.05604064
      0.54170097	     -0.00603279	      0.00352813	     -0.00405664	     -0.05601266
      0.54193217	     -0.00623169	      0.00340593	     -0.00412528	     -0.05598467
      0.54224425	     -0.00650005	      0.00324104	     -0.00421789	     -0.05594691
      0.54255632	     -0.00676827	      0.00307625	     -0.00431045	     -0.05590915
      0.54279501	     -0.00697332	      0.00295026	     -0.00438120	     -0.05588027
      0.54303370	     -0.00717828	      0.00282432	     -0.00445192	     -0.05585140
      0.54334202	     -0.00744292	      0.00266172	     -0.00454322	     -0.05581410
      0.54365034	     -0.00770740	      0.00249920	     -0.00463446	     -0.05577682
      0.54388994	     -0.00791283	      0.00237297	     -0.00470533	     -0.05574784
      0.54412954	     -0.00811817	      0.00224678	     -0.00477616	     -0.05571887
      0.54443597	     -0.00838065	      0.00208548	     -0.00486670	     -0.05568183
      0.54474240	     -0.00864297	      0.00192425	     -0.00495717	     -0.05564479
      0.54498456	     -0.00885016	      0.00179691	     -0.00502863	     -0.05561552
      0.54522671	     -0.00905725	      0.00166962	     -0.00510004	     -0.05558625
      0.54553044	     -0.00931685	      0.00151004	     -0.00518957	     -0.05554955
      0.54583417	     -0.00957629	      0.00135054	     -0.00527903	     -0.05551286
      0.54607937	     -0.00978561	      0.00122184	     -0.00535120	     -0.05548324
      0.54632456	     -0.00999482	      0.00109320	     -0.00542334	     -0.05545363
      0.54662516	     -0.01025117	      0.00093556	     -0.00551172	     -0.05541733
      0.54692576	     -0.01050734	      0.00077801	     -0.00560003	     -0.05538103
      0.54717441	     -0.01071911	      0.00064776	     -0.00567304	     -0.05535102
      0.54742305	     -0.01093077	      0.00051756	     -0.00574600	     -0.05532100
      0.54772000	     -0.01118338	      0.00036215	     -0.00583308	     -0.05528517
      0.54801694	     -0.01143582	      0.00020682	     -0.00592009	     -0.05524933
      0.54826982	     -0.01165066	      0.00007461	     -0.00599414	     -0.05521883
      0.54852269	     -0.01186538	     -0.00005754	     -0.00606814	     -0.05518832
      0.54881501	     -0.01211343	     -0.00021022	     -0.00615363	     -0.05515306
      0.54910733	     -0.01236131	     -0.00036283	     -0.00623906	     -0.05511781
      0.54936584	     -0.01258038	     -0.00049771	     -0.00631455	     -0.05508664
      0.54962436	     -0.01279931	     -0.00063252	     -0.00638999	     -0.05505548
      0.54991018	     -0.01304121	     -0.00078150	     -0.00647335	     -0.05502103
      0.55019600	     -0.01328294	     -0.00093039	     -0.00655664	     -0.05498659
      0.55048181	     -0.01352449	     -0.00107920	     -0.00663987	     -0.05495215
      0.55076763	     -0.01376588	     -0.00122792	     -0.00672304	     -0.05491772
      0.55100387	     -0.01396526	     -0.00135078	     -0.00679173	     -0.05488926
      0.55124011	     -0.01416452	     -0.00147358	     -0.00686038	     -0.05486081
      0.55153894	     -0.01441639	     -0.00162882	     -0.00694715	     -0.05482483
      0.55183777	     -0.01466808	     -0.00178397	     -0.00703385	     -0.05478886
      0.55209643	     -0.01488577	     -0.00191819	     -0.00710884	     -0.05475773
      0.55235509	     -0.01510332	     -0.00205232	     -0.00718378	     -0.05472660
      0.55263963	     -0.01534247	     -0.00219980	     -0.00726616	     -0.05469237
      0.55292418	     -0.01558143	     -0.00234718	     -0.00734847	     -0.05465814
      0.55320872	     -0.01582022	     -0.00249447	     -0.00743071	     -0.05462392
      0.55349327	     -0.01605881	     -0.00264166	     -0.00751289	     -0.05458970
      0.55373618	     -0.01626236	     -0.00276725	     -0.00758299	     -0.05456050
      0.55397909	     -0.01646576	     -0.00289276	     -0.00765305	     -0.05453130
      0.55427295	     -0.01671165	     -0.00304451	     -0.00773773	     -0.05449598
      0.55456682	     -0.01695735	     -0.00319615	     -0.00782234	     -0.05446067
      0.55482970	     -0.01717696	     -0.00333171	     -0.00789797	     -0.05442910
      0.55509257	     -0.01739641	     -0.00346719	     -0.00797354	     -0.05439752
      0.55537122	     -0.01762885	     -0.00361071	     -0.00805358	     -0.05436406
      0.55564988	     -0.01786111	     -0.00375413	     -0.00813356	     -0.05433061
      0.55592853	     -0.01809318	     -0.00389745	     -0.00821347	     -0.05429716
      0.55620718	     -0.01832507	     -0.00404068	     -0.00829332	     -0.05426372
      0.55648584	     -0.01855677	     -0.00418380	     -0.00837310	     -0.05423029
      0.55676449	     -0.01878829	     -0.00432683	     -0.00845281	     -0.05419686
      0.55704314	     -0.01901962	     -0.00446976	     -0.00853246	     -0.05416344
      0.55732180	     -0.01925075	     -0.00461259	     -0.00861204	     -0.05413003
      0.55756098	     -0.01944900	     -0.00473510	     -0.00868029	     -0.05410136
      0.55780015	     -0.01964710	     -0.00485754	     -0.00874849	     -0.05407269
      0.55809132	     -0.01988807	     -0.00500649	     -0.00883145	     -0.05403780
      0.55838249	     -0.02012884	     -0.00515533	     -0.00891434	     -0.05400292
      0.55867366	     -0.02036939	     -0.00530405	     -0.00899715	     -0.05396804
      0.55896483	     -0.02060973	     -0.00545266	     -0.00907989	     -0.05393318
      0.55919336	     -0.02079822	     -0.00556922	     -0.00914478	     -0.05390582
      0.55942189	     -0.02098658	     -0.00568571	     -0.00920962	     -0.05387846
      0.55970425	     -0.02121912	     -0.00582954	     -0.00928967	     -0.05384467
      0.55998661	     -0.02145146	     -0.00597325	     -0.00936965	     -0.05381089
      0.56025812	     -0.02167469	     -0.00611134	     -0.00944649	     -0.05377841
      0.56052963	     -0.02189773	     -0.00624933	     -0.00952326	     -0.05374594
      0.56080424	     -0.02212313	     -0.00638879	     -0.00960084	     -0.05371311
      0.56107886	     -0.02234833	     -0.00652815	     -0.00967836	     -0.05368028
      0.56135240	     -0.02257246	     -0.00666685	     -0.00975551	     -0.05364759
      0.56162594	     -0.02279640	     -0.00680545	     -0.00983259	     -0.05361491
      0.56189957	     -0.02302022	     -0.00694399	     -0.00990962	     -0.05358223
      0.56217320	     -0.02324385	     -0.00708242	     -0.00998659	     -0.05354955
      0.56244648	     -0.02346700	     -0.00722056	     -0.01006340	     -0.05351692
      0.56271977	     -0.02368996	     -0.00735860	     -0.01014014	     -0.05348430
      0.56299278	     -0.02391250	     -0.00749639	     -0.01021673	     -0.05345172
      0.56326580	     -0.02413485	     -0.00763408	     -0.01029326	     -0.05341915
      0.56353844	     -0.02435670	     -0.00777146	     -0.01036961	     -0.05338663
      0.56381107	     -0.02457835	     -0.00790873	     -0.01044589	     -0.05335412
      0.56408316	     -0.02479936	     -0.00804562	     -0.01052196	     -0.05332168
      0.56435524	     -0.02502018	     -0.00818240	     -0.01059795	     -0.05328925
      0.56462628	     -0.02523995	     -0.00831854	     -0.01067359	     -0.05325695
      0.56489732	     -0.02545953	     -0.00845456	     -0.01074916	     -0.05322466
      0.56516558	     -0.02567666	     -0.00858909	     -0.01082389	     -0.05319271
      0.56543383	     -0.02589361	     -0.00872351	     -0.01089855	     -0.05316077
      0.56568248	     -0.02609452	     -0.00884800	     -0.01096769	     -0.05313117
      0.56601813	     -0.02636548	     -0.00901590	     -0.01106094	     -0.05309122
      0.56635378	     -0.02663613	     -0.00918363	     -0.01115408	     -0.05305129
      0.56659238	     -0.02682835	     -0.00930276	     -0.01122023	     -0.05302291
      0.56683099	     -0.02702042	     -0.00942180	     -0.01128633	     -0.05299454
      0.56710398	     -0.02723997	     -0.00955789	     -0.01136189	     -0.05296208
      0.56737697	     -0.02745933	     -0.00969386	     -0.01143738	     -0.05292964
      0.56762918	     -0.02766182	     -0.00981938	     -0.01150706	     -0.05289967
      0.56796294	     -0.02792952	     -0.00998533	     -0.01159919	     -0.05286002
      0.56836634	     -0.02825267	     -0.01018568	     -0.01171040	     -0.05281211
      0.56858322	     -0.02842622	     -0.01029329	     -0.01177013	     -0.05278637
      0.56880010	     -0.02859965	     -0.01040082	     -0.01182981	     -0.05276063
      0.56908940	     -0.02883079	     -0.01054414	     -0.01190935	     -0.05272630
      0.56937869	     -0.02906170	     -0.01068732	     -0.01198882	     -0.05269198
      0.56964559	     -0.02927454	     -0.01081930	     -0.01206206	     -0.05266033
      0.56991248	     -0.02948718	     -0.01095117	     -0.01213524	     -0.05262869
      0.57018464	     -0.02970381	     -0.01108552	     -0.01220979	     -0.05259643
      0.57045679	     -0.02992023	     -0.01121975	     -0.01228428	     -0.05256418
      0.57072455	     -0.03013298	     -0.01135169	     -0.01235749	     -0.05253246
      0.57104644	     -0.03038847	     -0.01151016	     -0.01244542	     -0.05249434
      0.57127939	     -0.03057319	     -0.01162473	     -0.01250899	     -0.05246676
      0.57162176	     -0.03084441	     -0.01179297	     -0.01260233	     -0.05242623
      0.57190197	     -0.03106615	     -0.01193051	     -0.01267865	     -0.05239308
      0.57218217	     -0.03128767	     -0.01206792	     -0.01275489	     -0.05235993
      0.57246237	     -0.03150899	     -0.01220521	     -0.01283105	     -0.05232680
      0.57270034	     -0.03169677	     -0.01232170	     -0.01289568	     -0.05229866
      0.57293830	     -0.03188439	     -0.01243810	     -0.01296026	     -0.05227054
      0.57322398	     -0.03210944	     -0.01257771	     -0.01303771	     -0.05223678
      0.57350965	     -0.03233425	     -0.01271718	     -0.01311509	     -0.05220303
      0.57377622	     -0.03254384	     -0.01284720	     -0.01318722	     -0.05217155
      0.57404278	     -0.03275323	     -0.01297711	     -0.01325929	     -0.05214008
      0.57431915	     -0.03297011	     -0.01311167	     -0.01333394	     -0.05210746
      0.57459552	     -0.03318678	     -0.01324610	     -0.01340852	     -0.05207485
      0.57486766	     -0.03339993	     -0.01337834	     -0.01348188	     -0.05204275
      0.57513980	     -0.03361289	     -0.01351047	     -0.01355518	     -0.05201066
      0.57541399	     -0.03382725	     -0.01364346	     -0.01362897	     -0.05197833
      0.57568819	     -0.03404140	     -0.01377633	     -0.01370268	     -0.05194602
      0.57596150	     -0.03425466	     -0.01390865	     -0.01377609	     -0.05191381
      0.57623481	     -0.03446772	     -0.01404084	     -0.01384943	     -0.05188162
      0.57650859	     -0.03468093	     -0.01417313	     -0.01392283	     -0.05184938
      0.57678237	     -0.03489395	     -0.01430529	     -0.01399616	     -0.05181715
      0.57705597	     -0.03510661	     -0.01443724	     -0.01406937	     -0.05178496
      0.57732957	     -0.03531907	     -0.01456906	     -0.01414251	     -0.05175277
      0.57760328	     -0.03553142	     -0.01470081	     -0.01421562	     -0.05172057
      0.57787700	     -0.03574357	     -0.01483243	     -0.01428865	     -0.05168839
      0.57815068	     -0.03595549	     -0.01496391	     -0.01436161	     -0.05165622
      0.57842437	     -0.03616720	     -0.01509526	     -0.01443450	     -0.05162406
      0.57869808	     -0.03637873	     -0.01522650	     -0.01450734	     -0.05159191
      0.57897180	     -0.03659007	     -0.01535761	     -0.01458010	     -0.05155976
      0.57924552	     -0.03680119	     -0.01548858	     -0.01465280	     -0.05152763
      0.57951923	     -0.03701211	     -0.01561943	     -0.01472542	     -0.05149550
      0.57979296	     -0.03722284	     -0.01575016	     -0.01479798	     -0.05146339
      0.58006669	     -0.03743337	     -0.01588076	     -0.01487048	     -0.05143128
      0.58034043	     -0.03764369	     -0.01601123	     -0.01494291	     -0.05139918
      0.58061416	     -0.03785381	     -0.01614158	     -0.01501527	     -0.05136710
      0.58088790	     -0.03806374	     -0.01627179	     -0.01508756	     -0.05133502
      0.58116165	     -0.03827346	     -0.01640188	     -0.01515979	     -0.05130295
      0.58143540	     -0.03848299	     -0.01653184	     -0.01523195	     -0.05127089
      0.58170915	     -0.03869231	     -0.01666167	     -0.01530404	     -0.05123884
      0.58198292	     -0.03890144	     -0.01679137	     -0.01537608	     -0.05120680
      0.58225668	     -0.03911036	     -0.01692095	     -0.01544804	     -0.05117477
      0.58253046	     -0.03931909	     -0.01705040	     -0.01551994	     -0.05114274
      0.58280423	     -0.03952762	     -0.01717972	     -0.01559177	     -0.05111073
      0.58307802	     -0.03973596	     -0.01730891	     -0.01566354	     -0.05107873
      0.58335181	     -0.03994409	     -0.01743797	     -0.01573524	     -0.05104673
      0.58362562	     -0.04015203	     -0.01756691	     -0.01580688	     -0.05101475
      0.58389942	     -0.04035978	     -0.01769572	     -0.01587845	     -0.05098277
      0.58417324	     -0.04056733	     -0.01782440	     -0.01594996	     -0.05095081
      0.58444706	     -0.04077468	     -0.01795295	     -0.01602141	     -0.05091885
      0.58472090	     -0.04098184	     -0.01808138	     -0.01609279	     -0.05088690
      0.58499474	     -0.04118879	     -0.01820967	     -0.01616410	     -0.05085496
      0.58526859	     -0.04139557	     -0.01833785	     -0.01623536	     -0.05082303
      0.58554245	     -0.04160214	     -0.01846589	     -0.01630655	     -0.05079111
      0.58581633	     -0.04180852	     -0.01859380	     -0.01637768	     -0.05075920
      0.58609020	     -0.04201470	     -0.01872159	     -0.01644874	     -0.05072730
      0.58636410	     -0.04222070	     -0.01884925	     -0.01651974	     -0.05069541
      0.58663800	     -0.04242650	     -0.01897678	     -0.01659068	     -0.05066352
      0.58691192	     -0.04263211	     -0.01910419	     -0.01666156	     -0.05063165
      0.58718584	     -0.04283753	     -0.01923146	     -0.01673237	     -0.05059978
      0.58745978	     -0.04304276	     -0.01935861	     -0.01680313	     -0.05056793
      0.58773372	     -0.04324779	     -0.01948563	     -0.01687381	     -0.05053608
      0.58800768	     -0.04345264	     -0.01961252	     -0.01694444	     -0.05050424
      0.58828165	     -0.04365729	     -0.01973929	     -0.01701501	     -0.05047241
      0.58855564	     -0.04386175	     -0.01986593	     -0.01708552	     -0.05044059
      0.58882963	     -0.04406602	     -0.01999244	     -0.01715596	     -0.05040878
      0.58910364	     -0.04427011	     -0.02011882	     -0.01722635	     -0.05037698
      0.58937766	     -0.04447400	     -0.02024508	     -0.01729667	     -0.05034519
      0.58965170	     -0.04467771	     -0.02037121	     -0.01736693	     -0.05031340
      0.58992574	     -0.04488123	     -0.02049720	     -0.01743713	     -0.05028163
      0.59019981	     -0.04508456	     -0.02062308	     -0.01750728	     -0.05024986
      0.59047388	     -0.04528770	     -0.02074882	     -0.01757736	     -0.05021811
      0.59074798	     -0.04549066	     -0.02087445	     -0.01764738	     -0.05018636
      0.59102207	     -0.04569342	     -0.02099993	     -0.01771735	     -0.05015462
      0.59129620	     -0.04589601	     -0.02112530	     -0.01778725	     -0.05012289
      0.59157032	     -0.04609840	     -0.02125053	     -0.01785709	     -0.05009117
      0.59184447	     -0.04630061	     -0.02137564	     -0.01792688	     -0.05005946
      0.59211863	     -0.04650263	     -0.02150062	     -0.01799661	     -0.05002776
      0.59239281	     -0.04670448	     -0.02162548	     -0.01806628	     -0.04999606
      0.59266700	     -0.04690613	     -0.02175020	     -0.01813589	     -0.04996438
      0.59294121	     -0.04710760	     -0.02187481	     -0.01820544	     -0.04993271
      0.59321543	     -0.04730888	     -0.02199927	     -0.01827493	     -0.04990104
      0.59348967	     -0.04750999	     -0.02212362	     -0.01834437	     -0.04986938
      0.59376392	     -0.04771090	     -0.02224784	     -0.01841375	     -0.04983774
      0.59403820	     -0.04791164	     -0.02237193	     -0.01848307	     -0.04980610
      0.59431247	     -0.04811219	     -0.02249589	     -0.01855234	     -0.04977447
      0.59458678	     -0.04831257	     -0.02261973	     -0.01862155	     -0.04974285
      0.59486109	     -0.04851275	     -0.02274344	     -0.01869070	     -0.04971124
      0.59513544	     -0.04871276	     -0.02286703	     -0.01875979	     -0.04967963
      0.59540978	     -0.04891258	     -0.02299048	     -0.01882883	     -0.04964804
      0.59568416	     -0.04911224	     -0.02311381	     -0.01889782	     -0.04961646
      0.59595854	     -0.04931169	     -0.02323701	     -0.01896674	     -0.04958488
      0.59623295	     -0.04951099	     -0.02336009	     -0.01903562	     -0.04955332
      0.59650736	     -0.04971009	     -0.02348303	     -0.01910443	     -0.04952176
      0.59678181	     -0.04990902	     -0.02360586	     -0.01917319	     -0.04949021
      0.59705626	     -0.05010776	     -0.02372855	     -0.01924190	     -0.04945867
      0.59733074	     -0.05030634	     -0.02385112	     -0.01931055	     -0.04942714
      0.59760523	     -0.05050472	     -0.02397356	     -0.01937914	     -0.04939562
      0.59787975	     -0.05070294	     -0.02409588	     -0.01944769	     -0.04936411
      0.59815427	     -0.05090097	     -0.02421806	     -0.01951618	     -0.04933261
      0.59842883	     -0.05109884	     -0.02434013	     -0.01958461	     -0.04930111
      0.59870339	     -0.05129651	     -0.02446206	     -0.01965299	     -0.04926963
      0.59897798	     -0.05149403	     -0.02458388	     -0.01972132	     -0.04923815
      0.59925258	     -0.05169135	     -0.02470556	     -0.01978959	     -0.04920669
      0.59952721	     -0.05188852	     -0.02482712	     -0.01985782	     -0.04917523
      0.59980185	     -0.05208549	     -0.02494855	     -0.01992599	     -0.04914378
      0.60007652	     -0.05228230	     -0.02506986	     -0.01999410	     -0.04911234
      0.60035119	     -0.05247893	     -0.02519103	     -0.02006217	     -0.04908091
      0.60062591	     -0.05267540	     -0.02531209	     -0.02013018	     -0.04904949
      0.60090062	     -0.05287168	     -0.02543302	     -0.02019814	     -0.04901808
      0.60117537	     -0.05306780	     -0.02555382	     -0.02026605	     -0.04898667
      0.60145013	     -0.05326373	     -0.02567449	     -0.02033391	     -0.04895528
      0.60172492	     -0.05345951	     -0.02579505	     -0.02040172	     -0.04892389
      0.60199971	     -0.05365510	     -0.02591547	     -0.02046947	     -0.04889252
      0.60227455	     -0.05385053	     -0.02603578	     -0.02053718	     -0.04886115
      0.60254938	     -0.05404578	     -0.02615595	     -0.02060483	     -0.04882979
      0.60282426	     -0.05424087	     -0.02627600	     -0.02067244	     -0.04879844
      0.60309914	     -0.05443578	     -0.02639592	     -0.02073999	     -0.04876710
      0.60337406	     -0.05463053	     -0.02651573	     -0.02080750	     -0.04873577
      0.60364898	     -0.05482510	     -0.02663540	     -0.02087495	     -0.04870445
      0.60392394	     -0.05501952	     -0.02675495	     -0.02094236	     -0.04867314
      0.60419891	     -0.05521375	     -0.02687437	     -0.02100972	     -0.04864183
      0.60447391	     -0.05540783	     -0.02699367	     -0.02107703	     -0.04861054
      0.60474892	     -0.05560173	     -0.02711284	     -0.02114429	     -0.04857925
      0.60502397	     -0.05579547	     -0.02723190	     -0.02121150	     -0.04854797
      0.60529902	     -0.05598904	     -0.02735082	     -0.02127866	     -0.04851671
      0.60557412	     -0.05618245	     -0.02746963	     -0.02134578	     -0.04848545
      0.60584921	     -0.05637568	     -0.02758830	     -0.02141285	     -0.04845420
      0.60612435	     -0.05656876	     -0.02770686	     -0.02147988	     -0.04842296
      0.60639950	     -0.05676166	     -0.02782528	     -0.02154685	     -0.04839173
      0.60667468	     -0.05695442	     -0.02794359	     -0.02161378	     -0.04836050
      0.60694987	     -0.05714699	     -0.02806177	     -0.02168066	     -0.04832929
      0.60722510	     -0.05733941	     -0.02817983	     -0.02174750	     -0.04829808
      0.60750034	     -0.05753166	     -0.02829775	     -0.02181428	     -0.04826689
      0.60777562	     -0.05772376	     -0.02841557	     -0.02188103	     -0.04823570
      0.60805089	     -0.05791568	     -0.02853325	     -0.02194773	     -0.04820453
      0.60832622	     -0.05810746	     -0.02865082	     -0.02201438	     -0.04817336
      0.60860155	     -0.05829906	     -0.02876825	     -0.02208099	     -0.04814220
      0.60887693	     -0.05849051	     -0.02888557	     -0.02214756	     -0.04811105
      0.60915230	     -0.05868179	     -0.02900276	     -0.02221407	     -0.04807991
      0.60942772	     -0.05887292	     -0.02911983	     -0.02228055	     -0.04804877
      0.60970315	     -0.05906388	     -0.02923677	     -0.02234698	     -0.04801765
      0.60997862	     -0.05925469	     -0.02935360	     -0.02241337	     -0.04798653
      0.61025409	     -0.05944533	     -0.02947030	     -0.02247971	     -0.04795543
      0.61052961	     -0.05963583	     -0.02958688	     -0.02254601	     -0.04792433
      0.61080514	     -0.05982615	     -0.02970333	     -0.02261227	     -0.04789325
      0.61108071	     -0.06001634	     -0.02981967	     -0.02267848	     -0.04786217
      0.61135628	     -0.06020635	     -0.02993587	     -0.02274465	     -0.04783110
      0.61163190	     -0.06039622	     -0.03005197	     -0.02281079	     -0.04780004
      0.61190752	     -0.06058591	     -0.03016793	     -0.02287687	     -0.04776899
      0.61218319	     -0.06077547	     -0.03028378	     -0.02294292	     -0.04773795
      0.61245887	     -0.06096486	     -0.03039949	     -0.02300892	     -0.04770691
      0.61273459	     -0.06115411	     -0.03051510	     -0.02307489	     -0.04767589
      0.61301031	     -0.06134318	     -0.03063057	     -0.02314081	     -0.04764487
      0.61328609	     -0.06153212	     -0.03074593	     -0.02320670	     -0.04761387
      0.61356186	     -0.06172089	     -0.03086116	     -0.02327254	     -0.04758287
      0.61383769	     -0.06190953	     -0.03097628	     -0.02333834	     -0.04755188
      0.61411352	     -0.06209799	     -0.03109127	     -0.02340410	     -0.04752091
      0.61438939	     -0.06228632	     -0.03120614	     -0.02346982	     -0.04748994
      0.61466527	     -0.06247448	     -0.03132089	     -0.02353550	     -0.04745898
      0.61494120	     -0.06266251	     -0.03143552	     -0.02360115	     -0.04742802
      0.61521714	     -0.06285037	     -0.03155003	     -0.02366675	     -0.04739708
      0.61549312	     -0.06303809	     -0.03166442	     -0.02373232	     -0.04736615
      0.61576910	     -0.06322565	     -0.03177868	     -0.02379785	     -0.04733523
      0.61604514	     -0.06341308	     -0.03189284	     -0.02386334	     -0.04730431
      0.61632118	     -0.06360034	     -0.03200686	     -0.02392879	     -0.04727340
      0.61659727	     -0.06378747	     -0.03212077	     -0.02399421	     -0.04724251
      0.61687336	     -0.06397444	     -0.03223455	     -0.02405958	     -0.04721162
      0.61714950	     -0.06416127	     -0.03234822	     -0.02412492	     -0.04718074
      0.61742565	     -0.06434794	     -0.03246176	     -0.02419022	     -0.04714987
      0.61770185	     -0.06453448	     -0.03257519	     -0.02425549	     -0.04711901
      0.61797805	     -0.06472086	     -0.03268849	     -0.02432072	     -0.04708816
      0.61825430	     -0.06490711	     -0.03280169	     -0.02438592	     -0.04705732
      0.61853055	     -0.06509319	     -0.03291475	     -0.02445107	     -0.04702648
      0.61880686	     -0.06527915	     -0.03302770	     -0.02451620	     -0.04699566
      0.61908317	     -0.06546495	     -0.03314052	     -0.02458128	     -0.04696485
      0.61935953	     -0.06565062	     -0.03325324	     -0.02464634	     -0.04693404
      0.61963589	     -0.06583612	     -0.03336583	     -0.02471135	     -0.04690324
      0.61991230	     -0.06602151	     -0.03347830	     -0.02477634	     -0.04687246
      0.62018872	     -0.06620673	     -0.03359065	     -0.02484129	     -0.04684168
      0.62046519	     -0.06639183	     -0.03370289	     -0.02490620	     -0.04681091
      0.62074166	     -0.06657676	     -0.03381500	     -0.02497108	     -0.04678015
      0.62101818	     -0.06676158	     -0.03392700	     -0.02503593	     -0.04674940
      0.62129471	     -0.06694623	     -0.03403888	     -0.02510074	     -0.04671866
      0.62157129	     -0.06713076	     -0.03415064	     -0.02516553	     -0.04668793
      0.62184786	     -0.06731513	     -0.03426228	     -0.02523027	     -0.04665721
      0.62212449	     -0.06749938	     -0.03437381	     -0.02529499	     -0.04662649
      0.62240112	     -0.06768347	     -0.03448520	     -0.02535967	     -0.04659579
      0.62267781	     -0.06786744	     -0.03459650	     -0.02542432	     -0.04656509
      0.62295449	     -0.06805126	     -0.03470766	     -0.02548894	     -0.04653441
      0.62323123	     -0.06823495	     -0.03481872	     -0.02555352	     -0.04650373
      0.62350796	     -0.06841848	     -0.03492964	     -0.02561808	     -0.04647307
      0.62378475	     -0.06860189	     -0.03504046	     -0.02568260	     -0.04644241
      0.62406153	     -0.06878515	     -0.03515115	     -0.02574709	     -0.04641177
      0.62433836	     -0.06896829	     -0.03526173	     -0.02581155	     -0.04638113
      0.62461520	     -0.06915127	     -0.03537219	     -0.02587598	     -0.04635050
      0.62489208	     -0.06933412	     -0.03548253	     -0.02594038	     -0.04631989
      0.62516896	     -0.06951683	     -0.03559275	     -0.02600474	     -0.04628928
      0.62544588	     -0.06969941	     -0.03570286	     -0.02606908	     -0.04625868
      0.62572280	     -0.06988183	     -0.03581284	     -0.02613338	     -0.04622810
      0.62599976	     -0.07006413	     -0.03592270	     -0.02619765	     -0.04619752
      0.62627671	     -0.07024628	     -0.03603244	     -0.02626189	     -0.04616695
      0.62655370	     -0.07042829	     -0.03614207	     -0.02632610	     -0.04613640
      0.62683069	     -0.07061016	     -0.03625157	     -0.02639028	     -0.04610586
      0.62710770	     -0.07079189	     -0.03636095	     -0.02645443	     -0.04607532
      0.62738471	     -0.07097347	     -0.03647020	     -0.02651854	     -0.04604480
      0.62766172	     -0.07115490	     -0.03657933	     -0.02658262	     -0.04601430
      0.62793873	     -0.07133618	     -0.03668833	     -0.02664667	     -0.04598380
      0.62821571	     -0.07151730	     -0.03679720	     -0.02671067	     -0.04595332
      0.62849270	     -0.07169827	     -0.03690594	     -0.02677465	     -0.04592285
      0.62876961	     -0.07187905	     -0.03701453	     -0.02683857	     -0.04589240
      0.62904653	     -0.07205968	     -0.03712299	     -0.02690246	     -0.04586197
      0.62932329	     -0.07224006	     -0.03723127	     -0.02696629	     -0.04583156
      0.62960004	     -0.07242030	     -0.03733942	     -0.02703008	     -0.04580117
      0.62987645	     -0.07260016	     -0.03744731	     -0.02709375	     -0.04577083
      0.63015286	     -0.07277988	     -0.03755508	     -0.02715740	     -0.04574050
      0.63042842	     -0.07295891	     -0.03766239	     -0.02722082	     -0.04571028
      0.63070398	     -0.07313779	     -0.03776959	     -0.02728421	     -0.04568007
      0.63097688	     -0.07331481	     -0.03787562	     -0.02734696	     -0.04565016
      0.63124977	     -0.07349168	     -0.03798153	     -0.02740968	     -0.04562026
      0.63150418	     -0.07365645	     -0.03808016	     -0.02746812	     -0.04559241
      0.63184481	     -0.07387687	     -0.03821206	     -0.02754632	     -0.04555512
      0.63218544	     -0.07409708	     -0.03834376	     -0.02762449	     -0.04551786
      0.63243734	     -0.07425979	     -0.03844104	     -0.02768226	     -0.04549031
      0.63268923	     -0.07442238	     -0.03853822	     -0.02774001	     -0.04546278
      0.63297293	     -0.07460536	     -0.03864755	     -0.02780502	     -0.04543178
      0.63325662	     -0.07478819	     -0.03875674	     -0.02786999	     -0.04540080
      0.63353108	     -0.07496493	     -0.03886226	     -0.02793283	     -0.04537084
      0.63380555	     -0.07514155	     -0.03896766	     -0.02799564	     -0.04534088
      0.63408153	     -0.07531899	     -0.03907352	     -0.02805877	     -0.04531078
      0.63435750	     -0.07549629	     -0.03917926	     -0.02812186	     -0.04528069
      0.63462926	     -0.07567076	     -0.03928327	     -0.02818397	     -0.04525107
      0.63490103	     -0.07584510	     -0.03938717	     -0.02824606	     -0.04522146
      0.63512168	     -0.07598655	     -0.03947143	     -0.02829644	     -0.04519743
      0.63547749	     -0.07621447	     -0.03960716	     -0.02837766	     -0.04515870
      0.63572546	     -0.07637318	     -0.03970163	     -0.02843423	     -0.04513172
      0.63597343	     -0.07653178	     -0.03979600	     -0.02849078	     -0.04510475
      0.63622140	     -0.07669027	     -0.03989028	     -0.02854731	     -0.04507779
      0.63645781	     -0.07684127	     -0.03998007	     -0.02860119	     -0.04505210
      0.63680803	     -0.07706479	     -0.04011293	     -0.02868097	     -0.04501405
      0.63708383	     -0.07724066	     -0.04021743	     -0.02874377	     -0.04498410
      0.63735963	     -0.07741641	     -0.04032180	     -0.02880654	     -0.04495417
      0.63763543	     -0.07759202	     -0.04042606	     -0.02886929	     -0.04492424
      0.63791123	     -0.07776750	     -0.04053020	     -0.02893201	     -0.04489434
      0.63818703	     -0.07794285	     -0.04063423	     -0.02899471	     -0.04486444
      0.63846283	     -0.07811808	     -0.04073813	     -0.02905738	     -0.04483455
      0.63873864	     -0.07829317	     -0.04084192	     -0.02912003	     -0.04480468
      0.63901045	     -0.07846561	     -0.04094410	     -0.02918175	     -0.04477525
      0.63928226	     -0.07863792	     -0.04104616	     -0.02924344	     -0.04474584
      0.63956093	     -0.07881445	     -0.04115068	     -0.02930667	     -0.04471569
      0.63983961	     -0.07899085	     -0.04125508	     -0.02936988	     -0.04468556
      0.64011575	     -0.07916553	     -0.04135842	     -0.02943249	     -0.04465572
      0.64039189	     -0.07934007	     -0.04146164	     -0.02949508	     -0.04462588
      0.64066940	     -0.07951536	     -0.04156526	     -0.02955795	     -0.04459592
      0.64094692	     -0.07969052	     -0.04166876	     -0.02962080	     -0.04456596
      0.64122345	     -0.07986494	     -0.04177178	     -0.02968341	     -0.04453612
      0.64149998	     -0.08003923	     -0.04187468	     -0.02974599	     -0.04450630
      0.64177476	     -0.08021229	     -0.04197682	     -0.02980816	     -0.04447668
      0.64204953	     -0.08038523	     -0.04207884	     -0.02987030	     -0.04444707
      0.64231419	     -0.08055168	     -0.04217700	     -0.02993014	     -0.04441856
      0.64264680	     -0.08076071	     -0.04230021	     -0.03000531	     -0.04438275
      0.64302160	     -0.08099605	     -0.04243886	     -0.03008997	     -0.04434242
      0.64333340	     -0.08119165	     -0.04255404	     -0.03016038	     -0.04430889
      0.64358115	     -0.08134697	     -0.04264546	     -0.03021631	     -0.04428226
      0.64382890	     -0.08150219	     -0.04273679	     -0.03027222	     -0.04425564
      0.64411274	     -0.08167990	     -0.04284131	     -0.03033625	     -0.04422515
      0.64439658	     -0.08185748	     -0.04294571	     -0.03040026	     -0.04419467
      0.64466987	     -0.08202834	     -0.04304612	     -0.03046187	     -0.04416534
      0.64494316	     -0.08219909	     -0.04314641	     -0.03052346	     -0.04413603
      0.64520711	     -0.08236390	     -0.04324318	     -0.03058293	     -0.04410772
      0.64554021	     -0.08257172	     -0.04336516	     -0.03065796	     -0.04407202
      0.64594205	     -0.08282220	     -0.04351209	     -0.03074842	     -0.04402898
      0.64622287	     -0.08299710	     -0.04361463	     -0.03081162	     -0.04399891
      0.64650369	     -0.08317188	     -0.04371706	     -0.03087480	     -0.04396886
      0.64678451	     -0.08334654	     -0.04381937	     -0.03093796	     -0.04393883
      0.64706533	     -0.08352108	     -0.04392157	     -0.03100110	     -0.04390880
      0.64734615	     -0.08369550	     -0.04402365	     -0.03106422	     -0.04387879
      0.64762698	     -0.08386980	     -0.04412563	     -0.03112732	     -0.04384879
      0.64790780	     -0.08404399	     -0.04422749	     -0.03119041	     -0.04381881
      0.64818862	     -0.08421805	     -0.04432924	     -0.03125347	     -0.04378883
      0.64846944	     -0.08439200	     -0.04443087	     -0.03131652	     -0.04375888
      0.64875026	     -0.08456584	     -0.04453240	     -0.03137954	     -0.04372893
      0.64903108	     -0.08473955	     -0.04463381	     -0.03144255	     -0.04369900
      0.64931190	     -0.08491315	     -0.04473511	     -0.03150554	     -0.04366908
      0.64959272	     -0.08508664	     -0.04483630	     -0.03156851	     -0.04363917
      0.64987355	     -0.08526001	     -0.04493737	     -0.03163147	     -0.04360928
      0.65015437	     -0.08543327	     -0.04503834	     -0.03169440	     -0.04357940
      0.65043519	     -0.08560641	     -0.04513920	     -0.03175732	     -0.04354954
      0.65071601	     -0.08577943	     -0.04523995	     -0.03182022	     -0.04351969
      0.65099683	     -0.08595235	     -0.04534058	     -0.03188310	     -0.04348985
      0.65127765	     -0.08612515	     -0.04544111	     -0.03194597	     -0.04346002
      0.65155847	     -0.08629784	     -0.04554153	     -0.03200882	     -0.04343021
      0.65183930	     -0.08647042	     -0.04564184	     -0.03207165	     -0.04340041
      0.65212012	     -0.08664288	     -0.04574204	     -0.03213446	     -0.04337062
      0.65240094	     -0.08681524	     -0.04584213	     -0.03219726	     -0.04334085
      0.65268176	     -0.08698748	     -0.04594211	     -0.03226004	     -0.04331109
      0.65296258	     -0.08715962	     -0.04604199	     -0.03232280	     -0.04328135
      0.65324340	     -0.08733164	     -0.04614175	     -0.03238554	     -0.04325162
      0.65352422	     -0.08750355	     -0.04624141	     -0.03244827	     -0.04322190
      0.65380504	     -0.08767536	     -0.04634097	     -0.03251098	     -0.04319219
      0.65408587	     -0.08784706	     -0.04644041	     -0.03257368	     -0.04316250
      0.65436669	     -0.08801864	     -0.04653975	     -0.03263636	     -0.04313282
      0.65464751	     -0.08819012	     -0.04663899	     -0.03269902	     -0.04310315
      0.65492833	     -0.08836150	     -0.04673811	     -0.03276166	     -0.04307350
      0.65520915	     -0.08853276	     -0.04683713	     -0.03282429	     -0.04304386
      0.65548997	     -0.08870392	     -0.04693605	     -0.03288690	     -0.04301424
      0.65577079	     -0.08887497	     -0.04703486	     -0.03294950	     -0.04298463
      0.65605162	     -0.08904592	     -0.04713357	     -0.03301207	     -0.04295503
      0.65633244	     -0.08921676	     -0.04723217	     -0.03307464	     -0.04292544
      0.65661326	     -0.08938750	     -0.04733066	     -0.03313718	     -0.04289587
      0.65689408	     -0.08955813	     -0.04742906	     -0.03319971	     -0.04286631
      0.65717490	     -0.08972865	     -0.04752734	     -0.03326222	     -0.04283677
      0.65745572	     -0.08989908	     -0.04762553	     -0.03332472	     -0.04280723
      0.65773654	     -0.09006940	     -0.04772361	     -0.03338720	     -0.04277772
      0.65801736	     -0.09023961	     -0.04782159	     -0.03344966	     -0.04274821
      0.65829819	     -0.09040972	     -0.04791946	     -0.03351211	     -0.04271872
      0.65857901	     -0.09057973	     -0.04801724	     -0.03357454	     -0.04268924
      0.65885983	     -0.09074964	     -0.04811491	     -0.03363695	     -0.04265978
      0.65914065	     -0.09091945	     -0.04821248	     -0.03369935	     -0.04263033
      0.65942147	     -0.09108915	     -0.04830995	     -0.03376173	     -0.04260089
      0.65970229	     -0.09125876	     -0.04840731	     -0.03382409	     -0.04257146
      0.65998311	     -0.09142826	     -0.04850458	     -0.03388644	     -0.04254205
      0.66026394	     -0.09159766	     -0.04860174	     -0.03394877	     -0.04251265
      0.66054476	     -0.09176696	     -0.04869881	     -0.03401109	     -0.04248327
      0.66082558	     -0.09193617	     -0.04879577	     -0.03407339	     -0.04245390
      0.66110640	     -0.09210527	     -0.04889263	     -0.03413567	     -0.04242454
      0.66138722	     -0.09227427	     -0.04898940	     -0.03419793	     -0.04239520
      0.66165738	     -0.09243676	     -0.04908239	     -0.03425782	     -0.04236698
      0.66192753	     -0.09259917	     -0.04917530	     -0.03431768	     -0.04233878
      0.66220659	     -0.09276682	     -0.04927116	     -0.03437951	     -0.04230966
      0.66248564	     -0.09293438	     -0.04936693	     -0.03444132	     -0.04228055
      0.66275759	     -0.09309758	     -0.04946017	     -0.03450153	     -0.04225220
      0.66302954	     -0.09326068	     -0.04955332	     -0.03456174	     -0.04222386
      0.66328316	     -0.09341272	     -0.04964010	     -0.03461787	     -0.04219744
      0.66362826	     -0.09361946	     -0.04975807	     -0.03469422	     -0.04216151
      0.66397336	     -0.09382606	     -0.04987588	     -0.03477055	     -0.04212560
      0.66419723	     -0.09396000	     -0.04995223	     -0.03482005	     -0.04210231
      0.66442109	     -0.09409388	     -0.05002852	     -0.03486954	     -0.04207904
      0.66471029	     -0.09426675	     -0.05012698	     -0.03493345	     -0.04204898
      0.66499950	     -0.09443952	     -0.05022533	     -0.03499735	     -0.04201894
      0.66525477	     -0.09459193	     -0.05031207	     -0.03505374	     -0.04199243
      0.66558786	     -0.09479069	     -0.05042513	     -0.03512730	     -0.04195786
      0.66592095	     -0.09498932	     -0.05053805	     -0.03520083	     -0.04192331
      0.66617765	     -0.09514230	     -0.05062498	     -0.03525748	     -0.04189670
      0.66643435	     -0.09529520	     -0.05071184	     -0.03531411	     -0.04187010
      0.66670438	     -0.09545596	     -0.05080312	     -0.03537367	     -0.04184213
      0.66704517	     -0.09565872	     -0.05091819	     -0.03544882	     -0.04180685
      0.66746450	     -0.09590804	     -0.05105960	     -0.03554125	     -0.04176346
      0.66772365	     -0.09606201	     -0.05114689	     -0.03559835	     -0.04173666
      0.66809544	     -0.09628277	     -0.05127197	     -0.03568025	     -0.04169823
      0.66834479	     -0.09643073	     -0.05135578	     -0.03573516	     -0.04167247
      0.66859413	     -0.09657862	     -0.05143950	     -0.03579006	     -0.04164673
      0.66884348	     -0.09672645	     -0.05152316	     -0.03584494	     -0.04162099
      0.66912004	     -0.09689031	     -0.05161586	     -0.03590580	     -0.04159246
      0.66945886	     -0.09709096	     -0.05172931	     -0.03598034	     -0.04155752
      0.66982515	     -0.09730772	     -0.05185181	     -0.03606089	     -0.04151977
      0.67019144	     -0.09752433	     -0.05197415	     -0.03614141	     -0.04148204
      0.67040737	     -0.09765195	     -0.05204619	     -0.03618887	     -0.04145981
      0.67062329	     -0.09777951	     -0.05211819	     -0.03623631	     -0.04143759
      0.67092465	     -0.09795746	     -0.05221858	     -0.03630251	     -0.04140659
      0.67122600	     -0.09813531	     -0.05231886	     -0.03636870	     -0.04137561
      0.67149341	     -0.09829303	     -0.05240776	     -0.03642741	     -0.04134813
      0.67176081	     -0.09845067	     -0.05249658	     -0.03648611	     -0.04132066
      0.67198169	     -0.09858083	     -0.05256989	     -0.03653458	     -0.04129798
      0.67233090	     -0.09878649	     -0.05268567	     -0.03661120	     -0.04126215
      0.67259400	     -0.09894135	     -0.05277281	     -0.03666891	     -0.04123516
      0.67285710	     -0.09909613	     -0.05285988	     -0.03672661	     -0.04120818
      0.67312020	     -0.09925084	     -0.05294687	     -0.03678430	     -0.04118122
      0.67339863	     -0.09941448	     -0.05303884	     -0.03684533	     -0.04115270
      0.67367706	     -0.09957803	     -0.05313073	     -0.03690636	     -0.04112419
      0.67392262	     -0.09972220	     -0.05321170	     -0.03696016	     -0.04109906
      0.67426043	     -0.09992043	     -0.05332297	     -0.03703417	     -0.04106450
      0.67459824	     -0.10011854	     -0.05343412	     -0.03710816	     -0.04102996
      0.67483207	     -0.10025559	     -0.05351099	     -0.03715936	     -0.04100607
      0.67506591	     -0.10039259	     -0.05358780	     -0.03721056	     -0.04098218
      0.67534241	     -0.10055451	     -0.05367854	     -0.03727109	     -0.04095395
      0.67567838	     -0.10075114	     -0.05378869	     -0.03734463	     -0.04091966
      0.67603786	     -0.10096140	     -0.05390642	     -0.03742329	     -0.04088300
      0.67639734	     -0.10117152	     -0.05402400	     -0.03750195	     -0.04084636
      0.67662481	     -0.10130440	     -0.05409833	     -0.03755171	     -0.04082318
      0.67685228	     -0.10143723	     -0.05417261	     -0.03760147	     -0.04080002
      0.67714441	     -0.10160774	     -0.05426792	     -0.03766536	     -0.04077028
      0.67743654	     -0.10177816	     -0.05436314	     -0.03772925	     -0.04074056
      0.67769163	     -0.10192690	     -0.05444621	     -0.03778504	     -0.04071461
      0.67802146	     -0.10211911	     -0.05455352	     -0.03785716	     -0.04068109
      0.67835129	     -0.10231121	     -0.05466072	     -0.03792928	     -0.04064758
      0.67860961	     -0.10246159	     -0.05474460	     -0.03798576	     -0.04062135
      0.67886794	     -0.10261190	     -0.05482841	     -0.03804224	     -0.04059513
      0.67915842	     -0.10278083	     -0.05492256	     -0.03810575	     -0.04056566
      0.67944889	     -0.10294967	     -0.05501663	     -0.03816926	     -0.04053620
      0.67967697	     -0.10308218	     -0.05509043	     -0.03821912	     -0.04051309
      0.68002450	     -0.10328399	     -0.05520278	     -0.03829511	     -0.04047788
      0.68029699	     -0.10344214	     -0.05529078	     -0.03835469	     -0.04045029
      0.68056948	     -0.10360021	     -0.05537870	     -0.03841428	     -0.04042271
      0.68084196	     -0.10375821	     -0.05546655	     -0.03847387	     -0.04039515
      0.68111923	     -0.10391890	     -0.05555587	     -0.03853451	     -0.04036711
      0.68139650	     -0.10407952	     -0.05564510	     -0.03859516	     -0.04033909
      0.68166781	     -0.10423660	     -0.05573234	     -0.03865451	     -0.04031169
      0.68193911	     -0.10439361	     -0.05581951	     -0.03871387	     -0.04028429
      0.68221770	     -0.10455476	     -0.05590894	     -0.03877484	     -0.04025618
      0.68255620	     -0.10475046	     -0.05601750	     -0.03884893	     -0.04022203
      0.68294346	     -0.10497421	     -0.05614155	     -0.03893372	     -0.04018300
      0.68325599	     -0.10515467	     -0.05624156	     -0.03900216	     -0.04015151
      0.68350796	     -0.10530010	     -0.05632212	     -0.03905736	     -0.04012614
      0.68375994	     -0.10544547	     -0.05640262	     -0.03911257	     -0.04010077
      0.68401768	     -0.10559410	     -0.05648489	     -0.03916906	     -0.04007484
      0.68434952	     -0.10578537	     -0.05659073	     -0.03924182	     -0.04004147
      0.68468137	     -0.10597653	     -0.05669646	     -0.03931461	     -0.04000812
      0.68493849	     -0.10612458	     -0.05677830	     -0.03937103	     -0.03998229
      0.68519561	     -0.10627256	     -0.05686008	     -0.03942747	     -0.03995648
      0.68548554	     -0.10643935	     -0.05695222	     -0.03949113	     -0.03992738
      0.68577546	     -0.10660605	     -0.05704428	     -0.03955483	     -0.03989830
      0.68602698	     -0.10675061	     -0.05712408	     -0.03961011	     -0.03987308
      0.68636817	     -0.10694662	     -0.05723223	     -0.03968513	     -0.03983889
      0.68670937	     -0.10714252	     -0.05734027	     -0.03976021	     -0.03980472
      0.68693960	     -0.10727465	     -0.05741311	     -0.03981089	     -0.03978167
      0.68716983	     -0.10740673	     -0.05748591	     -0.03986160	     -0.03975863
      0.68745958	     -0.10757288	     -0.05757744	     -0.03992545	     -0.03972965
      0.68774933	     -0.10773896	     -0.05766890	     -0.03998933	     -0.03970069
      0.68797041	     -0.10786563	     -0.05773863	     -0.04003810	     -0.03967859
      0.68831742	     -0.10806436	     -0.05784799	     -0.04011470	     -0.03964394
      0.68858605	     -0.10821813	     -0.05793257	     -0.04017405	     -0.03961712
      0.68885468	     -0.10837183	     -0.05801709	     -0.04023343	     -0.03959032
      0.68912331	     -0.10852548	     -0.05810153	     -0.04029284	     -0.03956353
      0.68940039	     -0.10868389	     -0.05818857	     -0.04035417	     -0.03953591
      0.68967747	     -0.10884223	     -0.05827553	     -0.04041555	     -0.03950830
      0.68988182	     -0.10895897	     -0.05833962	     -0.04046084	     -0.03948795
      0.69019481	     -0.10913770	     -0.05843771	     -0.04053026	     -0.03945679
      0.69050780	     -0.10931635	     -0.05853571	     -0.04059974	     -0.03942565
      0.69077424	     -0.10946837	     -0.05861907	     -0.04065894	     -0.03939915
      0.69104068	     -0.10962033	     -0.05870236	     -0.04071818	     -0.03937267
      0.69131179	     -0.10977488	     -0.05878705	     -0.04077851	     -0.03934573
      0.69158289	     -0.10992938	     -0.05887167	     -0.04083889	     -0.03931881
      0.69187417	     -0.11009531	     -0.05896251	     -0.04090381	     -0.03928990
      0.69216544	     -0.11026117	     -0.05905327	     -0.04096880	     -0.03926100
      0.69243046	     -0.11041202	     -0.05913579	     -0.04102799	     -0.03923473
      0.69276905	     -0.11060466	     -0.05924112	     -0.04110368	     -0.03920117
      0.69310764	     -0.11079722	     -0.05934636	     -0.04117945	     -0.03916763
      0.69335931	     -0.11094029	     -0.05942451	     -0.04123584	     -0.03914272
      0.69361098	     -0.11108331	     -0.05950261	     -0.04129227	     -0.03911781
      0.69389905	     -0.11124696	     -0.05959194	     -0.04135693	     -0.03908932
      0.69418712	     -0.11141055	     -0.05968119	     -0.04142165	     -0.03906084
      0.69445745	     -0.11156401	     -0.05976488	     -0.04148246	     -0.03903413
      0.69479504	     -0.11175558	     -0.05986931	     -0.04155847	     -0.03900079
      0.69513262	     -0.11194707	     -0.05997364	     -0.04163459	     -0.03896747
      0.69538642	     -0.11209097	     -0.06005201	     -0.04169188	     -0.03894244
      0.69569801	     -0.11226759	     -0.06014815	     -0.04176229	     -0.03891172
      0.69608511	     -0.11248692	     -0.06026747	     -0.04184989	     -0.03887357
      0.69640202	     -0.11266641	     -0.06036506	     -0.04192170	     -0.03884236
      0.69665287	     -0.11280843	     -0.06044225	     -0.04197862	     -0.03881767
      0.69690371	     -0.11295042	     -0.06051938	     -0.04203559	     -0.03879299
      0.69714424	     -0.11308652	     -0.06059329	     -0.04209027	     -0.03876934
      0.69748255	     -0.11327791	     -0.06069717	     -0.04216728	     -0.03873609
      0.69782086	     -0.11346922	     -0.06080095	     -0.04224441	     -0.03870285
      0.69804711	     -0.11359713	     -0.06087031	     -0.04229605	     -0.03868064
      0.69827336	     -0.11372500	     -0.06093962	     -0.04234774	     -0.03865843
      0.69856906	     -0.11389209	     -0.06103014	     -0.04241538	     -0.03862942
      0.69886477	     -0.11405914	     -0.06112059	     -0.04248310	     -0.03860043
      0.69911208	     -0.11419881	     -0.06119619	     -0.04253981	     -0.03857619
      0.69944044	     -0.11438420	     -0.06129648	     -0.04261521	     -0.03854403
      0.69976880	     -0.11456954	     -0.06139668	     -0.04269072	     -0.03851188
      0.70003473	     -0.11471960	     -0.06147777	     -0.04275195	     -0.03848586
      0.70030066	     -0.11486963	     -0.06155880	     -0.04281326	     -0.03845985
      0.70055118	     -0.11501094	     -0.06163508	     -0.04287109	     -0.03843536
      0.70088032	     -0.11519655	     -0.06173523	     -0.04294717	     -0.03840320
      0.70120946	     -0.11538212	     -0.06183529	     -0.04302337	     -0.03837106
      0.70146367	     -0.11552540	     -0.06191251	     -0.04308230	     -0.03834625
      0.70171788	     -0.11566867	     -0.06198967	     -0.04314130	     -0.03832145
      0.70200511	     -0.11583051	     -0.06207681	     -0.04320806	     -0.03829344
      0.70229234	     -0.11599232	     -0.06216387	     -0.04327490	     -0.03826545
      0.70257358	     -0.11615073	     -0.06224906	     -0.04334045	     -0.03823805
      0.70285482	     -0.11630911	     -0.06233418	     -0.04340608	     -0.03821067
      0.70315940	     -0.11648062	     -0.06242630	     -0.04347726	     -0.03818103
      0.70346399	     -0.11665209	     -0.06251835	     -0.04354855	     -0.03815141
      0.70369981	     -0.11678484	     -0.06258957	     -0.04360382	     -0.03812848
      0.70403226	     -0.11697195	     -0.06268989	     -0.04368185	     -0.03809618
      0.70436471	     -0.11715904	     -0.06279014	     -0.04376000	     -0.03806390
      0.70460379	     -0.11729356	     -0.06286217	     -0.04381629	     -0.03804070
      0.70484287	     -0.11742808	     -0.06293416	     -0.04387264	     -0.03801750
      0.70512926	     -0.11758920	     -0.06302034	     -0.04394024	     -0.03798973
      0.70541566	     -0.11775031	     -0.06310646	     -0.04400793	     -0.03796197
      0.70569659	     -0.11790833	     -0.06319087	     -0.04407443	     -0.03793476
      0.70597753	     -0.11806635	     -0.06327523	     -0.04414102	     -0.03790756
      0.70628310	     -0.11823821	     -0.06336692	     -0.04421357	     -0.03787798
      0.70658868	     -0.11841007	     -0.06345853	     -0.04428622	     -0.03784843
      0.70682405	     -0.11854243	     -0.06352905	     -0.04434226	     -0.03782567
      0.70715567	     -0.11872892	     -0.06362834	     -0.04442134	     -0.03779363
      0.70748728	     -0.11891541	     -0.06372754	     -0.04450054	     -0.03776161
      0.70772856	     -0.11905109	     -0.06379967	     -0.04455826	     -0.03773832
      0.70796984	     -0.11918677	     -0.06387175	     -0.04461605	     -0.03771504
      0.70825538	     -0.11934735	     -0.06395700	     -0.04468453	     -0.03768751
      0.70854092	     -0.11950793	     -0.06404220	     -0.04475311	     -0.03765999
      0.70882692	     -0.11966878	     -0.06412746	     -0.04482191	     -0.03763243
      0.70911292	     -0.11982963	     -0.06421267	     -0.04489080	     -0.03760490
      0.70941146	     -0.11999754	     -0.06430155	     -0.04496283	     -0.03757617
      0.70971000	     -0.12016547	     -0.06439037	     -0.04503497	     -0.03754745
      0.70997646	     -0.12031537	     -0.06446958	     -0.04509946	     -0.03752184
      0.71031087	     -0.12050351	     -0.06456893	     -0.04518052	     -0.03748971
      0.71064528	     -0.12069167	     -0.06466819	     -0.04526171	     -0.03745760
      0.71090001	     -0.12083501	     -0.06474375	     -0.04532366	     -0.03743315
      0.71115474	     -0.12097838	     -0.06481926	     -0.04538569	     -0.03740871
      0.71145597	     -0.12114794	     -0.06490850	     -0.04545915	     -0.03737983
      0.71175721	     -0.12131752	     -0.06499767	     -0.04553273	     -0.03735096
      0.71198603	     -0.12144636	     -0.06506536	     -0.04558870	     -0.03732904
      0.71231923	     -0.12163400	     -0.06516386	     -0.04567032	     -0.03729715
      0.71265242	     -0.12182168	     -0.06526229	     -0.04575208	     -0.03726527
      0.71288525	     -0.12195285	     -0.06533102	     -0.04580930	     -0.03724300
      0.71311808	     -0.12208405	     -0.06539971	     -0.04586659	     -0.03722074
      0.71341187	     -0.12224963	     -0.06548633	     -0.04593898	     -0.03719267
      0.71370567	     -0.12241525	     -0.06557290	     -0.04601149	     -0.03716462
      0.71395668	     -0.12255679	     -0.06564681	     -0.04607353	     -0.03714066
      0.71428982	     -0.12274469	     -0.06574483	     -0.04615599	     -0.03710888
      0.71462296	     -0.12293264	     -0.06584277	     -0.04623859	     -0.03707712
      0.71487560	     -0.12307522	     -0.06591700	     -0.04630133	     -0.03705304
      0.71512823	     -0.12321783	     -0.06599118	     -0.04636416	     -0.03702898
      0.71540627	     -0.12337483	     -0.06607277	     -0.04643340	     -0.03700251
      0.71568431	     -0.12353188	     -0.06615431	     -0.04650274	     -0.03697606
      0.71598933	     -0.12370423	     -0.06624369	     -0.04657893	     -0.03694705
      0.71629436	     -0.12387664	     -0.06633302	     -0.04665525	     -0.03691806
      0.71651286	     -0.12400019	     -0.06639697	     -0.04670999	     -0.03689730
      0.71685184	     -0.12419193	     -0.06649611	     -0.04679504	     -0.03686511
      0.71714102	     -0.12435557	     -0.06658062	     -0.04686772	     -0.03683766
      0.71743019	     -0.12451927	     -0.06666508	     -0.04694051	     -0.03681024
      0.71771937	     -0.12468304	     -0.06674948	     -0.04701342	     -0.03678282
      0.71800855	     -0.12484687	     -0.06683382	     -0.04708643	     -0.03675542
      0.71829773	     -0.12501078	     -0.06691811	     -0.04715956	     -0.03672803
      0.71858690	     -0.12517477	     -0.06700234	     -0.04723280	     -0.03670066
      0.71887608	     -0.12533883	     -0.06708651	     -0.04730615	     -0.03667330
      0.71914390	     -0.12549084	     -0.06716442	     -0.04737418	     -0.03664798
      0.71941173	     -0.12564293	     -0.06724228	     -0.04744232	     -0.03662267
      0.71968868	     -0.12580027	     -0.06732274	     -0.04751287	     -0.03659651
      0.71996563	     -0.12595769	     -0.06740315	     -0.04758354	     -0.03657036
      0.72027457	     -0.12613338	     -0.06749279	     -0.04766248	     -0.03654120
      0.72058350	     -0.12630917	     -0.06758236	     -0.04774155	     -0.03651207
      0.72080897	     -0.12643752	     -0.06764769	     -0.04779934	     -0.03649081
      0.72114038	     -0.12662630	     -0.06774366	     -0.04788442	     -0.03645959
      0.72147180	     -0.12681521	     -0.06783956	     -0.04796964	     -0.03642838
      0.72170870	     -0.12695032	     -0.06790806	     -0.04803066	     -0.03640609
      0.72194561	     -0.12708550	     -0.06797653	     -0.04809175	     -0.03638380
      0.72223871	     -0.12725284	     -0.06806119	     -0.04816744	     -0.03635624
      0.72253182	     -0.12742028	     -0.06814579	     -0.04824324	     -0.03632870
      0.72280113	     -0.12757423	     -0.06822348	     -0.04831300	     -0.03630340
      0.72313082	     -0.12776281	     -0.06831852	     -0.04839853	     -0.03627245
      0.72346051	     -0.12795154	     -0.06841348	     -0.04848422	     -0.03624152
      0.72369497	     -0.12808584	     -0.06848097	     -0.04854524	     -0.03621953
      0.72401980	     -0.12827203	     -0.06857442	     -0.04862992	     -0.03618909
      0.72434463	     -0.12845836	     -0.06866779	     -0.04871474	     -0.03615866
      0.72460593	     -0.12860836	     -0.06874286	     -0.04878307	     -0.03613420
      0.72486723	     -0.12875845	     -0.06881788	     -0.04885151	     -0.03610975
      0.72513987	     -0.12891517	     -0.06889610	     -0.04892301	     -0.03608425
      0.72541251	     -0.12907199	     -0.06897428	     -0.04899462	     -0.03605876
      0.72572434	     -0.12925149	     -0.06906364	     -0.04907665	     -0.03602963
      0.72603617	     -0.12943114	     -0.06915293	     -0.04915881	     -0.03600051
      0.72627579	     -0.12956929	     -0.06922151	     -0.04922204	     -0.03597815
      0.72659814	     -0.12975527	     -0.06931369	     -0.04930723	     -0.03594808
      0.72692048	     -0.12994142	     -0.06940582	     -0.04939256	     -0.03591803
      0.72717680	     -0.13008956	     -0.06947902	     -0.04946052	     -0.03589415
      0.72743312	     -0.13023781	     -0.06955218	     -0.04952858	     -0.03587028
      0.72773089	     -0.13041016	     -0.06963712	     -0.04960775	     -0.03584256
      0.72802866	     -0.13058267	     -0.06972200	     -0.04968705	     -0.03581486
      0.72829681	     -0.13073814	     -0.06979839	     -0.04975857	     -0.03578992
      0.72862534	     -0.13092880	     -0.06989191	     -0.04984634	     -0.03575939
      0.72895388	     -0.13111964	     -0.06998537	     -0.04993426	     -0.03572888
      0.72919199	     -0.13125808	     -0.07005306	     -0.04999807	     -0.03570677
      0.72951266	     -0.13144468	     -0.07014417	     -0.05008414	     -0.03567702
      0.72983333	     -0.13163146	     -0.07023520	     -0.05017036	     -0.03564729
      0.73009027	     -0.13178125	     -0.07030810	     -0.05023955	     -0.03562348
      0.73034721	     -0.13193117	     -0.07038095	     -0.05030883	     -0.03559968
      0.73064729	     -0.13210642	     -0.07046598	     -0.05038986	     -0.03557189
      0.73094738	     -0.13228184	     -0.07055096	     -0.05047103	     -0.03554413
      0.73121030	     -0.13243569	     -0.07062536	     -0.05054225	     -0.03551981
      0.73153796	     -0.13262759	     -0.07071802	     -0.05063114	     -0.03548952
      0.73186562	     -0.13281971	     -0.07081061	     -0.05072018	     -0.03545926
      0.73211740	     -0.13296747	     -0.07088171	     -0.05078871	     -0.03543601
      0.73242333	     -0.13314720	     -0.07096805	     -0.05087210	     -0.03540778
      0.73272927	     -0.13332711	     -0.07105433	     -0.05095563	     -0.03537956
      0.73303731	     -0.13350846	     -0.07114114	     -0.05103986	     -0.03535117
      0.73334536	     -0.13369000	     -0.07122789	     -0.05112424	     -0.03532279
      0.73362538	     -0.13385520	     -0.07130670	     -0.05120106	     -0.03529701
      0.73390540	     -0.13402057	     -0.07138545	     -0.05127799	     -0.03527124
      0.73421973	     -0.13420639	     -0.07147379	     -0.05136448	     -0.03524233
      0.73453406	     -0.13439242	     -0.07156207	     -0.05145111	     -0.03521344
      0.73473113	     -0.13450917	     -0.07161738	     -0.05150550	     -0.03519533
      0.73503099	     -0.13468697	     -0.07170150	     -0.05158836	     -0.03516780
      0.73533086	     -0.13486497	     -0.07178556	     -0.05167136	     -0.03514027
      0.73556658	     -0.13500504	     -0.07185159	     -0.05173670	     -0.03511865
      0.73588854	     -0.13519654	     -0.07194173	     -0.05182606	     -0.03508913
      0.73621049	     -0.13538828	     -0.07203179	     -0.05191558	     -0.03505963
      0.73646603	     -0.13554063	     -0.07210323	     -0.05198674	     -0.03503623
      0.73672157	     -0.13569313	     -0.07217462	     -0.05205799	     -0.03501283
      0.73702029	     -0.13587159	     -0.07225803	     -0.05214141	     -0.03498550
      0.73731901	     -0.13605026	     -0.07234138	     -0.05222496	     -0.03495819
      0.73759283	     -0.13621421	     -0.07241772	     -0.05230165	     -0.03493316
      0.73786664	     -0.13637834	     -0.07249401	     -0.05237846	     -0.03490815
      0.73818133	     -0.13656719	     -0.07258163	     -0.05246687	     -0.03487942
      0.73849602	     -0.13675628	     -0.07266919	     -0.05255542	     -0.03485071
      0.73870206	     -0.13688021	     -0.07272648	     -0.05261348	     -0.03483192
      0.73903476	     -0.13708055	     -0.07281893	     -0.05270737	     -0.03480160
      0.73936746	     -0.13728115	     -0.07291130	     -0.05280141	     -0.03477129
      0.73959776	     -0.13742017	     -0.07297520	     -0.05286661	     -0.03475032
      0.73982806	     -0.13755932	     -0.07303907	     -0.05293189	     -0.03472936
      0.74012453	     -0.13773865	     -0.07312123	     -0.05301604	     -0.03470240
      0.74042101	     -0.13791819	     -0.07320333	     -0.05310032	     -0.03467544
      0.74069118	     -0.13808201	     -0.07327810	     -0.05317724	     -0.03465090
      0.74101552	     -0.13827890	     -0.07336779	     -0.05326972	     -0.03462144
      0.74133987	     -0.13847607	     -0.07345740	     -0.05336237	     -0.03459201
      0.74159949	     -0.13863409	     -0.07352909	     -0.05343664	     -0.03456846
      0.74192682	     -0.13883356	     -0.07361940	     -0.05353042	     -0.03453879
      0.74225414	     -0.13903330	     -0.07370963	     -0.05362437	     -0.03450913
      0.74250723	     -0.13918794	     -0.07377935	     -0.05369712	     -0.03448621
      0.74276031	     -0.13934274	     -0.07384903	     -0.05376996	     -0.03446331
      0.74306514	     -0.13952941	     -0.07393289	     -0.05385783	     -0.03443573
      0.74336997	     -0.13971633	     -0.07401668	     -0.05394584	     -0.03440818
      0.74362702	     -0.13987415	     -0.07408729	     -0.05402017	     -0.03438495
      0.74395088	     -0.14007323	     -0.07417619	     -0.05411395	     -0.03435570
      0.74427475	     -0.14027260	     -0.07426501	     -0.05420790	     -0.03432647
      0.74452439	     -0.14042647	     -0.07433342	     -0.05428043	     -0.03430395
      0.74482963	     -0.14061484	     -0.07441701	     -0.05436924	     -0.03427644
      0.74513487	     -0.14080346	     -0.07450054	     -0.05445820	     -0.03424893
      0.74543358	     -0.14098830	     -0.07458221	     -0.05454539	     -0.03422203
      0.74573228	     -0.14117339	     -0.07466381	     -0.05463272	     -0.03419515
      0.74603473	     -0.14136105	     -0.07474638	     -0.05472128	     -0.03416794
      0.74633718	     -0.14154899	     -0.07482887	     -0.05480999	     -0.03414075
      0.74663244	     -0.14173271	     -0.07490934	     -0.05489673	     -0.03411423
      0.74692769	     -0.14191669	     -0.07498974	     -0.05498360	     -0.03408771
      0.74723275	     -0.14210706	     -0.07507275	     -0.05507350	     -0.03406034
      0.74753780	     -0.14229772	     -0.07515568	     -0.05516354	     -0.03403297
      0.74782807	     -0.14247941	     -0.07523453	     -0.05524936	     -0.03400696
      0.74811833	     -0.14266136	     -0.07531332	     -0.05533531	     -0.03398095
      0.74842797	     -0.14285578	     -0.07539729	     -0.05542714	     -0.03395322
      0.74873762	     -0.14305051	     -0.07548120	     -0.05551913	     -0.03392551
      0.74901715	     -0.14322659	     -0.07555688	     -0.05560230	     -0.03390051
      0.74929667	     -0.14340293	     -0.07563249	     -0.05568560	     -0.03387553
      0.74961084	     -0.14360146	     -0.07571741	     -0.05577936	     -0.03384746
      0.74992500	     -0.14380034	     -0.07580225	     -0.05587329	     -0.03381941
      0.75018390	     -0.14396451	     -0.07587211	     -0.05595081	     -0.03379630
      0.75050662	     -0.14416951	     -0.07595911	     -0.05604759	     -0.03376752
      0.75082934	     -0.14437491	     -0.07604603	     -0.05614455	     -0.03373876
      0.75106827	     -0.14452724	     -0.07611033	     -0.05621644	     -0.03371747
      0.75138068	     -0.14472678	     -0.07619434	     -0.05631058	     -0.03368966
      0.75169310	     -0.14492671	     -0.07627827	     -0.05640488	     -0.03366185
      0.75188876	     -0.14505213	     -0.07633079	     -0.05646401	     -0.03364445
      0.75218353	     -0.14524140	     -0.07640986	     -0.05655323	     -0.03361825
      0.75247829	     -0.14543105	     -0.07648886	     -0.05664259	     -0.03359206
      0.75274706	     -0.14560431	     -0.07656083	     -0.05672418	     -0.03356819
      0.75301582	     -0.14577790	     -0.07663274	     -0.05680590	     -0.03354434
      0.75332827	     -0.14598013	     -0.07671626	     -0.05690106	     -0.03351662
      0.75364072	     -0.14618282	     -0.07679970	     -0.05699637	     -0.03348892
      0.75390027	     -0.14635156	     -0.07686895	     -0.05707567	     -0.03346592
      0.75422142	     -0.14656082	     -0.07695456	     -0.05717395	     -0.03343749
      0.75454257	     -0.14677060	     -0.07704008	     -0.05727240	     -0.03340906
      0.75474205	     -0.14690118	     -0.07709315	     -0.05733364	     -0.03339142
      0.75503719	     -0.14709476	     -0.07717162	     -0.05742437	     -0.03336532
      0.75533234	     -0.14728881	     -0.07725001	     -0.05751525	     -0.03333924
      0.75560338	     -0.14746744	     -0.07732194	     -0.05759884	     -0.03331531
      0.75587443	     -0.14764648	     -0.07739380	     -0.05768256	     -0.03329138
      0.75618644	     -0.14785310	     -0.07747644	     -0.05777908	     -0.03326386
      0.75649845	     -0.14806027	     -0.07755900	     -0.05787577	     -0.03323635
      0.75676581	     -0.14823825	     -0.07762967	     -0.05795876	     -0.03321279
      0.75703318	     -0.14841664	     -0.07770028	     -0.05804187	     -0.03318924
      0.75738035	     -0.14864893	     -0.07779188	     -0.05814997	     -0.03315868
      0.75772752	     -0.14888193	     -0.07788336	     -0.05825829	     -0.03312815
      0.75795276	     -0.14903349	     -0.07794266	     -0.05832867	     -0.03310835
      0.75817801	     -0.14918536	     -0.07800191	     -0.05839915	     -0.03308855
      0.75847338	     -0.14938498	     -0.07807954	     -0.05849170	     -0.03306261
      0.75876876	     -0.14958513	     -0.07815710	     -0.05858441	     -0.03303668
      0.75905191	     -0.14977750	     -0.07823136	     -0.05867342	     -0.03301184
      0.75933507	     -0.14997036	     -0.07830556	     -0.05876258	     -0.03298702
      0.75964569	     -0.15018248	     -0.07838686	     -0.05886056	     -0.03295980
      0.75995632	     -0.15039518	     -0.07846808	     -0.05895870	     -0.03293259
      0.76023928	     -0.15058945	     -0.07854199	     -0.05904826	     -0.03290782
      0.76052224	     -0.15078419	     -0.07861582	     -0.05913795	     -0.03288307
      0.76083519	     -0.15100012	     -0.07869738	     -0.05923733	     -0.03285571
      0.76114814	     -0.15121662	     -0.07877886	     -0.05933688	     -0.03282837
      0.76142772	     -0.15141052	     -0.07885157	     -0.05942596	     -0.03280395
      0.76170730	     -0.15160487	     -0.07892420	     -0.05951519	     -0.03277955
      0.76202040	     -0.15182304	     -0.07900546	     -0.05961529	     -0.03275224
      0.76233350	     -0.15204176	     -0.07908662	     -0.05971557	     -0.03272495
      0.76261157	     -0.15223645	     -0.07915862	     -0.05980478	     -0.03270072
      0.76288963	     -0.15243158	     -0.07923055	     -0.05989413	     -0.03267651
      0.76320243	     -0.15265157	     -0.07931137	     -0.05999481	     -0.03264929
      0.76351523	     -0.15287210	     -0.07939210	     -0.06009568	     -0.03262208
      0.76379399	     -0.15306905	     -0.07946397	     -0.06018573	     -0.03259785
      0.76407274	     -0.15326641	     -0.07953575	     -0.06027592	     -0.03257364
      0.76438535	     -0.15348823	     -0.07961617	     -0.06037724	     -0.03254649
      0.76469796	     -0.15371054	     -0.07969650	     -0.06047874	     -0.03251937
      0.76497865	     -0.15391059	     -0.07976854	     -0.06057004	     -0.03249503
      0.76525933	     -0.15411103	     -0.07984050	     -0.06066149	     -0.03247070
      0.76557187	     -0.15433469	     -0.07992054	     -0.06076350	     -0.03244362
      0.76588440	     -0.15455884	     -0.08000049	     -0.06086569	     -0.03241657
      0.76616752	     -0.15476232	     -0.08007282	     -0.06095842	     -0.03239207
      0.76645063	     -0.15496620	     -0.08014508	     -0.06105132	     -0.03236759
      0.76676311	     -0.15519170	     -0.08022475	     -0.06115403	     -0.03234059
      0.76707559	     -0.15541770	     -0.08030432	     -0.06125693	     -0.03231360
      0.76736127	     -0.15562475	     -0.08037699	     -0.06135117	     -0.03228894
      0.76764696	     -0.15583222	     -0.08044958	     -0.06144558	     -0.03226429
      0.76795935	     -0.15605956	     -0.08052887	     -0.06154900	     -0.03223736
      0.76827173	     -0.15628741	     -0.08060806	     -0.06165261	     -0.03221044
      0.76856000	     -0.15649812	     -0.08068106	     -0.06174840	     -0.03218562
      0.76884828	     -0.15670926	     -0.08075397	     -0.06184435	     -0.03216081
      0.76916051	     -0.15693845	     -0.08083287	     -0.06194848	     -0.03213395
      0.76947274	     -0.15716816	     -0.08091167	     -0.06205280	     -0.03210711
      0.76976356	     -0.15738259	     -0.08098498	     -0.06215014	     -0.03208213
      0.77005437	     -0.15759747	     -0.08105822	     -0.06224766	     -0.03205716
      0.77036638	     -0.15782853	     -0.08113671	     -0.06235247	     -0.03203038
      0.77067840	     -0.15806012	     -0.08121511	     -0.06245750	     -0.03200363
      0.77097167	     -0.15827830	     -0.08128873	     -0.06255640	     -0.03197849
      0.77126495	     -0.15849695	     -0.08136227	     -0.06265548	     -0.03195337
      0.77157668	     -0.15872988	     -0.08144035	     -0.06276099	     -0.03192668
      0.77188841	     -0.15896334	     -0.08151835	     -0.06286670	     -0.03190002
      0.77218404	     -0.15918525	     -0.08159224	     -0.06296715	     -0.03187474
      0.77247967	     -0.15940764	     -0.08166606	     -0.06306779	     -0.03184948
      0.77279106	     -0.15964239	     -0.08174373	     -0.06317399	     -0.03182288
      0.77310245	     -0.15987767	     -0.08182133	     -0.06328040	     -0.03179631
      0.77340030	     -0.16010320	     -0.08189548	     -0.06338238	     -0.03177090
      0.77369815	     -0.16032920	     -0.08196955	     -0.06348455	     -0.03174551
      0.77400915	     -0.16056567	     -0.08204683	     -0.06359145	     -0.03171902
      0.77432015	     -0.16080263	     -0.08212403	     -0.06369855	     -0.03169254
      0.77462005	     -0.16103159	     -0.08219840	     -0.06380204	     -0.03166702
      0.77491995	     -0.16126097	     -0.08227271	     -0.06390572	     -0.03164152
      0.77523055	     -0.16149898	     -0.08234960	     -0.06401332	     -0.03161512
      0.77554114	     -0.16173743	     -0.08242642	     -0.06412113	     -0.03158874
      0.77584290	     -0.16196949	     -0.08250099	     -0.06422608	     -0.03156313
      0.77614466	     -0.16220194	     -0.08257550	     -0.06433124	     -0.03153753
      0.77645485	     -0.16244127	     -0.08265203	     -0.06443955	     -0.03151123
      0.77676504	     -0.16268098	     -0.08272850	     -0.06454808	     -0.03148495
      0.77706843	     -0.16291578	     -0.08280324	     -0.06465445	     -0.03145926
      0.77737183	     -0.16315091	     -0.08287792	     -0.06476104	     -0.03143358
      0.77768165	     -0.16339135	     -0.08295413	     -0.06487010	     -0.03140738
      0.77799148	     -0.16363210	     -0.08303029	     -0.06497939	     -0.03138119
      0.77829628	     -0.16386925	     -0.08310517	     -0.06508713	     -0.03135545
      0.77860109	     -0.16410667	     -0.08318000	     -0.06519509	     -0.03132972
      0.77890589	     -0.16434436	     -0.08325478	     -0.06530327	     -0.03130400
      0.77921070	     -0.16458230	     -0.08332952	     -0.06541167	     -0.03127830
      0.77951550	     -0.16482049	     -0.08340422	     -0.06552030	     -0.03125262
      0.77982031	     -0.16505891	     -0.08347888	     -0.06562915	     -0.03122695
      0.78012511	     -0.16529756	     -0.08355351	     -0.06573823	     -0.03120130
      0.78042992	     -0.16553643	     -0.08362810	     -0.06584753	     -0.03117566
      0.78073472	     -0.16577552	     -0.08370266	     -0.06595707	     -0.03115004
      0.78103953	     -0.16601481	     -0.08377720	     -0.06606683	     -0.03112443
      0.78134433	     -0.16625431	     -0.08385170	     -0.06617682	     -0.03109885
      0.78164914	     -0.16649400	     -0.08392619	     -0.06628705	     -0.03107327
      0.78195394	     -0.16673390	     -0.08400065	     -0.06639751	     -0.03104771
      0.78225875	     -0.16697398	     -0.08407509	     -0.06650821	     -0.03102217
      0.78256355	     -0.16721426	     -0.08414952	     -0.06661914	     -0.03099664
      0.78286836	     -0.16745473	     -0.08422393	     -0.06673031	     -0.03097113
      0.78317316	     -0.16769539	     -0.08429833	     -0.06684172	     -0.03094564
      0.78347797	     -0.16793625	     -0.08437273	     -0.06695337	     -0.03092016
      0.78378277	     -0.16817729	     -0.08444712	     -0.06706526	     -0.03089469
      0.78408758	     -0.16841853	     -0.08452151	     -0.06717739	     -0.03086924
      0.78439238	     -0.16865997	     -0.08459589	     -0.06728977	     -0.03084381
      0.78469719	     -0.16890160	     -0.08467028	     -0.06740240	     -0.03081839
      0.78500199	     -0.16914343	     -0.08474468	     -0.06751527	     -0.03079299
      0.78530680	     -0.16938547	     -0.08481909	     -0.06762839	     -0.03076760
      0.78561160	     -0.16962772	     -0.08489350	     -0.06774176	     -0.03074223
      0.78591641	     -0.16987019	     -0.08496793	     -0.06785538	     -0.03071688
      0.78622121	     -0.17011289	     -0.08504238	     -0.06796926	     -0.03069154
      0.78652602	     -0.17035581	     -0.08511685	     -0.06808339	     -0.03066622
      0.78683082	     -0.17059898	     -0.08519134	     -0.06819778	     -0.03064091
      0.78713563	     -0.17084238	     -0.08526586	     -0.06831242	     -0.03061562
      0.78744043	     -0.17108604	     -0.08534040	     -0.06842732	     -0.03059034
      0.78774524	     -0.17132994	     -0.08541498	     -0.06854249	     -0.03056508
      0.78805004	     -0.17157411	     -0.08548959	     -0.06865791	     -0.03053983
      0.78835485	     -0.17181855	     -0.08556424	     -0.06877360	     -0.03051460
      0.78865965	     -0.17206326	     -0.08563893	     -0.06888956	     -0.03048939
      0.78896446	     -0.17230824	     -0.08571366	     -0.06900578	     -0.03046419
      0.78926926	     -0.17255350	     -0.08578844	     -0.06912227	     -0.03043901
      0.78957407	     -0.17279906	     -0.08586326	     -0.06923903	     -0.03041384
      0.78987887	     -0.17304490	     -0.08593814	     -0.06935606	     -0.03038869
      0.79018368	     -0.17329105	     -0.08601308	     -0.06947336	     -0.03036355
      0.79048848	     -0.17353750	     -0.08608807	     -0.06959094	     -0.03033843
      0.79079329	     -0.17378425	     -0.08616312	     -0.06970879	     -0.03031333
      0.79109809	     -0.17403132	     -0.08623823	     -0.06982693	     -0.03028824
      0.79140290	     -0.17427870	     -0.08631342	     -0.06994534	     -0.03026316
      0.79170770	     -0.17452641	     -0.08638867	     -0.07006403	     -0.03023810
      0.79201251	     -0.17477444	     -0.08646399	     -0.07018301	     -0.03021306
      0.79231731	     -0.17502281	     -0.08653938	     -0.07030227	     -0.03018803
      0.79262212	     -0.17527151	     -0.08661486	     -0.07042181	     -0.03016302
      0.79292692	     -0.17552056	     -0.08669041	     -0.07054164	     -0.03013803
      0.79323173	     -0.17576994	     -0.08676605	     -0.07066177	     -0.03011305
      0.79353653	     -0.17601968	     -0.08684177	     -0.07078218	     -0.03008808
      0.79384134	     -0.17626977	     -0.08691758	     -0.07090289	     -0.03006313
      0.79414614	     -0.17652022	     -0.08699348	     -0.07102389	     -0.03003820
      0.79445095	     -0.17677103	     -0.08706948	     -0.07114519	     -0.03001328
      0.79475575	     -0.17702220	     -0.08714557	     -0.07126679	     -0.02998838
      0.79506056	     -0.17727375	     -0.08722176	     -0.07138868	     -0.02996349
      0.79536536	     -0.17752567	     -0.08729805	     -0.07151088	     -0.02993862
      0.79567017	     -0.17777797	     -0.08737445	     -0.07163338	     -0.02991377
      0.79597497	     -0.17803064	     -0.08745095	     -0.07175619	     -0.02988893
      0.79627978	     -0.17828371	     -0.08752756	     -0.07187931	     -0.02986410
      0.79658458	     -0.17853716	     -0.08760429	     -0.07200273	     -0.02983929
      0.79688939	     -0.17879100	     -0.08768113	     -0.07212646	     -0.02981450
      0.79719419	     -0.17904524	     -0.08775808	     -0.07225051	     -0.02978972
      0.79749900	     -0.17929988	     -0.08783516	     -0.07237487	     -0.02976496
      0.79780380	     -0.17955492	     -0.08791235	     -0.07249955	     -0.02974021
      0.79810861	     -0.17981037	     -0.08798968	     -0.07262455	     -0.02971548
      0.79841341	     -0.18006623	     -0.08806713	     -0.07274986	     -0.02969076
      0.79871822	     -0.18032250	     -0.08814470	     -0.07287550	     -0.02966606
      0.79902302	     -0.18057918	     -0.08822241	     -0.07300147	     -0.02964138
      0.79932783	     -0.18083628	     -0.08830025	     -0.07312776	     -0.02961671
      0.79963263	     -0.18109381	     -0.08837823	     -0.07325438	     -0.02959206
      0.79993744	     -0.18135176	     -0.08845635	     -0.07338132	     -0.02956742
      0.80024224	     -0.18161014	     -0.08853461	     -0.07350860	     -0.02954279
      0.80054705	     -0.18186894	     -0.08861301	     -0.07363622	     -0.02951819
      0.80085185	     -0.18212818	     -0.08869156	     -0.07376417	     -0.02949360
      0.80115666	     -0.18238786	     -0.08877025	     -0.07389246	     -0.02946902
      0.80146146	     -0.18264797	     -0.08884910	     -0.07402108	     -0.02944446
      0.80176627	     -0.18290853	     -0.08892809	     -0.07415006	     -0.02941991
      0.80207107	     -0.18316953	     -0.08900724	     -0.07427937	     -0.02939538
      0.80237588	     -0.18343097	     -0.08908655	     -0.07440903	     -0.02937087
      0.80268068	     -0.18369286	     -0.08916601	     -0.07453904	     -0.02934637
      0.80298549	     -0.18395520	     -0.08924564	     -0.07466940	     -0.02932189
      0.80329029	     -0.18421799	     -0.08932542	     -0.07480011	     -0.02929742
      0.80359510	     -0.18448124	     -0.08940537	     -0.07493118	     -0.02927297
      0.80389990	     -0.18474494	     -0.08948549	     -0.07506261	     -0.02924853
      0.80420471	     -0.18500910	     -0.08956578	     -0.07519439	     -0.02922411
      0.80450951	     -0.18527372	     -0.08964623	     -0.07532654	     -0.02919971
      0.80481432	     -0.18553880	     -0.08972686	     -0.07545904	     -0.02917532
      0.80511912	     -0.18580435	     -0.08980767	     -0.07559192	     -0.02915094
      0.80542393	     -0.18607035	     -0.08988865	     -0.07572516	     -0.02912658
      0.80572873	     -0.18633682	     -0.08996980	     -0.07585877	     -0.02910224
      0.80603354	     -0.18660376	     -0.09005114	     -0.07599276	     -0.02907791
      0.80633834	     -0.18687117	     -0.09013266	     -0.07612712	     -0.02905360
      0.80664315	     -0.18713904	     -0.09021437	     -0.07626185	     -0.02902930
      0.80694795	     -0.18740739	     -0.09029626	     -0.07639697	     -0.02900502
      0.80725276	     -0.18767620	     -0.09037834	     -0.07653246	     -0.02898075
      0.80755756	     -0.18794548	     -0.09046060	     -0.07666834	     -0.02895650
      0.80786237	     -0.18821524	     -0.09054306	     -0.07680461	     -0.02893227
      0.80816717	     -0.18848546	     -0.09062571	     -0.07694126	     -0.02890805
      0.80847198	     -0.18875616	     -0.09070856	     -0.07707831	     -0.02888384
      0.80877678	     -0.18902733	     -0.09079160	     -0.07721575	     -0.02885965
      0.80908159	     -0.18929897	     -0.09087485	     -0.07735358	     -0.02883548
      0.80938639	     -0.18957108	     -0.09095829	     -0.07749181	     -0.02881132
      0.80969120	     -0.18984367	     -0.09104193	     -0.07763045	     -0.02878718
      0.80999600	     -0.19011672	     -0.09112578	     -0.07776948	     -0.02876305
      0.81030081	     -0.19039024	     -0.09120983	     -0.07790892	     -0.02873894
      0.81060561	     -0.19066423	     -0.09129409	     -0.07804877	     -0.02871484
      0.81091042	     -0.19093868	     -0.09137856	     -0.07818903	     -0.02869076
      0.81121522	     -0.19121360	     -0.09146324	     -0.07832970	     -0.02866670
      0.81152003	     -0.19148899	     -0.09154813	     -0.07847078	     -0.02864265
      0.81182483	     -0.19176483	     -0.09163324	     -0.07861228	     -0.02861748
      0.81212964	     -0.19204113	     -0.09171856	     -0.07875421	     -0.02848078
      0.81243444	     -0.19231789	     -0.09180409	     -0.07889655	     -0.02789057
      0.81273925	     -0.19259509	     -0.09188985	     -0.07903932	     -0.02644933
      0.81315297	     -0.19297204	     -0.09200658	     -0.07923379	     -0.02253910
      0.81351202	     -0.19329977	     -0.09210819	     -0.07940319	     -0.01705756
      0.81387107	     -0.19362802	     -0.09221008	     -0.07957319	     -0.00975158
      0.81417463	     -0.19390591	     -0.09229643	     -0.07971738	     -0.00241836
      0.81447818	     -0.19418412	     -0.09238296	     -0.07986198	      0.00568950
      0.81478173	     -0.19446262	     -0.09246967	     -0.08000701	      0.01433982
      0.81506268	     -0.19472064	     -0.09255009	     -0.08014161	      0.02268251
      0.81534362	     -0.19497889	     -0.09263065	     -0.08027657	      0.03122719
      0.81565243	     -0.19526299	     -0.09271938	     -0.08042532	      0.04069613
      0.81596124	     -0.19554734	     -0.09280829	     -0.08057449	      0.05007433
      0.81627005	     -0.19583193	     -0.09289738	     -0.08072409	      0.05921360
      0.81657885	     -0.19611674	     -0.09298665	     -0.08087411	      0.06800693
      0.81688766	     -0.19640175	     -0.09307611	     -0.08102455	      0.07638491
      0.81719647	     -0.19668698	     -0.09316575	     -0.08117541	      0.08430741
      0.81750528	     -0.19697239	     -0.09325558	     -0.08132668	      0.09175581
      0.81781409	     -0.19725798	     -0.09334560	     -0.08147837	      0.09872686
      0.81812290	     -0.19754375	     -0.09343581	     -0.08163046	      0.10522803
      0.81843170	     -0.19782968	     -0.09352622	     -0.08178298	      0.11127411
      0.81874051	     -0.19811577	     -0.09361683	     -0.08193590	      0.11688473
      0.81904932	     -0.19840200	     -0.09370763	     -0.08208924	      0.12208253
      0.81935813	     -0.19868836	     -0.09379864	     -0.08224300	      0.12689181
      0.81966694	     -0.19897485	     -0.09388986	     -0.08239717	      0.13133756
      0.81997575	     -0.19926145	     -0.09398128	     -0.08255175	      0.13544480
      0.82028455	     -0.19954815	     -0.09407291	     -0.08270676	      0.13923806
      0.82059336	     -0.19983495	     -0.09416475	     -0.08286219	      0.14274104
      0.82090217	     -0.20012182	     -0.09425681	     -0.08301804	      0.14597642
      0.82121098	     -0.20040877	     -0.09434908	     -0.08317431	      0.14896567
      0.82151979	     -0.20069577	     -0.09444157	     -0.08333102	      0.15172902
      0.82182859	     -0.20098281	     -0.09453429	     -0.08348816	      0.15428538
      0.82213740	     -0.20126988	     -0.09462723	     -0.08364573	      0.15665239
      0.82244621	     -0.20155698	     -0.09472039	     -0.08380374	      0.15884642
      0.82275502	     -0.20184407	     -0.09481378	     -0.08396220	      0.16088260
      0.82306383	     -0.20213117	     -0.09490740	     -0.08412110	      0.16277490
      0.82337264	     -0.20241824	     -0.09500126	     -0.08428045	      0.16453618
      0.82368144	     -0.20270527	     -0.09509534	     -0.08444025	      0.16617825
      0.82399025	     -0.20299226	     -0.09518967	     -0.08460051	      0.16771193
      0.82429906	     -0.20327920	     -0.09528423	     -0.08476124	      0.16914715
      0.82460787	     -0.20356606	     -0.09537903	     -0.08492242	      0.17049297
      0.82491668	     -0.20385284	     -0.09547408	     -0.08508408	      0.17175766
      0.82522549	     -0.20413952	     -0.09556936	     -0.08524621	      0.17294880
      0.82553429	     -0.20442610	     -0.09566490	     -0.08540882	      0.17407326
      0.82584310	     -0.20471256	     -0.09576068	     -0.08557191	      0.17513732
      0.82615191	     -0.20499890	     -0.09585671	     -0.08573549	      0.17614668
      0.82646072	     -0.20528512	     -0.09595299	     -0.08589955	      0.17710654
      0.82676953	     -0.20557119	     -0.09604953	     -0.08606412	      0.17802162
      0.82707834	     -0.20585713	     -0.09614632	     -0.08622917	      0.17889621
      0.82738714	     -0.20614292	     -0.09624337	     -0.08639474	      0.17973420
      0.82769595	     -0.20642857	     -0.09634068	     -0.08656081	      0.18053914
      0.82800476	     -0.20671408	     -0.09643825	     -0.08672739	      0.18131421
      0.82831357	     -0.20699945	     -0.09653608	     -0.08689449	      0.18206235
      0.82862238	     -0.20728469	     -0.09663418	     -0.08706210	      0.18278617
      0.82893118	     -0.20756980	     -0.09673254	     -0.08723024	      0.18348809
      0.82923999	     -0.20785481	     -0.09683117	     -0.08739891	      0.18417026
      0.82954880	     -0.20813971	     -0.09693007	     -0.08756811	      0.18483465
      0.82985761	     -0.20842453	     -0.09702925	     -0.08773785	      0.18548304
      0.83016642	     -0.20870930	     -0.09712870	     -0.08790813	      0.18611703
      0.83047523	     -0.20899402	     -0.09722842	     -0.08807895	      0.18673810
      0.83078403	     -0.20927873	     -0.09732842	     -0.08825032	      0.18734756
      0.83109284	     -0.20956345	     -0.09742870	     -0.08842225	      0.18794660
      0.83140165	     -0.20984822	     -0.09752926	     -0.08859473	      0.18853631
      0.83171046	     -0.21013307	     -0.09763011	     -0.08876777	      0.18911766
      0.83201927	     -0.21041804	     -0.09773124	     -0.08894138	      0.18969155
      0.83232808	     -0.21070316	     -0.09783266	     -0.08911556	      0.19025877
      0.83263688	     -0.21098847	     -0.09793436	     -0.08929031	      0.19082005
      0.83294569	     -0.21127403	     -0.09803636	     -0.08946563	      0.19137605
      0.83325450	     -0.21155986	     -0.09813864	     -0.08964154	      0.19192736
      0.83356331	     -0.21184603	     -0.09824123	     -0.08981803	      0.19247451
      0.83387212	     -0.21213258	     -0.09834410	     -0.08999511	      0.19301799
      0.83418092	     -0.21241955	     -0.09844728	     -0.09017279	      0.19355824
      0.83448973	     -0.21270699	     -0.09855076	     -0.09035106	      0.19409565
      0.83479854	     -0.21299497	     -0.09865453	     -0.09052993	      0.19463058
      0.83510735	     -0.21328352	     -0.09875861	     -0.09070941	      0.19516337
      0.83541616	     -0.21357269	     -0.09886300	     -0.09088950	      0.19569429
      0.83572497	     -0.21386255	     -0.09896769	     -0.09107019	      0.19622361
      0.83603377	     -0.21415313	     -0.09907269	     -0.09125151	      0.19675158
      0.83634258	     -0.21444450	     -0.09917801	     -0.09143344	      0.19727841
      0.83665139	     -0.21473668	     -0.09928363	     -0.09161600	      0.19780429
      0.83696020	     -0.21502975	     -0.09938957	     -0.09179919	      0.19832940
      0.83726901	     -0.21532373	     -0.09949583	     -0.09198300	      0.19885390
      0.83757782	     -0.21561869	     -0.09960240	     -0.09216746	      0.19937793
      0.83788662	     -0.21591465	     -0.09970930	     -0.09235255	      0.19990163
      0.83819543	     -0.21621167	     -0.09981652	     -0.09253829	      0.20042511
      0.83850424	     -0.21650978	     -0.09992406	     -0.09272467	      0.20094848
      0.83881305	     -0.21680903	     -0.10003193	     -0.09291171	      0.20147183
      0.83912186	     -0.21710946	     -0.10014013	     -0.09309940	      0.20199525
      0.83943067	     -0.21741110	     -0.10024866	     -0.09328775	      0.20251882
      0.83973947	     -0.21771398	     -0.10035752	     -0.09347676	      0.20304261
      0.84004828	     -0.21801814	     -0.10046671	     -0.09366644	      0.20356668
      0.84035709	     -0.21832361	     -0.10057624	     -0.09385679	      0.20409109
      0.84066590	     -0.21863042	     -0.10068611	     -0.09404782	      0.20461589
      0.84097471	     -0.21893860	     -0.10079632	     -0.09423952	      0.20514114
      0.84128351	     -0.21924817	     -0.10090687	     -0.09443191	      0.20566687
      0.84159232	     -0.21955916	     -0.10101777	     -0.09462498	      0.20619312
      0.84190113	     -0.21987160	     -0.10112901	     -0.09481874	      0.20671992
      0.84220994	     -0.22018550	     -0.10124061	     -0.09501320	      0.20724732
      0.84251875	     -0.22050089	     -0.10135255	     -0.09520835	      0.20777533
      0.84282756	     -0.22081778	     -0.10146484	     -0.09540421	      0.20830399
      0.84313636	     -0.22113620	     -0.10157750	     -0.09560078	      0.20883331
      0.84344517	     -0.22145615	     -0.10169050	     -0.09579806	      0.20936333
      0.84375398	     -0.22177766	     -0.10180387	     -0.09599605	      0.20989405
      0.84406279	     -0.22210074	     -0.10191760	     -0.09619476	      0.21042549
      0.84437160	     -0.22242540	     -0.10203170	     -0.09639419	      0.21095768
      0.84468041	     -0.22275165	     -0.10214616	     -0.09659435	      0.21149063
      0.84498921	     -0.22307951	     -0.10226098	     -0.09679524	      0.21202434
      0.84529802	     -0.22340898	     -0.10237618	     -0.09699687	      0.21255883
      0.84560683	     -0.22374008	     -0.10249176	     -0.09719923	      0.21309412
      0.84591564	     -0.22407282	     -0.10260770	     -0.09740235	      0.21363021
      0.84622445	     -0.22440719	     -0.10272403	     -0.09760621	      0.21416710
      0.84653325	     -0.22474321	     -0.10284073	     -0.09781082	      0.21470482
      0.84684206	     -0.22508089	     -0.10295782	     -0.09801619	      0.21524337
      0.84715087	     -0.22542023	     -0.10307529	     -0.09822232	      0.21578275
      0.84745968	     -0.22576124	     -0.10319315	     -0.09842922	      0.21632297
      0.84776849	     -0.22610392	     -0.10331140	     -0.09863688	      0.21686403
      0.84807730	     -0.22644827	     -0.10343004	     -0.09884533	      0.21740595
      0.84838610	     -0.22679431	     -0.10354908	     -0.09905455	      0.21794872
      0.84869491	     -0.22714202	     -0.10366851	     -0.09926455	      0.21849236
      0.84900372	     -0.22749143	     -0.10378835	     -0.09947535	      0.21903686
      0.84931253	     -0.22784253	     -0.10390858	     -0.09968693	      0.21958223
      0.84962134	     -0.22819532	     -0.10402922	     -0.09989932	      0.22012848
      0.84993015	     -0.22854981	     -0.10415027	     -0.10011250	      0.22067560
      0.85023895	     -0.22890600	     -0.10427173	     -0.10032650	      0.22122361
      0.85054776	     -0.22926389	     -0.10439360	     -0.10054130	      0.22177250
      0.85085657	     -0.22962348	     -0.10451589	     -0.10075693	      0.22232227
      0.85116538	     -0.22998478	     -0.10463859	     -0.10097337	      0.22287294
      0.85147419	     -0.23034778	     -0.10476172	     -0.10119064	      0.22342450
      0.85178299	     -0.23071250	     -0.10488527	     -0.10140874	      0.22397695
      0.85209180	     -0.23107893	     -0.10500925	     -0.10162768	      0.22453031
      0.85240061	     -0.23144707	     -0.10513365	     -0.10184746	      0.22508456
      0.85270942	     -0.23181692	     -0.10525849	     -0.10206809	      0.22563972
      0.85301823	     -0.23218850	     -0.10538377	     -0.10228956	      0.22619579
      0.85332704	     -0.23256179	     -0.10550948	     -0.10251190	      0.22675276
      0.85363584	     -0.23293681	     -0.10563563	     -0.10273509	      0.22731064
      0.85394465	     -0.23331355	     -0.10576223	     -0.10295916	      0.22786944
      0.85425346	     -0.23369202	     -0.10588928	     -0.10318409	      0.22842916
      0.85456227	     -0.23407221	     -0.10601677	     -0.10340990	      0.22898979
      0.85487108	     -0.23445413	     -0.10614472	     -0.10363660	      0.22955134
      0.85517989	     -0.23483779	     -0.10627313	     -0.10386418	      0.23011381
      0.85548869	     -0.23522318	     -0.10640199	     -0.10409265	      0.23067721
      0.85579750	     -0.23561031	     -0.10653132	     -0.10432203	      0.23124154
      0.85610631	     -0.23599919	     -0.10666112	     -0.10455231	      0.23180680
      0.85641512	     -0.23638980	     -0.10679138	     -0.10478350	      0.23237299
      0.85672393	     -0.23678217	     -0.10692212	     -0.10501560	      0.23294011
      0.85703274	     -0.23717628	     -0.10705333	     -0.10524863	      0.23350817
      0.85734154	     -0.23757215	     -0.10718502	     -0.10548258	      0.23407717
      0.85765035	     -0.23796978	     -0.10731720	     -0.10571747	      0.23464711
      0.85795916	     -0.23836917	     -0.10744986	     -0.10595329	      0.23521800
      0.85826797	     -0.23877033	     -0.10758301	     -0.10619006	      0.23578983
      0.85857678	     -0.23917325	     -0.10771666	     -0.10642778	      0.23636261
      0.85888558	     -0.23957795	     -0.10785080	     -0.10666646	      0.23693635
      0.85916329	     -0.23994341	     -0.10797186	     -0.10688192	      0.23745311
      0.85944100	     -0.24031032	     -0.10809333	     -0.10709816	      0.23797066
      0.85971871	     -0.24067867	     -0.10821521	     -0.10731519	      0.23848898
      0.85999642	     -0.24104848	     -0.10833750	     -0.10753302	      0.23900808
      0.86027413	     -0.24141973	     -0.10846021	     -0.10775163	      0.23952796
      0.86055184	     -0.24179245	     -0.10858334	     -0.10797105	      0.24004862
      0.86082954	     -0.24216662	     -0.10870688	     -0.10819128	      0.24057006
      0.86110725	     -0.24254227	     -0.10883085	     -0.10841231	      0.24109230
      0.86138496	     -0.24291938	     -0.10895525	     -0.10863416	      0.24161532
      0.86166267	     -0.24329797	     -0.10908008	     -0.10885682	      0.24213914
      0.86194038	     -0.24367804	     -0.10920534	     -0.10908031	      0.24266374
      0.86221809	     -0.24405960	     -0.10933104	     -0.10930463	      0.24318915
      0.86249580	     -0.24444265	     -0.10945717	     -0.10952979	      0.24371535
      0.86277350	     -0.24482719	     -0.10958375	     -0.10975577	      0.24424236
      0.86305121	     -0.24521323	     -0.10971077	     -0.10998261	      0.24477017
      0.86332892	     -0.24560079	     -0.10983824	     -0.11021029	      0.24529879
      0.86360663	     -0.24598985	     -0.10996616	     -0.11043882	      0.24582821
      0.86388434	     -0.24638043	     -0.11009453	     -0.11066821	      0.24635845
      0.86416205	     -0.24677254	     -0.11022336	     -0.11089846	      0.24688951
      0.86443976	     -0.24716618	     -0.11035266	     -0.11112958	      0.24742138
      0.86471746	     -0.24756135	     -0.11048241	     -0.11136157	      0.24795407
      0.86499517	     -0.24795807	     -0.11061263	     -0.11159444	      0.24848759
      0.86527288	     -0.24835634	     -0.11074332	     -0.11182819	      0.24902194
      0.86555059	     -0.24875616	     -0.11087449	     -0.11206283	      0.24955712
      0.86582830	     -0.24915755	     -0.11100613	     -0.11229836	      0.25009313
      0.86610601	     -0.24956050	     -0.11113825	     -0.11253479	      0.25062997
      0.86638372	     -0.24996504	     -0.11127086	     -0.11277213	      0.25116766
      0.86666142	     -0.25037116	     -0.11140395	     -0.11301037	      0.25170620
      0.86693913	     -0.25077887	     -0.11153754	     -0.11324952	      0.25224558
      0.86721684	     -0.25118819	     -0.11167162	     -0.11348959	      0.25278582
      0.86749455	     -0.25159911	     -0.11180619	     -0.11373059	      0.25332691
      0.86777226	     -0.25201165	     -0.11194127	     -0.11397252	      0.25386886
      0.86804997	     -0.25242581	     -0.11207685	     -0.11421538	      0.25441167
      0.86832768	     -0.25284160	     -0.11221294	     -0.11445919	      0.25495536
      0.86860538	     -0.25325904	     -0.11234954	     -0.11470393	      0.25549992
      0.86888309	     -0.25367812	     -0.11248666	     -0.11494963	      0.25604535
      0.86916080	     -0.25409887	     -0.11262430	     -0.11519629	      0.25659167
      0.86943851	     -0.25452128	     -0.11276247	     -0.11544391	      0.25713888
      0.86971622	     -0.25494536	     -0.11290116	     -0.11569250	      0.25768698
      0.86999393	     -0.25537113	     -0.11304038	     -0.11594206	      0.25823597
      0.87027164	     -0.25579860	     -0.11318014	     -0.11619260	      0.25878587
      0.87054935	     -0.25622777	     -0.11332043	     -0.11644412	      0.25933668
      0.87082705	     -0.25665865	     -0.11346128	     -0.11669664	      0.25988840
      0.87110476	     -0.25709126	     -0.11360266	     -0.11695015	      0.26044105
      0.87138247	     -0.25752560	     -0.11374461	     -0.11720466	      0.26099462
      0.87166018	     -0.25796169	     -0.11388710	     -0.11746018	      0.26154912
      0.87193789	     -0.25839953	     -0.11403016	     -0.11771671	      0.26210456
      0.87221560	     -0.25883913	     -0.11417378	     -0.11797426	      0.26266096
      0.87249331	     -0.25928051	     -0.11431797	     -0.11823284	      0.26321830
      0.87277101	     -0.25972368	     -0.11446274	     -0.11849245	      0.26377661
      0.87304872	     -0.26016864	     -0.11460808	     -0.11875309	      0.26433588
      0.87332643	     -0.26061541	     -0.11475400	     -0.11901478	      0.26489613
      0.87360414	     -0.26106400	     -0.11490051	     -0.11927751	      0.26545737
      0.87388185	     -0.26151442	     -0.11504761	     -0.11954130	      0.26601960
      0.87415956	     -0.26196668	     -0.11519531	     -0.11980614	      0.26658284
      0.87443727	     -0.26242079	     -0.11534361	     -0.12007205	      0.26714708
      0.87471497	     -0.26287677	     -0.11549251	     -0.12033904	      0.26771235
      0.87499268	     -0.26333463	     -0.11564202	     -0.12060710	      0.26827866
      0.87527039	     -0.26379438	     -0.11579215	     -0.12087624	      0.26884600
      0.87554810	     -0.26425603	     -0.11594290	     -0.12114647	      0.26941440
      0.87582581	     -0.26471960	     -0.11609427	     -0.12141779	      0.26998387
      0.87610352	     -0.26518509	     -0.11624627	     -0.12169022	      0.27055441
      0.87638123	     -0.26565253	     -0.11639891	     -0.12196375	      0.27112605
      0.87665893	     -0.26612191	     -0.11655218	     -0.12223839	      0.27169878
      0.87693664	     -0.26659327	     -0.11670610	     -0.12251415	      0.27227264
      0.87721435	     -0.26706660	     -0.11686067	     -0.12279103	      0.27284762
      0.87749206	     -0.26754193	     -0.11701589	     -0.12306905	      0.27342375
      0.87776977	     -0.26801927	     -0.11717178	     -0.12334819	      0.27400104
      0.87804748	     -0.26849863	     -0.11732833	     -0.12362848	      0.27457951
      0.87832519	     -0.26898002	     -0.11748555	     -0.12390991	      0.27515917
      0.87860289	     -0.26946346	     -0.11764345	     -0.12419249	      0.27574004
      0.87888060	     -0.26994897	     -0.11780203	     -0.12447623	      0.27632215
      0.87915831	     -0.27043656	     -0.11796129	     -0.12476113	      0.27690550
      0.87943602	     -0.27092623	     -0.11812125	     -0.12504720	      0.27749011
      0.87971373	     -0.27141802	     -0.11828191	     -0.12533444	      0.27807602
      0.87999144	     -0.27191193	     -0.11844328	     -0.12562285	      0.27866323
      0.88026915	     -0.27240798	     -0.11860535	     -0.12591245	      0.27925177
      0.88054685	     -0.27290619	     -0.11876814	     -0.12620324	      0.27984167
      0.88082456	     -0.27340657	     -0.11893166	     -0.12649522	      0.28043294
      0.88110227	     -0.27390913	     -0.11909590	     -0.12678840	      0.28102562
      0.88137998	     -0.27441389	     -0.11926088	     -0.12708278	      0.28161971
      0.88165769	     -0.27492087	     -0.11942660	     -0.12737836	      0.28221526
      0.88190751	     -0.27537886	     -0.11957631	     -0.12764530	      0.28275227
      0.88215733	     -0.27583866	     -0.11972664	     -0.12791322	      0.28329049
      0.88240716	     -0.27630030	     -0.11987758	     -0.12818213	      0.28382994
      0.88265698	     -0.27676378	     -0.12002913	     -0.12845203	      0.28437065
      0.88290680	     -0.27722912	     -0.12018131	     -0.12872291	      0.28491263
      0.88315662	     -0.27769633	     -0.12033412	     -0.12899479	      0.28545591
      0.88340645	     -0.27816543	     -0.12048756	     -0.12926767	      0.28600049
      0.88365627	     -0.27863642	     -0.12064164	     -0.12954155	      0.28654642
      0.88390609	     -0.27910932	     -0.12079636	     -0.12981643	      0.28709370
      0.88415592	     -0.27958415	     -0.12095173	     -0.13009231	      0.28764235
      0.88440574	     -0.28006090	     -0.12110775	     -0.13036920	      0.28819239
      0.88465556	     -0.28053961	     -0.12126443	     -0.13064709	      0.28874385
      0.88490538	     -0.28102029	     -0.12142177	     -0.13092599	      0.28929673
      0.88515521	     -0.28150294	     -0.12157978	     -0.13120590	      0.28985106
      0.88540503	     -0.28198758	     -0.12173846	     -0.13148682	      0.29040685
      0.88565485	     -0.28247422	     -0.12189781	     -0.13176876	      0.29096412
      0.88590468	     -0.28296288	     -0.12205785	     -0.13205170	      0.29152288
      0.88615450	     -0.28345358	     -0.12221857	     -0.13233566	      0.29208314
      0.88640432	     -0.28394633	     -0.12237999	     -0.13262063	      0.29264491
      0.88665414	     -0.28444113	     -0.12254210	     -0.13290661	      0.29320819
      0.88690397	     -0.28493802	     -0.12270492	     -0.13319360	      0.29377299
      0.88715379	     -0.28543700	     -0.12286845	     -0.13348161	      0.29433932
      0.88740361	     -0.28593808	     -0.12303269	     -0.13377062	      0.29490716
      0.88765343	     -0.28644129	     -0.12319765	     -0.13406065	      0.29547652
      0.88790326	     -0.28694664	     -0.12336333	     -0.13435168	      0.29604738
      0.88815308	     -0.28745413	     -0.12352975	     -0.13464371	      0.29661975
      0.88840290	     -0.28796380	     -0.12369690	     -0.13493675	      0.29719359
      0.88865273	     -0.28847566	     -0.12386479	     -0.13523078	      0.29776889
      0.88890255	     -0.28898971	     -0.12403343	     -0.13552581	      0.29834564
      0.88915237	     -0.28950599	     -0.12420283	     -0.13582183	      0.29892380
      0.88940219	     -0.29002450	     -0.12437298	     -0.13611884	      0.29950334
      0.88965202	     -0.29054526	     -0.12454391	     -0.13641683	      0.30008424
      0.88990184	     -0.29106828	     -0.12471560	     -0.13671580	      0.30066645
      0.89015166	     -0.29159360	     -0.12488807	     -0.13701574	      0.30124994
      0.89040149	     -0.29212121	     -0.12506132	     -0.13731664	      0.30183467
      0.89065131	     -0.29265114	     -0.12523537	     -0.13761850	      0.30242059
      0.89090113	     -0.29318341	     -0.12541021	     -0.13792131	      0.30300765
      0.89115095	     -0.29371803	     -0.12558585	     -0.13822506	      0.30359580
      0.89140078	     -0.29425503	     -0.12576231	     -0.13852974	      0.30418501
      0.89165060	     -0.29479442	     -0.12593957	     -0.13883535	      0.30477521
      0.89190042	     -0.29533621	     -0.12611767	     -0.13914186	      0.30536635
      0.89215025	     -0.29588043	     -0.12629659	     -0.13944928	      0.30595838
      0.89240007	     -0.29642710	     -0.12647634	     -0.13975759	      0.30655126
      0.89264989	     -0.29697623	     -0.12665694	     -0.14006677	      0.30714492
      0.89289971	     -0.29752784	     -0.12683839	     -0.14037681	      0.30773932
      0.89314954	     -0.29808196	     -0.12702070	     -0.14068771	      0.30833442
      0.89339936	     -0.29863860	     -0.12720387	     -0.14099944	      0.30893016
      0.89364918	     -0.29919778	     -0.12738791	     -0.14131198	      0.30952650
      0.89389900	     -0.29975953	     -0.12757282	     -0.14162533	      0.31012339
      0.89414883	     -0.30032385	     -0.12775862	     -0.14193946	      0.31072080
      0.89439865	     -0.30089078	     -0.12794532	     -0.14225435	      0.31131869
      0.89464847	     -0.30146032	     -0.12813291	     -0.14256999	      0.31191703
      0.89489830	     -0.30203252	     -0.12832141	     -0.14288636	      0.31251577
      0.89514812	     -0.30260737	     -0.12851083	     -0.14320344	      0.31311490
      0.89539794	     -0.30318491	     -0.12870117	     -0.14352120	      0.31371438
      0.89564776	     -0.30376516	     -0.12889243	     -0.14383962	      0.31431419
      0.89589759	     -0.30434813	     -0.12908464	     -0.14415868	      0.31491432
      0.89614741	     -0.30493386	     -0.12927779	     -0.14447836	      0.31551474
      0.89639723	     -0.30552235	     -0.12947190	     -0.14479864	      0.31611543
      0.89664706	     -0.30611365	     -0.12966696	     -0.14511948	      0.31671639
      0.89689688	     -0.30670775	     -0.12986300	     -0.14544087	      0.31731761
      0.89714670	     -0.30730470	     -0.13006001	     -0.14576279	      0.31791908
      0.89739652	     -0.30790451	     -0.13025801	     -0.14608519	      0.31852078
      0.89764635	     -0.30850720	     -0.13045701	     -0.14640808	      0.31912273
      0.89789617	     -0.30911280	     -0.13065700	     -0.14673141	      0.31972492
      0.89814599	     -0.30972134	     -0.13085801	     -0.14705517	      0.32032734
      0.89839581	     -0.31033283	     -0.13106004	     -0.14737933	      0.32093001
      0.89864564	     -0.31094730	     -0.13126310	     -0.14770387	      0.32153292
      0.89889546	     -0.31156478	     -0.13146720	     -0.14802877	      0.32213609
      0.89914528	     -0.31218528	     -0.13167235	     -0.14835402	      0.32273951
      0.89939511	     -0.31280885	     -0.13187855	     -0.14867959	      0.32334320
      0.89964493	     -0.31343549	     -0.13208581	     -0.14900546	      0.32394717
      0.89989475	     -0.31406523	     -0.13229415	     -0.14933164	      0.32455142
      0.90014457	     -0.31469811	     -0.13250358	     -0.14965810	      0.32515597
      0.90039440	     -0.31533415	     -0.13271409	     -0.14998483	      0.32576082
      0.90064422	     -0.31597337	     -0.13292571	     -0.15031184	      0.32636599
      0.90089404	     -0.31661580	     -0.13313844	     -0.15063912	      0.32697150
      0.90114387	     -0.31726147	     -0.13335230	     -0.15096668	      0.32757735
      0.90139369	     -0.31791040	     -0.13356729	     -0.15129452	      0.32818356
      0.90164351	     -0.31856262	     -0.13378342	     -0.15162265	      0.32879014
      0.90189333	     -0.31921816	     -0.13400070	     -0.15195108	      0.32939710
      0.90214316	     -0.31987705	     -0.13421914	     -0.15227985	      0.33000447
      0.90239298	     -0.32053932	     -0.13443876	     -0.15260897	      0.33061225
      0.90264280	     -0.32120499	     -0.13465956	     -0.15293847	      0.33122045
      0.90289262	     -0.32187410	     -0.13488155	     -0.15326839	      0.33182909
      0.90314245	     -0.32254667	     -0.13510475	     -0.15359876	      0.33243819
      0.90339227	     -0.32322273	     -0.13532916	     -0.15392964	      0.33304776
      0.90364209	     -0.32390231	     -0.13555480	     -0.15426108	      0.33365780
      0.90389192	     -0.32458545	     -0.13578167	     -0.15459313	      0.33426834
      0.90414174	     -0.32527217	     -0.13600980	     -0.15492584	      0.33487939
      0.90439156	     -0.32596251	     -0.13623918	     -0.15525929	      0.33549095
      0.90464138	     -0.32665649	     -0.13646984	     -0.15559354	      0.33610305
      0.90489121	     -0.32735415	     -0.13670177	     -0.15592867	      0.33671569
      0.90514103	     -0.32805551	     -0.13693500	     -0.15626475	      0.33732889
      0.90536584	     -0.32868985	     -0.13714600	     -0.15656805	      0.33788116
      0.90559064	     -0.32932724	     -0.13735806	     -0.15687225	      0.33843391
      0.90581545	     -0.32996770	     -0.13757119	     -0.15717741	      0.33898713
      0.90604026	     -0.33061127	     -0.13778541	     -0.15748358	      0.33954083
      0.90626506	     -0.33125797	     -0.13800072	     -0.15779084	      0.34009502
      0.90648987	     -0.33190782	     -0.13821713	     -0.15809924	      0.34064972
      0.90671468	     -0.33256084	     -0.13843466	     -0.15840885	      0.34120491
      0.90693948	     -0.33321707	     -0.13865330	     -0.15871973	      0.34176062
      0.90716429	     -0.33387652	     -0.13887308	     -0.15903196	      0.34231685
      0.90738909	     -0.33453923	     -0.13909399	     -0.15934558	      0.34287360
      0.90761390	     -0.33520522	     -0.13931605	     -0.15966067	      0.34343089
      0.90783871	     -0.33587451	     -0.13953927	     -0.15997729	      0.34398871
      0.90806351	     -0.33654713	     -0.13976366	     -0.16029549	      0.34454708
      0.90828832	     -0.33722311	     -0.13998923	     -0.16061533	      0.34510599
      0.90851313	     -0.33790248	     -0.14021598	     -0.16093688	      0.34566546
      0.90873793	     -0.33858526	     -0.14044394	     -0.16126019	      0.34622549
      0.90896274	     -0.33927148	     -0.14067310	     -0.16158530	      0.34678609
      0.90918755	     -0.33996117	     -0.14090348	     -0.16191228	      0.34734726
      0.90941235	     -0.34065435	     -0.14113509	     -0.16224116	      0.34790900
      0.90963716	     -0.34135106	     -0.14136794	     -0.16257200	      0.34847132
      0.90986197	     -0.34205133	     -0.14160204	     -0.16290484	      0.34903422
      0.91008677	     -0.34275518	     -0.14183740	     -0.16323972	      0.34959771
      0.91031158	     -0.34346264	     -0.14207403	     -0.16357667	      0.35016180
      0.91053639	     -0.34417375	     -0.14231195	     -0.16391573	      0.35072648
      0.91076119	     -0.34488853	     -0.14255116	     -0.16425694	      0.35129176
      0.91098600	     -0.34560701	     -0.14279167	     -0.16460033	      0.35185764
      0.91121081	     -0.34632923	     -0.14303350	     -0.16494591	      0.35242413
      0.91143561	     -0.34705521	     -0.14327666	     -0.16529372	      0.35299123
      0.91166042	     -0.34778500	     -0.14352116	     -0.16564378	      0.35355895
      0.91188523	     -0.34851861	     -0.14376702	     -0.16599610	      0.35412728
      0.91211003	     -0.34925609	     -0.14401423	     -0.16635071	      0.35469623
      0.91233484	     -0.34999747	     -0.14426282	     -0.16670762	      0.35526580
      0.91255964	     -0.35074277	     -0.14451280	     -0.16706684	      0.35583600
      0.91278445	     -0.35149204	     -0.14476419	     -0.16742838	      0.35640682
      0.91300926	     -0.35224531	     -0.14501698	     -0.16779226	      0.35697828
      0.91323406	     -0.35300260	     -0.14527120	     -0.16815848	      0.35755037
      0.91345887	     -0.35376397	     -0.14552686	     -0.16852705	      0.35812309
      0.91368368	     -0.35452944	     -0.14578397	     -0.16889797	      0.35869645
      0.91390848	     -0.35529904	     -0.14604254	     -0.16927125	      0.35927045
      0.91413329	     -0.35607282	     -0.14630259	     -0.16964690	      0.35984509
      0.91435810	     -0.35685082	     -0.14656413	     -0.17002492	      0.36042037
      0.91458290	     -0.35763306	     -0.14682718	     -0.17040531	      0.36099629
      0.91480771	     -0.35841959	     -0.14709175	     -0.17078809	      0.36157287
      0.91503252	     -0.35921044	     -0.14735785	     -0.17117325	      0.36215008
      0.91525732	     -0.36000566	     -0.14762550	     -0.17156081	      0.36272795
      0.91548213	     -0.36080528	     -0.14789470	     -0.17195077	      0.36330647
      0.91570694	     -0.36160934	     -0.14816549	     -0.17234316	      0.36388564
      0.91593174	     -0.36241788	     -0.14843786	     -0.17273797	      0.36446547
      0.91615655	     -0.36323095	     -0.14871184	     -0.17313524	      0.36504594
      0.91638136	     -0.36404858	     -0.14898744	     -0.17353498	      0.36562707
      0.91660616	     -0.36487082	     -0.14926468	     -0.17393722	      0.36620886
      0.91683097	     -0.36569770	     -0.14954356	     -0.17434199	      0.36679131
      0.91705578	     -0.36652928	     -0.14982411	     -0.17474932	      0.36737441
      0.91728058	     -0.36736559	     -0.15010635	     -0.17515925	      0.36795817
      0.91750539	     -0.36820667	     -0.15039028	     -0.17557184	      0.36854259
      0.91773019	     -0.36905258	     -0.15067593	     -0.17598713	      0.36912767
      0.91795500	     -0.36990336	     -0.15096331	     -0.17640519	      0.36971341
      0.91817981	     -0.37075905	     -0.15125244	     -0.17682607	      0.37029981
      0.91840461	     -0.37161969	     -0.15154334	     -0.17724985	      0.37088687
      0.91862942	     -0.37248534	     -0.15183601	     -0.17767663	      0.37147459
      0.91885423	     -0.37335605	     -0.15213049	     -0.17810647	      0.37206297
      0.91907903	     -0.37423185	     -0.15242678	     -0.17853949	      0.37265202
      0.91930384	     -0.37511280	     -0.15272491	     -0.17897579	      0.37324172
      0.91952865	     -0.37599896	     -0.15302489	     -0.17941548	      0.37383209
      0.91975345	     -0.37689035	     -0.15332674	     -0.17985869	      0.37442311
      0.91997826	     -0.37778705	     -0.15363048	     -0.18030554	      0.37501480
      0.92020307	     -0.37868909	     -0.15393614	     -0.18075618	      0.37560714
      0.92042787	     -0.37959654	     -0.15424372	     -0.18121076	      0.37620014
      0.92065268	     -0.38050944	     -0.15455325	     -0.18166942	      0.37679381
      0.92087749	     -0.38142784	     -0.15486474	     -0.18213234	      0.37738813
      0.92110229	     -0.38235180	     -0.15517823	     -0.18259967	      0.37798310
      0.92132710	     -0.38328138	     -0.15549372	     -0.18307159	      0.37857874
      0.92155191	     -0.38421663	     -0.15581124	     -0.18354829	      0.37917502
      0.92177671	     -0.38515759	     -0.15613080	     -0.18402994	      0.37977196
      0.92200152	     -0.38610434	     -0.15645244	     -0.18451674	      0.38036956
      0.92222633	     -0.38705693	     -0.15677617	     -0.18500888	      0.38096780
      0.92245113	     -0.38801541	     -0.15710202	     -0.18550654	      0.38156669
      0.92267594	     -0.38897985	     -0.15743000	     -0.18600994	      0.38216623
      0.92290074	     -0.38995030	     -0.15776013	     -0.18651926	      0.38276642
      0.92312555	     -0.39092682	     -0.15809245	     -0.18703470	      0.38336725
      0.92335036	     -0.39190948	     -0.15842697	     -0.18755646	      0.38396872
      0.92357516	     -0.39289833	     -0.15876372	     -0.18808473	      0.38457083
      0.92377745	     -0.39379345	     -0.15906865	     -0.18856579	      0.38511316
      0.92397973	     -0.39469368	     -0.15937542	     -0.18905241	      0.38565599
      0.92418201	     -0.39559907	     -0.15968405	     -0.18954473	      0.38619935
      0.92438429	     -0.39650966	     -0.15999455	     -0.19004289	      0.38674321
      0.92458657	     -0.39742551	     -0.16030695	     -0.19054700	      0.38728758
      0.92478885	     -0.39834666	     -0.16062126	     -0.19105720	      0.38783246
      0.92499113	     -0.39927316	     -0.16093750	     -0.19157360	      0.38837784
      0.92519341	     -0.40020506	     -0.16125570	     -0.19209633	      0.38892372
      0.92539569	     -0.40114241	     -0.16157586	     -0.19262549	      0.38947011
      0.92559797	     -0.40208526	     -0.16189801	     -0.19316120	      0.39001699
      0.92580025	     -0.40303366	     -0.16222218	     -0.19370356	      0.39056436
      0.92600253	     -0.40398767	     -0.16254837	     -0.19425261	      0.39111223
      0.92620482	     -0.40494733	     -0.16287661	     -0.19480829	      0.39166060
      0.92640710	     -0.40591269	     -0.16320693	     -0.19537052	      0.39220944
      0.92660938	     -0.40688382	     -0.16353934	     -0.19593924	      0.39275878
      0.92681166	     -0.40786077	     -0.16387386	     -0.19651438	      0.39330860
      0.92701394	     -0.40884358	     -0.16421051	     -0.19709586	      0.39385889
      0.92721622	     -0.40983232	     -0.16454933	     -0.19768360	      0.39440967
      0.92741850	     -0.41082704	     -0.16489033	     -0.19827753	      0.39496092
      0.92762078	     -0.41182780	     -0.16523352	     -0.19887759	      0.39551264
      0.92782306	     -0.41283466	     -0.16557895	     -0.19948368	      0.39606483
      0.92802534	     -0.41384767	     -0.16592662	     -0.20009574	      0.39661749
      0.92822762	     -0.41486689	     -0.16627657	     -0.20071368	      0.39717061
      0.92842991	     -0.41589239	     -0.16662882	     -0.20133743	      0.39772419
      0.92863219	     -0.41692422	     -0.16698339	     -0.20196690	      0.39827824
      0.92883447	     -0.41796244	     -0.16734031	     -0.20260200	      0.39883274
      0.92903675	     -0.41900712	     -0.16769960	     -0.20324266	      0.39938769
      0.92923903	     -0.42005832	     -0.16806129	     -0.20388878	      0.39994310
      0.92944131	     -0.42111610	     -0.16842541	     -0.20454028	      0.40049895
      0.92964359	     -0.42218053	     -0.16879198	     -0.20519707	      0.40105525
      0.92984587	     -0.42325168	     -0.16916103	     -0.20585905	      0.40161200
      0.93004815	     -0.42432960	     -0.16953258	     -0.20652614	      0.40216918
      0.93025043	     -0.42541436	     -0.16990668	     -0.20719824	      0.40272681
      0.93045271	     -0.42650604	     -0.17028333	     -0.20787525	      0.40328488
      0.93065499	     -0.42760471	     -0.17066258	     -0.20855709	      0.40384338
      0.93085728	     -0.42871042	     -0.17104446	     -0.20924365	      0.40440232
      0.93105956	     -0.42982325	     -0.17142899	     -0.20993485	      0.40496169
      0.93126184	     -0.43094328	     -0.17181620	     -0.21063059	      0.40552149
      0.93146412	     -0.43207057	     -0.17220613	     -0.21133077	      0.40608173
      0.93166640	     -0.43320520	     -0.17259881	     -0.21203532	      0.40664239
      0.93186868	     -0.43434724	     -0.17299426	     -0.21274413	      0.40720348
      0.93207096	     -0.43549677	     -0.17339254	     -0.21345714	      0.40776500
      0.93227324	     -0.43665387	     -0.17379366	     -0.21417425	      0.40832695
      0.93247552	     -0.43781860	     -0.17419766	     -0.21489539	      0.40888933
      0.93267780	     -0.43899105	     -0.17460458	     -0.21562049	      0.40945214
      0.93288008	     -0.44017130	     -0.17501445	     -0.21634949	      0.41001538
      0.93308237	     -0.44135943	     -0.17542732	     -0.21708233	      0.41057905
      0.93328465	     -0.44255552	     -0.17584321	     -0.21781897	      0.41114315
      0.93348693	     -0.44375965	     -0.17626217	     -0.21855936	      0.41170768
      0.93368921	     -0.44497191	     -0.17668424	     -0.21930347	      0.41227114
      0.93389149	     -0.44619237	     -0.17710944	     -0.22005129	      0.41282923
      0.93409377	     -0.44742113	     -0.17753784	     -0.22080280	      0.41338205
      0.93429605	     -0.44865828	     -0.17796946	     -0.22155802	      0.41393001
      0.93449833	     -0.44990390	     -0.17840435	     -0.22231696	      0.41447345
      0.93470061	     -0.45115809	     -0.17884256	     -0.22307964	      0.41501272
      0.93488209	     -0.45229064	     -0.17923856	     -0.22376710	      0.41549323
      0.93506357	     -0.45343023	     -0.17963729	     -0.22445765	      0.41597085
      0.93524504	     -0.45457692	     -0.18003879	     -0.22515134	      0.41644577
      0.93542652	     -0.45573078	     -0.18044309	     -0.22584823	      0.41691817
      0.93560800	     -0.45689188	     -0.18085023	     -0.22654837	      0.41738824
      0.93578947	     -0.45806028	     -0.18126025	     -0.22725184	      0.41785613
      0.93597095	     -0.45923606	     -0.18167317	     -0.22795873	      0.41832201
      0.93615243	     -0.46041929	     -0.18208905	     -0.22866913	      0.41878602
      0.93633391	     -0.46161004	     -0.18250791	     -0.22938313	      0.41924829
      0.93651538	     -0.46280839	     -0.18292980	     -0.23010084	      0.41970896
      0.93669686	     -0.46401441	     -0.18335475	     -0.23082239	      0.42016816
      0.93687834	     -0.46522817	     -0.18378281	     -0.23154788	      0.42062599
      0.93705981	     -0.46644976	     -0.18421401	     -0.23227745	      0.42108257
      0.93724129	     -0.46767924	     -0.18464841	     -0.23301124	      0.42153802
      0.93742277	     -0.46891671	     -0.18508604	     -0.23374938	      0.42199242
      0.93760425	     -0.47016223	     -0.18552695	     -0.23449202	      0.42244587
      0.93778572	     -0.47141589	     -0.18597119	     -0.23523931	      0.42289848
      0.93796720	     -0.47267778	     -0.18641880	     -0.23599140	      0.42335034
      0.93814868	     -0.47394797	     -0.18686984	     -0.23674846	      0.42380152
      0.93833015	     -0.47522654	     -0.18732435	     -0.23751065	      0.42425212
      0.93851163	     -0.47651360	     -0.18778238	     -0.23827812	      0.42470222
      0.93869311	     -0.47780921	     -0.18824399	     -0.23905106	      0.42515191
      0.93887459	     -0.47911348	     -0.18870923	     -0.23982961	      0.42560126
      0.93905606	     -0.48042649	     -0.18917816	     -0.24061397	      0.42605036
      0.93923754	     -0.48174833	     -0.18965083	     -0.24140429	      0.42649928
      0.93941902	     -0.48307910	     -0.19012731	     -0.24220074	      0.42694811
      0.93960049	     -0.48441888	     -0.19060765	     -0.24300350	      0.42739693
      0.93978197	     -0.48576779	     -0.19109192	     -0.24381272	      0.42784582
      0.93996345	     -0.48712591	     -0.19158018	     -0.24462859	      0.42829486
      0.94014493	     -0.48849334	     -0.19207250	     -0.24545126	      0.42874415
      0.94030818	     -0.48973155	     -0.19251892	     -0.24619729	      0.42914860
      0.94047144	     -0.49097746	     -0.19296874	     -0.24694907	      0.42955339
      0.94063470	     -0.49223115	     -0.19342201	     -0.24770672	      0.42995858
      0.94079796	     -0.49349269	     -0.19387878	     -0.24847034	      0.43036424
      0.94096122	     -0.49476216	     -0.19433910	     -0.24924004	      0.43077043
      0.94112448	     -0.49603965	     -0.19480305	     -0.25001593	      0.43117725
      0.94128774	     -0.49732524	     -0.19527067	     -0.25079810	      0.43158475
      0.94145100	     -0.49861902	     -0.19574203	     -0.25158666	      0.43199304
      0.94161426	     -0.49992107	     -0.19621719	     -0.25238170	      0.43240218
      0.94177752	     -0.50123149	     -0.19669623	     -0.25318331	      0.43281228
      0.94194078	     -0.50255036	     -0.19717921	     -0.25399157	      0.43322342
      0.94210404	     -0.50387778	     -0.19766620	     -0.25480657	      0.43363571
      0.94226730	     -0.50521385	     -0.19815727	     -0.25562838	      0.43404925
      0.94243056	     -0.50655867	     -0.19865251	     -0.25645708	      0.43446415
      0.94259382	     -0.50791233	     -0.19915199	     -0.25729272	      0.43488053
      0.94275708	     -0.50927494	     -0.19965579	     -0.25813538	      0.43529851
      0.94292034	     -0.51064662	     -0.20016400	     -0.25898509	      0.43571821
      0.94308360	     -0.51202746	     -0.20067670	     -0.25984192	      0.43613978
      0.94324686	     -0.51341759	     -0.20119400	     -0.26070588	      0.43656335
      0.94341012	     -0.51481713	     -0.20171597	     -0.26157703	      0.43698909
      0.94355596	     -0.51607536	     -0.20218628	     -0.26236130	      0.43737134
      0.94370179	     -0.51734128	     -0.20266048	     -0.26315132	      0.43775557
      0.94384763	     -0.51861498	     -0.20313864	     -0.26394710	      0.43814190
      0.94399347	     -0.51989656	     -0.20362085	     -0.26474864	      0.43853046
      0.94413930	     -0.52118611	     -0.20410717	     -0.26555592	      0.43892139
      0.94428514	     -0.52248374	     -0.20459770	     -0.26636894	      0.43931483
      0.94443098	     -0.52378955	     -0.20509252	     -0.26718766	      0.43971095
      0.94457682	     -0.52510365	     -0.20559173	     -0.26801205	      0.44010990
      0.94472265	     -0.52642614	     -0.20609541	     -0.26884208	      0.44051184
      0.94486849	     -0.52775715	     -0.20660366	     -0.26967767	      0.44091696
      0.94501433	     -0.52909679	     -0.20711658	     -0.27051879	      0.44132545
      0.94516016	     -0.53044518	     -0.20763427	     -0.27136533	      0.44173748
      0.94530600	     -0.53180245	     -0.20815684	     -0.27221723	      0.44215327
      0.94545184	     -0.53316874	     -0.20868441	     -0.27307438	      0.44257303
      0.94559767	     -0.53454418	     -0.20921708	     -0.27393666	      0.44299698
      0.94574351	     -0.53592892	     -0.20975497	     -0.27480394	      0.44342534
      0.94587386	     -0.53717455	     -0.21024025	     -0.27558321	      0.44381213
      0.94600420	     -0.53842783	     -0.21072990	     -0.27636624	      0.44420283
      0.94613455	     -0.53968887	     -0.21122400	     -0.27715288	      0.44459760
      0.94626490	     -0.54095779	     -0.21172266	     -0.27794299	      0.44499665
      0.94639524	     -0.54223470	     -0.21222597	     -0.27873641	      0.44540017
      0.94652559	     -0.54351973	     -0.21273403	     -0.27953295	      0.44580837
      0.94665594	     -0.54481301	     -0.21324696	     -0.28033242	      0.44622145
      0.94678628	     -0.54611467	     -0.21376486	     -0.28113458	      0.44663963
      0.94691663	     -0.54742485	     -0.21428784	     -0.28193919	      0.44706314
      0.94704698	     -0.54874368	     -0.21481603	     -0.28274597	      0.44749222
      0.94717732	     -0.55007132	     -0.21534953	     -0.28355463	      0.44792709
      0.94730767	     -0.55140792	     -0.21588848	     -0.28436483	      0.44836801
      0.94743802	     -0.55275363	     -0.21643301	     -0.28517620	      0.44881523
      0.94756836	     -0.55410862	     -0.21698323	     -0.28598833	      0.44926901
      0.94769871	     -0.55547306	     -0.21753929	     -0.28680077	      0.44972961
      0.94782905	     -0.55684712	     -0.21810132	     -0.28761300	      0.45019731
      0.94794564	     -0.55808439	     -0.21860919	     -0.28833885	      0.45062187
      0.94806222	     -0.55932964	     -0.21912206	     -0.28906364	      0.45105254
      0.94817880	     -0.56058301	     -0.21964004	     -0.28978689	      0.45148953
      0.94829539	     -0.56184463	     -0.22016323	     -0.29050806	      0.45193306
      0.94841197	     -0.56311467	     -0.22069175	     -0.29122655	      0.45238333
      0.94852856	     -0.56439326	     -0.22122572	     -0.29194169	      0.45284058
      0.94864514	     -0.56568057	     -0.22176525	     -0.29265276	      0.45330504
      0.94876172	     -0.56697677	     -0.22231046	     -0.29335893	      0.45377693
      0.94887831	     -0.56828202	     -0.22286149	     -0.29405929	      0.45425649
      0.94899489	     -0.56959649	     -0.22341845	     -0.29475282	      0.45474396
      0.94911147	     -0.57092038	     -0.22398148	     -0.29543840	      0.45523959
      0.94922806	     -0.57225388	     -0.22455071	     -0.29611475	      0.45574362
      0.94934464	     -0.57359716	     -0.22512627	     -0.29678044	      0.45625630
      0.94946122	     -0.57495045	     -0.22570832	     -0.29743386	      0.45677790
      0.94957781	     -0.57631394	     -0.22629698	     -0.29807319	      0.45730867
      0.94969439	     -0.57768786	     -0.22689241	     -0.29869639	      0.45784889
      0.94981097	     -0.57907244	     -0.22749476	     -0.29930114	      0.45839881
      0.94992756	     -0.58046790	     -0.22810418	     -0.29988481	      0.45895871
      0.95004414	     -0.58187449	     -0.22872082	     -0.30044441	      0.45952888
      0.95016072	     -0.58329247	     -0.22934485	     -0.30097656	      0.46010959
      0.95024780	     -0.58435922	     -0.22981589	     -0.30135386	      0.46055058
      0.95033488	     -0.58543279	     -0.23029131	     -0.30171194	      0.46099826
      0.95044326	     -0.58677883	     -0.23088931	     -0.30212783	      0.46156530
      0.95055165	     -0.58813596	     -0.23149440	     -0.30250669	      0.46214353
      0.95066003	     -0.58950444	     -0.23210673	     -0.30284381	      0.46273322
      0.95076842	     -0.59088450	     -0.23272646	     -0.30313398	      0.46333460
      0.95087681	     -0.59227641	     -0.23335374	     -0.30337146	      0.46394793
      0.95098519	     -0.59368042	     -0.23398874	     -0.30355004	      0.46457344
      0.95109358	     -0.59509682	     -0.23463160	     -0.30366311	      0.46521137
      0.95120196	     -0.59652587	     -0.23528250	     -0.30370381	      0.46586196
      0.95131035	     -0.59796788	     -0.23594160	     -0.30366532	      0.46652544
      0.95141874	     -0.59942314	     -0.23660906	     -0.30354121	      0.46720205
      0.95152712	     -0.60089196	     -0.23728506	     -0.30332605	      0.46789205
      0.95163551	     -0.60237466	     -0.23796978	     -0.30301598	      0.46859566
      0.95174389	     -0.60387158	     -0.23866338	     -0.30260960	      0.46931315
      0.95185228	     -0.60538306	     -0.23936605	     -0.30210866	      0.47004474
      0.95196066	     -0.60690946	     -0.24007798	     -0.30151870	      0.47079070
      0.95206905	     -0.60845115	     -0.24079934	     -0.30084931	      0.47155128
      0.95217744	     -0.61000850	     -0.24153034	     -0.30011400	      0.47232672
      0.95228582	     -0.61158191	     -0.24227116	     -0.29932946	      0.47311730
      0.95239421	     -0.61317179	     -0.24302201	     -0.29851451	      0.47392326
      0.95250259	     -0.61477856	     -0.24378308	     -0.29768792	      0.47474489
      0.95261098	     -0.61640265	     -0.24455458	     -0.29685750	      0.47558245
      0.95271936	     -0.61804451	     -0.24533673	     -0.29602337	      0.47643621
      0.95282775	     -0.61970461	     -0.24612974	     -0.29518551	      0.47730647
      0.95293614	     -0.62138342	     -0.24693383	     -0.29434390	      0.47819352
      0.95304452	     -0.62308144	     -0.24774922	     -0.29349849	      0.47909765
      0.95315291	     -0.62479919	     -0.24857616	     -0.29264928	      0.48001917
      0.95326129	     -0.62653719	     -0.24941486	     -0.29179624	      0.48095840
      0.95336968	     -0.62829599	     -0.25026559	     -0.29093934	      0.48191567
      0.95347807	     -0.63007615	     -0.25112858	     -0.29007856	      0.48289130
      0.95358645	     -0.63187826	     -0.25200409	     -0.28921387	      0.48388566
      0.95369484	     -0.63370292	     -0.25289239	     -0.28834524	      0.48489910
      0.95380322	     -0.63555074	     -0.25379374	     -0.28747266	      0.48593199
      0.95391161	     -0.63742238	     -0.25470842	     -0.28659609	      0.48698472
      0.95401999	     -0.63931850	     -0.25563673	     -0.28571551	      0.48805769
      0.95412838	     -0.64123977	     -0.25657894	     -0.28483090	      0.48915132
      0.95423677	     -0.64318692	     -0.25753536	     -0.28394223	      0.49026604
      0.95434515	     -0.64516066	     -0.25850630	     -0.28304947	      0.49140231
      0.95445354	     -0.64716175	     -0.25949209	     -0.28215261	      0.49256058
      0.95456192	     -0.64919099	     -0.26049306	     -0.28125162	      0.49374135
      0.95463114	     -0.65050187	     -0.26114034	     -0.28067408	      0.49450728
      0.95470035	     -0.65182451	     -0.26179392	     -0.28009485	      0.49528209
      0.95504642	     -0.65861132	     -0.26515521	     -0.27717293	      0.49926960
      0.95625245	     -0.68433338	     -0.27803065	     -0.26664537	      0.51388783
      0.95745848	     -0.71260754	     -0.29255713	     -0.25555943	      0.52801144
      0.95866452	     -0.74241945	     -0.30851613	     -0.24389122	      0.54007608
      0.96000372	     -0.77598427	     -0.32762640	     -0.23023780	      0.54979055
      0.96134292	     -0.80881891	     -0.34786226	     -0.21586088	      0.55475977
      0.96251120	     -0.83635104	     -0.36615275	     -0.20276601	      0.55482035
      0.96367948	     -0.86276006	     -0.38478345	     -0.18922581	      0.55073988
      0.96484775	     -0.88808822	     -0.40351515	     -0.17534855	      0.54249138
      0.96601603	     -0.91232111	     -0.42211620	     -0.16128817	      0.53010971
      0.96718430	     -0.93531110	     -0.44036747	     -0.14724436	      0.51367632
      0.96835258	     -0.95677092	     -0.45806743	     -0.13345406	      0.49334249
      0.96977663	     -0.98026409	     -0.47863910	     -0.11735750	      0.46360979
      0.96991904	     -0.98242076	     -0.48062571	     -0.11580680	      0.46035553
      0.96999024	     -0.98348451	     -0.48161385	     -0.11503608	      0.45870999
      0.97034625	     -0.98865188	     -0.48650171	     -0.11123062	      0.45030117
      0.97036554	     -0.98892446	     -0.48676402	     -0.11102677	      0.44983700
      0.97046200	     -0.99027560	     -0.48807154	     -0.11001129	      0.44750322
      0.97047200	     -0.99041454	     -0.48820671	     -0.10990637	      0.44726004
      0.97048200	     -0.99055327	     -0.48834181	     -0.10980152	      0.44701663
      0.97049200	     -0.99069177	     -0.48847683	     -0.10969674	      0.44677298
      0.97050200	     -0.99083005	     -0.48861178	     -0.10959202	      0.44652909
      0.97051200	     -0.99096806	     -0.48874663	     -0.10948738	      0.44628492
      0.97052200	     -0.99110573	     -0.48888137	     -0.10938280	      0.44604041
      0.97053200	     -0.99124295	     -0.48901595	     -0.10927829	      0.44579545
      0.97054200	     -0.99137957	     -0.48915032	     -0.10917385	      0.44554991
      0.97055200	     -0.99151537	     -0.48928440	     -0.10906948	      0.44530357
      0.97056200	     -0.99165006	     -0.48941807	     -0.10896518	      0.44505617
      0.97057200	     -0.99178327	     -0.48955122	     -0.10886095	      0.44480737
      0.97058200	     -0.99191457	     -0.48968367	     -0.10875679	      0.44455676
      0.97059200	     -0.99204342	     -0.48981523	     -0.10865270	      0.44430386
      0.97060200	     -0.99216919	     -0.48994567	     -0.10854867	      0.44404806
      0.97061200	     -0.99229114	     -0.49007472	     -0.10844472	      0.44378871
      0.97062200	     -0.99240845	     -0.49020207	     -0.10834083	      0.44352503
      0.97063445	     -0.99254658	     -0.49035776	     -0.10821157	      0.44318930
      0.97064445	     -0.99264983	     -0.49047997	     -0.10810784	      0.44291258
      0.97065445	     -0.99274495	     -0.49059920	     -0.10800418	      0.44262834
      0.97066445	     -0.99283063	     -0.49071497	     -0.10790060	      0.44233537
      0.97067445	     -0.99290546	     -0.49082676	     -0.10779708	      0.44203240
      0.97068445	     -0.99296790	     -0.49093400	     -0.10769364	      0.44171803
      0.97069445	     -0.99301632	     -0.49103608	     -0.10759026	      0.44139077
      0.97070445	     -0.99304901	     -0.49113238	     -0.10748695	      0.44104908
      0.97071445	     -0.99306414	     -0.49122221	     -0.10738372	      0.44069131
      0.97072445	     -0.99305984	     -0.49130489	     -0.10728056	      0.44031577
      0.97073445	     -0.99303415	     -0.49137969	     -0.10717746	      0.43992071
      0.97074445	     -0.99298506	     -0.49144586	     -0.10707444	      0.43950433
      0.97075445	     -0.99291053	     -0.49150265	     -0.10697149	      0.43906483
      0.97076445	     -0.99280850	     -0.49154930	     -0.10686862	      0.43860037
      0.97077445	     -0.99267689	     -0.49158504	     -0.10676581	      0.43810914
      0.97078445	     -0.99251366	     -0.49160911	     -0.10666307	      0.43758935
      0.97079445	     -0.99231677	     -0.49162076	     -0.10656041	      0.43703924
      0.97080445	     -0.99208426	     -0.49161926	     -0.10645782	      0.43645712
      0.97081664	     -0.99174993	     -0.49159864	     -0.10633287	      0.43570197
      0.97082883	     -0.99135657	     -0.49155625	     -0.10620803	      0.43489411
      0.97084346	     -0.99080208	     -0.49147502	     -0.10605830	      0.43385111
      0.97086106	     -0.99001007	     -0.49133122	     -0.10587842	      0.43248603
      0.97087866	     -0.98907493	     -0.49113471	     -0.10569877	      0.43099513
      0.97089420	     -0.98812573	     -0.49091580	     -0.10554031	      0.42957079
      0.97090974	     -0.98705809	     -0.49065336	     -0.10538201	      0.42804381
      0.97092528	     -0.98587048	     -0.49034689	     -0.10522390	      0.42641365
      0.97094083	     -0.98456242	     -0.48999626	     -0.10506596	      0.42468074
      0.97095637	     -0.98313450	     -0.48960173	     -0.10490820	      0.42284647
      0.97097191	     -0.98158826	     -0.48916392	     -0.10475061	      0.42091308
      0.97098745	     -0.97992618	     -0.48868375	     -0.10459320	      0.41888360
      0.97100299	     -0.97815154	     -0.48816244	     -0.10443597	      0.41676173
      0.97101853	     -0.97626835	     -0.48760146	     -0.10427892	      0.41455175
      0.97103408	     -0.97428119	     -0.48700246	     -0.10412205	      0.41225840
      0.97104962	     -0.97219517	     -0.48636726	     -0.10396536	      0.40988676
      0.97106516	     -0.97001574	     -0.48569779	     -0.10380884	      0.40744215
      0.97108070	     -0.96774862	     -0.48499606	     -0.10365251	      0.40493002
      0.97109624	     -0.96539969	     -0.48426411	     -0.10349635	      0.40235590
      0.97111178	     -0.96297492	     -0.48350401	     -0.10334038	      0.39972529
      0.97112732	     -0.96048025	     -0.48271778	     -0.10318459	      0.39704356
      0.97114287	     -0.95792154	     -0.48190743	     -0.10302898	      0.39431599
      0.97115841	     -0.95530452	     -0.48107489	     -0.10287355	      0.39154763
      0.97117395	     -0.95263472	     -0.48022203	     -0.10271830	      0.38874332
      0.97118949	     -0.94991747	     -0.47935062	     -0.10256323	      0.38590766
      0.97120503	     -0.94715782	     -0.47846235	     -0.10240835	      0.38304499
      0.97122057	     -0.94436056	     -0.47755881	     -0.10225365	      0.38015935
      0.97123612	     -0.94153020	     -0.47664149	     -0.10209913	      0.37725455
      0.97125166	     -0.93867096	     -0.47571179	     -0.10194480	      0.37433409
      0.97126720	     -0.93578677	     -0.47477100	     -0.10179065	      0.37140122
      0.97128274	     -0.93288128	     -0.47382031	     -0.10163668	      0.36845893
      0.97129828	     -0.92995784	     -0.47286085	     -0.10148290	      0.36550996
      0.97131382	     -0.92701955	     -0.47189361	     -0.10132931	      0.36255681
      0.97132936	     -0.92406925	     -0.47091954	     -0.10117590	      0.35960176
      0.97134491	     -0.92110954	     -0.46993949	     -0.10102267	      0.35664689
      0.97136378	     -0.91750671	     -0.46874265	     -0.10083688	      0.35306213
      0.97138265	     -0.91389728	     -0.46753941	     -0.10065136	      0.34948339
      0.97140152	     -0.91028463	     -0.46633089	     -0.10046612	      0.34591332
      0.97142039	     -0.90667173	     -0.46511811	     -0.10028116	      0.34235424
      0.97143926	     -0.90306121	     -0.46390196	     -0.10009647	      0.33880819
      0.97145813	     -0.89945536	     -0.46268322	     -0.09991206	      0.33527694
      0.97147700	     -0.89585619	     -0.46146261	     -0.09972792	      0.33176203
      0.97150035	     -0.89141405	     -0.45995041	     -0.09950044	      0.32743692
      0.97152370	     -0.88698761	     -0.45843729	     -0.09927339	      0.32314099
      0.97154705	     -0.88257920	     -0.45692413	     -0.09904676	      0.31887600
      0.97157040	     -0.87819072	     -0.45541169	     -0.09882056	      0.31464339
      0.97159868	     -0.87290490	     -0.45358187	     -0.09854719	      0.30956243
      0.97162696	     -0.86765278	     -0.45175498	     -0.09827445	      0.30453229
      0.97165524	     -0.86243599	     -0.44993180	     -0.09800234	      0.29955416
      0.97168352	     -0.85725569	     -0.44811299	     -0.09773087	      0.29462891
      0.97171795	     -0.85099888	     -0.44590518	     -0.09740120	      0.28870446
      0.97175239	     -0.84479816	     -0.44370540	     -0.09707248	      0.28285985
      0.97178682	     -0.83865382	     -0.44151426	     -0.09674471	      0.27709530
      0.97182125	     -0.83256572	     -0.43933224	     -0.09641789	      0.27141073
      0.97186361	     -0.82515245	     -0.43666091	     -0.09601713	      0.26452664
      0.97190597	     -0.81782226	     -0.43400445	     -0.09561781	      0.25776213
      0.97194833	     -0.81057338	     -0.43136327	     -0.09521995	      0.25111596
      0.97199069	     -0.80340378	     -0.42873763	     -0.09482355	      0.24458669
      0.97204442	     -0.79442034	     -0.42542992	     -0.09432285	      0.23647058
      0.97209815	     -0.78555603	     -0.42214780	     -0.09382451	      0.22853654
      0.97215188	     -0.77680594	     -0.41889141	     -0.09332853	      0.22078102
      0.97221744	     -0.76627630	     -0.41495280	     -0.09272654	      0.21155403
      0.97228300	     -0.75590078	     -0.41105265	     -0.09212809	      0.20258101
      0.97234856	     -0.74567118	     -0.40719088	     -0.09153320	      0.19385558
      0.97243274	     -0.73273895	     -0.40228870	     -0.09077464	      0.18300573
      0.97251692	     -0.72002080	     -0.39744925	     -0.09002199	      0.17254109
      0.97260110	     -0.70750502	     -0.39267210	     -0.08927527	      0.16244958
      0.97270905	     -0.69173567	     -0.38663581	     -0.08832630	      0.15003513
      0.97281701	     -0.67627225	     -0.38070006	     -0.08738715	      0.13819309
      0.97292497	     -0.66110969	     -0.37486363	     -0.08645784	      0.12690279
      0.97303293	     -0.64624935	     -0.36912528	     -0.08553839	      0.11614550
      0.97316462	     -0.62853946	     -0.36225583	     -0.08443010	      0.10372004
      0.97329632	     -0.61130558	     -0.35552792	     -0.08333653	      0.09203695
      0.97342802	     -0.59456587	     -0.34893905	     -0.08225767	      0.08107498
      0.97355972	     -0.57833566	     -0.34248664	     -0.08119353	      0.07081774
      0.97372644	     -0.55853552	     -0.33451023	     -0.07986750	      0.05882530
      0.97389316	     -0.53957322	     -0.32674304	     -0.07856495	      0.04792325
      0.97411526	     -0.51559691	     -0.31671170	     -0.07686606	      0.03504153
      0.97429836	     -0.49690072	     -0.30870490	     -0.07549648	      0.02572513
      0.97448146	     -0.47912776	     -0.30092849	     -0.07415472	      0.01740072
      0.97466456	     -0.46220067	     -0.29337553	     -0.07284057	      0.00984313
      0.97484766	     -0.44602369	     -0.28603917	     -0.07155375	      0.00285034
      0.97503076	     -0.43051094	     -0.27891266	     -0.07029398	     -0.00371352
      0.97528524	     -0.40991812	     -0.26934395	     -0.06858741	     -0.01222860
      0.97547118	     -0.39550500	     -0.26259059	     -0.06737260	     -0.01803816
      0.97565712	     -0.38157977	     -0.25603090	     -0.06618450	     -0.02352397
      0.97584307	     -0.36811691	     -0.24965842	     -0.06502269	     -0.02870339
      0.97602901	     -0.35510306	     -0.24346680	     -0.06388676	     -0.03359025
      0.97621495	     -0.34253352	     -0.23744987	     -0.06277627	     -0.03819524
      0.97640090	     -0.33040864	     -0.23160162	     -0.06169078	     -0.04252664
      0.97658684	     -0.31873069	     -0.22591618	     -0.06062982	     -0.04659095
      0.97677278	     -0.30750153	     -0.22038784	     -0.05959294	     -0.05039352
      0.97695872	     -0.29672114	     -0.21501109	     -0.05857965	     -0.05393914
      0.97714467	     -0.28638690	     -0.20978056	     -0.05758948	     -0.05723241
      0.97736849	     -0.27453134	     -0.20367115	     -0.05642759	     -0.06086862
      0.97759231	     -0.26329954	     -0.19775741	     -0.05529765	     -0.06415524
      0.97791408	     -0.24820519	     -0.18958165	     -0.05372744	     -0.06828859
      0.97815870	     -0.23752307	     -0.18361118	     -0.05257524	     -0.07098329
      0.97840332	     -0.22748753	     -0.17784154	     -0.05145764	     -0.07331135
      0.97864793	     -0.21806220	     -0.17226375	     -0.05037357	     -0.07529321
      0.97886701	     -0.21010845	     -0.16742422	     -0.04943025	     -0.07679297
      0.97908610	     -0.20258814	     -0.16272628	     -0.04851222	     -0.07805124
      0.97930518	     -0.19547543	     -0.15816469	     -0.04761873	     -0.07908737
      0.97952426	     -0.18874530	     -0.15373457	     -0.04674905	     -0.07992196
      0.97974334	     -0.18237373	     -0.14943136	     -0.04590249	     -0.08057661
      0.97996242	     -0.17633783	     -0.14525081	     -0.04507834	     -0.08107366
      0.98018150	     -0.17061593	     -0.14118896	     -0.04427592	     -0.08143582
      0.98027731	     -0.16820718	     -0.13944907	     -0.04393168	     -0.08155761
      0.98036868	     -0.16596064	     -0.13780987	     -0.04360708	     -0.08165550
      0.98046005	     -0.16376227	     -0.13619014	     -0.04328604	     -0.08173719
      0.98053774	     -0.16192996	     -0.13482808	     -0.04301585	     -0.08179510
      0.98061543	     -0.16013062	     -0.13347974	     -0.04274818	     -0.08184342
      0.98068200	     -0.15861425	     -0.13233506	     -0.04252079	     -0.08187789
      0.98074858	     -0.15712092	     -0.13120024	     -0.04229520	     -0.08190660
      0.98081515	     -0.15565012	     -0.13007516	     -0.04207140	     -0.08193010
      0.98087507	     -0.15434532	     -0.12907092	     -0.04187153	     -0.08194726
      0.98093498	     -0.15305793	     -0.12807442	     -0.04167307	     -0.08196106
      0.98099489	     -0.15178758	     -0.12708559	     -0.04147604	     -0.08197189
      0.98105481	     -0.15053389	     -0.12610436	     -0.04128040	     -0.08198012
      0.98111472	     -0.14929648	     -0.12513065	     -0.04108616	     -0.08198614
      0.98117463	     -0.14807497	     -0.12416439	     -0.04089330	     -0.08199030
      0.98122848	     -0.14699040	     -0.12330228	     -0.04072113	     -0.08199274
      0.98128233	     -0.14591810	     -0.12244609	     -0.04055006	     -0.08199422
      0.98133618	     -0.14485781	     -0.12159577	     -0.04038007	     -0.08199498
      0.98139002	     -0.14380926	     -0.12075127	     -0.04021117	     -0.08199526
      0.98144387	     -0.14277218	     -0.11991255	     -0.04004333	     -0.08199527
      0.98149772	     -0.14174633	     -0.11907957	     -0.03987656	     -0.08199523
      0.98155156	     -0.14073144	     -0.11825227	     -0.03971084	     -0.08199519
      0.98160541	     -0.13972726	     -0.11743064	     -0.03954617	     -0.08199514
      0.98165926	     -0.13873354	     -0.11661461	     -0.03938254	     -0.08199510
      0.98171310	     -0.13775004	     -0.11580417	     -0.03921994	     -0.08199506
      0.98176695	     -0.13677652	     -0.11499926	     -0.03905835	     -0.08199502
      0.98182080	     -0.13581273	     -0.11419987	     -0.03889779	     -0.08199497
      0.98187465	     -0.13485844	     -0.11340594	     -0.03873823	     -0.08199493
      0.98192849	     -0.13391342	     -0.11261747	     -0.03857966	     -0.08199489
      0.98198234	     -0.13297745	     -0.11183441	     -0.03842209	     -0.08199484
      0.98203619	     -0.13205031	     -0.11105675	     -0.03826551	     -0.08199480
      0.98209003	     -0.13113177	     -0.11028445	     -0.03810989	     -0.08199475
      0.98214388	     -0.13022162	     -0.10951749	     -0.03795525	     -0.08199471
      0.98219773	     -0.12931966	     -0.10875586	     -0.03780157	     -0.08199466
      0.98225157	     -0.12842568	     -0.10799953	     -0.03764884	     -0.08199462
      0.98230542	     -0.12753948	     -0.10724850	     -0.03749705	     -0.08199457
      0.98235927	     -0.12666088	     -0.10650273	     -0.03734621	     -0.08199453
      0.98241312	     -0.12578967	     -0.10576223	     -0.03719630	     -0.08199448
      0.98246696	     -0.12492569	     -0.10502698	     -0.03704731	     -0.08199444
      0.98252081	     -0.12406875	     -0.10429696	     -0.03689924	     -0.08199439
      0.98257466	     -0.12321867	     -0.10357218	     -0.03675208	     -0.08199434
      0.98262850	     -0.12237530	     -0.10285263	     -0.03660582	     -0.08199430
      0.98268235	     -0.12153847	     -0.10213830	     -0.03646046	     -0.08199425
      0.98273620	     -0.12070802	     -0.10142920	     -0.03631598	     -0.08199420
      0.98279004	     -0.11988380	     -0.10072531	     -0.03617239	     -0.08199415
      0.98284389	     -0.11906568	     -0.10002665	     -0.03602968	     -0.08199411
      0.98289774	     -0.11825351	     -0.09933321	     -0.03588783	     -0.08199406
      0.98295159	     -0.11744716	     -0.09864500	     -0.03574685	     -0.08199401
      0.98300543	     -0.11664650	     -0.09796202	     -0.03560673	     -0.08199396
      0.98305928	     -0.11585141	     -0.09728428	     -0.03546745	     -0.08199391
      0.98311313	     -0.11506177	     -0.09661179	     -0.03532901	     -0.08199386
      0.98316697	     -0.11427748	     -0.09594456	     -0.03519142	     -0.08199381
      0.98322082	     -0.11349843	     -0.09528259	     -0.03505465	     -0.08199377
      0.98327467	     -0.11272453	     -0.09462590	     -0.03491870	     -0.08199372
      0.98332851	     -0.11195568	     -0.09397450	     -0.03478358	     -0.08199367
      0.98338236	     -0.11119179	     -0.09332840	     -0.03464926	     -0.08199362
      0.98343621	     -0.11043279	     -0.09268761	     -0.03451575	     -0.08199356
      0.98349006	     -0.10967859	     -0.09205215	     -0.03438304	     -0.08199351
      0.98354390	     -0.10892913	     -0.09142203	     -0.03425112	     -0.08199346
      0.98359775	     -0.10818435	     -0.09079726	     -0.03411999	     -0.08199341
      0.98365160	     -0.10744418	     -0.09017787	     -0.03398964	     -0.08199336
      0.98370544	     -0.10670858	     -0.08956385	     -0.03386006	     -0.08199331
      0.98377119	     -0.10581657	     -0.08882150	     -0.03370290	     -0.08199324
      0.98383693	     -0.10493121	     -0.08808723	     -0.03354688	     -0.08199318
      0.98390267	     -0.10405243	     -0.08736105	     -0.03339198	     -0.08199312
      0.98396841	     -0.10318017	     -0.08664299	     -0.03323820	     -0.08199305
      0.98405218	     -0.10207808	     -0.08573983	     -0.03304385	     -0.08199297
      0.98413595	     -0.10098642	     -0.08484993	     -0.03285127	     -0.08199288
      0.98422011	     -0.09990018	     -0.08396934	     -0.03265957	     -0.08199280
      0.98430426	     -0.09882436	     -0.08310221	     -0.03246961	     -0.08199271
      0.98437645	     -0.09790984	     -0.08236915	     -0.03230806	     -0.08199264
      0.98444864	     -0.09700297	     -0.08164604	     -0.03214775	     -0.08199256
      0.98452082	     -0.09610377	     -0.08093287	     -0.03198870	     -0.08199249
      0.98458438	     -0.09531842	     -0.08031320	     -0.03184968	     -0.08199242
      0.98464794	     -0.09453903	     -0.07970125	     -0.03171160	     -0.08199236
      0.98471149	     -0.09376562	     -0.07909702	     -0.03157447	     -0.08199229
      0.98477505	     -0.09299823	     -0.07850050	     -0.03143827	     -0.08199222
      0.98483861	     -0.09223687	     -0.07791169	     -0.03130299	     -0.08199215
      0.98490216	     -0.09148158	     -0.07733056	     -0.03116862	     -0.08199208
      0.98495920	     -0.09080896	     -0.07681557	     -0.03104881	     -0.08199202
      0.98501624	     -0.09014126	     -0.07630676	     -0.03092973	     -0.08199196
      0.98507327	     -0.08947852	     -0.07580408	     -0.03081136	     -0.08199190
      0.98513031	     -0.08882075	     -0.07530754	     -0.03069371	     -0.08199183
      0.98518734	     -0.08816799	     -0.07481711	     -0.03057677	     -0.08199177
      0.98524438	     -0.08752026	     -0.07433276	     -0.03046052	     -0.08199171
      0.98530142	     -0.08687757	     -0.07385448	     -0.03034498	     -0.08199164
      0.98535845	     -0.08623997	     -0.07338224	     -0.03023012	     -0.08199158
      0.98541549	     -0.08560746	     -0.07291601	     -0.03011596	     -0.08199152
      0.98547253	     -0.08498008	     -0.07245577	     -0.03000247	     -0.08199145
      0.98552956	     -0.08435785	     -0.07200149	     -0.02988966	     -0.08199139
      0.98558660	     -0.08374078	     -0.07155313	     -0.02977752	     -0.08199132
      0.98564364	     -0.08312891	     -0.07111065	     -0.02966604	     -0.08199125
      0.98570067	     -0.08252225	     -0.07067404	     -0.02955522	     -0.08199119
      0.98575771	     -0.08192082	     -0.07024324	     -0.02944506	     -0.08199112
      0.98581475	     -0.08132464	     -0.06981822	     -0.02933555	     -0.08199105
      0.98587178	     -0.08073372	     -0.06939894	     -0.02922668	     -0.08199099
      0.98592882	     -0.08014808	     -0.06898536	     -0.02911845	     -0.08199092
      0.98598586	     -0.07956773	     -0.06857744	     -0.02901086	     -0.08199085
      0.98604289	     -0.07899269	     -0.06817513	     -0.02890390	     -0.08199078
      0.98609993	     -0.07842295	     -0.06777839	     -0.02879756	     -0.08199072
      0.98615697	     -0.07785854	     -0.06738716	     -0.02869185	     -0.08199065
      0.98621400	     -0.07729945	     -0.06700141	     -0.02858675	     -0.08199058
      0.98627104	     -0.07674570	     -0.06662108	     -0.02848226	     -0.08199051
      0.98632808	     -0.07619728	     -0.06624612	     -0.02837837	     -0.08199044
      0.98638511	     -0.07565419	     -0.06587649	     -0.02827509	     -0.08199037
      0.98644215	     -0.07511643	     -0.06551212	     -0.02817241	     -0.08199030
      0.98649919	     -0.07458400	     -0.06515297	     -0.02807032	     -0.08199022
      0.98655622	     -0.07405689	     -0.06479898	     -0.02796882	     -0.08199015
      0.98661326	     -0.07353510	     -0.06445010	     -0.02786790	     -0.08199008
      0.98667030	     -0.07301861	     -0.06410627	     -0.02776756	     -0.08199001
      0.98672733	     -0.07250741	     -0.06376744	     -0.02766780	     -0.08198994
      0.98678437	     -0.07200150	     -0.06343354	     -0.02756860	     -0.08198986
      0.98684141	     -0.07150085	     -0.06310452	     -0.02746998	     -0.08198979
      0.98689844	     -0.07100545	     -0.06278032	     -0.02737191	     -0.08198972
      0.98695548	     -0.07051528	     -0.06246089	     -0.02727441	     -0.08198964
      0.98701252	     -0.07003031	     -0.06214616	     -0.02717746	     -0.08198957
      0.98706955	     -0.06955054	     -0.06183608	     -0.02708105	     -0.08198949
      0.98712659	     -0.06907592	     -0.06153058	     -0.02698520	     -0.08198942
      0.98718362	     -0.06860644	     -0.06122961	     -0.02688988	     -0.08198934
      0.98724066	     -0.06814207	     -0.06093310	     -0.02679511	     -0.08198927
      0.98729770	     -0.06768278	     -0.06064099	     -0.02670087	     -0.08198919
      0.98735473	     -0.06722853	     -0.06035323	     -0.02660715	     -0.08198911
      0.98741177	     -0.06677931	     -0.06006975	     -0.02651397	     -0.08198904
      0.98746881	     -0.06633506	     -0.05979050	     -0.02642130	     -0.08198896
      0.98752584	     -0.06589577	     -0.05951540	     -0.02632915	     -0.08198888
      0.98758288	     -0.06546139	     -0.05924441	     -0.02623752	     -0.08198880
      0.98763992	     -0.06503188	     -0.05897745	     -0.02614640	     -0.08198872
      0.98769695	     -0.06460720	     -0.05871448	     -0.02605578	     -0.08198864
      0.98775399	     -0.06418733	     -0.05845543	     -0.02596567	     -0.08198856
      0.98781103	     -0.06377221	     -0.05820023	     -0.02587606	     -0.08198848
      0.98786806	     -0.06336180	     -0.05794883	     -0.02578694	     -0.08198840
      0.98792510	     -0.06295606	     -0.05770118	     -0.02569832	     -0.08198832
      0.98798214	     -0.06255495	     -0.05745720	     -0.02561018	     -0.08198824
      0.98803917	     -0.06215842	     -0.05721684	     -0.02552253	     -0.08198816
      0.98809621	     -0.06176642	     -0.05698005	     -0.02543536	     -0.08198808
      0.98815325	     -0.06137892	     -0.05674676	     -0.02534867	     -0.08198799
      0.98821028	     -0.06099586	     -0.05651691	     -0.02526245	     -0.08198791
      0.98827878	     -0.06054163	     -0.05624535	     -0.02515954	     -0.08198781
      0.98834728	     -0.06009366	     -0.05597858	     -0.02505729	     -0.08198771
      0.98841577	     -0.05965186	     -0.05571650	     -0.02495571	     -0.08198761
      0.98848427	     -0.05921614	     -0.05545901	     -0.02485480	     -0.08198751
      0.98855277	     -0.05878642	     -0.05520601	     -0.02475454	     -0.08198741
      0.98862127	     -0.05836262	     -0.05495742	     -0.02465493	     -0.08198730
      0.98868976	     -0.05794463	     -0.05471313	     -0.02455597	     -0.08198720
      0.98875826	     -0.05753239	     -0.05447305	     -0.02445765	     -0.08198709
      0.98882676	     -0.05712579	     -0.05423710	     -0.02435996	     -0.08198699
      0.98889526	     -0.05672475	     -0.05400518	     -0.02426290	     -0.08198688
      0.98896375	     -0.05632917	     -0.05377720	     -0.02416646	     -0.08198678
      0.98903225	     -0.05593898	     -0.05355307	     -0.02407064	     -0.08198667
      0.98910075	     -0.05555408	     -0.05333272	     -0.02397544	     -0.08198656
      0.98918307	     -0.05509835	     -0.05307273	     -0.02386181	     -0.08198643
      0.98926540	     -0.05464998	     -0.05281793	     -0.02374906	     -0.08198630
      0.98934773	     -0.05420882	     -0.05256815	     -0.02363716	     -0.08198617
      0.98943005	     -0.05377472	     -0.05232326	     -0.02352612	     -0.08198604
      0.98951238	     -0.05334753	     -0.05208313	     -0.02341592	     -0.08198590
      0.98959470	     -0.05292709	     -0.05184762	     -0.02330655	     -0.08198577
      0.98967703	     -0.05251326	     -0.05161659	     -0.02319801	     -0.08198563
      0.98975936	     -0.05210589	     -0.05138992	     -0.02309029	     -0.08198549
      0.98984168	     -0.05170484	     -0.05116749	     -0.02298338	     -0.08198536
      0.98994298	     -0.05121986	     -0.05089944	     -0.02285293	     -0.08198519
      0.99004427	     -0.05074397	     -0.05063739	     -0.02272369	     -0.08198501
      0.99014556	     -0.05027690	     -0.05038112	     -0.02259563	     -0.08198484
      0.99024685	     -0.04981841	     -0.05013042	     -0.02246873	     -0.08198466
      0.99034814	     -0.04936824	     -0.04988509	     -0.02234300	     -0.08198449
      0.99047155	     -0.04883067	     -0.04959316	     -0.02219134	     -0.08198427
      0.99059497	     -0.04830468	     -0.04930855	     -0.02204135	     -0.08198405
      0.99071838	     -0.04778985	     -0.04903095	     -0.02189301	     -0.08198383
      0.99087559	     -0.04714957	     -0.04868695	     -0.02170639	     -0.08198354
      0.99103280	     -0.04652597	     -0.04835318	     -0.02152234	     -0.08198325
      0.99119558	     -0.04589703	     -0.04801772	     -0.02133445	     -0.08198295
      0.99135837	     -0.04528433	     -0.04769196	     -0.02114922	     -0.08198264
      0.99150402	     -0.04474925	     -0.04740821	     -0.02098570	     -0.08198236
      0.99164968	     -0.04422604	     -0.04713136	     -0.02082423	     -0.08198207
      0.99179534	     -0.04371421	     -0.04686103	     -0.02066479	     -0.08198179
      0.99194099	     -0.04321327	     -0.04659687	     -0.02050733	     -0.08198150
      0.99208665	     -0.04272278	     -0.04633854	     -0.02035184	     -0.08198120
      0.99223231	     -0.04224231	     -0.04608573	     -0.02019827	     -0.08198090
      0.99237796	     -0.04177145	     -0.04583813	     -0.02004659	     -0.08198060
      0.99252362	     -0.04130982	     -0.04559546	     -0.01989677	     -0.08198030
      0.99266928	     -0.04085703	     -0.04535746	     -0.01974878	     -0.08197999
      0.99281493	     -0.04041276	     -0.04512387	     -0.01960260	     -0.08197967
      0.99296059	     -0.03997667	     -0.04489446	     -0.01945818	     -0.08197936
      0.99310625	     -0.03954844	     -0.04466900	     -0.01931551	     -0.08197902
      0.99325190	     -0.03912779	     -0.04444729	     -0.01917455	     -0.08197768
      0.99339756	     -0.03871443	     -0.04422913	     -0.01903528	     -0.08197273
      0.99354322	     -0.03830810	     -0.04401433	     -0.01889767	     -0.08196123
      0.99368887	     -0.03790856	     -0.04380272	     -0.01876169	     -0.08193999
      0.99383453	     -0.03751556	     -0.04359414	     -0.01862732	     -0.08190562
      0.99398019	     -0.03712889	     -0.04338844	     -0.01849453	     -0.08185455
      0.99412584	     -0.03674833	     -0.04318547	     -0.01836330	     -0.08178309
      0.99427150	     -0.03637369	     -0.04298509	     -0.01823360	     -0.08168742
      0.99441716	     -0.03600478	     -0.04278719	     -0.01810540	     -0.08156368
      0.99456281	     -0.03564141	     -0.04259164	     -0.01797870	     -0.08140805
      0.99470847	     -0.03528343	     -0.04239833	     -0.01785345	     -0.08121676
      0.99485413	     -0.03493067	     -0.04220715	     -0.01772964	     -0.08098620
      0.99499978	     -0.03458298	     -0.04201802	     -0.01760725	     -0.08071295
      0.99514544	     -0.03424022	     -0.04183084	     -0.01748625	     -0.08039391
      0.99532203	     -0.03383109	     -0.04160639	     -0.01734140	     -0.07994176
      0.99549862	     -0.03342878	     -0.04138455	     -0.01719853	     -0.07941414
      0.99567521	     -0.03303308	     -0.04116517	     -0.01705760	     -0.07880795
      0.99585180	     -0.03264379	     -0.04094813	     -0.01691858	     -0.07812118
      0.99602839	     -0.03226071	     -0.04073334	     -0.01678143	     -0.07735297
      0.99625195	     -0.03178438	     -0.04046445	     -0.01661044	     -0.07626417
      0.99647551	     -0.03131740	     -0.04019879	     -0.01644233	     -0.07504858
      0.99677460	     -0.03070674	     -0.03984813	     -0.01622181	     -0.07323439
      0.99700340	     -0.03025009	     -0.03958334	     -0.01605643	     -0.07171266
      0.99723220	     -0.02980222	     -0.03932139	     -0.01589384	     -0.07008691
      0.99746100	     -0.02936287	     -0.03906215	     -0.01573398	     -0.06836948
      0.99766176	     -0.02898418	     -0.03883682	     -0.01559591	     -0.06679728
      0.99786252	     -0.02861170	     -0.03861340	     -0.01545986	     -0.06517356
      0.99806329	     -0.02824529	     -0.03839184	     -0.01532577	     -0.06350727
      0.99826405	     -0.02788480	     -0.03817208	     -0.01519362	     -0.06180713
      0.99846481	     -0.02753010	     -0.03795406	     -0.01506337	     -0.06008148
      0.99866557	     -0.02718107	     -0.03773773	     -0.01493498	     -0.05833819
      0.99884404	     -0.02687545	     -0.03754680	     -0.01482238	     -0.05677964
      0.99902251	     -0.02657413	     -0.03735715	     -0.01471120	     -0.05521768
      0.99920097	     -0.02627704	     -0.03716873	     -0.01460141	     -0.05365667
      0.99937944	     -0.02598408	     -0.03698153	     -0.01449299	     -0.05210057
      0.99955790	     -0.02569520	     -0.03679552	     -0.01438591	     -0.05055298
      0.99973637	     -0.02541032	     -0.03661068	     -0.01428016	     -0.04901710
      0.99991484	     -0.02512938	     -0.03642699	     -0.01417570	     -0.04749579
      1.00009330	     -0.02485230	     -0.03624443	     -0.01407253	     -0.04599155
      1.00027177	     -0.02457903	     -0.03606299	     -0.01397061	     -0.04450658
      1.00045023	     -0.02430950	     -0.03588264	     -0.01386992	     -0.04304280
      1.00062870	     -0.02404366	     -0.03570337	     -0.01377046	     -0.04160182
      1.00080717	     -0.02378144	     -0.03552516	     -0.01367218	     -0.04018503
      1.00098563	     -0.02352280	     -0.03534801	     -0.01357509	     -0.03879359
      1.00116410	     -0.02326767	     -0.03517190	     -0.01347915	     -0.03742845
      1.00134256	     -0.02301600	     -0.03499682	     -0.01338435	     -0.03609038
      1.00152103	     -0.02276774	     -0.03482276	     -0.01329067	     -0.03477998
      1.00169950	     -0.02252284	     -0.03464971	     -0.01319809	     -0.03349770
      1.00187796	     -0.02228125	     -0.03447765	     -0.01310659	     -0.03224388
      1.00205643	     -0.02204292	     -0.03430658	     -0.01301616	     -0.03101871
      1.00223489	     -0.02180780	     -0.03413650	     -0.01292678	     -0.02982230
      1.00241336	     -0.02157585	     -0.03396738	     -0.01283843	     -0.02865468
      1.00259183	     -0.02134703	     -0.03379923	     -0.01275109	     -0.02751577
      1.00277029	     -0.02112127	     -0.03363204	     -0.01266476	     -0.02640544
      1.00294876	     -0.02089855	     -0.03346580	     -0.01257941	     -0.02532350
      1.00312722	     -0.02067882	     -0.03330050	     -0.01249503	     -0.02426969
      1.00330569	     -0.02046204	     -0.03313613	     -0.01241161	     -0.02324374
      1.00348416	     -0.02024817	     -0.03297270	     -0.01232912	     -0.02224530
      1.00366262	     -0.02003716	     -0.03281019	     -0.01224756	     -0.02127402
      1.00384109	     -0.01982897	     -0.03264860	     -0.01216691	     -0.02032948
      1.00401955	     -0.01962358	     -0.03248792	     -0.01208715	     -0.01941129
      1.00419802	     -0.01942093	     -0.03232815	     -0.01200828	     -0.01851899
      1.00437648	     -0.01922099	     -0.03216928	     -0.01193027	     -0.01765213
      1.00455495	     -0.01902372	     -0.03201130	     -0.01185313	     -0.01681024
      1.00473342	     -0.01882909	     -0.03185422	     -0.01177682	     -0.01599283
      1.00491188	     -0.01863706	     -0.03169803	     -0.01170135	     -0.01519941
      1.00509035	     -0.01844759	     -0.03154272	     -0.01162669	     -0.01442949
      1.00526881	     -0.01826065	     -0.03138828	     -0.01155284	     -0.01368256
      1.00544728	     -0.01807620	     -0.03123472	     -0.01147978	     -0.01295812
      1.00562575	     -0.01789421	     -0.03108203	     -0.01140750	     -0.01225565
      1.00580421	     -0.01771465	     -0.03093020	     -0.01133600	     -0.01157465
      1.00598268	     -0.01753748	     -0.03077923	     -0.01126525	     -0.01091461
      1.00616114	     -0.01736268	     -0.03062911	     -0.01119525	     -0.01027502
      1.00633961	     -0.01719020	     -0.03047985	     -0.01112599	     -0.00965539
      1.00651808	     -0.01702001	     -0.03033143	     -0.01105746	     -0.00905521
      1.00669654	     -0.01685209	     -0.03018386	     -0.01098964	     -0.00847399
      1.00687501	     -0.01668641	     -0.03003712	     -0.01092253	     -0.00791124
      1.00705347	     -0.01652293	     -0.02989122	     -0.01085611	     -0.00736647
      1.00723194	     -0.01636162	     -0.02974615	     -0.01079037	     -0.00683921
      1.00741041	     -0.01620246	     -0.02960190	     -0.01072532	     -0.00632899
      1.00758887	     -0.01604541	     -0.02945848	     -0.01066092	     -0.00583535
      1.00776734	     -0.01589044	     -0.02931587	     -0.01059719	     -0.00535783
      1.00794580	     -0.01573754	     -0.02917408	     -0.01053410	     -0.00489598
      1.00812427	     -0.01558666	     -0.02903310	     -0.01047165	     -0.00444936
      1.00830274	     -0.01543779	     -0.02889292	     -0.01040983	     -0.00401754
      1.00848120	     -0.01529089	     -0.02875354	     -0.01034863	     -0.00360009
      1.00865967	     -0.01514593	     -0.02861497	     -0.01028804	     -0.00319661
      1.00883813	     -0.01500290	     -0.02847718	     -0.01022806	     -0.00280668
      1.00901660	     -0.01486176	     -0.02834019	     -0.01016867	     -0.00242991
      1.00919507	     -0.01472249	     -0.02820398	     -0.01010986	     -0.00206591
      1.00937353	     -0.01458507	     -0.02806856	     -0.01005164	     -0.00171430
      1.00955200	     -0.01444946	     -0.02793391	     -0.00999398	     -0.00137470
      1.00973046	     -0.01431564	     -0.02780004	     -0.00993689	     -0.00104676
      1.00990893	     -0.01418359	     -0.02766694	     -0.00988036	     -0.00073012
      1.01008739	     -0.01405329	     -0.02753461	     -0.00982437	     -0.00042443
      1.01026586	     -0.01392471	     -0.02740304	     -0.00976892	     -0.00012935
      1.01044433	     -0.01379782	     -0.02727223	     -0.00971401	      0.00015543
      1.01062279	     -0.01367261	     -0.02714217	     -0.00965962	      0.00043025
      1.01080126	     -0.01354904	     -0.02701287	     -0.00960576	      0.00069541
      1.01097972	     -0.01342711	     -0.02688431	     -0.00955240	      0.00095123
      1.01115819	     -0.01330678	     -0.02675650	     -0.00949955	      0.00119800
      1.01133666	     -0.01318803	     -0.02662943	     -0.00944720	      0.00143601
      1.01151512	     -0.01307084	     -0.02650309	     -0.00939534	      0.00166554
      1.01169359	     -0.01295520	     -0.02637749	     -0.00934397	      0.00188686
      1.01187205	     -0.01284107	     -0.02625261	     -0.00929307	      0.00210023
      1.01205052	     -0.01272844	     -0.02612846	     -0.00924265	      0.00230592
      1.01222899	     -0.01261729	     -0.02600503	     -0.00919270	      0.00250417
      1.01240745	     -0.01250759	     -0.02588232	     -0.00914321	      0.00269522
      1.01258592	     -0.01239933	     -0.02576032	     -0.00909417	      0.00287932
      1.01276438	     -0.01229249	     -0.02563904	     -0.00904558	      0.00305667
      1.01294285	     -0.01218705	     -0.02551846	     -0.00899744	      0.00322752
      1.01312132	     -0.01208298	     -0.02539858	     -0.00894973	      0.00339206
      1.01329978	     -0.01198027	     -0.02527940	     -0.00890246	      0.00355052
      1.01347825	     -0.01187891	     -0.02516091	     -0.00885561	      0.00370308
      1.01365671	     -0.01177886	     -0.02504312	     -0.00880919	      0.00384995
      1.01383518	     -0.01168012	     -0.02492601	     -0.00876318	      0.00399131
      1.01401365	     -0.01158266	     -0.02480959	     -0.00871758	      0.00412735
      1.01419211	     -0.01148647	     -0.02469385	     -0.00867239	      0.00425824
      1.01437058	     -0.01139153	     -0.02457879	     -0.00862760	      0.00438417
      1.01454904	     -0.01129782	     -0.02446440	     -0.00858320	      0.00450529
      1.01472751	     -0.01120533	     -0.02435068	     -0.00853920	      0.00462177
      1.01490598	     -0.01111403	     -0.02423762	     -0.00849558	      0.00473376
      1.01508444	     -0.01102392	     -0.02412523	     -0.00845235	      0.00484142
      1.01526291	     -0.01093498	     -0.02401349	     -0.00840949	      0.00494489
      1.01544137	     -0.01084718	     -0.02390241	     -0.00836700	      0.00504432
      1.01561984	     -0.01076052	     -0.02379199	     -0.00832488	      0.00513984
      1.01579830	     -0.01067497	     -0.02368221	     -0.00828313	      0.00523159
      1.01597677	     -0.01059053	     -0.02357307	     -0.00824173	      0.00531970
      1.01615524	     -0.01050717	     -0.02346458	     -0.00820069	      0.00540429
      1.01633370	     -0.01042488	     -0.02335672	     -0.00816000	      0.00548549
      1.01651217	     -0.01034366	     -0.02324950	     -0.00811965	      0.00556341
      1.01669063	     -0.01026347	     -0.02314291	     -0.00807965	      0.00563816
      1.01686910	     -0.01018431	     -0.02303694	     -0.00803999	      0.00570986
      1.01704757	     -0.01010617	     -0.02293160	     -0.00800066	      0.00577861
      1.01722603	     -0.01002902	     -0.02282688	     -0.00796165	      0.00584452
      1.01740450	     -0.00995286	     -0.02272278	     -0.00792298	      0.00590768
      1.01758296	     -0.00987767	     -0.02261929	     -0.00788463	      0.00596819
      1.01776143	     -0.00980344	     -0.02251641	     -0.00784659	      0.00602614
      1.01793990	     -0.00973015	     -0.02241413	     -0.00780887	      0.00608163
      1.01811836	     -0.00965780	     -0.02231246	     -0.00777147	      0.00613473
      1.01829683	     -0.00958636	     -0.02221139	     -0.00773437	      0.00618555
      1.01847529	     -0.00951583	     -0.02211091	     -0.00769757	      0.00623415
      1.01865376	     -0.00944619	     -0.02201103	     -0.00766108	      0.00628061
      1.01883223	     -0.00937744	     -0.02191174	     -0.00762488	      0.00632502
      1.01901069	     -0.00930955	     -0.02181303	     -0.00758897	      0.00636744
      1.01918916	     -0.00924252	     -0.02171491	     -0.00755336	      0.00640795
      1.01936762	     -0.00917633	     -0.02161736	     -0.00751804	      0.00644662
      1.01954609	     -0.00911098	     -0.02152040	     -0.00748299	      0.00648350
      1.01972456	     -0.00904644	     -0.02142400	     -0.00744823	      0.00651867
      1.01990302	     -0.00898272	     -0.02132818	     -0.00741375	      0.00655219
      1.02008149	     -0.00891979	     -0.02123292	     -0.00737954	      0.00658412
      1.02025995	     -0.00885765	     -0.02113823	     -0.00734560	      0.00661451
      1.02043842	     -0.00879629	     -0.02104410	     -0.00731193	      0.00664343
      1.02061689	     -0.00873570	     -0.02095052	     -0.00727852	      0.00667092
      1.02079535	     -0.00867585	     -0.02085750	     -0.00724538	      0.00669704
      1.02097382	     -0.00861676	     -0.02076503	     -0.00721250	      0.00672183
      1.02115228	     -0.00855839	     -0.02067311	     -0.00717987	      0.00674536
      1.02133075	     -0.00850075	     -0.02058173	     -0.00714750	      0.00676766
      1.02150922	     -0.00844383	     -0.02049089	     -0.00711538	      0.00678877
      1.02168768	     -0.00838761	     -0.02040060	     -0.00708351	      0.00680876
      1.02186615	     -0.00833208	     -0.02031083	     -0.00705188	      0.00682764
      1.02204461	     -0.00827723	     -0.02022160	     -0.00702050	      0.00684548
      1.02222308	     -0.00822306	     -0.02013290	     -0.00698936	      0.00686230
      1.02240154	     -0.00816956	     -0.02004473	     -0.00695845	      0.00687814
      1.02258001	     -0.00811671	     -0.01995708	     -0.00692778	      0.00689304
      1.02275848	     -0.00806451	     -0.01986995	     -0.00689734	      0.00690705
      1.02293694	     -0.00801295	     -0.01978333	     -0.00686714	      0.00692018
      1.02311541	     -0.00796202	     -0.01969724	     -0.00683716	      0.00693247
      1.02329387	     -0.00791170	     -0.01961165	     -0.00680740	      0.00694397
      1.02347234	     -0.00786200	     -0.01952657	     -0.00677787	      0.00695469
      1.02365081	     -0.00781290	     -0.01944200	     -0.00674856	      0.00696466
      1.02382927	     -0.00776440	     -0.01935792	     -0.00671947	      0.00697392
      1.02400774	     -0.00771648	     -0.01927435	     -0.00669059	      0.00698250
      1.02418620	     -0.00766915	     -0.01919128	     -0.00666193	      0.00699041
      1.02436467	     -0.00762238	     -0.01910870	     -0.00663348	      0.00699769
      1.02454314	     -0.00757617	     -0.01902661	     -0.00660524	      0.00700436
      1.02472160	     -0.00753052	     -0.01894501	     -0.00657721	      0.00701044
      1.02490007	     -0.00748542	     -0.01886389	     -0.00654938	      0.00701596
      1.02507853	     -0.00744086	     -0.01878326	     -0.00652175	      0.00702094
      1.02529305	     -0.00738800	     -0.01868698	     -0.00648881	      0.00702624
      1.02550757	     -0.00733589	     -0.01859138	     -0.00645616	      0.00703083
      1.02566305	     -0.00729859	     -0.01852252	     -0.00643267	      0.00703373
      1.02586026	     -0.00725183	     -0.01843569	     -0.00640309	      0.00703691
      1.02605747	     -0.00720568	     -0.01834943	     -0.00637374	      0.00703957
      1.02624169	     -0.00716312	     -0.01826937	     -0.00634653	      0.00704159
      1.02642590	     -0.00712108	     -0.01818980	     -0.00631953	      0.00704319
      1.02662839	     -0.00707545	     -0.01810291	     -0.00629007	      0.00704449
      1.02683087	     -0.00703044	     -0.01801660	     -0.00626086	      0.00704532
      1.02701302	     -0.00699045	     -0.01793946	     -0.00623477	      0.00704569
      1.02719517	     -0.00695094	     -0.01786278	     -0.00620888	      0.00704571
      1.02739826	     -0.00690744	     -0.01777785	     -0.00618023	      0.00704536
      1.02760135	     -0.00686452	     -0.01769349	     -0.00615180	      0.00704461
      1.02777313	     -0.00682866	     -0.01762258	     -0.00612793	      0.00704369
      1.02798086	     -0.00678582	     -0.01753738	     -0.00609928	      0.00704224
      1.02818858	     -0.00674357	     -0.01745277	     -0.00607087	      0.00704045
      1.02833071	     -0.00671498	     -0.01739522	     -0.00605156	      0.00703902
      1.02854103	     -0.00667316	     -0.01731056	     -0.00602317	      0.00703664
      1.02875136	     -0.00663190	     -0.01722649	     -0.00599502	      0.00703395
      1.02890921	     -0.00660130	     -0.01716378	     -0.00597404	      0.00703173
      1.02906706	     -0.00657100	     -0.01710140	     -0.00595319	      0.00702936
      1.02925437	     -0.00653546	     -0.01702781	     -0.00592860	      0.00702634
      1.02944168	     -0.00650033	     -0.01695469	     -0.00590420	      0.00702313
      1.02962329	     -0.00646668	     -0.01688422	     -0.00588070	      0.00701982
      1.02980490	     -0.00643341	     -0.01681418	     -0.00585736	      0.00701634
      1.03000188	     -0.00639775	     -0.01673870	     -0.00583223	      0.00701237
      1.03019886	     -0.00636254	     -0.01666372	     -0.00580729	      0.00700823
      1.03035655	     -0.00633467	     -0.01660405	     -0.00578745	      0.00700478
      1.03056616	     -0.00629804	     -0.01652522	     -0.00576126	      0.00700004
      1.03077577	     -0.00626190	     -0.01644694	     -0.00573528	      0.00699512
      1.03093793	     -0.00623426	     -0.01638676	     -0.00571532	      0.00699120
      1.03110008	     -0.00620691	     -0.01632691	     -0.00569548	      0.00698719
      1.03127725	     -0.00617733	     -0.01626189	     -0.00567394	      0.00698270
      1.03145441	     -0.00614808	     -0.01619726	     -0.00565254	      0.00697811
      1.03164639	     -0.00611674	     -0.01612765	     -0.00562951	      0.00697302
      1.03183837	     -0.00608578	     -0.01605850	     -0.00560664	      0.00696784
      1.03198517	     -0.00606235	     -0.01600592	     -0.00558926	      0.00696380
      1.03219764	     -0.00602881	     -0.01593027	     -0.00556427	      0.00695787
      1.03241011	     -0.00599570	     -0.01585516	     -0.00553947	      0.00695182
      1.03255015	     -0.00597412	     -0.01580596	     -0.00552323	      0.00694779
      1.03269018	     -0.00595272	     -0.01575698	     -0.00550708	      0.00694371
      1.03287812	     -0.00592429	     -0.01569161	     -0.00548552	      0.00693817
      1.03306605	     -0.00589618	     -0.01562666	     -0.00546411	      0.00693257
      1.03322836	     -0.00587216	     -0.01557089	     -0.00544574	      0.00692769
      1.03342783	     -0.00584296	     -0.01550277	     -0.00542331	      0.00692163
      1.03366832	     -0.00580822	     -0.01542124	     -0.00539647	      0.00691425
      1.03390881	     -0.00577398	     -0.01534038	     -0.00536987	      0.00690679
      1.03406000	     -0.00575270	     -0.01528987	     -0.00535326	      0.00690206
      1.03424385	     -0.00572709	     -0.01522881	     -0.00533318	      0.00689628
      1.03448763	     -0.00569355	     -0.01514841	     -0.00530676	      0.00688857
      1.03464183	     -0.00567259	     -0.01509790	     -0.00529016	      0.00688367
      1.03479603	     -0.00565182	     -0.01504765	     -0.00527366	      0.00687874
      1.03495023	     -0.00563124	     -0.01499766	     -0.00525724	      0.00687380
      1.03513424	     -0.00560692	     -0.01493835	     -0.00523777	      0.00686789
      1.03531825	     -0.00558286	     -0.01487940	     -0.00521842	      0.00686195
      1.03547962	     -0.00556198	     -0.01482800	     -0.00520155	      0.00685674
      1.03568182	     -0.00553609	     -0.01476400	     -0.00518055	      0.00685018
      1.03593360	     -0.00550427	     -0.01468491	     -0.00515460	      0.00684201
      1.03620115	     -0.00547096	     -0.01460159	     -0.00512727	      0.00683330
      1.03633136	     -0.00545494	     -0.01456132	     -0.00511407	      0.00682906
      1.03648770	     -0.00543586	     -0.01451319	     -0.00509828	      0.00682397
      1.03669387	     -0.00541095	     -0.01445012	     -0.00507760	      0.00681725
      1.03690004	     -0.00538634	     -0.01438748	     -0.00505706	      0.00681054
      1.03704099	     -0.00536968	     -0.01434491	     -0.00504311	      0.00680595
      1.03718194	     -0.00535316	     -0.01430254	     -0.00502922	      0.00680136
      1.03734957	     -0.00533367	     -0.01425241	     -0.00501278	      0.00679591
      1.03756026	     -0.00530945	     -0.01418981	     -0.00499226	      0.00678907
      1.03784263	     -0.00527742	     -0.01410660	     -0.00496498	      0.00677992
      1.03797238	     -0.00526288	     -0.01406863	     -0.00495253	      0.00677572
      1.03812949	     -0.00524541	     -0.01402288	     -0.00493753	      0.00677065
      1.03832465	     -0.00522392	     -0.01396638	     -0.00491901	      0.00676436
      1.03853369	     -0.00520116	     -0.01390628	     -0.00489930	      0.00675764
      1.03874273	     -0.00517866	     -0.01384660	     -0.00487973	      0.00675095
      1.03888756	     -0.00516322	     -0.01380550	     -0.00486625	      0.00674632
      1.03903240	     -0.00514791	     -0.01376459	     -0.00485283	      0.00674171
      1.03919786	     -0.00513056	     -0.01371811	     -0.00483758	      0.00673645
      1.03940636	     -0.00510893	     -0.01365991	     -0.00481849	      0.00672985
      1.03960562	     -0.00508848	     -0.01360467	     -0.00480036	      0.00672357
      1.03980488	     -0.00506825	     -0.01354980	     -0.00478235	      0.00671731
      1.03996159	     -0.00505249	     -0.01350690	     -0.00476827	      0.00671241
      1.04011830	     -0.00503687	     -0.01346423	     -0.00475426	      0.00670753
      1.04029074	     -0.00501983	     -0.01341754	     -0.00473892	      0.00670218
      1.04046317	     -0.00500295	     -0.01337113	     -0.00472368	      0.00669685
      1.04063221	     -0.00498655	     -0.01332589	     -0.00470881	      0.00669164
      1.04080126	     -0.00497030	     -0.01328090	     -0.00469402	      0.00668646
      1.04097100	     -0.00495412	     -0.01323599	     -0.00467926	      0.00668129
      1.04114074	     -0.00493810	     -0.01319134	     -0.00466458	      0.00667613
      1.04130793	     -0.00492245	     -0.01314761	     -0.00465019	      0.00667108
      1.04147512	     -0.00490694	     -0.01310412	     -0.00463588	      0.00666605
      1.04164216	     -0.00489158	     -0.01306092	     -0.00462166	      0.00666105
      1.04180920	     -0.00487635	     -0.01301797	     -0.00460752	      0.00665608
      1.04197465	     -0.00486140	     -0.01297566	     -0.00459358	      0.00665118
      1.04214010	     -0.00484657	     -0.01293359	     -0.00457972	      0.00664630
      1.04230567	     -0.00483186	     -0.01289172	     -0.00456592	      0.00664145
      1.04247124	     -0.00481728	     -0.01285009	     -0.00455219	      0.00663662
      1.04263546	     -0.00480294	     -0.01280903	     -0.00453865	      0.00663186
      1.04279969	     -0.00478872	     -0.01276819	     -0.00452517	      0.00662712
      1.04296415	     -0.00477459	     -0.01272753	     -0.00451174	      0.00662240
      1.04312862	     -0.00476059	     -0.01268709	     -0.00449839	      0.00661771
      1.04329309	     -0.00474670	     -0.01264687	     -0.00448510	      0.00661305
      1.04345756	     -0.00473293	     -0.01260688	     -0.00447188	      0.00660841
      1.04362202	     -0.00471927	     -0.01256711	     -0.00445872	      0.00660380
      1.04378649	     -0.00470572	     -0.01252756	     -0.00444564	      0.00659922
      1.04395096	     -0.00469228	     -0.01248823	     -0.00443262	      0.00659466
      1.04411543	     -0.00467896	     -0.01244912	     -0.00441966	      0.00659013
      1.04427989	     -0.00466574	     -0.01241023	     -0.00440678	      0.00658564
      1.04444436	     -0.00465263	     -0.01237156	     -0.00439395	      0.00658117
      1.04460883	     -0.00463963	     -0.01233310	     -0.00438120	      0.00657672
      1.04477329	     -0.00462673	     -0.01229486	     -0.00436850	      0.00657231
      1.04491350	     -0.00461581	     -0.01226242	     -0.00435773	      0.00656857
      1.04505370	     -0.00460498	     -0.01223014	     -0.00434701	      0.00656485
      1.04523584	     -0.00459101	     -0.01218844	     -0.00433314	      0.00656005
      1.04541797	     -0.00457716	     -0.01214699	     -0.00431936	      0.00655529
      1.04555166	     -0.00456707	     -0.01211673	     -0.00430928	      0.00655181
      1.04568536	     -0.00455705	     -0.01208661	     -0.00429925	      0.00654836
      1.04586961	     -0.00454335	     -0.01204532	     -0.00428549	      0.00654363
      1.04605386	     -0.00452976	     -0.01200429	     -0.00427181	      0.00653893
      1.04618810	     -0.00451994	     -0.01197456	     -0.00426189	      0.00653554
      1.04632233	     -0.00451018	     -0.01194496	     -0.00425201	      0.00653216
      1.04650685	     -0.00449687	     -0.01190450	     -0.00423849	      0.00652755
      1.04669137	     -0.00448367	     -0.01186429	     -0.00422505	      0.00652298
      1.04682115	     -0.00447446	     -0.01183616	     -0.00421564	      0.00651978
      1.04695093	     -0.00446530	     -0.01180816	     -0.00420627	      0.00651661
      1.04713592	     -0.00445235	     -0.01176845	     -0.00419297	      0.00651211
      1.04732090	     -0.00443950	     -0.01172900	     -0.00417974	      0.00650765
      1.04745064	     -0.00443056	     -0.01170147	     -0.00417051	      0.00650455
      1.04758038	     -0.00442167	     -0.01167407	     -0.00416131	      0.00650147
      1.04776611	     -0.00440904	     -0.01163506	     -0.00414821	      0.00649708
      1.04795183	     -0.00439651	     -0.01159629	     -0.00413517	      0.00649273
      1.04807678	     -0.00438815	     -0.01157034	     -0.00412645	      0.00648983
      1.04820173	     -0.00437983	     -0.01154451	     -0.00411775	      0.00648694
      1.04838627	     -0.00436763	     -0.01150655	     -0.00410496	      0.00648271
      1.04857080	     -0.00435554	     -0.01146884	     -0.00409225	      0.00647852
      1.04869990	     -0.00434713	     -0.01144259	     -0.00408339	      0.00647561
      1.04882900	     -0.00433878	     -0.01141647	     -0.00407457	      0.00647271
      1.04901573	     -0.00432679	     -0.01137888	     -0.00406187	      0.00646856
      1.04917638	     -0.00431654	     -0.01134673	     -0.00405099	      0.00646502
      1.04933704	     -0.00430638	     -0.01131476	     -0.00404017	      0.00646150
      1.04949770	     -0.00429628	     -0.01128296	     -0.00402939	      0.00645801
      1.04963000	     -0.00428802	     -0.01125690	     -0.00402056	      0.00645516
      1.04976230	     -0.00427981	     -0.01123097	     -0.00401176	      0.00645233
      1.04996546	     -0.00426730	     -0.01119137	     -0.00399831	      0.00644802
      1.05008966	     -0.00425970	     -0.01116729	     -0.00399013	      0.00644541
      1.05021386	     -0.00425215	     -0.01114332	     -0.00398197	      0.00644281
      1.05039743	     -0.00424106	     -0.01110807	     -0.00396997	      0.00643900
      1.05066317	     -0.00422516	     -0.01105744	     -0.00395271	      0.00643356
      1.05078748	     -0.00421778	     -0.01103392	     -0.00394468	      0.00643104
      1.05093842	     -0.00420888	     -0.01100549	     -0.00393497	      0.00642800
      1.05111171	     -0.00419873	     -0.01097303	     -0.00392387	      0.00642454
      1.05128499	     -0.00418866	     -0.01094076	     -0.00391283	      0.00642111
      1.05142650	     -0.00418049	     -0.01091455	     -0.00390385	      0.00641833
      1.05156801	     -0.00417237	     -0.01088847	     -0.00389491	      0.00641558
      1.05175016	     -0.00416198	     -0.01085508	     -0.00388345	      0.00641207
      1.05188194	     -0.00415452	     -0.01083106	     -0.00387519	      0.00640955
      1.05201372	     -0.00414710	     -0.01080714	     -0.00386697	      0.00640705
      1.05218110	     -0.00413774	     -0.01077692	     -0.00385657	      0.00640390
      1.05234574	     -0.00412859	     -0.01074736	     -0.00384639	      0.00640083
      1.05251037	     -0.00411950	     -0.01071798	     -0.00383625	      0.00639779
      1.05265755	     -0.00411144	     -0.01069184	     -0.00382723	      0.00639509
      1.05280473	     -0.00410341	     -0.01066584	     -0.00381824	      0.00639242
      1.05295191	     -0.00409544	     -0.01063997	     -0.00380929	      0.00638977
      1.05309909	     -0.00408752	     -0.01061423	     -0.00380038	      0.00638714
      1.05325998	     -0.00407891	     -0.01058624	     -0.00379068	      0.00638430
      1.05342088	     -0.00407036	     -0.01055841	     -0.00378102	      0.00638148
      1.05355513	     -0.00406327	     -0.01053530	     -0.00377299	      0.00637915
      1.05368937	     -0.00405622	     -0.01051230	     -0.00376500	      0.00637684
      1.05387079	     -0.00404675	     -0.01048139	     -0.00375424	      0.00637374
      1.05400396	     -0.00403984	     -0.01045882	     -0.00374637	      0.00637149
      1.05413713	     -0.00403297	     -0.01043635	     -0.00373853	      0.00636926
      1.05429936	     -0.00402465	     -0.01040912	     -0.00372903	      0.00636657
      1.05445749	     -0.00401659	     -0.01038273	     -0.00371980	      0.00636397
      1.05461562	     -0.00400858	     -0.01035648	     -0.00371061	      0.00636139
      1.05477375	     -0.00400062	     -0.01033037	     -0.00370147	      0.00635884
      1.05490637	     -0.00399399	     -0.01030858	     -0.00369382	      0.00635673
      1.05503899	     -0.00398739	     -0.01028690	     -0.00368621	      0.00635463
      1.05517161	     -0.00398082	     -0.01026531	     -0.00367862	      0.00635254
      1.05535272	     -0.00397191	     -0.01023599	     -0.00366830	      0.00634973
      1.05549682	     -0.00396486	     -0.01021279	     -0.00366013	      0.00634751
      1.05564091	     -0.00395785	     -0.01018971	     -0.00365199	      0.00634532
      1.05578500	     -0.00395088	     -0.01016674	     -0.00364388	      0.00634314
      1.05592909	     -0.00394395	     -0.01014388	     -0.00363580	      0.00634099
      1.05607318	     -0.00393706	     -0.01012115	     -0.00362775	      0.00633089
      1.05624810	     -0.00392875	     -0.01009369	     -0.00361803	      0.00624706
      1.05637076	     -0.00392295	     -0.01007454	     -0.00361123	      0.00614095
      1.05649343	     -0.00391718	     -0.01005547	     -0.00360446	      0.00599812
      1.05666291	     -0.00390925	     -0.01002925	     -0.00359514	      0.00574396
      1.05682693	     -0.00390163	     -0.01000403	     -0.00358616	      0.00543948
      1.05700133	     -0.00389357	     -0.00997736	     -0.00357665	      0.00505761
      1.05713295	     -0.00388753	     -0.00995734	     -0.00356951	      0.00473281
      1.05726456	     -0.00388152	     -0.00993742	     -0.00356238	      0.00437886
      1.05744298	     -0.00387341	     -0.00991055	     -0.00355277	      0.00385612
      1.05757163	     -0.00386760	     -0.00989128	     -0.00354587	      0.00345106
      1.05770027	     -0.00386181	     -0.00987210	     -0.00353899	      0.00302439
      1.05786098	     -0.00385462	     -0.00984825	     -0.00353042	      0.00246358
      1.05801541	     -0.00384776	     -0.00982546	     -0.00352223	      0.00189822
      1.05816985	     -0.00384093	     -0.00980280	     -0.00351407	      0.00130964
      1.05830799	     -0.00383485	     -0.00978262	     -0.00350680	      0.00076548
      1.05844613	     -0.00382880	     -0.00976255	     -0.00349955	      0.00020640
      1.05858427	     -0.00382279	     -0.00974257	     -0.00349233	     -0.00036600
      1.05872242	     -0.00381680	     -0.00972268	     -0.00348513	     -0.00095020
      1.05888776	     -0.00380967	     -0.00969900	     -0.00347656	     -0.00166291
      1.05902934	     -0.00380360	     -0.00967884	     -0.00346924	     -0.00228310
      1.05917091	     -0.00379756	     -0.00965877	     -0.00346195	     -0.00291101
      1.05931248	     -0.00379155	     -0.00963880	     -0.00345469	     -0.00354530
      1.05945406	     -0.00378557	     -0.00961893	     -0.00344746	     -0.00418475
      1.05959563	     -0.00377962	     -0.00959916	     -0.00344025	     -0.00482818
      1.05973720	     -0.00377369	     -0.00957948	     -0.00343306	     -0.00547450
      1.05987878	     -0.00376780	     -0.00955990	     -0.00342591	     -0.00612268
      1.06002035	     -0.00376193	     -0.00954041	     -0.00341877	     -0.00677176
      1.06016192	     -0.00375609	     -0.00952102	     -0.00341167	     -0.00742085
      1.06030350	     -0.00375028	     -0.00950172	     -0.00340459	     -0.00806911
      1.06044507	     -0.00374450	     -0.00948252	     -0.00339754	     -0.00871576
      1.06058664	     -0.00373874	     -0.00946341	     -0.00339051	     -0.00936009
      1.06072821	     -0.00373301	     -0.00944439	     -0.00338350	     -0.01000142
      1.06086979	     -0.00372731	     -0.00942546	     -0.00337652	     -0.01063913
      1.06101136	     -0.00372163	     -0.00940663	     -0.00336957	     -0.01127266
      1.06115293	     -0.00371598	     -0.00938788	     -0.00336264	     -0.01190148
      1.06129451	     -0.00371035	     -0.00936923	     -0.00335574	     -0.01252510
      1.06143608	     -0.00370475	     -0.00935067	     -0.00334886	     -0.01314308
      1.06157765	     -0.00369918	     -0.00933219	     -0.00334200	     -0.01375503
      1.06171923	     -0.00369363	     -0.00931381	     -0.00333517	     -0.01436056
      1.06186080	     -0.00368810	     -0.00929551	     -0.00332837	     -0.01495936
      1.06200237	     -0.00368260	     -0.00927730	     -0.00332159	     -0.01555111
      1.06214394	     -0.00367712	     -0.00925918	     -0.00331483	     -0.01613555
      1.06228552	     -0.00367167	     -0.00924115	     -0.00330809	     -0.01671244
      1.06242709	     -0.00366624	     -0.00922320	     -0.00330138	     -0.01728156
      1.06256866	     -0.00366083	     -0.00920533	     -0.00329470	     -0.01784272
      1.06271024	     -0.00365544	     -0.00918756	     -0.00328803	     -0.01839576
      1.06285181	     -0.00365008	     -0.00916986	     -0.00328139	     -0.01894053
      1.06299338	     -0.00364474	     -0.00915225	     -0.00327478	     -0.01947690
      1.06311955	     -0.00364000	     -0.00913663	     -0.00326890	     -0.01994774
      1.06324571	     -0.00363528	     -0.00912107	     -0.00326304	     -0.02041178
      1.06340520	     -0.00362934	     -0.00910150	     -0.00325566	     -0.02098858
      1.06354095	     -0.00362430	     -0.00908493	     -0.00324940	     -0.02147082
      1.06367670	     -0.00361928	     -0.00906843	     -0.00324316	     -0.02194503
      1.06381244	     -0.00361429	     -0.00905200	     -0.00323695	     -0.02241118
      1.06394819	     -0.00360931	     -0.00903565	     -0.00323075	     -0.02286928
      1.06408394	     -0.00360435	     -0.00901937	     -0.00322457	     -0.02331931
      1.06421968	     -0.00359941	     -0.00900316	     -0.00321842	     -0.02376129
      1.06435543	     -0.00359449	     -0.00898703	     -0.00321228	     -0.02419523
      1.06452879	     -0.00358823	     -0.00896653	     -0.00320448	     -0.02473776
      1.06464018	     -0.00358422	     -0.00895343	     -0.00319948	     -0.02507950
      1.06475157	     -0.00358023	     -0.00894037	     -0.00319450	     -0.02541589
      1.06492285	     -0.00357411	     -0.00892038	     -0.00318686	     -0.02592277
      1.06506079	     -0.00356921	     -0.00890436	     -0.00318073	     -0.02632194
      1.06530222	     -0.00356067	     -0.00887650	     -0.00317006	     -0.02700129
      1.06544629	     -0.00355559	     -0.00885998	     -0.00316371	     -0.02739514
      1.06559208	     -0.00355048	     -0.00884335	     -0.00315732	     -0.02778502
      1.06573787	     -0.00354539	     -0.00882679	     -0.00315095	     -0.02816626
      1.06586381	     -0.00354101	     -0.00881255	     -0.00314546	     -0.02848869
      1.06598974	     -0.00353664	     -0.00879836	     -0.00313999	     -0.02880482
      1.06614490	     -0.00353128	     -0.00878097	     -0.00313328	     -0.02918573
      1.06627726	     -0.00352672	     -0.00876620	     -0.00312757	     -0.02950329
      1.06640962	     -0.00352218	     -0.00875150	     -0.00312187	     -0.02981415
      1.06654198	     -0.00351765	     -0.00873686	     -0.00311620	     -0.03011838
      1.06667434	     -0.00351314	     -0.00872228	     -0.00311054	     -0.03041609
      1.06680670	     -0.00350865	     -0.00870776	     -0.00310491	     -0.03070735
      1.06697327	     -0.00350301	     -0.00868958	     -0.00309784	     -0.03106487
      1.06708715	     -0.00349917	     -0.00867720	     -0.00309302	     -0.03130362
      1.06720104	     -0.00349534	     -0.00866487	     -0.00308821	     -0.03153782
      1.06736241	     -0.00348993	     -0.00864748	     -0.00308143	     -0.03186197
      1.06751540	     -0.00348483	     -0.00863107	     -0.00307502	     -0.03216109
      1.06766838	     -0.00347974	     -0.00861474	     -0.00306863	     -0.03245240
      1.06778908	     -0.00347574	     -0.00860191	     -0.00306361	     -0.03267680
      1.06790977	     -0.00347175	     -0.00858914	     -0.00305860	     -0.03289649
      1.06807057	     -0.00346646	     -0.00857219	     -0.00305195	     -0.03318202
      1.06819955	     -0.00346222	     -0.00855866	     -0.00304664	     -0.03340520
      1.06832852	     -0.00345800	     -0.00854519	     -0.00304134	     -0.03362329
      1.06845749	     -0.00345380	     -0.00853177	     -0.00303606	     -0.03383638
      1.06861496	     -0.00344868	     -0.00851546	     -0.00302963	     -0.03408989
      1.06873537	     -0.00344478	     -0.00850304	     -0.00302473	     -0.03427888
      1.06885577	     -0.00344089	     -0.00849067	     -0.00301984	     -0.03446375
      1.06900432	     -0.00343611	     -0.00847547	     -0.00301383	     -0.03468626
      1.06914479	     -0.00343160	     -0.00846117	     -0.00300817	     -0.03489110
      1.06928526	     -0.00342710	     -0.00844693	     -0.00300252	     -0.03509065
      1.06942573	     -0.00342262	     -0.00843275	     -0.00299690	     -0.03528501
      1.06954683	     -0.00341877	     -0.00842057	     -0.00299206	     -0.03544848
      1.06966793	     -0.00341494	     -0.00840844	     -0.00298724	     -0.03560825
      1.06978903	     -0.00341111	     -0.00839636	     -0.00298243	     -0.03576437
      1.06996716	     -0.00340550	     -0.00837867	     -0.00297538	     -0.03598755
      1.07007770	     -0.00340202	     -0.00836774	     -0.00297102	     -0.03612224
      1.07018825	     -0.00339856	     -0.00835685	     -0.00296667	     -0.03625409
      1.07035196	     -0.00339345	     -0.00834079	     -0.00296025	     -0.03644420
      1.07050428	     -0.00338871	     -0.00832591	     -0.00295430	     -0.03661571
      1.07065659	     -0.00338399	     -0.00831111	     -0.00294837	     -0.03678214
      1.07077429	     -0.00338035	     -0.00829972	     -0.00294380	     -0.03690735
      1.07089198	     -0.00337672	     -0.00828838	     -0.00293924	     -0.03702966
      1.07105092	     -0.00337183	     -0.00827312	     -0.00293311	     -0.03719034
      1.07117810	     -0.00336793	     -0.00826096	     -0.00292822	     -0.03731526
      1.07130528	     -0.00336405	     -0.00824885	     -0.00292334	     -0.03743702
      1.07143246	     -0.00336017	     -0.00823678	     -0.00291848	     -0.03755567
      1.07158509	     -0.00335553	     -0.00822237	     -0.00291266	     -0.03769405
      1.07170444	     -0.00335192	     -0.00821115	     -0.00290812	     -0.03779927
      1.07182378	     -0.00334831	     -0.00819996	     -0.00290360	     -0.03790194
      1.07196837	     -0.00334395	     -0.00818647	     -0.00289814	     -0.03802296
      1.07211296	     -0.00333961	     -0.00817303	     -0.00289269	     -0.03814039
      1.07223821	     -0.00333586	     -0.00816144	     -0.00288799	     -0.03823928
      1.07236347	     -0.00333212	     -0.00814989	     -0.00288330	     -0.03833559
      1.07248873	     -0.00332838	     -0.00813839	     -0.00287862	     -0.03842938
      1.07264064	     -0.00332387	     -0.00812449	     -0.00287296	     -0.03853981
      1.07276044	     -0.00332032	     -0.00811358	     -0.00286852	     -0.03862440
      1.07288023	     -0.00331678	     -0.00810271	     -0.00286409	     -0.03870683
      1.07300003	     -0.00331325	     -0.00809187	     -0.00285966	     -0.03878714
      1.07317382	     -0.00330815	     -0.00807623	     -0.00285327	     -0.03889999
      1.07328262	     -0.00330496	     -0.00806647	     -0.00284928	     -0.03896848
      1.07339143	     -0.00330178	     -0.00805675	     -0.00284530	     -0.03903534
      1.07355185	     -0.00329711	     -0.00804247	     -0.00283945	     -0.03913102
      1.07369913	     -0.00329283	     -0.00802942	     -0.00283410	     -0.03921590
      1.07384642	     -0.00328856	     -0.00801643	     -0.00282876	     -0.03929800
      1.07396283	     -0.00328520	     -0.00800621	     -0.00282455	     -0.03936098
      1.07407923	     -0.00328184	     -0.00799602	     -0.00282036	     -0.03942231
      1.07423238	     -0.00327744	     -0.00798266	     -0.00281486	     -0.03950053
      1.07435887	     -0.00327382	     -0.00797168	     -0.00281033	     -0.03956308
      1.07448537	     -0.00327020	     -0.00796073	     -0.00280581	     -0.03962381
      1.07461186	     -0.00326660	     -0.00794983	     -0.00280131	     -0.03968277
      1.07473835	     -0.00326300	     -0.00793897	     -0.00279681	     -0.03973999
      1.07486485	     -0.00325941	     -0.00792815	     -0.00279233	     -0.03979551
      1.07501931	     -0.00325504	     -0.00791499	     -0.00278688	     -0.03986105
      1.07513085	     -0.00325190	     -0.00790553	     -0.00278296	     -0.03990688
      1.07524240	     -0.00324876	     -0.00789609	     -0.00277904	     -0.03995148
      1.07539211	     -0.00324455	     -0.00788348	     -0.00277380	     -0.04000945
      1.07553083	     -0.00324067	     -0.00787184	     -0.00276895	     -0.04006127
      1.07566954	     -0.00323680	     -0.00786025	     -0.00276413	     -0.04011133
      1.07579018	     -0.00323344	     -0.00785021	     -0.00275994	     -0.04015345
      1.07591083	     -0.00323009	     -0.00784020	     -0.00275577	     -0.04019430
      1.07603147	     -0.00322675	     -0.00783023	     -0.00275160	     -0.04023389
      1.07618265	     -0.00322257	     -0.00781779	     -0.00274640	     -0.04028179
      1.07630936	     -0.00321908	     -0.00780740	     -0.00274205	     -0.04032049
      1.07643607	     -0.00321560	     -0.00779705	     -0.00273772	     -0.04035790
      1.07656278	     -0.00321212	     -0.00778674	     -0.00273339	     -0.04039407
      1.07668949	     -0.00320866	     -0.00777646	     -0.00272908	     -0.04042901
      1.07681620	     -0.00320520	     -0.00776623	     -0.00272478	     -0.04046275
      1.07694290	     -0.00320175	     -0.00775603	     -0.00272049	     -0.04049533
      1.07706961	     -0.00319831	     -0.00774587	     -0.00271621	     -0.04052676
      1.07719632	     -0.00319488	     -0.00773575	     -0.00271195	     -0.04055708
      1.07732303	     -0.00319145	     -0.00772566	     -0.00270770	     -0.04058631
      1.07744974	     -0.00318804	     -0.00771561	     -0.00270345	     -0.04061447
      1.07757644	     -0.00318463	     -0.00770560	     -0.00269922	     -0.04064160
      1.07770315	     -0.00318124	     -0.00769562	     -0.00269501	     -0.04066771
      1.07785665	     -0.00317713	     -0.00768358	     -0.00268991	     -0.04069801
      1.07796327	     -0.00317429	     -0.00767525	     -0.00268638	     -0.04071822
      1.07806990	     -0.00317145	     -0.00766695	     -0.00268286	     -0.04073777
      1.07822253	     -0.00316739	     -0.00765511	     -0.00267783	     -0.04076461
      1.07836316	     -0.00316367	     -0.00764424	     -0.00267322	     -0.04078818
      1.07850380	     -0.00315995	     -0.00763342	     -0.00266861	     -0.04081067
      1.07861815	     -0.00315694	     -0.00762465	     -0.00266488	     -0.04082817
      1.07873251	     -0.00315393	     -0.00761591	     -0.00266115	     -0.04084500
      1.07887860	     -0.00315010	     -0.00760479	     -0.00265641	     -0.04086553
      1.07900364	     -0.00314683	     -0.00759531	     -0.00265236	     -0.04088226
      1.07912868	     -0.00314357	     -0.00758586	     -0.00264832	     -0.04089822
      1.07925371	     -0.00314031	     -0.00757644	     -0.00264429	     -0.04091345
      1.07937875	     -0.00313706	     -0.00756706	     -0.00264028	     -0.04092795
      1.07950379	     -0.00313382	     -0.00755771	     -0.00263627	     -0.04094175
      1.07962883	     -0.00313059	     -0.00754839	     -0.00263227	     -0.04095485
      1.07975387	     -0.00312737	     -0.00753911	     -0.00262829	     -0.04096728
      1.07987891	     -0.00312415	     -0.00752986	     -0.00262431	     -0.04097905
      1.08000395	     -0.00312094	     -0.00752064	     -0.00262035	     -0.04099018
      1.08012899	     -0.00311774	     -0.00751146	     -0.00261640	     -0.04100068
      1.08025403	     -0.00311454	     -0.00750231	     -0.00261245	     -0.04101056
      1.08037906	     -0.00311135	     -0.00749319	     -0.00260852	     -0.04101984
      1.08050410	     -0.00310817	     -0.00748410	     -0.00260460	     -0.04102854
      1.08062914	     -0.00310500	     -0.00747505	     -0.00260068	     -0.04103666
      1.08075418	     -0.00310183	     -0.00746602	     -0.00259678	     -0.04104422
      1.08087922	     -0.00309868	     -0.00745703	     -0.00259289	     -0.04105124
      1.08100426	     -0.00309553	     -0.00744807	     -0.00258900	     -0.04105772
      1.08112930	     -0.00309238	     -0.00743914	     -0.00258513	     -0.04106368
      1.08125434	     -0.00308925	     -0.00743024	     -0.00258127	     -0.04106914
      1.08137937	     -0.00308612	     -0.00742138	     -0.00257742	     -0.04107409
      1.08150441	     -0.00308300	     -0.00741254	     -0.00257358	     -0.04107856
      1.08162945	     -0.00307988	     -0.00740374	     -0.00256974	     -0.04108255
      1.08175449	     -0.00307677	     -0.00739497	     -0.00256592	     -0.04108608
      1.08187953	     -0.00307367	     -0.00738622	     -0.00256211	     -0.04108915
      1.08200457	     -0.00307058	     -0.00737751	     -0.00255831	     -0.04109179
      1.08212961	     -0.00306749	     -0.00736883	     -0.00255451	     -0.04109399
      1.08225465	     -0.00306441	     -0.00736018	     -0.00255073	     -0.04109577
      1.08237969	     -0.00306134	     -0.00735156	     -0.00254696	     -0.04109713
      1.08250472	     -0.00305828	     -0.00734297	     -0.00254319	     -0.04109810
      1.08262976	     -0.00305522	     -0.00733440	     -0.00253944	     -0.04109867
      1.08275480	     -0.00305217	     -0.00732587	     -0.00253569	     -0.04109886
      1.08287984	     -0.00304912	     -0.00731737	     -0.00253196	     -0.04109867
      1.08300488	     -0.00304609	     -0.00730890	     -0.00252823	     -0.04109811
      1.08311654	     -0.00304338	     -0.00730136	     -0.00252492	     -0.04109731
      1.08322819	     -0.00304068	     -0.00729384	     -0.00252160	     -0.04109623
      1.08336655	     -0.00303734	     -0.00728456	     -0.00251751	     -0.04109451
      1.08350490	     -0.00303401	     -0.00727531	     -0.00251343	     -0.04109239
      1.08360906	     -0.00303151	     -0.00726837	     -0.00251037	     -0.04109052
      1.08371322	     -0.00302901	     -0.00726145	     -0.00250731	     -0.04108843
      1.08386673	     -0.00302534	     -0.00725129	     -0.00250281	     -0.04108496
      1.08399026	     -0.00302239	     -0.00724314	     -0.00249921	     -0.04108183
      1.08411380	     -0.00301945	     -0.00723503	     -0.00249561	     -0.04107842
      1.08423734	     -0.00301651	     -0.00722694	     -0.00249202	     -0.04107471
      1.08436087	     -0.00301358	     -0.00721887	     -0.00248844	     -0.04107073
      1.08448441	     -0.00301066	     -0.00721084	     -0.00248487	     -0.04106648
      1.08460794	     -0.00300775	     -0.00720283	     -0.00248130	     -0.04106196
      1.08473148	     -0.00300484	     -0.00719485	     -0.00247775	     -0.04105719
      1.08485502	     -0.00300193	     -0.00718689	     -0.00247421	     -0.04105216
      1.08497855	     -0.00299904	     -0.00717897	     -0.00247067	     -0.04104688
      1.08510209	     -0.00299615	     -0.00717107	     -0.00246714	     -0.04104136
      1.08522563	     -0.00299326	     -0.00716319	     -0.00246362	     -0.04103561
      1.08533433	     -0.00299073	     -0.00715629	     -0.00246054	     -0.04103035
      1.08544303	     -0.00298820	     -0.00714940	     -0.00245745	     -0.04102492
      1.08558183	     -0.00298499	     -0.00714064	     -0.00245353	     -0.04101774
      1.08572062	     -0.00298177	     -0.00713191	     -0.00244961	     -0.04101028
      1.08582228	     -0.00297943	     -0.00712553	     -0.00244675	     -0.04100465
      1.08592394	     -0.00297708	     -0.00711918	     -0.00244390	     -0.04099888
      1.08607863	     -0.00297352	     -0.00710954	     -0.00243957	     -0.04098984
      1.08620083	     -0.00297072	     -0.00710196	     -0.00243615	     -0.04098248
      1.08632303	     -0.00296792	     -0.00709440	     -0.00243275	     -0.04097493
      1.08644523	     -0.00296513	     -0.00708686	     -0.00242935	     -0.04096719
      1.08656743	     -0.00296235	     -0.00707935	     -0.00242596	     -0.04095927
      1.08668963	     -0.00295957	     -0.00707187	     -0.00242258	     -0.04095118
      1.08681183	     -0.00295679	     -0.00706441	     -0.00241921	     -0.04094291
      1.08693403	     -0.00295403	     -0.00705698	     -0.00241585	     -0.04093448
      1.08705623	     -0.00295126	     -0.00704956	     -0.00241249	     -0.04092588
      1.08717842	     -0.00294851	     -0.00704218	     -0.00240914	     -0.04091712
      1.08730062	     -0.00294576	     -0.00703482	     -0.00240580	     -0.04090820
      1.08742282	     -0.00294301	     -0.00702748	     -0.00240247	     -0.04089913
      1.08753031	     -0.00294060	     -0.00702104	     -0.00239955	     -0.04089102
      1.08763780	     -0.00293820	     -0.00701463	     -0.00239663	     -0.04088280
      1.08777489	     -0.00293514	     -0.00700647	     -0.00239292	     -0.04087215
      1.08791198	     -0.00293209	     -0.00699835	     -0.00238922	     -0.04086133
      1.08801309	     -0.00292984	     -0.00699237	     -0.00238649	     -0.04085323
      1.08811421	     -0.00292760	     -0.00698641	     -0.00238377	     -0.04084504
      1.08826568	     -0.00292424	     -0.00697752	     -0.00237971	     -0.04083260
      1.08838751	     -0.00292155	     -0.00697039	     -0.00237645	     -0.04082245
      1.08850934	     -0.00291887	     -0.00696328	     -0.00237320	     -0.04081217
      1.08863117	     -0.00291619	     -0.00695620	     -0.00236996	     -0.04080177
      1.08875300	     -0.00291352	     -0.00694914	     -0.00236672	     -0.04079125
      1.08887483	     -0.00291085	     -0.00694211	     -0.00236349	     -0.04078061
      1.08899666	     -0.00290819	     -0.00693509	     -0.00236027	     -0.04076985
      1.08911849	     -0.00290553	     -0.00692810	     -0.00235706	     -0.04075898
      1.08922420	     -0.00290323	     -0.00692205	     -0.00235428	     -0.04074946
      1.08932991	     -0.00290093	     -0.00691602	     -0.00235150	     -0.04073986
      1.08946716	     -0.00289796	     -0.00690822	     -0.00234790	     -0.04072727
      1.08960441	     -0.00289499	     -0.00690044	     -0.00234432	     -0.04071455
      1.08970370	     -0.00289284	     -0.00689483	     -0.00234173	     -0.04070526
      1.08980299	     -0.00289070	     -0.00688924	     -0.00233915	     -0.04069591
      1.08995541	     -0.00288743	     -0.00688068	     -0.00233519	     -0.04068142
      1.09007636	     -0.00288483	     -0.00687392	     -0.00233206	     -0.04066982
      1.09019732	     -0.00288224	     -0.00686717	     -0.00232893	     -0.04065813
      1.09031827	     -0.00287966	     -0.00686045	     -0.00232582	     -0.04064634
      1.09043923	     -0.00287708	     -0.00685375	     -0.00232271	     -0.04063447
      1.09056019	     -0.00287451	     -0.00684707	     -0.00231961	     -0.04062250
      1.09068114	     -0.00287194	     -0.00684041	     -0.00231651	     -0.04061045
      1.09078940	     -0.00286964	     -0.00683447	     -0.00231375	     -0.04059960
      1.09089766	     -0.00286735	     -0.00682854	     -0.00231099	     -0.04058868
      1.09100592	     -0.00286507	     -0.00682263	     -0.00230824	     -0.04057769
      1.09115859	     -0.00286185	     -0.00681433	     -0.00230436	     -0.04056208
      1.09126466	     -0.00285962	     -0.00680858	     -0.00230168	     -0.04055117
      1.09137073	     -0.00285740	     -0.00680284	     -0.00229900	     -0.04054020
      1.09150765	     -0.00285453	     -0.00679547	     -0.00229555	     -0.04052595
      1.09164457	     -0.00285167	     -0.00678811	     -0.00229211	     -0.04051160
      1.09174542	     -0.00284957	     -0.00678272	     -0.00228958	     -0.04050097
      1.09184627	     -0.00284747	     -0.00677733	     -0.00228706	     -0.04049030
      1.09198633	     -0.00284456	     -0.00676988	     -0.00228356	     -0.04047539
      1.09211302	     -0.00284193	     -0.00676316	     -0.00228041	     -0.04046183
      1.09223971	     -0.00283931	     -0.00675646	     -0.00227726	     -0.04044819
      1.09235079	     -0.00283702	     -0.00675061	     -0.00227451	     -0.04043617
      1.09246188	     -0.00283473	     -0.00674477	     -0.00227176	     -0.04042410
      1.09257296	     -0.00283245	     -0.00673895	     -0.00226902	     -0.04041198
      1.09271097	     -0.00282961	     -0.00673175	     -0.00226562	     -0.04039684
      1.09282518	     -0.00282728	     -0.00672580	     -0.00226281	     -0.04038425
      1.09293939	     -0.00282494	     -0.00671988	     -0.00226001	     -0.04037160
      1.09305360	     -0.00282261	     -0.00671397	     -0.00225722	     -0.04035891
      1.09316781	     -0.00282029	     -0.00670807	     -0.00225443	     -0.04034616
      1.09330749	     -0.00281745	     -0.00670089	     -0.00225103	     -0.04033050
      1.09341162	     -0.00281534	     -0.00669555	     -0.00224850	     -0.04031877
      1.09351575	     -0.00281323	     -0.00669023	     -0.00224598	     -0.04030700
      1.09365010	     -0.00281051	     -0.00668338	     -0.00224273	     -0.04029176
      1.09378445	     -0.00280781	     -0.00667656	     -0.00223949	     -0.04027645
      1.09388746	     -0.00280573	     -0.00667134	     -0.00223701	     -0.04026467
      1.09399047	     -0.00280366	     -0.00666614	     -0.00223453	     -0.04025284
      1.09412457	     -0.00280098	     -0.00665939	     -0.00223131	     -0.04023740
      1.09424689	     -0.00279853	     -0.00665325	     -0.00222839	     -0.04022325
      1.09436922	     -0.00279609	     -0.00664713	     -0.00222547	     -0.04020906
      1.09449154	     -0.00279365	     -0.00664103	     -0.00222256	     -0.04019481
      1.09459763	     -0.00279154	     -0.00663576	     -0.00222004	     -0.04018241
      1.09470371	     -0.00278943	     -0.00663050	     -0.00221752	     -0.04016998
      1.09480979	     -0.00278733	     -0.00662525	     -0.00221501	     -0.04015751
      1.09496180	     -0.00278433	     -0.00661776	     -0.00221142	     -0.04013958
      1.09506552	     -0.00278228	     -0.00661266	     -0.00220898	     -0.04012730
      1.09516923	     -0.00278024	     -0.00660758	     -0.00220654	     -0.04011499
      1.09530510	     -0.00277757	     -0.00660094	     -0.00220335	     -0.04009882
      1.09544097	     -0.00277490	     -0.00659433	     -0.00220017	     -0.04008258
      1.09553842	     -0.00277299	     -0.00658960	     -0.00219790	     -0.04007090
      1.09563587	     -0.00277109	     -0.00658488	     -0.00219562	     -0.04005920
      1.09577677	     -0.00276834	     -0.00657808	     -0.00219235	     -0.04004222
      1.09590260	     -0.00276589	     -0.00657203	     -0.00218943	     -0.04002702
      1.09602843	     -0.00276344	     -0.00656599	     -0.00218652	     -0.04001176
      1.09613636	     -0.00276135	     -0.00656083	     -0.00218402	     -0.03999864
      1.09624430	     -0.00275926	     -0.00655568	     -0.00218153	     -0.03998549
      1.09635224	     -0.00275718	     -0.00655055	     -0.00217905	     -0.03997231
      1.09649219	     -0.00275448	     -0.00654392	     -0.00217584	     -0.03995516
      1.09660403	     -0.00275232	     -0.00653863	     -0.00217328	     -0.03994142
      1.09671588	     -0.00275018	     -0.00653336	     -0.00217072	     -0.03992765
      1.09682772	     -0.00274803	     -0.00652811	     -0.00216817	     -0.03991384
      1.09693956	     -0.00274589	     -0.00652286	     -0.00216563	     -0.03990000
      1.09707997	     -0.00274321	     -0.00651631	     -0.00216244	     -0.03988258
      1.09718106	     -0.00274128	     -0.00651160	     -0.00216015	     -0.03987001
      1.09728216	     -0.00273936	     -0.00650690	     -0.00215786	     -0.03985741
      1.09741686	     -0.00273680	     -0.00650066	     -0.00215482	     -0.03984058
      1.09753654	     -0.00273453	     -0.00649514	     -0.00215213	     -0.03982559
      1.09765622	     -0.00273226	     -0.00648963	     -0.00214944	     -0.03981056
      1.09777589	     -0.00273000	     -0.00648414	     -0.00214675	     -0.03979550
      1.09789557	     -0.00272775	     -0.00647866	     -0.00214408	     -0.03978040
      1.09799618	     -0.00272585	     -0.00647407	     -0.00214183	     -0.03976768
      1.09809678	     -0.00272396	     -0.00646949	     -0.00213959	     -0.03975493
      1.09823006	     -0.00272147	     -0.00646344	     -0.00213662	     -0.03973801
      1.09836333	     -0.00271897	     -0.00645742	     -0.00213367	     -0.03972105
      1.09845809	     -0.00271720	     -0.00645314	     -0.00213157	     -0.03970896
      1.09855285	     -0.00271543	     -0.00644888	     -0.00212948	     -0.03969686
      1.09870000	     -0.00271269	     -0.00644228	     -0.00212623	     -0.03967801
      1.09881848	     -0.00271049	     -0.00643698	     -0.00212362	     -0.03966280
      1.09893696	     -0.00270830	     -0.00643170	     -0.00212102	     -0.03964756
      1.09905544	     -0.00270610	     -0.00642643	     -0.00211843	     -0.03963229
      1.09916005	     -0.00270417	     -0.00642179	     -0.00211614	     -0.03961878
      1.09926466	     -0.00270224	     -0.00641717	     -0.00211386	     -0.03960524
      1.09939097	     -0.00269992	     -0.00641160	     -0.00211111	     -0.03958886
      1.09951729	     -0.00269760	     -0.00640604	     -0.00210836	     -0.03957244
      1.09961691	     -0.00269577	     -0.00640168	     -0.00210620	     -0.03955947
      1.09971653	     -0.00269395	     -0.00639732	     -0.00210405	     -0.03954647
      1.09985135	     -0.00269148	     -0.00639144	     -0.00210113	     -0.03952885
      1.09996942	     -0.00268933	     -0.00638631	     -0.00209859	     -0.03951339
      1.10008749	     -0.00268718	     -0.00638119	     -0.00209605	     -0.03949789
      1.10020556	     -0.00268503	     -0.00637609	     -0.00209352	     -0.03948236
      1.10030704	     -0.00268319	     -0.00637172	     -0.00209134	     -0.03946899
      1.10040851	     -0.00268135	     -0.00636735	     -0.00208917	     -0.03945560
      1.10053755	     -0.00267902	     -0.00636182	     -0.00208642	     -0.03943854
      1.10066658	     -0.00267669	     -0.00635631	     -0.00208367	     -0.03942144
      1.10076314	     -0.00267495	     -0.00635219	     -0.00208162	     -0.03940863
      1.10085969	     -0.00267322	     -0.00634808	     -0.00207957	     -0.03939579
      1.10099898	     -0.00267072	     -0.00634218	     -0.00207663	     -0.03937723
      1.10111695	     -0.00266860	     -0.00633719	     -0.00207413	     -0.03936148
      1.10123492	     -0.00266649	     -0.00633222	     -0.00207165	     -0.03934571
      1.10135289	     -0.00266439	     -0.00632726	     -0.00206917	     -0.03932990
      1.10145322	     -0.00266260	     -0.00632306	     -0.00206706	     -0.03931643
      1.10155355	     -0.00266082	     -0.00631886	     -0.00206496	     -0.03930294
      1.10168293	     -0.00265852	     -0.00631347	     -0.00206225	     -0.03928551
      1.10181231	     -0.00265622	     -0.00630809	     -0.00205956	     -0.03926805
      1.10190763	     -0.00265454	     -0.00630414	     -0.00205757	     -0.03925517
      1.10200294	     -0.00265285	     -0.00630019	     -0.00205559	     -0.03924226
      1.10214317	     -0.00265038	     -0.00629441	     -0.00205268	     -0.03922324
      1.10226081	     -0.00264831	     -0.00628957	     -0.00205025	     -0.03920724
      1.10237845	     -0.00264624	     -0.00628475	     -0.00204782	     -0.03919122
      1.10249609	     -0.00264418	     -0.00627994	     -0.00204539	     -0.03917517
      1.10259545	     -0.00264244	     -0.00627589	     -0.00204335	     -0.03916160
      1.10269481	     -0.00264070	     -0.00627184	     -0.00204131	     -0.03914800
      1.10282428	     -0.00263844	     -0.00626659	     -0.00203865	     -0.03913025
      1.10295374	     -0.00263619	     -0.00626135	     -0.00203601	     -0.03911246
      1.10304811	     -0.00263455	     -0.00625755	     -0.00203408	     -0.03909947
      1.10314248	     -0.00263291	     -0.00625375	     -0.00203216	     -0.03908647
      1.10328309	     -0.00263047	     -0.00624810	     -0.00202930	     -0.03906706
      1.10340038	     -0.00262844	     -0.00624341	     -0.00202692	     -0.03905083
      1.10351767	     -0.00262642	     -0.00623873	     -0.00202454	     -0.03903458
      1.10363495	     -0.00262440	     -0.00623406	     -0.00202217	     -0.03901830
      1.10373338	     -0.00262271	     -0.00623015	     -0.00202019	     -0.03900461
      1.10383182	     -0.00262101	     -0.00622626	     -0.00201821	     -0.03899090
      1.10396134	     -0.00261879	     -0.00622114	     -0.00201560	     -0.03897284
      1.10409085	     -0.00261658	     -0.00621604	     -0.00201301	     -0.03895473
      1.10418433	     -0.00261498	     -0.00621237	     -0.00201114	     -0.03894165
      1.10427782	     -0.00261338	     -0.00620871	     -0.00200927	     -0.03892854
      1.10441876	     -0.00261098	     -0.00620320	     -0.00200646	     -0.03890875
      1.10453569	     -0.00260899	     -0.00619864	     -0.00200413	     -0.03889229
      1.10465262	     -0.00260701	     -0.00619410	     -0.00200181	     -0.03887581
      1.10476955	     -0.00260503	     -0.00618957	     -0.00199949	     -0.03885930
      1.10486709	     -0.00260338	     -0.00618580	     -0.00199757	     -0.03884550
      1.10496463	     -0.00260173	     -0.00618204	     -0.00199564	     -0.03883169
      1.10509419	     -0.00259955	     -0.00617705	     -0.00199309	     -0.03881331
      1.10522375	     -0.00259737	     -0.00617208	     -0.00199054	     -0.03879489
      1.10531638	     -0.00259581	     -0.00616854	     -0.00198872	     -0.03878171
      1.10540900	     -0.00259426	     -0.00616501	     -0.00198691	     -0.03876850
      1.10555026	     -0.00259189	     -0.00615963	     -0.00198414	     -0.03874832
      1.10566685	     -0.00258994	     -0.00615521	     -0.00198187	     -0.03873164
      1.10578343	     -0.00258800	     -0.00615079	     -0.00197960	     -0.03871493
      1.10588829	     -0.00258625	     -0.00614684	     -0.00197756	     -0.03869988
      1.10599316	     -0.00258451	     -0.00614289	     -0.00197553	     -0.03868480
      1.10609803	     -0.00258277	     -0.00613895	     -0.00197350	     -0.03866970
      1.10622832	     -0.00258061	     -0.00613406	     -0.00197098	     -0.03865090
      1.10633253	     -0.00257888	     -0.00613017	     -0.00196897	     -0.03863585
      1.10643674	     -0.00257716	     -0.00612629	     -0.00196696	     -0.03862076
      1.10654095	     -0.00257544	     -0.00612241	     -0.00196496	     -0.03860566
      1.10667642	     -0.00257321	     -0.00611739	     -0.00196236	     -0.03858599
      1.10677753	     -0.00257155	     -0.00611365	     -0.00196042	     -0.03857128
      1.10687864	     -0.00256989	     -0.00610992	     -0.00195849	     -0.03855656
      1.10700360	     -0.00256784	     -0.00610532	     -0.00195611	     -0.03853832
      1.10712856	     -0.00256580	     -0.00610073	     -0.00195373	     -0.03852006
      1.10722379	     -0.00256425	     -0.00609724	     -0.00195192	     -0.03850612
      1.10731902	     -0.00256269	     -0.00609377	     -0.00195011	     -0.03849216
      1.10744884	     -0.00256058	     -0.00608904	     -0.00194766	     -0.03847310
      1.10756541	     -0.00255869	     -0.00608480	     -0.00194545	     -0.03845595
      1.10768198	     -0.00255679	     -0.00608057	     -0.00194326	     -0.03843878
      1.10779855	     -0.00255491	     -0.00607636	     -0.00194106	     -0.03842157
      1.10789627	     -0.00255333	     -0.00607284	     -0.00193923	     -0.03840713
      1.10799399	     -0.00255175	     -0.00606932	     -0.00193739	     -0.03839266
      1.10811770	     -0.00254975	     -0.00606488	     -0.00193508	     -0.03837432
      1.10824141	     -0.00254776	     -0.00606045	     -0.00193277	     -0.03835595
      1.10834205	     -0.00254615	     -0.00605686	     -0.00193089	     -0.03834098
      1.10844270	     -0.00254453	     -0.00605328	     -0.00192902	     -0.03832599
      1.10856427	     -0.00254259	     -0.00604896	     -0.00192676	     -0.03830785
      1.10868584	     -0.00254064	     -0.00604465	     -0.00192450	     -0.03828968
      1.10878484	     -0.00253906	     -0.00604115	     -0.00192267	     -0.03827486
      1.10888384	     -0.00253749	     -0.00603766	     -0.00192084	     -0.03826002
      1.10900648	     -0.00253553	     -0.00603334	     -0.00191858	     -0.03824161
      1.10912912	     -0.00253359	     -0.00602904	     -0.00191632	     -0.03822316
      1.10922788	     -0.00253202	     -0.00602558	     -0.00191451	     -0.03820829
      1.10932663	     -0.00253046	     -0.00602213	     -0.00191270	     -0.03819339
      1.10944948	     -0.00252851	     -0.00601785	     -0.00191045	     -0.03817483
      1.10957232	     -0.00252658	     -0.00601359	     -0.00190820	     -0.03815624
      1.10967026	     -0.00252503	     -0.00601019	     -0.00190642	     -0.03814140
      1.10976820	     -0.00252349	     -0.00600680	     -0.00190463	     -0.03812654
      1.10989175	     -0.00252155	     -0.00600254	     -0.00190239	     -0.03810776
      1.11001529	     -0.00251961	     -0.00599829	     -0.00190015	     -0.03808895
      1.11011246	     -0.00251809	     -0.00599495	     -0.00189839	     -0.03807413
      1.11020963	     -0.00251657	     -0.00599163	     -0.00189663	     -0.03805929
      1.11033396	     -0.00251463	     -0.00598738	     -0.00189439	     -0.03804028
      1.11045829	     -0.00251270	     -0.00598314	     -0.00189215	     -0.03802123
      1.11055452	     -0.00251120	     -0.00597987	     -0.00189042	     -0.03800647
      1.11065074	     -0.00250970	     -0.00597660	     -0.00188870	     -0.03799168
      1.11077614	     -0.00250776	     -0.00597236	     -0.00188645	     -0.03797239
      1.11090155	     -0.00250582	     -0.00596813	     -0.00188421	     -0.03795306
      1.11099670	     -0.00250435	     -0.00596492	     -0.00188251	     -0.03793838
      1.11109185	     -0.00250288	     -0.00596173	     -0.00188082	     -0.03792367
      1.11121861	     -0.00250092	     -0.00595748	     -0.00187856	     -0.03790405
      1.11134537	     -0.00249897	     -0.00595324	     -0.00187631	     -0.03788440
      1.11143928	     -0.00249753	     -0.00595011	     -0.00187465	     -0.03786982
      1.11153319	     -0.00249609	     -0.00594698	     -0.00187299	     -0.03785522
      1.11166169	     -0.00249412	     -0.00594271	     -0.00187072	     -0.03783521
      1.11177546	     -0.00249238	     -0.00593894	     -0.00186872	     -0.03781747
      1.11188923	     -0.00249065	     -0.00593519	     -0.00186672	     -0.03779971
      1.11200300	     -0.00248891	     -0.00593144	     -0.00186472	     -0.03778191
      1.11210210	     -0.00248740	     -0.00592818	     -0.00186298	     -0.03776639
      1.11220120	     -0.00248590	     -0.00592492	     -0.00186125	     -0.03775085
      1.11230030	     -0.00248439	     -0.00592168	     -0.00185952	     -0.03773529
      1.11243918	     -0.00248229	     -0.00591714	     -0.00185710	     -0.03771344
      1.11253812	     -0.00248079	     -0.00591392	     -0.00185538	     -0.03769786
      1.11263706	     -0.00247930	     -0.00591070	     -0.00185366	     -0.03768226
      1.11276080	     -0.00247743	     -0.00590669	     -0.00185151	     -0.03766271
      1.11287189	     -0.00247576	     -0.00590309	     -0.00184959	     -0.03764514
      1.11298297	     -0.00247409	     -0.00589951	     -0.00184767	     -0.03762755
      1.11309406	     -0.00247242	     -0.00589593	     -0.00184575	     -0.03760993
      1.11320515	     -0.00247076	     -0.00589236	     -0.00184384	     -0.03759228
      1.11330086	     -0.00246933	     -0.00588929	     -0.00184220	     -0.03757706
      1.11339656	     -0.00246789	     -0.00588623	     -0.00184056	     -0.03756182
      1.11351916	     -0.00246607	     -0.00588231	     -0.00183846	     -0.03754227
      1.11364176	     -0.00246424	     -0.00587841	     -0.00183636	     -0.03752269
      1.11373485	     -0.00246285	     -0.00587545	     -0.00183477	     -0.03750781
      1.11382794	     -0.00246147	     -0.00587250	     -0.00183319	     -0.03749291
      1.11395724	     -0.00245955	     -0.00586841	     -0.00183099	     -0.03747218
      1.11407025	     -0.00245788	     -0.00586484	     -0.00182907	     -0.03745404
      1.11418325	     -0.00245621	     -0.00586128	     -0.00182716	     -0.03743587
      1.11428314	     -0.00245474	     -0.00585814	     -0.00182547	     -0.03741980
      1.11438303	     -0.00245326	     -0.00585501	     -0.00182378	     -0.03740370
      1.11448292	     -0.00245179	     -0.00585188	     -0.00182210	     -0.03738758
      1.11461468	     -0.00244986	     -0.00584777	     -0.00181988	     -0.03736630
      1.11471448	     -0.00244839	     -0.00584466	     -0.00181820	     -0.03735015
      1.11481427	     -0.00244693	     -0.00584156	     -0.00181653	     -0.03733399
      1.11491407	     -0.00244547	     -0.00583847	     -0.00181486	     -0.03731781
      1.11505068	     -0.00244347	     -0.00583424	     -0.00181257	     -0.03729563
      1.11514716	     -0.00244207	     -0.00583126	     -0.00181096	     -0.03727995
      1.11524365	     -0.00244066	     -0.00582829	     -0.00180936	     -0.03726424
      1.11536792	     -0.00243885	     -0.00582447	     -0.00180729	     -0.03724399
      1.11547948	     -0.00243723	     -0.00582104	     -0.00180544	     -0.03722579
      1.11559104	     -0.00243561	     -0.00581763	     -0.00180359	     -0.03720756
      1.11570260	     -0.00243400	     -0.00581422	     -0.00180175	     -0.03718932
      1.11579711	     -0.00243263	     -0.00581134	     -0.00180019	     -0.03717384
      1.11589161	     -0.00243127	     -0.00580847	     -0.00179863	     -0.03715835
      1.11601195	     -0.00242953	     -0.00580482	     -0.00179665	     -0.03713860
      1.11613229	     -0.00242780	     -0.00580117	     -0.00179467	     -0.03711883
      1.11622977	     -0.00242640	     -0.00579823	     -0.00179308	     -0.03710279
      1.11632724	     -0.00242500	     -0.00579529	     -0.00179148	     -0.03708674
      1.11644580	     -0.00242330	     -0.00579172	     -0.00178954	     -0.03706720
      1.11656437	     -0.00242160	     -0.00578816	     -0.00178761	     -0.03704763
      1.11665961	     -0.00242024	     -0.00578531	     -0.00178606	     -0.03703189
      1.11675486	     -0.00241888	     -0.00578246	     -0.00178451	     -0.03701614
      1.11687538	     -0.00241717	     -0.00577887	     -0.00178255	     -0.03699618
      1.11699590	     -0.00241545	     -0.00577528	     -0.00178060	     -0.03697621
      1.11709036	     -0.00241411	     -0.00577247	     -0.00177907	     -0.03696053
      1.11718482	     -0.00241277	     -0.00576967	     -0.00177755	     -0.03694484
      1.11730651	     -0.00241105	     -0.00576607	     -0.00177558	     -0.03692461
      1.11742821	     -0.00240932	     -0.00576248	     -0.00177363	     -0.03690435
      1.11752118	     -0.00240801	     -0.00575974	     -0.00177213	     -0.03688886
      1.11761415	     -0.00240670	     -0.00575701	     -0.00177064	     -0.03687336
      1.11773782	     -0.00240496	     -0.00575338	     -0.00176866	     -0.03685271
      1.11786149	     -0.00240322	     -0.00574976	     -0.00176668	     -0.03683205
      1.11795290	     -0.00240194	     -0.00574709	     -0.00176523	     -0.03681676
      1.11804431	     -0.00240065	     -0.00574442	     -0.00176377	     -0.03680145
      1.11817039	     -0.00239889	     -0.00574075	     -0.00176176	     -0.03678032
      1.11828141	     -0.00239734	     -0.00573753	     -0.00176000	     -0.03676170
      1.11839242	     -0.00239579	     -0.00573432	     -0.00175824	     -0.03674306
      1.11850344	     -0.00239424	     -0.00573111	     -0.00175649	     -0.03672441
      1.11860053	     -0.00239289	     -0.00572830	     -0.00175495	     -0.03670807
      1.11869762	     -0.00239154	     -0.00572551	     -0.00175342	     -0.03669173
      1.11879471	     -0.00239019	     -0.00572272	     -0.00175189	     -0.03667537
      1.11892898	     -0.00238833	     -0.00571886	     -0.00174978	     -0.03665273
      1.11902634	     -0.00238698	     -0.00571608	     -0.00174825	     -0.03663630
      1.11912371	     -0.00238563	     -0.00571330	     -0.00174673	     -0.03661986
      1.11924361	     -0.00238398	     -0.00570988	     -0.00174485	     -0.03659959
      1.11935135	     -0.00238249	     -0.00570681	     -0.00174317	     -0.03658136
      1.11945909	     -0.00238101	     -0.00570375	     -0.00174149	     -0.03656312
      1.11956683	     -0.00237953	     -0.00570070	     -0.00173982	     -0.03654486
      1.11967457	     -0.00237805	     -0.00569765	     -0.00173814	     -0.03652659
      1.11978231	     -0.00237657	     -0.00569461	     -0.00173647	     -0.03650830
      1.11987642	     -0.00237528	     -0.00569196	     -0.00173501	     -0.03649232
      1.11997053	     -0.00237400	     -0.00568931	     -0.00173356	     -0.03647633
      1.12008742	     -0.00237240	     -0.00568603	     -0.00173175	     -0.03645645
      1.12020430	     -0.00237081	     -0.00568276	     -0.00172995	     -0.03643656
      1.12030186	     -0.00236948	     -0.00568003	     -0.00172845	     -0.03641994
      1.12039942	     -0.00236815	     -0.00567731	     -0.00172695	     -0.03640332
      1.12049698	     -0.00236683	     -0.00567459	     -0.00172546	     -0.03638668
      1.12062845	     -0.00236505	     -0.00567093	     -0.00172344	     -0.03636425
      1.12072508	     -0.00236374	     -0.00566825	     -0.00172197	     -0.03634776
      1.12082172	     -0.00236243	     -0.00566557	     -0.00172049	     -0.03633125
      1.12094069	     -0.00236082	     -0.00566229	     -0.00171868	     -0.03631091
      1.12105966	     -0.00235922	     -0.00565900	     -0.00171687	     -0.03629056
      1.12114833	     -0.00235803	     -0.00565656	     -0.00171552	     -0.03627539
      1.12123700	     -0.00235683	     -0.00565413	     -0.00171418	     -0.03626021
      1.12136369	     -0.00235513	     -0.00565065	     -0.00171226	     -0.03623850
      1.12147516	     -0.00235364	     -0.00564760	     -0.00171058	     -0.03621940
      1.12158663	     -0.00235215	     -0.00564455	     -0.00170890	     -0.03620028
      1.12169809	     -0.00235066	     -0.00564151	     -0.00170722	     -0.03618115
      1.12178959	     -0.00234943	     -0.00563902	     -0.00170584	     -0.03616545
      1.12188110	     -0.00234821	     -0.00563654	     -0.00170447	     -0.03614973
      1.12200104	     -0.00234662	     -0.00563328	     -0.00170267	     -0.03612913
      1.12212098	     -0.00234502	     -0.00563003	     -0.00170088	     -0.03610851
      1.12221426	     -0.00234378	     -0.00562751	     -0.00169948	     -0.03609247
      1.12230754	     -0.00234255	     -0.00562500	     -0.00169809	     -0.03607642
      1.12242694	     -0.00234096	     -0.00562178	     -0.00169631	     -0.03605588
      1.12254634	     -0.00233938	     -0.00561857	     -0.00169454	     -0.03603532
      1.12263700	     -0.00233819	     -0.00561614	     -0.00169319	     -0.03601971
      1.12272767	     -0.00233699	     -0.00561371	     -0.00169185	     -0.03600409
      1.12285020	     -0.00233538	     -0.00561044	     -0.00169004	     -0.03598297
      1.12295904	     -0.00233395	     -0.00560753	     -0.00168843	     -0.03596421
      1.12306788	     -0.00233252	     -0.00560464	     -0.00168682	     -0.03594545
      1.12317672	     -0.00233109	     -0.00560174	     -0.00168522	     -0.03592667
      1.12327291	     -0.00232983	     -0.00559919	     -0.00168381	     -0.03591008
      1.12336910	     -0.00232857	     -0.00559664	     -0.00168239	     -0.03589348
      1.12346530	     -0.00232731	     -0.00559410	     -0.00168098	     -0.03587688
      1.12359480	     -0.00232562	     -0.00559068	     -0.00167909	     -0.03585453
      1.12369148	     -0.00232436	     -0.00558813	     -0.00167768	     -0.03583783
      1.12378815	     -0.00232310	     -0.00558559	     -0.00167627	     -0.03582114
      1.12390470	     -0.00232159	     -0.00558253	     -0.00167457	     -0.03580101
      1.12402125	     -0.00232008	     -0.00557947	     -0.00167287	     -0.03578088
      1.12410969	     -0.00231893	     -0.00557716	     -0.00167159	     -0.03576560
      1.12419814	     -0.00231779	     -0.00557485	     -0.00167031	     -0.03575032
      1.12432224	     -0.00231618	     -0.00557161	     -0.00166851	     -0.03572888
      1.12443211	     -0.00231476	     -0.00556875	     -0.00166693	     -0.03570989
      1.12454199	     -0.00231335	     -0.00556590	     -0.00166534	     -0.03569090
      1.12465187	     -0.00231193	     -0.00556305	     -0.00166376	     -0.03567192
      1.12474343	     -0.00231075	     -0.00556068	     -0.00166244	     -0.03565609
      1.12483499	     -0.00230958	     -0.00555831	     -0.00166113	     -0.03564027
      1.12495237	     -0.00230807	     -0.00555528	     -0.00165944	     -0.03561999
      1.12506974	     -0.00230657	     -0.00555226	     -0.00165777	     -0.03559971
      1.12516284	     -0.00230538	     -0.00554986	     -0.00165643	     -0.03558362
      1.12525595	     -0.00230419	     -0.00554747	     -0.00165511	     -0.03556753
      1.12537295	     -0.00230270	     -0.00554447	     -0.00165344	     -0.03554732
      1.12548996	     -0.00230121	     -0.00554148	     -0.00165178	     -0.03552711
      1.12558064	     -0.00230005	     -0.00553916	     -0.00165049	     -0.03551145
      1.12567133	     -0.00229890	     -0.00553684	     -0.00164920	     -0.03549579
      1.12579113	     -0.00229738	     -0.00553379	     -0.00164751	     -0.03547510
      1.12591094	     -0.00229586	     -0.00553075	     -0.00164581	     -0.03545442
      1.12600007	     -0.00229473	     -0.00552849	     -0.00164456	     -0.03543903
      1.12608920	     -0.00229361	     -0.00552623	     -0.00164330	     -0.03542365
      1.12621165	     -0.00229206	     -0.00552313	     -0.00164158	     -0.03540253
      1.12631932	     -0.00229070	     -0.00552041	     -0.00164006	     -0.03538396
      1.12642700	     -0.00228935	     -0.00551769	     -0.00163855	     -0.03536539
      1.12653467	     -0.00228799	     -0.00551498	     -0.00163705	     -0.03534683
      1.12663006	     -0.00228679	     -0.00551259	     -0.00163571	     -0.03533040
      1.12672545	     -0.00228560	     -0.00551019	     -0.00163438	     -0.03531396
      1.12682084	     -0.00228440	     -0.00550780	     -0.00163305	     -0.03529754
      1.12694794	     -0.00228281	     -0.00550462	     -0.00163128	     -0.03527566
      1.12704388	     -0.00228161	     -0.00550222	     -0.00162995	     -0.03525915
      1.12713981	     -0.00228042	     -0.00549983	     -0.00162862	     -0.03524265
      1.12723574	     -0.00227922	     -0.00549744	     -0.00162729	     -0.03522615
      1.12736567	     -0.00227760	     -0.00549421	     -0.00162549	     -0.03520383
      1.12745878	     -0.00227645	     -0.00549190	     -0.00162421	     -0.03518783
      1.12755189	     -0.00227529	     -0.00548959	     -0.00162292	     -0.03517184
      1.12767030	     -0.00227382	     -0.00548666	     -0.00162129	     -0.03515152
      1.12777633	     -0.00227251	     -0.00548404	     -0.00161984	     -0.03513334
      1.12788235	     -0.00227120	     -0.00548143	     -0.00161838	     -0.03511516
      1.12798838	     -0.00226989	     -0.00547882	     -0.00161693	     -0.03509700
      1.12808202	     -0.00226873	     -0.00547651	     -0.00161565	     -0.03508096
      1.12817566	     -0.00226758	     -0.00547421	     -0.00161437	     -0.03506494
      1.12826930	     -0.00226643	     -0.00547192	     -0.00161309	     -0.03504892
      1.12840034	     -0.00226482	     -0.00546871	     -0.00161130	     -0.03502652
      1.12849496	     -0.00226365	     -0.00546640	     -0.00161002	     -0.03501036
      1.12858959	     -0.00226249	     -0.00546409	     -0.00160873	     -0.03499421
      1.12870579	     -0.00226107	     -0.00546125	     -0.00160716	     -0.03497439
      1.12880953	     -0.00225980	     -0.00545873	     -0.00160575	     -0.03495670
      1.12891326	     -0.00225854	     -0.00545621	     -0.00160435	     -0.03493903
      1.12901700	     -0.00225727	     -0.00545369	     -0.00160295	     -0.03492138
      1.12912074	     -0.00225601	     -0.00545118	     -0.00160155	     -0.03490373
      1.12922448	     -0.00225475	     -0.00544867	     -0.00160015	     -0.03488610
      1.12932822	     -0.00225348	     -0.00544616	     -0.00159876	     -0.03486849
      1.12942107	     -0.00225236	     -0.00544392	     -0.00159752	     -0.03485273
      1.12951392	     -0.00225123	     -0.00544168	     -0.00159627	     -0.03483699
      1.12962628	     -0.00224987	     -0.00543898	     -0.00159477	     -0.03481796
      1.12973865	     -0.00224851	     -0.00543628	     -0.00159327	     -0.03479894
      1.12983064	     -0.00224740	     -0.00543407	     -0.00159204	     -0.03478338
      1.12992263	     -0.00224629	     -0.00543187	     -0.00159081	     -0.03476784
      1.13003813	     -0.00224490	     -0.00542911	     -0.00158928	     -0.03474835
      1.13015364	     -0.00224351	     -0.00542635	     -0.00158774	     -0.03472887
      1.13024051	     -0.00224247	     -0.00542427	     -0.00158659	     -0.03471424
      1.13032739	     -0.00224143	     -0.00542220	     -0.00158544	     -0.03469962
      1.13045094	     -0.00223994	     -0.00541926	     -0.00158381	     -0.03467884
      1.13055961	     -0.00223864	     -0.00541668	     -0.00158237	     -0.03466059
      1.13066827	     -0.00223734	     -0.00541410	     -0.00158094	     -0.03464236
      1.13075930	     -0.00223626	     -0.00541195	     -0.00157974	     -0.03462711
      1.13085033	     -0.00223517	     -0.00540979	     -0.00157855	     -0.03461187
      1.13096420	     -0.00223382	     -0.00540710	     -0.00157705	     -0.03459283
      1.13107806	     -0.00223246	     -0.00540442	     -0.00157556	     -0.03457381
      1.13116959	     -0.00223137	     -0.00540226	     -0.00157436	     -0.03455854
      1.13126112	     -0.00223029	     -0.00540011	     -0.00157317	     -0.03454329
      1.13137542	     -0.00222893	     -0.00539742	     -0.00157168	     -0.03452426
      1.13148972	     -0.00222758	     -0.00539474	     -0.00157019	     -0.03450526
      1.13157913	     -0.00222652	     -0.00539264	     -0.00156903	     -0.03449041
      1.13166855	     -0.00222547	     -0.00539055	     -0.00156786	     -0.03447559
      1.13178543	     -0.00222409	     -0.00538781	     -0.00156635	     -0.03445623
      1.13190231	     -0.00222271	     -0.00538509	     -0.00156484	     -0.03443689
      1.13199001	     -0.00222168	     -0.00538304	     -0.00156370	     -0.03442241
      1.13207770	     -0.00222065	     -0.00538100	     -0.00156257	     -0.03440794
      1.13219740	     -0.00221924	     -0.00537821	     -0.00156103	     -0.03438822
      1.13230283	     -0.00221801	     -0.00537577	     -0.00155967	     -0.03437087
      1.13240826	     -0.00221677	     -0.00537332	     -0.00155831	     -0.03435355
      1.13251369	     -0.00221554	     -0.00537088	     -0.00155696	     -0.03433625
      1.13260779	     -0.00221444	     -0.00536870	     -0.00155576	     -0.03432084
      1.13270188	     -0.00221334	     -0.00536653	     -0.00155455	     -0.03430544
      1.13279597	     -0.00221224	     -0.00536435	     -0.00155335	     -0.03429007
      1.13291885	     -0.00221081	     -0.00536152	     -0.00155178	     -0.03427003
      1.13301357	     -0.00220971	     -0.00535934	     -0.00155057	     -0.03425460
      1.13310829	     -0.00220861	     -0.00535716	     -0.00154937	     -0.03423920
      1.13320301	     -0.00220752	     -0.00535499	     -0.00154816	     -0.03422381
      1.13332794	     -0.00220607	     -0.00535212	     -0.00154658	     -0.03420356
      1.13342019	     -0.00220500	     -0.00535001	     -0.00154541	     -0.03418863
      1.13351243	     -0.00220393	     -0.00534789	     -0.00154424	     -0.03417372
      1.13362711	     -0.00220261	     -0.00534527	     -0.00154280	     -0.03415521
      1.13374179	     -0.00220129	     -0.00534266	     -0.00154135	     -0.03413674
      1.13382658	     -0.00220031	     -0.00534072	     -0.00154028	     -0.03412310
      1.13391138	     -0.00219934	     -0.00533879	     -0.00153921	     -0.03410949
      1.13403389	     -0.00219793	     -0.00533600	     -0.00153768	     -0.03408985
      1.13414069	     -0.00219671	     -0.00533358	     -0.00153634	     -0.03407276
      1.13424748	     -0.00219548	     -0.00533115	     -0.00153500	     -0.03405571
      1.13435427	     -0.00219426	     -0.00532873	     -0.00153366	     -0.03403868
      1.13444291	     -0.00219325	     -0.00532672	     -0.00153256	     -0.03402458
      1.13453155	     -0.00219223	     -0.00532472	     -0.00153145	     -0.03401049
      1.13464577	     -0.00219093	     -0.00532214	     -0.00153003	     -0.03399238
      1.13475999	     -0.00218963	     -0.00531956	     -0.00152861	     -0.03397430
      1.13484970	     -0.00218861	     -0.00531754	     -0.00152750	     -0.03396013
      1.13493941	     -0.00218759	     -0.00531552	     -0.00152638	     -0.03394598
      1.13505387	     -0.00218629	     -0.00531295	     -0.00152497	     -0.03392796
      1.13516833	     -0.00218499	     -0.00531037	     -0.00152355	     -0.03390998
      1.13525541	     -0.00218401	     -0.00530842	     -0.00152248	     -0.03389633
      1.13534249	     -0.00218302	     -0.00530647	     -0.00152140	     -0.03388270
      1.13546036	     -0.00218169	     -0.00530383	     -0.00151995	     -0.03386429
      1.13557823	     -0.00218036	     -0.00530119	     -0.00151850	     -0.03384591
      1.13566332	     -0.00217940	     -0.00529929	     -0.00151746	     -0.03383268
      1.13574840	     -0.00217845	     -0.00529739	     -0.00151642	     -0.03381947
      1.13586996	     -0.00217708	     -0.00529468	     -0.00151493	     -0.03380063
      1.13597501	     -0.00217590	     -0.00529234	     -0.00151365	     -0.03378439
      1.13608007	     -0.00217472	     -0.00529001	     -0.00151236	     -0.03376819
      1.13618512	     -0.00217355	     -0.00528767	     -0.00151108	     -0.03375202
      1.13627669	     -0.00217252	     -0.00528564	     -0.00150997	     -0.03373795
      1.13636826	     -0.00217150	     -0.00528361	     -0.00150886	     -0.03372391
      1.13645983	     -0.00217048	     -0.00528158	     -0.00150775	     -0.03370990
      1.13658702	     -0.00216906	     -0.00527876	     -0.00150620	     -0.03369048
      1.13667944	     -0.00216803	     -0.00527672	     -0.00150509	     -0.03367641
      1.13677186	     -0.00216700	     -0.00527468	     -0.00150397	     -0.03366236
      1.13688497	     -0.00216574	     -0.00527218	     -0.00150260	     -0.03364521
      1.13698597	     -0.00216462	     -0.00526996	     -0.00150139	     -0.03362993
      1.13708697	     -0.00216350	     -0.00526773	     -0.00150017	     -0.03361469
      1.13718797	     -0.00216238	     -0.00526551	     -0.00149896	     -0.03359948
      1.13728896	     -0.00216127	     -0.00526329	     -0.00149775	     -0.03358431
      1.13738996	     -0.00216015	     -0.00526108	     -0.00149654	     -0.03356917
      1.13749096	     -0.00215904	     -0.00525886	     -0.00149533	     -0.03355407
      1.13759195	     -0.00215792	     -0.00525665	     -0.00149412	     -0.03353900
      1.13768210	     -0.00215693	     -0.00525467	     -0.00149305	     -0.03352558
      1.13777225	     -0.00215594	     -0.00525270	     -0.00149197	     -0.03351219
      1.13788118	     -0.00215474	     -0.00525032	     -0.00149067	     -0.03349605
      1.13799012	     -0.00215355	     -0.00524794	     -0.00148938	     -0.03347995
      1.13808298	     -0.00215253	     -0.00524592	     -0.00148828	     -0.03346626
      1.13817584	     -0.00215152	     -0.00524390	     -0.00148718	     -0.03345261
      1.13826870	     -0.00215050	     -0.00524187	     -0.00148608	     -0.03343898
      1.13839001	     -0.00214918	     -0.00523924	     -0.00148464	     -0.03342122
      1.13848259	     -0.00214817	     -0.00523722	     -0.00148355	     -0.03340771
      1.13857517	     -0.00214716	     -0.00523521	     -0.00148246	     -0.03339423
      1.13866775	     -0.00214615	     -0.00523321	     -0.00148137	     -0.03338078
      1.13879292	     -0.00214479	     -0.00523049	     -0.00147990	     -0.03336265
      1.13888326	     -0.00214381	     -0.00522854	     -0.00147884	     -0.03334960
      1.13897360	     -0.00214283	     -0.00522658	     -0.00147778	     -0.03333658
      1.13908750	     -0.00214159	     -0.00522412	     -0.00147645	     -0.03332020
      1.13918932	     -0.00214049	     -0.00522192	     -0.00147526	     -0.03330561
      1.13929114	     -0.00213939	     -0.00521973	     -0.00147407	     -0.03329106
      1.13939296	     -0.00213829	     -0.00521753	     -0.00147288	     -0.03327654
      1.13949478	     -0.00213719	     -0.00521534	     -0.00147170	     -0.03326207
      1.13958301	     -0.00213624	     -0.00521344	     -0.00147067	     -0.03324956
      1.13967123	     -0.00213530	     -0.00521154	     -0.00146965	     -0.03323708
      1.13978275	     -0.00213410	     -0.00520915	     -0.00146835	     -0.03322135
      1.13989427	     -0.00213290	     -0.00520675	     -0.00146706	     -0.03320566
      1.13998148	     -0.00213196	     -0.00520488	     -0.00146606	     -0.03319343
      1.14006869	     -0.00213103	     -0.00520301	     -0.00146505	     -0.03318123
      1.14018400	     -0.00212980	     -0.00520054	     -0.00146372	     -0.03316515
      1.14029930	     -0.00212856	     -0.00519808	     -0.00146239	     -0.03314912
      1.14038094	     -0.00212769	     -0.00519633	     -0.00146145	     -0.03313780
      1.14046259	     -0.00212682	     -0.00519459	     -0.00146051	     -0.03312650
      1.14058812	     -0.00212549	     -0.00519191	     -0.00145908	     -0.03310919
      1.14068986	     -0.00212440	     -0.00518974	     -0.00145791	     -0.03309521
      1.14079161	     -0.00212332	     -0.00518757	     -0.00145675	     -0.03308127
      1.14089335	     -0.00212224	     -0.00518540	     -0.00145558	     -0.03306737
      1.14099510	     -0.00212116	     -0.00518324	     -0.00145442	     -0.03305351
      1.14109685	     -0.00212009	     -0.00518107	     -0.00145327	     -0.03303969
      1.14118481	     -0.00211916	     -0.00517920	     -0.00145227	     -0.03302778
      1.14127278	     -0.00211823	     -0.00517734	     -0.00145127	     -0.03301590
      1.14138369	     -0.00211706	     -0.00517498	     -0.00145001	     -0.03300097
      1.14149460	     -0.00211589	     -0.00517263	     -0.00144875	     -0.03298608
      1.14158140	     -0.00211497	     -0.00517079	     -0.00144777	     -0.03297447
      1.14166820	     -0.00211406	     -0.00516896	     -0.00144679	     -0.03296289
      1.14178296	     -0.00211285	     -0.00516653	     -0.00144549	     -0.03294763
      1.14189772	     -0.00211165	     -0.00516410	     -0.00144420	     -0.03293242
      1.14197907	     -0.00211080	     -0.00516238	     -0.00144329	     -0.03292168
      1.14206042	     -0.00210995	     -0.00516067	     -0.00144237	     -0.03291096
      1.14218520	     -0.00210864	     -0.00515804	     -0.00144097	     -0.03289457
      1.14228651	     -0.00210758	     -0.00515590	     -0.00143984	     -0.03288132
      1.14238783	     -0.00210652	     -0.00515377	     -0.00143870	     -0.03286810
      1.14248914	     -0.00210547	     -0.00515163	     -0.00143757	     -0.03285493
      1.14259045	     -0.00210441	     -0.00514950	     -0.00143644	     -0.03284180
      1.14269177	     -0.00210336	     -0.00514737	     -0.00143531	     -0.03282872
      1.14277915	     -0.00210245	     -0.00514554	     -0.00143434	     -0.03281747
      1.14286654	     -0.00210154	     -0.00514370	     -0.00143337	     -0.03280625
      1.14297719	     -0.00210040	     -0.00514138	     -0.00143214	     -0.03279210
      1.14308785	     -0.00209925	     -0.00513906	     -0.00143091	     -0.03277799
      1.14317411	     -0.00209836	     -0.00513725	     -0.00142996	     -0.03276703
      1.14326038	     -0.00209747	     -0.00513545	     -0.00142900	     -0.03275611
      1.14337488	     -0.00209629	     -0.00513305	     -0.00142774	     -0.03274165
      1.14348939	     -0.00209511	     -0.00513066	     -0.00142647	     -0.03272725
      1.14357018	     -0.00209427	     -0.00512897	     -0.00142559	     -0.03271713
      1.14365097	     -0.00209344	     -0.00512728	     -0.00142470	     -0.03270703
      1.14377566	     -0.00209216	     -0.00512468	     -0.00142333	     -0.03269151
      1.14387659	     -0.00209113	     -0.00512257	     -0.00142222	     -0.03267899
      1.14397751	     -0.00209009	     -0.00512047	     -0.00142111	     -0.03266651
      1.14407843	     -0.00208906	     -0.00511837	     -0.00142001	     -0.03265409
      1.14417936	     -0.00208803	     -0.00511626	     -0.00141891	     -0.03264170
      1.14428028	     -0.00208699	     -0.00511416	     -0.00141781	     -0.03262936
      1.14436709	     -0.00208611	     -0.00511236	     -0.00141686	     -0.03261878
      1.14445389	     -0.00208522	     -0.00511055	     -0.00141592	     -0.03260824
      1.14456433	     -0.00208410	     -0.00510826	     -0.00141472	     -0.03259487
      1.14467476	     -0.00208298	     -0.00510597	     -0.00141352	     -0.03258155
      1.14476047	     -0.00208210	     -0.00510419	     -0.00141259	     -0.03257126
      1.14484618	     -0.00208123	     -0.00510241	     -0.00141166	     -0.03256099
      1.14496049	     -0.00208007	     -0.00510004	     -0.00141042	     -0.03254735
      1.14506326	     -0.00207903	     -0.00509791	     -0.00140931	     -0.03253514
      1.14516603	     -0.00207799	     -0.00509578	     -0.00140821	     -0.03252298
      1.14525532	     -0.00207709	     -0.00509393	     -0.00140724	     -0.03251244
      1.14534462	     -0.00207619	     -0.00509208	     -0.00140628	     -0.03250194
      1.14543392	     -0.00207529	     -0.00509024	     -0.00140532	     -0.03249148
      1.14555780	     -0.00207404	     -0.00508768	     -0.00140400	     -0.03247703
      1.14564803	     -0.00207313	     -0.00508581	     -0.00140303	     -0.03246654
      1.14573826	     -0.00207223	     -0.00508395	     -0.00140206	     -0.03245609
      1.14584842	     -0.00207112	     -0.00508168	     -0.00140089	     -0.03244338
      1.14594669	     -0.00207014	     -0.00507965	     -0.00139984	     -0.03243209
      1.14604495	     -0.00206915	     -0.00507762	     -0.00139879	     -0.03242084
      1.14614321	     -0.00206817	     -0.00507560	     -0.00139774	     -0.03240963
      1.14624147	     -0.00206718	     -0.00507358	     -0.00139670	     -0.03239847
      1.14633974	     -0.00206620	     -0.00507155	     -0.00139566	     -0.03238735
      1.14643800	     -0.00206522	     -0.00506953	     -0.00139461	     -0.03237627
      1.14653626	     -0.00206424	     -0.00506751	     -0.00139357	     -0.03236524
      1.14663452	     -0.00206327	     -0.00506549	     -0.00139254	     -0.03235425
      1.14672250	     -0.00206239	     -0.00506368	     -0.00139161	     -0.03234445
      1.14681047	     -0.00206152	     -0.00506187	     -0.00139068	     -0.03233468
      1.14691742	     -0.00206046	     -0.00505968	     -0.00138955	     -0.03232285
      1.14702437	     -0.00205940	     -0.00505748	     -0.00138843	     -0.03231107
      1.14711222	     -0.00205853	     -0.00505568	     -0.00138750	     -0.03230143
      1.14720006	     -0.00205766	     -0.00505388	     -0.00138658	     -0.03229183
      1.14730930	     -0.00205658	     -0.00505164	     -0.00138544	     -0.03227994
      1.14741854	     -0.00205550	     -0.00504940	     -0.00138429	     -0.03226810
      1.14750190	     -0.00205468	     -0.00504769	     -0.00138342	     -0.03225910
      1.14758526	     -0.00205386	     -0.00504599	     -0.00138255	     -0.03225013
      1.14770121	     -0.00205272	     -0.00504361	     -0.00138134	     -0.03223771
      1.14780466	     -0.00205170	     -0.00504150	     -0.00138026	     -0.03222668
      1.14790810	     -0.00205068	     -0.00503938	     -0.00137919	     -0.03221570
      1.14799431	     -0.00204984	     -0.00503762	     -0.00137829	     -0.03220658
      1.14808052	     -0.00204899	     -0.00503585	     -0.00137740	     -0.03219750
      1.14818951	     -0.00204793	     -0.00503363	     -0.00137627	     -0.03218606
      1.14829851	     -0.00204686	     -0.00503140	     -0.00137514	     -0.03217468
      1.14838489	     -0.00204602	     -0.00502964	     -0.00137425	     -0.03216569
      1.14847127	     -0.00204518	     -0.00502787	     -0.00137336	     -0.03215674
      1.14858125	     -0.00204410	     -0.00502563	     -0.00137222	     -0.03214539
      1.14869123	     -0.00204303	     -0.00502339	     -0.00137109	     -0.03213410
      1.14877518	     -0.00204222	     -0.00502168	     -0.00137023	     -0.03212551
      1.14885912	     -0.00204140	     -0.00501996	     -0.00136936	     -0.03211696
      1.14897247	     -0.00204030	     -0.00501765	     -0.00136820	     -0.03210546
      1.14908582	     -0.00203920	     -0.00501535	     -0.00136704	     -0.03209402
      1.14916756	     -0.00203841	     -0.00501368	     -0.00136620	     -0.03208580
      1.14924929	     -0.00203762	     -0.00501202	     -0.00136537	     -0.03207761
      1.14936674	     -0.00203649	     -0.00500963	     -0.00136417	     -0.03206590
      1.14946781	     -0.00203551	     -0.00500757	     -0.00136314	     -0.03205587
      1.14956888	     -0.00203454	     -0.00500551	     -0.00136211	     -0.03204589
      1.14966996	     -0.00203357	     -0.00500346	     -0.00136108	     -0.03203595
      1.14975843	     -0.00203271	     -0.00500166	     -0.00136019	     -0.03202729
      1.14984691	     -0.00203186	     -0.00499986	     -0.00135929	     -0.03201866
      1.14993538	     -0.00203101	     -0.00499806	     -0.00135839	     -0.03201007
      1.15005667	     -0.00202985	     -0.00499560	     -0.00135717	     -0.03199834
      1.15014617	     -0.00202899	     -0.00499378	     -0.00135626	     -0.03198973
      1.15023567	     -0.00202814	     -0.00499196	     -0.00135536	     -0.03198116
      1.15034391	     -0.00202710	     -0.00498977	     -0.00135427	     -0.03197083
      1.15044083	     -0.00202618	     -0.00498780	     -0.00135329	     -0.03196163
      1.15053775	     -0.00202525	     -0.00498583	     -0.00135232	     -0.03195248
      1.15063467	     -0.00202433	     -0.00498387	     -0.00135135	     -0.03194336
      1.15073158	     -0.00202341	     -0.00498190	     -0.00135037	     -0.03193428
      1.15082850	     -0.00202249	     -0.00497994	     -0.00134940	     -0.03192525
      1.15092542	     -0.00202157	     -0.00497797	     -0.00134843	     -0.03191626
      1.15102234	     -0.00202065	     -0.00497601	     -0.00134747	     -0.03190730
      1.15111926	     -0.00201973	     -0.00497404	     -0.00134650	     -0.03189839
      1.15121617	     -0.00201881	     -0.00497208	     -0.00134553	     -0.03188952
      1.15131309	     -0.00201789	     -0.00497012	     -0.00134457	     -0.03188069
      1.15139893	     -0.00201708	     -0.00496838	     -0.00134372	     -0.03187291
      1.15148478	     -0.00201627	     -0.00496664	     -0.00134286	     -0.03186515
      1.15159166	     -0.00201526	     -0.00496447	     -0.00134180	     -0.03185554
      1.15169854	     -0.00201426	     -0.00496231	     -0.00134074	     -0.03184599
      1.15178451	     -0.00201345	     -0.00496057	     -0.00133989	     -0.03183833
      1.15187049	     -0.00201264	     -0.00495883	     -0.00133904	     -0.03183071
      1.15197969	     -0.00201161	     -0.00495662	     -0.00133797	     -0.03182107
      1.15208889	     -0.00201059	     -0.00495441	     -0.00133689	     -0.03181149
      1.15217009	     -0.00200983	     -0.00495277	     -0.00133609	     -0.03180440
      1.15225130	     -0.00200907	     -0.00495112	     -0.00133529	     -0.03179733
      1.15236804	     -0.00200798	     -0.00494876	     -0.00133415	     -0.03178723
      1.15247095	     -0.00200701	     -0.00494668	     -0.00133314	     -0.03177837
      1.15257387	     -0.00200605	     -0.00494460	     -0.00133213	     -0.03176955
      1.15265801	     -0.00200527	     -0.00494290	     -0.00133131	     -0.03176238
      1.15274216	     -0.00200449	     -0.00494120	     -0.00133048	     -0.03175523
      1.15285139	     -0.00200347	     -0.00493899	     -0.00132942	     -0.03174600
      1.15296063	     -0.00200246	     -0.00493678	     -0.00132835	     -0.03173682
      1.15304479	     -0.00200167	     -0.00493508	     -0.00132754	     -0.03172979
      1.15312895	     -0.00200089	     -0.00493338	     -0.00132672	     -0.03172278
      1.15323958	     -0.00199987	     -0.00493115	     -0.00132564	     -0.03171362
      1.15335021	     -0.00199884	     -0.00492891	     -0.00132457	     -0.03170450
      1.15343158	     -0.00199809	     -0.00492727	     -0.00132378	     -0.03169784
      1.15351295	     -0.00199734	     -0.00492562	     -0.00132299	     -0.03169119
      1.15362788	     -0.00199628	     -0.00492330	     -0.00132188	     -0.03168186
      1.15372761	     -0.00199536	     -0.00492129	     -0.00132092	     -0.03167381
      1.15382734	     -0.00199444	     -0.00491927	     -0.00131996	     -0.03166580
      1.15392706	     -0.00199353	     -0.00491726	     -0.00131900	     -0.03165783
      1.15401490	     -0.00199272	     -0.00491548	     -0.00131816	     -0.03165084
      1.15410274	     -0.00199191	     -0.00491371	     -0.00131731	     -0.03164389
      1.15419057	     -0.00199111	     -0.00491193	     -0.00131647	     -0.03163697
      1.15430923	     -0.00199002	     -0.00490954	     -0.00131533	     -0.03162767
      1.15439810	     -0.00198921	     -0.00490774	     -0.00131448	     -0.03162075
      1.15448697	     -0.00198839	     -0.00490595	     -0.00131363	     -0.03161385
      1.15457584	     -0.00198758	     -0.00490415	     -0.00131278	     -0.03160699
      1.15469557	     -0.00198649	     -0.00490173	     -0.00131164	     -0.03159780
      1.15478211	     -0.00198570	     -0.00489999	     -0.00131082	     -0.03159120
      1.15486864	     -0.00198491	     -0.00489824	     -0.00131000	     -0.03158462
      1.15497783	     -0.00198392	     -0.00489603	     -0.00130896	     -0.03157637
      1.15507523	     -0.00198304	     -0.00489407	     -0.00130803	     -0.03156905
      1.15517263	     -0.00198215	     -0.00489210	     -0.00130711	     -0.03156177
      1.15527002	     -0.00198127	     -0.00489013	     -0.00130619	     -0.03155453
      1.15536742	     -0.00198039	     -0.00488816	     -0.00130527	     -0.03154732
      1.15545274	     -0.00197962	     -0.00488644	     -0.00130446	     -0.03154105
      1.15553806	     -0.00197884	     -0.00488472	     -0.00130366	     -0.03153480
      1.15564377	     -0.00197789	     -0.00488258	     -0.00130266	     -0.03152710
      1.15574948	     -0.00197694	     -0.00488045	     -0.00130167	     -0.03151944
      1.15583421	     -0.00197617	     -0.00487873	     -0.00130087	     -0.03151334
      1.15591894	     -0.00197541	     -0.00487702	     -0.00130008	     -0.03150726
      1.15602746	     -0.00197443	     -0.00487483	     -0.00129906	     -0.03149952
      1.15613598	     -0.00197346	     -0.00487264	     -0.00129804	     -0.03149183
      1.15621615	     -0.00197274	     -0.00487101	     -0.00129729	     -0.03148618
      1.15629631	     -0.00197202	     -0.00486939	     -0.00129654	     -0.03148055
      1.15641232	     -0.00197098	     -0.00486705	     -0.00129546	     -0.03147246
      1.15651435	     -0.00197007	     -0.00486499	     -0.00129451	     -0.03146538
      1.15661639	     -0.00196916	     -0.00486292	     -0.00129356	     -0.03145835
      1.15669944	     -0.00196841	     -0.00486124	     -0.00129279	     -0.03145265
      1.15678249	     -0.00196767	     -0.00485956	     -0.00129202	     -0.03144698
      1.15689102	     -0.00196671	     -0.00485737	     -0.00129101	     -0.03143962
      1.15699954	     -0.00196574	     -0.00485517	     -0.00129001	     -0.03143230
      1.15708252	     -0.00196500	     -0.00485350	     -0.00128924	     -0.03142673
      1.15716549	     -0.00196427	     -0.00485182	     -0.00128847	     -0.03142119
      1.15727559	     -0.00196329	     -0.00484959	     -0.00128745	     -0.03141388
      1.15738569	     -0.00196231	     -0.00484736	     -0.00128644	     -0.03140662
      1.15746577	     -0.00196160	     -0.00484574	     -0.00128570	     -0.03140137
      1.15754585	     -0.00196089	     -0.00484412	     -0.00128497	     -0.03139615
      1.15766058	     -0.00195988	     -0.00484180	     -0.00128391	     -0.03138870
      1.15775950	     -0.00195901	     -0.00483979	     -0.00128300	     -0.03138232
      1.15785842	     -0.00195813	     -0.00483779	     -0.00128210	     -0.03137598
      1.15795735	     -0.00195726	     -0.00483579	     -0.00128119	     -0.03136968
      1.15804397	     -0.00195650	     -0.00483403	     -0.00128040	     -0.03136419
      1.15813059	     -0.00195574	     -0.00483227	     -0.00127961	     -0.03135873
      1.15821721	     -0.00195498	     -0.00483052	     -0.00127882	     -0.03135330
      1.15833596	     -0.00195393	     -0.00482811	     -0.00127774	     -0.03134590
      1.15842372	     -0.00195316	     -0.00482633	     -0.00127694	     -0.03134047
      1.15851147	     -0.00195240	     -0.00482455	     -0.00127614	     -0.03133507
      1.15861738	     -0.00195147	     -0.00482240	     -0.00127518	     -0.03132858
      1.15871214	     -0.00195064	     -0.00482048	     -0.00127432	     -0.03132282
      1.15880690	     -0.00194981	     -0.00481856	     -0.00127346	     -0.03131709
      1.15890165	     -0.00194899	     -0.00481664	     -0.00127260	     -0.03131139
      1.15899641	     -0.00194816	     -0.00481471	     -0.00127175	     -0.03130573
      1.15909117	     -0.00194734	     -0.00481279	     -0.00127089	     -0.03130010
      1.15918592	     -0.00194651	     -0.00481086	     -0.00127004	     -0.03129450
      1.15928068	     -0.00194569	     -0.00480894	     -0.00126918	     -0.03128894
      1.15937544	     -0.00194486	     -0.00480701	     -0.00126833	     -0.03128341
      1.15947019	     -0.00194404	     -0.00480509	     -0.00126748	     -0.03127791
      1.15956495	     -0.00194322	     -0.00480316	     -0.00126663	     -0.03127244
      1.15965970	     -0.00194240	     -0.00480123	     -0.00126578	     -0.03126701
      1.15974496	     -0.00194166	     -0.00479950	     -0.00126502	     -0.03126215
      1.15983021	     -0.00194093	     -0.00479776	     -0.00126425	     -0.03125732
      1.15993264	     -0.00194004	     -0.00479568	     -0.00126334	     -0.03125155
      1.16003506	     -0.00193916	     -0.00479359	     -0.00126243	     -0.03124582
      1.16012273	     -0.00193841	     -0.00479181	     -0.00126164	     -0.03124094
      1.16021039	     -0.00193765	     -0.00479002	     -0.00126086	     -0.03123610
      1.16029805	     -0.00193690	     -0.00478824	     -0.00126008	     -0.03123128
      1.16041206	     -0.00193592	     -0.00478591	     -0.00125907	     -0.03122505
      1.16049975	     -0.00193517	     -0.00478413	     -0.00125829	     -0.03122029
      1.16058745	     -0.00193441	     -0.00478234	     -0.00125752	     -0.03121556
      1.16067514	     -0.00193366	     -0.00478055	     -0.00125674	     -0.03121085
      1.16079178	     -0.00193266	     -0.00477817	     -0.00125571	     -0.03120464
      1.16087763	     -0.00193193	     -0.00477642	     -0.00125495	     -0.03120010
      1.16096347	     -0.00193120	     -0.00477466	     -0.00125419	     -0.03119558
      1.16107006	     -0.00193029	     -0.00477249	     -0.00125325	     -0.03119001
      1.16116563	     -0.00192947	     -0.00477053	     -0.00125241	     -0.03118505
      1.16126119	     -0.00192866	     -0.00476858	     -0.00125157	     -0.03118012
      1.16135676	     -0.00192785	     -0.00476663	     -0.00125074	     -0.03117522
      1.16145232	     -0.00192704	     -0.00476467	     -0.00124990	     -0.03117036
      1.16153811	     -0.00192631	     -0.00476292	     -0.00124915	     -0.03116601
      1.16162389	     -0.00192558	     -0.00476116	     -0.00124839	     -0.03116170
      1.16170968	     -0.00192485	     -0.00475940	     -0.00124764	     -0.03115741
      1.16182648	     -0.00192386	     -0.00475701	     -0.00124663	     -0.03115161
      1.16191556	     -0.00192311	     -0.00475519	     -0.00124585	     -0.03114722
      1.16200464	     -0.00192236	     -0.00475336	     -0.00124507	     -0.03114285
      1.16209373	     -0.00192161	     -0.00475153	     -0.00124430	     -0.03113852
      1.16220479	     -0.00192067	     -0.00474925	     -0.00124333	     -0.03113315
      1.16229190	     -0.00191994	     -0.00474747	     -0.00124258	     -0.03112896
      1.16237900	     -0.00191920	     -0.00474568	     -0.00124182	     -0.03112481
      1.16246610	     -0.00191847	     -0.00474389	     -0.00124107	     -0.03112068
      1.16258192	     -0.00191750	     -0.00474151	     -0.00124006	     -0.03111522
      1.16266901	     -0.00191677	     -0.00473972	     -0.00123931	     -0.03111115
      1.16275610	     -0.00191604	     -0.00473793	     -0.00123856	     -0.03110711
      1.16286109	     -0.00191516	     -0.00473577	     -0.00123765	     -0.03110226
      1.16295385	     -0.00191438	     -0.00473386	     -0.00123686	     -0.03109801
      1.16304661	     -0.00191361	     -0.00473195	     -0.00123606	     -0.03109379
      1.16313937	     -0.00191283	     -0.00473004	     -0.00123526	     -0.03108960
      1.16323213	     -0.00191206	     -0.00472813	     -0.00123447	     -0.03108544
      1.16332489	     -0.00191129	     -0.00472622	     -0.00123367	     -0.03108131
      1.16341764	     -0.00191051	     -0.00472430	     -0.00123288	     -0.03107720
      1.16351040	     -0.00190974	     -0.00472239	     -0.00123208	     -0.03107312
      1.16360316	     -0.00190897	     -0.00472048	     -0.00123129	     -0.03106907
      1.16369592	     -0.00190820	     -0.00471856	     -0.00123050	     -0.03106505
      1.16378868	     -0.00190743	     -0.00471664	     -0.00122971	     -0.03106105
      1.16388144	     -0.00190666	     -0.00471473	     -0.00122892	     -0.03105709
      1.16397420	     -0.00190590	     -0.00471281	     -0.00122813	     -0.03105315
      1.16406696	     -0.00190513	     -0.00471089	     -0.00122734	     -0.03104924
      1.16415972	     -0.00190436	     -0.00470897	     -0.00122655	     -0.03104535
      1.16425248	     -0.00190360	     -0.00470705	     -0.00122577	     -0.03104150
      1.16434524	     -0.00190283	     -0.00470513	     -0.00122498	     -0.03103767
      1.16443800	     -0.00190207	     -0.00470320	     -0.00122420	     -0.03103387
      1.16453076	     -0.00190130	     -0.00470128	     -0.00122341	     -0.03103009
      1.16462352	     -0.00190054	     -0.00469936	     -0.00122263	     -0.03102635
      1.16471628	     -0.00189978	     -0.00469743	     -0.00122185	     -0.03102263
      1.16480904	     -0.00189902	     -0.00469550	     -0.00122107	     -0.03101893
      1.16490180	     -0.00189826	     -0.00469358	     -0.00122029	     -0.03101527
      1.16499456	     -0.00189750	     -0.00469165	     -0.00121951	     -0.03101163
      1.16508732	     -0.00189674	     -0.00468972	     -0.00121873	     -0.03100802
      1.16518008	     -0.00189598	     -0.00468779	     -0.00121795	     -0.03100443
      1.16527284	     -0.00189522	     -0.00468586	     -0.00121717	     -0.03100087
      1.16536559	     -0.00189446	     -0.00468393	     -0.00121640	     -0.03099734
      1.16545835	     -0.00189371	     -0.00468199	     -0.00121562	     -0.03099383
      1.16555111	     -0.00189295	     -0.00468006	     -0.00121485	     -0.03099035
      1.16564387	     -0.00189220	     -0.00467812	     -0.00121407	     -0.03098690
      1.16573663	     -0.00189144	     -0.00467619	     -0.00121330	     -0.03098347
      1.16582939	     -0.00189069	     -0.00467425	     -0.00121253	     -0.03098007
      1.16592215	     -0.00188994	     -0.00467231	     -0.00121176	     -0.03097669
      1.16601491	     -0.00188918	     -0.00467037	     -0.00121099	     -0.03097334
      1.16610767	     -0.00188843	     -0.00466843	     -0.00121022	     -0.03097002
      1.16620043	     -0.00188768	     -0.00466649	     -0.00120945	     -0.03096672
      1.16629319	     -0.00188693	     -0.00466454	     -0.00120868	     -0.03096344
      1.16638595	     -0.00188618	     -0.00466260	     -0.00120792	     -0.03096019
      1.16647871	     -0.00188543	     -0.00466065	     -0.00120715	     -0.03095696
      1.16657147	     -0.00188469	     -0.00465871	     -0.00120639	     -0.03095376
      1.16666423	     -0.00188394	     -0.00465676	     -0.00120562	     -0.03095058
      1.16675699	     -0.00188319	     -0.00465481	     -0.00120486	     -0.03094742
      1.16684975	     -0.00188245	     -0.00465286	     -0.00120410	     -0.03094428
      1.16694251	     -0.00188170	     -0.00465091	     -0.00120333	     -0.03094116
      1.16703527	     -0.00188096	     -0.00464896	     -0.00120257	     -0.03093807
      1.16712803	     -0.00188021	     -0.00464700	     -0.00120181	     -0.03093500
      1.16722079	     -0.00187947	     -0.00464505	     -0.00120105	     -0.03093195
      1.16731355	     -0.00187873	     -0.00464309	     -0.00120030	     -0.03092892
      1.16740630	     -0.00187799	     -0.00464114	     -0.00119954	     -0.03092590
      1.16749906	     -0.00187725	     -0.00463918	     -0.00119878	     -0.03092291
      1.16759182	     -0.00187651	     -0.00463722	     -0.00119803	     -0.03091994
      1.16768458	     -0.00187577	     -0.00463526	     -0.00119727	     -0.03091699
      1.16777734	     -0.00187503	     -0.00463330	     -0.00119652	     -0.03091406
      1.16787010	     -0.00187429	     -0.00463133	     -0.00119576	     -0.03091114
      1.16796286	     -0.00187355	     -0.00462937	     -0.00119501	     -0.03090824
      1.16805562	     -0.00187282	     -0.00462740	     -0.00119426	     -0.03090537
      1.16814838	     -0.00187208	     -0.00462544	     -0.00119351	     -0.03090250
      1.16823176	     -0.00187142	     -0.00462367	     -0.00119283	     -0.03089995
      1.16831515	     -0.00187076	     -0.00462190	     -0.00119216	     -0.03089740
      1.16841638	     -0.00186996	     -0.00461975	     -0.00119134	     -0.03089433
      1.16851762	     -0.00186916	     -0.00461759	     -0.00119053	     -0.03089128
      1.16860149	     -0.00186849	     -0.00461581	     -0.00118985	     -0.03088877
      1.16868537	     -0.00186783	     -0.00461402	     -0.00118918	     -0.03088627
      1.16878812	     -0.00186702	     -0.00461184	     -0.00118835	     -0.03088322
      1.16889086	     -0.00186621	     -0.00460965	     -0.00118753	     -0.03088019
      1.16897087	     -0.00186558	     -0.00460794	     -0.00118688	     -0.03087785
      1.16905089	     -0.00186495	     -0.00460623	     -0.00118624	     -0.03087551
      1.16915905	     -0.00186410	     -0.00460392	     -0.00118538	     -0.03087237
      1.16926721	     -0.00186326	     -0.00460161	     -0.00118451	     -0.03086925
      1.16934315	     -0.00186266	     -0.00459998	     -0.00118391	     -0.03086707
      1.16941909	     -0.00186206	     -0.00459836	     -0.00118330	     -0.03086490
      1.16953561	     -0.00186115	     -0.00459586	     -0.00118237	     -0.03086158
      1.16963063	     -0.00186041	     -0.00459383	     -0.00118162	     -0.03085889
      1.16972565	     -0.00185967	     -0.00459179	     -0.00118086	     -0.03085622
      1.16982068	     -0.00185893	     -0.00458975	     -0.00118011	     -0.03085355
      1.16991570	     -0.00185819	     -0.00458770	     -0.00117935	     -0.03085090
      1.16999989	     -0.00185753	     -0.00458589	     -0.00117869	     -0.03084856
      1.17008407	     -0.00185687	     -0.00458408	     -0.00117802	     -0.03084623
      1.17016826	     -0.00185622	     -0.00458227	     -0.00117736	     -0.03084391
      1.17028351	     -0.00185532	     -0.00457979	     -0.00117645	     -0.03084074
      1.17036918	     -0.00185466	     -0.00457794	     -0.00117577	     -0.03083840
      1.17045485	     -0.00185400	     -0.00457609	     -0.00117509	     -0.03083607
      1.17054052	     -0.00185333	     -0.00457424	     -0.00117442	     -0.03083374
      1.17065563	     -0.00185244	     -0.00457175	     -0.00117351	     -0.03083063
      1.17073908	     -0.00185180	     -0.00456995	     -0.00117286	     -0.03082838
      1.17082252	     -0.00185115	     -0.00456814	     -0.00117220	     -0.03082614
      1.17092760	     -0.00185034	     -0.00456587	     -0.00117138	     -0.03082333
      1.17102117	     -0.00184962	     -0.00456384	     -0.00117065	     -0.03082083
      1.17111475	     -0.00184890	     -0.00456181	     -0.00116992	     -0.03081834
      1.17120832	     -0.00184818	     -0.00455977	     -0.00116919	     -0.03081586
      1.17130190	     -0.00184746	     -0.00455774	     -0.00116846	     -0.03081339
      1.17138518	     -0.00184682	     -0.00455593	     -0.00116781	     -0.03081119
      1.17146847	     -0.00184618	     -0.00455412	     -0.00116716	     -0.03080900
      1.17156879	     -0.00184541	     -0.00455193	     -0.00116638	     -0.03080637
      1.17166912	     -0.00184464	     -0.00454974	     -0.00116560	     -0.03080375
      1.17175211	     -0.00184400	     -0.00454793	     -0.00116495	     -0.03080158
      1.17183510	     -0.00184337	     -0.00454612	     -0.00116431	     -0.03079942
      1.17193742	     -0.00184259	     -0.00454389	     -0.00116352	     -0.03079677
      1.17203974	     -0.00184181	     -0.00454165	     -0.00116273	     -0.03079411
      1.17211911	     -0.00184120	     -0.00453991	     -0.00116211	     -0.03079206
      1.17219848	     -0.00184060	     -0.00453817	     -0.00116150	     -0.03079001
      1.17230607	     -0.00183978	     -0.00453581	     -0.00116067	     -0.03078724
      1.17241366	     -0.00183896	     -0.00453345	     -0.00115984	     -0.03078447
      1.17248894	     -0.00183839	     -0.00453180	     -0.00115926	     -0.03078253
      1.17256422	     -0.00183781	     -0.00453014	     -0.00115868	     -0.03078060
      1.17268021	     -0.00183693	     -0.00452759	     -0.00115779	     -0.03077763
      1.17277467	     -0.00183622	     -0.00452551	     -0.00115707	     -0.03077521
      1.17286914	     -0.00183550	     -0.00452343	     -0.00115634	     -0.03077279
      1.17296360	     -0.00183479	     -0.00452135	     -0.00115562	     -0.03077038
      1.17305806	     -0.00183407	     -0.00451926	     -0.00115490	     -0.03076797
      1.17314131	     -0.00183344	     -0.00451742	     -0.00115426	     -0.03076585
      1.17322456	     -0.00183282	     -0.00451558	     -0.00115362	     -0.03076373
      1.17330781	     -0.00183219	     -0.00451374	     -0.00115299	     -0.03076161
      1.17342362	     -0.00183132	     -0.00451117	     -0.00115211	     -0.03075866
      1.17350848	     -0.00183068	     -0.00450929	     -0.00115146	     -0.03075650
      1.17359335	     -0.00183004	     -0.00450741	     -0.00115082	     -0.03075434
      1.17369586	     -0.00182927	     -0.00450513	     -0.00115004	     -0.03075173
      1.17378702	     -0.00182859	     -0.00450310	     -0.00114935	     -0.03074941
      1.17387817	     -0.00182790	     -0.00450108	     -0.00114866	     -0.03074709
      1.17396933	     -0.00182722	     -0.00449905	     -0.00114797	     -0.03074477
      1.17406048	     -0.00182654	     -0.00449701	     -0.00114728	     -0.03074245
      1.17415164	     -0.00182585	     -0.00449498	     -0.00114659	     -0.03074013
      1.17424279	     -0.00182517	     -0.00449295	     -0.00114590	     -0.03073781
      1.17433395	     -0.00182449	     -0.00449091	     -0.00114521	     -0.03073548
      1.17442510	     -0.00182381	     -0.00448887	     -0.00114453	     -0.03073316
      1.17451626	     -0.00182313	     -0.00448683	     -0.00114384	     -0.03073083
      1.17460741	     -0.00182245	     -0.00448478	     -0.00114316	     -0.03072850
      1.17469857	     -0.00182178	     -0.00448274	     -0.00114247	     -0.03072617
      1.17478972	     -0.00182110	     -0.00448069	     -0.00114179	     -0.03072384
      1.17488088	     -0.00182042	     -0.00447864	     -0.00114111	     -0.03072150
      1.17497203	     -0.00181975	     -0.00447659	     -0.00114042	     -0.03071916
      1.17506319	     -0.00181907	     -0.00447454	     -0.00113974	     -0.03071682
      1.17515434	     -0.00181839	     -0.00447249	     -0.00113906	     -0.03071447
      1.17524550	     -0.00181772	     -0.00447043	     -0.00113838	     -0.03071212
      1.17533665	     -0.00181705	     -0.00446837	     -0.00113770	     -0.03070977
      1.17542781	     -0.00181637	     -0.00446631	     -0.00113703	     -0.03070741
      1.17551896	     -0.00181570	     -0.00446425	     -0.00113635	     -0.03070505
      1.17560072	     -0.00181510	     -0.00446240	     -0.00113574	     -0.03070292
      1.17568247	     -0.00181449	     -0.00446054	     -0.00113513	     -0.03070080
      1.17578236	     -0.00181376	     -0.00445828	     -0.00113439	     -0.03069820
      1.17588225	     -0.00181302	     -0.00445601	     -0.00113365	     -0.03069559
      1.17596473	     -0.00181242	     -0.00445413	     -0.00113304	     -0.03069343
      1.17604721	     -0.00181181	     -0.00445226	     -0.00113243	     -0.03069126
      1.17614840	     -0.00181107	     -0.00444995	     -0.00113169	     -0.03068860
      1.17624959	     -0.00181033	     -0.00444765	     -0.00113094	     -0.03068593
      1.17632830	     -0.00180975	     -0.00444585	     -0.00113036	     -0.03068385
      1.17640701	     -0.00180917	     -0.00444405	     -0.00112978	     -0.03068177
      1.17651345	     -0.00180840	     -0.00444162	     -0.00112900	     -0.03067894
      1.17661990	     -0.00180762	     -0.00443918	     -0.00112822	     -0.03067610
      1.17669474	     -0.00180707	     -0.00443747	     -0.00112767	     -0.03067410
      1.17676959	     -0.00180653	     -0.00443575	     -0.00112712	     -0.03067209
      1.17688395	     -0.00180569	     -0.00443312	     -0.00112628	     -0.03066902
      1.17697759	     -0.00180501	     -0.00443097	     -0.00112559	     -0.03066649
      1.17707123	     -0.00180433	     -0.00442882	     -0.00112491	     -0.03066395
      1.17716487	     -0.00180365	     -0.00442666	     -0.00112423	     -0.03066141
      1.17725851	     -0.00180297	     -0.00442450	     -0.00112354	     -0.03065886
      1.17734075	     -0.00180237	     -0.00442260	     -0.00112295	     -0.03065661
      1.17742299	     -0.00180178	     -0.00442070	     -0.00112235	     -0.03065435
      1.17752184	     -0.00180106	     -0.00441842	     -0.00112163	     -0.03065163
      1.17762068	     -0.00180034	     -0.00441613	     -0.00112091	     -0.03064890
      1.17770357	     -0.00179974	     -0.00441421	     -0.00112031	     -0.03064660
      1.17778647	     -0.00179915	     -0.00441229	     -0.00111971	     -0.03064430
      1.17786936	     -0.00179855	     -0.00441036	     -0.00111911	     -0.03064198
      1.17798391	     -0.00179772	     -0.00440770	     -0.00111828	     -0.03063877
      1.17806743	     -0.00179712	     -0.00440575	     -0.00111768	     -0.03063642
      1.17815095	     -0.00179652	     -0.00440381	     -0.00111707	     -0.03063406
      1.17825307	     -0.00179578	     -0.00440143	     -0.00111634	     -0.03063116
      1.17834375	     -0.00179513	     -0.00439931	     -0.00111568	     -0.03062857
      1.17843443	     -0.00179448	     -0.00439719	     -0.00111503	     -0.03062598
      1.17852511	     -0.00179383	     -0.00439507	     -0.00111438	     -0.03062337
      1.17861579	     -0.00179318	     -0.00439295	     -0.00111373	     -0.03062076
      1.17870647	     -0.00179253	     -0.00439082	     -0.00111308	     -0.03061813
      1.17879715	     -0.00179188	     -0.00438869	     -0.00111243	     -0.03061549
      1.17888783	     -0.00179123	     -0.00438656	     -0.00111178	     -0.03061284
      1.17897851	     -0.00179058	     -0.00438443	     -0.00111113	     -0.03061018
      1.17906918	     -0.00178994	     -0.00438229	     -0.00111048	     -0.03060750
      1.17915986	     -0.00178929	     -0.00438015	     -0.00110983	     -0.03060482
      1.17925054	     -0.00178864	     -0.00437801	     -0.00110919	     -0.03060212
      1.17933200	     -0.00178806	     -0.00437609	     -0.00110861	     -0.03059968
      1.17941346	     -0.00178748	     -0.00437416	     -0.00110803	     -0.03059724
      1.17951174	     -0.00178678	     -0.00437183	     -0.00110733	     -0.03059428
      1.17961003	     -0.00178609	     -0.00436950	     -0.00110663	     -0.03059130
      1.17969354	     -0.00178549	     -0.00436752	     -0.00110604	     -0.03058876
      1.17977704	     -0.00178490	     -0.00436554	     -0.00110544	     -0.03058620
      1.17986055	     -0.00178431	     -0.00436355	     -0.00110485	     -0.03058364
      1.17997110	     -0.00178353	     -0.00436092	     -0.00110407	     -0.03058023
      1.18005495	     -0.00178293	     -0.00435892	     -0.00110348	     -0.03057762
      1.18013880	     -0.00178234	     -0.00435692	     -0.00110289	     -0.03057501
      1.18022266	     -0.00178175	     -0.00435492	     -0.00110229	     -0.03057238
      1.18033500	     -0.00178095	     -0.00435223	     -0.00110150	     -0.03056885
      1.18041714	     -0.00178038	     -0.00435026	     -0.00110093	     -0.03056625
      1.18049929	     -0.00177980	     -0.00434829	     -0.00110035	     -0.03056363
      1.18060169	     -0.00177908	     -0.00434584	     -0.00109963	     -0.03056036
      1.18069296	     -0.00177843	     -0.00434364	     -0.00109899	     -0.03055743
      1.18078423	     -0.00177779	     -0.00434145	     -0.00109835	     -0.03055448
      1.18087550	     -0.00177715	     -0.00433925	     -0.00109771	     -0.03055152
      1.18096677	     -0.00177651	     -0.00433705	     -0.00109707	     -0.03054854
      1.18105804	     -0.00177587	     -0.00433485	     -0.00109643	     -0.03054554
      1.18113912	     -0.00177530	     -0.00433289	     -0.00109587	     -0.03054287
      1.18122019	     -0.00177473	     -0.00433092	     -0.00109530	     -0.03054019
      1.18131846	     -0.00177405	     -0.00432854	     -0.00109461	     -0.03053691
      1.18141674	     -0.00177336	     -0.00432616	     -0.00109393	     -0.03053362
      1.18149936	     -0.00177278	     -0.00432415	     -0.00109336	     -0.03053084
      1.18158197	     -0.00177221	     -0.00432215	     -0.00109278	     -0.03052805
      1.18166459	     -0.00177163	     -0.00432013	     -0.00109221	     -0.03052524
      1.18177691	     -0.00177085	     -0.00431740	     -0.00109143	     -0.03052140
      1.18186004	     -0.00177027	     -0.00431537	     -0.00109085	     -0.03051854
      1.18194317	     -0.00176969	     -0.00431334	     -0.00109028	     -0.03051567
      1.18204391	     -0.00176899	     -0.00431087	     -0.00108958	     -0.03051217
      1.18213384	     -0.00176837	     -0.00430867	     -0.00108896	     -0.03050903
      1.18222377	     -0.00176774	     -0.00430647	     -0.00108834	     -0.03050587
      1.18231369	     -0.00176712	     -0.00430426	     -0.00108772	     -0.03050270
      1.18240362	     -0.00176650	     -0.00430205	     -0.00108710	     -0.03049951
      1.18249354	     -0.00176587	     -0.00429984	     -0.00108648	     -0.03049630
      1.18258347	     -0.00176525	     -0.00429762	     -0.00108586	     -0.03049307
      1.18267340	     -0.00176463	     -0.00429540	     -0.00108525	     -0.03048983
      1.18276332	     -0.00176401	     -0.00429318	     -0.00108463	     -0.03048657
      1.18285325	     -0.00176339	     -0.00429096	     -0.00108401	     -0.03048329
      1.18294317	     -0.00176277	     -0.00428873	     -0.00108340	     -0.03047999
      1.18303310	     -0.00176215	     -0.00428651	     -0.00108278	     -0.03047668
      1.18312303	     -0.00176153	     -0.00428427	     -0.00108217	     -0.03047334
      1.18320332	     -0.00176098	     -0.00428228	     -0.00108162	     -0.03047035
      1.18328362	     -0.00176043	     -0.00428028	     -0.00108107	     -0.03046735
      1.18338218	     -0.00175975	     -0.00427783	     -0.00108040	     -0.03046364
      1.18348074	     -0.00175907	     -0.00427537	     -0.00107973	     -0.03045991
      1.18356181	     -0.00175852	     -0.00427334	     -0.00107918	     -0.03045682
      1.18364287	     -0.00175796	     -0.00427132	     -0.00107863	     -0.03045372
      1.18374265	     -0.00175728	     -0.00426882	     -0.00107795	     -0.03044988
      1.18384243	     -0.00175660	     -0.00426632	     -0.00107727	     -0.03044602
      1.18391984	     -0.00175607	     -0.00426438	     -0.00107675	     -0.03044301
      1.18399725	     -0.00175554	     -0.00426243	     -0.00107622	     -0.03043999
      1.18410215	     -0.00175482	     -0.00425979	     -0.00107551	     -0.03043587
      1.18420704	     -0.00175411	     -0.00425715	     -0.00107481	     -0.03043172
      1.18428075	     -0.00175361	     -0.00425529	     -0.00107431	     -0.03042879
      1.18435446	     -0.00175310	     -0.00425343	     -0.00107381	     -0.03042585
      1.18446695	     -0.00175234	     -0.00425058	     -0.00107305	     -0.03042133
      1.18455928	     -0.00175171	     -0.00424825	     -0.00107243	     -0.03041760
      1.18465160	     -0.00175108	     -0.00424591	     -0.00107181	     -0.03041385
      1.18474392	     -0.00175046	     -0.00424356	     -0.00107119	     -0.03041008
      1.18483624	     -0.00174983	     -0.00424121	     -0.00107057	     -0.03040628
      1.18491663	     -0.00174929	     -0.00423917	     -0.00107003	     -0.03040296
      1.18499703	     -0.00174874	     -0.00423712	     -0.00106950	     -0.03039963
      1.18509511	     -0.00174808	     -0.00423462	     -0.00106884	     -0.03039554
      1.18519319	     -0.00174742	     -0.00423211	     -0.00106818	     -0.03039142
      1.18527419	     -0.00174687	     -0.00423004	     -0.00106764	     -0.03038800
      1.18535519	     -0.00174632	     -0.00422796	     -0.00106710	     -0.03038457
      1.18545391	     -0.00174566	     -0.00422543	     -0.00106645	     -0.03038036
      1.18555263	     -0.00174499	     -0.00422289	     -0.00106579	     -0.03037613
      1.18563126	     -0.00174446	     -0.00422087	     -0.00106527	     -0.03037274
      1.18570989	     -0.00174393	     -0.00421885	     -0.00106474	     -0.03036934
      1.18581163	     -0.00174325	     -0.00421622	     -0.00106407	     -0.03036491
      1.18591337	     -0.00174257	     -0.00421360	     -0.00106339	     -0.03036046
      1.18598991	     -0.00174205	     -0.00421162	     -0.00106289	     -0.03035709
      1.18606645	     -0.00174154	     -0.00420963	     -0.00106238	     -0.03035371
      1.18617182	     -0.00174083	     -0.00420690	     -0.00106168	     -0.03034902
      1.18627719	     -0.00174013	     -0.00420417	     -0.00106099	     -0.03034431
      1.18635079	     -0.00173963	     -0.00420225	     -0.00106050	     -0.03034100
      1.18642440	     -0.00173914	     -0.00420034	     -0.00106002	     -0.03033768
      1.18653558	     -0.00173840	     -0.00419744	     -0.00105928	     -0.03033264
      1.18662876	     -0.00173778	     -0.00419501	     -0.00105867	     -0.03032838
      1.18672195	     -0.00173715	     -0.00419257	     -0.00105806	     -0.03032411
      1.18681514	     -0.00173653	     -0.00419013	     -0.00105745	     -0.03031981
      1.18689629	     -0.00173599	     -0.00418801	     -0.00105691	     -0.03031604
      1.18697744	     -0.00173545	     -0.00418588	     -0.00105638	     -0.03031226
      1.18705859	     -0.00173491	     -0.00418374	     -0.00105585	     -0.03030846
      1.18717063	     -0.00173417	     -0.00418079	     -0.00105512	     -0.03030319
      1.18725323	     -0.00173362	     -0.00417862	     -0.00105458	     -0.03029928
      1.18733584	     -0.00173307	     -0.00417644	     -0.00105404	     -0.03029536
      1.18743533	     -0.00173241	     -0.00417381	     -0.00105339	     -0.03029060
      1.18752382	     -0.00173182	     -0.00417147	     -0.00105281	     -0.03028635
      1.18761232	     -0.00173124	     -0.00416912	     -0.00105224	     -0.03028208
      1.18770081	     -0.00173065	     -0.00416677	     -0.00105166	     -0.03027779
      1.18778930	     -0.00173007	     -0.00416442	     -0.00105109	     -0.03027347
      1.18787780	     -0.00172948	     -0.00416207	     -0.00105051	     -0.03026914
      1.18796629	     -0.00172890	     -0.00415971	     -0.00104994	     -0.03026478
      1.18805478	     -0.00172832	     -0.00415735	     -0.00104937	     -0.03026041
      1.18814328	     -0.00172773	     -0.00415498	     -0.00104879	     -0.03025601
      1.18823177	     -0.00172715	     -0.00415262	     -0.00104822	     -0.03025159
      1.18832026	     -0.00172657	     -0.00415025	     -0.00104765	     -0.03024715
      1.18840876	     -0.00172598	     -0.00414787	     -0.00104708	     -0.03024268
      1.18849725	     -0.00172540	     -0.00414549	     -0.00104651	     -0.03023820
      1.18858574	     -0.00172482	     -0.00414311	     -0.00104594	     -0.03023370
      1.18867424	     -0.00172424	     -0.00414073	     -0.00104537	     -0.03022917
      1.18876273	     -0.00172366	     -0.00413834	     -0.00104480	     -0.03022462
      1.18885123	     -0.00172308	     -0.00413595	     -0.00104423	     -0.03022005
      1.18893972	     -0.00172250	     -0.00413356	     -0.00104366	     -0.03021546
      1.18902821	     -0.00172192	     -0.00413116	     -0.00104309	     -0.03021085
      1.18911671	     -0.00172134	     -0.00412876	     -0.00104253	     -0.03020622
      1.18920520	     -0.00172077	     -0.00412636	     -0.00104196	     -0.03020156
      1.18929369	     -0.00172019	     -0.00412395	     -0.00104140	     -0.03019689
      1.18938219	     -0.00171961	     -0.00412154	     -0.00104083	     -0.03019219
      1.18947068	     -0.00171903	     -0.00411912	     -0.00104026	     -0.03018747
      1.18955917	     -0.00171846	     -0.00411670	     -0.00103970	     -0.03018273
      1.18964767	     -0.00171788	     -0.00411428	     -0.00103914	     -0.03017797
      1.18973616	     -0.00171730	     -0.00411186	     -0.00103857	     -0.03017319
[truncated: 681,701 more chars]
