# Supplementary material for: Musculoskeletal simulations to examine the effects of accentuated eccentric loading (AEL) on jump height
Source: PeerJ. 2023 Jan 23;11:e14687. doi: 10.7717/peerj.14687 (PMC9879160; doi:10.7717/peerj.14687)
Supplement: Supplemental Information 2 — Added15 folder contains the code and simulation results for a complete jump with an additional 15% model mass. Dropped15 folder contains the code and simulation results for the push-off phase with the original model mass. [file peerj-11-14687-s002.zip › Supplementary Simulation code and output results AEL15/Added15/Optimized_for_J_Results/TwoSegment_Two_Segment_forces.sto]

ModelForces
version=1
nRows=12722
nColumns=21
inDegrees=no

This file contains the forces exerted on a model during a simulation.

A force is a generalized force, meaning that it can be either a force (N) or a torque (Nm).

Units are S.I. units (second, meters, Newtons, ...)
Angles are in degrees.

endheader
time	vastus	recfem	glut	ham	GRF_ContactForce.shank.force.X	GRF_ContactForce.shank.force.Y	GRF_ContactForce.shank.force.Z	GRF_ContactForce.shank.torque.X	GRF_ContactForce.shank.torque.Y	GRF_ContactForce.shank.torque.Z	GRF_ContactForce.Platform.force.X	GRF_ContactForce.Platform.force.Y	GRF_ContactForce.Platform.force.Z	GRF_ContactForce.Platform.torque.X	GRF_ContactForce.Platform.torque.Y	GRF_ContactForce.Platform.torque.Z	hipLimitTorque	PotentialEnergy	kneeLimitTorque	PotentialEnergy
      0.00000000	     68.06913601	     21.93930261	      0.00059054	     67.70307771	     -0.00000000	    386.74568880	      0.00000000	      0.00000000	      0.00000000	      6.74142155	      0.00000000	   -386.74568880	      0.00000000	      0.00000000	      0.00000000	     -0.00000000	      0.00000000	      0.00000000	      0.00000000	      0.00000000
      0.00010000	     68.07576075	     21.94017500	      0.00059329	     67.70087791	     -8.70732674	    389.52011419	     -0.00000000	      0.00000000	      0.00000000	      4.91110834	      8.70732674	   -389.52011419	      0.00000000	     -0.00000000	      0.00000000	      0.03024703	      0.00000000	      0.00000000	      0.00000000	      0.00000000
      0.00023094	     68.10141671	     21.94353014	      0.00060480	     67.69237471	    -17.46795814	    393.85497679	     -0.00000000	      0.00000000	      0.00000000	      3.09657658	     17.46795814	   -393.85497679	      0.00000000	     -0.00000000	     -0.00000000	      0.06057659	      0.00000000	      0.00000000	      0.00000000	      0.00000000
      0.00036189	     68.14195406	     21.94878698	      0.00062484	     67.67896596	    -24.00725355	    398.74871272	     -0.00000000	      0.00000000	      0.00000000	      1.77113550	     24.00725355	   -398.74871272	      0.00000000	     -0.00000000	      0.00000000	      0.08310080	      0.00000000	      0.00000000	      0.00000000	      0.00000000
      0.00049283	     68.19386026	     21.95545892	      0.00065339	     67.66183082	    -28.93098327	    404.01206850	      0.00000000	     -0.00000000	     -0.00000000	      0.80077474	     28.93098327	   -404.01206850	     -0.00000000	      0.00000000	      0.00000000	      0.09994573	      0.00000000	      0.00000000	      0.00000000	      0.00000000
      0.00062377	     68.25458981	     21.96319463	      0.00069077	     67.64182180	    -32.67381027	    409.50827596	      0.00000000	     -0.00000000	     -0.00000000	      0.08932001	     32.67381027	   -409.50827596	     -0.00000000	      0.00000000	      0.00000000	      0.11263715	      0.00000000	      0.00000000	      0.00000000	      0.00000000
      0.00075471	     68.32229938	     21.97174105	      0.00073760	     67.61955378	    -35.55151723	    415.13845491	      0.00000000	     -0.00000000	     -0.00000000	     -0.43309071	     35.55151723	   -415.13845491	     -0.00000000	      0.00000000	      0.00000000	      0.12228365	      0.00000000	      0.00000000	      0.00000000	      0.00000000
      0.00092167	     68.41668889	     21.98353260	      0.00081254	     67.58856944	    -38.32492847	    422.40104476	      0.00000000	     -0.00000000	     -0.00000000	     -0.90438181	     38.32492847	   -422.40104476	     -0.00000000	      0.00000000	      0.00000000	      0.13142745	      0.00000000	      0.00000000	      0.00000000	      0.00000000
      0.00108864	     68.51836572	     21.99609255	      0.00090696	     67.55525138	    -40.40216296	    429.66528284	      0.00000000	     -0.00000000	     -0.00000000	     -1.22536541	     40.40216296	   -429.66528284	     -0.00000000	      0.00000000	      0.00000000	      0.13811516	      0.00000000	      0.00000000	      0.00000000	      0.00000000
      0.00125560	     68.62605985	     22.00925379	      0.00102422	     67.52000815	    -42.01232410	    436.86543669	      0.00000000	     -0.00000000	     -0.00000000	     -1.44662116	     42.01232410	   -436.86543669	     -0.00000000	      0.00000000	      0.00000000	      0.14315161	      0.00000000	      0.00000000	      0.00000000	      0.00000000
      0.00146694	     68.76973074	     22.02661328	      0.00121214	     67.47303429	    -43.61536979	    445.82470694	      0.00000000	     -0.00000000	     -0.00000000	     -1.63540893	     43.61536979	   -445.82470694	     -0.00000000	      0.00000000	      0.00000000	      0.14798371	      0.00000000	      0.00000000	      0.00000000	      0.00000000
      0.00167828	     68.92062931	     22.04463670	      0.00145440	     67.42371145	    -44.91237681	    454.56735391	      0.00000000	     -0.00000000	     -0.00000000	     -1.76183251	     44.91237681	   -454.56735391	     -0.00000000	      0.00000000	      0.00000000	      0.15172533	      0.00000000	      0.00000000	      0.00000000	      0.00000000
      0.00193496	     69.11267646	     22.06731741	      0.00184193	     67.36090169	    -46.24255324	    464.86090009	      0.00000000	     -0.00000000	     -0.00000000	     -1.86800978	     46.24255324	   -464.86090009	     -0.00000000	      0.00000000	      0.00000000	      0.15538981	      0.00000000	      0.00000000	      0.00000000	      0.00000000
      0.00219165	     69.31366778	     22.09080353	      0.00236229	     67.29505978	    -47.41218464	    474.78459252	      0.00000000	     -0.00000000	     -0.00000000	     -1.94582691	     47.41218464	   -474.78459252	     -0.00000000	      0.00000000	      0.00000000	      0.15847190	      0.00000000	      0.00000000	      0.00000000	      0.00000000
      0.00252490	     69.58719463	     22.12244546	      0.00330586	     67.20518505	    -48.78766543	    487.11827944	     -0.00000000	      0.00000000	      0.00000000	     -2.02532428	     48.78766543	   -487.11827944	      0.00000000	     -0.00000000	     -0.00000000	      0.16194759	      0.00000000	      0.00000000	      0.00000000	      0.00000000
      0.00285816	     69.87424470	     22.15535388	      0.00466708	     67.11043359	    -50.05707538	    498.84722991	     -0.00000000	      0.00000000	      0.00000000	     -2.09217315	     50.05707538	   -498.84722991	      0.00000000	     -0.00000000	     -0.00000000	      0.16502958	      0.00000000	      0.00000000	      0.00000000	      0.00000000
      0.00331636	     70.28988665	     22.20262913	      0.00753590	     66.97230026	    -51.67638198	    514.03342069	     -0.00000000	      0.00000000	      0.00000000	     -2.17276310	     51.67638198	   -514.03342069	      0.00000000	     -0.00000000	     -0.00000000	      0.16879958	      0.00000000	      0.00000000	      0.00000000	      0.00000000
      0.00377455	     70.72855445	     22.25221145	      0.01213349	     66.82518083	    -53.17463722	    528.19626039	      0.00000000	     -0.00000000	     -0.00000000	     -2.24444687	     53.17463722	   -528.19626039	     -0.00000000	      0.00000000	      0.00000000	      0.17212703	      0.00000000	      0.00000000	      0.00000000	      0.00000000
      0.00443132	     71.39487397	     22.32719697	      0.02360071	     66.59891788	    -55.13740901	    546.84868047	     -0.00000000	      0.00000000	      0.00000000	     -2.33491142	     55.13740901	   -546.84868047	      0.00000000	     -0.00000000	     -0.00000000	      0.17623943	      0.00000000	      0.00000000	      0.00000000	      0.00000000
      0.00508809	     72.10210662	     22.40662352	      0.04455205	     66.35498618	    -56.90401611	    563.72495112	      0.00000000	     -0.00000000	     -0.00000000	     -2.41259952	     56.90401611	   -563.72495112	     -0.00000000	      0.00000000	      0.00000000	      0.17967922	      0.00000000	      0.00000000	      0.00000000	      0.00000000
      0.00611478	     73.28138732	     22.53916134	      0.11197843	     65.93967589	    -59.31974906	    586.93698622	      0.00000000	     -0.00000000	     -0.00000000	     -2.51169377	     59.31974906	   -586.93698622	     -0.00000000	      0.00000000	      0.00000000	      0.18393176	      0.00000000	      0.00000000	      0.00000000	      0.00000000
      0.00691445	     74.25528605	     22.64895795	      0.21518677	     65.58889822	    -60.94435497	    602.64290766	      0.00000000	     -0.00000000	     -0.00000000	     -2.57219434	     60.94435497	   -602.64290766	     -0.00000000	      0.00000000	      0.00000000	      0.18645991	      0.00000000	      0.00000000	      0.00000000	      0.00000000
      0.00771412	     75.27179428	     22.76401281	      0.39006308	     65.21561366	    -62.37241964	    616.51668052	      0.00000000	     -0.00000000	     -0.00000000	     -2.61986298	     62.37241964	   -616.51668052	     -0.00000000	      0.00000000	     -0.00000000	      0.18843309	      0.00000000	      0.00000000	      0.00000000	      0.00000000
      0.00851379	     76.32598260	     22.88387562	      0.66608911	     64.82114400	    -63.62599091	    628.75422924	      0.00000000	     -0.00000000	     -0.00000000	     -2.65599045	     63.62599091	   -628.75422924	     -0.00000000	      0.00000000	      0.00000000	      0.18995165	      0.00000000	      0.00000000	      0.00000000	      0.00000000
      0.00931345	     77.41330955	     23.00810486	      1.07038821	     64.40681886	    -64.72458742	    639.52839493	      0.00000000	     -0.00000000	     -0.00000000	     -2.68173830	     64.72458742	   -639.52839493	     -0.00000000	      0.00000000	      0.00000000	      0.19110246	      0.00000000	      0.00000000	      0.00000000	      0.00000000
      0.01031496	     78.81546067	     23.16919955	      1.77948718	     63.86191674	    -65.90755649	    651.19010702	      0.00000000	     -0.00000000	     -0.00000000	     -2.70080012	     65.90755649	   -651.19010702	     -0.00000000	      0.00000000	      0.00000000	      0.19213694	      0.00000000	      0.00000000	      0.00000000	      0.00000000
      0.01117276	     80.04684552	     23.31149204	      2.55616188	     63.37397975	    -66.77356859	    659.74214493	      0.00000000	     -0.00000000	     -0.00000000	     -2.70729592	     66.77356859	   -659.74214493	     -0.00000000	      0.00000000	      0.00000000	      0.19276050	      0.00000000	      0.00000000	      0.00000000	      0.00000000
      0.01192114	     81.14055036	     23.43850023	      3.33233478	     62.93353214	    -67.42920981	    666.24041250	      0.00000000	     -0.00000000	     -0.00000000	     -2.70584961	     67.42920981	   -666.24041250	     -0.00000000	      0.00000000	      0.00000000	      0.19315352	      0.00000000	      0.00000000	      0.00000000	      0.00000000
      0.01266951	     82.24961951	     23.56787912	      4.16528390	     62.48032899	    -68.00599483	    671.92860635	     -0.00000000	      0.00000000	      0.00000000	     -2.69933191	     68.00599483	   -671.92860635	      0.00000000	     -0.00000000	     -0.00000000	      0.19346112	      0.00000000	      0.00000000	      0.00000000	      0.00000000
      0.01351831	     83.52315729	     23.71715631	      5.13627601	     61.95199111	    -68.57314316	    677.49359406	     -0.00000000	      0.00000000	      0.00000000	     -2.68599173	     68.57314316	   -677.49359406	      0.00000000	     -0.00000000	     -0.00000000	      0.19374011	      0.00000000	      0.00000000	      0.00000000	      0.00000000
      0.01436710	     84.81038499	     23.86879521	      6.09776060	     61.40957838	    -69.06229890	    682.20729528	     -0.00000000	      0.00000000	      0.00000000	     -2.66789759	     69.06229890	   -682.20729528	      0.00000000	     -0.00000000	     -0.00000000	      0.19399909	      0.00000000	      0.00000000	      0.00000000	      0.00000000
      0.01510582	     85.93970049	     24.00244690	      6.90730794	     60.92690233	    -69.42916225	    685.68322504	     -0.00000000	      0.00000000	      0.00000000	     -2.64814342	     69.42916225	   -685.68322504	      0.00000000	     -0.00000000	     -0.00000000	      0.19422534	      0.00000000	      0.00000000	      0.00000000	      0.00000000
      0.01584455	     87.07571320	     24.13746254	      7.68316640	     60.43505121	    -69.75079079	    688.62749273	     -0.00000000	      0.00000000	      0.00000000	     -2.62584712	     69.75079079	   -688.62749273	      0.00000000	     -0.00000000	     -0.00000000	      0.19448661	      0.00000000	      0.00000000	      0.00000000	      0.00000000
      0.01677016	     88.50640845	     24.30830639	      8.60551357	     59.80672253	    -70.09317317	    691.63457442	     -0.00000000	      0.00000000	      0.00000000	     -2.59386682	     70.09317317	   -691.63457442	      0.00000000	     -0.00000000	     -0.00000000	      0.19487351	      0.00000000	      0.00000000	      0.00000000	      0.00000000
      0.01743280	     89.53428803	     24.43159728	      9.23408736	     59.34923622	    -70.30487880	    693.36088379	     -0.00000000	      0.00000000	      0.00000000	     -2.56927776	     70.30487880	   -693.36088379	      0.00000000	     -0.00000000	     -0.00000000	      0.19521880	      0.00000000	      0.00000000	      0.00000000	      0.00000000
      0.01809543	     90.56430557	     24.55560098	      9.83958218	     58.88574073	    -70.48832727	    694.76133093	      0.00000000	     -0.00000000	     -0.00000000	     -2.54269368	     70.48832727	   -694.76133093	     -0.00000000	      0.00000000	      0.00000000	      0.19561806	      0.00000000	      0.00000000	      0.00000000	      0.00000000
      0.01904497	     92.04256490	     24.73436058	     10.67384094	     58.21171794	    -70.71112644	    696.24567939	      0.00000000	     -0.00000000	     -0.00000000	     -2.50235329	     70.71112644	   -696.24567939	     -0.00000000	      0.00000000	      0.00000000	      0.19631449	      0.00000000	      0.00000000	      0.00000000	      0.00000000
      0.01985779	     93.30882953	     24.88822134	     11.36323220	     57.62608651	    -70.86583754	    697.06966100	      0.00000000	     -0.00000000	     -0.00000000	     -2.46535345	     70.86583754	   -697.06966100	     -0.00000000	      0.00000000	      0.00000000	      0.19702867	      0.00000000	      0.00000000	      0.00000000	      0.00000000
      0.02056646	     94.41260180	     25.02288722	     11.94999667	     57.10936799	    -70.97983607	    697.48009800	      0.00000000	     -0.00000000	     -0.00000000	     -2.43212459	     70.97983607	   -697.48009800	     -0.00000000	      0.00000000	      0.00000000	      0.19775988	      0.00000000	      0.00000000	      0.00000000	      0.00000000
      0.02127514	     95.51552363	     25.15795485	     12.52642720	     56.58722519	    -71.07319377	    697.62608127	      0.00000000	     -0.00000000	     -0.00000000	     -2.39737991	     71.07319377	   -697.62608127	     -0.00000000	      0.00000000	      0.00000000	      0.19858501	      0.00000000	      0.00000000	      0.00000000	      0.00000000
      0.02202269	     96.67744928	     25.30078765	     13.12576811	     56.03082493	    -71.15408940	    697.51373119	      0.00000000	     -0.00000000	     -0.00000000	     -2.35980165	     71.15408940	   -697.51373119	     -0.00000000	      0.00000000	      0.00000000	      0.19957175	      0.00000000	      0.00000000	      0.00000000	      0.00000000
      0.02277025	     97.83730551	     25.44390882	     13.71817648	     55.46891099	    -71.21707636	    697.14796988	      0.00000000	     -0.00000000	     -0.00000000	     -2.32099234	     71.21707636	   -697.14796988	     -0.00000000	      0.00000000	      0.00000000	      0.20067506	      0.00000000	      0.00000000	      0.00000000	      0.00000000
      0.02350164	     98.96963893	     25.58414594	     14.29255754	     54.91402564	    -71.26436973	    696.56209340	      0.00000000	     -0.00000000	     -0.00000000	     -2.28221685	     71.26436973	   -696.56209340	     -0.00000000	      0.00000000	      0.00000000	      0.20187506	      0.00000000	      0.00000000	      0.00000000	      0.00000000
      0.02423303	    100.09919523	     25.72453044	     14.86286571	     54.35425871	    -71.29803438	    695.76640776	      0.00000000	     -0.00000000	     -0.00000000	     -2.24252797	     71.29803438	   -695.76640776	     -0.00000000	      0.00000000	      0.00000000	      0.20319288	      0.00000000	      0.00000000	      0.00000000	      0.00000000
      0.02502522	    101.31917155	     25.87668675	     15.47690052	     53.74263788	    -71.32158451	    694.68388733	      0.00000000	     -0.00000000	     -0.00000000	     -2.19880780	     71.32158451	   -694.68388733	     -0.00000000	      0.00000000	      0.00000000	      0.20475831	      0.00000000	      0.00000000	      0.00000000	      0.00000000
      0.02581741	    102.53523738	     26.02888666	     16.08780669	     53.12565386	    -71.33189443	    693.38773207	      0.00000000	     -0.00000000	     -0.00000000	     -2.15414097	     71.33189443	   -693.38773207	     -0.00000000	      0.00000000	     -0.00000000	      0.20646366	      0.00000000	      0.00000000	      0.00000000	      0.00000000
      0.02656472	    103.67861023	     26.17245101	     16.66169530	     52.53884380	    -71.33181951	    691.98197719	     -0.00000000	      0.00000000	      0.00000000	     -2.11146520	     71.33181951	   -691.98197719	      0.00000000	     -0.00000000	     -0.00000000	      0.20820532	      0.00000000	      0.00000000	      0.00000000	      0.00000000
      0.02731203	    104.81814248	     26.31595688	     17.23355589	     51.94750323	    -71.32228441	    690.40990862	     -0.00000000	      0.00000000	      0.00000000	     -2.06812540	     71.32228441	   -690.40990862	      0.00000000	     -0.00000000	     -0.00000000	      0.21007232	      0.00000000	      0.00000000	      0.00000000	      0.00000000
      0.02805934	    105.95372501	     26.45936281	     17.80360430	     51.35172414	    -71.30472626	    688.68134296	     -0.00000000	      0.00000000	      0.00000000	     -2.02430656	     71.30472626	   -688.68134296	      0.00000000	     -0.00000000	     -0.00000000	      0.21206617	      0.00000000	      0.00000000	      0.00000000	      0.00000000
      0.02880665	    107.08528631	     26.60263091	     18.37199613	     50.75158359	    -71.27936061	    686.80539861	     -0.00000000	      0.00000000	      0.00000000	     -1.97994318	     71.27936061	   -686.80539861	      0.00000000	     -0.00000000	     -0.00000000	      0.21418381	      0.00000000	      0.00000000	      0.00000000	      0.00000000
      0.02955396	    108.21278361	     26.74572609	     18.93884450	     50.14714637	    -71.24713055	    684.79019758	     -0.00000000	      0.00000000	      0.00000000	     -1.93514491	     71.24713055	   -684.79019758	      0.00000000	     -0.00000000	     -0.00000000	      0.21642488	      0.00000000	      0.00000000	      0.00000000	      0.00000000
      0.03030127	    109.33620039	     26.88861608	     19.50423355	     49.53846590	    -71.20828117	    682.64324372	     -0.00000000	      0.00000000	      0.00000000	     -1.88988239	     71.20828117	   -682.64324372	      0.00000000	     -0.00000000	     -0.00000000	      0.21878635	      0.00000000	      0.00000000	      0.00000000	      0.00000000
      0.03104858	    110.45553992	     27.03127095	     20.06822737	     48.92558616	    -71.16341237	    680.37128407	      0.00000000	     -0.00000000	     -0.00000000	     -1.84421683	     71.16341237	   -680.37128407	     -0.00000000	      0.00000000	     -0.00000000	      0.22126655	      0.00000000	      0.00000000	      0.00000000	      0.00000000
      0.03179589	    111.57082235	     27.17366299	     20.63087672	     48.30854276	    -71.11274329	    677.98053442	      0.00000000	     -0.00000000	     -0.00000000	     -1.79813732	     71.11274329	   -677.98053442	     -0.00000000	      0.00000000	      0.00000000	      0.22386233	      0.00000000	      0.00000000	      0.00000000	      0.00000000
      0.03254320	    112.68208006	     27.31576641	     21.19222350	     47.68736446	    -71.05663909	    675.47663283	      0.00000000	     -0.00000000	     -0.00000000	     -1.75167532	     71.05663909	   -675.47663283	     -0.00000000	      0.00000000	      0.00000000	      0.22657108	      0.00000000	      0.00000000	      0.00000000	      0.00000000
      0.03329051	    113.78935496	     27.45755721	     21.75230415	     47.06207419	    -70.99526369	    672.86477306	      0.00000000	     -0.00000000	     -0.00000000	     -1.70482736	     70.99526369	   -672.86477306	     -0.00000000	      0.00000000	      0.00000000	      0.22938943	      0.00000000	      0.00000000	      0.00000000	      0.00000000
      0.03403782	    114.89269513	     27.59901293	     22.31115195	     46.43269027	    -70.92882214	    670.14970543	      0.00000000	     -0.00000000	     -0.00000000	     -1.65760733	     70.92882214	   -670.14970543	     -0.00000000	      0.00000000	      0.00000000	      0.23231413	      0.00000000	      0.00000000	      0.00000000	      0.00000000
      0.03478513	    115.99215263	     27.74011254	     22.86879888	     45.79922745	    -70.85741303	    667.33581766	      0.00000000	     -0.00000000	     -0.00000000	     -1.61001317	     70.85741303	   -667.33581766	     -0.00000000	      0.00000000	      0.00000000	      0.23534151	      0.00000000	      0.00000000	      0.00000000	      0.00000000
      0.03553244	    117.08778108	     27.88083625	     23.42527700	     45.16169785	    -70.78113088	    664.42715593	      0.00000000	     -0.00000000	     -0.00000000	     -1.56204856	     70.78113088	   -664.42715593	     -0.00000000	      0.00000000	     -0.00000000	      0.23846787	      0.00000000	      0.00000000	      0.00000000	      0.00000000
      0.03627975	    118.17963402	     28.02116545	     23.98061960	     44.52011188	    -70.70001112	    661.42747695	      0.00000000	     -0.00000000	     -0.00000000	     -1.51371013	     70.70001112	   -661.42747695	     -0.00000000	      0.00000000	     -0.00000000	      0.24168927	      0.00000000	      0.00000000	      0.00000000	      0.00000000
      0.03702706	    119.26776323	     28.16108250	     24.53486225	     43.87447914	    -70.61407028	    658.34027460	      0.00000000	     -0.00000000	     -0.00000000	     -1.46499562	     70.61407028	   -658.34027460	     -0.00000000	      0.00000000	     -0.00000000	      0.24500168	      0.00000000	      0.00000000	      0.00000000	      0.00000000
      0.03777437	    120.35221756	     28.30057069	     25.08804374	     43.22480918	    -70.52328915	    655.16881626	      0.00000000	     -0.00000000	     -0.00000000	     -1.41589959	     70.52328915	   -655.16881626	     -0.00000000	      0.00000000	     -0.00000000	      0.24840092	      0.00000000	      0.00000000	      0.00000000	      0.00000000
      0.03852168	    121.43304182	     28.43961413	     25.64020700	     42.57111230	    -70.42762822	    651.91616847	      0.00000000	     -0.00000000	     -0.00000000	     -1.36641620	     70.42762822	   -651.91616847	     -0.00000000	      0.00000000	     -0.00000000	      0.25188272	      0.00000000	      0.00000000	      0.00000000	      0.00000000
      0.03926899	    122.51027601	     28.57819765	     26.19140005	     41.91340013	    -70.32702456	    648.58522403	      0.00000000	     -0.00000000	     -0.00000000	     -1.31653807	     70.32702456	   -648.58522403	     -0.00000000	      0.00000000	     -0.00000000	      0.25544269	      0.00000000	      0.00000000	      0.00000000	      0.00000000
      0.04001630	    123.58395465	     28.71630676	     26.74167695	     41.25168639	    -70.22139825	    645.17872429	      0.00000000	     -0.00000000	     -0.00000000	     -1.26625721	     70.22139825	   -645.17872429	     -0.00000000	      0.00000000	     -0.00000000	      0.25907638	      0.00000000	      0.00000000	      0.00000000	      0.00000000
      0.04076361	    124.65410627	     28.85392753	     27.29109880	     40.58598752	    -70.11065350	    641.69928031	      0.00000000	     -0.00000000	     -0.00000000	     -1.21556482	     70.11065350	   -641.69928031	     -0.00000000	      0.00000000	     -0.00000000	      0.26277926	      0.00000000	      0.00000000	      0.00000000	      0.00000000
      0.04151092	    125.72075312	     28.99104658	     27.83973479	     39.91632326	    -69.99468200	    638.14939130	      0.00000000	     -0.00000000	     -0.00000000	     -1.16445165	     69.99468200	   -638.14939130	     -0.00000000	      0.00000000	     -0.00000000	      0.26654675	      0.00000000	      0.00000000	      0.00000000	      0.00000000
      0.04225823	    126.78391087	     29.12765098	     28.38766323	     39.24271719	    -69.87336492	    634.53146149	      0.00000000	     -0.00000000	     -0.00000000	     -1.11290804	     69.87336492	   -634.53146149	     -0.00000000	      0.00000000	     -0.00000000	      0.27037421	      0.00000000	      0.00000000	      0.00000000	      0.00000000
      0.04300554	    127.84358852	     29.26372824	     28.93497264	     38.56519730	    -69.74657527	    630.84781503	      0.00000000	     -0.00000000	     -0.00000000	     -1.06092413	     69.74657527	   -630.84781503	     -0.00000000	      0.00000000	     -0.00000000	      0.27425697	      0.00000000	      0.00000000	      0.00000000	      0.00000000
      0.04375285	    128.89978834	     29.39926626	     29.48176282	     37.88379650	    -69.61417977	    627.10070945	      0.00000000	     -0.00000000	     -0.00000000	     -1.00848996	     69.61417977	   -627.10070945	     -0.00000000	      0.00000000	     -0.00000000	      0.27819034	      0.00000000	      0.00000000	      0.00000000	      0.00000000
      0.04450016	    129.95250590	     29.53425326	     30.02814578	     37.19855308	    -69.47604081	    623.29234760	      0.00000000	     -0.00000000	     -0.00000000	     -0.95559557	     69.47604081	   -623.29234760	     -0.00000000	     -0.00000000	     -0.00000000	      0.28216962	      0.00000000	      0.00000000	      0.00000000	      0.00000000
      0.04524747	    131.00173016	     29.66867778	     30.57424662	     36.50951125	    -69.33201809	    619.42488825	      0.00000000	     -0.00000000	     -0.00000000	     -0.90223114	     69.33201809	   -619.42488825	     -0.00000000	     -0.00000000	     -0.00000000	      0.28619007	      0.00000000	      0.00000000	      0.00000000	      0.00000000
      0.04599478	    132.04744360	     29.80252863	     31.12020410	     35.81672156	    -69.18197026	    615.50045553	      0.00000000	     -0.00000000	     -0.00000000	     -0.84838706	     69.18197026	   -615.50045553	     -0.00000000	     -0.00000000	     -0.00000000	      0.29024701	      0.00000000	      0.00000000	      0.00000000	      0.00000000
      0.04666588	    132.98350789	     29.92223200	     31.61049027	     35.19143353	    -69.04123206	    611.92961856	      0.00000000	     -0.00000000	     -0.00000000	     -0.79945325	     69.04123206	   -611.92961856	     -0.00000000	      0.00000000	     -0.00000000	      0.29391455	      0.00000000	      0.00000000	      0.00000000	      0.00000000
      0.04733698	    133.91669840	     30.04145589	     32.10090342	     34.56321625	    -68.89622666	    608.31579912	      0.00000000	     -0.00000000	     -0.00000000	     -0.75029722	     68.89622666	   -608.31579912	     -0.00000000	     -0.00000000	     -0.00000000	      0.29760748	      0.00000000	      0.00000000	      0.00000000	      0.00000000
      0.04800809	    134.84699216	     30.16019295	     32.59157271	     33.93212073	    -68.74595827	    604.66075564	     -0.00000000	      0.00000000	      0.00000000	     -0.70071420	     68.74595827	   -604.66075564	      0.00000000	     -0.00000000	     -0.00000000	      0.30131894	      0.00000000	      0.00000000	      0.00000000	      0.00000000
      0.04867919	    135.77436006	     30.27843562	     33.08263450	     33.29820381	    -68.59043113	    600.96594992	      0.00000000	     -0.00000000	     -0.00000000	     -0.65072068	     68.59043113	   -600.96594992	     -0.00000000	     -0.00000000	     -0.00000000	      0.30504597	      0.00000000	      0.00000000	      0.00000000	      0.00000000
      0.04935029	    136.69876980	     30.39617651	     33.57423160	     32.66152782	    -68.42954182	    597.23287388	     -0.00000000	      0.00000000	      0.00000000	     -0.60030897	     68.42954182	   -597.23287388	      0.00000000	     -0.00000000	     -0.00000000	      0.30878524	      0.00000000	      0.00000000	      0.00000000	      0.00000000
      0.05002139	    137.62018580	     30.51340830	     34.06651138	     32.02216089	    -68.26320240	    593.46301552	     -0.00000000	      0.00000000	      0.00000000	     -0.54947436	     68.26320240	   -593.46301552	      0.00000000	     -0.00000000	     -0.00000000	      0.31253347	      0.00000000	      0.00000000	      0.00000000	      0.00000000
      0.05069249	    138.53856936	     30.63012380	     34.55962334	     31.38017726	    -68.09132836	    589.65786467	     -0.00000000	      0.00000000	      0.00000000	     -0.49821240	     68.09132836	   -589.65786467	      0.00000000	     -0.00000000	     -0.00000000	      0.31628744	      0.00000000	      0.00000000	      0.00000000	      0.00000000
      0.05136359	    139.45387891	     30.74631588	     35.05371616	     30.73565752	    -67.91384041	    585.81891411	     -0.00000000	      0.00000000	      0.00000000	     -0.44651921	     67.91384041	   -585.81891411	      0.00000000	     -0.00000000	     -0.00000000	      0.32004397	      0.00000000	      0.00000000	      0.00000000	      0.00000000
      0.05203469	    140.36607019	     30.86197750	     35.54893411	     30.08868896	    -67.73066493	    581.94766075	     -0.00000000	      0.00000000	      0.00000000	     -0.39439148	     67.73066493	   -581.94766075	      0.00000000	     -0.00000000	     -0.00000000	      0.32379992	      0.00000000	      0.00000000	      0.00000000	      0.00000000
      0.05270579	    141.27509644	     30.97710171	     36.04541313	     29.43936584	    -67.54173444	    578.04560637	     -0.00000000	      0.00000000	      0.00000000	     -0.34182654	     67.54173444	   -578.04560637	      0.00000000	     -0.00000000	     -0.00000000	      0.32755223	      0.00000000	      0.00000000	      0.00000000	      0.00000000
      0.05337690	    142.18090864	     31.09168164	     36.54327655	     28.78778977	    -67.34698806	    574.11425802	     -0.00000000	      0.00000000	      0.00000000	     -0.28882238	     67.34698806	   -574.11425802	      0.00000000	     -0.00000000	     -0.00000000	      0.33129787	      0.00000000	      0.00000000	      0.00000000	      0.00000000
      0.05404800	    143.08345573	     31.20571047	     37.04263078	     28.13407000	    -67.14637193	    570.15512813	     -0.00000000	      0.00000000	      0.00000000	     -0.23537771	     67.14637193	   -570.15512813	      0.00000000	     -0.00000000	     -0.00000000	      0.33503390	      0.00000000	      0.00000000	      0.00000000	      0.00000000
      0.05471910	    143.98268479	     31.31918150	     37.54356123	     27.47832386	    -66.93983957	    566.16973430	      0.00000000	     -0.00000000	     -0.00000000	     -0.18149199	     66.93983957	   -566.16973430	     -0.00000000	      0.00000000	     -0.00000000	      0.33875745	      0.00000000	      0.00000000	      0.00000000	      0.00000000
      0.05539020	    144.87854129	     31.43208806	     38.04612876	     26.82067709	    -66.72735220	    562.15959876	      0.00000000	     -0.00000000	     -0.00000000	     -0.12716547	     66.72735220	   -562.15959876	     -0.00000000	     -0.00000000	     -0.00000000	      0.34246571	      0.00000000	      0.00000000	      0.00000000	      0.00000000
      0.05606130	    145.77096931	     31.54442362	     38.55036694	     26.16126433	    -66.50887898	    558.12624769	      0.00000000	     -0.00000000	     -0.00000000	     -0.07239922	     66.50887898	   -558.12624769	     -0.00000000	     -0.00000000	     -0.00000000	      0.34615595	      0.00000000	      0.00000000	      0.00000000	      0.00000000
      0.05673240	    146.65991174	     31.65618167	     39.05628025	     25.50022954	    -66.28439727	    554.07121031	      0.00000000	     -0.00000000	     -0.00000000	     -0.01719514	     66.28439727	   -554.07121031	     -0.00000000	     -0.00000000	     -0.00000000	      0.34982552	      0.00000000	      0.00000000	      0.00000000	      0.00000000
      0.05740350	    147.54531049	     31.76735584	     39.56384360	     24.83772652	    -66.05389276	    549.99601779	      0.00000000	     -0.00000000	     -0.00000000	      0.03844400	     66.05389276	   -549.99601779	     -0.00000000	     -0.00000000	     -0.00000000	      0.35347186	      0.00000000	      0.00000000	      0.00000000	      0.00000000
      0.05807460	    148.42710675	     31.87793984	     40.07300272	     24.17391946	    -65.81735961	    545.90220214	      0.00000000	     -0.00000000	     -0.00000000	      0.09451457	     65.81735961	   -545.90220214	     -0.00000000	      0.00000000	     -0.00000000	      0.35709250	      0.00000000	      0.00000000	      0.00000000	      0.00000000
      0.05874571	    149.30524112	     31.98792746	     40.58367649	     23.50898352	    -65.57480055	    541.79129492	      0.00000000	     -0.00000000	     -0.00000000	      0.15101203	     65.57480055	   -541.79129492	     -0.00000000	      0.00000000	     -0.00000000	      0.36068504	      0.00000000	      0.00000000	      0.00000000	      0.00000000
      0.05941681	    150.17965386	     32.09731263	     41.09575907	     22.84310553	    -65.32622690	    537.66482601	      0.00000000	     -0.00000000	     -0.00000000	      0.20793098	     65.32622690	   -537.66482601	     -0.00000000	     -0.00000000	     -0.00000000	      0.36424719	      0.00000000	      0.00000000	      0.00000000	      0.00000000
      0.06008791	    151.05028506	     32.20608937	     41.60912351	     22.17648467	    -65.07165868	    533.52432230	      0.00000000	     -0.00000000	     -0.00000000	      0.26526511	     65.07165868	   -533.52432230	     -0.00000000	     -0.00000000	     -0.00000000	      0.36777674	      0.00000000	      0.00000000	      0.00000000	      0.00000000
      0.06075901	    151.91707482	     32.31425182	     42.12362556	     21.50933328	    -64.81112454	    529.37130640	      0.00000000	     -0.00000000	     -0.00000000	      0.32300724	     64.81112454	   -529.37130640	     -0.00000000	      0.00000000	     -0.00000000	      0.37127159	      0.00000000	      0.00000000	      0.00000000	      0.00000000
      0.06143011	    152.77996345	     32.42179426	     42.63910772	     20.84187777	    -64.54466188	    525.20729533	     -0.00000000	      0.00000000	      0.00000000	      0.38114926	     64.54466188	   -525.20729533	      0.00000000	     -0.00000000	     -0.00000000	      0.37472972	      0.00000000	      0.00000000	      0.00000000	      0.00000000
      0.06210121	    153.63889155	     32.52871110	     43.15540313	     20.17435954	    -64.27231682	    521.03379922	      0.00000000	     -0.00000000	     -0.00000000	      0.43968218	     64.27231682	   -521.03379922	     -0.00000000	     -0.00000000	     -0.00000000	      0.37814922	      0.00000000	      0.00000000	      0.00000000	      0.00000000
      0.06277231	    154.49380027	     32.63499688	     43.67233916	     19.50703607	    -63.99414422	    516.85232003	      0.00000000	     -0.00000000	     -0.00000000	      0.49859610	     63.99414422	   -516.85232003	     -0.00000000	     -0.00000000	     -0.00000000	      0.38152827	      0.00000000	      0.00000000	      0.00000000	      0.00000000
      0.06344341	    155.34463136	     32.74064631	     44.18974071	     18.84018212	    -63.71020774	    512.66435014	      0.00000000	     -0.00000000	     -0.00000000	      0.55788021	     63.71020774	   -512.66435014	     -0.00000000	     -0.00000000	     -0.00000000	      0.38486518	      0.00000000	      0.00000000	      0.00000000	      0.00000000
      0.06411451	    156.19132733	     32.84565423	     44.70743289	     18.17409104	    -63.42057989	    508.47137106	      0.00000000	     -0.00000000	     -0.00000000	      0.61752273	     63.42057989	   -508.47137106	     -0.00000000	      0.00000000	     -0.00000000	      0.38815833	      0.00000000	      0.00000000	      0.00000000	      0.00000000
      0.06478562	    157.03383161	     32.95001565	     45.22524329	     17.50907620	    -63.12534204	    504.27485196	      0.00000000	     -0.00000000	     -0.00000000	      0.67751094	     63.12534204	   -504.27485196	     -0.00000000	     -0.00000000	     -0.00000000	      0.39140621	      0.00000000	      0.00000000	      0.00000000	      0.00000000
      0.06545672	    157.87208861	     33.05372575	     45.74300370	     16.84547259	    -62.82458448	    500.07624821	      0.00000000	     -0.00000000	     -0.00000000	      0.73783114	     62.82458448	   -500.07624821	     -0.00000000	      0.00000000	     -0.00000000	      0.39460744	      0.00000000	      0.00000000	      0.00000000	      0.00000000
      0.06612782	    158.70604387	     33.15677989	     46.26055144	     16.18363860	    -62.51840653	    495.87699984	      0.00000000	     -0.00000000	     -0.00000000	      0.79846861	     62.51840653	   -495.87699984	     -0.00000000	     -0.00000000	     -0.00000000	      0.39776073	      0.00000000	      0.00000000	      0.00000000	      0.00000000
      0.06679892	    159.53564413	     33.25917360	     46.77773021	     15.52395795	    -62.20691652	    491.67852991	      0.00000000	     -0.00000000	     -0.00000000	      0.85940754	     62.20691652	   -491.67852991	     -0.00000000	      0.00000000	     -0.00000000	      0.40086489	      0.00000000	      0.00000000	      0.00000000	      0.00000000
      0.06747002	    160.36083745	     33.36090261	     47.29439071	     14.86684185	    -61.89023191	    487.48224286	      0.00000000	     -0.00000000	     -0.00000000	      0.92063106	     61.89023191	   -487.48224286	     -0.00000000	      0.00000000	     -0.00000000	      0.40391885	      0.00000000	      0.00000000	      0.00000000	      0.00000000
      0.06814112	    161.18157333	     33.46196283	     47.81039089	     14.21273131	    -61.56847935	    483.28952271	      0.00000000	     -0.00000000	     -0.00000000	      0.98212112	     61.56847935	   -483.28952271	     -0.00000000	      0.00000000	     -0.00000000	      0.40692164	      0.00000000	      0.00000000	      0.00000000	      0.00000000
      0.06881222	    161.99780272	     33.56235039	     48.32559606	     13.56209979	    -61.24179471	    479.10173122	      0.00000000	     -0.00000000	     -0.00000000	      1.04385850	     61.24179471	   -479.10173122	     -0.00000000	      0.00000000	     -0.00000000	      0.40987241	      0.00000000	      0.00000000	      0.00000000	      0.00000000
      0.06948332	    162.80947819	     33.66206162	     48.83987884	     12.91545596	    -60.91032318	    474.92020601	      0.00000000	     -0.00000000	     -0.00000000	      1.10582268	     60.91032318	   -474.92020601	     -0.00000000	      0.00000000	     -0.00000000	      0.41277042	      0.00000000	      0.00000000	      0.00000000	      0.00000000
      0.07015443	    163.61655398	     33.76109307	     49.35311897	     12.27334682	    -60.57421932	    470.74625852	      0.00000000	     -0.00000000	     -0.00000000	      1.16799183	     60.57421932	   -470.74625852	     -0.00000000	      0.00000000	     -0.00000000	      0.41561502	      0.00000000	      0.00000000	      0.00000000	      0.00000000
      0.07082553	    164.41898606	     33.85944151	     49.86520307	     11.63636101	    -60.23364715	    466.58117200	      0.00000000	     -0.00000000	     -0.00000000	      1.23034269	     60.23364715	   -466.58117200	     -0.00000000	      0.00000000	     -0.00000000	      0.41840567	      0.00000000	      0.00000000	      0.00000000	      0.00000000
      0.07149663	    165.21673227	     33.95710397	     50.37602431	     11.00513244	    -59.88878021	    462.42619937	      0.00000000	     -0.00000000	     -0.00000000	      1.29285054	     59.88878021	   -462.42619937	     -0.00000000	      0.00000000	     -0.00000000	      0.42114196	      0.00000000	      0.00000000	      0.00000000	      0.00000000
      0.07216773	    166.00975232	     34.05407769	     50.88548215	     10.38034417	    -59.53980162	    458.28256104	      0.00000000	     -0.00000000	     -0.00000000	      1.35548909	     59.53980162	   -458.28256104	     -0.00000000	      0.00000000	     -0.00000000	      0.42382355	      0.00000000	      0.00000000	      0.00000000	      0.00000000
      0.07283883	    166.79800795	     34.15036018	     51.39348196	      9.76273255	    -59.18690419	    454.15144269	      0.00000000	     -0.00000000	     -0.00000000	      1.41823035	     59.18690419	   -454.15144269	     -0.00000000	      0.00000000	     -0.00000000	      0.42645024	      0.00000000	      0.00000000	      0.00000000	      0.00000000
      0.07350993	    167.58146293	     34.24594921	     51.89993473	      9.15309152	    -58.83029047	    450.03399302	      0.00000000	     -0.00000000	     -0.00000000	      1.48104461	     58.83029047	   -450.03399302	     -0.00000000	      0.00000000	     -0.00000000	      0.42902191	      0.00000000	      0.00000000	      0.00000000	      0.00000000
      0.07418103	    168.36008321	     34.34084281	     52.40475672	      8.55227721	    -58.47017286	    445.93132141	      0.00000000	     -0.00000000	     -0.00000000	      1.54390026	     58.47017286	   -445.93132141	     -0.00000000	      0.00000000	     -0.00000000	      0.43153854	      0.00000000	      0.00000000	      0.00000000	      0.00000000
      0.07485213	    169.13383692	     34.43503931	     52.90786924	      7.96121248	    -58.10677361	    441.84449560	      0.00000000	     -0.00000000	     -0.00000000	      1.60676373	     58.10677361	   -441.84449560	     -0.00000000	      0.00000000	     -0.00000000	      0.43400020	      0.00000000	      0.00000000	      0.00000000	      0.00000000
      0.07552324	    169.90269451	     34.52853730	     53.40919828	      7.38089161	    -57.74032491	    437.77453939	      0.00000000	     -0.00000000	     -0.00000000	      1.66959938	     57.74032491	   -437.77453939	     -0.00000000	      0.00000000	     -0.00000000	      0.43640709	      0.00000000	      0.00000000	      0.00000000	      0.00000000
      0.07619434	    170.66662879	     34.62133569	     53.90867434	      6.81238467	    -57.37106891	    433.72243030	      0.00000000	     -0.00000000	     -0.00000000	      1.73236937	     57.37106891	   -433.72243030	     -0.00000000	      0.00000000	     -0.00000000	      0.43875945	      0.00000000	      0.00000000	      0.00000000	      0.00000000
      0.07686544	    171.42561500	     34.71343370	     54.40623217	      6.25684156	    -56.99925763	    429.68909728	      0.00000000	     -0.00000000	     -0.00000000	      1.79503357	     56.99925763	   -429.68909728	     -0.00000000	      0.00000000	     -0.00000000	      0.44105765	      0.00000000	      0.00000000	      0.00000000	      0.00000000
      0.07753654	    172.17963089	     34.80483085	     54.90181058	      5.71549531	    -56.62515286	    425.67541859	      0.00000000	     -0.00000000	     -0.00000000	      1.85754950	     56.62515286	   -425.67541859	     -0.00000000	      0.00000000	     -0.00000000	      0.44330212	      0.00000000	      0.00000000	      0.00000000	      0.00000000
      0.07820764	    172.92865680	     34.89552701	     55.39535221	      5.18966428	    -56.24902596	    421.68221971	      0.00000000	     -0.00000000	     -0.00000000	      1.91987225	     56.24902596	   -421.68221971	     -0.00000000	      0.00000000	     -0.00000000	      0.44549336	      0.00000000	      0.00000000	      0.00000000	      0.00000000
      0.07887874	    173.67267569	     34.98552237	     55.88680342	      4.68075269	    -55.87115739	    417.71027152	      0.00000000	     -0.00000000	     -0.00000000	      1.98195445	     55.87115739	   -417.71027152	     -0.00000000	      0.00000000	     -0.00000000	      0.44763196	      0.00000000	      0.00000000	      0.00000000	      0.00000000
      0.07954984	    174.41167324	     35.07481748	     56.37611412	      4.19024882	    -55.49183616	    413.76028881	      0.00000000	     -0.00000000	     -0.00000000	      2.04374632	     55.49183616	   -413.76028881	     -0.00000000	      0.00000000	     -0.00000000	      0.44971858	      0.00000000	      0.00000000	      0.00000000	      0.00000000
      0.08022094	    175.14563787	     35.16341324	     56.86323759	      3.71971998	    -55.11135889	    409.83292921	      0.00000000	     -0.00000000	     -0.00000000	      2.10519577	     55.11135889	   -409.83292921	     -0.00000000	      0.00000000	     -0.00000000	      0.45175390	      0.00000000	      0.00000000	      0.00000000	      0.00000000
      0.08089205	    175.87456077	     35.25131089	     57.34813044	      3.27080320	    -54.73002854	    405.92879268	      0.00000000	     -0.00000000	     -0.00000000	      2.16624858	     54.73002854	   -405.92879268	     -0.00000000	      0.00000000	     -0.00000000	      0.45373869	      0.00000000	      0.00000000	      0.00000000	      0.00000000
      0.08156315	    176.59843597	     35.33851207	     57.83075240	      2.84519030	    -54.34815261	    402.04842187	      0.00000000	     -0.00000000	     -0.00000000	      2.22684875	     54.34815261	   -402.04842187	     -0.00000000	      0.00000000	     -0.00000000	      0.45567372	      0.00000000	      0.00000000	      0.00000000	      0.00000000
      0.08223425	    177.31726030	     35.42501875	     58.31106627	      2.44460578	    -53.96604073	    398.19230347	      0.00000000	     -0.00000000	     -0.00000000	      2.28693899	     53.96604073	   -398.19230347	     -0.00000000	      0.00000000	     -0.00000000	      0.45755980	      0.00000000	      0.00000000	      0.00000000	      0.00000000
      0.08290535	    178.03103338	     35.51083329	     58.78903778	      2.07077582	    -53.58400146	    394.36087102	      0.00000000	     -0.00000000	     -0.00000000	      2.34646145	     53.58400146	   -394.36087102	     -0.00000000	      0.00000000	     -0.00000000	      0.45939776	      0.00000000	      0.00000000	      0.00000000	      0.00000000
      0.08357645	    178.73975757	     35.59595840	     59.26463547	      1.72538634	    -53.20233820	    390.55450930	      0.00000000	     -0.00000000	     -0.00000000	      2.40535866	     53.20233820	   -390.55450930	     -0.00000000	      0.00000000	     -0.00000000	      0.46118839	      0.00000000	      0.00000000	      0.00000000	      0.00000000
      0.08424755	    179.44343785	     35.68039711	     59.73783057	      1.41002817	    -52.82134391	    386.77356099	      0.00000000	     -0.00000000	     -0.00000000	      2.46357484	     52.82134391	   -386.77356099	     -0.00000000	      0.00000000	     -0.00000000	      0.46293249	      0.00000000	      0.00000000	      0.00000000	      0.00000000
      0.08491865	    180.14208168	     35.76415280	     60.20859687	      1.12612753	    -52.44129465	    383.01833578	      0.00000000	     -0.00000000	     -0.00000000	      2.52105755	     52.44129465	   -383.01833578	     -0.00000000	      0.00000000	     -0.00000000	      0.46463077	      0.00000000	      0.00000000	      0.00000000	      0.00000000
      0.08558975	    180.83569876	     35.84722912	     60.67691053	      0.87486019	    -52.06244171	    379.28912257	      0.00000000	     -0.00000000	     -0.00000000	      2.57775977	     52.06244171	   -379.28912257	     -0.00000000	      0.00000000	     -0.00000000	      0.46628390	      0.00000000	      0.00000000	      0.00000000	      0.00000000
      0.08626085	    181.52430075	     35.92962999	     61.14274990	      0.65704893	    -51.68500235	    375.58620497	      0.00000000	     -0.00000000	     -0.00000000	      2.63364239	     51.68500235	   -375.58620497	     -0.00000000	     -0.00000000	     -0.00000000	      0.46789243	      0.00000000	      0.00000000	      0.00000000	      0.00000000
      0.08693196	    182.20790084	     36.01135950	     61.60609534	      0.47304482	    -51.30914910	    371.90988057	      0.00000000	     -0.00000000	     -0.00000000	      2.68867717	     51.30914910	   -371.90988057	     -0.00000000	      0.00000000	     -0.00000000	      0.46945679	      0.00000000	      0.00000000	      0.00000000	      0.00000000
      0.08760306	    182.88651330	     36.09242188	     62.06692889	      0.32259507	    -50.93499811	    368.26048381	      0.00000000	     -0.00000000	     -0.00000000	      2.74285009	     50.93499811	   -368.26048381	     -0.00000000	     -0.00000000	     -0.00000000	      0.47097728	      0.00000000	      0.00000000	      0.00000000	      0.00000000
      0.08827416	    183.56015284	     36.17282137	     62.52523404	      0.20470244	    -50.56259666	    364.63841235	      0.00000000	     -0.00000000	     -0.00000000	      2.79616501	     50.56259666	   -364.63841235	     -0.00000000	     -0.00000000	     -0.00000000	      0.47245401	      0.00000000	      0.00000000	      0.00000000	      0.00000000
      0.08894526	    184.22883393	     36.25256217	     62.98194759	      0.11748448	    -50.19188390	    361.04424016	      0.00000000	     -0.00000000	     -0.00000000	      2.84865633	     50.19188390	   -361.04424016	     -0.00000000	     -0.00000000	     -0.00000000	      0.47388687	      0.00000000	      0.00000000	      0.00000000	      0.00000000
      0.08961636	    184.89256504	     36.33164783	     63.44177832	      0.05804339	    -49.82266880	    357.47924518	      0.00000000	     -0.00000000	     -0.00000000	      2.90041380	     49.82266880	   -357.47924518	     -0.00000000	     -0.00000000	     -0.00000000	      0.47527587	      0.00000000	      0.00000000	      0.00000000	      0.00000000
      0.09028746	    185.55135107	     36.41008141	     63.90287120	      0.02236043	    -49.45485458	    353.94421460	      0.00000000	     -0.00000000	     -0.00000000	      2.95149042	     49.45485458	   -353.94421460	     -0.00000000	     -0.00000000	     -0.00000000	      0.47662115	      0.00000000	      0.00000000	      0.00000000	      0.00000000
      0.09095856	    186.20519685	     36.48786572	     64.36353727	      0.00523017	    -49.08816723	    350.44002384	      0.00000000	     -0.00000000	     -0.00000000	      3.00198158	     49.08816723	   -350.44002384	     -0.00000000	     -0.00000000	     -0.00000000	      0.47792231	      0.00000000	      0.00000000	      0.00000000	      0.00000000
      0.09162966	    186.85410537	     36.56500318	     64.82288197	      0.00024992	    -48.72218244	    346.96774697	      0.00000000	     -0.00000000	     -0.00000000	      3.05202372	     48.72218244	   -346.96774697	     -0.00000000	     -0.00000000	     -0.00000000	      0.47917867	      0.00000000	      0.00000000	      0.00000000	      0.00000000
      0.09230077	    187.49807631	     36.64149555	     65.28042796	      0.00000000	    -48.35636018	    343.52867052	      0.00000000	     -0.00000000	     -0.00000000	      3.10178778	     48.35636018	   -343.52867052	     -0.00000000	     -0.00000000	     -0.00000000	      0.48038940	      0.00000000	      0.00000000	      0.00000000	      0.00000000
      0.09297187	    188.13710567	     36.71734399	     65.73591667	      0.00000000	    -47.99022677	    340.12409441	      0.00000000	     -0.00000000	     -0.00000000	      3.15143301	     47.99022677	   -340.12409441	     -0.00000000	     -0.00000000	     -0.00000000	      0.48155414	      0.00000000	      0.00000000	      0.00000000	      0.00000000
      0.09364297	    188.77118967	     36.79254949	     66.18920501	      0.00000000	    -47.62373011	    336.75483349	      0.00000000	     -0.00000000	     -0.00000000	      3.20101201	     47.62373011	   -336.75483349	     -0.00000000	     -0.00000000	     -0.00000000	      0.48267386	      0.00000000	      0.00000000	      0.00000000	      0.00000000
      0.09431407	    189.40032855	     36.86711349	     66.64021184	      0.00000000	    -47.25701324	    333.42140639	      0.00000000	     -0.00000000	     -0.00000000	      3.25052570	     47.25701324	   -333.42140639	     -0.00000000	     -0.00000000	     -0.00000000	      0.48375014	      0.00000000	      0.00000000	      0.00000000	      0.00000000
      0.09498517	    190.02452673	     36.94103791	     67.08888953	      0.00000000	    -46.89024901	    330.12421795	      0.00000000	     -0.00000000	     -0.00000000	      3.29996525	     46.89024901	   -330.12421795	     -0.00000000	     -0.00000000	     -0.00000000	      0.48478464	      0.00000000	      0.00000000	      0.00000000	      0.00000000
      0.09565627	    190.64379204	     37.01432520	     67.53520877	      0.00000000	    -46.52360848	    326.86360211	      0.00000000	     -0.00000000	     -0.00000000	      3.34932043	     46.52360848	   -326.86360211	     -0.00000000	     -0.00000000	     -0.00000000	      0.48577899	      0.00000000	      0.00000000	      0.00000000	      0.00000000
      0.09632737	    191.25813512	     37.08697818	     67.97915056	      0.00000000	    -46.15725531	    323.63983550	     -0.00000000	      0.00000000	      0.00000000	      3.39858122	     46.15725531	   -323.63983550	      0.00000000	     -0.00000000	     -0.00000000	      0.48673480	      0.00000000	      0.00000000	      0.00000000	      0.00000000
      0.09699847	    191.86756896	     37.15900004	     68.42070197	      0.00000000	    -45.79134538	    320.45314416	     -0.00000000	      0.00000000	      0.00000000	      3.44773805	     45.79134538	   -320.45314416	      0.00000000	     -0.00000000	     -0.00000000	      0.48765363	      0.00000000	      0.00000000	      0.00000000	      0.00000000
      0.09766958	    192.47210860	     37.23039430	     68.85985394	      0.00000000	    -45.42602728	    317.30370829	     -0.00000000	      0.00000000	      0.00000000	      3.49678186	     45.42602728	   -317.30370829	      0.00000000	     -0.00000000	     -0.00000000	      0.48853703	      0.00000000	      0.00000000	      0.00000000	      0.00000000
      0.09834068	    193.07177092	     37.30116473	     69.29659996	      0.00000000	    -45.06144282	    314.19166605	     -0.00000000	      0.00000000	      0.00000000	      3.54570405	     45.06144282	   -314.19166605	      0.00000000	     -0.00000000	     -0.00000000	      0.48938651	      0.00000000	      0.00000000	      0.00000000	      0.00000000
      0.09901178	    193.66657450	     37.37131536	     69.73093555	      0.00000000	    -44.69772757	    311.11711688	     -0.00000000	      0.00000000	      0.00000000	      3.59449641	     44.69772757	   -311.11711688	      0.00000000	     -0.00000000	     -0.00000000	      0.49020355	      0.00000000	      0.00000000	      0.00000000	      0.00000000
      0.09968288	    194.25653949	     37.44085047	     70.16285777	      0.00000000	    -44.33501119	    308.08012436	     -0.00000000	      0.00000000	      0.00000000	      3.64315119	     44.33501119	   -308.08012436	      0.00000000	     -0.00000000	     -0.00000000	      0.49098963	      0.00000000	      0.00000000	      0.00000000	      0.00000000
      0.10035398	    194.84168752	     37.50977451	     70.59236507	      0.00000000	    -43.97341782	    305.08071878	     -0.00000000	      0.00000000	      0.00000000	      3.69166096	     43.97341782	   -305.08071878	      0.00000000	     -0.00000000	     -0.00000000	      0.49174617	      0.00000000	      0.00000000	      0.00000000	      0.00000000
      0.10102508	    195.42204161	     37.57809213	     71.01945713	      0.00000000	    -43.61306633	    302.11889934	      0.00000000	     -0.00000000	     -0.00000000	      3.74001867	     43.61306633	   -302.11889934	     -0.00000000	     -0.00000000	     -0.00000000	      0.49247459	      0.00000000	      0.00000000	      0.00000000	      0.00000000
      0.10169618	    195.99762611	     37.64580817	     71.44413480	      0.00000000	    -43.25407053	    299.19463626	      0.00000000	     -0.00000000	     -0.00000000	      3.78821764	     43.25407053	   -299.19463626	     -0.00000000	     -0.00000000	     -0.00000000	      0.49317629	      0.00000000	      0.00000000	      0.00000000	      0.00000000
      0.10236728	    196.56846663	     37.71292761	     71.86639995	      0.00000000	    -42.89653939	    296.30787255	      0.00000000	     -0.00000000	     -0.00000000	      3.83625147	     42.89653939	   -296.30787255	     -0.00000000	     -0.00000000	     -0.00000000	      0.49385263	      0.00000000	      0.00000000	      0.00000000	      0.00000000
      0.10303839	    197.13458997	     37.77945559	     72.28625552	      0.00000000	    -42.54057722	    293.45852575	      0.00000000	     -0.00000000	     -0.00000000	      3.88411411	     42.54057722	   -293.45852575	     -0.00000000	     -0.00000000	     -0.00000000	      0.49450495	      0.00000000	      0.00000000	      0.00000000	      0.00000000
      0.10370949	    197.69602444	     37.84539740	     72.70370540	      0.00000000	    -42.18628377	    290.64648945	      0.00000000	     -0.00000000	     -0.00000000	      3.93179982	     42.18628377	   -290.64648945	     -0.00000000	     -0.00000000	     -0.00000000	      0.49513457	      0.00000000	      0.00000000	      0.00000000	      0.00000000
      0.10438059	    198.25279859	     37.91075845	     73.11875439	      0.00000000	    -41.83375438	    287.87163474	     -0.00000000	      0.00000000	      0.00000000	      3.97930314	     41.83375438	   -287.87163474	      0.00000000	     -0.00000000	     -0.00000000	      0.49574279	      0.00000000	      0.00000000	      0.00000000	      0.00000000
      0.10505169	    198.80494249	     37.97554427	     73.53140820	      0.00000000	    -41.48308016	    285.13381145	     -0.00000000	      0.00000000	      0.00000000	      4.02661891	     41.48308016	   -285.13381145	      0.00000000	     -0.00000000	     -0.00000000	      0.49633087	      0.00000000	      0.00000000	      0.00000000	      0.00000000
      0.10572279	    199.35248723	     38.03976051	     73.94167336	      0.00000000	    -41.13434797	    282.43284954	     -0.00000000	      0.00000000	      0.00000000	      4.07374224	     41.13434797	   -282.43284954	      0.00000000	     -0.00000000	      0.00000000	      0.49690006	      0.00000000	      0.00000000	      0.00000000	      0.00000000
      0.10639389	    199.89546483	     38.10341294	     74.34955721	      0.00000000	    -40.78764062	    279.76856022	     -0.00000000	      0.00000000	      0.00000000	      4.12066854	     40.78764062	   -279.76856022	      0.00000000	     -0.00000000	      0.00000000	      0.49745158	      0.00000000	      0.00000000	      0.00000000	      0.00000000
      0.10706499	    200.43390815	     38.16650741	     74.75506789	      0.00000000	    -40.44303689	    277.14073710	     -0.00000000	      0.00000000	      0.00000000	      4.16739347	     40.44303689	   -277.14073710	      0.00000000	     -0.00000000	      0.00000000	      0.49798663	      0.00000000	      0.00000000	      0.00000000	      0.00000000
      0.10773609	    200.96785089	     38.22904987	     75.15821423	      0.00000000	    -40.10061166	    274.54915723	     -0.00000000	      0.00000000	      0.00000000	      4.21391296	     40.10061166	   -274.54915723	      0.00000000	     -0.00000000	      0.00000000	      0.49850636	      0.00000000	      0.00000000	      0.00000000	      0.00000000
      0.10840719	    201.49732755	     38.29104638	     75.55900580	      0.00000000	    -39.76043600	    271.99358211	     -0.00000000	      0.00000000	      0.00000000	      4.26022318	     39.76043600	   -271.99358211	      0.00000000	     -0.00000000	      0.00000000	      0.49901192	      0.00000000	      0.00000000	      0.00000000	      0.00000000
      0.10907830	    202.02237336	     38.35250304	     75.95745281	      0.00000000	    -39.42257721	    269.47375872	     -0.00000000	      0.00000000	      0.00000000	      4.30632057	     39.42257721	   -269.47375872	      0.00000000	     -0.00000000	      0.00000000	      0.49950442	      0.00000000	      0.00000000	      0.00000000	      0.00000000
      0.10974940	    202.54302424	     38.41342607	     76.35356613	      0.00000000	    -39.08709893	    266.98942040	     -0.00000000	      0.00000000	      0.00000000	      4.35220180	     39.08709893	   -266.98942040	      0.00000000	     -0.00000000	      0.00000000	      0.49998495	      0.00000000	      0.00000000	      0.00000000	      0.00000000
      0.11042050	    203.05931679	     38.47382171	     76.74735720	      0.00000000	    -38.75406124	    264.54028778	     -0.00000000	      0.00000000	      0.00000000	      4.39786377	     38.75406124	   -264.54028778	      0.00000000	     -0.00000000	     -0.00000000	      0.50045457	      0.00000000	      0.00000000	      0.00000000	      0.00000000
      0.11109160	    203.57128820	     38.53369632	     77.13883807	      0.00000000	    -38.42352068	    262.12606966	     -0.00000000	      0.00000000	      0.00000000	      4.44330364	     38.42352068	   -262.12606966	      0.00000000	     -0.00000000	      0.00000000	      0.50091431	      0.00000000	      0.00000000	      0.00000000	      0.00000000
      0.11176270	    204.07897626	     38.59305627	     77.52802130	      0.00000000	    -38.09553041	    259.74646382	     -0.00000000	      0.00000000	      0.00000000	      4.48851875	     38.09553041	   -259.74646382	      0.00000000	     -0.00000000	      0.00000000	      0.50136517	      0.00000000	      0.00000000	      0.00000000	      0.00000000
      0.11243380	    204.58241927	     38.65190800	     77.91492000	      0.00000000	    -37.77014021	    257.40115784	     -0.00000000	      0.00000000	      0.00000000	      4.53350669	     37.77014021	   -257.40115784	      0.00000000	     -0.00000000	      0.00000000	      0.50180813	      0.00000000	      0.00000000	      0.00000000	      0.00000000
      0.11310490	    205.08165604	     38.71025801	     78.29954772	      0.00000000	    -37.44739662	    255.08982987	     -0.00000000	      0.00000000	      0.00000000	      4.57826525	     37.44739662	   -255.08982987	      0.00000000	     -0.00000000	      0.00000000	      0.50224413	      0.00000000	      0.00000000	      0.00000000	      0.00000000
      0.11377600	    205.57672584	     38.76811283	     78.68191851	      0.00000000	    -37.12734300	    252.81214942	     -0.00000000	      0.00000000	      0.00000000	      4.62279243	     37.12734300	   -252.81214942	      0.00000000	     -0.00000000	      0.00000000	      0.50267411	      0.00000000	      0.00000000	      0.00000000	      0.00000000
      0.11444711	    206.06766833	     38.82547903	     79.06204682	      0.00000000	    -36.81001963	    250.56777800	     -0.00000000	      0.00000000	      0.00000000	      4.66708642	     36.81001963	   -250.56777800	      0.00000000	     -0.00000000	      0.00000000	      0.50309895	      0.00000000	      0.00000000	      0.00000000	      0.00000000
      0.11511821	    206.55452360	     38.88236321	     79.43994752	      0.00000000	    -36.49546376	    248.35636992	     -0.00000000	      0.00000000	      0.00000000	      4.71114562	     36.49546376	   -248.35636992	      0.00000000	     -0.00000000	      0.00000000	      0.50351952	      0.00000000	      0.00000000	      0.00000000	      0.00000000
      0.11578931	    207.03733204	     38.93877200	     79.81563585	      0.00000000	    -36.18370972	    246.17757286	     -0.00000000	      0.00000000	      0.00000000	      4.75496860	     36.18370972	   -246.17757286	      0.00000000	     -0.00000000	      0.00000000	      0.50393666	      0.00000000	      0.00000000	      0.00000000	      0.00000000
      0.11646041	    207.51613438	     38.99471206	     80.18912740	      0.00000000	    -35.87478901	    244.03102859	     -0.00000000	      0.00000000	      0.00000000	      4.79855413	     35.87478901	   -244.03102859	      0.00000000	     -0.00000000	      0.00000000	      0.50435118	      0.00000000	      0.00000000	      0.00000000	      0.00000000
      0.11713151	    207.99097162	     39.05019007	     80.56043811	      0.00000000	    -35.56873035	    241.91637357	     -0.00000000	      0.00000000	      0.00000000	      4.84190112	     35.56873035	   -241.91637357	      0.00000000	     -0.00000000	      0.00000000	      0.50476386	      0.00000000	      0.00000000	      0.00000000	      0.00000000
      0.11780261	    208.46188501	     39.10521270	     80.92958420	      0.00000000	    -35.26555982	    239.83323951	     -0.00000000	      0.00000000	      0.00000000	      4.88500870	     35.26555982	   -239.83323951	      0.00000000	     -0.00000000	      0.00000000	      0.50517547	      0.00000000	      0.00000000	      0.00000000	      0.00000000
      0.11847371	    208.92891601	     39.15978668	     81.29658219	      0.00000000	    -34.96530089	    237.78125399	     -0.00000000	      0.00000000	      0.00000000	      4.92787611	     34.96530089	   -237.78125399	      0.00000000	     -0.00000000	      0.00000000	      0.50558674	      0.00000000	      0.00000000	      0.00000000	      0.00000000
      0.11914481	    209.39210626	     39.21391870	     81.66144885	      0.00000000	    -34.66797454	    235.76004098	     -0.00000000	      0.00000000	      0.00000000	      4.97050279	     34.66797454	   -235.76004098	      0.00000000	     -0.00000000	      0.00000000	      0.50599837	      0.00000000	      0.00000000	      0.00000000	      0.00000000
      0.11981592	    209.85149757	     39.26761547	     82.02420120	      0.00000000	    -34.37359931	    233.76922138	     -0.00000000	      0.00000000	      0.00000000	      5.01288830	     34.37359931	   -233.76922138	      0.00000000	     -0.00000000	      0.00000000	      0.50641105	      0.00000000	      0.00000000	      0.00000000	      0.00000000
      0.12048702	    210.30713186	     39.32088372	     82.38485647	      0.00000000	    -34.08219144	    231.80841351	     -0.00000000	      0.00000000	      0.00000000	      5.05503237	     34.08219144	   -231.80841351	      0.00000000	     -0.00000000	      0.00000000	      0.50682542	      0.00000000	      0.00000000	      0.00000000	      0.00000000
      0.12115812	    210.75905116	     39.37373015	     82.74343210	      0.00000000	    -33.79376489	    229.87723358	     -0.00000000	      0.00000000	      0.00000000	      5.09693485	     33.79376489	   -229.87723358	      0.00000000	     -0.00000000	      0.00000000	      0.50724213	      0.00000000	      0.00000000	      0.00000000	      0.00000000
      0.12182922	    211.20729755	     39.42616146	     83.09994570	      0.00000000	    -33.50833146	    227.97529616	     -0.00000000	      0.00000000	      0.00000000	      5.13859573	     33.50833146	   -227.97529616	      0.00000000	     -0.00000000	      0.00000000	      0.50766178	      0.00000000	      0.00000000	      0.00000000	      0.00000000
      0.12250032	    211.65191319	     39.47818435	     83.45441505	      0.00000000	    -33.22590088	    226.10221463	     -0.00000000	      0.00000000	      0.00000000	      5.18001513	     33.22590088	   -226.10221463	      0.00000000	     -0.00000000	      0.00000000	      0.50808495	      0.00000000	      0.00000000	      0.00000000	      0.00000000
      0.12317142	    212.09294023	     39.52980549	     83.80685807	      0.00000000	    -32.94648085	    224.25760156	     -0.00000000	      0.00000000	      0.00000000	      5.22119329	     32.94648085	   -224.25760156	      0.00000000	     -0.00000000	      0.00000000	      0.50851220	      0.00000000	      0.00000000	      0.00000000	      0.00000000
      0.12384252	    212.53042084	     39.58103156	     84.15729281	      0.00000000	    -32.67007715	    222.44106911	     -0.00000000	      0.00000000	      0.00000000	      5.26213058	     32.67007715	   -222.44106911	      0.00000000	     -0.00000000	      0.00000000	      0.50894406	      0.00000000	      0.00000000	      0.00000000	      0.00000000
      0.12451362	    212.96439714	     39.63186918	     84.50573743	      0.00000000	    -32.39669371	    220.65222942	     -0.00000000	      0.00000000	      0.00000000	      5.30282746	     32.39669371	   -220.65222942	      0.00000000	     -0.00000000	      0.00000000	      0.50938106	      0.00000000	      0.00000000	      0.00000000	      0.00000000
      0.12518472	    213.39491123	     39.68232500	     84.85221019	      0.00000000	    -32.12633269	    218.89069496	     -0.00000000	      0.00000000	      0.00000000	      5.34328451	     32.12633269	   -218.89069496	      0.00000000	     -0.00000000	      0.00000000	      0.50982368	      0.00000000	      0.00000000	      0.00000000	      0.00000000
      0.12585583	    213.82200512	     39.73240560	     85.19672941	      0.00000000	    -31.85899457	    217.15607883	     -0.00000000	      0.00000000	      0.00000000	      5.38350241	     31.85899457	   -217.15607883	      0.00000000	     -0.00000000	      0.00000000	      0.51027240	      0.00000000	      0.00000000	      0.00000000	      0.00000000
      0.12652693	    214.24572074	     39.78211755	     85.53931350	      0.00000000	    -31.59467817	    215.44799513	     -0.00000000	      0.00000000	      0.00000000	      5.42348193	     31.59467817	   -215.44799513	      0.00000000	     -0.00000000	      0.00000000	      0.51072765	      0.00000000	      0.00000000	      0.00000000	      0.00000000
      0.12719803	    214.66609992	     39.83146741	     85.87998091	      0.00000000	    -31.33338080	    213.76605920	     -0.00000000	      0.00000000	      0.00000000	      5.46322395	     31.33338080	   -213.76605920	      0.00000000	     -0.00000000	      0.00000000	      0.51118988	      0.00000000	      0.00000000	      0.00000000	      0.00000000
      0.12786913	    215.08318434	     39.88046167	     86.21875013	      0.00000000	    -31.07509826	    212.10988793	     -0.00000000	      0.00000000	      0.00000000	      5.50272943	     31.07509826	   -212.10988793	      0.00000000	     -0.00000000	      0.00000000	      0.51165950	      0.00000000	      0.00000000	      0.00000000	      0.00000000
      0.12854023	    215.49701557	     39.92910683	     86.55563967	      0.00000000	    -30.81982496	    210.47910003	     -0.00000000	      0.00000000	      0.00000000	      5.54199939	     30.81982496	   -210.47910003	      0.00000000	     -0.00000000	      0.00000000	      0.51213688	      0.00000000	      0.00000000	      0.00000000	      0.00000000
      0.12921133	    215.90763500	     39.97740931	     86.89066806	      0.00000000	    -30.56755397	    208.87331622	     -0.00000000	      0.00000000	      0.00000000	      5.58103495	     30.56755397	   -208.87331622	      0.00000000	     -0.00000000	      0.00000000	      0.51262240	      0.00000000	      0.00000000	      0.00000000	      0.00000000
      0.12988243	    216.31508384	     40.02537554	     87.22385383	      0.00000000	    -30.31827708	    207.29215955	     -0.00000000	      0.00000000	      0.00000000	      5.61983731	     30.31827708	   -207.29215955	      0.00000000	     -0.00000000	      0.00000000	      0.51311642	      0.00000000	      0.00000000	      0.00000000	      0.00000000
      0.13055353	    216.71940313	     40.07301186	     87.55521549	      0.00000000	    -30.07198486	    205.73525553	     -0.00000000	      0.00000000	      0.00000000	      5.65840772	     30.07198486	   -205.73525553	      0.00000000	     -0.00000000	      0.00000000	      0.51361927	      0.00000000	      0.00000000	      0.00000000	      0.00000000
      0.13122464	    217.12063369	     40.12032462	     87.88477155	      0.00000000	    -29.82866674	    204.20223236	     -0.00000000	      0.00000000	      0.00000000	      5.69674751	     29.82866674	   -204.20223236	      0.00000000	     -0.00000000	      0.00000000	      0.51413126	      0.00000000	      0.00000000	      0.00000000	      0.00000000
      0.13189574	    217.51881611	     40.16732008	     88.21254048	      0.00000000	    -29.58831107	    202.69272112	     -0.00000000	      0.00000000	      0.00000000	      5.73485807	     29.58831107	   -202.69272112	      0.00000000	     -0.00000000	      0.00000000	      0.51465270	      0.00000000	      0.00000000	      0.00000000	      0.00000000
      0.13256684	    217.91399079	     40.21400449	     88.53854070	      0.00000000	    -29.35090517	    201.20635595	     -0.00000000	      0.00000000	      0.00000000	      5.77274083	     29.35090517	   -201.20635595	      0.00000000	     -0.00000000	      0.00000000	      0.51518387	      0.00000000	      0.00000000	      0.00000000	      0.00000000
      0.13323794	    218.30619785	     40.26038405	     88.86279059	      0.00000000	    -29.11643537	    199.74277416	     -0.00000000	      0.00000000	      0.00000000	      5.81039731	     29.11643537	   -199.74277416	      0.00000000	     -0.00000000	      0.00000000	      0.51572504	      0.00000000	      0.00000000	      0.00000000	      0.00000000
      0.13390904	    218.69547717	     40.30646490	     89.18530848	      0.00000000	    -28.88488712	    198.30161645	     -0.00000000	      0.00000000	      0.00000000	      5.84782904	     28.88488712	   -198.30161645	      0.00000000	     -0.00000000	      0.00000000	      0.51627646	      0.00000000	      0.00000000	      0.00000000	      0.00000000
      0.13458014	    219.08186837	     40.35225313	     89.50611259	      0.00000000	    -28.65624497	    196.88252697	     -0.00000000	      0.00000000	      0.00000000	      5.88503763	     28.65624497	   -196.88252697	      0.00000000	     -0.00000000	      0.00000000	      0.51683837	      0.00000000	      0.00000000	      0.00000000	      0.00000000
      0.13525124	    219.46541078	     40.39775480	     89.82522069	      0.00000000	    -28.43049270	    195.48515347	     -0.00000000	      0.00000000	      0.00000000	      5.92202471	     28.43049270	   -195.48515347	      0.00000000	     -0.00000000	      0.00000000	      0.51741099	      0.00000000	      0.00000000	      0.00000000	      0.00000000
      0.13592234	    219.84614347	     40.44297591	     90.14264988	      0.00000000	    -28.20761330	    194.10914738	     -0.00000000	      0.00000000	      0.00000000	      5.95879197	     28.20761330	   -194.10914738	      0.00000000	     -0.00000000	      0.00000000	      0.51799454	      0.00000000	      0.00000000	      0.00000000	      0.00000000
      0.13659345	    220.22410521	     40.48792241	     90.45841681	      0.00000000	    -27.98758906	    192.75416392	     -0.00000000	      0.00000000	      0.00000000	      5.99534111	     27.98758906	   -192.75416392	      0.00000000	     -0.00000000	      0.00000000	      0.51858921	      0.00000000	      0.00000000	      0.00000000	      0.00000000
      0.13726455	    220.59933447	     40.53260020	     90.77253779	      0.00000000	    -27.77040159	    191.41986215	     -0.00000000	      0.00000000	      0.00000000	      6.03167389	     27.77040159	   -191.41986215	      0.00000000	     -0.00000000	      0.00000000	      0.51919517	      0.00000000	      0.00000000	      0.00000000	      0.00000000
      0.13793565	    220.97186940	     40.57701511	     91.08502880	      0.00000000	    -27.55603188	    190.10590511	     -0.00000000	      0.00000000	      0.00000000	      6.06779209	     27.55603188	   -190.10590511	      0.00000000	     -0.00000000	      0.00000000	      0.51981261	      0.00000000	      0.00000000	      0.00000000	      0.00000000
      0.13860675	    221.34174785	     40.62117294	     91.39590558	      0.00000000	    -27.34446033	    188.81195984	     -0.00000000	      0.00000000	      0.00000000	      6.10369751	     27.34446033	   -188.81195984	      0.00000000	     -0.00000000	      0.00000000	      0.52044169	      0.00000000	      0.00000000	      0.00000000	      0.00000000
      0.13927785	    221.70900737	     40.66507943	     91.70518359	      0.00000000	    -27.13566680	    187.53769748	     -0.00000000	      0.00000000	      0.00000000	      6.13939200	     27.13566680	   -187.53769748	      0.00000000	     -0.00000000	      0.00000000	      0.52108254	      0.00000000	      0.00000000	      0.00000000	      0.00000000
      0.13994895	    222.07368514	     40.70874026	     92.01287802	      0.00000000	    -26.92963067	    186.28279333	     -0.00000000	      0.00000000	      0.00000000	      6.17487741	     26.92963067	   -186.28279333	      0.00000000	     -0.00000000	      0.00000000	      0.52173530	      0.00000000	      0.00000000	      0.00000000	      0.00000000
      0.14062005	    222.43581805	     40.75216106	     92.31900376	      0.00000000	    -26.72633083	    185.04692686	     -0.00000000	      0.00000000	      0.00000000	      6.21015563	     26.72633083	   -185.04692686	      0.00000000	     -0.00000000	      0.00000000	      0.52240011	      0.00000000	      0.00000000	      0.00000000	      0.00000000
      0.14129115	    222.79544263	     40.79534739	     92.62357543	      0.00000000	    -26.52574576	    183.82978180	     -0.00000000	      0.00000000	      0.00000000	      6.24522855	     26.52574576	   -183.82978180	      0.00000000	     -0.00000000	      0.00000000	      0.52307706	      0.00000000	      0.00000000	      0.00000000	      0.00000000
      0.14196226	    223.15259509	     40.83830478	     92.92660734	      0.00000000	    -26.32785356	    182.63104612	     -0.00000000	      0.00000000	      0.00000000	      6.28009809	     26.32785356	   -182.63104612	      0.00000000	     -0.00000000	      0.00000000	      0.52376628	      0.00000000	      0.00000000	      0.00000000	      0.00000000
      0.14263336	    223.50731128	     40.88103868	     93.22811349	      0.00000000	    -26.13263197	    181.45041212	     -0.00000000	      0.00000000	      0.00000000	      6.31476618	     26.13263197	   -181.45041212	      0.00000000	     -0.00000000	      0.00000000	      0.52446785	      0.00000000	      0.00000000	      0.00000000	      0.00000000
      0.14330446	    223.85962670	     40.92355449	     93.52810755	      0.00000000	    -25.94005840	    180.28757639	     -0.00000000	      0.00000000	      0.00000000	      6.34923477	     25.94005840	   -180.28757639	      0.00000000	     -0.00000000	      0.00000000	      0.52518185	      0.00000000	      0.00000000	      0.00000000	      0.00000000
      0.14397556	    224.20957652	     40.96585756	     93.82660283	      0.00000000	    -25.75010999	    179.14223985	     -0.00000000	      0.00000000	      0.00000000	      6.38350581	     25.75010999	   -179.14223985	      0.00000000	     -0.00000000	      0.00000000	      0.52590838	      0.00000000	      0.00000000	      0.00000000	      0.00000000
      0.14464666	    224.55719554	     41.00795317	     94.12361232	      0.00000000	    -25.56276361	    178.01410776	     -0.00000000	      0.00000000	      0.00000000	      6.41758126	     25.56276361	   -178.01410776	      0.00000000	     -0.00000000	      0.00000000	      0.52664748	      0.00000000	      0.00000000	      0.00000000	      0.00000000
      0.14531776	    224.90251821	     41.04984655	     94.41914862	      0.00000000	    -25.37799591	    176.90288973	     -0.00000000	      0.00000000	      0.00000000	      6.45146311	     25.37799591	   -176.90288973	      0.00000000	     -0.00000000	      0.00000000	      0.52739922	      0.00000000	      0.00000000	      0.00000000	      0.00000000
      0.14598886	    225.24557864	     41.09154288	     94.71322393	      0.00000000	    -25.19578332	    175.80829968	     -0.00000000	      0.00000000	      0.00000000	      6.48515331	     25.19578332	   -175.80829968	      0.00000000	     -0.00000000	      0.00000000	      0.52816367	      0.00000000	      0.00000000	      0.00000000	      0.00000000
      0.14665996	    225.58641054	     41.13304727	     95.00585008	      0.00000000	    -25.01610211	    174.73005588	     -0.00000000	      0.00000000	      0.00000000	      6.51865387	     25.01610211	   -174.73005588	      0.00000000	     -0.00000000	      0.00000000	      0.52894085	      0.00000000	      0.00000000	      0.00000000	      0.00000000
      0.14733106	    225.92504731	     41.17436478	     95.29703847	      0.00000000	    -24.83892839	    173.66788092	     -0.00000000	      0.00000000	      0.00000000	      6.55196674	     24.83892839	   -173.66788092	      0.00000000	     -0.00000000	      0.00000000	      0.52973080	      0.00000000	      0.00000000	      0.00000000	      0.00000000
      0.14800217	    226.26152195	     41.21550039	     95.58680004	      0.00000000	    -24.66423814	    172.62150168	     -0.00000000	      0.00000000	      0.00000000	      6.58509394	     24.66423814	   -172.62150168	      0.00000000	     -0.00000000	      0.00000000	      0.53053357	      0.00000000	      0.00000000	      0.00000000	      0.00000000
      0.14867327	    226.59586712	     41.25645905	     95.87514530	      0.00000000	    -24.49200725	    171.59064933	     -0.00000000	      0.00000000	      0.00000000	      6.61803742	     24.49200725	   -171.59064933	      0.00000000	     -0.00000000	      0.00000000	      0.53134916	      0.00000000	      0.00000000	      0.00000000	      0.00000000
      0.14934437	    226.92811511	     41.29724565	     96.16208429	      0.00000000	    -24.32221150	    170.57505931	     -0.00000000	      0.00000000	      0.00000000	      6.65079918	     24.32221150	   -170.57505931	      0.00000000	     -0.00000000	      0.00000000	      0.53217761	      0.00000000	      0.00000000	      0.00000000	      0.00000000
      0.15001547	    227.25829786	     41.33786500	     96.44762653	      0.00000000	    -24.15482662	    169.57447129	     -0.00000000	      0.00000000	      0.00000000	      6.68338119	     24.15482662	   -169.57447129	      0.00000000	     -0.00000000	      0.00000000	      0.53301891	      0.00000000	      0.00000000	      0.00000000	      0.00000000
      0.15068657	    227.58644692	     41.37832188	     96.73178103	      0.00000000	    -23.98982830	    168.58862915	     -0.00000000	      0.00000000	      0.00000000	      6.71578544	     23.98982830	   -168.58862915	      0.00000000	     -0.00000000	      0.00000000	      0.53387308	      0.00000000	      0.00000000	      0.00000000	      0.00000000
      0.15135767	    227.91259352	     41.41862098	     97.01455626	      0.00000000	    -23.82719218	    167.61728094	     -0.00000000	      0.00000000	      0.00000000	      6.74801388	     23.82719218	   -167.61728094	      0.00000000	     -0.00000000	      0.00000000	      0.53474012	      0.00000000	      0.00000000	      0.00000000	      0.00000000
      0.15148119	    227.97240686	     41.42602139	     97.06645519	      0.00000000	    -23.79750216	    167.44014497	     -0.00000000	      0.00000000	      0.00000000	      6.75393480	     23.79750216	   -167.44014497	      0.00000000	     -0.00000000	      0.00000000	      0.53490128	      0.00000000	      0.00000000	      0.00000000	      0.00000000
      0.15160471	    228.03215338	     41.43477242	     97.11830731	      0.00000000	    -23.76789072	    167.26348851	     -0.00000000	      0.00000000	      0.00000000	      6.75984984	     23.76789072	   -167.26348851	      0.00000000	     -0.00000000	      0.00000000	      0.53506288	      0.00000000	      0.00000000	      0.00000000	      0.00000000
      0.15222230	    228.32987481	     41.63907069	     97.37685773	      0.00000000	    -23.61955734	    166.39430217	     -0.00000000	      0.00000000	      0.00000000	      6.79011827	     23.61955734	   -166.39430217	      0.00000000	     -0.00000000	      0.00000000	      0.53589133	      0.00000000	      0.00000000	      0.00000000	      0.00000000
      0.15283988	    228.62579196	     42.39838287	     97.63421927	      0.00000000	    -23.46340411	    165.58180328	     -0.00000000	      0.00000000	      0.00000000	      6.82538538	     23.46340411	   -165.58180328	      0.00000000	     -0.00000000	      0.00000000	      0.53682134	      0.00000000	      0.00000000	      0.00000000	      0.00000000
      0.15360744	    228.99050122	     44.45183702	     97.95229810	      0.00000000	    -23.24197047	    164.71476817	     -0.00000000	      0.00000000	      0.00000000	      6.88411377	     23.24197047	   -164.71476817	      0.00000000	     -0.00000000	      0.00000000	      0.53824725	      0.00000000	      0.00000000	      0.00000000	      0.00000000
      0.15437500	    229.35104133	     47.83326817	     98.26831773	      0.00000000	    -22.97534466	    164.04659505	     -0.00000000	      0.00000000	      0.00000000	      6.96543464	     22.97534466	   -164.04659505	      0.00000000	     -0.00000000	      0.00000000	      0.54005252	      0.00000000	      0.00000000	      0.00000000	      0.00000000
      0.15514256	    229.70676700	     52.44477734	     98.58220094	      0.00000000	    -22.65557251	    163.57695989	     -0.00000000	      0.00000000	      0.00000000	      7.07117148	     22.65557251	   -163.57695989	      0.00000000	     -0.00000000	      0.00000000	      0.54223188	      0.00000000	      0.00000000	      0.00000000	      0.00000000
      0.15591011	    230.05738219	     58.13007543	     98.89394621	      0.00000000	    -22.28076223	    163.28077051	     -0.00000000	      0.00000000	      0.00000000	      7.20013117	     22.28076223	   -163.28077051	      0.00000000	     -0.00000000	      0.00000000	      0.54473020	      0.00000000	      0.00000000	      0.00000000	      0.00000000
      0.15667767	    230.40287492	     64.75293439	     99.20359410	      0.00000000	    -21.85194490	    163.12819098	     -0.00000000	      0.00000000	      0.00000000	      7.35013998	     21.85194490	   -163.12819098	      0.00000000	     -0.00000000	      0.00000000	      0.54748561	      0.00000000	      0.00000000	      0.00000000	      0.00000000
      0.15744523	    230.74338988	     72.19790468	     99.51119278	      0.00000000	    -21.37134074	    163.09305905	     -0.00000000	      0.00000000	      0.00000000	      7.51899931	     21.37134074	   -163.09305905	      0.00000000	     -0.00000000	      0.00000000	      0.55044722	      0.00000000	      0.00000000	      0.00000000	      0.00000000
      0.15821279	    231.07913707	     80.35989968	     99.81678000	      0.00000000	    -20.84188646	    163.15347373	     -0.00000000	      0.00000000	      0.00000000	      7.70463322	     20.84188646	   -163.15347373	      0.00000000	     -0.00000000	      0.00000000	      0.55357577	      0.00000000	      0.00000000	      0.00000000	      0.00000000
      0.15898034	    231.41034489	     89.14558063	    100.12037773	      0.00000000	    -20.26701228	    163.29121880	     -0.00000000	      0.00000000	      0.00000000	      7.90510094	     20.26701228	   -163.29121880	      0.00000000	     -0.00000000	      0.00000000	      0.55684166	      0.00000000	      0.00000000	      0.00000000	      0.00000000
      0.15974790	    231.73723636	     98.47480273	    100.42199216	      0.00000000	    -19.65037997	    163.49155076	     -0.00000000	      0.00000000	      0.00000000	      8.11864249	     19.65037997	   -163.49155076	      0.00000000	     -0.00000000	      0.00000000	      0.56022401	      0.00000000	      0.00000000	      0.00000000	      0.00000000
      0.16051546	    232.06001658	    108.28030893	    100.72161550	      0.00000000	    -18.99566512	    163.74288956	     -0.00000000	      0.00000000	      0.00000000	      8.34370740	     18.99566512	   -163.74288956	      0.00000000	     -0.00000000	      0.00000000	      0.56370943	      0.00000000	      0.00000000	      0.00000000	      0.00000000
      0.16128302	    232.37886736	    118.50671956	    101.01922858	      0.00000000	    -18.30639979	    164.03639208	     -0.00000000	      0.00000000	      0.00000000	      8.57896140	     18.30639979	   -164.03639208	      0.00000000	     -0.00000000	      0.00000000	      0.56729069	      0.00000000	      0.00000000	      0.00000000	      0.00000000
      0.16205057	    232.69394592	    129.10931258	    101.31480342	      0.00000000	    -17.58586546	    164.36549702	     -0.00000000	      0.00000000	      0.00000000	      8.82327957	     17.58586546	   -164.36549702	      0.00000000	     -0.00000000	      0.00000000	      0.57096540	      0.00000000	      0.00000000	      0.00000000	      0.00000000
      0.16281813	    233.00538613	    140.05280483	    101.60830552	      0.00000000	    -16.83702420	    164.72550069	     -0.00000000	      0.00000000	      0.00000000	      9.07573285	     16.83702420	   -164.72550069	      0.00000000	     -0.00000000	      0.00000000	      0.57473482	      0.00000000	      0.00000000	      0.00000000	      0.00000000
      0.16358569	    233.31330080	    151.31020209	    101.89969567	      0.00000000	    -16.06247873	    165.11318785	     -0.00000000	      0.00000000	      0.00000000	      9.33557172	     16.06247873	   -165.11318785	      0.00000000	     -0.00000000	      0.00000000	      0.57860287	      0.00000000	      0.00000000	      0.00000000	      0.00000000
      0.16435325	    233.61778443	    162.86170637	    102.18893135	      0.00000000	    -15.26445491	    165.52651944	     -0.00000000	      0.00000000	      0.00000000	      9.60220876	     15.26445491	   -165.52651944	      0.00000000	     -0.00000000	      0.00000000	      0.58257538	      0.00000000	      0.00000000	      0.00000000	      0.00000000
      0.16512081	    233.91891586	    174.69361552	    102.47596751	      0.00000000	    -14.44480300	    165.96436620	     -0.00000000	      0.00000000	      0.00000000	      9.87520008	     14.44480300	   -165.96436620	      0.00000000	     -0.00000000	      0.00000000	      0.58665944	      0.00000000	      0.00000000	      0.00000000	      0.00000000
      0.16588836	    234.21676094	    186.79711297	    102.76075714	      0.00000000	    -13.60501709	    166.42627024	     -0.00000000	      0.00000000	      0.00000000	     10.15422462	     13.60501709	   -166.42627024	      0.00000000	     -0.00000000	      0.00000000	      0.59086284	      0.00000000	      0.00000000	      0.00000000	      0.00000000
      0.16665592	    234.51137510	    199.16682533	    103.04325145	      0.00000000	    -12.74627423	    166.91221385	     -0.00000000	      0.00000000	      0.00000000	     10.43905943	     12.74627423	   -166.91221385	      0.00000000	     -0.00000000	      0.00000000	      0.59519366	      0.00000000	      0.00000000	      0.00000000	      0.00000000
      0.16742348	    234.80280602	    211.79904067	    103.32339989	      0.00000000	    -11.86949701	    167.42237602	     -0.00000000	      0.00000000	      0.00000000	     10.72954872	     11.86949701	   -167.42237602	      0.00000000	     -0.00000000	      0.00000000	      0.59965969	      0.00000000	      0.00000000	      0.00000000	      0.00000000
      0.16819104	    235.09109670	    224.68955766	    103.60115001	      0.00000000	    -10.97544230	    167.95686498	     -0.00000000	      0.00000000	      0.00000000	     11.02556522	     10.97544230	   -167.95686498	      0.00000000	     -0.00000000	      0.00000000	      0.60426793	      0.00000000	      0.00000000	      0.00000000	      0.00000000
      0.16895859	    235.37628891	    237.83129658	    103.87644736	      0.00000000	    -10.06481581	    168.51543209	     -0.00000000	      0.00000000	      0.00000000	     11.32696426	     10.06481581	   -168.51543209	      0.00000000	     -0.00000000	      0.00000000	      0.60902395	      0.00000000	      0.00000000	      0.00000000	      0.00000000
      0.16972615	    235.65842702	    251.21203054	    104.14923518	      0.00000000	     -9.13840321	    169.09719771	     -0.00000000	      0.00000000	      0.00000000	     11.63353490	      9.13840321	   -169.09719771	      0.00000000	     -0.00000000	      0.00000000	      0.61393135	      0.00000000	      0.00000000	      0.00000000	      0.00000000
      0.17049371	    235.93756197	    264.81279346	    104.41945418	      0.00000000	     -8.19719771	    169.70044672	     -0.00000000	      0.00000000	      0.00000000	     11.94495677	      8.19719771	   -169.70044672	      0.00000000	     -0.00000000	      0.00000000	      0.61899130	      0.00000000	      0.00000000	      0.00000000	      0.00000000
      0.17126127	    236.21375446	    278.60753110	    104.68704200	      0.00000000	     -7.24249515	    170.32256140	     -0.00000000	      0.00000000	      0.00000000	     12.26077405	      7.24249515	   -170.32256140	      0.00000000	     -0.00000000	      0.00000000	      0.62420247	      0.00000000	      0.00000000	      0.00000000	      0.00000000
      0.17202882	    236.48707680	    292.56427022	    104.95193250	      0.00000000	     -6.27592850	    170.96013749	     -0.00000000	      0.00000000	      0.00000000	     12.58039636	      6.27592850	   -170.96013749	      0.00000000	     -0.00000000	      0.00000000	      0.62956134	      0.00000000	      0.00000000	      0.00000000	      0.00000000
      0.17279638	    236.75761280	    306.64756837	    105.21405474	      0.00000000	     -5.29942832	    171.60927331	     -0.00000000	      0.00000000	      0.00000000	     12.90312875	      5.29942832	   -171.60927331	      0.00000000	     -0.00000000	      0.00000000	      0.63506292	      0.00000000	      0.00000000	      0.00000000	      0.00000000
      0.17356394	    237.02545545	    320.82155170	    105.47333170	      0.00000000	     -4.31511922	    172.26595902	     -0.00000000	      0.00000000	      0.00000000	     13.22822346	      4.31511922	   -172.26595902	      0.00000000	     -0.00000000	      0.00000000	      0.64070169	      0.00000000	      0.00000000	      0.00000000	      0.00000000
      0.17433150	    237.29070319	    335.05272144	    105.72967886	      0.00000000	     -3.32518211	    172.92646009	     -0.00000000	      0.00000000	      0.00000000	     13.55493877	      3.32518211	   -172.92646009	      0.00000000	     -0.00000000	      0.00000000	      0.64647255	      0.00000000	      0.00000000	      0.00000000	      0.00000000
      0.17509905	    237.55345558	    349.31194346	    105.98300282	      0.00000000	     -2.33171808	    173.58760435	     -0.00000000	      0.00000000	      0.00000000	     13.88259053	      2.33171808	   -173.58760435	      0.00000000	     -0.00000000	      0.00000000	      0.65237145	      0.00000000	      0.00000000	      0.00000000	      0.00000000
      0.17586661	    237.81380943	    363.57543052	    106.23320008	      0.00000000	     -1.33664123	    174.24692985	     -0.00000000	      0.00000000	      0.00000000	     14.21058689	      1.33664123	   -174.24692985	      0.00000000	     -0.00000000	      0.00000000	      0.65839576	      0.00000000	      0.00000000	      0.00000000	      0.00000000
      0.17663417	    238.07185595	    377.82485318	    106.48015599	      0.00000000	     -0.34161245	    174.90270198	     -0.00000000	      0.00000000	      0.00000000	     14.53844420	      0.34161245	   -174.90270198	      0.00000000	     -0.00000000	      0.00000000	      0.66454420	      0.00000000	      0.00000000	      0.00000000	      0.00000000
      0.17740173	    238.32767906	    392.04686742	    106.72374389	      0.00000000	      0.65198737	    175.55383808	     -0.00000000	      0.00000000	      0.00000000	     14.86578744	     -0.65198737	   -175.55383808	      0.00000000	     -0.00000000	      0.00000000	      0.67081668	      0.00000000	      0.00000000	      0.00000000	      0.00000000
      0.17816928	    238.58135473	    406.23338020	    106.96382435	      0.00000000	      1.64306683	    176.19982213	     -0.00000000	      0.00000000	      0.00000000	     15.19234594	     -1.64306683	   -176.19982213	      0.00000000	     -0.00000000	      0.00000000	      0.67721410	      0.00000000	      0.00000000	      0.00000000	      0.00000000
      0.17893684	    238.83294784	    420.40120146	    107.20024393	      0.00000000	      2.63121940	    176.84169987	     -0.00000000	      0.00000000	      0.00000000	     15.51811706	     -2.63121940	   -176.84169987	      0.00000000	     -0.00000000	      0.00000000	      0.68374107	      0.00000000	      0.00000000	      0.00000000	      0.00000000
      0.17970440	    239.08249909	    434.59124166	    107.43283232	      0.00000000	      3.61743025	    177.48365651	     -0.00000000	      0.00000000	      0.00000000	     15.84364304	     -3.61743025	   -177.48365651	      0.00000000	     -0.00000000	      0.00000000	      0.69041033	      0.00000000	      0.00000000	      0.00000000	      0.00000000
      0.18047196	    239.33002038	    448.84932766	    107.66140161	      0.00000000	      4.60353628	    178.13110765	     -0.00000000	      0.00000000	      0.00000000	     16.16974620	     -4.60353628	   -178.13110765	      0.00000000	     -0.00000000	      0.00000000	      0.69723762	      0.00000000	      0.00000000	      0.00000000	      0.00000000
      0.18115777	    239.54946207	    461.68593451	    107.86207635	      0.00000000	      5.48669870	    178.71966951	     -0.00000000	      0.00000000	      0.00000000	     16.46250205	     -5.48669870	   -178.71966951	      0.00000000	     -0.00000000	      0.00000000	      0.70348702	      0.00000000	      0.00000000	      0.00000000	      0.00000000
      0.18184358	    239.76725447	    474.64979084	    108.05921620	      0.00000000	      6.37326487	    179.32034706	     -0.00000000	      0.00000000	      0.00000000	     16.75707984	     -6.37326487	   -179.32034706	      0.00000000	     -0.00000000	      0.00000000	      0.70988464	      0.00000000	      0.00000000	      0.00000000	      0.00000000
      0.18252939	    239.98338016	    487.77241426	    108.25266128	      0.00000000	      7.26529520	    179.93713067	     -0.00000000	      0.00000000	      0.00000000	     17.05423984	     -7.26529520	   -179.93713067	      0.00000000	     -0.00000000	      0.00000000	      0.71644201	      0.00000000	      0.00000000	      0.00000000	      0.00000000
      0.18321520	    240.19781731	    501.07985028	    108.44224189	      0.00000000	      8.16462773	    180.57299949	     -0.00000000	      0.00000000	      0.00000000	     17.35461493	     -8.16462773	   -180.57299949	      0.00000000	     -0.00000000	      0.00000000	      0.72316793	      0.00000000	      0.00000000	      0.00000000	      0.00000000
      0.18390101	    240.41054608	    514.59032028	    108.62778169	      0.00000000	      9.07281897	    181.22997315	     -0.00000000	      0.00000000	      0.00000000	     17.65870177	     -9.07281897	   -181.22997315	      0.00000000	     -0.00000000	      0.00000000	      0.73006867	      0.00000000	      0.00000000	      0.00000000	      0.00000000
      0.18458683	    240.62155280	    528.31278143	    108.80910045	      0.00000000	      9.99103064	    181.90900721	     -0.00000000	      0.00000000	      0.00000000	     17.96682770	     -9.99103064	   -181.90900721	      0.00000000	     -0.00000000	      0.00000000	      0.73714771	      0.00000000	      0.00000000	      0.00000000	      0.00000000
      0.18527264	    240.83083317	    542.24672834	    108.98601695	      0.00000000	     10.91994838	    182.60996556	     -0.00000000	      0.00000000	      0.00000000	     18.27913072	    -10.91994838	   -182.60996556	      0.00000000	     -0.00000000	      0.00000000	      0.74440559	      0.00000000	      0.00000000	      0.00000000	      0.00000000
      0.18595845	    241.03839407	    556.38319939	    109.15835228	      0.00000000	     11.85976016	    183.33172150	     -0.00000000	      0.00000000	      0.00000000	     18.59556249	    -11.85976016	   -183.33172150	      0.00000000	     -0.00000000	      0.00000000	      0.75184024	      0.00000000	      0.00000000	      0.00000000	      0.00000000
      0.18664426	    241.24425404	    570.70663591	    109.32593343	      0.00000000	     12.81019444	    184.07236740	     -0.00000000	      0.00000000	      0.00000000	     18.91591316	    -12.81019444	   -184.07236740	      0.00000000	     -0.00000000	      0.00000000	      0.75944745	      0.00000000	      0.00000000	      0.00000000	      0.00000000
      0.18733007	    241.44844233	    585.19710465	    109.48859729	      0.00000000	     13.77060227	    184.82948150	     -0.00000000	      0.00000000	      0.00000000	     19.23985015	    -13.77060227	   -184.82948150	      0.00000000	     -0.00000000	      0.00000000	      0.76722166	      0.00000000	      0.00000000	      0.00000000	      0.00000000
      0.18801588	    241.65099691	    599.83244342	    109.64619494	      0.00000000	     14.74006091	    185.60039598	     -0.00000000	      0.00000000	      0.00000000	     19.56696197	    -14.74006091	   -185.60039598	      0.00000000	     -0.00000000	      0.00000000	      0.77515666	      0.00000000	      0.00000000	      0.00000000	      0.00000000
      0.18870169	    241.85196207	    614.59004568	    109.79859610	      0.00000000	     15.71747874	    186.38242505	     -0.00000000	      0.00000000	      0.00000000	     19.89679909	    -15.71747874	   -186.38242505	      0.00000000	     -0.00000000	      0.00000000	      0.78324619	      0.00000000	      0.00000000	      0.00000000	      0.00000000
      0.18938751	    242.05138592	    629.44816916	    109.94569356	      0.00000000	     16.70168750	    187.17303287	     -0.00000000	      0.00000000	      0.00000000	     20.22890725	    -16.70168750	   -187.17303287	      0.00000000	     -0.00000000	      0.00000000	      0.79148441	      0.00000000	      0.00000000	      0.00000000	      0.00000000
      0.19007332	    242.24931815	    644.38677939	    110.08740721	      0.00000000	     17.69151507	    187.96993899	     -0.00000000	      0.00000000	      0.00000000	     20.56285170	    -17.69151507	   -187.96993899	      0.00000000	     -0.00000000	      0.00000000	      0.79986617	      0.00000000	      0.00000000	      0.00000000	      0.00000000
      0.19075913	    242.44580829	    659.38800687	    110.22368752	      0.00000000	     18.68583774	    188.77117060	     -0.00000000	      0.00000000	      0.00000000	     20.89823262	    -18.68583774	   -188.77117060	      0.00000000	     -0.00000000	      0.00000000	      0.80838715	      0.00000000	      0.00000000	      0.00000000	      0.00000000
      0.19144494	    242.64090446	    674.43631791	    110.35451799	      0.00000000	     19.68361415	    189.57507514	     -0.00000000	      0.00000000	      0.00000000	     21.23469345	    -19.68361415	   -189.57507514	      0.00000000	     -0.00000000	      0.00000000	      0.81704381	      0.00000000	      0.00000000	      0.00000000	      0.00000000
      0.19213075	    242.83465255	    689.51849296	    110.47991650	      0.00000000	     20.68390453	    190.38030693	     -0.00000000	      0.00000000	      0.00000000	     21.57192393	    -20.68390453	   -190.38030693	      0.00000000	     -0.00000000	      0.00000000	      0.82583343	      0.00000000	      0.00000000	      0.00000000	      0.00000000
      0.19281656	    243.02709585	    704.62348825	    110.59993532	      0.00000000	     21.68587903	    191.18579886	     -0.00000000	      0.00000000	      0.00000000	     21.90965963	    -21.68587903	   -191.18579886	      0.00000000	     -0.00000000	      0.00000000	      0.83475396	      0.00000000	      0.00000000	      0.00000000	      0.00000000
      0.19350237	    243.21827484	    719.74223579	    110.71465979	      0.00000000	     22.68881857	    191.99072747	     -0.00000000	      0.00000000	      0.00000000	     22.24767924	    -22.68881857	   -191.99072747	      0.00000000	     -0.00000000	      0.00000000	      0.84380392	      0.00000000	      0.00000000	      0.00000000	      0.00000000
      0.19418819	    243.40822729	    734.86741933	    110.82420579	      0.00000000	     23.69211078	    192.79447655	     -0.00000000	      0.00000000	      0.00000000	     22.58580083	    -23.69211078	   -192.79447655	      0.00000000	     -0.00000000	      0.00000000	      0.85298232	      0.00000000	      0.00000000	      0.00000000	      0.00000000
      0.19487400	    243.59698836	    749.99324966	    110.92871626	      0.00000000	     24.69524299	    193.59660265	     -0.00000000	      0.00000000	      0.00000000	     22.92387748	    -24.69524299	   -193.59660265	      0.00000000	     -0.00000000	      0.00000000	      0.86228854	      0.00000000	      0.00000000	      0.00000000	      0.00000000
      0.19555981	    243.78459084	    765.11525286	    111.02835692	      0.00000000	     25.69779386	    194.39680412	     -0.00000000	      0.00000000	      0.00000000	     23.26179303	    -25.69779386	   -194.39680412	      0.00000000	     -0.00000000	      0.00000000	      0.87172226	      0.00000000	      0.00000000	      0.00000000	      0.00000000
      0.19624562	    243.97106536	    780.23007865	    111.12331164	      0.00000000	     26.69942433	    195.19489417	     -0.00000000	      0.00000000	      0.00000000	     23.59945797	    -26.69942433	   -195.19489417	      0.00000000	     -0.00000000	      0.00000000	      0.88128338	      0.00000000	      0.00000000	      0.00000000	      0.00000000
      0.19693143	    244.15644065	    795.33533128	    111.21377768	      0.00000000	     27.69986874	    195.99077830	     -0.00000000	      0.00000000	      0.00000000	     23.93680569	    -27.69986874	   -195.99077830	      0.00000000	     -0.00000000	      0.00000000	      0.89097201	      0.00000000	      0.00000000	      0.00000000	      0.00000000
      0.19761724	    244.34074367	    810.42942350	    111.29996110	      0.00000000	     28.69892627	    196.78443553	     -0.00000000	      0.00000000	      0.00000000	     24.27378919	    -28.69892627	   -196.78443553	      0.00000000	     -0.00000000	      0.00000000	      0.90078835	      0.00000000	      0.00000000	      0.00000000	      0.00000000
      0.19830305	    244.52399990	    825.51145214	    111.38207252	      0.00000000	     29.69645322	    197.57590320	     -0.00000000	      0.00000000	      0.00000000	     24.61037817	    -29.69645322	   -197.57590320	      0.00000000	     -0.00000000	      0.00000000	      0.91073272	      0.00000000	      0.00000000	      0.00000000	      0.00000000
      0.19898887	    244.70623343	    840.58109348	    111.46032334	      0.00000000	     30.69235586	    198.36526477	     -0.00000000	      0.00000000	      0.00000000	     24.94655660	    -30.69235586	   -198.36526477	      0.00000000	     -0.00000000	      0.00000000	      0.92080553	      0.00000000	      0.00000000	      0.00000000	      0.00000000
      0.19967468	    244.88746709	    855.63851623	    111.53492264	      0.00000000	     31.68658419	    199.15264014	     -0.00000000	      0.00000000	      0.00000000	     25.28232055	    -31.68658419	   -199.15264014	      0.00000000	     -0.00000000	      0.00000000	      0.93100721	      0.00000000	      0.00000000	      0.00000000	      0.00000000
      0.20036049	    245.06772262	    870.68430991	    111.60607460	      0.00000000	     32.67912650	    199.93817816	     -0.00000000	      0.00000000	      0.00000000	     25.61767649	    -32.67912650	   -199.93817816	      0.00000000	     -0.00000000	      0.00000000	      0.94133827	      0.00000000	      0.00000000	      0.00000000	      0.00000000
      0.20104630	    245.24702071	    885.71942661	    111.67397650	      0.00000000	     33.67000454	    200.72205077	     -0.00000000	      0.00000000	      0.00000000	     25.95263980	    -33.67000454	   -200.72205077	      0.00000000	     -0.00000000	      0.00000000	      0.95179926	      0.00000000	      0.00000000	      0.00000000	      0.00000000
      0.20173211	    245.42538108	    900.74513419	    111.73881731	      0.00000000	     34.65926956	    201.50444869	     -0.00000000	      0.00000000	      0.00000000	     26.28723363	    -34.65926956	   -201.50444869	      0.00000000	     -0.00000000	      0.00000000	      0.96239076	      0.00000000	      0.00000000	      0.00000000	      0.00000000
      0.20241792	    245.60282254	    915.76297942	    111.80077674	      0.00000000	     35.64699885	    202.28557818	     -0.00000000	      0.00000000	      0.00000000	     26.62148784	    -35.64699885	   -202.28557818	      0.00000000	     -0.00000000	      0.00000000	      0.97311339	      0.00000000	      0.00000000	      0.00000000	      0.00000000
      0.20310373	    245.77936307	    930.77475956	    111.86002461	      0.00000000	     36.63329293	    203.06565879	     -0.00000000	      0.00000000	      0.00000000	     26.95543834	    -36.63329293	   -203.06565879	      0.00000000	     -0.00000000	      0.00000000	      0.98396781	      0.00000000	      0.00000000	      0.00000000	      0.00000000
      0.20378955	    245.95501980	    945.78250107	    111.91672065	      0.00000000	     37.61827322	    203.84492181	     -0.00000000	      0.00000000	      0.00000000	     27.28912643	    -37.61827322	   -203.84492181	      0.00000000	     -0.00000000	      0.00000000	      0.99495472	      0.00000000	      0.00000000	      0.00000000	      0.00000000
      0.20447536	    246.12980904	    960.78844466	    111.97101448	      0.00000000	     38.60208017	    204.62360940	     -0.00000000	      0.00000000	      0.00000000	     27.62259839	    -38.60208017	   -204.62360940	      0.00000000	     -0.00000000	      0.00000000	      1.00607490	      0.00000000	      0.00000000	      0.00000000	      0.00000000
      0.20516117	    246.30374633	    975.79503544	    112.02304581	      0.00000000	     39.58487188	    205.40197414	     -0.00000000	      0.00000000	      0.00000000	     27.95590512	    -39.58487188	   -205.40197414	      0.00000000	     -0.00000000	      0.00000000	      1.01732914	      0.00000000	      0.00000000	      0.00000000	      0.00000000
      0.20584698	    246.47684643	    990.80491761	    112.07294476	      0.00000000	     40.56682296	    206.18027903	     -0.00000000	      0.00000000	      0.00000000	     28.28910199	    -40.56682296	   -206.18027903	      0.00000000	     -0.00000000	      0.00000000	      1.02871833	      0.00000000	      0.00000000	      0.00000000	      0.00000000
      0.20653279	    246.64912331	   1005.82093278	    112.12083231	      0.00000000	     41.54812378	    206.95879776	     -0.00000000	      0.00000000	      0.00000000	     28.62224868	    -41.54812378	   -206.95879776	      0.00000000	     -0.00000000	      0.00000000	      1.04024341	      0.00000000	      0.00000000	      0.00000000	      0.00000000
      0.20721860	    246.82059017	   1020.84612134	    112.16682078	      0.00000000	     42.52898003	    207.73781522	     -0.00000000	      0.00000000	      0.00000000	     28.95540914	    -42.52898003	   -207.73781522	      0.00000000	     -0.00000000	      0.00000000	      1.05190542	      0.00000000	      0.00000000	      0.00000000	      0.00000000
      0.20790442	    246.99125943	   1035.88372592	    112.21101432	      0.00000000	     43.50961237	    208.51762815	     -0.00000000	      0.00000000	      0.00000000	     29.28865163	    -43.50961237	   -208.51762815	      0.00000000	     -0.00000000	      0.00000000	      1.06370546	      0.00000000	      0.00000000	      0.00000000	      0.00000000
      0.20859023	    247.16114269	   1050.93719644	    112.25350951	      0.00000000	     44.49025644	    209.29854592	     -0.00000000	      0.00000000	      0.00000000	     29.62204876	    -44.49025644	   -209.29854592	      0.00000000	     -0.00000000	      0.00000000	      1.07564475	      0.00000000	      0.00000000	      0.00000000	      0.00000000
      0.20927604	    247.33025077	   1066.01019557	    112.29439580	      0.00000000	     45.47116279	    210.08089128	     -0.00000000	      0.00000000	      0.00000000	     29.95567761	    -45.47116279	   -210.08089128	      0.00000000	     -0.00000000	      0.00000000	      1.08772460	      0.00000000	      0.00000000	      0.00000000	      0.00000000
      0.20996185	    247.49859367	   1081.10660362	    112.33375612	      0.00000000	     46.45259703	    210.86500103	     -0.00000000	      0.00000000	      0.00000000	     30.28961976	    -46.45259703	   -210.86500103	      0.00000000	     -0.00000000	      0.00000000	      1.09994646	      0.00000000	      0.00000000	      0.00000000	      0.00000000
      0.21064766	    247.66618054	   1096.23052145	    112.37166727	      0.00000000	     47.43483987	    211.65122659	     -0.00000000	      0.00000000	      0.00000000	     30.62396143	    -47.43483987	   -211.65122659	      0.00000000	     -0.00000000	      0.00000000	      1.11231187	      0.00000000	      0.00000000	      0.00000000	      0.00000000
      0.21133347	    247.83301970	   1111.38626984	    112.40820049	      0.00000000	     48.41818701	    212.43993414	     -0.00000000	      0.00000000	      0.00000000	     30.95879344	    -48.41818701	   -212.43993414	      0.00000000	     -0.00000000	      0.00000000	      1.12482251	      0.00000000	      0.00000000	      0.00000000	      0.00000000
      0.21201928	    247.99911861	   1126.57838308	    112.44342182	      0.00000000	     49.40294890	    213.23150437	     -0.00000000	      0.00000000	      0.00000000	     31.29421117	    -49.40294890	   -213.23150437	      0.00000000	     -0.00000000	      0.00000000	      1.13748020	      0.00000000	      0.00000000	      0.00000000	      0.00000000
      0.21270510	    248.16448387	   1141.81159433	    112.47739252	      0.00000000	     50.38944996	    214.02633156	     -0.00000000	      0.00000000	      0.00000000	     31.63031429	    -50.38944996	   -214.02633156	      0.00000000	     -0.00000000	      0.00000000	      1.15028689	      0.00000000	      0.00000000	      0.00000000	      0.00000000
      0.21339091	    248.32912120	   1157.09080970	    112.51016949	      0.00000000	     51.37802736	    214.82482176	     -0.00000000	      0.00000000	      0.00000000	     31.96720639	    -51.37802736	   -214.82482176	      0.00000000	     -0.00000000	      0.00000000	      1.16324466	      0.00000000	      0.00000000	      0.00000000	      0.00000000
      0.21407672	    248.49303548	   1172.42106736	    112.54180557	      0.00000000	     52.36902891	    215.62738980	     -0.00000000	      0.00000000	      0.00000000	     32.30499424	    -52.36902891	   -215.62738980	      0.00000000	     -0.00000000	      0.00000000	      1.17635571	      0.00000000	      0.00000000	      0.00000000	      0.00000000
      0.21476253	    248.65623075	   1187.80747775	    112.57234989	      0.00000000	     53.36281001	    216.43445483	     -0.00000000	      0.00000000	      0.00000000	     32.64378677	    -53.36281001	   -216.43445483	      0.00000000	     -0.00000000	      0.00000000	      1.18962234	      0.00000000	      0.00000000	      0.00000000	      0.00000000
      0.21544834	    248.81871026	   1203.25514064	    112.60184816	      0.00000000	     54.35972921	    217.24643401	     -0.00000000	      0.00000000	      0.00000000	     32.98369357	    -54.35972921	   -217.24643401	      0.00000000	     -0.00000000	      0.00000000	      1.20304696	      0.00000000	      0.00000000	      0.00000000	      0.00000000
      0.21606535	    248.96428485	   1217.20946738	    112.62753644	      0.00000000	     55.26030967	    217.98260997	     -0.00000000	      0.00000000	      0.00000000	     33.29079028	    -55.26030967	   -217.98260997	      0.00000000	     -0.00000000	      0.00000000	      1.21526677	      0.00000000	      0.00000000	      0.00000000	      0.00000000
      0.21668235	    249.10927885	   1231.22085567	    112.65243734	      0.00000000	     56.16339421	    218.72244475	     -0.00000000	      0.00000000	      0.00000000	     33.59874727	    -56.16339421	   -218.72244475	      0.00000000	     -0.00000000	      0.00000000	      1.22761410	      0.00000000	      0.00000000	      0.00000000	      0.00000000
      0.21729936	    249.25369722	   1245.29248589	    112.67658036	      0.00000000	     57.06970775	    219.46698377	     -0.00000000	      0.00000000	      0.00000000	     33.90780944	    -57.06970775	   -219.46698377	      0.00000000	     -0.00000000	      0.00000000	      1.24009416	      0.00000000	      0.00000000	      0.00000000	      0.00000000
      0.21791637	    249.39754131	   1259.42714937	    112.69999207	      0.00000000	     57.97954674	    220.21657956	     -0.00000000	      0.00000000	      0.00000000	     34.21806890	    -57.97954674	   -220.21657956	      0.00000000	     -0.00000000	      0.00000000	      1.25270914	      0.00000000	      0.00000000	      0.00000000	      0.00000000
      0.21853338	    249.54081177	   1273.62711818	    112.72269709	      0.00000000	     58.89311576	    220.97143977	     -0.00000000	      0.00000000	      0.00000000	     34.52958544	    -58.89311576	   -220.97143977	      0.00000000	     -0.00000000	      0.00000000	      1.26546067	      0.00000000	      0.00000000	      0.00000000	      0.00000000
      0.21915038	    249.68350912	   1287.89400515	    112.74471844	      0.00000000	     59.81057339	    221.73170380	     -0.00000000	      0.00000000	      0.00000000	     34.84240306	    -59.81057339	   -221.73170380	      0.00000000	     -0.00000000	      0.00000000	      1.27835009	      0.00000000	      0.00000000	      0.00000000	      0.00000000
      0.21976739	    249.82563395	   1302.22862192	    112.76607778	      0.00000000	     60.73203164	    222.49744504	     -0.00000000	      0.00000000	      0.00000000	     35.15655002	    -60.73203164	   -222.49744504	      0.00000000	     -0.00000000	      0.00000000	      1.29137849	      0.00000000	      0.00000000	      0.00000000	      0.00000000
      0.22038440	    249.96718706	   1316.63084502	    112.78679557	      0.00000000	     61.65754824	    223.26866197	     -0.00000000	      0.00000000	      0.00000000	     35.47203645	    -61.65754824	   -223.26866197	      0.00000000	     -0.00000000	      0.00000000	      1.30454664	      0.00000000	      0.00000000	      0.00000000	      0.00000000
      0.22100140	    250.10816964	   1331.09950200	    112.80689124	      0.00000000	     62.58711850	    224.04526904	     -0.00000000	      0.00000000	      0.00000000	     35.78885175	    -62.58711850	   -224.04526904	      0.00000000	     -0.00000000	      0.00000000	      1.31785492	      0.00000000	      0.00000000	      0.00000000	      0.00000000
      0.22161841	    250.24858337	   1345.63229059	    112.82638327	      0.00000000	     63.52066859	    224.82708954	     -0.00000000	      0.00000000	      0.00000000	     36.10696251	    -63.52066859	   -224.82708954	      0.00000000	     -0.00000000	      0.00000000	      1.33130331	      0.00000000	      0.00000000	      0.00000000	      0.00000000
      0.22223542	    250.38843056	   1360.22574265	    112.84528931	      0.00000000	     64.45805105	    225.61385207	     -0.00000000	      0.00000000	      0.00000000	     36.42631121	    -64.45805105	   -225.61385207	      0.00000000	     -0.00000000	      0.00000000	      1.34489131	      0.00000000	      0.00000000	      0.00000000	      0.00000000
      0.22285242	    250.52771424	   1374.87524131	    112.86362628	      0.00000000	     65.39904333	    226.40519113	     -0.00000000	      0.00000000	      0.00000000	     36.74681596	    -65.39904333	   -226.40519113	      0.00000000	     -0.00000000	      0.00000000	      1.35861794	      0.00000000	      0.00000000	      0.00000000	      0.00000000
      0.22346943	    250.66643818	   1389.57509948	    112.88141045	      0.00000000	     66.34334984	    227.20065270	     -0.00000000	      0.00000000	      0.00000000	     37.06837140	    -66.34334984	   -227.20065270	      0.00000000	     -0.00000000	      0.00000000	      1.37248174	      0.00000000	      0.00000000	      0.00000000	      0.00000000
      0.22408644	    250.80460693	   1404.31869806	    112.89865750	      0.00000000	     67.29060797	    227.99970475	     -0.00000000	      0.00000000	      0.00000000	     37.39085091	    -67.29060797	   -227.99970475	      0.00000000	     -0.00000000	      0.00000000	      1.38648082	      0.00000000	      0.00000000	      0.00000000	      0.00000000
      0.22470344	    250.94222568	   1419.09867492	    112.91538261	      0.00000000	     68.24039762	    228.80175238	     -0.00000000	      0.00000000	      0.00000000	     37.71410994	    -68.24039762	   -228.80175238	      0.00000000	     -0.00000000	      0.00000000	      1.40061290	      0.00000000	      0.00000000	      0.00000000	      0.00000000
      0.22532045	    251.07930019	   1433.90715099	    112.93160051	      0.00000000	     69.19225378	    229.60615619	     -0.00000000	      0.00000000	      0.00000000	     38.03799040	    -69.19225378	   -229.60615619	      0.00000000	     -0.00000000	      0.00000000	      1.41487538	      0.00000000	      0.00000000	      0.00000000	      0.00000000
      0.22593746	    251.21583658	   1448.73597554	    112.94732551	      0.00000000	     70.14568111	    230.41225286	     -0.00000000	      0.00000000	      0.00000000	     38.36232548	    -70.14568111	   -230.41225286	      0.00000000	     -0.00000000	      0.00000000	      1.42926543	      0.00000000	      0.00000000	      0.00000000	      0.00000000
      0.22655447	    251.35184111	   1463.57697173	    112.96257151	      0.00000000	     71.10016943	    231.21937585	     -0.00000000	      0.00000000	      0.00000000	     38.68694489	    -71.10016943	   -231.21937585	      0.00000000	     -0.00000000	      0.00000000	      1.44378010	      0.00000000	      0.00000000	      0.00000000	      0.00000000
      0.22717147	    251.48731992	   1478.42216482	    112.97735211	      0.00000000	     72.05520896	    232.02687519	     -0.00000000	      0.00000000	      0.00000000	     39.01167980	    -72.05520896	   -232.02687519	      0.00000000	     -0.00000000	      0.00000000	      1.45841642	      0.00000000	      0.00000000	      0.00000000	      0.00000000
      0.22778848	    251.62227875	   1493.26397921	    112.99168052	      0.00000000	     73.01030432	    232.83413457	     -0.00000000	      0.00000000	      0.00000000	     39.33636739	    -73.01030432	   -232.83413457	      0.00000000	     -0.00000000	      0.00000000	      1.47317145	      0.00000000	      0.00000000	      0.00000000	      0.00000000
      0.22840549	    251.75672267	   1508.09539533	    113.00556967	      0.00000000	     73.96498634	    233.64058530	     -0.00000000	      0.00000000	      0.00000000	     39.66085457	    -73.96498634	   -233.64058530	      0.00000000	     -0.00000000	      0.00000000	      1.48804240	      0.00000000	      0.00000000	      0.00000000	      0.00000000
      0.22902249	    251.89065578	   1522.91006258	    113.01903215	      0.00000000	     74.91882149	    234.44571628	     -0.00000000	      0.00000000	      0.00000000	     39.98500095	    -74.91882149	   -234.44571628	      0.00000000	     -0.00000000	      0.00000000	      1.50302665	      0.00000000	      0.00000000	      0.00000000	      0.00000000
      0.22963950	    252.02408100	   1537.70236910	    113.03208026	      0.00000000	     75.87141851	    235.24908034	     -0.00000000	      0.00000000	      0.00000000	     40.30868071	    -75.87141851	   -235.24908034	      0.00000000	     -0.00000000	      0.00000000	      1.51812181	      0.00000000	      0.00000000	      0.00000000	      0.00000000
      0.23025651	    252.15699984	   1552.46747257	    113.04472600	      0.00000000	     76.82243247	    236.05029700	     -0.00000000	      0.00000000	      0.00000000	     40.63178383	    -76.82243247	   -236.05029700	      0.00000000	     -0.00000000	      0.00000000	      1.53332577	      0.00000000	      0.00000000	      0.00000000	      0.00000000
      0.23087351	    252.28941213	   1567.20129819	    113.05698108	      0.00000000	     77.77156647	    236.84905223	     -0.00000000	      0.00000000	      0.00000000	     40.95421635	    -77.77156647	   -236.84905223	      0.00000000	     -0.00000000	      0.00000000	      1.54863666	      0.00000000	      0.00000000	      0.00000000	      0.00000000
      0.23149052	    252.42131591	   1581.90051124	    113.06885692	      0.00000000	     78.71857140	    237.64509597	     -0.00000000	      0.00000000	      0.00000000	     41.27590014	    -78.71857140	   -237.64509597	      0.00000000	     -0.00000000	      0.00000000	      1.56405289	      0.00000000	      0.00000000	      0.00000000	      0.00000000
      0.23210753	    252.55270721	   1596.56247166	    113.08036466	      0.00000000	     79.66324429	    238.43823794	     -0.00000000	      0.00000000	      0.00000000	     41.59677216	    -79.66324429	   -238.43823794	      0.00000000	     -0.00000000	      0.00000000	      1.57957314	      0.00000000	      0.00000000	      0.00000000	      0.00000000
      0.23272453	    252.68357984	   1611.18597459	    113.09151514	      0.00000000	     80.60544355	    239.22836687	     -0.00000000	      0.00000000	      0.00000000	     41.91678950	    -80.60544355	   -239.22836687	      0.00000000	     -0.00000000	      0.00000000	      1.59519644	      0.00000000	      0.00000000	      0.00000000	      0.00000000
      0.23334154	    252.81392485	   1625.77255836	    113.10231888	      0.00000000	     81.54517250	    240.01556050	     -0.00000000	      0.00000000	      0.00000000	     42.23595709	    -81.54517250	   -240.01556050	      0.00000000	     -0.00000000	      0.00000000	      1.61092285	      0.00000000	      0.00000000	      0.00000000	      0.00000000
      0.23395855	    252.94372985	   1640.32415849	    113.11278603	      0.00000000	     82.48253032	    240.80001489	     -0.00000000	      0.00000000	      0.00000000	     42.55431093	    -82.48253032	   -240.80001489	      0.00000000	     -0.00000000	      0.00000000	      1.62675307	      0.00000000	      0.00000000	      0.00000000	      0.00000000
      0.23457556	    253.07297921	   1654.84261657	    113.12292637	      0.00000000	     83.41762805	    241.58193035	     -0.00000000	      0.00000000	      0.00000000	     42.87188982	    -83.41762805	   -241.58193035	      0.00000000	     -0.00000000	      0.00000000	      1.64268785	      0.00000000	      0.00000000	      0.00000000	      0.00000000
      0.23519256	    253.20165416	   1669.32968562	    113.13274936	      0.00000000	     84.35057606	    242.36149622	     -0.00000000	      0.00000000	      0.00000000	     43.18873134	    -84.35057606	   -242.36149622	      0.00000000	     -0.00000000	      0.00000000	      1.65872789	      0.00000000	      0.00000000	      0.00000000	      0.00000000
      0.23580957	    253.32973282	   1683.78703523	    113.14226420	      0.00000000	     85.28148221	    243.13889010	     -0.00000000	      0.00000000	      0.00000000	     43.50487145	    -85.28148221	   -243.13889010	      0.00000000	     -0.00000000	      0.00000000	      1.67487385	      0.00000000	      0.00000000	      0.00000000	      0.00000000
      0.23642658	    253.45719009	   1698.21625622	    113.15147982	      0.00000000	     86.21045147	    243.91427870	     -0.00000000	      0.00000000	      0.00000000	     43.82034443	    -86.21045147	   -243.91427870	      0.00000000	     -0.00000000	      0.00000000	      1.69112634	      0.00000000	      0.00000000	      0.00000000	      0.00000000
      0.23704358	    253.58399734	   1712.61886509	    113.16040488	      0.00000000	     87.13758569	    244.68781878	     -0.00000000	      0.00000000	      0.00000000	     44.13518300	    -87.13758569	   -244.68781878	      0.00000000	     -0.00000000	      0.00000000	      1.70748595	      0.00000000	      0.00000000	      0.00000000	      0.00000000
      0.23766059	    253.71012212	   1726.99630813	    113.16904780	      0.00000000	     88.06298349	    245.45965795	     -0.00000000	      0.00000000	      0.00000000	     44.44941835	    -88.06298349	   -245.45965795	      0.00000000	     -0.00000000	      0.00000000	      1.72395324	      0.00000000	      0.00000000	      0.00000000	      0.00000000
      0.23827760	    253.83552774	   1741.34996529	    113.17741677	      0.00000000	     88.98674015	    246.22993544	     -0.00000000	      0.00000000	      0.00000000	     44.76308022	    -88.98674015	   -246.22993544	      0.00000000	     -0.00000000	      0.00000000	      1.74052872	      0.00000000	      0.00000000	      0.00000000	      0.00000000
      0.23889460	    253.96017282	   1755.68115378	    113.18551974	      0.00000000	     89.90894757	    246.99878266	     -0.00000000	      0.00000000	      0.00000000	     45.07619690	    -89.90894757	   -246.99878266	      0.00000000	     -0.00000000	      0.00000000	      1.75721291	      0.00000000	      0.00000000	      0.00000000	      0.00000000
      0.23951161	    254.08401076	   1769.99113146	    113.19336443	      0.00000000	     90.82969429	    247.76632379	     -0.00000000	      0.00000000	      0.00000000	     45.38879534	    -90.82969429	   -247.76632379	      0.00000000	     -0.00000000	      0.00000000	      1.77400629	      0.00000000	      0.00000000	      0.00000000	      0.00000000
      0.24012862	    254.20698919	   1784.28110001	    113.20095836	      0.00000000	     91.74906541	    248.53267622	     -0.00000000	      0.00000000	      0.00000000	     45.70090116	    -91.74906541	   -248.53267622	      0.00000000	     -0.00000000	      0.00000000	      1.79090932	      0.00000000	      0.00000000	      0.00000000	      0.00000000
      0.24074562	    254.32904934	   1798.55220792	    113.20830882	      0.00000000	     92.66714269	    249.29795095	     -0.00000000	      0.00000000	      0.00000000	     46.01253872	    -92.66714269	   -249.29795095	      0.00000000	     -0.00000000	      0.00000000	      1.80792245	      0.00000000	      0.00000000	      0.00000000	      0.00000000
      0.24136263	    254.45012539	   1812.80555328	    113.21542292	      0.00000000	     93.58400455	    250.06225295	     -0.00000000	      0.00000000	      0.00000000	     46.32373114	    -93.58400455	   -250.06225295	      0.00000000	     -0.00000000	      0.00000000	      1.82504611	      0.00000000	      0.00000000	      0.00000000	      0.00000000
      0.24197964	    254.57014384	   1827.04218642	    113.22230756	      0.00000000	     94.49972611	    250.82568142	     -0.00000000	      0.00000000	      0.00000000	     46.63450033	    -94.49972611	   -250.82568142	      0.00000000	     -0.00000000	      0.00000000	      1.84228073	      0.00000000	      0.00000000	      0.00000000	      0.00000000
      0.24259665	    254.68902278	   1841.26311236	    113.22896945	      0.00000000	     95.41437928	    251.58833009	     -0.00000000	      0.00000000	      0.00000000	     46.94486704	    -95.41437928	   -251.58833009	      0.00000000	     -0.00000000	      0.00000000	      1.85962669	      0.00000000	      0.00000000	      0.00000000	      0.00000000
      0.24321365	    254.80667134	   1855.46929317	    113.23541514	      0.00000000	     96.32803282	    252.35028741	     -0.00000000	      0.00000000	      0.00000000	     47.25485091	    -96.32803282	   -252.35028741	      0.00000000	     -0.00000000	      0.00000000	      1.87708440	      0.00000000	      0.00000000	      0.00000000	      0.00000000
      0.24383066	    254.92298907	   1869.66165014	    113.24165101	      0.00000000	     97.24075239	    253.11163676	     -0.00000000	      0.00000000	      0.00000000	     47.56447046	    -97.24075239	   -253.11163676	      0.00000000	     -0.00000000	      0.00000000	      1.89465422	      0.00000000	      0.00000000	      0.00000000	      0.00000000
      0.24444767	    255.03786562	   1883.84106586	    113.24768325	      0.00000000	     98.15260072	    253.87245663	     -0.00000000	      0.00000000	      0.00000000	     47.87374317	    -98.15260072	   -253.87245663	      0.00000000	      0.00000000	      0.00000000	      1.91233651	      0.00000000	      0.00000000	      0.00000000	      0.00000000
      0.24506467	    255.15118057	   1898.00838615	    113.25351794	      0.00000000	     99.06363765	    254.63282081	     -0.00000000	      0.00000000	      0.00000000	     48.18268547	    -99.06363765	   -254.63282081	      0.00000000	      0.00000000	      0.00000000	      1.93013162	      0.00000000	      0.00000000	      0.00000000	      0.00000000
      0.24568168	    255.26280362	   1912.16442192	    113.25916096	      0.00000000	     99.97392025	    255.39279858	     -0.00000000	      0.00000000	      0.00000000	     48.49131283	    -99.97392025	   -255.39279858	      0.00000000	      0.00000000	      0.00000000	      1.94803987	      0.00000000	      0.00000000	      0.00000000	      0.00000000
      0.24629869	    255.37259529	   1926.30995088	    113.26461810	      0.00000000	    100.88350306	    256.15245496	     -0.00000000	      0.00000000	      0.00000000	     48.79963977	   -100.88350306	   -256.15245496	      0.00000000	      0.00000000	      0.00000000	      1.96606159	      0.00000000	      0.00000000	      0.00000000	      0.00000000
      0.24691569	    255.48040811	   1940.44571920	    113.26989500	      0.00000000	    101.79243813	    256.91185095	     -0.00000000	      0.00000000	      0.00000000	     49.10767994	   -101.79243813	   -256.91185095	      0.00000000	      0.00000000	      0.00000000	      1.98419706	      0.00000000	      0.00000000	      0.00000000	      0.00000000
      0.24753270	    255.58608870	   1954.57244303	    113.27499714	      0.00000000	    102.70077535	    257.67104388	     -0.00000000	      0.00000000	      0.00000000	     49.41544618	   -102.70077535	   -257.67104388	      0.00000000	      0.00000000	      0.00000000	      2.00244660	      0.00000000	      0.00000000	      0.00000000	      0.00000000
      0.24814971	    255.68948046	   1968.69080999	    113.27992994	      0.00000000	    103.60856259	    258.43008784	     -0.00000000	      0.00000000	      0.00000000	     49.72295061	   -103.60856259	   -258.43008784	      0.00000000	      0.00000000	      0.00000000	      2.02081046	      0.00000000	      0.00000000	      0.00000000	      0.00000000
      0.24876672	    255.79042732	   1982.80148054	    113.28469864	      0.00000000	    104.51584604	    259.18903418	     -0.00000000	      0.00000000	      0.00000000	     50.03020478	   -104.51584604	   -259.18903418	      0.00000000	      0.00000000	      0.00000000	      2.03928893	      0.00000000	      0.00000000	      0.00000000	      0.00000000
      0.24938372	    255.88877810	   1996.90508925	    113.28930842	      0.00000000	    105.42267043	    259.94793210	     -0.00000000	      0.00000000	      0.00000000	     50.33721970	   -105.42267043	   -259.94793210	      0.00000000	      0.00000000	      0.00000000	      2.05788228	      0.00000000	      0.00000000	      0.00000000	      0.00000000
      0.25000073	    255.98439168	   2011.00224612	    113.29376432	      0.00000000	    106.32907942	    260.70682937	     -0.00000000	      0.00000000	      0.00000000	     50.64400607	   -106.32907942	   -260.70682937	      0.00000000	      0.00000000	      0.00000000	      2.07659077	      0.00000000	      0.00000000	      0.00000000	      0.00000000
      0.25036010	    256.03877541	   2019.21020617	    113.29629767	      0.00000000	    106.85843658	    261.15080973	     -0.00000000	      0.00000000	      0.00000000	     50.82310950	   -106.85843658	   -261.15080973	      0.00000000	      0.00000000	      0.00000000	      2.08755373	      0.00000000	      0.00000000	      0.00000000	      0.00000000
      0.25057370	    256.07062822	   2024.08795795	    113.29777894	      0.00000000	    107.17247928	    261.41405437	     -0.00000000	      0.00000000	      0.00000000	     50.92935529	   -107.17247928	   -261.41405437	      0.00000000	      0.00000000	      0.00000000	      2.09408404	      0.00000000	      0.00000000	      0.00000000	      0.00000000
      0.25078730	    256.10212501	   2028.96479810	    113.29924221	      0.00000000	    107.48627091	    261.67705260	     -0.00000000	      0.00000000	      0.00000000	     51.03550757	   -107.48627091	   -261.67705260	      0.00000000	      0.00000000	      0.00000000	      2.10062646	      0.00000000	      0.00000000	      0.00000000	      0.00000000
      0.25135747	    256.18442760	   2041.97465075	    113.30305575	      0.00000000	    108.32179517	    262.37683879	     -0.00000000	      0.00000000	      0.00000000	     51.31812638	   -108.32179517	   -262.37683879	      0.00000000	      0.00000000	      0.00000000	      2.11814261	      0.00000000	      0.00000000	      0.00000000	      0.00000000
      0.25192765	    256.26412449	   2054.96577713	    113.30675258	      0.00000000	    109.15746476	    263.07722879	     -0.00000000	      0.00000000	      0.00000000	     51.60070404	   -109.15746476	   -263.07722879	      0.00000000	      0.00000000	      0.00000000	      2.13576102	      0.00000000	      0.00000000	      0.00000000	      0.00000000
      0.25249783	    256.34118044	   2067.93006140	    113.31033602	      0.00000000	    109.99183557	    263.77648273	     -0.00000000	      0.00000000	      0.00000000	     51.88277135	   -109.99183557	   -263.77648273	      0.00000000	      0.00000000	      0.00000000	      2.15346961	      0.00000000	      0.00000000	      0.00000000	      0.00000000
      0.25306800	    256.41558856	   2080.86000699	    113.31381000	      0.00000000	    110.82429128	    264.47387484	     -0.00000000	      0.00000000	      0.00000000	     52.16412844	   -110.82429128	   -264.47387484	      0.00000000	      0.00000000	      0.00000000	      2.17126310	      0.00000000	      0.00000000	      0.00000000	      0.00000000
      0.25363818	    256.48736691	   2093.74867452	    113.31717864	      0.00000000	    111.65435185	    265.16885188	     -0.00000000	      0.00000000	      0.00000000	     52.44462032	   -111.65435185	   -265.16885188	      0.00000000	      0.00000000	      0.00000000	      2.18913726	      0.00000000	      0.00000000	      0.00000000	      0.00000000
      0.25420835	    256.55655708	   2106.58962716	    113.32044619	      0.00000000	    112.48158352	    265.86092296	     -0.00000000	      0.00000000	      0.00000000	     52.72410769	   -112.48158352	   -265.86092296	      0.00000000	      0.00000000	      0.00000000	      2.20708823	      0.00000000	      0.00000000	      0.00000000	      0.00000000
      0.25477853	    256.62322225	   2119.37688153	    113.32361693	      0.00000000	    113.30558464	    266.54964179	     -0.00000000	      0.00000000	      0.00000000	     53.00246220	   -113.30558464	   -266.54964179	      0.00000000	      0.00000000	      0.00000000	      2.22511235	      0.00000000	      0.00000000	      0.00000000	      0.00000000
      0.25534871	    256.68744457	   2132.10486360	    113.32669520	      0.00000000	    114.12598143	    267.23460073	     -0.00000000	      0.00000000	      0.00000000	     53.27956511	   -114.12598143	   -267.23460073	      0.00000000	      0.00000000	      0.00000000	      2.24320616	      0.00000000	      0.00000000	      0.00000000	      0.00000000
      0.25591888	    256.74932216	   2144.76836874	    113.32968534	      0.00000000	    114.94242498	    267.91542669	     -0.00000000	      0.00000000	      0.00000000	     53.55530617	   -114.94242498	   -267.91542669	      0.00000000	      0.00000000	      0.00000000	      2.26136637	      0.00000000	      0.00000000	      0.00000000	      0.00000000
      0.25648906	    256.80896573	   2157.36252554	    113.33259170	      0.00000000	    115.75458875	    268.59177745	     -0.00000000	      0.00000000	      0.00000000	     53.82958286	   -115.75458875	   -268.59177745	      0.00000000	      0.00000000	      0.00000000	      2.27958983	      0.00000000	      0.00000000	      0.00000000	      0.00000000
      0.25705923	    256.86649522	   2169.88276296	    113.33541862	      0.00000000	    116.56216620	    269.26333836	     -0.00000000	      0.00000000	      0.00000000	     54.10229949	   -116.56216620	   -269.26333836	      0.00000000	      0.00000000	      0.00000000	      2.29787354	      0.00000000	      0.00000000	      0.00000000	      0.00000000
      0.25762941	    256.92203656	   2182.32478040	    113.33817043	      0.00000000	    117.36486871	    269.92981925	     -0.00000000	      0.00000000	      0.00000000	     54.37336654	   -117.36486871	   -269.92981925	      0.00000000	      0.00000000	      0.00000000	      2.31621459	      0.00000000	      0.00000000	      0.00000000	      0.00000000
      0.25798806	    256.95601723	   2190.10916741	    113.33986932	      0.00000000	    117.86836111	    270.34772655	     -0.00000000	      0.00000000	      0.00000000	     54.54337352	   -117.86836111	   -270.34772655	      0.00000000	      0.00000000	      0.00000000	      2.32779001	      0.00000000	      0.00000000	      0.00000000	      0.00000000
      0.25815732	    256.97180614	   2193.77122656	    113.34066130	      0.00000000	    118.10496029	    270.54385890	     -0.00000000	      0.00000000	      0.00000000	     54.62326855	   -118.10496029	   -270.54385890	      0.00000000	      0.00000000	      0.00000000	      2.33325758	      0.00000000	      0.00000000	      0.00000000	      0.00000000
      0.25851126	    257.13345340	   2201.40451505	    113.34229675	      0.00000000	    118.59989042	    270.95487392	     -0.00000000	      0.00000000	      0.00000000	     54.79043070	   -118.59989042	   -270.95487392	      0.00000000	      0.00000000	      0.00000000	      2.34472538	      0.00000000	      0.00000000	      0.00000000	      0.00000000
      0.25886520	    257.99173147	   2209.00382276	    113.34389459	      0.00000000	    119.11472904	    271.39547527	     -0.00000000	      0.00000000	      0.00000000	     54.96470424	   -119.11472904	   -271.39547527	      0.00000000	      0.00000000	      0.00000000	      2.35646583	      0.00000000	      0.00000000	      0.00000000	      0.00000000
      0.25945600	    262.22963822	   2221.61043942	    113.34632308	      0.00000000	    120.09481748	    272.32302418	     -0.00000000	      0.00000000	      0.00000000	     55.30063153	   -120.09481748	   -272.32302418	      0.00000000	      0.00000000	      0.00000000	      2.37772156	      0.00000000	      0.00000000	      0.00000000	      0.00000000
      0.26004680	    270.96395572	   2234.11547682	    113.34801903	      0.00000000	    121.30036658	    273.64934575	     -0.00000000	      0.00000000	      0.00000000	     55.72595861	   -121.30036658	   -273.64934575	      0.00000000	      0.00000000	      0.00000000	      2.40246609	      0.00000000	      0.00000000	      0.00000000	      0.00000000
      0.26063759	    284.62819638	   2246.51461391	    113.34824326	      0.00000000	    122.74839016	    275.47998021	     -0.00000000	      0.00000000	      0.00000000	     56.25729034	   -122.74839016	   -275.47998021	      0.00000000	      0.00000000	      0.00000000	      2.43178169	      0.00000000	      0.00000000	      0.00000000	      0.00000000
      0.26122839	    303.19475086	   2258.80368319	    113.34614479	      0.00000000	    124.41533758	    277.86472322	     -0.00000000	      0.00000000	      0.00000000	     56.89725947	   -124.41533758	   -277.86472322	      0.00000000	      0.00000000	      0.00000000	      2.46632105	      0.00000000	      0.00000000	      0.00000000	      0.00000000
      0.26181919	    326.38737630	   2270.97872697	    113.34087971	      0.00000000	    126.25750993	    280.81630552	     -0.00000000	      0.00000000	      0.00000000	     57.64037498	   -126.25750993	   -280.81630552	      0.00000000	      0.00000000	      0.00000000	      2.50642411	      0.00000000	      0.00000000	      0.00000000	      0.00000000
      0.26240999	    353.80789281	   2283.03601054	    113.33169186	      0.00000000	    128.22405285	    284.32457493	     -0.00000000	      0.00000000	      0.00000000	     58.47703148	   -128.22405285	   -284.32457493	      0.00000000	      0.00000000	      0.00000000	      2.55221651	      0.00000000	      0.00000000	      0.00000000	      0.00000000
      0.26300079	    385.01417262	   2294.97201022	    113.31795817	      0.00000000	    130.26435603	    288.36601693	     -0.00000000	      0.00000000	      0.00000000	     59.39597243	   -130.26435603	   -288.36601693	      0.00000000	      0.00000000	      0.00000000	      2.60368072	      0.00000000	      0.00000000	      0.00000000	      0.00000000
      0.26359159	    419.56802638	   2306.78338878	    113.29920734	      0.00000000	    132.33215319	    292.91013958	     -0.00000000	      0.00000000	      0.00000000	     60.38579344	   -132.33215319	   -292.91013958	      0.00000000	      0.00000000	      0.00000000	      2.66070727	      0.00000000	      0.00000000	      0.00000000	      0.00000000
      0.26418238	    457.06284937	   2318.46696578	    113.27512006	      0.00000000	    134.38760755	    297.92367356	     -0.00000000	      0.00000000	      0.00000000	     61.43582591	   -134.38760755	   -297.92367356	      0.00000000	      0.00000000	      0.00000000	      2.72313105	      0.00000000	      0.00000000	      0.00000000	      0.00000000
      0.26477318	    497.13736646	   2330.01968788	    113.24551756	      0.00000000	    136.39810602	    303.37318823	     -0.00000000	      0.00000000	      0.00000000	     62.53660040	   -136.39810602	   -303.37318823	      0.00000000	      0.00000000	      0.00000000	      2.79075611	      0.00000000	      0.00000000	      0.00000000	      0.00000000
      0.26529948	    534.75539014	   2340.19849234	    113.21445811	      0.00000000	    138.13198792	    308.57048196	     -0.00000000	      0.00000000	      0.00000000	     63.55380754	   -138.13198792	   -308.57048196	      0.00000000	      0.00000000	      0.00000000	      2.85522071	      0.00000000	      0.00000000	      0.00000000	      0.00000000
      0.26582577	    573.98550080	   2350.26907445	    113.17900405	      0.00000000	    139.79521695	    314.06555646	     -0.00000000	      0.00000000	      0.00000000	     64.59966470	   -139.79521695	   -314.06555646	      0.00000000	      0.00000000	      0.00000000	      2.92348249	      0.00000000	      0.00000000	      0.00000000	      0.00000000
      0.26635207	    614.66886489	   2360.22943963	    113.13923839	      0.00000000	    141.37917897	    319.83973476	     -0.00000000	      0.00000000	      0.00000000	     65.67053547	   -141.37917897	   -319.83973476	      0.00000000	      0.00000000	      0.00000000	      2.99539869	      0.00000000	      0.00000000	      0.00000000	      0.00000000
      0.26687836	    656.67175559	   2370.07762429	    113.09528521	      0.00000000	    142.87758606	    325.87473975	     -0.00000000	      0.00000000	      0.00000000	     66.76321518	   -142.87758606	   -325.87473975	      0.00000000	      0.00000000	      0.00000000	      3.07082047	      0.00000000	      0.00000000	      0.00000000	      0.00000000
      0.26740466	    699.88150191	   2379.81169225	    113.04729969	      0.00000000	    144.28676515	    332.15347557	     -0.00000000	      0.00000000	      0.00000000	     67.87508007	   -144.28676515	   -332.15347557	      0.00000000	      0.00000000	      0.00000000	      3.14960064	      0.00000000	      0.00000000	      0.00000000	      0.00000000
      0.26793095	    744.20182321	   2389.42973283	    112.99545931	      0.00000000	    145.60522444	    338.65993169	     -0.00000000	      0.00000000	      0.00000000	     69.00400069	   -145.60522444	   -338.65993169	      0.00000000	      0.00000000	      0.00000000	      3.23159424	      0.00000000	      0.00000000	      0.00000000	      0.00000000
      0.26845725	    789.54756392	   2398.92986116	    112.93995636	      0.00000000	    146.83312461	    345.37889457	     -0.00000000	      0.00000000	      0.00000000	     70.14821435	   -146.83312461	   -345.37889457	      0.00000000	      0.00000000	      0.00000000	      3.31665733	      0.00000000	      0.00000000	      0.00000000	      0.00000000
      0.26898355	    835.83894278	   2408.31022047	    112.88099204	      0.00000000	    147.97174864	    352.29555889	     -0.00000000	      0.00000000	      0.00000000	     71.30618424	   -147.97174864	   -352.29555889	      0.00000000	      0.00000000	      0.00000000	      3.40464446	      0.00000000	      0.00000000	      0.00000000	      0.00000000
      0.26950984	    882.99571550	   2417.56898645	    112.81877203	      0.00000000	    149.02300489	    359.39506819	     -0.00000000	      0.00000000	      0.00000000	     72.47645502	   -149.02300489	   -359.39506819	      0.00000000	      0.00000000	      0.00000000	      3.49540527	      0.00000000	      0.00000000	      0.00000000	      0.00000000
      0.27003614	    930.93205808	   2426.70437315	    112.75350365	      0.00000000	    149.98900872	    366.66203902	     -0.00000000	      0.00000000	      0.00000000	     73.65751917	   -149.98900872	   -366.66203902	      0.00000000	      0.00000000	      0.00000000	      3.58878052	      0.00000000	      0.00000000	      0.00000000	      0.00000000
      0.27056243	    979.55331615	   2435.71464040	    112.68539429	      0.00000000	    150.87180282	    374.08016214	     -0.00000000	      0.00000000	      0.00000000	     74.84771660	   -150.87180282	   -374.08016214	      0.00000000	      0.00000000	      0.00000000	      3.68459842	      0.00000000	      0.00000000	      0.00000000	      0.00000000
      0.27108873	   1028.75572831	   2444.59810209	    112.61465087	      0.00000000	    151.67327389	    381.63199957	     -0.00000000	      0.00000000	      0.00000000	     76.04519277	   -151.67327389	   -381.63199957	      0.00000000	      0.00000000	     -0.00000000	      3.78267244	      0.00000000	      0.00000000	      0.00000000	      0.00000000
      0.27161502	   1078.42959316	   2453.35313488	    112.54147974	      0.00000000	    152.39528648	    389.29907637	     -0.00000000	      0.00000000	      0.00000000	     77.24793203	   -152.39528648	   -389.29907637	      0.00000000	      0.00000000	     -0.00000000	      3.88280179	      0.00000000	      0.00000000	      0.00000000	      0.00000000
      0.27214132	   1128.46523621	   2461.97818682	    112.46608648	      0.00000000	    153.03998853	    397.06229214	     -0.00000000	      0.00000000	      0.00000000	     78.45386218	   -153.03998853	   -397.06229214	      0.00000000	      0.00000000	     -0.00000000	      3.98477494	      0.00000000	      0.00000000	      0.00000000	      0.00000000
      0.27266761	   1178.76009620	   2470.47178542	    112.38867497	      0.00000000	    153.61017613	    404.90257326	      0.00000000	     -0.00000000	      0.00000000	     79.66100118	   -153.61017613	   -404.90257326	     -0.00000000	      0.00000000	     -0.00000000	      4.08837575	      0.00000000	      0.00000000	      0.00000000	      0.00000000
      0.27319391	   1229.22491101	   2478.83254512	    112.30944573	      0.00000000	    154.10957923	    412.80160754	      0.00000000	     -0.00000000	      0.00000000	     80.86760243	   -154.10957923	   -412.80160754	     -0.00000000	      0.00000000	     -0.00000000	      4.19339105	      0.00000000	      0.00000000	      0.00000000	      0.00000000
      0.27372020	   1279.78752488	   2487.05917401	    112.22859336	      0.00000000	    154.54296411	    420.74249119	     -0.00000000	     -0.00000000	      0.00000000	     82.07225850	   -154.54296411	   -420.74249119	      0.00000000	      0.00000000	     -0.00000000	      4.29961776	      0.00000000	      0.00000000	      0.00000000	      0.00000000
      0.27424650	   1330.39386862	   2495.15048038	    112.14630345	      0.00000000	    154.91602404	    428.71017226	     -0.00000000	      0.00000000	      0.00000000	     83.27394350	   -154.91602404	   -428.71017226	      0.00000000	      0.00000000	     -0.00000000	      4.40686864	      0.00000000	      0.00000000	      0.00000000	      0.00000000
      0.27477280	   1381.00658722	   2503.10537902	    112.06274945	      0.00000000	    155.23510331	    436.69165688	     -0.00000000	      0.00000000	      0.00000000	     84.47199655	   -155.23510331	   -436.69165688	      0.00000000	      0.00000000	     -0.00000000	      4.51497582	      0.00000000	      0.00000000	      0.00000000	      0.00000000
      0.27529909	   1431.60224427	   2510.92289755	    111.97808996	      0.00000000	    155.50683890	    444.67601109	      0.00000000	     -0.00000000	     -0.00000000	     85.66606497	   -155.50683890	   -444.67601109	     -0.00000000	      0.00000000	     -0.00000000	      4.62379232	      0.00000000	      0.00000000	      0.00000000	      0.00000000
      0.27582539	   1482.16802657	   2518.60218291	    111.89246684	      0.00000000	    155.73780420	    452.65422273	      0.00000000	     -0.00000000	     -0.00000000	     86.85602914	   -155.73780420	   -452.65422273	     -0.00000000	      0.00000000	     -0.00000000	      4.73319187	      0.00000000	      0.00000000	      0.00000000	      0.00000000
      0.27635168	   1532.69860980	   2526.14250765	    111.80600417	      0.00000000	    155.93421309	    460.61898844	      0.00000000	     -0.00000000	     -0.00000000	     88.04192751	   -155.93421309	   -460.61898844	     -0.00000000	      0.00000000	     -0.00000000	      4.84306779	      0.00000000	      0.00000000	      0.00000000	      0.00000000
      0.27687798	   1583.20222103	   2533.54327615	    111.71880811	      0.00000000	    156.10192404	    468.56474126	     -0.00000000	      0.00000000	      0.00000000	     89.22396347	   -156.10192404	   -468.56474126	      0.00000000	      0.00000000	     -0.00000000	      4.95333356	      0.00000000	      0.00000000	      0.00000000	      0.00000000
      0.27740427	   1633.76190334	   2540.80402751	    111.63096570	      0.00000000	    156.24857152	    476.49082907	     -0.00000000	      0.00000000	      0.00000000	     90.40328917	   -156.24857152	   -476.49082907	      0.00000000	      0.00000000	     -0.00000000	      5.06395379	      0.00000000	      0.00000000	      0.00000000	      0.00000000
      0.27793057	   1684.48861676	   2547.92443406	    111.54253955	      0.00000000	    156.38388872	    484.40329138	     -0.00000000	     -0.00000000	      0.00000000	     91.58230418	   -156.38388872	   -484.40329138	      0.00000000	      0.00000000	     -0.00000000	      5.17496492	      0.00000000	      0.00000000	      0.00000000	      0.00000000
      0.27845686	   1735.48314429	   2554.90430319	    111.45356482	      0.00000000	    156.51568308	    492.31022756	      0.00000000	     -0.00000000	     -0.00000000	     92.76337180	   -156.51568308	   -492.31022756	     -0.00000000	      0.00000000	     -0.00000000	      5.28643420	      0.00000000	      0.00000000	      0.00000000	      0.00000000
      0.27898316	   1786.83503916	   2561.74358265	    111.36405077	      0.00000000	    156.64942594	    500.22048050	      0.00000000	     -0.00000000	     -0.00000000	     93.94857674	   -156.64942594	   -500.22048050	     -0.00000000	      0.00000000	     -0.00000000	      5.39844582	      0.00000000	      0.00000000	      0.00000000	      0.00000000
      0.27950945	   1838.61716995	   2568.44236545	    111.27398484	      0.00000000	    156.78839669	    508.14286952	     -0.00000000	      0.00000000	      0.00000000	     95.13964697	   -156.78839669	   -508.14286952	      0.00000000	      0.00000000	     -0.00000000	      5.51109159	      0.00000000	      0.00000000	      0.00000000	      0.00000000
      0.28003575	   1890.87746425	   2575.00089418	    111.18333797	      0.00000000	    156.93366874	    516.08516240	     -0.00000000	      0.00000000	      0.00000000	     96.33781273	   -156.93366874	   -516.08516240	      0.00000000	      0.00000000	      0.00000000	      5.62445875	      0.00000000	      0.00000000	      0.00000000	      0.00000000
      0.28050233	   1937.62095550	   2580.69830261	    111.10246073	      0.00000000	    157.06888286	    523.14943588	      0.00000000	     -0.00000000	     -0.00000000	     97.40704002	   -157.06888286	   -523.14943588	     -0.00000000	      0.00000000	     -0.00000000	      5.72563925	      0.00000000	      0.00000000	      0.00000000	      0.00000000
      0.28096891	   1984.73874224	   2586.28616629	    111.02106586	      0.00000000	    157.20430170	    530.23392906	      0.00000000	     -0.00000000	     -0.00000000	     98.48169791	   -157.20430170	   -530.23392906	     -0.00000000	      0.00000000	     -0.00000000	      5.82745491	      0.00000000	      0.00000000	      0.00000000	      0.00000000
      0.28143549	   2032.19490785	   2591.76496514	    110.93912600	      0.00000000	    157.33808923	    537.33943999	     -0.00000000	      0.00000000	      0.00000000	     99.56160070	   -157.33808923	   -537.33943999	      0.00000000	      0.00000000	     -0.00000000	      5.92992074	      0.00000000	      0.00000000	      0.00000000	      0.00000000
      0.28190207	   2079.93559192	   2597.13527819	    110.85661911	      0.00000000	    157.46651886	    544.46322823	     -0.00000000	      0.00000000	      0.00000000	    100.64577041	   -157.46651886	   -544.46322823	      0.00000000	      0.00000000	      0.00000000	      6.03301517	      0.00000000	      0.00000000	      0.00000000	      0.00000000
      0.28236865	   2127.89540420	   2602.39778459	    110.77353126	      0.00000000	    157.58557404	    551.60037891	     -0.00000000	      0.00000000	      0.00000000	    101.73288224	   -157.58557404	   -551.60037891	      0.00000000	      0.00000000	      0.00000000	      6.13669110	      0.00000000	      0.00000000	      0.00000000	      0.00000000
      0.28283523	   2176.00466421	   2607.55326265	    110.68985827	      0.00000000	    157.69158623	    558.74447778	     -0.00000000	      0.00000000	      0.00000000	    102.82145905	   -157.69158623	   -558.74447778	      0.00000000	      0.00000000	      0.00000000	      6.24088168	      0.00000000	      0.00000000	      0.00000000	      0.00000000
      0.28330181	   2224.19601178	   2612.60258765	    110.60560617	      0.00000000	    157.78164957	    565.88827866	     -0.00000000	      0.00000000	      0.00000000	    103.91002888	   -157.78164957	   -565.88827866	      0.00000000	      0.00000000	      0.00000000	      6.34550693	      0.00000000	      0.00000000	      0.00000000	      0.00000000
      0.28376839	   2272.40938968	   2617.54672863	    110.52079041	      0.00000000	    157.85385693	    573.02434028	     -0.00000000	      0.00000000	      0.00000000	    104.99724976	   -157.85385693	   -573.02434028	      0.00000000	      0.00000000	      0.00000000	      6.45048062	      0.00000000	      0.00000000	      0.00000000	      0.00000000
      0.28423497	   2320.59501680	   2622.38674432	    110.43543431	      0.00000000	    157.90735837	    580.14555516	     -0.00000000	      0.00000000	      0.00000000	    106.08199154	   -157.90735837	   -580.14555516	      0.00000000	      0.00000000	      0.00000000	      6.55571646	      0.00000000	      0.00000000	      0.00000000	      0.00000000
      0.28470155	   2368.71448834	   2627.12377856	    110.34956678	      0.00000000	    157.94227256	    587.24552841	     -0.00000000	      0.00000000	      0.00000000	    107.16337372	   -157.94227256	   -587.24552841	      0.00000000	      0.00000000	      0.00000000	      6.66113304	      0.00000000	      0.00000000	      0.00000000	      0.00000000
      0.28516813	   2416.74043861	   2631.75905541	    110.26322002	      0.00000000	    157.95950200	    594.31880278	     -0.00000000	      0.00000000	      0.00000000	    108.24076697	   -157.95950200	   -594.31880278	      0.00000000	      0.00000000	      0.00000000	      6.76665726	      0.00000000	      0.00000000	      0.00000000	      0.00000000
      0.28563471	   2464.65528870	   2636.29387395	    110.17642721	      0.00000000	    157.96050512	    601.36095145	     -0.00000000	      0.00000000	      0.00000000	    109.31376984	   -157.96050512	   -601.36095145	      0.00000000	      0.00000000	      0.00000000	      6.87222630	      0.00000000	      0.00000000	      0.00000000	      0.00000000
      0.28610129	   2512.44954723	   2640.72960317	    110.08922057	      0.00000000	    157.94706899	    608.36857124	     -0.00000000	      0.00000000	      0.00000000	    110.38217190	   -157.94706899	   -608.36857124	      0.00000000	      0.00000000	     -0.00000000	      6.97778839	      0.00000000	      0.00000000	      0.00000000	      0.00000000
      0.28656787	   2560.12001295	   2645.06767672	    110.00162986	      0.00000000	    157.92111090	    615.33920944	     -0.00000000	      0.00000000	      0.00000000	    111.44591259	   -157.92111090	   -615.33920944	      0.00000000	      0.00000000	      0.00000000	      7.08330271	      0.00000000	      0.00000000	      0.00000000	      0.00000000
      0.28703445	   2607.66810102	   2649.30958770	    109.91368136	      0.00000000	    157.88452328	    622.27125280	     -0.00000000	      0.00000000	      0.00000000	    112.50504170	   -157.88452328	   -622.27125280	      0.00000000	      0.00000000	     -0.00000000	      7.18873856	      0.00000000	      0.00000000	      0.00000000	      0.00000000
      0.28750103	   2655.09840802	   2653.45688351	    109.82539724	      0.00000000	    157.83906479	    629.16380013	     -0.00000000	      0.00000000	      0.00000000	    113.55968505	   -157.83906479	   -629.16380013	      0.00000000	      0.00000000	      0.00000000	      7.29407435	      0.00000000	      0.00000000	      0.00000000	      0.00000000
      0.28796761	   2702.41755544	   2657.51116064	    109.73679545	      0.00000000	    157.78629374	    636.01653360	     -0.00000000	      0.00000000	      0.00000000	    114.61001659	   -157.78629374	   -636.01653360	      0.00000000	      0.00000000	      0.00000000	      7.39929623	      0.00000000	      0.00000000	      0.00000000	      0.00000000
      0.28843420	   2749.63330298	   2661.47405955	    109.64788968	      0.00000000	    157.72753601	    642.82959775	     -0.00000000	      0.00000000	      0.00000000	    115.65623707	   -157.72753601	   -642.82959775	      0.00000000	      0.00000000	      0.00000000	      7.50439683	      0.00000000	      0.00000000	      0.00000000	      0.00000000
      0.28890078	   2796.75390122	   2665.34725954	    109.55868979	      0.00000000	    157.66387903	    649.60349154	     -0.00000000	      0.00000000	      0.00000000	    116.69855856	   -157.66387903	   -649.60349154	      0.00000000	      0.00000000	      0.00000000	      7.60937397	      0.00000000	      0.00000000	      0.00000000	      0.00000000
      0.28936736	   2843.78763985	   2669.13247369	    109.46920214	      0.00000000	    157.59618339	    656.33897549	     -0.00000000	      0.00000000	      0.00000000	    117.73719377	   -157.59618339	   -656.33897549	      0.00000000	      0.00000000	      0.00000000	      7.71422956	      0.00000000	      0.00000000	      0.00000000	      0.00000000
      0.28983394	   2890.74254966	   2672.83144386	    109.37943013	      0.00000000	    157.52510535	    663.03699426	      0.00000000	     -0.00000000	     -0.00000000	    118.77234912	   -157.52510535	   -663.03699426	     -0.00000000	      0.00000000	     -0.00000000	      7.81896853	      0.00000000	      0.00000000	      0.00000000	      0.00000000
      0.29030052	   2937.62622043	   2676.44593575	    109.28937470	      0.00000000	    157.45112484	    669.69861374	      0.00000000	     -0.00000000	     -0.00000000	    119.80422063	   -157.45112484	   -669.69861374	     -0.00000000	      0.00000000	     -0.00000000	      7.92359805	      0.00000000	      0.00000000	      0.00000000	      0.00000000
      0.29076710	   2984.44570253	   2679.97773408	    109.19903484	      0.00000000	    157.37457498	    676.32497127	      0.00000000	     -0.00000000	     -0.00000000	    120.83299187	   -157.37457498	   -676.32497127	     -0.00000000	      0.00000000	     -0.00000000	      8.02812680	      0.00000000	      0.00000000	      0.00000000	      0.00000000
      0.29123368	   3031.20746728	   2683.42863791	    109.10840803	      0.00000000	    157.29567088	    682.91723724	      0.00000000	     -0.00000000	     -0.00000000	    121.85883317	   -157.29567088	   -682.91723724	     -0.00000000	      0.00000000	     -0.00000000	      8.13256439	      0.00000000	      0.00000000	      0.00000000	      0.00000000
      0.29170026	   3077.91740659	   2686.80045608	    109.01749064	      0.00000000	    157.21453567	    689.47658619	      0.00000000	     -0.00000000	     -0.00000000	    122.88190185	   -157.21453567	   -689.47658619	     -0.00000000	      0.00000000	     -0.00000000	      8.23692093	      0.00000000	      0.00000000	      0.00000000	      0.00000000
      0.29216684	   3124.58085760	   2690.09500286	    108.92627828	      0.00000000	    157.13122350	    696.00417594	      0.00000000	     -0.00000000	     -0.00000000	    123.90234286	   -157.13122350	   -696.00417594	     -0.00000000	      0.00000000	     -0.00000000	      8.34120671	      0.00000000	      0.00000000	      0.00000000	      0.00000000
      0.29263342	   3171.20264237	   2693.31409370	    108.83476605	      0.00000000	    157.04573872	    702.50113305	      0.00000000	     -0.00000000	     -0.00000000	    124.92028985	   -157.04573872	   -702.50113305	     -0.00000000	      0.00000000	     -0.00000000	      8.44543192	      0.00000000	      0.00000000	      0.00000000	      0.00000000
      0.29310000	   3217.78711519	   2696.45954135	    108.74294881	      0.00000000	    156.95805175	    708.96854339	      0.00000000	     -0.00000000	     -0.00000000	    125.93586626	   -156.95805175	   -708.96854339	     -0.00000000	      0.00000000	     -0.00000000	      8.54960650	      0.00000000	      0.00000000	      0.00000000	      0.00000000
      0.29356658	   3264.33821291	   2699.53315196	    108.65082131	      0.00000000	    156.86811157	    715.40744656	      0.00000000	     -0.00000000	     -0.00000000	    126.94918649	   -156.86811157	   -715.40744656	     -0.00000000	      0.00000000	     -0.00000000	      8.65373999	      0.00000000	      0.00000000	      0.00000000	      0.00000000
      0.29403316	   3310.85950523	   2702.53672166	    108.55837837	      0.00000000	    156.77585547	    721.81883341	      0.00000000	     -0.00000000	     -0.00000000	    127.96035706	   -156.77585547	   -721.81883341	     -0.00000000	      0.00000000	     -0.00000000	      8.75784151	      0.00000000	      0.00000000	      0.00000000	      0.00000000
      0.29449974	   3357.35424281	   2705.47203315	    108.46561490	      0.00000000	    156.68121632	    728.20364567	      0.00000000	     -0.00000000	     -0.00000000	    128.96947764	   -156.68121632	   -728.20364567	     -0.00000000	      0.00000000	     -0.00000000	      8.86191967	      0.00000000	      0.00000000	      0.00000000	      0.00000000
      0.29496632	   3403.82540246	   2708.34085267	    108.37252605	      0.00000000	    156.58412781	    734.56277728	      0.00000000	     -0.00000000	     -0.00000000	    129.97664200	   -156.58412781	   -734.56277728	     -0.00000000	      0.00000000	     -0.00000000	      8.96598259	      0.00000000	      0.00000000	      0.00000000	      0.00000000
      0.29543290	   3450.27572856	   2711.14492717	    108.27910719	      0.00000000	    156.48452817	    740.89707673	      0.00000000	     -0.00000000	     -0.00000000	    130.98193888	   -156.48452817	   -740.89707673	     -0.00000000	      0.00000000	     -0.00000000	      9.07003790	      0.00000000	      0.00000000	      0.00000000	      0.00000000
      0.29589948	   3496.70777082	   2713.88598170	    108.18535395	      0.00000000	    156.38236253	    747.20735019	      0.00000000	     -0.00000000	     -0.00000000	    131.98545275	   -156.38236253	   -747.20735019	     -0.00000000	      0.00000000	     -0.00000000	      9.17409280	      0.00000000	      0.00000000	      0.00000000	      0.00000000
      0.29636606	   3543.12391831	   2716.56571704	    108.09126223	      0.00000000	    156.27758429	    753.49436500	      0.00000000	     -0.00000000	     -0.00000000	    132.98726451	   -156.27758429	   -753.49436500	     -0.00000000	      0.00000000	     -0.00000000	      9.27815403	      0.00000000	      0.00000000	      0.00000000	      0.00000000
      0.29683264	   3589.52642996	   2719.18580760	    107.99682820	      0.00000000	    156.17015583	    759.75885349	      0.00000000	     -0.00000000	     -0.00000000	    133.98745205	   -156.17015583	   -759.75885349	     -0.00000000	      0.00000000	     -0.00000000	      9.38222796	      0.00000000	      0.00000000	      0.00000000	      0.00000000
      0.29729922	   3635.91746188	   2721.74789951	    107.90204826	      0.00000000	    156.06004863	    766.00151672	      0.00000000	     -0.00000000	     -0.00000000	    134.98609080	   -156.06004863	   -766.00151672	     -0.00000000	      0.00000000	     -0.00000000	      9.48632061	      0.00000000	      0.00000000	      0.00000000	      0.00000000
      0.29776580	   3682.29909166	   2724.25360896	    107.80691909	      0.00000000	    155.94724301	    772.22302823	      0.00000000	     -0.00000000	     -0.00000000	    135.98325418	   -155.94724301	   -772.22302823	     -0.00000000	      0.00000000	     -0.00000000	      9.59043772	      0.00000000	      0.00000000	      0.00000000	      0.00000000
      0.29823238	   3728.67334005	   2726.70452069	    107.71143754	      0.00000000	    155.83172760	    778.42403766	      0.00000000	     -0.00000000	     -0.00000000	    136.97901398	   -155.83172760	   -778.42403766	     -0.00000000	      0.00000000	     -0.00000000	      9.69458475	      0.00000000	      0.00000000	      0.00000000	      0.00000000
      0.29869896	   3775.04219011	   2729.10218680	    107.61560070	      0.00000000	    155.71349872	    784.60517413	      0.00000000	     -0.00000000	     -0.00000000	    137.97344079	   -155.71349872	   -784.60517413	     -0.00000000	      0.00000000	     -0.00000000	      9.79876698	      0.00000000	      0.00000000	      0.00000000	      0.00000000
      0.29916554	   3821.40760412	   2731.44812565	    107.51940580	      0.00000000	    155.59255959	    790.76704941	      0.00000000	     -0.00000000	     -0.00000000	    138.96660423	   -155.59255959	   -790.76704941	     -0.00000000	      0.00000000	     -0.00000000	      9.90298948	      0.00000000	      0.00000000	      0.00000000	      0.00000000
      0.29963212	   3867.77153836	   2733.74382096	    107.42285025	      0.00000000	    155.46891950	    796.91026083	      0.00000000	     -0.00000000	     -0.00000000	    139.95857326	   -155.46891950	   -796.91026083	     -0.00000000	      0.00000000	     -0.00000000	     10.00725722	      0.00000000	      0.00000000	      0.00000000	      0.00000000
      0.30009870	   3914.13595578	   2735.99072115	    107.32593159	      0.00000000	    155.34259299	    803.03539393	      0.00000000	     -0.00000000	     -0.00000000	    140.94941641	   -155.34259299	   -803.03539393	     -0.00000000	      0.00000000	     -0.00000000	     10.11157506	      0.00000000	      0.00000000	      0.00000000	      0.00000000
      0.30056528	   3960.50283669	   2738.19023876	    107.22864746	      0.00000000	    155.21359906	    809.14302476	      0.00000000	     -0.00000000	     -0.00000000	    141.93920198	   -155.21359906	   -809.14302476	     -0.00000000	      0.00000000	     -0.00000000	     10.21594778	      0.00000000	      0.00000000	      0.00000000	      0.00000000
      0.30103186	   4006.87418728	   2740.34375007	    107.13099561	      0.00000000	    155.08196034	    815.23372198	      0.00000000	     -0.00000000	     -0.00000000	    142.92799819	   -155.08196034	   -815.23372198	     -0.00000000	      0.00000000	     -0.00000000	     10.32038014	      0.00000000	      0.00000000	      0.00000000	      0.00000000
      0.30149844	   4053.25204579	   2742.45259487	    107.03297388	      0.00000000	    154.94770230	    821.30804854	      0.00000000	     -0.00000000	     -0.00000000	    143.91587332	   -154.94770230	   -821.30804854	     -0.00000000	      0.00000000	     -0.00000000	     10.42487687	      0.00000000	      0.00000000	      0.00000000	      0.00000000
      0.30196502	   4099.63848636	   2744.51807630	    106.93458015	      0.00000000	    154.81085251	    827.36656305	      0.00000000	     -0.00000000	     -0.00000000	    144.90289576	   -154.81085251	   -827.36656305	     -0.00000000	      0.00000000	     -0.00000000	     10.52944271	      0.00000000	      0.00000000	      0.00000000	      0.00000000
      0.30243160	   4146.03561987	   2746.54146087	    106.83581237	      0.00000000	    154.67143989	    833.40982078	     -0.00000000	     -0.00000000	      0.00000000	    145.88913403	   -154.67143989	   -833.40982078	      0.00000000	      0.00000000	     -0.00000000	     10.63408242	      0.00000000	      0.00000000	      0.00000000	      0.00000000
      0.30289818	   4192.44559163	   2748.52397858	    106.73666851	      0.00000000	    154.52949396	    839.43837427	      0.00000000	     -0.00000000	     -0.00000000	    146.87465677	   -154.52949396	   -839.43837427	     -0.00000000	      0.00000000	     -0.00000000	     10.73880079	      0.00000000	      0.00000000	      0.00000000	      0.00000000
      0.30336477	   4238.87057535	   2750.46682310	    106.63714659	      0.00000000	    154.38504406	    845.45277335	     -0.00000000	      0.00000000	      0.00000000	    147.85953260	   -154.38504406	   -845.45277335	      0.00000000	      0.00000000	     -0.00000000	     10.84360261	      0.00000000	      0.00000000	      0.00000000	      0.00000000
      0.30383135	   4285.31276273	   2752.37115208	    106.53724463	      0.00000000	    154.23811859	    851.45356481	      0.00000000	     -0.00000000	     -0.00000000	    148.84382998	   -154.23811859	   -851.45356481	     -0.00000000	      0.00000000	     -0.00000000	     10.94849275	      0.00000000	      0.00000000	      0.00000000	      0.00000000
      0.30429793	   4331.77435061	   2754.23808752	    106.43696069	      0.00000000	    154.08874426	    857.44129136	      0.00000000	     -0.00000000	     -0.00000000	    149.82761688	   -154.08874426	   -857.44129136	     -0.00000000	      0.00000000	     -0.00000000	     11.05347604	      0.00000000	      0.00000000	      0.00000000	      0.00000000
      0.30476451	   4378.25753598	   2756.06871623	    106.33629281	      0.00000000	    153.93694585	    863.41649092	      0.00000000	     -0.00000000	     -0.00000000	    150.81096071	   -153.93694585	   -863.41649092	     -0.00000000	      0.00000000	     -0.00000000	     11.15855736	      0.00000000	      0.00000000	      0.00000000	      0.00000000
      0.30523109	   4424.76449738	   2757.86409034	    106.23523906	      0.00000000	    153.78274567	    869.37969535	      0.00000000	     -0.00000000	     -0.00000000	    151.79392800	   -153.78274567	   -869.37969535	     -0.00000000	      0.00000000	     -0.00000000	     11.26374153	      0.00000000	      0.00000000	      0.00000000	      0.00000000
      0.30569767	   4471.29735890	   2759.62522784	    106.13379752	      0.00000000	    153.62616242	    875.33142765	      0.00000000	     -0.00000000	     -0.00000000	    152.77658378	   -153.62616242	   -875.33142765	     -0.00000000	      0.00000000	     -0.00000000	     11.36903338	      0.00000000	      0.00000000	      0.00000000	      0.00000000
      0.30616425	   4517.85814638	   2761.35311324	    106.03196626	      0.00000000	    153.46720974	    881.27219774	      0.00000000	     -0.00000000	     -0.00000000	    153.75899081	   -153.46720974	   -881.27219774	     -0.00000000	      0.00000000	     -0.00000000	     11.47443758	      0.00000000	      0.00000000	      0.00000000	      0.00000000
      0.30628177	   4529.59098394	   2761.78322186	    106.00639818	      0.00000000	    153.42859327	    882.76856252	      0.00000000	     -0.00000000	     -0.00000000	    154.00692718	   -153.42859327	   -882.76856252	     -0.00000000	      0.00000000	     -0.00000000	     11.50102193	      0.00000000	      0.00000000	      0.00000000	      0.00000000
      0.30639930	   4541.32573957	   2762.21129573	    105.98693943	      0.00000000	    153.38896070	    884.26351426	      0.00000000	     -0.00000000	     -0.00000000	    154.25460965	   -153.38896070	   -884.26351426	     -0.00000000	      0.00000000	     -0.00000000	     11.52760644	      0.00000000	      0.00000000	      0.00000000	      0.00000000
      0.30685672	   4587.01626033	   2763.85826723	    106.14534279	      0.00000000	    153.22548622	    890.07189156	      0.00000000	     -0.00000000	     -0.00000000	    155.21675296	   -153.22548622	   -890.07189156	     -0.00000000	      0.00000000	     -0.00000000	     11.63112014	      0.00000000	      0.00000000	      0.00000000	      0.00000000
      0.30731413	   4632.73767814	   2765.47549652	    106.96658054	      0.00000000	    153.05320838	    895.88254086	      0.00000000	     -0.00000000	     -0.00000000	    156.17954674	   -153.05320838	   -895.88254086	     -0.00000000	      0.00000000	     -0.00000000	     11.73493432	      0.00000000	      0.00000000	      0.00000000	      0.00000000
      0.30777155	   4678.49105331	   2767.06380507	    108.67828755	      0.00000000	    152.85828553	    901.70389917	     -0.00000000	      0.00000000	      0.00000000	    157.14216514	   -152.85828553	   -901.70389917	      0.00000000	      0.00000000	      0.00000000	     11.83921117	      0.00000000	      0.00000000	      0.00000000	      0.00000000
      0.30822897	   4724.27703343	   2768.62398724	    111.38020260	      0.00000000	    152.63011569	    907.54658646	     -0.00000000	      0.00000000	      0.00000000	    158.10461061	   -152.63011569	   -907.54658646	      0.00000000	      0.00000000	      0.00000000	     11.94413259	      0.00000000	      0.00000000	      0.00000000	      0.00000000
      0.30868638	   4770.09578503	   2770.15680931	    115.09542635	      0.00000000	    152.35980666	    913.41902084	     -0.00000000	      0.00000000	      0.00000000	    159.06682921	   -152.35980666	   -913.41902084	      0.00000000	      0.00000000	      0.00000000	     12.04984535	      0.00000000	      0.00000000	      0.00000000	      0.00000000
      0.30914380	   4815.94693378	   2771.66301004	    119.80187709	      0.00000000	    152.04089792	    919.32715618	     -0.00000000	      0.00000000	      0.00000000	    160.02877562	   -152.04089792	   -919.32715618	      0.00000000	      0.00000000	      0.00000000	     12.15645467	      0.00000000	      0.00000000	      0.00000000	      0.00000000
      0.30960121	   4861.82950294	   2773.14330114	    125.45165180	      0.00000000	    151.66929842	    925.27455865	     -0.00000000	      0.00000000	      0.00000000	    160.99041070	   -151.66929842	   -925.27455865	      0.00000000	      0.00000000	      0.00000000	     12.26402511	      0.00000000	      0.00000000	      0.00000000	      0.00000000
      0.31005863	   4907.74185325	   2774.59836794	    131.98309575	      0.00000000	    151.24298077	    931.26272546	     -0.00000000	      0.00000000	      0.00000000	    161.95169899	   -151.24298077	   -931.26272546	      0.00000000	      0.00000000	      0.00000000	     12.37258571	      0.00000000	      0.00000000	      0.00000000	      0.00000000
      0.31051605	   4953.68162943	   2776.02887010	    139.32844130	      0.00000000	    150.76158641	    937.29147581	     -0.00000000	      0.00000000	      0.00000000	    162.91260463	   -150.76158641	   -937.29147581	      0.00000000	      0.00000000	      0.00000000	     12.48213653	      0.00000000	      0.00000000	      0.00000000	      0.00000000
      0.31097346	   4999.64571951	   2777.43544238	    147.41867811	      0.00000000	    150.22602913	    943.35933685	     -0.00000000	      0.00000000	      0.00000000	    163.87308714	   -150.22602913	   -943.35933685	      0.00000000	      0.00000000	      0.00000000	     12.59265515	      0.00000000	      0.00000000	      0.00000000	      0.00000000
      0.31143088	   5045.63023394	   2778.81869550	    156.18662362	      0.00000000	    149.63813738	    949.46388894	     -0.00000000	      0.00000000	      0.00000000	    164.83309772	   -149.63813738	   -949.46388894	      0.00000000	      0.00000000	      0.00000000	     12.70410254	      0.00000000	      0.00000000	      0.00000000	      0.00000000
      0.31188829	   5091.63051080	   2780.17921698	    165.56878211	      0.00000000	    149.00035195	    955.60205714	     -0.00000000	      0.00000000	      0.00000000	    165.79257654	   -149.00035195	   -955.60205714	      0.00000000	      0.00000000	      0.00000000	     12.81642812	      0.00000000	      0.00000000	      0.00000000	      0.00000000
      0.31234571	   5137.64115223	   2781.51757205	    175.50637300	      0.00000000	    148.31548227	    961.77034787	     -0.00000000	      0.00000000	      0.00000000	    166.75145112	   -148.31548227	   -961.77034787	      0.00000000	      0.00000000	      0.00000000	     12.92957377	      0.00000000	      0.00000000	      0.00000000	      0.00000000
      0.31280313	   5183.65609514	   2782.83430450	    185.94579261	      0.00000000	    147.58651822	    967.96503533	     -0.00000000	      0.00000000	      0.00000000	    167.70963582	   -147.58651822	   -967.96503533	      0.00000000	      0.00000000	      0.00000000	     13.04347712	      0.00000000	      0.00000000	      0.00000000	      0.00000000
      0.31326054	   5229.66871686	   2784.12993753	    196.83869808	      0.00000000	    146.81649087	    974.18230489	     -0.00000000	      0.00000000	      0.00000000	    168.66703260	   -146.81649087	   -974.18230489	      0.00000000	      0.00000000	      0.00000000	     13.15807401	      0.00000000	      0.00000000	      0.00000000	      0.00000000
      0.31371796	   5275.67197271	   2785.40497463	    208.14185034	      0.00000000	    146.00837397	    980.41836141	     -0.00000000	      0.00000000	      0.00000000	    169.62353274	   -146.00837397	   -980.41836141	      0.00000000	      0.00000000	      0.00000000	     13.27330034	      0.00000000	      0.00000000	      0.00000000	      0.00000000
      0.31417537	   5321.65855999	   2786.65990031	    219.81681265	      0.00000000	    145.16501851	    986.66950988	     -0.00000000	      0.00000000	      0.00000000	    170.57901950	   -145.16501851	   -986.66950988	      0.00000000	      0.00000000	      0.00000000	     13.38909347	      0.00000000	      0.00000000	      0.00000000	      0.00000000
      0.31463279	   5367.62109960	   2787.89518093	    231.82956956	      0.00000000	    144.28911241	    992.93221467	     -0.00000000	      0.00000000	      0.00000000	    171.53337138	   -144.28911241	   -992.93221467	      0.00000000	      0.00000000	     -0.00000000	     13.50539319	      0.00000000	      0.00000000	      0.00000000	      0.00000000
      0.31509021	   5413.55232463	   2789.11126538	    244.15010787	      0.00000000	    143.38315926	    999.20314250	      0.00000000	     -0.00000000	     -0.00000000	    172.48646583	   -143.38315926	   -999.20314250	     -0.00000000	      0.00000000	     -0.00000000	     13.62214249	      0.00000000	      0.00000000	      0.00000000	      0.00000000
      0.31554762	   5459.44526462	   2790.30858574	    256.75198300	      0.00000000	    142.44947030	   1005.47919257	      0.00000000	     -0.00000000	     -0.00000000	    173.43818304	   -142.44947030	  -1005.47919257	     -0.00000000	      0.00000000	     -0.00000000	     13.73928797	      0.00000000	      0.00000000	      0.00000000	      0.00000000
      0.31600504	   5505.29341418	   2791.48755795	    269.61188311	      0.00000000	    141.49016584	   1011.75751663	      0.00000000	     -0.00000000	     -0.00000000	    174.38840959	   -141.49016584	  -1011.75751663	     -0.00000000	      0.00000000	     -0.00000000	     13.85678021	      0.00000000	      0.00000000	      0.00000000	      0.00000000
      0.31646245	   5551.09087656	   2792.64858242	    282.70919342	      0.00000000	    140.50718283	   1018.03553022	      0.00000000	     -0.00000000	     -0.00000000	    175.33704170	   -140.50718283	  -1018.03553022	     -0.00000000	      0.00000000	     -0.00000000	     13.97457393	      0.00000000	      0.00000000	      0.00000000	      0.00000000
      0.31691987	   5596.83247523	   2793.79204451	    296.02556068	      0.00000000	    139.50228660	   1024.31091626	      0.00000000	     -0.00000000	     -0.00000000	    176.28398789	   -139.50228660	  -1024.31091626	     -0.00000000	      0.00000000	     -0.00000000	     14.09262799	      0.00000000	      0.00000000	      0.00000000	      0.00000000
      0.31737729	   5642.51382940	   2794.91831512	    309.54445736	      0.00000000	    138.47708542	   1030.58162142	      0.00000000	     -0.00000000	     -0.00000000	    177.22917097	   -138.47708542	  -1030.58162142	     -0.00000000	      0.00000000	     -0.00000000	     14.21090540	      0.00000000	      0.00000000	      0.00000000	      0.00000000
      0.31783470	   5688.13139280	   2796.02775118	    323.25074537	      0.00000000	    137.43304723	   1036.84584575	      0.00000000	     -0.00000000	     -0.00000000	    178.17252931	   -137.43304723	  -1036.84584575	     -0.00000000	      0.00000000	     -0.00000000	     14.32937308	      0.00000000	      0.00000000	      0.00000000	      0.00000000
      0.31829212	   5733.68245787	   2797.12069606	    337.13024789	      0.00000000	    136.37151787	   1043.10202639	      0.00000000	     -0.00000000	     -0.00000000	    179.11401733	   -136.37151787	  -1043.10202639	     -0.00000000	      0.00000000	     -0.00000000	     14.44800163	      0.00000000	      0.00000000	      0.00000000	      0.00000000
      0.31874953	   5779.16512944	   2798.19748008	    351.16934425	      0.00000000	    135.29374063	   1049.34881597	      0.00000000	     -0.00000000	     -0.00000000	    180.05360537	   -135.29374063	  -1049.34881597	     -0.00000000	      0.00000000	     -0.00000000	     14.56676496	      0.00000000	      0.00000000	      0.00000000	      0.00000000
      0.31920695	   5824.57827377	   2799.25842087	    365.35461274	      0.00000000	    134.20087615	   1055.58505740	      0.00000000	     -0.00000000	     -0.00000000	    180.99127902	   -134.20087615	  -1055.58505740	     -0.00000000	      0.00000000	     -0.00000000	     14.68563989	      0.00000000	      0.00000000	      0.00000000	      0.00000000
      0.31975717	   5879.11287684	   2800.51406114	    382.59258534	      0.00000000	    132.86283874	   1063.06656269	      0.00000000	     -0.00000000	     -0.00000000	    182.11522785	   -132.86283874	  -1063.06656269	     -0.00000000	      0.00000000	     -0.00000000	     14.82870418	      0.00000000	      0.00000000	      0.00000000	      0.00000000
      0.32030740	   5933.54667777	   2801.74773047	    399.99854226	      0.00000000	    131.51652632	   1070.53938933	      0.00000000	     -0.00000000	     -0.00000000	    183.23935356	   -131.51652632	  -1070.53938933	     -0.00000000	      0.00000000	     -0.00000000	     14.97196663	      0.00000000	      0.00000000	      0.00000000	      0.00000000
      0.32080446	   5982.63606815	   2802.84372327	    415.84695201	      0.00000000	    130.27957769	   1077.26766397	      0.00000000	     -0.00000000	     -0.00000000	    184.25072732	   -130.27957769	  -1077.26766397	     -0.00000000	      0.00000000	     -0.00000000	     15.10138795	      0.00000000	      0.00000000	      0.00000000	      0.00000000
      0.32130153	   6031.64601337	   2803.92252096	    431.79435048	      0.00000000	    129.03294035	   1083.98176448	      0.00000000	     -0.00000000	     -0.00000000	    185.26070447	   -129.03294035	  -1083.98176448	     -0.00000000	      0.00000000	     -0.00000000	     15.23087312	      0.00000000	      0.00000000	      0.00000000	      0.00000000
      0.32191269	   6091.79981669	   2805.22585205	    451.51187338	      0.00000000	    127.47586262	   1092.20445800	      0.00000000	     -0.00000000	     -0.00000000	    186.49696918	   -127.47586262	  -1092.20445800	     -0.00000000	      0.00000000	     -0.00000000	     15.39001425	      0.00000000	      0.00000000	      0.00000000	      0.00000000
      0.32252385	   6151.84127810	   2806.50426604	    471.32139358	      0.00000000	    125.93013014	   1100.42432294	      0.00000000	     -0.00000000	     -0.00000000	    187.73767184	   -125.93013014	  -1100.42432294	     -0.00000000	      0.00000000	     -0.00000000	     15.54941279	      0.00000000	      0.00000000	      0.00000000	      0.00000000
      0.32294978	   6193.62092935	   2807.38075163	    485.16658311	      0.00000000	    124.82265844	   1106.11468807	      0.00000000	     -0.00000000	     -0.00000000	    188.59400844	   -124.82265844	  -1106.11468807	     -0.00000000	      0.00000000	     -0.00000000	     15.66025834	      0.00000000	      0.00000000	      0.00000000	      0.00000000
      0.32337570	   6235.35207830	   2808.24557777	    499.03525068	      0.00000000	    123.72189021	   1111.80264239	      0.00000000	     -0.00000000	     -0.00000000	    189.45248364	   -123.72189021	  -1111.80264239	     -0.00000000	      0.00000000	     -0.00000000	     15.77120437	      0.00000000	      0.00000000	      0.00000000	      0.00000000
      0.32390701	   6287.34954526	   2809.30828488	    516.35818607	      0.00000000	    122.33578173	   1118.87249281	      0.00000000	     -0.00000000	     -0.00000000	    190.51973092	   -122.33578173	  -1118.87249281	     -0.00000000	      0.00000000	     -0.00000000	     15.90950261	      0.00000000	      0.00000000	      0.00000000	      0.00000000
      0.32443832	   6339.29080579	   2810.35342308	    533.69695418	      0.00000000	    120.95218507	   1125.92977232	      0.00000000	     -0.00000000	     -0.00000000	    191.58776449	   -120.95218507	  -1125.92977232	     -0.00000000	      0.00000000	     -0.00000000	     16.04785199	      0.00000000	      0.00000000	      0.00000000	      0.00000000
      0.32491296	   6385.65080570	   2811.27247333	    549.19351741	      0.00000000	    119.70607097	   1132.21191844	      0.00000000	     -0.00000000	     -0.00000000	    192.53896037	   -119.70607097	  -1132.21191844	     -0.00000000	      0.00000000	     -0.00000000	     16.17135992	      0.00000000	      0.00000000	      0.00000000	      0.00000000
      0.32549563	   6442.51457639	   2812.38213962	    568.22015599	      0.00000000	    118.17021802	   1139.90145644	      0.00000000	     -0.00000000	     -0.00000000	    193.70483907	   -118.17021802	  -1139.90145644	     -0.00000000	      0.00000000	     -0.00000000	     16.32293207	      0.00000000	      0.00000000	      0.00000000	      0.00000000
      0.32607829	   6499.33138130	   2813.47169440	    587.24592680	      0.00000000	    116.63839219	   1147.57694576	      0.00000000	     -0.00000000	     -0.00000000	    194.87188292	   -116.63839219	  -1147.57694576	     -0.00000000	      0.00000000	     -0.00000000	     16.47456403	      0.00000000	      0.00000000	      0.00000000	      0.00000000
      0.32652751	   6543.10654872	   2814.29819711	    601.91203765	      0.00000000	    115.44610332	   1153.47171511	      0.00000000	     -0.00000000	     -0.00000000	    195.76836751	   -115.44610332	  -1153.47171511	     -0.00000000	      0.00000000	     -0.00000000	     16.59136582	      0.00000000	      0.00000000	      0.00000000	      0.00000000
      0.32708490	   6597.38823964	   2815.30757430	    620.10535659	      0.00000000	    113.96462831	   1160.76952039	      0.00000000	     -0.00000000	     -0.00000000	    196.88011887	   -113.96462831	  -1160.76952039	     -0.00000000	      0.00000000	     -0.00000000	     16.73628480	      0.00000000	      0.00000000	      0.00000000	      0.00000000
      0.32764228	   6651.63485623	   2816.29934141	    638.29378799	      0.00000000	    112.48352510	   1168.05235681	      0.00000000	     -0.00000000	     -0.00000000	    197.99205713	   -112.48352510	  -1168.05235681	     -0.00000000	      0.00000000	     -0.00000000	     16.88122818	      0.00000000	      0.00000000	      0.00000000	      0.00000000
      0.32813418	   6699.48041866	   2817.16016134	    654.34153215	      0.00000000	    111.16820539	   1174.45921330	      0.00000000	     -0.00000000	     -0.00000000	    198.97105180	   -111.16820539	  -1174.45921330	     -0.00000000	      0.00000000	     -0.00000000	     17.00907610	      0.00000000	      0.00000000	      0.00000000	      0.00000000
      0.32874614	   6758.96798636	   2818.21244854	    674.31601071	      0.00000000	    109.52737002	   1182.40996265	      0.00000000	     -0.00000000	     -0.00000000	    200.18788963	   -109.52737002	  -1182.40996265	     -0.00000000	      0.00000000	     -0.00000000	     17.16811199	      0.00000000	      0.00000000	      0.00000000	      0.00000000
      0.32935810	   6818.41679525	   2819.24435164	    694.33413710	      0.00000000	    107.88746677	   1190.34656522	      0.00000000	     -0.00000000	     -0.00000000	    201.40553149	   -107.88746677	  -1190.34656522	     -0.00000000	      0.00000000	     -0.00000000	     17.32721853	      0.00000000	      0.00000000	      0.00000000	      0.00000000
      0.32981677	   6862.94909296	   2820.00456998	    709.38448622	      0.00000000	    106.64449437	   1196.27346343	      0.00000000	     -0.00000000	     -0.00000000	    202.31470165	   -106.64449437	  -1196.27346343	     -0.00000000	      0.00000000	     -0.00000000	     17.44638649	      0.00000000	      0.00000000	      0.00000000	      0.00000000
      0.33027544	   6907.45983242	   2820.75359925	    724.48666248	      0.00000000	    105.40301397	   1202.19641171	      0.00000000	     -0.00000000	     -0.00000000	    203.22505312	   -105.40301397	  -1202.19641171	     -0.00000000	      0.00000000	     -0.00000000	     17.56564475	      0.00000000	      0.00000000	      0.00000000	      0.00000000
      0.33078423	   6956.80928879	   2821.57151106	    741.31092654	      0.00000000	    104.01376146	   1208.74995743	      0.00000000	     -0.00000000	     -0.00000000	    204.23242484	   -104.01376146	  -1208.74995743	     -0.00000000	      0.00000000	     -0.00000000	     17.69791405	      0.00000000	      0.00000000	      0.00000000	      0.00000000
      0.33140606	   7017.08586954	   2822.55279636	    761.98940980	      0.00000000	    102.31150782	   1216.75080227	      0.00000000	     -0.00000000	     -0.00000000	    205.46424379	   -102.31150782	  -1216.75080227	     -0.00000000	      0.00000000	     -0.00000000	     17.85970882	      0.00000000	      0.00000000	      0.00000000	      0.00000000
      0.33186234	   7061.28910747	   2823.26012226	    777.25068356	      0.00000000	    101.04931300	   1222.60695797	      0.00000000	     -0.00000000	     -0.00000000	    206.36579836	   -101.04931300	  -1222.60695797	     -0.00000000	      0.00000000	     -0.00000000	     17.97843638	      0.00000000	      0.00000000	      0.00000000	      0.00000000
      0.33247509	   7120.61584889	   2824.19324558	    797.86585522	      0.00000000	     99.34452043	   1230.46109174	      0.00000000	     -0.00000000	     -0.00000000	    207.57594486	    -99.34452043	  -1230.46109174	     -0.00000000	      0.00000000	     -0.00000000	     18.13799214	      0.00000000	      0.00000000	      0.00000000	      0.00000000
      0.33330676	   7201.07013622	   2825.42926750	    826.05645255	      0.00000000	     97.01507480	   1241.10611851	      0.00000000	     -0.00000000	     -0.00000000	    209.21823541	    -97.01507480	  -1241.10611851	     -0.00000000	      0.00000000	     -0.00000000	     18.35479699	      0.00000000	      0.00000000	      0.00000000	      0.00000000
      0.33371563	   7240.59493663	   2826.02418342	    839.99482187	      0.00000000	     95.85177733	   1246.32181434	      0.00000000	     -0.00000000	     -0.00000000	    210.02215335	    -95.85177733	  -1246.32181434	     -0.00000000	      0.00000000	     -0.00000000	     18.46136127	      0.00000000	      0.00000000	      0.00000000	      0.00000000
      0.33424414	   7291.65478357	   2826.78080633	    858.07473521	      0.00000000	     94.34749818	   1253.06268537	      0.00000000	     -0.00000000	     -0.00000000	    211.06283027	    -94.34749818	  -1253.06268537	     -0.00000000	      0.00000000	     -0.00000000	     18.59925750	      0.00000000	      0.00000000	      0.00000000	      0.00000000
      0.33472633	   7338.20900639	   2827.45901163	    874.61910668	      0.00000000	     92.96397984	   1259.20038174	      0.00000000	     -0.00000000	     -0.00000000	    212.01052924	    -92.96397984	  -1259.20038174	     -0.00000000	      0.00000000	     -0.00000000	     18.72508393	      0.00000000	      0.00000000	      0.00000000	      0.00000000
      0.33543629	   7406.70069639	   2828.43670945	    899.03589089	      0.00000000	     90.91633418	   1268.22236631	      0.00000000	     -0.00000000	     -0.00000000	    213.40502808	    -90.91633418	  -1268.22236631	     -0.00000000	      0.00000000	     -0.00000000	     18.91043381	      0.00000000	      0.00000000	      0.00000000	      0.00000000
      0.33598519	   7459.60860661	   2829.17564943	    917.93778182	      0.00000000	     89.32159684	   1275.18001530	      0.00000000	     -0.00000000	     -0.00000000	    214.48117768	    -89.32159684	  -1275.18001530	     -0.00000000	      0.00000000	     -0.00000000	     19.05373210	      0.00000000	      0.00000000	      0.00000000	      0.00000000
      0.33679153	   7537.25421730	   2830.23447876	    945.70747163	      0.00000000	     86.98341193	   1285.39169791	      0.00000000	     -0.00000000	     -0.00000000	    216.06496155	    -86.98341193	  -1285.39169791	     -0.00000000	      0.00000000	     -0.00000000	     19.26441464	      0.00000000	      0.00000000	      0.00000000	      0.00000000
      0.33712845	   7569.66923592	   2830.66751861	    957.30341362	      0.00000000	     85.98144580	   1289.62686737	     -0.00000000	      0.00000000	      0.00000000	    216.71957173	    -85.98144580	  -1289.62686737	      0.00000000	      0.00000000	      0.00000000	     19.35218234	      0.00000000	      0.00000000	      0.00000000	      0.00000000
      0.33754833	   7610.04245047	   2831.19948927	    971.74427153	      0.00000000	     84.74859933	   1294.91536479	     -0.00000000	      0.00000000	      0.00000000	    217.54027866	    -84.74859933	  -1294.91536479	      0.00000000	      0.00000000	      0.00000000	     19.46174914	      0.00000000	      0.00000000	      0.00000000	      0.00000000
      0.33815349	   7668.18403577	   2831.95119603	    992.53181544	      0.00000000	     82.96400766	   1302.51724951	     -0.00000000	      0.00000000	      0.00000000	    218.72092386	    -82.96400766	  -1302.51724951	      0.00000000	      0.00000000	      0.00000000	     19.61956720	      0.00000000	      0.00000000	      0.00000000	      0.00000000
      0.33870914	   7721.51676577	   2832.62581192	   1011.58721132	      0.00000000	     81.32996973	   1309.48780951	     -0.00000000	      0.00000000	      0.00000000	    219.80622541	    -81.32996973	  -1309.48780951	      0.00000000	      0.00000000	      0.00000000	     19.76449391	      0.00000000	      0.00000000	      0.00000000	      0.00000000
      0.33917980	   7766.65225214	   2833.18558321	   1027.70287689	      0.00000000	     79.92624645	   1315.36073258	     -0.00000000	      0.00000000	      0.00000000	    220.71940403	    -79.92624645	  -1315.36073258	      0.00000000	      0.00000000	      0.00000000	     19.88698819	      0.00000000	      0.00000000	      0.00000000	      0.00000000
      0.33965045	   7811.75037497	   2833.73467974	   1043.79505566	      0.00000000	     78.54161248	   1321.24298795	     -0.00000000	     -0.00000000	      0.00000000	    221.63810270	    -78.54161248	  -1321.24298795	      0.00000000	      0.00000000	      0.00000000	     20.00966653	      0.00000000	      0.00000000	      0.00000000	      0.00000000
      0.34012111	   7856.81010934	   2834.27309350	   1059.86394227	      0.00000000	     77.13122309	   1327.08763673	      0.00000000	     -0.00000000	     -0.00000000	    222.54870168	    -77.13122309	  -1327.08763673	     -0.00000000	      0.00000000	     -0.00000000	     20.13199470	      0.00000000	      0.00000000	      0.00000000	      0.00000000
      0.34059177	   7901.83058280	   2834.80083582	   1075.91015065	      0.00000000	     75.74381603	   1332.94548678	      0.00000000	     -0.00000000	     -0.00000000	    223.46593453	    -75.74381603	  -1332.94548678	     -0.00000000	      0.00000000	     -0.00000000	     20.25454564	      0.00000000	      0.00000000	      0.00000000	      0.00000000
      0.34106242	   7946.81079046	   2835.31788811	   1091.93457815	      0.00000000	     74.32537484	   1338.75987402	      0.00000000	     -0.00000000	     -0.00000000	    224.37338480	    -74.32537484	  -1338.75987402	     -0.00000000	      0.00000000	     -0.00000000	     20.37667336	      0.00000000	      0.00000000	      0.00000000	      0.00000000
      0.34153308	   7991.74991223	   2835.82425647	   1107.93827935	      0.00000000	     72.93732412	   1344.59538835	      0.00000000	     -0.00000000	     -0.00000000	    225.28970800	    -72.93732412	  -1344.59538835	     -0.00000000	      0.00000000	     -0.00000000	     20.49911032	      0.00000000	      0.00000000	      0.00000000	      0.00000000
      0.34194606	   8031.14741043	   2836.25974799	   1121.96465942	      0.00000000	     71.68721406	   1349.67295010	      0.00000000	     -0.00000000	     -0.00000000	    226.08363840	    -71.68721406	  -1349.67295010	     -0.00000000	      0.00000000	     -0.00000000	     20.60610986	      0.00000000	      0.00000000	      0.00000000	      0.00000000
      0.34235904	   8070.51199542	   2836.68699132	   1135.97673652	      0.00000000	     70.45716640	   1354.76346369	      0.00000000	     -0.00000000	     -0.00000000	    226.88339286	    -70.45716640	  -1354.76346369	     -0.00000000	      0.00000000	     -0.00000000	     20.71330745	      0.00000000	      0.00000000	      0.00000000	      0.00000000
      0.34277202	   8109.84304148	   2837.10596464	   1149.97527907	      0.00000000	     69.21375699	   1359.83160869	      0.00000000	     -0.00000000	     -0.00000000	    227.67877684	    -69.21375699	  -1359.83160869	     -0.00000000	      0.00000000	     -0.00000000	     20.82029824	      0.00000000	      0.00000000	      0.00000000	      0.00000000
      0.34339154	   8168.77976744	   2837.71893649	   1170.95082007	      0.00000000	     67.36488938	   1367.43665245	      0.00000000	     -0.00000000	     -0.00000000	    228.87641248	    -67.36488938	  -1367.43665245	     -0.00000000	      0.00000000	     -0.00000000	     20.98091199	      0.00000000	      0.00000000	      0.00000000	      0.00000000
      0.34374369	   8202.24664367	   2838.05903400	   1182.86214774	      0.00000000	     66.28835890	   1371.72426826	      0.00000000	     -0.00000000	     -0.00000000	    229.54906930	    -66.28835890	  -1371.72426826	     -0.00000000	      0.00000000	     -0.00000000	     21.07185112	      0.00000000	      0.00000000	      0.00000000	      0.00000000
      0.34409585	   8235.68781539	   2838.39307977	   1194.76531074	      0.00000000	     65.22796127	   1376.02336038	      0.00000000	     -0.00000000	     -0.00000000	    230.22646380	    -65.22796127	  -1376.02336038	     -0.00000000	      0.00000000	     -0.00000000	     21.16295507	      0.00000000	      0.00000000	      0.00000000	      0.00000000
      0.34466999	   8290.15309554	   2838.92467358	   1214.15524208	      0.00000000	     63.49445957	   1383.01521698	      0.00000000	     -0.00000000	     -0.00000000	    231.32899372	    -63.49445957	  -1383.01521698	     -0.00000000	      0.00000000	     -0.00000000	     21.31135839	      0.00000000	      0.00000000	      0.00000000	      0.00000000
      0.34521101	   8341.41111239	   2839.41076683	   1232.40870655	      0.00000000	     61.84519811	   1389.57287071	      0.00000000	     -0.00000000	     -0.00000000	    232.36255021	    -61.84519811	  -1389.57287071	     -0.00000000	      0.00000000	     -0.00000000	     21.45091943	      0.00000000	      0.00000000	      0.00000000	      0.00000000
      0.34561472	   8379.61898431	   2839.76409089	   1246.01915472	      0.00000000	     60.62907408	   1394.47344633	      0.00000000	     -0.00000000	     -0.00000000	    233.13798427	    -60.62907408	  -1394.47344633	     -0.00000000	      0.00000000	     -0.00000000	     21.55519117	      0.00000000	      0.00000000	      0.00000000	      0.00000000
      0.34601843	   8417.79078722	   2840.10933913	   1259.62104014	      0.00000000	     59.39525455	   1399.34757033	     -0.00000000	      0.00000000	      0.00000000	    233.90768948	    -59.39525455	  -1399.34757033	      0.00000000	      0.00000000	      0.00000000	     21.65919509	      0.00000000	      0.00000000	      0.00000000	      0.00000000
      0.34651756	   8464.93329686	   2840.52498124	   1276.42615715	      0.00000000	     57.88106657	   1405.37583109	      0.00000000	     -0.00000000	     -0.00000000	    234.86239961	    -57.88106657	  -1405.37583109	     -0.00000000	      0.00000000	     -0.00000000	     21.78785601	      0.00000000	      0.00000000	      0.00000000	      0.00000000
      0.34701668	   8512.01915698	   2840.92817733	   1293.21930641	      0.00000000	     56.33924780	   1411.36297175	      0.00000000	     -0.00000000	     -0.00000000	    235.80813495	    -56.33924780	  -1411.36297175	     -0.00000000	      0.00000000	     -0.00000000	     21.91609388	      0.00000000	      0.00000000	      0.00000000	      0.00000000
      0.34737744	   8546.01698849	   2841.21183213	   1305.35017823	      0.00000000	     55.24783217	   1415.70885784	      0.00000000	     -0.00000000	     -0.00000000	    236.49858546	    -55.24783217	  -1415.70885784	     -0.00000000	      0.00000000	     -0.00000000	     22.00903129	      0.00000000	      0.00000000	      0.00000000	      0.00000000
      0.34773821	   8579.98449460	   2841.48892819	   1317.47523666	      0.00000000	     54.13804241	   1420.02897100	      0.00000000	     -0.00000000	     -0.00000000	    237.18311342	    -54.13804241	  -1420.02897100	     -0.00000000	      0.00000000	     -0.00000000	     22.10169525	      0.00000000	      0.00000000	      0.00000000	      0.00000000
      0.34823304	   8626.52504326	   2841.85829321	   1334.09697810	      0.00000000	     52.62256753	   1425.95279262	      0.00000000	     -0.00000000	     -0.00000000	    238.12375700	    -52.62256753	  -1425.95279262	     -0.00000000	      0.00000000	     -0.00000000	     22.22881705	      0.00000000	      0.00000000	      0.00000000	      0.00000000
      0.34872787	   8673.00724121	   2842.21521048	   1350.70841665	      0.00000000	     51.08707090	   1431.84400333	      0.00000000	     -0.00000000	     -0.00000000	    239.05773635	    -51.08707090	  -1431.84400333	     -0.00000000	      0.00000000	     -0.00000000	     22.35560429	      0.00000000	      0.00000000	      0.00000000	      0.00000000
      0.34911412	   8709.24972323	   2842.48512893	   1363.66815029	      0.00000000	     49.90540275	   1436.45409090	      0.00000000	     -0.00000000	     -0.00000000	    239.79177234	    -49.90540275	  -1436.45409090	     -0.00000000	      0.00000000	     -0.00000000	     22.45473891	      0.00000000	      0.00000000	      0.00000000	      0.00000000
      0.34950038	   8745.45583151	   2842.74738736	   1376.62191443	      0.00000000	     48.70620776	   1441.03840996	      0.00000000	     -0.00000000	     -0.00000000	    240.52006740	    -48.70620776	  -1441.03840996	     -0.00000000	      0.00000000	     -0.00000000	     22.55359759	      0.00000000	      0.00000000	      0.00000000	      0.00000000
      0.34996737	   8789.17997223	   2843.05418839	   1392.27519482	      0.00000000	     47.26552099	   1446.58260820	      0.00000000	     -0.00000000	     -0.00000000	    241.40307637	    -47.26552099	  -1446.58260820	     -0.00000000	      0.00000000	     -0.00000000	     22.67317229	      0.00000000	      0.00000000	      0.00000000	      0.00000000
      0.35043435	   8832.84981609	   2843.34968507	   1407.92008019	      0.00000000	     45.80536591	   1452.09587479	      0.00000000	     -0.00000000	     -0.00000000	    242.27957715	    -45.80536591	  -1452.09587479	     -0.00000000	      0.00000000	     -0.00000000	     22.79241804	      0.00000000	      0.00000000	      0.00000000	      0.00000000
      0.35083450	   8870.22561601	   2843.59385526	   1421.31916137	      0.00000000	     44.57020540	   1456.83067618	      0.00000000	     -0.00000000	     -0.00000000	    243.03532356	    -44.57020540	  -1456.83067618	     -0.00000000	      0.00000000	     -0.00000000	     22.89474860	      0.00000000	      0.00000000	      0.00000000	      0.00000000
      0.35123465	   8907.56069886	   2843.82964104	   1434.71226805	      0.00000000	     43.31657673	   1461.53805114	      0.00000000	     -0.00000000	     -0.00000000	    243.78495597	    -43.31657673	  -1461.53805114	     -0.00000000	      0.00000000	     -0.00000000	     22.99677874	      0.00000000	      0.00000000	      0.00000000	      0.00000000
      0.35167429	   8948.53369050	   2844.07899496	   1449.42057806	      0.00000000	     41.95013746	   1466.71469592	      0.00000000	     -0.00000000	     -0.00000000	    244.61166479	    -41.95013746	  -1466.71469592	     -0.00000000	      0.00000000	     -0.00000000	     23.10896043	      0.00000000	      0.00000000	      0.00000000	      0.00000000
      0.35211394	   8989.45654796	   2844.31813001	   1464.12184533	      0.00000000	     40.56598242	   1471.86328124	      0.00000000	     -0.00000000	     -0.00000000	    245.43239700	    -40.56598242	  -1471.86328124	     -0.00000000	      0.00000000	     -0.00000000	     23.22083506	      0.00000000	      0.00000000	      0.00000000	      0.00000000
      0.35255358	   9030.32879545	   2844.54700211	   1478.81614180	      0.00000000	     39.19798747	   1477.02215904	      0.00000000	     -0.00000000	     -0.00000000	    246.25784072	    -39.19798747	  -1477.02215904	     -0.00000000	      0.00000000	     -0.00000000	     23.33285584	      0.00000000	      0.00000000	      0.00000000	      0.00000000
      0.35299323	   9071.14985923	   2844.76555051	   1493.50353587	      0.00000000	     37.80246620	   1482.14173522	      0.00000000	     -0.00000000	     -0.00000000	    247.07416597	    -37.80246620	  -1482.14173522	     -0.00000000	      0.00000000	     -0.00000000	     23.44443178	      0.00000000	      0.00000000	      0.00000000	      0.00000000
      0.35336805	   9105.91171121	   2844.94369557	   1506.02008590	      0.00000000	     36.63311857	   1486.52346327	      0.00000000	     -0.00000000	     -0.00000000	    247.77628283	    -36.63311857	  -1486.52346327	     -0.00000000	      0.00000000	     -0.00000000	     23.53977587	      0.00000000	      0.00000000	      0.00000000	      0.00000000
      0.35374288	   9140.63566031	   2845.11426936	   1518.53169624	      0.00000000	     35.44590392	   1490.87898599	      0.00000000	     -0.00000000	     -0.00000000	    248.47242323	    -35.44590392	  -1490.87898599	     -0.00000000	      0.00000000	     -0.00000000	     23.63482187	      0.00000000	      0.00000000	      0.00000000	      0.00000000
      0.35417100	   9180.25041305	   2845.29980255	   1532.81638448	      0.00000000	     34.09812344	   1495.85620169	      0.00000000	     -0.00000000	     -0.00000000	    249.26979035	    -34.09812344	  -1495.85620169	     -0.00000000	      0.00000000	     -0.00000000	     23.74342723	      0.00000000	      0.00000000	      0.00000000	      0.00000000
      0.35459913	   9219.81482115	   2845.47537609	   1547.09471603	      0.00000000	     32.73682999	   1500.81032991	      0.00000000	     -0.00000000	     -0.00000000	    250.06243631	    -32.73682999	  -1500.81032991	     -0.00000000	      0.00000000	     -0.00000000	     23.85177241	      0.00000000	      0.00000000	      0.00000000	      0.00000000
      0.35500037	   9256.84900934	   2845.63085055	   1560.47082981	      0.00000000	     31.46936152	   1505.45618134	      0.00000000	     -0.00000000	     -0.00000000	    250.80759141	    -31.46936152	  -1505.45618134	     -0.00000000	      0.00000000	     -0.00000000	     23.95336132	      0.00000000	      0.00000000	      0.00000000	      0.00000000
      0.35540162	   9293.83814619	   2845.77750405	   1573.84143682	      0.00000000	     30.18997638	   1510.08163770	      0.00000000	     -0.00000000	     -0.00000000	    251.54855733	    -30.18997638	  -1510.08163770	     -0.00000000	      0.00000000	     -0.00000000	     24.05471721	      0.00000000	      0.00000000	      0.00000000	      0.00000000
      0.35579851	   9330.38159187	   2845.91386044	   1587.06171337	      0.00000000	     28.92977531	   1514.65659511	      0.00000000	     -0.00000000	     -0.00000000	    252.28280578	    -28.92977531	  -1514.65659511	     -0.00000000	      0.00000000	     -0.00000000	     24.15498019	      0.00000000	      0.00000000	      0.00000000	      0.00000000
      0.35619540	   9366.88017375	   2846.04152286	   1600.27667654	      0.00000000	     27.66124554	   1519.21540050	      0.00000000	     -0.00000000	     -0.00000000	    253.01399550	    -27.66124554	  -1519.21540050	     -0.00000000	      0.00000000	     -0.00000000	     24.25505795	      0.00000000	      0.00000000	      0.00000000	      0.00000000
      0.35658239	   9402.42406336	   2846.15760089	   1613.15667001	      0.00000000	     26.42654100	   1523.65668525	      0.00000000	     -0.00000000	     -0.00000000	    253.72724107	    -26.42654100	  -1523.65668525	     -0.00000000	      0.00000000	     -0.00000000	     24.35260019	      0.00000000	      0.00000000	      0.00000000	      0.00000000
      0.35707921	   9447.99280504	   2846.29442641	   1629.68513589	      0.00000000	     24.83807301	   1529.34568453	      0.00000000	     -0.00000000	     -0.00000000	    254.64130027	    -24.83807301	  -1529.34568453	     -0.00000000	      0.00000000	     -0.00000000	     24.47768229	      0.00000000	      0.00000000	      0.00000000	      0.00000000
      0.35727973	   9466.36343635	   2846.34575124	   1636.35354981	      0.00000000	     24.19138266	   1531.63225886	      0.00000000	     -0.00000000	     -0.00000000	    255.00821637	    -24.19138266	  -1531.63225886	     -0.00000000	      0.00000000	     -0.00000000	     24.52805249	      0.00000000	      0.00000000	      0.00000000	      0.00000000
      0.35748024	   9484.71809109	   2846.39483154	   1643.02064848	      0.00000000	     23.54711756	   1533.91998452	      0.00000000	     -0.00000000	     -0.00000000	    255.37579920	    -23.54711756	  -1533.91998452	     -0.00000000	      0.00000000	     -0.00000000	     24.57843762	      0.00000000	      0.00000000	      0.00000000	      0.00000000
      0.35790698	   9523.68138126	   2846.49179931	   1657.20536927	      0.00000000	     22.17836364	   1538.78448525	      0.00000000	     -0.00000000	     -0.00000000	    256.15824121	    -22.17836364	  -1538.78448525	     -0.00000000	      0.00000000	     -0.00000000	     24.68561337	      0.00000000	      0.00000000	      0.00000000	      0.00000000
      0.35833372	   9562.43370007	   2846.57855770	   1671.38423631	      0.00000000	     20.79105898	   1543.61244234	      0.00000000	     -0.00000000	     -0.00000000	    256.93300571	    -20.79105898	  -1543.61244234	     -0.00000000	      0.00000000	     -0.00000000	     24.79232081	      0.00000000	      0.00000000	      0.00000000	      0.00000000
      0.35871080	   9596.43685007	   2846.64671452	   1683.90852571	      0.00000000	     19.56917461	   1547.86489654	      0.00000000	     -0.00000000	     -0.00000000	    257.61647115	    -19.56917461	  -1547.86489654	     -0.00000000	      0.00000000	     -0.00000000	     24.88639755	      0.00000000	      0.00000000	      0.00000000	      0.00000000
      0.35908788	   9630.16426719	   2846.70687747	   1696.42838377	      0.00000000	     18.33219987	   1552.07589709	      0.00000000	     -0.00000000	     -0.00000000	    258.29171596	    -18.33219987	  -1552.07589709	     -0.00000000	      0.00000000	     -0.00000000	     24.97989948	      0.00000000	      0.00000000	      0.00000000	      0.00000000
      0.35942484	   9660.03520229	   2846.75387397	   1707.61236052	      0.00000000	     17.22539534	   1555.81231703	      0.00000000	     -0.00000000	     -0.00000000	    258.89101245	    -17.22539534	  -1555.81231703	     -0.00000000	      0.00000000	     -0.00000000	     25.06304885	      0.00000000	      0.00000000	      0.00000000	      0.00000000
      0.35990671	   9702.25881950	   2846.80998541	   1723.59982771	      0.00000000	     15.64011968	   1561.10369255	      0.00000000	     -0.00000000	     -0.00000000	    259.73988831	    -15.64011968	  -1561.10369255	     -0.00000000	      0.00000000	     -0.00000000	     25.18115593	      0.00000000	      0.00000000	      0.00000000	      0.00000000
      0.36031944	   9737.91969196	   2846.84766370	   1737.28847216	      0.00000000	     14.25631164	   1565.55197187	      0.00000000	     -0.00000000	     -0.00000000	    260.45046575	    -14.25631164	  -1565.55197187	     -0.00000000	      0.00000000	     -0.00000000	     25.28110671	      0.00000000	      0.00000000	      0.00000000	      0.00000000
      0.36067603	   9768.32474601	   2846.87251510	   1749.11111052	      0.00000000	     13.07762929	   1569.37114609	      0.00000000	     -0.00000000	     -0.00000000	    261.06306461	    -13.07762929	  -1569.37114609	     -0.00000000	      0.00000000	     -0.00000000	     25.36700618	      0.00000000	      0.00000000	      0.00000000	      0.00000000
      0.36103262	   9798.33382811	   2846.89022874	   1760.93025500	      0.00000000	     11.88115121	   1573.12428766	      0.00000000	     -0.00000000	     -0.00000000	    261.66291324	    -11.88115121	  -1573.12428766	     -0.00000000	      0.00000000	     -0.00000000	     25.45193253	      0.00000000	      0.00000000	      0.00000000	      0.00000000
      0.36140656	   9829.35913837	   2846.90115324	   1773.32079879	      0.00000000	     10.63104999	   1577.01435128	      0.00000000	     -0.00000000	     -0.00000000	    262.28543703	    -10.63104999	  -1577.01435128	     -0.00000000	      0.00000000	     -0.00000000	     25.54023863	      0.00000000	      0.00000000	      0.00000000	      0.00000000
      0.36178050	   9859.91359006	   2846.90425715	   1785.70773744	      0.00000000	      9.37308006	   1580.83947352	      0.00000000	     -0.00000000	     -0.00000000	    262.89666767	     -9.37308006	  -1580.83947352	     -0.00000000	      0.00000000	     -0.00000000	     25.62753751	      0.00000000	      0.00000000	      0.00000000	      0.00000000
      0.36218730	   9892.60132387	   2846.89877517	   1799.17905135	      0.00000000	      8.00703801	   1584.93767707	      0.00000000	     -0.00000000	     -0.00000000	    263.55198560	     -8.00703801	  -1584.93767707	     -0.00000000	      0.00000000	     -0.00000000	     25.72147918	      0.00000000	      0.00000000	      0.00000000	      0.00000000
      0.36259409	   9924.69994321	   2846.88408513	   1812.64641683	      0.00000000	      6.63218092	   1588.95361813	      0.00000000	     -0.00000000	     -0.00000000	    264.19305858	     -6.63218092	  -1588.95361813	     -0.00000000	      0.00000000	     -0.00000000	     25.81413160	      0.00000000	      0.00000000	      0.00000000	      0.00000000
      0.36288014	   9946.91126827	   2846.86825904	   1822.11398194	      0.00000000	      5.66713540	   1591.73547069	      0.00000000	     -0.00000000	     -0.00000000	    264.63738369	     -5.66713540	  -1591.73547069	     -0.00000000	      0.00000000	     -0.00000000	     25.87859162	      0.00000000	      0.00000000	      0.00000000	      0.00000000
      0.36331083	   9979.78576314	   2846.83589737	   1836.36557035	      0.00000000	      4.21777682	   1595.85813899	      0.00000000	     -0.00000000	     -0.00000000	    265.29636905	     -4.21777682	  -1595.85813899	     -0.00000000	      0.00000000	     -0.00000000	     25.97455711	      0.00000000	      0.00000000	      0.00000000	      0.00000000
      0.36374152	  10011.96925777	   2846.79331469	   1850.61325513	      0.00000000	      2.75143939	   1599.87362019	      0.00000000	     -0.00000000	     -0.00000000	    265.93592115	     -2.75143939	  -1599.87362019	     -0.00000000	      0.00000000	     -0.00000000	     26.06885639	      0.00000000	      0.00000000	      0.00000000	      0.00000000
      0.36409483	  10037.85003698	   2846.75078941	   1862.29836543	      0.00000000	      1.56450804	   1603.12189522	      0.00000000	     -0.00000000	     -0.00000000	    266.45535237	     -1.56450804	  -1603.12189522	     -0.00000000	      0.00000000	     -0.00000000	     26.14538549	      0.00000000	      0.00000000	      0.00000000	      0.00000000
      0.36444814	  10063.25911651	   2846.70144469	   1873.98108252	      0.00000000	      0.36451554	   1606.29436551	      0.00000000	     -0.00000000	     -0.00000000	    266.96085009	     -0.36451554	  -1606.29436551	     -0.00000000	      0.00000000	     -0.00000000	     26.22073588	      0.00000000	      0.00000000	      0.00000000	      0.00000000
      0.36480590	  10088.50654883	   2846.64456312	   1885.80872989	      0.00000000	     -0.84395069	   1609.45386836	      0.00000000	     -0.00000000	     -0.00000000	    267.46506356	      0.84395069	  -1609.45386836	     -0.00000000	      0.00000000	     -0.00000000	     26.29613140	      0.00000000	      0.00000000	      0.00000000	      0.00000000
      0.36524593	  10118.89412170	   2846.56510485	   1900.35307394	      0.00000000	     -2.33275645	   1613.25199488	      0.00000000	     -0.00000000	     -0.00000000	    268.07069426	      2.33275645	  -1613.25199488	     -0.00000000	      0.00000000	     -0.00000000	     26.38742684	      0.00000000	      0.00000000	      0.00000000	      0.00000000
      0.36578808	  10155.32599951	   2846.45289266	   1918.26822087	      0.00000000	     -4.16507280	   1617.80506479	      0.00000000	     -0.00000000	     -0.00000000	    268.79665122	      4.16507280	  -1617.80506479	     -0.00000000	      0.00000000	     -0.00000000	     26.49780646	      0.00000000	      0.00000000	      0.00000000	      0.00000000
      0.36624889	  10185.42108016	   2846.34517842	   1933.49166309	      0.00000000	     -5.73620740	   1621.54583664	      0.00000000	     -0.00000000	     -0.00000000	    269.39091682	      5.73620740	  -1621.54583664	     -0.00000000	      0.00000000	     -0.00000000	     26.58955268	      0.00000000	      0.00000000	      0.00000000	      0.00000000
      0.36656927	  10205.87683185	   2846.26365756	   1944.07407836	      0.00000000	     -6.81083418	   1624.10872863	      0.00000000	     -0.00000000	     -0.00000000	    269.80023478	      6.81083418	  -1624.10872863	     -0.00000000	      0.00000000	     -0.00000000	     26.65261590	      0.00000000	      0.00000000	      0.00000000	      0.00000000
      0.36688965	  10225.95098676	   2846.17672586	   1954.65491569	      0.00000000	     -7.89671355	   1626.60817741	      0.00000000	     -0.00000000	     -0.00000000	    270.19774737	      7.89671355	  -1626.60817741	     -0.00000000	      0.00000000	     -0.00000000	     26.71468024	      0.00000000	      0.00000000	      0.00000000	      0.00000000
      0.36726218	  10248.81585078	   2846.06888644	   1966.95573706	      0.00000000	     -9.15330997	   1629.46051231	      0.00000000	     -0.00000000	     -0.00000000	    270.65193870	      9.15330997	  -1629.46051231	     -0.00000000	      0.00000000	     -0.00000000	     26.78591180	      0.00000000	      0.00000000	      0.00000000	      0.00000000
      0.36763470	  10271.17314564	   2845.95382199	   1979.25441766	      0.00000000	    -10.41386136	   1632.24218202	      0.00000000	     -0.00000000	     -0.00000000	    271.09406585	     10.41386136	  -1632.24218202	     -0.00000000	      0.00000000	     -0.00000000	     26.85598000	      0.00000000	      0.00000000	      0.00000000	      0.00000000
      0.36802239	  10293.90713428	   2845.82645663	   1992.05140126	      0.00000000	    -11.72024186	   1635.07506874	      0.00000000	     -0.00000000	     -0.00000000	    271.54474541	     11.72024186	  -1635.07506874	     -0.00000000	      0.00000000	     -0.00000000	     26.92782809	      0.00000000	      0.00000000	      0.00000000	      0.00000000
      0.36841007	  10316.10336355	   2845.69137675	   2004.84592609	      0.00000000	    -13.03116939	   1637.83247022	      0.00000000	     -0.00000000	     -0.00000000	    271.98245895	     13.03116939	  -1637.83247022	     -0.00000000	      0.00000000	     -0.00000000	     26.99842906	      0.00000000	      0.00000000	      0.00000000	      0.00000000
      0.36875923	  10335.63899897	   2845.56316931	   2016.36666150	      0.00000000	    -14.20701755	   1640.26308817	      0.00000000	     -0.00000000	     -0.00000000	    272.36862384	     14.20701755	  -1640.26308817	     -0.00000000	      0.00000000	     -0.00000000	     27.06109555	      0.00000000	      0.00000000	      0.00000000	      0.00000000
      0.36920767	  10360.10633102	   2845.38946757	   2031.16010397	      0.00000000	    -15.71503609	   1643.30691790	      0.00000000	     -0.00000000	     -0.00000000	    272.85205288	     15.71503609	  -1643.30691790	     -0.00000000	      0.00000000	     -0.00000000	     27.14024857	      0.00000000	      0.00000000	      0.00000000	      0.00000000
      0.36965611	  10383.88334492	   2845.20568881	   2045.94949447	      0.00000000	    -17.23332531	   1646.24785476	      0.00000000	     -0.00000000	     -0.00000000	    273.31721082	     17.23332531	  -1646.24785476	     -0.00000000	      0.00000000	     -0.00000000	     27.21771138	      0.00000000	      0.00000000	      0.00000000	      0.00000000
      0.36999348	  10401.32334690	   2845.06084999	   2057.07280034	      0.00000000	    -18.36096374	   1648.42131866	      0.00000000	     -0.00000000	     -0.00000000	    273.66256973	     18.36096374	  -1648.42131866	     -0.00000000	      0.00000000	     -0.00000000	     27.27523836	      0.00000000	      0.00000000	      0.00000000	      0.00000000
      0.37033085	  10418.38466419	   2844.91040381	   2068.19331660	      0.00000000	    -19.49851489	   1650.53269801	      0.00000000	     -0.00000000	     -0.00000000	    273.99640314	     19.49851489	  -1650.53269801	     -0.00000000	      0.00000000	     -0.00000000	     27.33176184	      0.00000000	      0.00000000	      0.00000000	      0.00000000
      0.37060028	  10431.74189323	   2844.78625670	   2077.07227052	      0.00000000	    -20.40338758	   1652.18881109	      0.00000000	     -0.00000000	     -0.00000000	    274.25848709	     20.40338758	  -1652.18881109	     -0.00000000	      0.00000000	     -0.00000000	     27.37636640	      0.00000000	      0.00000000	      0.00000000	      0.00000000
      0.37100911	  10451.56109018	   2844.59115395	   2090.54080195	      0.00000000	    -21.77064763	   1654.65116748	      0.00000000	     -0.00000000	     -0.00000000	    274.64850908	     21.77064763	  -1654.65116748	     -0.00000000	      0.00000000	     -0.00000000	     27.44314527	      0.00000000	      0.00000000	      0.00000000	      0.00000000
      0.37141794	  10470.84810597	   2844.38800731	   2104.00386972	      0.00000000	    -23.15079378	   1657.02739955	      0.00000000	     -0.00000000	     -0.00000000	    275.02260621	     23.15079378	  -1657.02739955	     -0.00000000	      0.00000000	     -0.00000000	     27.50851806	      0.00000000	      0.00000000	      0.00000000	      0.00000000
      0.37176189	  10486.66960760	   2844.21092838	   2115.32583724	      0.00000000	    -24.29589802	   1658.99531752	      0.00000000	     -0.00000000	     -0.00000000	    275.33416209	     24.29589802	  -1658.99531752	     -0.00000000	      0.00000000	     -0.00000000	     27.56288085	      0.00000000	      0.00000000	      0.00000000	      0.00000000
      0.37210584	  10502.12723475	   2844.02825777	   2126.64300007	      0.00000000	    -25.45200738	   1660.90134453	      0.00000000	     -0.00000000	     -0.00000000	    275.63403004	     25.45200738	  -1660.90134453	     -0.00000000	      0.00000000	     -0.00000000	     27.61623896	      0.00000000	      0.00000000	      0.00000000	      0.00000000
      0.37245277	  10517.35579122	   2843.83839640	   2138.05256593	      0.00000000	    -26.61000983	   1662.78759673	      0.00000000	     -0.00000000	     -0.00000000	    275.93145756	     26.61000983	  -1662.78759673	     -0.00000000	      0.00000000	     -0.00000000	     27.66937887	      0.00000000	      0.00000000	      0.00000000	      0.00000000
      0.37279969	  10532.22617699	   2843.64294471	   2149.45620354	      0.00000000	    -27.77149907	   1664.62265892	      0.00000000	     -0.00000000	     -0.00000000	    276.21990080	     27.77149907	  -1664.62265892	     -0.00000000	      0.00000000	     -0.00000000	     27.72164923	      0.00000000	      0.00000000	      0.00000000	      0.00000000
      0.37318625	  10548.38077367	   2843.41864262	   2162.15485675	      0.00000000	    -29.05970068	   1666.62156674	      0.00000000	     -0.00000000	     -0.00000000	    276.53438009	     29.05970068	  -1666.62156674	     -0.00000000	      0.00000000	     -0.00000000	     27.77905383	      0.00000000	      0.00000000	      0.00000000	      0.00000000
      0.37357280	  10564.10643222	   2843.18752894	   2174.84459084	      0.00000000	    -30.35331916	   1668.55738159	      0.00000000	     -0.00000000	     -0.00000000	    276.83761846	     30.35331916	  -1668.55738159	     -0.00000000	      0.00000000	     -0.00000000	     27.83538808	      0.00000000	      0.00000000	      0.00000000	      0.00000000
      0.37388810	  10576.62123659	   2842.99402564	   2185.18780515	      0.00000000	    -31.40297415	   1670.10323284	      0.00000000	     -0.00000000	     -0.00000000	    277.08008169	     31.40297415	  -1670.10323284	     -0.00000000	      0.00000000	     -0.00000000	     27.88072071	      0.00000000	      0.00000000	      0.00000000	      0.00000000
      0.37431222	  10593.02181603	   2842.72672595	   2199.08980436	      0.00000000	    -32.81162657	   1672.13071696	      0.00000000	     -0.00000000	     -0.00000000	    277.39791328	     32.81162657	  -1672.13071696	     -0.00000000	      0.00000000	     -0.00000000	     27.94076402	      0.00000000	      0.00000000	      0.00000000	      0.00000000
      0.37473633	  10608.93458502	   2842.45146593	   2212.97784696	      0.00000000	    -34.23183296	   1674.07877054	      0.00000000	     -0.00000000	     -0.00000000	    277.70095653	     34.23183296	  -1674.07877054	     -0.00000000	      0.00000000	     -0.00000000	     27.99947993	      0.00000000	      0.00000000	      0.00000000	      0.00000000
      0.37506024	  10620.76533082	   2842.23594704	   2223.57407362	      0.00000000	    -35.30081883	   1675.54607094	      0.00000000	     -0.00000000	     -0.00000000	    277.93086301	     35.30081883	  -1675.54607094	     -0.00000000	      0.00000000	     -0.00000000	     28.04385531	      0.00000000	      0.00000000	      0.00000000	      0.00000000
      0.37538414	  10632.32231853	   2842.01587808	   2234.16084062	      0.00000000	    -36.37939144	   1676.96439424	      0.00000000	     -0.00000000	     -0.00000000	    278.15132947	     36.37939144	  -1676.96439424	     -0.00000000	      0.00000000	     -0.00000000	     28.08742459	      0.00000000	      0.00000000	      0.00000000	      0.00000000
      0.37567927	  10642.61809450	   2841.81143499	   2243.79835074	      0.00000000	    -37.35770022	   1678.23222756	      0.00000000	     -0.00000000	     -0.00000000	    278.34861151	     37.35770022	  -1678.23222756	     -0.00000000	      0.00000000	     -0.00000000	     28.12665659	      0.00000000	      0.00000000	      0.00000000	      0.00000000
      0.37611342	  10657.36466151	   2841.50395316	   2257.95952246	      0.00000000	    -38.78942405	   1680.05544662	      0.00000000	     -0.00000000	     -0.00000000	    278.63264181	     38.78942405	  -1680.05544662	     -0.00000000	      0.00000000	     -0.00000000	     28.18357025	      0.00000000	      0.00000000	      0.00000000	      0.00000000
      0.37648103	  10669.48700879	   2841.23737867	   2269.93477067	      0.00000000	    -40.01803643	   1681.52868958	      0.00000000	     -0.00000000	     -0.00000000	    278.85920610	     40.01803643	  -1681.52868958	     -0.00000000	      0.00000000	     -0.00000000	     28.23061015	      0.00000000	      0.00000000	      0.00000000	      0.00000000
      0.37680961	  10680.04457999	   2840.99435323	   2280.62513235	      0.00000000	    -41.09590536	   1682.83753001	      0.00000000	     -0.00000000	     -0.00000000	    279.06280344	     41.09590536	  -1682.83753001	     -0.00000000	      0.00000000	     -0.00000000	     28.27236902	      0.00000000	      0.00000000	      0.00000000	      0.00000000
      0.37713818	  10690.34507779	   2840.74686847	   2291.30266393	      0.00000000	    -42.18513255	   1684.09658742	      0.00000000	     -0.00000000	     -0.00000000	    279.25656658	     42.18513255	  -1684.09658742	     -0.00000000	      0.00000000	     -0.00000000	     28.31331073	      0.00000000	      0.00000000	      0.00000000	      0.00000000
      0.37747586	  10700.66786380	   2840.48792530	   2302.26220624	      0.00000000	    -43.29654325	   1685.36724261	      0.00000000	     -0.00000000	     -0.00000000	    279.45269109	     43.29654325	  -1685.36724261	     -0.00000000	      0.00000000	     -0.00000000	     28.35490837	      0.00000000	      0.00000000	      0.00000000	      0.00000000
      0.37781354	  10710.72850482	   2840.22436250	   2313.20708509	      0.00000000	    -44.41072990	   1686.59941734	      0.00000000	     -0.00000000	     -0.00000000	    279.64191922	     44.41072990	  -1686.59941734	     -0.00000000	      0.00000000	     -0.00000000	     28.39582826	      0.00000000	      0.00000000	      0.00000000	      0.00000000
      0.37819358	  10721.74358433	   2839.92226505	   2325.50692142	      0.00000000	    -45.65860021	   1687.95429346	      0.00000000	     -0.00000000	     -0.00000000	    279.85016636	     45.65860021	  -1687.95429346	     -0.00000000	      0.00000000	     -0.00000000	     28.44125713	      0.00000000	      0.00000000	      0.00000000	      0.00000000
      0.37857362	  10732.43894612	   2839.61443530	   2337.78683577	      0.00000000	    -46.91151917	   1689.25967567	      0.00000000	     -0.00000000	     -0.00000000	    280.04934415	     46.91151917	  -1689.25967567	     -0.00000000	      0.00000000	     -0.00000000	     28.48582033	      0.00000000	      0.00000000	      0.00000000	      0.00000000
      0.37888916	  10741.08059954	   2839.35454550	   2347.96686094	      0.00000000	    -47.94550537	   1690.32097381	      0.00000000	     -0.00000000	     -0.00000000	    280.21159686	     47.94550537	  -1690.32097381	     -0.00000000	      0.00000000	     -0.00000000	     28.52236045	      0.00000000	      0.00000000	      0.00000000	      0.00000000
      0.37929530	  10751.89137208	   2839.01433740	   2361.04856226	      0.00000000	    -49.27466557	   1691.64815863	      0.00000000	     -0.00000000	     -0.00000000	    280.41397059	     49.27466557	  -1691.64815863	     -0.00000000	      0.00000000	     -0.00000000	     28.56866608	      0.00000000	      0.00000000	      0.00000000	      0.00000000
      0.37970144	  10762.35759612	   2838.66778854	   2374.10560164	      0.00000000	    -50.60908614	   1692.92196603	      0.00000000	     -0.00000000	     -0.00000000	    280.60654708	     50.60908614	  -1692.92196603	     -0.00000000	      0.00000000	     -0.00000000	     28.61402881	      0.00000000	      0.00000000	      0.00000000	      0.00000000
      0.38002185	  10770.37620419	   2838.38996822	   2384.38870768	      0.00000000	    -51.65343009	   1693.90747523	      0.00000000	     -0.00000000	     -0.00000000	    280.75611028	     51.65343009	  -1693.90747523	     -0.00000000	      0.00000000	     -0.00000000	     28.64939180	      0.00000000	      0.00000000	      0.00000000	      0.00000000
      0.38034227	  10778.18839968	   2838.10828415	   2394.65587853	      0.00000000	    -52.70112649	   1694.86063036	      0.00000000	     -0.00000000	     -0.00000000	    280.89970023	     52.70112649	  -1694.86063036	     -0.00000000	      0.00000000	     -0.00000000	     28.68418128	      0.00000000	      0.00000000	      0.00000000	      0.00000000
      0.38071726	  10787.07399536	   2837.77375339	   2406.65172028	      0.00000000	    -53.92110221	   1695.95104101	      0.00000000	     -0.00000000	     -0.00000000	    281.06413087	     53.92110221	  -1695.95104101	     -0.00000000	      0.00000000	     -0.00000000	     28.72438080	      0.00000000	      0.00000000	      0.00000000	      0.00000000
      0.38109226	  10795.68695137	   2837.43403643	   2418.62517049	      0.00000000	    -55.14621340	   1696.99753425	      0.00000000	     -0.00000000	     -0.00000000	    281.22036564	     55.14621340	  -1696.99753425	     -0.00000000	      0.00000000	     -0.00000000	     28.76380229	      0.00000000	      0.00000000	      0.00000000	      0.00000000
      0.38140797	  10802.73063106	   2837.14405395	   2428.68798849	      0.00000000	    -56.17100693	   1697.86071489	      0.00000000	     -0.00000000	     -0.00000000	    281.34956440	     56.17100693	  -1697.86071489	     -0.00000000	      0.00000000	     -0.00000000	     28.79660269	      0.00000000	      0.00000000	      0.00000000	      0.00000000
      0.38180534	  10811.33161734	   2836.77394961	   2441.33067905	      0.00000000	    -57.46006303	   1698.91309849	      0.00000000	     -0.00000000	     -0.00000000	    281.50635703	     57.46006303	  -1698.91309849	     -0.00000000	      0.00000000	     -0.00000000	     28.83724060	      0.00000000	      0.00000000	      0.00000000	      0.00000000
      0.38220270	  10819.64330723	   2836.39820432	   2453.94763976	      0.00000000	    -58.75188371	   1699.92272134	      0.00000000	     -0.00000000	     -0.00000000	    281.65539405	     58.75188371	  -1699.92272134	     -0.00000000	      0.00000000	     -0.00000000	     28.87709570	      0.00000000	      0.00000000	      0.00000000	      0.00000000
      0.38244459	  10824.56370621	   2836.16674521	   2461.61525332	      0.00000000	    -59.53533194	   1700.52309911	      0.00000000	     -0.00000000	     -0.00000000	    281.74397229	     59.53533194	  -1700.52309911	     -0.00000000	      0.00000000	     -0.00000000	     28.90106321	      0.00000000	      0.00000000	      0.00000000	      0.00000000
      0.38282262	  10832.04625109	   2835.80091174	   2473.57923210	      0.00000000	    -60.75409119	   1701.44225930	      0.00000000	     -0.00000000	     -0.00000000	    281.87970367	     60.75409119	  -1701.44225930	     -0.00000000	      0.00000000	     -0.00000000	     28.93810908	      0.00000000	      0.00000000	      0.00000000	      0.00000000
      0.38320065	  10839.28035165	   2835.43012045	   2485.51977199	      0.00000000	    -61.98189357	   1702.31452039	      0.00000000	     -0.00000000	     -0.00000000	    282.00621563	     61.98189357	  -1702.31452039	     -0.00000000	      0.00000000	     -0.00000000	     28.97434084	      0.00000000	      0.00000000	      0.00000000	      0.00000000
      0.38352141	  10845.22725199	   2835.11165812	   2495.63299309	      0.00000000	    -63.01228106	   1703.04645671	      0.00000000	     -0.00000000	     -0.00000000	    282.11340844	     63.01228106	  -1703.04645671	     -0.00000000	      0.00000000	     -0.00000000	     29.00482715	      0.00000000	      0.00000000	      0.00000000	      0.00000000
      0.38384217	  10851.00157460	   2834.78969783	   2505.72937360	      0.00000000	    -64.04841843	   1703.74657485	      0.00000000	     -0.00000000	     -0.00000000	    282.21437637	     64.04841843	  -1703.74657485	     -0.00000000	      0.00000000	     -0.00000000	     29.03475486	      0.00000000	      0.00000000	      0.00000000	      0.00000000
      0.38417667	  10856.84255288	   2834.45025136	   2516.24051977	      0.00000000	    -65.12345463	   1704.46100496	      0.00000000	     -0.00000000	     -0.00000000	    282.31752573	     65.12345463	  -1704.46100496	     -0.00000000	      0.00000000	     -0.00000000	     29.06561390	      0.00000000	      0.00000000	      0.00000000	      0.00000000
      0.38458262	  10863.68753394	   2834.03329612	   2528.97219320	      0.00000000	    -66.42770943	   1705.29615012	      0.00000000	     -0.00000000	     -0.00000000	    282.43713737	     66.42770943	  -1705.29615012	     -0.00000000	      0.00000000	     -0.00000000	     29.10244531	      0.00000000	      0.00000000	      0.00000000	      0.00000000
      0.38498857	  10870.27062074	   2833.61090739	   2541.67718211	      0.00000000	    -67.73249721	   1706.09553378	      0.00000000	     -0.00000000	     -0.00000000	    282.55038245	     67.73249721	  -1706.09553378	     -0.00000000	      0.00000000	     -0.00000000	     29.13858902	      0.00000000	      0.00000000	      0.00000000	      0.00000000
      0.38534542	  10875.84538982	   2833.23517082	   2552.82354709	      0.00000000	    -68.87506470	   1706.77681144	      0.00000000	     -0.00000000	     -0.00000000	    282.64662673	     68.87506470	  -1706.77681144	     -0.00000000	      0.00000000	     -0.00000000	     29.16990326	      0.00000000	      0.00000000	      0.00000000	      0.00000000
      0.38570227	  10881.22542913	   2832.85532524	   2563.94953518	      0.00000000	    -70.01893858	   1707.43010887	      0.00000000	     -0.00000000	     -0.00000000	    282.73777399	     70.01893858	  -1707.43010887	     -0.00000000	      0.00000000	     -0.00000000	     29.20068372	      0.00000000	      0.00000000	      0.00000000	      0.00000000
      0.38607100	  10886.58371911	   2832.45856054	   2575.42470573	      0.00000000	    -71.19574567	   1708.08652001	      0.00000000	     -0.00000000	     -0.00000000	    282.82920751	     71.19574567	  -1708.08652001	     -0.00000000	      0.00000000	     -0.00000000	     29.23207411	      0.00000000	      0.00000000	      0.00000000	      0.00000000
      0.38643973	  10891.74152236	   2832.05749645	   2586.87841020	      0.00000000	    -72.37617126	   1708.71055316	      0.00000000	     -0.00000000	     -0.00000000	    282.91449602	     72.37617126	  -1708.71055316	     -0.00000000	      0.00000000	     -0.00000000	     29.26286302	      0.00000000	      0.00000000	      0.00000000	      0.00000000
      0.38669073	  10895.13973968	   2831.78204735	   2594.66299598	      0.00000000	    -73.17664752	   1709.12519726	      0.00000000	     -0.00000000	     -0.00000000	    282.97107523	     73.17664752	  -1709.12519726	     -0.00000000	      0.00000000	     -0.00000000	     29.28359103	      0.00000000	      0.00000000	      0.00000000	      0.00000000
      0.38706618	  10900.05498993	   2831.36638313	   2606.28900466	      0.00000000	    -74.36887201	   1709.73132220	      0.00000000	     -0.00000000	     -0.00000000	    283.05373717	     74.36887201	  -1709.73132220	     -0.00000000	      0.00000000	     -0.00000000	     29.31426513	      0.00000000	      0.00000000	      0.00000000	      0.00000000
      0.38744162	  10904.77242740	   2830.94638111	   2617.89400191	      0.00000000	    -75.57023128	   1710.29662772	      0.00000000	     -0.00000000	     -0.00000000	    283.12813602	     75.57023128	  -1710.29662772	     -0.00000000	      0.00000000	     -0.00000000	     29.34422041	      0.00000000	      0.00000000	      0.00000000	      0.00000000
      0.38775396	  10908.54883511	   2830.59370585	   2627.53284189	      0.00000000	    -76.55854687	   1710.76516748	      0.00000000	     -0.00000000	     -0.00000000	    283.19088782	     76.55854687	  -1710.76516748	     -0.00000000	      0.00000000	     -0.00000000	     29.36899115	      0.00000000	      0.00000000	      0.00000000	      0.00000000
      0.38806630	  10912.19292392	   2830.23808408	   2637.15797792	      0.00000000	    -77.55268444	   1711.20691548	      0.00000000	     -0.00000000	     -0.00000000	    283.24822280	     77.55268444	  -1711.20691548	     -0.00000000	      0.00000000	     -0.00000000	     29.39328560	      0.00000000	      0.00000000	      0.00000000	      0.00000000
      0.38839824	  10915.92288152	   2829.85695113	   2647.37230812	      0.00000000	    -78.60407580	   1711.66591033	      0.00000000	     -0.00000000	     -0.00000000	    283.30780637	     78.60407580	  -1711.66591033	     -0.00000000	      0.00000000	     -0.00000000	     29.41883929	      0.00000000	      0.00000000	      0.00000000	      0.00000000
      0.38873017	  10919.50806862	   2829.47254804	   2657.57183659	      0.00000000	    -79.65744002	   1712.10275559	      0.00000000	     -0.00000000	     -0.00000000	    283.36319673	     79.65744002	  -1712.10275559	     -0.00000000	      0.00000000	     -0.00000000	     29.44396658	      0.00000000	      0.00000000	      0.00000000	      0.00000000
      0.38909601	  10923.29454318	   2829.04513023	   2668.79631660	      0.00000000	    -80.81340553	   1712.57084910	      0.00000000	     -0.00000000	     -0.00000000	    283.42234471	     80.81340553	  -1712.57084910	     -0.00000000	      0.00000000	     -0.00000000	     29.47133452	      0.00000000	      0.00000000	      0.00000000	      0.00000000
      0.38946185	  10926.91107582	   2828.61381201	   2680.00349336	      0.00000000	    -81.97394936	   1713.00932721	      0.00000000	     -0.00000000	     -0.00000000	    283.47566948	     81.97394936	  -1713.00932721	     -0.00000000	      0.00000000	     -0.00000000	     29.49814953	      0.00000000	      0.00000000	      0.00000000	      0.00000000
      0.38975650	  10929.70241763	   2828.26360872	   2689.01763636	      0.00000000	    -82.90380345	   1713.35474070	      0.00000000	     -0.00000000	     -0.00000000	    283.51770957	     82.90380345	  -1713.35474070	     -0.00000000	      0.00000000	     -0.00000000	     29.51953359	      0.00000000	      0.00000000	      0.00000000	      0.00000000
      0.39014500	  10933.21980007	   2827.79808223	   2700.88576683	      0.00000000	    -84.12759027	   1713.79273011	      0.00000000	     -0.00000000	     -0.00000000	    283.57019388	     84.12759027	  -1713.79273011	     -0.00000000	      0.00000000	     -0.00000000	     29.54734429	      0.00000000	      0.00000000	      0.00000000	      0.00000000
      0.39053349	  10936.55509950	   2827.32827399	   2712.73518259	      0.00000000	    -85.35873224	   1714.19497465	      0.00000000	     -0.00000000	     -0.00000000	    283.61543803	     85.35873224	  -1714.19497465	     -0.00000000	      0.00000000	     -0.00000000	     29.57450211	      0.00000000	      0.00000000	      0.00000000	      0.00000000
      0.39083731	  10939.03881250	   2826.95790595	   2721.98913095	      0.00000000	    -86.31212112	   1714.50921253	      0.00000000	     -0.00000000	     -0.00000000	    283.65169574	     86.31212112	  -1714.50921253	     -0.00000000	      0.00000000	     -0.00000000	     29.59562302	      0.00000000	      0.00000000	      0.00000000	      0.00000000
      0.39114113	  10941.41484444	   2826.58496417	   2731.23185142	      0.00000000	    -87.27050522	   1714.80124959	      0.00000000	     -0.00000000	     -0.00000000	    283.68340392	     87.27050522	  -1714.80124959	     -0.00000000	      0.00000000	     -0.00000000	     29.61634105	      0.00000000	      0.00000000	      0.00000000	      0.00000000
      0.39148509	  10943.97685974	   2826.15966418	   2741.68238947	      0.00000000	    -88.35056994	   1715.12377926	      0.00000000	     -0.00000000	     -0.00000000	    283.71830477	     88.35056994	  -1715.12377926	     -0.00000000	      0.00000000	     -0.00000000	     29.63956743	      0.00000000	      0.00000000	      0.00000000	      0.00000000
      0.39182905	  10946.40511965	   2825.73111802	   2752.11872417	      0.00000000	    -89.43398762	   1715.42349365	      0.00000000	     -0.00000000	     -0.00000000	    283.74869418	     89.43398762	  -1715.42349365	     -0.00000000	      0.00000000	     -0.00000000	     29.66235587	      0.00000000	      0.00000000	      0.00000000	      0.00000000
      0.39215274	  10948.57002445	   2825.32490116	   2761.92679336	      0.00000000	    -90.44935219	   1715.69721596	      0.00000000	     -0.00000000	     -0.00000000	    283.77616481	     90.44935219	  -1715.69721596	     -0.00000000	      0.00000000	     -0.00000000	     29.68357336	      0.00000000	      0.00000000	      0.00000000	      0.00000000
      0.39254882	  10951.06332402	   2824.82397518	   2773.91180738	      0.00000000	    -91.69120241	   1716.01332783	      0.00000000	     -0.00000000	     -0.00000000	    283.80637018	     91.69120241	  -1716.01332783	     -0.00000000	      0.00000000	     -0.00000000	     29.70912982	      0.00000000	      0.00000000	      0.00000000	      0.00000000
      0.39294491	  10953.38813157	   2824.31885298	   2785.87824420	      0.00000000	    -92.93595582	   1716.30291755	      0.00000000	     -0.00000000	     -0.00000000	    283.83140322	     92.93595582	  -1716.30291755	     -0.00000000	      0.00000000	     -0.00000000	     29.73415929	      0.00000000	      0.00000000	      0.00000000	      0.00000000
      0.39319368	  10954.76357522	   2823.99946994	   2793.38461739	      0.00000000	    -93.71503736	   1716.47864773	      0.00000000	     -0.00000000	     -0.00000000	    283.84624321	     93.71503736	  -1716.47864773	     -0.00000000	      0.00000000	     -0.00000000	     29.74971292	      0.00000000	      0.00000000	      0.00000000	      0.00000000
      0.39359643	  10956.85407522	   2823.47895812	   2805.52149235	      0.00000000	    -94.96896530	   1716.75851753	      0.00000000	     -0.00000000	     -0.00000000	    283.87009591	     94.96896530	  -1716.75851753	     -0.00000000	      0.00000000	     -0.00000000	     29.77469671	      0.00000000	      0.00000000	      0.00000000	      0.00000000
      0.39391841	  10958.40605798	   2823.05977019	   2815.21091486	      0.00000000	    -95.98614915	   1716.94150734	      0.00000000	     -0.00000000	     -0.00000000	    283.88023244	     95.98614915	  -1716.94150734	     -0.00000000	      0.00000000	     -0.00000000	     29.79398915	      0.00000000	      0.00000000	      0.00000000	      0.00000000
      0.39424040	  10959.85380771	   2822.63789849	   2824.88814707	      0.00000000	    -96.98561123	   1717.14206553	      0.00000000	     -0.00000000	     -0.00000000	    283.89526667	     96.98561123	  -1717.14206553	     -0.00000000	      0.00000000	     -0.00000000	     29.81342145	      0.00000000	      0.00000000	      0.00000000	      0.00000000
      0.39456238	  10961.19889035	   2822.21335663	   2834.55319547	      0.00000000	    -97.99595879	   1717.31049336	      0.00000000	     -0.00000000	     -0.00000000	    283.90331551	     97.99595879	  -1717.31049336	     -0.00000000	      0.00000000	     -0.00000000	     29.83230530	      0.00000000	      0.00000000	      0.00000000	      0.00000000
      0.39488298	  10962.43774521	   2821.78801634	   2844.16442647	      0.00000000	    -98.99324217	   1717.48067179	      0.00000000	     -0.00000000	     -0.00000000	    283.91257838	     98.99324217	  -1717.48067179	     -0.00000000	      0.00000000	     -0.00000000	     29.85104050	      0.00000000	      0.00000000	      0.00000000	      0.00000000
      0.39520358	  10963.57790887	   2821.36006669	   2853.76357343	      0.00000000	    -99.99519699	   1717.63002524	      0.00000000	     -0.00000000	     -0.00000000	    283.91752238	     99.99519699	  -1717.63002524	     -0.00000000	      0.00000000	     -0.00000000	     29.86938557	      0.00000000	      0.00000000	      0.00000000	      0.00000000
      0.39551620	  10964.59612713	   2820.94026344	   2863.11239883	      0.00000000	   -100.96815478	   1717.77095459	      0.00000000	     -0.00000000	     -0.00000000	    283.92182174	    100.96815478	  -1717.77095459	     -0.00000000	      0.00000000	     -0.00000000	     29.88711258	      0.00000000	      0.00000000	      0.00000000	      0.00000000
      0.39590413	  10965.73317432	   2820.41594627	   2874.69696630	      0.00000000	   -102.17450497	   1717.93141501	      0.00000000	     -0.00000000	     -0.00000000	    283.92452915	    102.17450497	  -1717.93141501	     -0.00000000	      0.00000000	     -0.00000000	     29.90877717	      0.00000000	      0.00000000	      0.00000000	      0.00000000
      0.39629205	  10966.73261826	   2819.88789008	   2886.26378385	      0.00000000	   -103.38475812	   1718.06730735	      0.00000000	     -0.00000000	     -0.00000000	    283.92226611	    103.38475812	  -1718.06730735	     -0.00000000	      0.00000000	     -0.00000000	     29.92995443	      0.00000000	      0.00000000	      0.00000000	      0.00000000
      0.39658364	  10967.39480600	   2819.48853138	   2894.94634208	      0.00000000	   -104.28939876	   1718.16714254	      0.00000000	     -0.00000000	     -0.00000000	    283.92056395	    104.28939876	  -1718.16714254	     -0.00000000	      0.00000000	     -0.00000000	     29.94574562	      0.00000000	      0.00000000	      0.00000000	      0.00000000
      0.39695075	  10968.12162825	   2818.98276569	   2905.86362727	      0.00000000	   -105.42831611	   1718.27929212	      0.00000000	     -0.00000000	     -0.00000000	    283.91586001	    105.42831611	  -1718.27929212	     -0.00000000	      0.00000000	     -0.00000000	     29.96532324	      0.00000000	      0.00000000	      0.00000000	      0.00000000
      0.39731786	  10968.73123019	   2818.47372087	   2916.76492279	      0.00000000	   -106.56986536	   1718.37166201	      0.00000000	     -0.00000000	     -0.00000000	    283.90718107	    106.56986536	  -1718.37166201	     -0.00000000	      0.00000000	     -0.00000000	     29.98449693	      0.00000000	      0.00000000	      0.00000000	      0.00000000
      0.39761193	  10969.13635742	   2818.06361936	   2925.48546914	      0.00000000	   -107.48104261	   1718.44085417	      0.00000000	     -0.00000000	     -0.00000000	    283.89958572	    107.48104261	  -1718.44085417	     -0.00000000	      0.00000000	     -0.00000000	     29.99969702	      0.00000000	      0.00000000	      0.00000000	      0.00000000
      0.39800327	  10969.56266338	   2817.51463962	   2937.07473573	      0.00000000	   -108.69024720	   1718.52469480	      0.00000000	     -0.00000000	     -0.00000000	    283.88818608	    108.69024720	  -1718.52469480	     -0.00000000	      0.00000000	     -0.00000000	     30.01968487	      0.00000000	      0.00000000	      0.00000000	      0.00000000
      0.39839461	  10969.86229512	   2816.96200599	   2948.64569156	      0.00000000	   -109.91021883	   1718.57243371	      0.00000000	     -0.00000000	     -0.00000000	    283.86901317	    109.91021883	  -1718.57243371	     -0.00000000	      0.00000000	     -0.00000000	     30.03902372	      0.00000000	      0.00000000	      0.00000000	      0.00000000
      0.39867238	  10969.99941807	   2816.56754233	   2956.84771743	      0.00000000	   -110.76341090	   1718.62014926	      0.00000000	     -0.00000000	     -0.00000000	    283.85908000	    110.76341090	  -1718.62014926	     -0.00000000	      0.00000000	     -0.00000000	     30.05285960	      0.00000000	      0.00000000	      0.00000000	      0.00000000
      0.39895016	  10970.07472736	   2816.17125969	   2965.04046526	      0.00000000	   -111.62363064	   1718.64690723	      0.00000000	     -0.00000000	     -0.00000000	    283.84456548	    111.62363064	  -1718.64690723	     -0.00000000	      0.00000000	     -0.00000000	     30.06632996	      0.00000000	      0.00000000	      0.00000000	      0.00000000
      0.39928221	  10970.08479518	   2815.69516927	   2974.82191801	      0.00000000	   -112.64737729	   1718.67708499	      0.00000000	     -0.00000000	     -0.00000000	    283.82722740	    112.64737729	  -1718.67708499	     -0.00000000	      0.00000000	     -0.00000000	     30.08231483	      0.00000000	      0.00000000	      0.00000000	      0.00000000
      0.39961427	  10970.00907801	   2815.21650856	   2984.59003746	      0.00000000	   -113.67409753	   1718.69063044	      0.00000000	     -0.00000000	     -0.00000000	    283.80645412	    113.67409753	  -1718.69063044	     -0.00000000	      0.00000000	     -0.00000000	     30.09796523	      0.00000000	      0.00000000	      0.00000000	      0.00000000
      0.39993414	  10969.85628956	   2814.75299798	   2993.98704077	      0.00000000	   -114.65933671	   1718.70048538	      0.00000000	     -0.00000000	     -0.00000000	    283.78612037	    114.65933671	  -1718.70048538	     -0.00000000	      0.00000000	     -0.00000000	     30.11290223	      0.00000000	      0.00000000	      0.00000000	      0.00000000
      0.40031862	  10969.57063875	   2814.19274495	   3005.26562469	      0.00000000	   -115.84351457	   1718.69925613	      0.00000000	     -0.00000000	     -0.00000000	    283.75915535	    115.84351457	  -1718.69925613	     -0.00000000	      0.00000000	     -0.00000000	     30.13055021	      0.00000000	      0.00000000	      0.00000000	      0.00000000
      0.40070310	  10969.17554746	   2813.62910601	   3016.52614847	      0.00000000	   -117.02862330	   1718.68204317	      0.00000000	     -0.00000000	     -0.00000000	    283.72902198	    117.02862330	  -1718.68204317	     -0.00000000	      0.00000000	     -0.00000000	     30.14784024	      0.00000000	      0.00000000	      0.00000000	      0.00000000
      0.40103819	  10968.74350762	   2813.13511605	   3026.32559186	      0.00000000	   -118.05838922	   1718.66157885	      0.00000000	     -0.00000000	     -0.00000000	    283.70192935	    118.05838922	  -1718.66157885	     -0.00000000	      0.00000000	     -0.00000000	     30.16272534	      0.00000000	      0.00000000	      0.00000000	      0.00000000
      0.40137329	  10968.23115278	   2812.63858335	   3036.11121247	      0.00000000	   -119.08930037	   1718.62844508	      0.00000000	     -0.00000000	     -0.00000000	    283.67228564	    119.08930037	  -1718.62844508	     -0.00000000	      0.00000000	     -0.00000000	     30.17733178	      0.00000000	      0.00000000	      0.00000000	      0.00000000
      0.40172777	  10967.60317496	   2812.11058175	   3046.44768126	      0.00000000	   -120.17604036	   1718.58944379	      0.00000000	     -0.00000000	     -0.00000000	    283.64042951	    120.17604036	  -1718.58944379	     -0.00000000	      0.00000000	     -0.00000000	     30.19261975	      0.00000000	      0.00000000	      0.00000000	      0.00000000
      0.40208224	  10966.88824503	   2811.57976413	   3056.76856573	      0.00000000	   -121.26632178	   1718.53219679	      0.00000000	     -0.00000000	     -0.00000000	    283.60475293	    121.26632178	  -1718.53219679	     -0.00000000	      0.00000000	     -0.00000000	     30.20753875	      0.00000000	      0.00000000	      0.00000000	      0.00000000
      0.40235285	  10966.28485232	   2811.17264912	   3064.63707186	      0.00000000	   -122.09520888	   1718.48757916	      0.00000000	     -0.00000000	     -0.00000000	    283.57757915	    122.09520888	  -1718.48757916	     -0.00000000	      0.00000000	     -0.00000000	     30.21884156	      0.00000000	      0.00000000	      0.00000000	      0.00000000
      0.40272950	  10965.36332675	   2810.60331158	   3075.57343643	      0.00000000	   -123.24558664	   1718.42114976	      0.00000000	     -0.00000000	     -0.00000000	    283.53913370	    123.24558664	  -1718.42114976	     -0.00000000	      0.00000000	     -0.00000000	     30.23440627	      0.00000000	      0.00000000	      0.00000000	      0.00000000
      0.40310614	  10964.34823942	   2810.03083943	   3086.49200756	      0.00000000	   -124.40573519	   1718.32319796	      0.00000000	     -0.00000000	     -0.00000000	    283.49381900	    124.40573519	  -1718.32319796	     -0.00000000	      0.00000000	     -0.00000000	     30.24939947	      0.00000000	      0.00000000	      0.00000000	      0.00000000
      0.40338663	  10963.53253234	   2809.60249145	   3094.61155212	      0.00000000	   -125.25813118	   1718.26506421	      0.00000000	     -0.00000000	     -0.00000000	    283.46377025	    125.25813118	  -1718.26506421	     -0.00000000	      0.00000000	     -0.00000000	     30.26069759	      0.00000000	      0.00000000	      0.00000000	      0.00000000
      0.40366712	  10962.66655047	   2809.17242041	   3102.72115347	      0.00000000	   -126.11688803	   1718.18771802	      0.00000000	     -0.00000000	     -0.00000000	    283.42950302	    126.11688803	  -1718.18771802	     -0.00000000	      0.00000000	     -0.00000000	     30.27165432	      0.00000000	      0.00000000	      0.00000000	      0.00000000
      0.40398603	  10961.62172484	   2808.68134879	   3111.92961051	      0.00000000	   -127.08911590	   1718.10000883	      0.00000000	     -0.00000000	     -0.00000000	    283.39085917	    127.08911590	  -1718.10000883	     -0.00000000	      0.00000000	     -0.00000000	     30.28403432	      0.00000000	      0.00000000	      0.00000000	      0.00000000
      0.40430494	  10960.51376146	   2808.18806831	   3121.12512225	      0.00000000	   -128.06328737	   1717.99998553	      0.00000000	     -0.00000000	     -0.00000000	    283.34964697	    128.06328737	  -1717.99998553	     -0.00000000	      0.00000000	     -0.00000000	     30.29615219	      0.00000000	      0.00000000	      0.00000000	      0.00000000
      0.40464374	  10959.26865146	   2807.66163030	   3130.87960616	      0.00000000	   -129.09436804	   1717.89220905	      0.00000000	     -0.00000000	     -0.00000000	    283.30580453	    129.09436804	  -1717.89220905	     -0.00000000	      0.00000000	     -0.00000000	     30.30891001	      0.00000000	      0.00000000	      0.00000000	      0.00000000
      0.40498253	  10957.95450934	   2807.13271978	   3140.61936599	      0.00000000	   -130.12813682	   1717.76972940	      0.00000000	     -0.00000000	     -0.00000000	    283.25886553	    130.12813682	  -1717.76972940	     -0.00000000	      0.00000000	     -0.00000000	     30.32136087	      0.00000000	      0.00000000	      0.00000000	      0.00000000
      0.40527725	  10956.75605464	   2806.67061289	   3149.08006354	      0.00000000	   -131.02419372	   1717.66220273	      0.00000000	     -0.00000000	     -0.00000000	    283.21803422	    131.02419372	  -1717.66220273	     -0.00000000	      0.00000000	     -0.00000000	     30.33210009	      0.00000000	      0.00000000	      0.00000000	      0.00000000
      0.40565627	  10955.14043701	   2806.07360275	   3159.94424767	      0.00000000	   -132.17434873	   1717.51829574	      0.00000000	     -0.00000000	     -0.00000000	    283.16452951	    132.17434873	  -1717.51829574	     -0.00000000	      0.00000000	     -0.00000000	     30.34572433	      0.00000000	      0.00000000	      0.00000000	      0.00000000
      0.40603529	  10953.44253808	   2805.47353409	   3170.78977805	      0.00000000	   -133.33078358	   1717.35035580	      0.00000000	     -0.00000000	     -0.00000000	    283.10583712	    133.33078358	  -1717.35035580	     -0.00000000	      0.00000000	     -0.00000000	     30.35888412	      0.00000000	      0.00000000	      0.00000000	      0.00000000
      0.40632970	  10952.06785459	   2805.00532034	   3179.20130978	      0.00000000	   -134.22002211	   1717.23072741	      0.00000000	     -0.00000000	     -0.00000000	    283.06294286	    134.22002211	  -1717.23072741	     -0.00000000	      0.00000000	     -0.00000000	     30.36918049	      0.00000000	      0.00000000	      0.00000000	      0.00000000
      0.40662411	  10950.64511305	   2804.53527445	   3187.60149410	      0.00000000	   -135.11468523	   1717.09336662	      0.00000000	     -0.00000000	     -0.00000000	    283.01617047	    135.11468523	  -1717.09336662	     -0.00000000	      0.00000000	     -0.00000000	     30.37915035	      0.00000000	      0.00000000	      0.00000000	      0.00000000
      0.40691339	  10949.20102475	   2804.07164294	   3195.84419278	      0.00000000	   -135.99027957	   1716.95917372	      0.00000000	     -0.00000000	     -0.00000000	    282.97056298	    135.99027957	  -1716.95917372	     -0.00000000	      0.00000000	     -0.00000000	     30.38888870	      0.00000000	      0.00000000	      0.00000000	      0.00000000
      0.40728699	  10947.26935696	   2803.47026903	   3206.47321627	      0.00000000	   -137.11906910	   1716.78083890	      0.00000000	     -0.00000000	     -0.00000000	    282.91075552	    137.11906910	  -1716.78083890	     -0.00000000	      0.00000000	     -0.00000000	     30.40129253	      0.00000000	      0.00000000	      0.00000000	      0.00000000
      0.40766059	  10945.26380429	   2802.86597422	   3217.08375154	      0.00000000	   -138.25346866	   1716.58049865	      0.00000000	     -0.00000000	     -0.00000000	    282.84619203	    138.25346866	  -1716.58049865	     -0.00000000	      0.00000000	     -0.00000000	     30.41326525	      0.00000000	      0.00000000	      0.00000000	      0.00000000
      0.40794484	  10943.68924722	   2802.40425767	   3225.14418289	      0.00000000	   -139.10899590	   1716.43703022	      0.00000000	     -0.00000000	     -0.00000000	    282.79928354	    139.10899590	  -1716.43703022	     -0.00000000	      0.00000000	     -0.00000000	     30.42242870	      0.00000000	      0.00000000	      0.00000000	      0.00000000
      0.40822909	  10942.07326066	   2801.94086079	   3233.19382525	      0.00000000	   -139.96826399	   1716.27988751	      0.00000000	     -0.00000000	     -0.00000000	    282.74940237	    139.96826399	  -1716.27988751	     -0.00000000	      0.00000000	     -0.00000000	     30.43132930	      0.00000000	      0.00000000	      0.00000000	      0.00000000
      0.40855733	  10940.15634033	   2801.40365138	   3242.47600123	      0.00000000	   -140.95658753	   1716.09954037	      0.00000000	     -0.00000000	     -0.00000000	    282.69222658	    140.95658753	  -1716.09954037	     -0.00000000	      0.00000000	     -0.00000000	     30.44154340	      0.00000000	      0.00000000	      0.00000000	      0.00000000
      0.40888558	  10938.18578927	   2800.86421401	   3251.74368079	      0.00000000	   -141.94740042	   1715.90628443	      0.00000000	     -0.00000000	     -0.00000000	    282.63229399	    141.94740042	  -1715.90628443	     -0.00000000	      0.00000000	     -0.00000000	     30.45148432	      0.00000000	      0.00000000	      0.00000000	      0.00000000
      0.40918449	  10936.34543229	   2800.37105990	   3260.17035298	      0.00000000	   -142.84640475	   1715.73061131	      0.00000000	     -0.00000000	     -0.00000000	    282.57793807	    142.84640475	  -1715.73061131	     -0.00000000	      0.00000000	     -0.00000000	     30.46046672	      0.00000000	      0.00000000	      0.00000000	      0.00000000
      0.40955851	  10933.98193124	   2799.75139553	   3270.69747167	      0.00000000	   -143.96983995	   1715.50521870	      0.00000000	     -0.00000000	     -0.00000000	    282.50884991	    143.96983995	  -1715.50521870	     -0.00000000	      0.00000000	     -0.00000000	     30.47152570	      0.00000000	      0.00000000	      0.00000000	      0.00000000
      0.40993253	  10931.55209504	   2799.12886245	   3281.20553609	      0.00000000	   -145.09697146	   1715.26225435	      0.00000000	     -0.00000000	     -0.00000000	    282.43598636	    145.09697146	  -1715.26225435	     -0.00000000	      0.00000000	     -0.00000000	     30.48221872	      0.00000000	      0.00000000	      0.00000000	      0.00000000
      0.41021715	  10929.65935569	   2798.65321673	   3289.18906007	      0.00000000	   -145.94907985	   1715.08304749	      0.00000000	     -0.00000000	     -0.00000000	    282.38195855	    145.94907985	  -1715.08304749	     -0.00000000	      0.00000000	     -0.00000000	     30.49036487	      0.00000000	      0.00000000	      0.00000000	      0.00000000
      0.41050177	  10927.72940979	   2798.17591813	   3297.16146060	      0.00000000	   -146.80348217	   1714.89342098	      0.00000000	     -0.00000000	     -0.00000000	    282.32568383	    146.80348217	  -1714.89342098	     -0.00000000	      0.00000000	     -0.00000000	     30.49829580	      0.00000000	      0.00000000	      0.00000000	      0.00000000
      0.41083959	  10925.39110917	   2797.60725638	   3306.60969420	      0.00000000	   -147.81378280	   1714.66961060	      0.00000000	     -0.00000000	     -0.00000000	    282.25931276	    147.81378280	  -1714.66961060	     -0.00000000	      0.00000000	     -0.00000000	     30.50764569	      0.00000000	      0.00000000	      0.00000000	      0.00000000
      0.41117742	  10923.00194800	   2797.03627634	   3316.04213704	      0.00000000	   -148.82728684	   1714.43123576	      0.00000000	     -0.00000000	     -0.00000000	    282.18979823	    148.82728684	  -1714.43123576	     -0.00000000	      0.00000000	     -0.00000000	     30.51669422	      0.00000000	      0.00000000	      0.00000000	      0.00000000
      0.41145226	  10921.02125040	   2796.57003764	   3323.70441273	      0.00000000	   -149.64825678	   1714.23961109	      0.00000000	     -0.00000000	     -0.00000000	    282.13386719	    149.64825678	  -1714.23961109	     -0.00000000	      0.00000000	     -0.00000000	     30.52402430	      0.00000000	      0.00000000	      0.00000000	      0.00000000
      0.41181378	  10918.36626971	   2795.95444917	   3333.76687715	      0.00000000	   -150.72629605	   1713.98408181	      0.00000000	     -0.00000000	     -0.00000000	    282.05964819	    150.72629605	  -1713.98408181	     -0.00000000	      0.00000000	     -0.00000000	     30.53352621	      0.00000000	      0.00000000	      0.00000000	      0.00000000
      0.41217529	  10915.65572732	   2795.33622250	   3343.81104257	      0.00000000	   -151.80892106	   1713.70994600	      0.00000000	     -0.00000000	     -0.00000000	    281.98138849	    151.80892106	  -1713.70994600	     -0.00000000	      0.00000000	     -0.00000000	     30.54265512	      0.00000000	      0.00000000	      0.00000000	      0.00000000
      0.41246050	  10913.47871040	   2794.84662354	   3351.72230782	      0.00000000	   -152.65658043	   1713.50210342	      0.00000000	     -0.00000000	     -0.00000000	    281.92164230	    152.65658043	  -1713.50210342	     -0.00000000	      0.00000000	     -0.00000000	     30.54991001	      0.00000000	      0.00000000	      0.00000000	      0.00000000
      0.41274572	  10911.26817589	   2794.35538876	   3359.62209372	      0.00000000	   -153.50715406	   1713.28260010	      0.00000000	     -0.00000000	     -0.00000000	    281.85935975	    153.50715406	  -1713.28260010	     -0.00000000	      0.00000000	     -0.00000000	     30.55693174	      0.00000000	      0.00000000	      0.00000000	      0.00000000
      0.41307150	  10908.70281243	   2793.79228616	   3368.63141776	      0.00000000	   -154.47498803	   1713.03392295	      0.00000000	     -0.00000000	     -0.00000000	    281.78877666	    154.47498803	  -1713.03392295	     -0.00000000	      0.00000000	     -0.00000000	     30.56490634	      0.00000000	      0.00000000	      0.00000000	      0.00000000
      0.41339728	  10906.09499240	   2793.22705674	   3377.62565386	      0.00000000	   -155.44497446	   1712.77374993	      0.00000000	     -0.00000000	     -0.00000000	    281.71571677	    155.44497446	  -1712.77374993	     -0.00000000	      0.00000000	     -0.00000000	     30.57263142	      0.00000000	      0.00000000	      0.00000000	      0.00000000
      0.41368935	  10903.72141687	   2792.71849842	   3385.67652233	      0.00000000	   -156.31156095	   1712.54175585	      0.00000000	     -0.00000000	     -0.00000000	    281.65058104	    156.31156095	  -1712.54175585	     -0.00000000	      0.00000000	     -0.00000000	     30.57950742	      0.00000000	      0.00000000	      0.00000000	      0.00000000
      0.41405941	  10900.66664894	   2792.07172091	   3395.85922871	      0.00000000	   -157.40770048	   1712.24437176	      0.00000000	     -0.00000000	     -0.00000000	    281.56738864	    157.40770048	  -1712.24437176	     -0.00000000	      0.00000000	     -0.00000000	     30.58807581	      0.00000000	      0.00000000	      0.00000000	      0.00000000
      0.41442946	  10897.55964804	   2791.42221214	   3406.02223631	      0.00000000	   -158.50780539	   1711.92952537	      0.00000000	     -0.00000000	     -0.00000000	    281.48040696	    158.50780539	  -1711.92952537	     -0.00000000	      0.00000000	     -0.00000000	     30.59628387	      0.00000000	      0.00000000	      0.00000000	      0.00000000
      0.41470981	  10895.17164165	   2790.92834227	   3413.70837880	      0.00000000	   -159.33503847	   1711.69960720	      0.00000000	     -0.00000000	     -0.00000000	    281.41650602	    159.33503847	  -1711.69960720	     -0.00000000	      0.00000000	     -0.00000000	     30.60256041	      0.00000000	      0.00000000	      0.00000000	      0.00000000
      0.41499016	  10892.75458090	   2790.43290916	   3421.38312818	      0.00000000	   -160.16495574	   1711.45877328	      0.00000000	     -0.00000000	     -0.00000000	    281.35022809	    160.16495574	  -1711.45877328	     -0.00000000	      0.00000000	     -0.00000000	     30.60861716	      0.00000000	      0.00000000	      0.00000000	      0.00000000
      0.41531710	  10889.89960100	   2789.85315803	   3430.31907639	      0.00000000	   -161.12915377	   1711.18039317	      0.00000000	     -0.00000000	     -0.00000000	    281.27356001	    161.12915377	  -1711.18039317	     -0.00000000	      0.00000000	     -0.00000000	     30.61564309	      0.00000000	      0.00000000	      0.00000000	      0.00000000
      0.41564404	  10887.00624295	   2789.27128611	   3439.23941838	      0.00000000	   -162.09557755	   1710.89045567	      0.00000000	     -0.00000000	     -0.00000000	    281.19439169	    162.09557755	  -1710.89045567	     -0.00000000	      0.00000000	     -0.00000000	     30.62241869	      0.00000000	      0.00000000	      0.00000000	      0.00000000
      0.41591077	  10884.61777011	   2788.79501365	   3446.50523344	      0.00000000	   -162.88137540	   1710.65532677	      0.00000000	     -0.00000000	     -0.00000000	    281.13017123	    162.88137540	  -1710.65532677	     -0.00000000	      0.00000000	     -0.00000000	     30.62790833	      0.00000000	      0.00000000	      0.00000000	      0.00000000
      0.41628133	  10881.25842865	   2788.13101052	   3456.58198321	      0.00000000	   -163.96956963	   1710.32987124	      0.00000000	     -0.00000000	     -0.00000000	    281.04129249	    163.96956963	  -1710.32987124	     -0.00000000	      0.00000000	     -0.00000000	     30.63546522	      0.00000000	      0.00000000	      0.00000000	      0.00000000
      0.41665188	  10877.85200431	   2787.46429072	   3466.63846032	      0.00000000	   -165.06637930	   1709.97604804	      0.00000000	     -0.00000000	     -0.00000000	    280.94619614	    165.06637930	  -1709.97604804	     -0.00000000	      0.00000000	     -0.00000000	     30.64250054	      0.00000000	      0.00000000	      0.00000000	      0.00000000
      0.41690734	  10875.47666151	   2787.00307964	   3473.55950370	      0.00000000	   -165.81196705	   1709.75233528	      0.00000000	     -0.00000000	     -0.00000000	    280.88516975	    165.81196705	  -1709.75233528	     -0.00000000	      0.00000000	     -0.00000000	     30.64759119	      0.00000000	      0.00000000	      0.00000000	      0.00000000
      0.41716280	  10873.07959904	   2786.54057954	   3480.47084282	      0.00000000	   -166.56263365	   1709.51281934	      0.00000000	     -0.00000000	     -0.00000000	    280.82067261	    166.56263365	  -1709.51281934	     -0.00000000	      0.00000000	     -0.00000000	     30.65239962	      0.00000000	      0.00000000	      0.00000000	      0.00000000
      0.41748546	  10870.02128976	   2785.95456512	   3489.18652005	      0.00000000	   -167.50707067	   1709.21372909	      0.00000000	     -0.00000000	     -0.00000000	    280.74001800	    167.50707067	  -1709.21372909	     -0.00000000	      0.00000000	     -0.00000000	     30.65845569	      0.00000000	      0.00000000	      0.00000000	      0.00000000
      0.41780813	  10866.92927539	   2785.36649847	   3497.88661303	      0.00000000	   -168.45369519	   1708.90340142	      0.00000000	     -0.00000000	     -0.00000000	    280.65692701	    168.45369519	  -1708.90340142	     -0.00000000	      0.00000000	     -0.00000000	     30.66426871	      0.00000000	      0.00000000	      0.00000000	      0.00000000
      0.41806785	  10864.41632951	   2784.89166474	   3504.87810712	      0.00000000	   -169.21314596	   1708.65526009	      0.00000000	     -0.00000000	     -0.00000000	    280.59044630	    169.21314596	  -1708.65526009	     -0.00000000	      0.00000000	     -0.00000000	     30.66891694	      0.00000000	      0.00000000	      0.00000000	      0.00000000
      0.41843760	  10860.80220990	   2784.21338077	   3514.81396959	      0.00000000	   -170.29056176	   1708.30445910	      0.00000000	     -0.00000000	     -0.00000000	    280.49639667	    170.29056176	  -1708.30445910	     -0.00000000	      0.00000000	     -0.00000000	     30.67548639	      0.00000000	      0.00000000	      0.00000000	      0.00000000
      0.41880735	  10857.14577254	   2783.53240591	   3524.72914932	      0.00000000	   -171.37722647	   1707.92341957	      0.00000000	     -0.00000000	     -0.00000000	    280.39572943	    171.37722647	  -1707.92341957	     -0.00000000	      0.00000000	     -0.00000000	     30.68150635	      0.00000000	      0.00000000	      0.00000000	      0.00000000
      0.41905445	  10854.67895662	   2783.07581267	   3531.34392010	      0.00000000	   -172.09243428	   1707.69121343	      0.00000000	     -0.00000000	     -0.00000000	    280.33343613	    172.09243428	  -1707.69121343	     -0.00000000	      0.00000000	     -0.00000000	     30.68580858	      0.00000000	      0.00000000	      0.00000000	      0.00000000
      0.41930155	  10852.19377991	   2782.61801859	   3537.94939046	      0.00000000	   -172.81280961	   1707.44297126	      0.00000000	     -0.00000000	     -0.00000000	    280.26762893	    172.81280961	  -1707.44297126	     -0.00000000	      0.00000000	     -0.00000000	     30.68982773	      0.00000000	      0.00000000	      0.00000000	      0.00000000
      0.41962666	  10848.89654592	   2782.01389355	   3546.62569912	      0.00000000	   -173.75693742	   1707.12004090	      0.00000000	     -0.00000000	     -0.00000000	    280.18189127	    173.75693742	  -1707.12004090	     -0.00000000	      0.00000000	     -0.00000000	     30.69510323	      0.00000000	      0.00000000	      0.00000000	      0.00000000
      0.41995176	  10845.56837810	   2781.40769289	   3555.28580834	      0.00000000	   -174.70348218	   1706.78521127	      0.00000000	     -0.00000000	     -0.00000000	    280.09357042	    174.70348218	  -1706.78521127	     -0.00000000	      0.00000000	     -0.00000000	     30.70012503	      0.00000000	      0.00000000	      0.00000000	      0.00000000
      0.42021734	  10842.82696694	   2780.91094787	   3562.34820306	      0.00000000	   -175.47366238	   1706.51482252	      0.00000000	     -0.00000000	     -0.00000000	    280.02213593	    175.47366238	  -1706.51482252	     -0.00000000	      0.00000000	     -0.00000000	     30.70421779	      0.00000000	      0.00000000	      0.00000000	      0.00000000
      0.42057501	  10839.10318660	   2780.23975204	   3571.84254075	      0.00000000	   -176.50860397	   1706.15023295	      0.00000000	     -0.00000000	     -0.00000000	    279.92586595	    176.50860397	  -1706.15023295	     -0.00000000	      0.00000000	     -0.00000000	     30.70964360	      0.00000000	      0.00000000	      0.00000000	      0.00000000
      0.42093269	  10835.34357660	   2779.56604565	   3581.31707064	      0.00000000	   -177.54819172	   1705.76688897	      0.00000000	     -0.00000000	     -0.00000000	    279.82551546	    177.54819172	  -1705.76688897	     -0.00000000	      0.00000000	     -0.00000000	     30.71469732	      0.00000000	      0.00000000	      0.00000000	      0.00000000
      0.42121604	  10832.34015153	   2779.03055082	   3588.80875345	      0.00000000	   -178.36427110	   1705.47690321	      0.00000000	     -0.00000000	     -0.00000000	    279.74904682	    178.36427110	  -1705.47690321	     -0.00000000	      0.00000000	     -0.00000000	     30.71884127	      0.00000000	      0.00000000	      0.00000000	      0.00000000
      0.42149939	  10829.31489455	   2778.49348073	   3596.28792126	      0.00000000	   -179.18417092	   1705.17285961	      0.00000000	     -0.00000000	     -0.00000000	    279.66951597	    179.18417092	  -1705.17285961	     -0.00000000	      0.00000000	     -0.00000000	     30.72271750	      0.00000000	      0.00000000	      0.00000000	      0.00000000
      0.42176860	  10826.42076717	   2777.98177544	   3603.38193534	      0.00000000	   -179.96035566	   1704.88685419	      0.00000000	     -0.00000000	     -0.00000000	    279.59459961	    179.96035566	  -1704.88685419	     -0.00000000	      0.00000000	     -0.00000000	     30.72639006	      0.00000000	      0.00000000	      0.00000000	      0.00000000
      0.42213172	  10822.48657252	   2777.28929933	   3612.93286014	      0.00000000	   -181.00457276	   1704.50173658	      0.00000000	     -0.00000000	     -0.00000000	    279.49371637	    181.00457276	  -1704.50173658	     -0.00000000	      0.00000000	     -0.00000000	     30.73127257	      0.00000000	      0.00000000	      0.00000000	      0.00000000
      0.42249484	  10818.51799557	   2776.59423676	   3622.46303772	      0.00000000	   -182.05435293	   1704.09511154	      0.00000000	     -0.00000000	     -0.00000000	    279.38815826	    182.05435293	  -1704.09511154	     -0.00000000	      0.00000000	     -0.00000000	     30.73573884	      0.00000000	      0.00000000	      0.00000000	      0.00000000
      0.42276148	  10815.58228573	   2776.08220227	   3629.44786823	      0.00000000	   -182.81701761	   1703.81286909	      0.00000000	     -0.00000000	     -0.00000000	    279.31423242	    182.81701761	  -1703.81286909	     -0.00000000	      0.00000000	     -0.00000000	     30.73920475	      0.00000000	      0.00000000	      0.00000000	      0.00000000
      0.42302812	  10812.62855754	   2775.56877279	   3636.42144062	      0.00000000	   -183.58352928	   1703.51683610	      0.00000000	     -0.00000000	     -0.00000000	    279.23730735	    183.58352928	  -1703.51683610	     -0.00000000	      0.00000000	     -0.00000000	     30.74241330	      0.00000000	      0.00000000	      0.00000000	      0.00000000
      0.42333359	  10809.22286731	   2774.97886787	   3644.39658792	      0.00000000	   -184.45831531	   1703.18149956	      0.00000000	     -0.00000000	     -0.00000000	    279.15002419	    184.45831531	  -1703.18149956	     -0.00000000	      0.00000000	     -0.00000000	     30.74608482	      0.00000000	      0.00000000	      0.00000000	      0.00000000
      0.42363906	  10805.79413502	   2774.38713260	   3652.35687563	      0.00000000	   -185.33391888	   1702.83890471	      0.00000000	     -0.00000000	     -0.00000000	    279.06117236	    185.33391888	  -1702.83890471	     -0.00000000	      0.00000000	     -0.00000000	     30.74958158	      0.00000000	      0.00000000	      0.00000000	      0.00000000
      0.42395967	  10802.17092832	   2773.76408390	   3660.69589567	      0.00000000	   -186.24978520	   1702.48202069	      0.00000000	     -0.00000000	     -0.00000000	    278.96851547	    186.24978520	  -1702.48202069	     -0.00000000	      0.00000000	     -0.00000000	     30.75322211	      0.00000000	      0.00000000	      0.00000000	      0.00000000
      0.42428029	  10798.52303617	   2773.13901791	   3669.01844598	      0.00000000	   -187.16669267	   1702.11675325	      0.00000000	     -0.00000000	     -0.00000000	    278.87404661	    187.16669267	  -1702.11675325	     -0.00000000	      0.00000000	     -0.00000000	     30.75666439	      0.00000000	      0.00000000	      0.00000000	      0.00000000
      0.42457261	  10795.17593100	   2772.56736904	   3676.59196519	      0.00000000	   -187.99984785	   1701.78618871	      0.00000000	     -0.00000000	     -0.00000000	    278.78846135	    187.99984785	  -1701.78618871	     -0.00000000	      0.00000000	     -0.00000000	     30.75977740	      0.00000000	      0.00000000	      0.00000000	      0.00000000
      0.42493542	  10790.99383932	   2771.85551916	   3685.97287754	      0.00000000	   -189.03241248	   1701.37340806	      0.00000000	     -0.00000000	     -0.00000000	    278.68170417	    189.03241248	  -1701.37340806	     -0.00000000	      0.00000000	     -0.00000000	     30.76352083	      0.00000000	      0.00000000	      0.00000000	      0.00000000
      0.42529824	  10786.78146582	   2771.14108344	   3695.33250394	      0.00000000	   -190.06647266	   1700.94939612	      0.00000000	     -0.00000000	     -0.00000000	    278.57252090	    190.06647266	  -1700.94939612	     -0.00000000	      0.00000000	     -0.00000000	     30.76700305	      0.00000000	      0.00000000	      0.00000000	      0.00000000
      0.42557233	  10783.57940930	   2770.59964274	   3702.38915396	      0.00000000	   -190.84366358	   1700.63490918	      0.00000000	     -0.00000000	     -0.00000000	    278.49130981	    190.84366358	  -1700.63490918	     -0.00000000	      0.00000000	     -0.00000000	     30.76966138	      0.00000000	      0.00000000	      0.00000000	      0.00000000
      0.42590476	  10779.67325647	   2769.94097448	   3710.93141184	      0.00000000	   -191.78635372	   1700.24774708	      0.00000000	     -0.00000000	     -0.00000000	    278.39157543	    191.78635372	  -1700.24774708	     -0.00000000	      0.00000000	     -0.00000000	     30.77272898	      0.00000000	      0.00000000	      0.00000000	      0.00000000
      0.42631435	  10774.82706614	   2769.12645092	   3721.43140511	      0.00000000	   -192.94461766	   1699.77100514	      0.00000000	     -0.00000000	     -0.00000000	    278.26876066	    192.94461766	  -1699.77100514	     -0.00000000	      0.00000000	     -0.00000000	     30.77640771	      0.00000000	      0.00000000	      0.00000000	      0.00000000
      0.42665921	  10770.71850346	   2768.43808731	   3730.25076387	      0.00000000	   -193.92422015	   1699.35052991	      0.00000000	     -0.00000000	     -0.00000000	    278.16123601	    193.92422015	  -1699.35052991	     -0.00000000	      0.00000000	     -0.00000000	     30.77912627	      0.00000000	      0.00000000	      0.00000000	      0.00000000
      0.42692810	  10767.49731271	   2767.89972854	   3737.11390623	      0.00000000	   -194.68006855	   1699.03975976	      0.00000000	     -0.00000000	     -0.00000000	    278.08109175	    194.68006855	  -1699.03975976	     -0.00000000	      0.00000000	     -0.00000000	     30.78144822	      0.00000000	      0.00000000	      0.00000000	      0.00000000
      0.42719700	  10764.26084818	   2767.35994444	   3743.96514572	      0.00000000	   -195.43946451	   1698.71533122	      0.00000000	     -0.00000000	     -0.00000000	    277.99799884	    195.43946451	  -1698.71533122	     -0.00000000	      0.00000000	     -0.00000000	     30.78351331	      0.00000000	      0.00000000	      0.00000000	      0.00000000
      0.42748631	  10760.76179398	   2766.77758474	   3751.32325947	      0.00000000	   -196.25351298	   1698.37001811	      0.00000000	     -0.00000000	     -0.00000000	    277.90940764	    196.25351298	  -1698.37001811	     -0.00000000	      0.00000000	     -0.00000000	     30.78573666	      0.00000000	      0.00000000	      0.00000000	      0.00000000
      0.42784146	  10756.44279709	   2766.06042789	   3760.33708356	      0.00000000	   -197.25169041	   1697.94291384	      0.00000000	     -0.00000000	     -0.00000000	    277.79996432	    197.25169041	  -1697.94291384	     -0.00000000	      0.00000000	     -0.00000000	     30.78833903	      0.00000000	      0.00000000	      0.00000000	      0.00000000
      0.42819662	  10752.09815652	   2765.34078133	   3769.32998094	      0.00000000	   -198.25010782	   1697.50811484	      0.00000000	     -0.00000000	     -0.00000000	    277.68886404	    198.25010782	  -1697.50811484	     -0.00000000	      0.00000000	     -0.00000000	     30.79073814	      0.00000000	      0.00000000	      0.00000000	      0.00000000
      0.42845011	  10748.98171890	   2764.82561441	   3775.73577842	      0.00000000	   -198.96058181	   1697.19941021	      0.00000000	     -0.00000000	     -0.00000000	    277.60991815	    198.96058181	  -1697.19941021	     -0.00000000	      0.00000000	     -0.00000000	     30.79242259	      0.00000000	      0.00000000	      0.00000000	      0.00000000
      0.42881647	  10744.45523226	   2764.07882936	   3784.97477712	      0.00000000	   -199.98358527	   1696.75755644	      0.00000000	     -0.00000000	     -0.00000000	    277.49674481	    199.98358527	  -1696.75755644	     -0.00000000	      0.00000000	     -0.00000000	     30.79484515	      0.00000000	      0.00000000	      0.00000000	      0.00000000
      0.42906560	  10741.36203825	   2763.56946932	   3791.24483426	      0.00000000	   -200.68329805	   1696.44148044	      0.00000000	     -0.00000000	     -0.00000000	    277.41642886	    200.68329805	  -1696.44148044	     -0.00000000	      0.00000000	     -0.00000000	     30.79620283	      0.00000000	      0.00000000	      0.00000000	      0.00000000
      0.42931474	  10738.25684407	   2763.05888178	   3797.50356277	      0.00000000	   -201.37831916	   1696.13506348	      0.00000000	     -0.00000000	     -0.00000000	    277.33818859	    201.37831916	  -1696.13506348	     -0.00000000	      0.00000000	     -0.00000000	     30.79766538	      0.00000000	      0.00000000	      0.00000000	      0.00000000
      0.42965928	  10733.94299161	   2762.35074537	   3806.13562779	      0.00000000	   -202.33731947	   1695.71136531	      0.00000000	     -0.00000000	     -0.00000000	    277.23000933	    202.33731947	  -1695.71136531	     -0.00000000	      0.00000000	     -0.00000000	     30.79961877	      0.00000000	      0.00000000	      0.00000000	      0.00000000
      0.43000382	  10729.60670717	   2761.64025495	   3814.73441667	      0.00000000	   -203.29894145	   1695.27233032	      0.00000000	     -0.00000000	     -0.00000000	    277.11858263	    203.29894145	  -1695.27233032	     -0.00000000	      0.00000000	     -0.00000000	     30.80125515	      0.00000000	      0.00000000	      0.00000000	      0.00000000
      0.43029144	  10725.96989955	   2761.04534698	   3821.88250388	      0.00000000	   -204.09496736	   1694.91811085	      0.00000000	     -0.00000000	     -0.00000000	    277.02825986	    204.09496736	  -1694.91811085	     -0.00000000	      0.00000000	     -0.00000000	     30.80274338	      0.00000000	      0.00000000	      0.00000000	      0.00000000
      0.43057905	  10722.31784066	   2760.44879551	   3828.99963930	      0.00000000	   -204.89316819	   1694.55061931	      0.00000000	     -0.00000000	     -0.00000000	    276.93517998	    204.89316819	  -1694.55061931	     -0.00000000	      0.00000000	     -0.00000000	     30.80396796	      0.00000000	      0.00000000	      0.00000000	      0.00000000
      0.43084921	  10718.87372245	   2759.88695679	   3835.65376474	      0.00000000	   -205.63905973	   1694.20937922	      0.00000000	     -0.00000000	     -0.00000000	    276.84869842	    205.63905973	  -1694.20937922	     -0.00000000	      0.00000000	     -0.00000000	     30.80512156	      0.00000000	      0.00000000	      0.00000000	      0.00000000
      0.43119877	  10714.39783956	   2759.15783583	   3844.21493786	      0.00000000	   -206.60088432	   1693.76599630	      0.00000000	     -0.00000000	     -0.00000000	    276.73659121	    206.60088432	  -1693.76599630	     -0.00000000	      0.00000000	     -0.00000000	     30.80650195	      0.00000000	      0.00000000	      0.00000000	      0.00000000
      0.43154833	  10709.90020341	   2758.42628111	   3852.71669988	      0.00000000	   -207.56232038	   1693.30958385	      0.00000000	     -0.00000000	     -0.00000000	    276.62195863	    207.56232038	  -1693.30958385	     -0.00000000	      0.00000000	     -0.00000000	     30.80758563	      0.00000000	      0.00000000	      0.00000000	      0.00000000
      0.43182307	  10706.35020087	   2757.84960516	   3859.35401226	      0.00000000	   -208.31176676	   1692.95809209	      0.00000000	     -0.00000000	     -0.00000000	    276.53361898	    208.31176676	  -1692.95809209	     -0.00000000	      0.00000000	     -0.00000000	     30.80847796	      0.00000000	      0.00000000	      0.00000000	      0.00000000
      0.43209781	  10702.78707333	   2757.27142276	   3865.94976489	      0.00000000	   -209.06068118	   1692.59793463	      0.00000000	     -0.00000000	     -0.00000000	    276.44364095	    209.06068118	  -1692.59793463	     -0.00000000	      0.00000000	     -0.00000000	     30.80917460	      0.00000000	      0.00000000	      0.00000000	      0.00000000
      0.43241319	  10698.68076538	   2756.60583819	   3873.46767023	      0.00000000	   -209.91501630	   1692.18690019	      0.00000000	     -0.00000000	     -0.00000000	    276.34115134	    209.91501630	  -1692.18690019	     -0.00000000	      0.00000000	     -0.00000000	     30.80993215	      0.00000000	      0.00000000	      0.00000000	      0.00000000
      0.43272858	  10694.55753679	   2755.93826469	   3880.92558199	      0.00000000	   -210.76743784	   1691.76631760	      0.00000000	     -0.00000000	     -0.00000000	    276.23696236	    210.76743784	  -1691.76631760	     -0.00000000	      0.00000000	     -0.00000000	     30.81045715	      0.00000000	      0.00000000	      0.00000000	      0.00000000
      0.43298552	  10691.18596771	   2755.39292061	   3886.95546029	      0.00000000	   -211.45752202	   1691.42483512	      0.00000000	     -0.00000000	     -0.00000000	    276.15259524	    211.45752202	  -1691.42483512	     -0.00000000	      0.00000000	     -0.00000000	     30.81083805	      0.00000000	      0.00000000	      0.00000000	      0.00000000
      0.43334610	  10686.43611504	   2754.62540761	   3895.34484973	      0.00000000	   -212.41925440	   1690.94671979	      0.00000000	     -0.00000000	     -0.00000000	    276.03486577	    212.41925440	  -1690.94671979	     -0.00000000	      0.00000000	     -0.00000000	     30.81128980	      0.00000000	      0.00000000	      0.00000000	      0.00000000
      0.43370667	  10681.66487629	   2753.85528551	   3903.64683001	      0.00000000	   -213.38208133	   1690.44230542	      0.00000000	     -0.00000000	     -0.00000000	    275.91208332	    213.38208133	  -1690.44230542	     -0.00000000	      0.00000000	     -0.00000000	     30.81121941	      0.00000000	      0.00000000	      0.00000000	      0.00000000
      0.43394761	  10678.46488793	   2753.33922424	   3909.14415180	      0.00000000	   -214.01482688	   1690.12385779	      0.00000000	     -0.00000000	     -0.00000000	    275.83430854	    214.01482688	  -1690.12385779	     -0.00000000	      0.00000000	     -0.00000000	     30.81139179	      0.00000000	      0.00000000	      0.00000000	      0.00000000
      0.43418855	  10675.25555092	   2752.82199530	   3914.60030161	      0.00000000	   -214.64871437	   1689.79095361	      0.00000000	     -0.00000000	     -0.00000000	    275.75372668	    214.64871437	  -1689.79095361	     -0.00000000	      0.00000000	     -0.00000000	     30.81128791	      0.00000000	      0.00000000	      0.00000000	      0.00000000
      0.43450428	  10671.03593809	   2752.14243707	   3921.68658557	      0.00000000	   -215.47291729	   1689.35708920	      0.00000000	     -0.00000000	     -0.00000000	    275.64904878	    215.47291729	  -1689.35708920	     -0.00000000	      0.00000000	     -0.00000000	     30.81110596	      0.00000000	      0.00000000	      0.00000000	      0.00000000
      0.43482002	  10666.80058583	   2751.46087088	   3928.69924978	      0.00000000	   -216.29423087	   1688.91193664	      0.00000000	     -0.00000000	     -0.00000000	    275.54246228	    216.29423087	  -1688.91193664	     -0.00000000	      0.00000000	     -0.00000000	     30.81065578	      0.00000000	      0.00000000	      0.00000000	      0.00000000
      0.43508385	  10663.24950834	   2750.88980154	   3934.50162030	      0.00000000	   -216.97468212	   1688.54201391	      0.00000000	     -0.00000000	     -0.00000000	    275.45421646	    216.97468212	  -1688.54201391	     -0.00000000	      0.00000000	     -0.00000000	     30.81023816	      0.00000000	      0.00000000	      0.00000000	      0.00000000
      0.43543130	  10658.55660740	   2750.13560644	   3942.06154630	      0.00000000	   -217.86436743	   1688.05201494	      0.00000000	     -0.00000000	     -0.00000000	    275.33795053	    217.86436743	  -1688.05201494	     -0.00000000	      0.00000000	     -0.00000000	     30.80954214	      0.00000000	      0.00000000	      0.00000000	      0.00000000
      0.43577875	  10653.84523611	   2749.37897169	   3949.52750179	      0.00000000	   -218.75051276	   1687.54663757	      0.00000000	     -0.00000000	     -0.00000000	    275.21907171	    218.75051276	  -1687.54663757	     -0.00000000	      0.00000000	     -0.00000000	     30.80849173	      0.00000000	      0.00000000	      0.00000000	      0.00000000
      0.43605010	  10650.15293657	   2748.78633994	   3955.29211372	      0.00000000	   -219.43416363	   1687.15935986	      0.00000000	     -0.00000000	     -0.00000000	    275.12825363	    219.43416363	  -1687.15935986	     -0.00000000	     -0.00000000	     -0.00000000	     30.80770381	      0.00000000	      0.00000000	      0.00000000	      0.00000000
      0.43632146	  10646.44959808	   2748.19221679	   3960.99784113	      0.00000000	   -220.11574774	   1686.76180553	      0.00000000	     -0.00000000	     -0.00000000	    275.03567172	    220.11574774	  -1686.76180553	     -0.00000000	     -0.00000000	     -0.00000000	     30.80668488	      0.00000000	      0.00000000	      0.00000000	      0.00000000
      0.43662680	  10642.26944667	   2747.52191231	   3967.34690743	      0.00000000	   -220.87570513	   1686.31592989	      0.00000000	     -0.00000000	     -0.00000000	    274.93230163	    220.87570513	  -1686.31592989	     -0.00000000	     -0.00000000	     -0.00000000	     30.80547396	      0.00000000	      0.00000000	      0.00000000	      0.00000000
      0.43693214	  10638.07557774	   2746.84971611	   3973.61989842	      0.00000000	   -221.63149727	   1685.86123031	      0.00000000	     -0.00000000	     -0.00000000	    274.82760306	    221.63149727	  -1685.86123031	     -0.00000000	     -0.00000000	     -0.00000000	     30.80403417	      0.00000000	      0.00000000	      0.00000000	      0.00000000
      0.43722787	  10634.00070692	   2746.19686384	   3979.62235536	      0.00000000	   -222.35660119	   1685.42140602	      0.00000000	     -0.00000000	     -0.00000000	    274.72683508	    222.35660119	  -1685.42140602	     -0.00000000	     -0.00000000	     -0.00000000	     30.80255993	      0.00000000	      0.00000000	      0.00000000	      0.00000000
      0.43758447	  10629.07029657	   2745.40726575	   3986.76377687	      0.00000000	   -223.22409791	   1684.88460195	      0.00000000	     -0.00000000	     -0.00000000	    274.60465064	    223.22409791	  -1684.88460195	     -0.00000000	     -0.00000000	     -0.00000000	     30.80056621	      0.00000000	      0.00000000	      0.00000000	      0.00000000
      0.43801686	  10623.06769970	   2744.44638398	   3995.28018127	      0.00000000	   -224.26448998	   1684.22824441	      0.00000000	     -0.00000000	     -0.00000000	    274.45636385	    224.26448998	  -1684.22824441	     -0.00000000	     -0.00000000	     -0.00000000	     30.79789299	      0.00000000	      0.00000000	      0.00000000	      0.00000000
      0.43838578	  10617.92542507	   2743.62354458	   4002.42176842	      0.00000000	   -225.14653899	   1683.64919904	      0.00000000	     -0.00000000	     -0.00000000	    274.32673193	    225.14653899	  -1683.64919904	     -0.00000000	     -0.00000000	     -0.00000000	     30.79516841	      0.00000000	      0.00000000	      0.00000000	      0.00000000
      0.43863876	  10614.38817485	   2743.05768419	   4007.25236577	      0.00000000	   -225.74141048	   1683.26432096	      0.00000000	     -0.00000000	     -0.00000000	    274.24088190	    225.74141048	  -1683.26432096	     -0.00000000	     -0.00000000	     -0.00000000	     30.79340974	      0.00000000	      0.00000000	      0.00000000	      0.00000000
      0.43889175	  10610.84206511	   2742.49051588	   4012.02849114	      0.00000000	   -226.33518840	   1682.86661965	      0.00000000	     -0.00000000	     -0.00000000	    274.15272855	    226.33518840	  -1682.86661965	     -0.00000000	     -0.00000000	     -0.00000000	     30.79138762	      0.00000000	      0.00000000	      0.00000000	      0.00000000
      0.43919598	  10606.56591878	   2741.80671332	   4017.69985054	      0.00000000	   -227.04202036	   1682.38995001	      0.00000000	     -0.00000000	     -0.00000000	    274.04757467	    227.04202036	  -1682.38995001	     -0.00000000	     -0.00000000	     -0.00000000	     30.78889495	      0.00000000	      0.00000000	      0.00000000	      0.00000000
      0.43950021	  10602.27716678	   2741.12101660	   4023.29199804	      0.00000000	   -227.74425872	   1681.90414939	      0.00000000	     -0.00000000	     -0.00000000	    273.94107665	    227.74425872	  -1681.90414939	     -0.00000000	     -0.00000000	     -0.00000000	     30.78616692	      0.00000000	      0.00000000	      0.00000000	      0.00000000
      0.43978614	  10598.23510597	   2740.47485517	   4028.47527614	      0.00000000	   -228.39734341	   1681.44799248	      0.00000000	     -0.00000000	     -0.00000000	    273.84159723	    228.39734341	  -1681.44799248	     -0.00000000	     -0.00000000	     -0.00000000	     30.78352397	      0.00000000	      0.00000000	      0.00000000	      0.00000000
      0.44014164	  10593.19431057	   2739.66913921	   4034.82177671	      0.00000000	   -229.20168322	   1680.87583422	      0.00000000	     -0.00000000	     -0.00000000	    273.71757184	    229.20168322	  -1680.87583422	     -0.00000000	     -0.00000000	     -0.00000000	     30.78004464	      0.00000000	      0.00000000	      0.00000000	      0.00000000
      0.44049713	  10588.13674697	   2738.86082949	   4041.05963695	      0.00000000	   -229.99930158	   1680.29217118	      0.00000000	     -0.00000000	     -0.00000000	    273.59192536	    229.99930158	  -1680.29217118	     -0.00000000	     -0.00000000	     -0.00000000	     30.77625853	      0.00000000	      0.00000000	      0.00000000	      0.00000000
      0.44076405	  10584.32841969	   2738.25221498	   4045.67182162	      0.00000000	   -230.59074755	   1679.85630379	      0.00000000	     -0.00000000	     -0.00000000	    273.49860033	    230.59074755	  -1679.85630379	     -0.00000000	     -0.00000000	     -0.00000000	     30.77336854	      0.00000000	      0.00000000	      0.00000000	      0.00000000
      0.44109514	  10579.59161652	   2737.49524744	   4051.30772033	      0.00000000	   -231.31826824	   1679.30931662	      0.00000000	     -0.00000000	     -0.00000000	    273.38213244	    231.31826824	  -1679.30931662	     -0.00000000	     -0.00000000	     -0.00000000	     30.76958518	      0.00000000	      0.00000000	      0.00000000	      0.00000000
      0.44149420	  10573.86353774	   2736.57988119	   4057.97550114	      0.00000000	   -232.18524869	   1678.64362103	      0.00000000	     -0.00000000	     -0.00000000	    273.24132320	    232.18524869	  -1678.64362103	     -0.00000000	     -0.00000000	     -0.00000000	     30.76477814	      0.00000000	      0.00000000	      0.00000000	      0.00000000
      0.44189326	  10568.11505577	   2735.66123375	   4064.50672899	      0.00000000	   -233.04288019	   1677.96588560	      0.00000000	     -0.00000000	     -0.00000000	    273.09899304	    233.04288019	  -1677.96588560	     -0.00000000	     -0.00000000	     -0.00000000	     30.75962301	      0.00000000	      0.00000000	      0.00000000	      0.00000000
      0.44215014	  10564.40396386	   2735.06814803	   4068.63890069	      0.00000000	   -233.58758804	   1677.53140871	      0.00000000	     -0.00000000	     -0.00000000	    273.00827175	    233.58758804	  -1677.53140871	     -0.00000000	     -0.00000000	     -0.00000000	     30.75624772	      0.00000000	      0.00000000	      0.00000000	      0.00000000
      0.44247914	  10559.63883264	   2734.30656329	   4073.84892446	      0.00000000	   -234.27901039	   1676.96953788	      0.00000000	     -0.00000000	     -0.00000000	    272.89154889	    234.27901039	  -1676.96953788	     -0.00000000	     -0.00000000	     -0.00000000	     30.75174366	      0.00000000	      0.00000000	      0.00000000	      0.00000000
      0.44280814	  10554.86015750	   2733.54274223	   4078.96681512	      0.00000000	   -234.96427181	   1676.39877777	      0.00000000	     -0.00000000	     -0.00000000	    272.77364302	    234.96427181	  -1676.39877777	     -0.00000000	     -0.00000000	     -0.00000000	     30.74699249	      0.00000000	      0.00000000	      0.00000000	      0.00000000
      0.44307018	  10551.04442069	   2732.93277349	   4082.97740275	      0.00000000	   -235.50385977	   1675.94399861	      0.00000000	     -0.00000000	     -0.00000000	    272.68017383	    235.50385977	  -1675.94399861	     -0.00000000	     -0.00000000	     -0.00000000	     30.74312805	      0.00000000	      0.00000000	      0.00000000	      0.00000000
      0.44342909	  10545.80440479	   2732.09501667	   4088.37634538	      0.00000000	   -236.23421095	   1675.32013956	      0.00000000	     -0.00000000	     -0.00000000	    272.55263556	    236.23421095	  -1675.32013956	     -0.00000000	     -0.00000000	     -0.00000000	     30.73770894	      0.00000000	      0.00000000	      0.00000000	      0.00000000
      0.44378800	  10540.54860576	   2731.25459099	   4093.66683279	      0.00000000	   -236.96096829	   1674.67279005	      0.00000000	     -0.00000000	     -0.00000000	    272.42099759	    236.96096829	  -1674.67279005	     -0.00000000	     -0.00000000	     -0.00000000	     30.73179485	      0.00000000	      0.00000000	      0.00000000	      0.00000000
      0.44402530	  10537.06504308	   2730.69746371	   4097.10543598	      0.00000000	   -237.43135457	   1674.26023505	      0.00000000	     -0.00000000	     -0.00000000	    272.33760682	    237.43135457	  -1674.26023505	     -0.00000000	     -0.00000000	     -0.00000000	     30.72805597	      0.00000000	      0.00000000	      0.00000000	      0.00000000
      0.44426260	  10533.57466664	   2730.13916784	   4100.49703062	      0.00000000	   -237.90102335	   1673.83447412	      0.00000000	     -0.00000000	     -0.00000000	    272.25181102	    237.90102335	  -1673.83447412	     -0.00000000	     -0.00000000	     -0.00000000	     30.72405506	      0.00000000	      0.00000000	      0.00000000	      0.00000000
      0.44457371	  10528.98846387	   2729.40546232	   4104.87255161	      0.00000000	   -238.50951757	   1673.27783828	      0.00000000	     -0.00000000	     -0.00000000	    272.14016566	    238.50951757	  -1673.27783828	     -0.00000000	     -0.00000000	     -0.00000000	     30.71874990	      0.00000000	      0.00000000	      0.00000000	      0.00000000
      0.44488481	  10524.39068498	   2728.66974664	   4109.16799171	      0.00000000	   -239.11329189	   1672.71070709	      0.00000000	     -0.00000000	     -0.00000000	    272.02692051	    239.11329189	  -1672.71070709	     -0.00000000	     -0.00000000	     -0.00000000	     30.71318550	      0.00000000	      0.00000000	      0.00000000	      0.00000000
      0.44515310	  10520.41638919	   2728.03366151	   4112.80834206	      0.00000000	   -239.62730293	   1672.22342567	      0.00000000	     -0.00000000	     -0.00000000	    271.93009654	    239.62730293	  -1672.22342567	     -0.00000000	     -0.00000000	     -0.00000000	     30.70833899	      0.00000000	      0.00000000	      0.00000000	      0.00000000
      0.44549372	  10515.35841789	   2727.22393974	   4117.34520627	      0.00000000	   -240.27303431	   1671.60004120	      0.00000000	     -0.00000000	     -0.00000000	    271.80679954	    240.27303431	  -1671.60004120	     -0.00000000	     -0.00000000	     -0.00000000	     30.70201065	      0.00000000	      0.00000000	      0.00000000	      0.00000000
      0.44583434	  10510.28681354	   2726.41180368	   4121.78769016	      0.00000000	   -240.91238803	   1670.96686111	      0.00000000	     -0.00000000	     -0.00000000	    271.68215253	    240.91238803	  -1670.96686111	     -0.00000000	     -0.00000000	     -0.00000000	     30.69541619	      0.00000000	      0.00000000	      0.00000000	      0.00000000
      0.44609597	  10506.38207469	   2725.78635597	   4125.13631196	      0.00000000	   -241.39695009	   1670.48180885	      0.00000000	     -0.00000000	     -0.00000000	    271.58713761	    241.39695009	  -1670.48180885	     -0.00000000	     -0.00000000	     -0.00000000	     30.69029506	      0.00000000	      0.00000000	      0.00000000	      0.00000000
      0.44643644	  10501.28884742	   2724.97031221	   4129.41163946	      0.00000000	   -242.02062287	   1669.84671447	      0.00000000	     -0.00000000	     -0.00000000	    271.46327906	    242.02062287	  -1669.84671447	     -0.00000000	     -0.00000000	     -0.00000000	     30.68347125	      0.00000000	      0.00000000	      0.00000000	      0.00000000
      0.44677691	  10496.18222363	   2724.15185166	   4133.59452171	      0.00000000	   -242.63851276	   1669.20004663	      0.00000000	     -0.00000000	     -0.00000000	    271.33768906	    242.63851276	  -1669.20004663	     -0.00000000	     -0.00000000	     -0.00000000	     30.67635478	      0.00000000	      0.00000000	      0.00000000	      0.00000000
      0.44704830	  10492.10215725	   2723.49771964	   4136.86298774	      0.00000000	   -243.12352443	   1668.68862128	      0.00000000	     -0.00000000	     -0.00000000	    271.23888624	    243.12352443	  -1668.68862128	     -0.00000000	     -0.00000000	     -0.00000000	     30.67066629	      0.00000000	      0.00000000	      0.00000000	      0.00000000
      0.44731969	  10488.01366398	   2722.84205026	   4140.07353544	      0.00000000	   -243.60504691	   1668.16933685	      0.00000000	     -0.00000000	     -0.00000000	    271.13887274	    243.60504691	  -1668.16933685	     -0.00000000	     -0.00000000	     -0.00000000	     30.66478449	      0.00000000	      0.00000000	      0.00000000	      0.00000000
      0.44762691	  10483.37524140	   2722.09795654	   4143.63855657	      0.00000000	   -244.14312136	   1667.58238599	      0.00000000	     -0.00000000	     -0.00000000	    271.02633449	    244.14312136	  -1667.58238599	     -0.00000000	     -0.00000000	     -0.00000000	     30.65805606	      0.00000000	      0.00000000	      0.00000000	      0.00000000
      0.44793413	  10478.72611675	   2721.35189086	   4147.13039394	      0.00000000	   -244.67637934	   1666.98682353	      0.00000000	     -0.00000000	     -0.00000000	    270.91253927	    244.67637934	  -1666.98682353	     -0.00000000	     -0.00000000	     -0.00000000	     30.65110349	      0.00000000	      0.00000000	      0.00000000	      0.00000000
      0.44817141	  10475.12811344	   2720.77432355	   4149.77755387	      0.00000000	   -245.08333008	   1666.52696147	      0.00000000	     -0.00000000	     -0.00000000	    270.82502792	    245.08333008	  -1666.52696147	     -0.00000000	     -0.00000000	     -0.00000000	     30.64567496	      0.00000000	      0.00000000	      0.00000000	      0.00000000
      0.44853255	  10469.63980270	   2719.89300622	   4153.72399798	      0.00000000	   -245.69408808	   1665.82900456	      0.00000000	     -0.00000000	     -0.00000000	    270.69282301	    245.69408808	  -1665.82900456	     -0.00000000	     -0.00000000	     -0.00000000	     30.63734266	      0.00000000	      0.00000000	      0.00000000	      0.00000000
      0.44882183	  10465.23312273	   2719.18510116	   4156.81380791	      0.00000000	   -246.18148846	   1665.25059620	      0.00000000	     -0.00000000	     -0.00000000	    270.58344398	    246.18148846	  -1665.25059620	     -0.00000000	     -0.00000000	     -0.00000000	     30.63027697	      0.00000000	      0.00000000	      0.00000000	      0.00000000
      0.44911110	  10460.81712294	   2718.47544634	   4159.84073440	      0.00000000	   -246.65848264	   1664.68791056	      0.00000000	     -0.00000000	     -0.00000000	    270.47774858	    246.65848264	  -1664.68791056	     -0.00000000	     -0.00000000	     -0.00000000	     30.62338126	      0.00000000	      0.00000000	      0.00000000	      0.00000000
      0.44940038	  10456.39182409	   2717.76403860	   4162.80527886	      0.00000000	   -247.13403180	   1664.10755185	      0.00000000	     -0.00000000	     -0.00000000	    270.36885297	    247.13403180	  -1664.10755185	     -0.00000000	     -0.00000000	     -0.00000000	     30.61613059	      0.00000000	      0.00000000	      0.00000000	      0.00000000
      0.44968688	  10451.99978204	   2717.05771709	   4165.68044122	      0.00000000	   -247.59681369	   1663.54096548	      0.00000000	     -0.00000000	     -0.00000000	    270.26311978	    247.59681369	  -1663.54096548	     -0.00000000	     -0.00000000	     -0.00000000	     30.60900320	      0.00000000	      0.00000000	      0.00000000	      0.00000000
      0.44997338	  10447.59868497	   2716.34967526	   4168.49540332	      0.00000000	   -248.05662375	   1662.96306962	      0.00000000	     -0.00000000	     -0.00000000	    270.15548193	    248.05662375	  -1662.96306962	     -0.00000000	     -0.00000000	     -0.00000000	     30.60162307	      0.00000000	      0.00000000	      0.00000000	      0.00000000
      0.45025348	  10443.28728650	   2715.65580409	   4171.18970118	      0.00000000	   -248.49963685	   1662.40108165	      0.00000000	     -0.00000000	     -0.00000000	    270.05126868	    248.49963685	  -1662.40108165	     -0.00000000	     -0.00000000	     -0.00000000	     30.59438314	      0.00000000	      0.00000000	      0.00000000	      0.00000000
      0.45053358	  10438.96729102	   2714.96028791	   4173.82741062	      0.00000000	   -248.93874463	   1661.83253862	      0.00000000	     -0.00000000	     -0.00000000	    269.94610300	    248.93874463	  -1661.83253862	     -0.00000000	     -0.00000000	     -0.00000000	     30.58696927	      0.00000000	      0.00000000	      0.00000000	      0.00000000
      0.45084377	  10434.17315414	   2714.18812529	   4176.68305618	      0.00000000	   -249.41832543	   1661.20362284	      0.00000000	     -0.00000000	     -0.00000000	    269.83024006	    249.41832543	  -1661.20362284	     -0.00000000	     -0.00000000	     -0.00000000	     30.57868805	      0.00000000	      0.00000000	      0.00000000	      0.00000000
      0.45115396	  10429.36853897	   2713.41394393	   4179.47052999	      0.00000000	   -249.89329481	   1660.56628042	      0.00000000	     -0.00000000	     -0.00000000	    269.71312028	    249.89329481	  -1660.56628042	     -0.00000000	     -0.00000000	     -0.00000000	     30.57018824	      0.00000000	      0.00000000	      0.00000000	      0.00000000
      0.45140288	  10425.50537487	   2712.79121852	   4181.65855983	      0.00000000	   -250.26936180	   1660.05559667	      0.00000000	     -0.00000000	     -0.00000000	    269.61963061	    250.26936180	  -1660.05559667	     -0.00000000	     -0.00000000	     -0.00000000	     30.56331779	      0.00000000	      0.00000000	      0.00000000	      0.00000000
      0.45175418	  10420.04202606	   2711.91017726	   4184.67311540	      0.00000000	   -250.79289979	   1659.33431008	      0.00000000	     -0.00000000	     -0.00000000	    269.48807928	    250.79289979	  -1659.33431008	     -0.00000000	     -0.00000000	     -0.00000000	     30.55351981	      0.00000000	      0.00000000	      0.00000000	      0.00000000
      0.45210547	  10414.56534939	   2711.02654415	   4187.60269753	      0.00000000	   -251.31303030	   1658.59304194	      0.00000000	     -0.00000000	     -0.00000000	    269.35301745	    251.31303030	  -1658.59304194	     -0.00000000	     -0.00000000	     -0.00000000	     30.54329836	      0.00000000	      0.00000000	      0.00000000	      0.00000000
      0.45234280	  10410.85781907	   2710.42810019	   4189.53429581	      0.00000000	   -251.65612753	   1658.10596768	      0.00000000	     -0.00000000	     -0.00000000	    269.26490879	    251.65612753	  -1658.10596768	     -0.00000000	     -0.00000000	     -0.00000000	     30.53654863	      0.00000000	      0.00000000	      0.00000000	      0.00000000
      0.45258014	  10407.14423452	   2709.82847256	   4191.42784181	      0.00000000	   -251.99835572	   1657.60727133	      0.00000000	     -0.00000000	     -0.00000000	    269.17467977	    251.99835572	  -1657.60727133	     -0.00000000	     -0.00000000	     -0.00000000	     30.52956662	      0.00000000	      0.00000000	      0.00000000	      0.00000000
      0.45288400	  10402.38079242	   2709.05902191	   4193.79713707	      0.00000000	   -252.43054316	   1656.97041953	      0.00000000	     -0.00000000	     -0.00000000	    269.05986930	    252.43054316	  -1656.97041953	     -0.00000000	     -0.00000000	     -0.00000000	     30.52058248	      0.00000000	      0.00000000	      0.00000000	      0.00000000
      0.45318787	  10397.60747118	   2708.28763115	   4196.10516098	      0.00000000	   -252.85859179	   1656.32541745	      0.00000000	     -0.00000000	     -0.00000000	    268.94380809	    252.85859179	  -1656.32541745	     -0.00000000	     -0.00000000	     -0.00000000	     30.51139045	      0.00000000	      0.00000000	      0.00000000	      0.00000000
      0.45343833	  10393.66555638	   2707.65033859	   4197.96196884	      0.00000000	   -253.20656798	   1655.79465168	      0.00000000	     -0.00000000	     -0.00000000	    268.84863402	    253.20656798	  -1655.79465168	     -0.00000000	     -0.00000000	     -0.00000000	     30.50376866	      0.00000000	      0.00000000	      0.00000000	      0.00000000
      0.45378906	  10388.13454976	   2706.75573686	   4200.49342900	      0.00000000	   -253.68704995	   1655.05070655	      0.00000000	     -0.00000000	     -0.00000000	    268.71567885	    253.68704995	  -1655.05070655	     -0.00000000	     -0.00000000	     -0.00000000	     30.49299532	      0.00000000	      0.00000000	      0.00000000	      0.00000000
      0.45413978	  10382.59045791	   2705.85854906	   4202.94572865	      0.00000000	   -254.16410214	   1654.28818112	      0.00000000	     -0.00000000	     -0.00000000	    268.57946164	    254.16410214	  -1654.28818112	     -0.00000000	     -0.00000000	     -0.00000000	     30.48182459	      0.00000000	      0.00000000	      0.00000000	      0.00000000
      0.45437849	  10378.80955025	   2705.24642318	   4204.57003661	      0.00000000	   -254.48102127	   1653.78206675	      0.00000000	     -0.00000000	     -0.00000000	    268.48967978	    254.48102127	  -1653.78206675	     -0.00000000	     -0.00000000	     -0.00000000	     30.47436645	      0.00000000	      0.00000000	      0.00000000	      0.00000000
      0.45461720	  10375.02260011	   2704.63309897	   4206.15841476	      0.00000000	   -254.79702178	   1653.26484526	      0.00000000	     -0.00000000	     -0.00000000	    268.39787073	    254.79702178	  -1653.26484526	     -0.00000000	     -0.00000000	     -0.00000000	     30.46668519	      0.00000000	      0.00000000	      0.00000000	      0.00000000
      0.45491759	  10370.24866695	   2703.85961168	   4208.10658226	      0.00000000	   -255.18907646	   1652.61563238	      0.00000000	     -0.00000000	     -0.00000000	    268.28301382	    255.18907646	  -1652.61563238	     -0.00000000	     -0.00000000	     -0.00000000	     30.45697838	      0.00000000	      0.00000000	      0.00000000	      0.00000000
      0.45521798	  10365.46519541	   2703.08422751	   4209.99892387	      0.00000000	   -255.57719856	   1651.95909582	      0.00000000	     -0.00000000	     -0.00000000	    268.16703466	    255.57719856	  -1651.95909582	     -0.00000000	     -0.00000000	     -0.00000000	     30.44708142	      0.00000000	      0.00000000	      0.00000000	      0.00000000
      0.45543727	  10361.96707246	   2702.51697125	   4211.34548920	      0.00000000	   -255.85690059	   1651.47999179	      0.00000000	     -0.00000000	     -0.00000000	    268.08263634	    255.85690059	  -1651.47999179	     -0.00000000	     -0.00000000	     -0.00000000	     30.43981272	      0.00000000	      0.00000000	      0.00000000	      0.00000000
      0.45580313	  10356.11969133	   2701.56833916	   4213.52713642	      0.00000000	   -256.31589163	   1650.68463108	      0.00000000	     -0.00000000	     -0.00000000	    267.94306388	    256.31589163	  -1650.68463108	     -0.00000000	     -0.00000000	     -0.00000000	     30.42766166	      0.00000000	      0.00000000	      0.00000000	      0.00000000
      0.45606509	  10351.92410739	   2700.88735803	   4215.03991476	      0.00000000	   -256.64380914	   1650.09714294	      0.00000000	     -0.00000000	     -0.00000000	    267.83978787	    256.64380914	  -1650.09714294	     -0.00000000	     -0.00000000	     -0.00000000	     30.41860968	      0.00000000	      0.00000000	      0.00000000	      0.00000000
      0.45632706	  10347.72130924	   2700.20493573	   4216.51194672	      0.00000000	   -256.96449987	   1649.52204852	      0.00000000	     -0.00000000	     -0.00000000	    267.73930283	    256.96449987	  -1649.52204852	     -0.00000000	     -0.00000000	     -0.00000000	     30.40969903	      0.00000000	      0.00000000	      0.00000000	      0.00000000
      0.45658902	  10343.51129444	   2699.52107090	   4217.94361956	      0.00000000	   -257.28298181	   1648.93874562	      0.00000000	     -0.00000000	     -0.00000000	    267.63741107	    257.28298181	  -1648.93874562	     -0.00000000	     -0.00000000	     -0.00000000	     30.40060346	      0.00000000	      0.00000000	      0.00000000	      0.00000000
      0.45687165	  10338.96113805	   2698.78165039	   4219.44339701	      0.00000000	   -257.62163550	   1648.31061773	      0.00000000	     -0.00000000	     -0.00000000	    267.52801533	    257.62163550	  -1648.31061773	     -0.00000000	     -0.00000000	     -0.00000000	     30.39074814	      0.00000000	      0.00000000	      0.00000000	      0.00000000
      0.45722165	  10333.31471269	   2697.86364381	   4221.23691747	      0.00000000	   -258.03543654	   1647.52828881	      0.00000000	     -0.00000000	     -0.00000000	    267.39204710	    258.03543654	  -1647.52828881	     -0.00000000	     -0.00000000	     -0.00000000	     30.37838529	      0.00000000	      0.00000000	      0.00000000	      0.00000000
      0.45765479	  10326.30927946	   2696.72401668	   4223.36004603	      0.00000000	   -258.53853377	   1646.55555764	      0.00000000	     -0.00000000	     -0.00000000	    267.22347543	    258.53853377	  -1646.55555764	     -0.00000000	     -0.00000000	     -0.00000000	     30.36288051	      0.00000000	      0.00000000	      0.00000000	      0.00000000
      0.45808792	  10319.28418027	   2695.58044919	   4225.37812190	      0.00000000	   -259.03430895	   1645.56713398	      0.00000000	     -0.00000000	     -0.00000000	    267.05239300	    259.03430895	  -1645.56713398	     -0.00000000	     -0.00000000	     -0.00000000	     30.34698094	      0.00000000	      0.00000000	      0.00000000	      0.00000000
      0.45830750	  10315.71535650	   2694.99922248	   4226.36158395	      0.00000000	   -259.27911674	   1645.07605309	      0.00000000	     -0.00000000	     -0.00000000	    266.96794549	    259.27911674	  -1645.07605309	     -0.00000000	     -0.00000000	     -0.00000000	     30.33902425	      0.00000000	      0.00000000	      0.00000000	      0.00000000
      0.45852708	  10312.14148101	   2694.41698328	   4227.31870177	      0.00000000	   -259.52330113	   1644.57580233	      0.00000000	     -0.00000000	     -0.00000000	    266.88180484	    259.52330113	  -1644.57580233	     -0.00000000	     -0.00000000	     -0.00000000	     30.33088504	      0.00000000	      0.00000000	      0.00000000	      0.00000000
      0.45884532	  10306.95275124	   2693.57132335	   4228.65957677	      0.00000000	   -259.87194502	   1643.85232946	      0.00000000	     -0.00000000	     -0.00000000	    266.75756814	    259.87194502	  -1643.85232946	     -0.00000000	     -0.00000000	     -0.00000000	     30.31904818	      0.00000000	      0.00000000	      0.00000000	      0.00000000
      0.45916356	  10301.75341743	   2692.72353825	   4229.94622663	      0.00000000	   -260.21732252	   1643.11819093	      0.00000000	     -0.00000000	     -0.00000000	    266.63151211	    260.21732252	  -1643.11819093	     -0.00000000	     -0.00000000	     -0.00000000	     30.30696519	      0.00000000	      0.00000000	      0.00000000	      0.00000000
      0.45943613	  10297.29178902	   2691.99572632	   4231.00561818	      0.00000000	   -260.50725240	   1642.49523162	      0.00000000	     -0.00000000	     -0.00000000	    266.52499481	    260.50725240	  -1642.49523162	     -0.00000000	     -0.00000000	     -0.00000000	     30.29664824	      0.00000000	      0.00000000	      0.00000000	      0.00000000
      0.45970870	  10292.82238256	   2691.26635636	   4232.02611550	      0.00000000	   -260.79491841	   1641.86413712	      0.00000000	     -0.00000000	     -0.00000000	    266.41707333	    260.79491841	  -1641.86413712	     -0.00000000	     -0.00000000	     -0.00000000	     30.28614645	      0.00000000	      0.00000000	      0.00000000	      0.00000000
      0.45995667	  10288.74958333	   2690.60145911	   4232.92106583	      0.00000000	   -261.05280564	   1641.29104905	      0.00000000	     -0.00000000	     -0.00000000	    266.31931338	    261.05280564	  -1641.29104905	     -0.00000000	     -0.00000000	     -0.00000000	     30.27656118	      0.00000000	      0.00000000	      0.00000000	      0.00000000
      0.46031018	  10282.93217060	   2689.65133761	   4234.14244254	      0.00000000	   -261.41461328	   1640.47408408	      0.00000000	     -0.00000000	     -0.00000000	    266.18029154	    261.41461328	  -1640.47408408	     -0.00000000	     -0.00000000	     -0.00000000	     30.26281839	      0.00000000	      0.00000000	      0.00000000	      0.00000000
      0.46062471	  10277.74532072	   2688.80379818	   4235.17590716	      0.00000000	   -261.73408359	   1639.73284044	      0.00000000	     -0.00000000	     -0.00000000	    266.05402279	    261.73408359	  -1639.73284044	     -0.00000000	     -0.00000000	     -0.00000000	     30.25028541	      0.00000000	      0.00000000	      0.00000000	      0.00000000
      0.46088516	  10273.44242158	   2688.10041164	   4235.99420895	      0.00000000	   -261.99209840	   1639.12997975	      0.00000000	     -0.00000000	     -0.00000000	    265.95190680	    261.99209840	  -1639.12997975	     -0.00000000	     -0.00000000	     -0.00000000	     30.24002676	      0.00000000	      0.00000000	      0.00000000	      0.00000000
      0.46114561	  10269.13241316	   2687.39560514	   4236.77892208	      0.00000000	   -262.24887676	   1638.51658267	      0.00000000	     -0.00000000	     -0.00000000	    265.84786674	    262.24887676	  -1638.51658267	     -0.00000000	     -0.00000000	     -0.00000000	     30.22955129	      0.00000000	      0.00000000	      0.00000000	      0.00000000
      0.46142798	  10264.45162843	   2686.62987678	   4237.59212247	      0.00000000	   -262.52257056	   1637.85433991	      0.00000000	     -0.00000000	     -0.00000000	    265.73586153	    262.52257056	  -1637.85433991	     -0.00000000	     -0.00000000	     -0.00000000	     30.21818323	      0.00000000	      0.00000000	      0.00000000	      0.00000000
      0.46171036	  10259.76248399	   2685.86248136	   4238.36666328	      0.00000000	   -262.79326404	   1637.18678088	      0.00000000	     -0.00000000	     -0.00000000	    265.62301760	    262.79326404	  -1637.18678088	     -0.00000000	     -0.00000000	     -0.00000000	     30.20667344	      0.00000000	      0.00000000	      0.00000000	      0.00000000
      0.46200501	  10254.86035436	   2685.05991299	   4239.13414768	      0.00000000	   -263.07111136	   1636.49101143	      0.00000000	     -0.00000000	     -0.00000000	    265.50567946	    263.07111136	  -1636.49101143	     -0.00000000	     -0.00000000	     -0.00000000	     30.19461566	      0.00000000	      0.00000000	      0.00000000	      0.00000000
      0.46229967	  10249.94911262	   2684.25553123	   4239.86046745	      0.00000000	   -263.34562713	   1635.79003704	      0.00000000	     -0.00000000	     -0.00000000	    265.38753891	    263.34562713	  -1635.79003704	     -0.00000000	     -0.00000000	     -0.00000000	     30.18241359	      0.00000000	      0.00000000	      0.00000000	      0.00000000
      0.46258535	  10245.17883205	   2683.47393201	   4240.52579509	      0.00000000	   -263.60738290	   1635.11105248	      0.00000000	     -0.00000000	     -0.00000000	    265.27335843	    263.60738290	  -1635.11105248	     -0.00000000	     -0.00000000	     -0.00000000	     30.17053512	      0.00000000	      0.00000000	      0.00000000	      0.00000000
      0.46294038	  10239.23860181	   2682.50022494	   4241.29996189	      0.00000000	   -263.92777596	   1634.26327981	      0.00000000	     -0.00000000	     -0.00000000	    265.13097537	    263.92777596	  -1634.26327981	     -0.00000000	     -0.00000000	     -0.00000000	     30.15563059	      0.00000000	      0.00000000	      0.00000000	      0.00000000
      0.46338846	  10231.72272399	   2681.26759327	   4242.19485965	      0.00000000	   -264.32373632	   1633.19036377	      0.00000000	     -0.00000000	     -0.00000000	    264.95116678	    264.32373632	  -1633.19036377	     -0.00000000	     -0.00000000	     -0.00000000	     30.13664815	      0.00000000	      0.00000000	      0.00000000	      0.00000000
      0.46371057	  10226.30657930	   2680.37888378	   4242.78237930	      0.00000000	   -264.60462261	   1632.40805312	      0.00000000	     -0.00000000	     -0.00000000	    264.82001719	    264.60462261	  -1632.40805312	     -0.00000000	     -0.00000000	     -0.00000000	     30.12274120	      0.00000000	      0.00000000	      0.00000000	      0.00000000
      0.46397365	  10221.87498074	   2679.65145293	   4243.22804899	      0.00000000	   -264.82826254	   1631.77815367	      0.00000000	     -0.00000000	     -0.00000000	    264.71492320	    264.82826254	  -1631.77815367	     -0.00000000	     -0.00000000	     -0.00000000	     30.11147463	      0.00000000	      0.00000000	      0.00000000	      0.00000000
      0.46423672	  10217.43608074	   2678.92258239	   4243.64333310	      0.00000000	   -265.05062877	   1631.13856998	      0.00000000	     -0.00000000	     -0.00000000	    264.60805691	    265.05062877	  -1631.13856998	     -0.00000000	     -0.00000000	     -0.00000000	     30.10000668	      0.00000000	      0.00000000	      0.00000000	      0.00000000
      0.46452272	  10212.60228225	   2678.12859838	   4244.06067968	      0.00000000	   -265.28789885	   1630.44630167	      0.00000000	     -0.00000000	     -0.00000000	    264.49268881	    265.28789885	  -1630.44630167	     -0.00000000	     -0.00000000	     -0.00000000	     30.08753520	      0.00000000	      0.00000000	      0.00000000	      0.00000000
      0.46480871	  10207.75984249	   2677.33291576	   4244.44288082	      0.00000000	   -265.52246141	   1629.74835142	      0.00000000	     -0.00000000	     -0.00000000	    264.37638081	    265.52246141	  -1629.74835142	     -0.00000000	     -0.00000000	     -0.00000000	     30.07491826	      0.00000000	      0.00000000	      0.00000000	      0.00000000
      0.46506024	  10203.49369669	   2676.63169830	   4244.75029433	      0.00000000	   -265.72541955	   1629.13503020	      0.00000000	     -0.00000000	     -0.00000000	    264.27435931	    265.72541955	  -1629.13503020	     -0.00000000	     -0.00000000	     -0.00000000	     30.06378501	      0.00000000	      0.00000000	      0.00000000	      0.00000000
      0.46541800	  10197.41427385	   2675.63207273	   4245.14174445	      0.00000000	   -266.00888566	   1628.26293317	      0.00000000	     -0.00000000	     -0.00000000	    264.12956249	    266.00888566	  -1628.26293317	     -0.00000000	     -0.00000000	     -0.00000000	     30.04788171	      0.00000000	      0.00000000	      0.00000000	      0.00000000
      0.46572215	  10192.23534170	   2674.78018131	   4245.43273431	      0.00000000	   -266.24784505	   1627.50887809	      0.00000000	     -0.00000000	     -0.00000000	    264.00416082	    266.24784505	  -1627.50887809	     -0.00000000	     -0.00000000	     -0.00000000	     30.03409353	      0.00000000	      0.00000000	      0.00000000	      0.00000000
      0.46598651	  10187.72583349	   2674.03816062	   4245.65483900	      0.00000000	   -266.44988574	   1626.86364559	      0.00000000	     -0.00000000	     -0.00000000	    263.89738294	    266.44988574	  -1626.86364559	     -0.00000000	     -0.00000000	     -0.00000000	     30.02222253	      0.00000000	      0.00000000	      0.00000000	      0.00000000
      0.46625087	  10183.20890145	   2673.29469431	   4245.84858651	      0.00000000	   -266.65081504	   1626.20844886	      0.00000000	     -0.00000000	     -0.00000000	    263.78876404	    266.65081504	  -1626.20844886	     -0.00000000	     -0.00000000	     -0.00000000	     30.01014700	      0.00000000	      0.00000000	      0.00000000	      0.00000000
      0.46654196	  10178.22685957	   2672.47441727	   4246.02946349	      0.00000000	   -266.86756436	   1625.49075487	      0.00000000	     -0.00000000	     -0.00000000	    263.67009587	    266.86756436	  -1625.49075487	     -0.00000000	     -0.00000000	     -0.00000000	     29.99685830	      0.00000000	      0.00000000	      0.00000000	      0.00000000
      0.46683304	  10173.23580030	   2671.65239114	   4246.17670076	      0.00000000	   -267.08186735	   1624.76639525	      0.00000000	     -0.00000000	     -0.00000000	    263.55027776	    267.08186735	  -1624.76639525	     -0.00000000	     -0.00000000	     -0.00000000	     29.98340872	      0.00000000	      0.00000000	      0.00000000	      0.00000000
      0.46710991	  10168.47992316	   2670.86885767	   4246.28588322	      0.00000000	   -267.28169899	   1624.07962901	      0.00000000	     -0.00000000	     -0.00000000	    263.43692789	    267.28169899	  -1624.07962901	     -0.00000000	     -0.00000000	     -0.00000000	     29.97060121	      0.00000000	      0.00000000	      0.00000000	      0.00000000
      0.46744374	  10162.73494268	   2669.92206032	   4246.37797017	      0.00000000	   -267.51913628	   1623.24654477	      0.00000000	     -0.00000000	     -0.00000000	    263.29946694	    267.51913628	  -1623.24654477	     -0.00000000	     -0.00000000	     -0.00000000	     29.95501388	      0.00000000	      0.00000000	      0.00000000	      0.00000000
      0.46777109	  10157.08987502	   2668.99140702	   4246.42678873	      0.00000000	   -267.74723313	   1622.42934171	      0.00000000	     -0.00000000	     -0.00000000	    263.16484332	    267.74723313	  -1622.42934171	     -0.00000000	     -0.00000000	     -0.00000000	     29.93965634	      0.00000000	      0.00000000	      0.00000000	      0.00000000
      0.46809844	  10151.43334671	   2668.05855134	   4246.43505698	      0.00000000	   -267.97197325	   1621.60563008	      0.00000000	     -0.00000000	     -0.00000000	    263.02913660	    267.97197325	  -1621.60563008	     -0.00000000	     -0.00000000	     -0.00000000	     29.92412773	      0.00000000	      0.00000000	      0.00000000	      0.00000000
      0.46836951	  10146.74064995	   2667.28441498	   4246.41157863	      0.00000000	   -268.15395652	   1620.92639253	      0.00000000	     -0.00000000	     -0.00000000	    262.91749717	    268.15395652	  -1620.92639253	     -0.00000000	     -0.00000000	     -0.00000000	     29.91126419	      0.00000000	      0.00000000	      0.00000000	      0.00000000
      0.46864058	  10142.04007451	   2666.50877188	   4246.36093587	      0.00000000	   -268.33384208	   1620.24192880	      0.00000000	     -0.00000000	     -0.00000000	    262.80495760	    268.33384208	  -1620.24192880	     -0.00000000	     -0.00000000	     -0.00000000	     29.89827170	      0.00000000	      0.00000000	      0.00000000	      0.00000000
      0.46891582	  10137.25924989	   2665.71967866	   4246.28201511	      0.00000000	   -268.51310497	   1619.54775487	      0.00000000	     -0.00000000	     -0.00000000	    262.69099697	    268.51310497	  -1619.54775487	     -0.00000000	     -0.00000000	     -0.00000000	     29.88504634	      0.00000000	      0.00000000	      0.00000000	      0.00000000
      0.46926944	  10131.10489038	   2664.70357624	   4246.14041761	      0.00000000	   -268.73924383	   1618.65320852	      0.00000000	     -0.00000000	     -0.00000000	    262.54425934	    268.73924383	  -1618.65320852	     -0.00000000	     -0.00000000	     -0.00000000	     29.86794381	      0.00000000	      0.00000000	      0.00000000	      0.00000000
      0.46962306	  10124.93707213	   2663.68491939	   4245.95418022	      0.00000000	   -268.96145728	   1617.75204719	      0.00000000	     -0.00000000	     -0.00000000	    262.39643486	    268.96145728	  -1617.75204719	     -0.00000000	     -0.00000000	     -0.00000000	     29.85065965	      0.00000000	      0.00000000	      0.00000000	      0.00000000
      0.46988526	  10120.35507542	   2662.92796192	   4245.78762716	      0.00000000	   -269.12223194	   1617.08693018	      0.00000000	     -0.00000000	     -0.00000000	    262.28758975	    269.12223194	  -1617.08693018	     -0.00000000	     -0.00000000	     -0.00000000	     29.83784444	      0.00000000	      0.00000000	      0.00000000	      0.00000000
      0.47014746	  10115.76565903	   2662.16960379	   4245.59711038	      0.00000000	   -269.28118948	   1616.41670105	      0.00000000	     -0.00000000	     -0.00000000	    262.17784808	    269.28118948	  -1616.41670105	     -0.00000000	     -0.00000000	     -0.00000000	     29.82490627	      0.00000000	      0.00000000	      0.00000000	      0.00000000
      0.47043351	  10110.75034258	   2661.34067411	   4245.36221669	      0.00000000	   -269.45119420	   1615.68644114	      0.00000000	     -0.00000000	     -0.00000000	    262.05845063	    269.45119420	  -1615.68644114	     -0.00000000	     -0.00000000	     -0.00000000	     29.81075955	      0.00000000	      0.00000000	      0.00000000	      0.00000000
      0.47078557	  10104.56546172	   2660.31816541	   4245.03481437	      0.00000000	   -269.65668019	   1614.78350695	     -0.00000000	      0.00000000	      0.00000000	    261.91086802	    269.65668019	  -1614.78350695	      0.00000000	     -0.00000000	      0.00000000	     29.79321528	      0.00000000	      0.00000000	      0.00000000	      0.00000000
      0.47113996	  10098.32602650	   2659.28634025	   4244.66309831	      0.00000000	   -269.85862715	   1613.87378805	     -0.00000000	      0.00000000	      0.00000000	    261.76236280	    269.85862715	  -1613.87378805	      0.00000000	     -0.00000000	     -0.00000000	     29.77546841	      0.00000000	      0.00000000	      0.00000000	      0.00000000
      0.47149436	  10092.07296375	   2658.25197168	   4244.24967089	      0.00000000	   -270.05721713	   1612.95560808	     -0.00000000	      0.00000000	      0.00000000	    261.61238151	    270.05721713	  -1612.95560808	      0.00000000	     -0.00000000	     -0.00000000	     29.75751278	      0.00000000	      0.00000000	      0.00000000	      0.00000000
      0.47175280	  10087.50444425	   2657.49607903	   4243.92221165	      0.00000000	   -270.19772175	   1612.29196684	     -0.00000000	     -0.00000000	      0.00000000	    261.50432245	    270.19772175	  -1612.29196684	      0.00000000	     -0.00000000	     -0.00000000	     29.74446804	      0.00000000	      0.00000000	      0.00000000	      0.00000000
      0.47201123	  10082.92865816	   2656.73883795	   4243.57308700	      0.00000000	   -270.33704539	   1611.62095004	     -0.00000000	      0.00000000	      0.00000000	    261.39490142	    270.33704539	  -1611.62095004	      0.00000000	     -0.00000000	      0.00000000	     29.73126668	      0.00000000	      0.00000000	      0.00000000	      0.00000000
      0.47229265	  10077.93772876	   2655.91273311	   4243.16852729	      0.00000000	   -270.48538545	   1610.89230216	     -0.00000000	      0.00000000	      0.00000000	    261.27627761	    270.48538545	  -1610.89230216	      0.00000000	     -0.00000000	      0.00000000	     29.71688058	      0.00000000	      0.00000000	      0.00000000	      0.00000000
      0.47263265	  10071.89623592	   2654.91251817	   4242.64619978	      0.00000000	   -270.66142475	   1610.00724808	     -0.00000000	      0.00000000	      0.00000000	    261.13218500	    270.66142475	  -1610.00724808	      0.00000000	     -0.00000000	     -0.00000000	     29.69936386	      0.00000000	      0.00000000	      0.00000000	      0.00000000
      0.47293466	  10066.51936364	   2654.02214068	   4242.15182508	      0.00000000	   -270.81409741	   1609.22088663	      0.00000000	     -0.00000000	     -0.00000000	    261.00430134	    270.81409741	  -1609.22088663	     -0.00000000	     -0.00000000	     -0.00000000	     29.68374645	      0.00000000	      0.00000000	      0.00000000	      0.00000000
      0.47330791	  10059.86021733	   2652.91918066	   4241.50177723	      0.00000000	   -270.99876904	   1608.24490481	     -0.00000000	     -0.00000000	      0.00000000	    260.84562077	    270.99876904	  -1608.24490481	      0.00000000	     -0.00000000	     -0.00000000	     29.66430804	      0.00000000	      0.00000000	      0.00000000	      0.00000000
      0.47363554	  10054.00237078	   2651.94872443	   4240.89605477	      0.00000000	   -271.15670496	   1607.38725747	      0.00000000	     -0.00000000	     -0.00000000	    260.70631475	    271.15670496	  -1607.38725747	     -0.00000000	     -0.00000000	     -0.00000000	     29.64716610	      0.00000000	      0.00000000	      0.00000000	      0.00000000
      0.47403671	  10046.81368845	   2650.75752718	   4240.11027576	      0.00000000	   -271.34564794	   1606.33166681	      0.00000000	     -0.00000000	     -0.00000000	    260.53486996	    271.34564794	  -1606.33166681	     -0.00000000	     -0.00000000	     -0.00000000	     29.62600838	      0.00000000	      0.00000000	      0.00000000	      0.00000000
      0.47428086	  10042.43009594	   2650.03100870	   4239.60858492	      0.00000000	   -271.45764594	   1605.68955370	      0.00000000	     -0.00000000	     -0.00000000	    260.43070326	    271.45764594	  -1605.68955370	     -0.00000000	     -0.00000000	     -0.00000000	     29.61309363	      0.00000000	      0.00000000	      0.00000000	      0.00000000
      0.47462680	  10036.20780289	   2648.99958051	   4238.86770555	      0.00000000	   -271.61272571	   1604.77893290	     -0.00000000	      0.00000000	      0.00000000	    260.28308951	    271.61272571	  -1604.77893290	      0.00000000	     -0.00000000	     -0.00000000	     29.59472596	      0.00000000	      0.00000000	      0.00000000	      0.00000000
      0.47497273	  10029.97234559	   2647.96577707	   4238.09201906	      0.00000000	   -271.76551196	   1603.85726937	     -0.00000000	      0.00000000	      0.00000000	    260.13344496	    271.76551196	  -1603.85726937	      0.00000000	     -0.00000000	     -0.00000000	     29.57611615	      0.00000000	      0.00000000	      0.00000000	      0.00000000
      0.47520732	  10025.73641545	   2647.26337836	   4237.54642771	      0.00000000	   -271.86506329	   1603.24065159	     -0.00000000	      0.00000000	      0.00000000	    260.03372363	    271.86506329	  -1603.24065159	      0.00000000	     -0.00000000	      0.00000000	     29.56359415	      0.00000000	      0.00000000	      0.00000000	      0.00000000
      0.47544190	  10021.49441896	   2646.55989143	   4236.98517520	      0.00000000	   -271.96401107	   1602.61669388	     -0.00000000	      0.00000000	      0.00000000	    259.93261696	    271.96401107	  -1602.61669388	      0.00000000	     -0.00000000	      0.00000000	     29.55092484	      0.00000000	      0.00000000	      0.00000000	      0.00000000
      0.47571472	  10016.55358559	   2645.74041034	   4236.31295472	      0.00000000	   -272.07642759	   1601.89197802	     -0.00000000	      0.00000000	      0.00000000	    259.81530605	    272.07642759	  -1601.89197802	      0.00000000	     -0.00000000	      0.00000000	     29.53616881	      0.00000000	      0.00000000	      0.00000000	      0.00000000
      0.47607024	  10010.10233498	   2644.67025824	   4235.40575480	      0.00000000	   -272.21940067	   1600.94512186	     -0.00000000	     -0.00000000	      0.00000000	    259.66209075	    272.21940067	  -1600.94512186	      0.00000000	     -0.00000000	     -0.00000000	     29.51684081	      0.00000000	      0.00000000	      0.00000000	      0.00000000
      0.47650347	  10002.22244826	   2643.36289509	   4234.25327369	      0.00000000	   -272.38918600	   1599.78271609	      0.00000000	     -0.00000000	     -0.00000000	    259.47389310	    272.38918600	  -1599.78271609	     -0.00000000	     -0.00000000	     -0.00000000	     29.49306041	      0.00000000	      0.00000000	      0.00000000	      0.00000000
      0.47673636	   9997.97771889	   2642.65854941	   4233.61262482	      0.00000000	   -272.47681754	   1599.16282659	     -0.00000000	      0.00000000	      0.00000000	    259.37380718	    272.47681754	  -1599.16282659	      0.00000000	     -0.00000000	     -0.00000000	     29.48031608	      0.00000000	      0.00000000	      0.00000000	      0.00000000
      0.47696926	   9993.72698397	   2641.95314290	   4232.95739467	      0.00000000	   -272.56362631	   1598.53718263	     -0.00000000	      0.00000000	      0.00000000	    259.27264512	    272.56362631	  -1598.53718263	      0.00000000	     -0.00000000	     -0.00000000	     29.46745113	      0.00000000	      0.00000000	      0.00000000	      0.00000000
      0.47727079	   9988.21452194	   2641.03826232	   4232.08759412	      0.00000000	   -272.67303064	   1597.72825992	     -0.00000000	      0.00000000	      0.00000000	    259.14198340	    272.67303064	  -1597.72825992	      0.00000000	     -0.00000000	     -0.00000000	     29.45077070	      0.00000000	      0.00000000	      0.00000000	      0.00000000
      0.47757233	   9982.69198111	   2640.12161100	   4231.19382911	      0.00000000	   -272.78024187	   1596.91427010	     -0.00000000	      0.00000000	      0.00000000	    259.01042268	    272.78024187	  -1596.91427010	      0.00000000	     -0.00000000	      0.00000000	     29.43396208	      0.00000000	      0.00000000	      0.00000000	      0.00000000
      0.47785542	   9977.49804175	   2639.25941788	   4230.33315554	      0.00000000	   -272.87765749	   1596.15235344	     -0.00000000	      0.00000000	      0.00000000	    258.88745514	    272.87765749	  -1596.15235344	      0.00000000	     -0.00000000	      0.00000000	     29.41817587	      0.00000000	      0.00000000	      0.00000000	      0.00000000
      0.47813851	   9972.29520721	   2638.39567115	   4229.45180969	      0.00000000	   -272.97327626	   1595.38540018	     -0.00000000	      0.00000000	      0.00000000	    258.76357941	    272.97327626	  -1595.38540018	      0.00000000	     -0.00000000	      0.00000000	     29.40226797	      0.00000000	      0.00000000	      0.00000000	      0.00000000
      0.47842552	   9967.01144362	   2637.51841508	   4228.53741011	      0.00000000	   -273.06710865	   1594.60981887	     -0.00000000	      0.00000000	      0.00000000	    258.63847078	    273.06710865	  -1594.60981887	      0.00000000	     -0.00000000	      0.00000000	     29.38613049	      0.00000000	      0.00000000	      0.00000000	      0.00000000
      0.47871252	   9961.71852790	   2636.63956967	   4227.60220348	      0.00000000	   -273.15904746	   1593.82948830	     -0.00000000	      0.00000000	      0.00000000	    258.51251061	    273.15904746	  -1593.82948830	      0.00000000	     -0.00000000	     -0.00000000	     29.36987526	      0.00000000	      0.00000000	      0.00000000	      0.00000000
      0.47899846	   9956.43599661	   2635.76238373	   4226.64996383	      0.00000000	   -273.24760553	   1593.05383344	     -0.00000000	      0.00000000	      0.00000000	    258.38745686	    273.24760553	  -1593.05383344	      0.00000000	     -0.00000000	      0.00000000	     29.35366783	      0.00000000	      0.00000000	      0.00000000	      0.00000000
      0.47928441	   9951.14437249	   2634.88362780	   4225.67749843	      0.00000000	   -273.33428499	   1592.27362715	     -0.00000000	      0.00000000	      0.00000000	    258.26158743	    273.33428499	  -1592.27362715	      0.00000000	     -0.00000000	      0.00000000	     29.33734657	      0.00000000	      0.00000000	      0.00000000	      0.00000000
      0.47956963	   9945.85720552	   2634.00555674	   4224.68757745	      0.00000000	   -273.41778893	   1591.49702228	     -0.00000000	      0.00000000	      0.00000000	    258.13643998	    273.41778893	  -1591.49702228	      0.00000000	     -0.00000000	     -0.00000000	     29.32105251	      0.00000000	      0.00000000	      0.00000000	      0.00000000
      0.47991595	   9939.42511957	   2632.93727440	   4223.45909651	      0.00000000	   -273.51658083	   1590.54868069	     -0.00000000	      0.00000000	      0.00000000	    257.98353097	    273.51658083	  -1590.54868069	      0.00000000	     -0.00000000	     -0.00000000	     29.30112772	      0.00000000	      0.00000000	      0.00000000	      0.00000000
      0.48018809	   9934.36126929	   2632.09619018	   4222.47357539	      0.00000000	   -273.59125006	   1589.80484401	     -0.00000000	      0.00000000	      0.00000000	    257.86372846	    273.59125006	  -1589.80484401	      0.00000000	     -0.00000000	     -0.00000000	     29.28545156	      0.00000000	      0.00000000	      0.00000000	      0.00000000
      0.48052656	   9928.05183419	   2631.04816775	   4221.22341895	      0.00000000	   -273.68162019	   1588.87511631	     -0.00000000	      0.00000000	      0.00000000	    257.71391655	    273.68162019	  -1588.87511631	      0.00000000	     -0.00000000	     -0.00000000	     29.26583065	      0.00000000	      0.00000000	      0.00000000	      0.00000000
      0.48078029	   9923.31378998	   2630.26112608	   4220.26867841	      0.00000000	   -273.74699996	   1588.17801052	      0.00000000	     -0.00000000	     -0.00000000	    257.60165257	    273.74699996	  -1588.17801052	     -0.00000000	     -0.00000000	     -0.00000000	     29.25108349	      0.00000000	      0.00000000	      0.00000000	      0.00000000
      0.48116304	   9916.15275824	   2629.07155229	   4218.80022712	      0.00000000	   -273.84163678	   1587.12722610	      0.00000000	     -0.00000000	     -0.00000000	    257.43257207	    273.84163678	  -1587.12722610	     -0.00000000	     -0.00000000	     -0.00000000	     29.22879165	      0.00000000	      0.00000000	      0.00000000	      0.00000000
      0.48143046	   9911.13980450	   2628.23878346	   4217.75434113	      0.00000000	   -273.90667816	   1586.38360739	     -0.00000000	      0.00000000	      0.00000000	    257.31265110	    273.90667816	  -1586.38360739	      0.00000000	     -0.00000000	     -0.00000000	     29.21302327	      0.00000000	      0.00000000	      0.00000000	      0.00000000
      0.48169788	   9906.11889148	   2627.40467284	   4216.69225757	      0.00000000	   -273.96809657	   1585.64799312	      0.00000000	     -0.00000000	     -0.00000000	    257.19437196	    273.96809657	  -1585.64799312	     -0.00000000	     -0.00000000	     -0.00000000	     29.19734961	      0.00000000	      0.00000000	      0.00000000	      0.00000000
      0.48196530	   9901.09001452	   2626.56922305	   4215.61413173	      0.00000000	   -274.02851942	   1584.90534372	      0.00000000	     -0.00000000	     -0.00000000	    257.07476711	    274.02851942	  -1584.90534372	     -0.00000000	     -0.00000000	     -0.00000000	     29.18152909	      0.00000000	      0.00000000	      0.00000000	      0.00000000
      0.48227074	   9895.33633597	   2625.61334631	   4214.36327544	      0.00000000	   -274.09416262	   1584.06101553	      0.00000000	     -0.00000000	     -0.00000000	    256.93900226	    274.09416262	  -1584.06101553	     -0.00000000	     -0.00000000	     -0.00000000	     29.16348096	      0.00000000	      0.00000000	      0.00000000	      0.00000000
      0.48257619	   9889.57227231	   2624.65573275	   4213.09191620	      0.00000000	   -274.15840596	   1583.20823356	      0.00000000	     -0.00000000	     -0.00000000	    256.80164875	    274.15840596	  -1583.20823356	     -0.00000000	     -0.00000000	     -0.00000000	     29.14525336	      0.00000000	      0.00000000	      0.00000000	      0.00000000
      0.48288163	   9883.79783333	   2623.69638903	   4211.80027680	      0.00000000	   -274.21828449	   1582.36437935	      0.00000000	     -0.00000000	     -0.00000000	    256.66612996	    274.21828449	  -1582.36437935	     -0.00000000	     -0.00000000	     -0.00000000	     29.12712600	      0.00000000	      0.00000000	      0.00000000	      0.00000000
      0.48314994	   9878.71699079	   2622.85227535	   4210.64914193	      0.00000000	   -274.27084398	   1581.60975715	      0.00000000	     -0.00000000	     -0.00000000	    256.54451601	    274.27084398	  -1581.60975715	     -0.00000000	     -0.00000000	     -0.00000000	     29.11095224	      0.00000000	      0.00000000	      0.00000000	      0.00000000
      0.48341824	   9873.62815048	   2622.00683507	   4209.48267673	      0.00000000	   -274.31957203	   1580.86494288	      0.00000000	     -0.00000000	     -0.00000000	    256.42488976	    274.31957203	  -1580.86494288	     -0.00000000	     -0.00000000	     -0.00000000	     29.09490316	      0.00000000	      0.00000000	      0.00000000	      0.00000000
      0.48368654	   9868.53130968	   2621.16007096	   4208.30102754	      0.00000000	   -274.36757897	   1580.11173168	      0.00000000	     -0.00000000	     -0.00000000	    256.30366551	    274.36757897	  -1580.11173168	     -0.00000000	     -0.00000000	     -0.00000000	     29.07868617	      0.00000000	      0.00000000	      0.00000000	      0.00000000
      0.48399106	   9862.73694078	   2620.19743352	   4206.94169501	      0.00000000	   -274.41859839	   1579.26207869	      0.00000000	     -0.00000000	     -0.00000000	    256.16717195	    274.41859839	  -1579.26207869	     -0.00000000	     -0.00000000	     -0.00000000	     29.06032478	      0.00000000	      0.00000000	      0.00000000	      0.00000000
      0.48429557	   9856.93227955	   2619.23310181	   4205.56319862	      0.00000000	   -274.46853834	   1578.40261853	      0.00000000	     -0.00000000	     -0.00000000	    256.02881708	    274.46853834	  -1578.40261853	     -0.00000000	     -0.00000000	     -0.00000000	     29.04176380	      0.00000000	      0.00000000	      0.00000000	      0.00000000
      0.48456461	   9851.79529648	   2618.37970855	   4204.32951366	      0.00000000	   -274.50907175	   1577.65120641	      0.00000000	     -0.00000000	     -0.00000000	    255.90819430	    274.50907175	  -1577.65120641	     -0.00000000	     -0.00000000	     -0.00000000	     29.02545792	      0.00000000	      0.00000000	      0.00000000	      0.00000000
      0.48483364	   9846.65029141	   2617.52500144	   4203.08117184	      0.00000000	   -274.54901993	   1576.89071505	      0.00000000	     -0.00000000	     -0.00000000	    255.78583713	    274.54901993	  -1576.89071505	     -0.00000000	     -0.00000000	     -0.00000000	     29.00897370	      0.00000000	      0.00000000	      0.00000000	      0.00000000
      0.48513646	   9840.84979705	   2616.56142841	   4201.65875315	      0.00000000	   -274.59050246	   1576.04061124	      0.00000000	     -0.00000000	     -0.00000000	    255.64933118	    274.59050246	  -1576.04061124	     -0.00000000	     -0.00000000	     -0.00000000	     28.99047586	      0.00000000	      0.00000000	      0.00000000	      0.00000000
      0.48543927	   9835.03915946	   2615.59620233	   4200.21813953	      0.00000000	   -274.63106002	   1575.18021440	      0.00000000	     -0.00000000	     -0.00000000	    255.51086442	    274.63106002	  -1575.18021440	     -0.00000000	     -0.00000000	     -0.00000000	     28.97177196	      0.00000000	      0.00000000	      0.00000000	      0.00000000
      0.48570624	   9829.90781298	   2614.74384563	   4198.93308498	      0.00000000	   -274.66326768	   1574.42996806	      0.00000000	     -0.00000000	     -0.00000000	    255.39047093	    274.66326768	  -1574.42996806	     -0.00000000	     -0.00000000	     -0.00000000	     28.95538216	      0.00000000	      0.00000000	      0.00000000	      0.00000000
      0.48597322	   9824.76859881	   2613.89021290	   4197.63417020	      0.00000000	   -274.69496010	   1573.67059229	      0.00000000	     -0.00000000	     -0.00000000	    255.26833030	    274.69496010	  -1573.67059229	     -0.00000000	     -0.00000000	     -0.00000000	     28.93881438	      0.00000000	      0.00000000	      0.00000000	      0.00000000
      0.48627909	   9818.87100157	   2612.91065291	   4196.12914848	      0.00000000	   -274.72782048	   1572.80652843	      0.00000000	     -0.00000000	     -0.00000000	    255.12961830	    274.72782048	  -1572.80652843	     -0.00000000	     -0.00000000	     -0.00000000	     28.91989045	      0.00000000	      0.00000000	      0.00000000	      0.00000000
      0.48658496	   9812.96310360	   2611.92943016	   4194.60629894	      0.00000000	   -274.75983234	   1571.93163104	      0.00000000	     -0.00000000	     -0.00000000	    254.98883765	    274.75983234	  -1571.93163104	     -0.00000000	     -0.00000000	     -0.00000000	     28.90075184	      0.00000000	      0.00000000	      0.00000000	      0.00000000
      0.48684468	   9807.93848979	   2611.09494988	   4193.29935591	      0.00000000	   -274.78352380	   1571.19757673	      0.00000000	     -0.00000000	     -0.00000000	    254.87107769	    274.78352380	  -1571.19757673	     -0.00000000	     -0.00000000	     -0.00000000	     28.88461151	      0.00000000	      0.00000000	      0.00000000	      0.00000000
      0.48710440	   9802.90646960	   2610.25927947	   4191.97981349	      0.00000000	   -274.80679168	   1570.45465371	      0.00000000	     -0.00000000	     -0.00000000	    254.75161750	    274.80679168	  -1570.45465371	     -0.00000000	     -0.00000000	     -0.00000000	     28.86829970	      0.00000000	      0.00000000	      0.00000000	      0.00000000
      0.48742042	   9796.77370634	   2609.24086526	   4190.35741191	      0.00000000	   -274.83169634	   1569.55625146	      0.00000000	     -0.00000000	     -0.00000000	    254.60740646	    274.83169634	  -1569.55625146	     -0.00000000	     -0.00000000	     -0.00000000	     28.84850288	      0.00000000	      0.00000000	      0.00000000	      0.00000000
      0.48773644	   9790.63001369	   2608.22070266	   4188.71673254	      0.00000000	   -274.85579727	   1568.64590449	      0.00000000	     -0.00000000	     -0.00000000	    254.46090981	    274.85579727	  -1568.64590449	     -0.00000000	     -0.00000000	     -0.00000000	     28.82847171	      0.00000000	      0.00000000	      0.00000000	      0.00000000
      0.48797951	   9785.89716514	   2607.43485908	   4187.44249268	      0.00000000	   -274.87088344	   1567.95566446	      0.00000000	     -0.00000000	     -0.00000000	    254.35022140	    274.87088344	  -1567.95566446	     -0.00000000	     -0.00000000	     -0.00000000	     28.81319636	      0.00000000	      0.00000000	      0.00000000	      0.00000000
      0.48822258	   9781.15787291	   2606.64798902	   4186.15765154	      0.00000000	   -274.88573324	   1567.25695815	      0.00000000	     -0.00000000	     -0.00000000	    254.23790539	    274.88573324	  -1567.25695815	     -0.00000000	     -0.00000000	     -0.00000000	     28.79776012	      0.00000000	      0.00000000	      0.00000000	      0.00000000
      0.48855730	   9774.62113426	   2605.56276115	   4184.37118366	      0.00000000	   -274.90287781	   1566.29921636	      0.00000000	     -0.00000000	     -0.00000000	    254.08415658	    274.90287781	  -1566.29921636	     -0.00000000	     -0.00000000	     -0.00000000	     28.77653450	      0.00000000	      0.00000000	      0.00000000	      0.00000000
      0.48884995	   9768.89580496	   2604.61231678	   4182.79304917	      0.00000000	   -274.91694348	   1565.45222914	      0.00000000	     -0.00000000	     -0.00000000	    253.94789592	    274.91694348	  -1565.45222914	     -0.00000000	     -0.00000000	     -0.00000000	     28.75778376	      0.00000000	      0.00000000	      0.00000000	      0.00000000
      0.48914261	   9763.16120055	   2603.66040422	   4181.20001229	      0.00000000	   -274.92701465	   1564.61607895	      0.00000000	     -0.00000000	     -0.00000000	    253.81380130	    274.92701465	  -1564.61607895	     -0.00000000	     -0.00000000	     -0.00000000	     28.73917226	      0.00000000	      0.00000000	      0.00000000	      0.00000000
      0.48943527	   9757.41733269	   2602.70702810	   4179.59222709	      0.00000000	   -274.93733692	   1563.76406688	      0.00000000	     -0.00000000	     -0.00000000	    253.67664303	    274.93733692	  -1563.76406688	     -0.00000000	     -0.00000000	     -0.00000000	     28.72027057	      0.00000000	      0.00000000	      0.00000000	      0.00000000
      0.48968389	   9752.53044470	   2601.89595507	   4178.21487856	      0.00000000	   -274.94248247	   1563.05202753	      0.00000000	     -0.00000000	     -0.00000000	    253.56246012	    274.94248247	  -1563.05202753	     -0.00000000	     -0.00000000	     -0.00000000	     28.70437508	      0.00000000	      0.00000000	      0.00000000	      0.00000000
      0.48993251	   9747.63690201	   2601.08383445	   4176.82708818	      0.00000000	   -274.94747112	   1562.33074728	      0.00000000	     -0.00000000	     -0.00000000	    253.44649754	    274.94747112	  -1562.33074728	     -0.00000000	     -0.00000000	     -0.00000000	     28.68830593	      0.00000000	      0.00000000	      0.00000000	      0.00000000
      0.49029352	   9740.51948956	   2599.90275011	   4174.79356394	      0.00000000	   -274.95066118	   1561.29109382	      0.00000000	     -0.00000000	     -0.00000000	    253.27966738	    274.95066118	  -1561.29109382	     -0.00000000	     -0.00000000	     -0.00000000	     28.66505223	      0.00000000	      0.00000000	      0.00000000	      0.00000000
      0.49053124	   9735.82519816	   2599.12383488	   4173.44274899	      0.00000000	   -274.95269155	   1560.59520757	      0.00000000	     -0.00000000	     -0.00000000	    253.16763542	    274.95269155	  -1560.59520757	     -0.00000000	     -0.00000000	     -0.00000000	     28.64952997	      0.00000000	      0.00000000	      0.00000000	      0.00000000
      0.49076896	   9731.12487621	   2598.34397545	   4172.08267089	      0.00000000	   -274.95208178	   1559.90696694	      0.00000000	     -0.00000000	     -0.00000000	    253.05712372	    274.95208178	  -1559.90696694	     -0.00000000	     -0.00000000	     -0.00000000	     28.63410831	      0.00000000	      0.00000000	      0.00000000	      0.00000000
      0.49109409	   9724.68636810	   2597.27581625	   4170.20759662	      0.00000000	   -274.94959069	   1558.96130649	      0.00000000	     -0.00000000	     -0.00000000	    252.90516523	    274.94959069	  -1558.96130649	     -0.00000000	     -0.00000000	     -0.00000000	     28.61290981	      0.00000000	      0.00000000	      0.00000000	      0.00000000
      0.49141403	   9718.33974786	   2596.22300918	   4168.34589229	      0.00000000	   -274.94453788	   1558.03068254	      0.00000000	     -0.00000000	     -0.00000000	    252.75566344	    274.94453788	  -1558.03068254	     -0.00000000	     -0.00000000	     -0.00000000	     28.59200831	      0.00000000	      0.00000000	      0.00000000	      0.00000000
      0.49184138	   9709.84556789	   2594.81412595	   4165.83385018	      0.00000000	   -274.93521198	   1556.77829035	      0.00000000	     -0.00000000	     -0.00000000	    252.55421017	    274.93521198	  -1556.77829035	     -0.00000000	     -0.00000000	     -0.00000000	     28.56387726	      0.00000000	      0.00000000	      0.00000000	      0.00000000
      0.49205842	   9705.52428246	   2594.09745447	   4164.54709816	      0.00000000	   -274.92755977	   1556.14987861	      0.00000000	     -0.00000000	     -0.00000000	    252.45341790	    274.92755977	  -1556.14987861	     -0.00000000	     -0.00000000	     -0.00000000	     28.54968625	      0.00000000	      0.00000000	      0.00000000	      0.00000000
      0.49227545	   9701.19804816	   2593.38001463	   4163.25303447	      0.00000000	   -274.91980191	   1555.51452844	      0.00000000	     -0.00000000	     -0.00000000	    252.35128804	    274.91980191	  -1555.51452844	     -0.00000000	     -0.00000000	     -0.00000000	     28.53536545	      0.00000000	      0.00000000	      0.00000000	      0.00000000
      0.49259963	   9694.72698168	   2592.30698616	   4161.30666115	      0.00000000	   -274.90585989	   1554.56678568	      0.00000000	     -0.00000000	     -0.00000000	    252.19901784	    274.90585989	  -1554.56678568	     -0.00000000	     -0.00000000	     -0.00000000	     28.51396168	      0.00000000	      0.00000000	      0.00000000	      0.00000000
      0.49295786	   9687.56351072	   2591.11928364	   4159.13726100	      0.00000000	   -274.88864381	   1553.51167516	      0.00000000	     -0.00000000	     -0.00000000	    252.02927063	    274.88864381	  -1553.51167516	     -0.00000000	     -0.00000000	     -0.00000000	     28.49013740	      0.00000000	      0.00000000	      0.00000000	      0.00000000
      0.49320489	   9682.61583068	   2590.29904587	   4157.62999613	      0.00000000	   -274.87387136	   1552.79120950	      0.00000000	     -0.00000000	     -0.00000000	    251.91363200	    274.87387136	  -1552.79120950	     -0.00000000	     -0.00000000	     -0.00000000	     28.47379479	      0.00000000	      0.00000000	      0.00000000	      0.00000000
      0.49345192	   9677.66183337	   2589.47783256	   4156.11364169	      0.00000000	   -274.85877819	   1552.06308396	      0.00000000	     -0.00000000	     -0.00000000	    251.79651903	    274.85877819	  -1552.06308396	     -0.00000000	     -0.00000000	     -0.00000000	     28.45730597	      0.00000000	      0.00000000	      0.00000000	      0.00000000
      0.49383045	   9670.05858056	   2588.21759875	   4153.77266749	      0.00000000	   -274.83167892	   1550.95485600	      0.00000000	     -0.00000000	     -0.00000000	    251.61856435	    274.83167892	  -1550.95485600	     -0.00000000	     -0.00000000	     -0.00000000	     28.43211620	      0.00000000	      0.00000000	      0.00000000	      0.00000000
      0.49405802	   9665.48053126	   2587.45887303	   4152.35524689	      0.00000000	   -274.81541398	   1550.27740992	      0.00000000	     -0.00000000	     -0.00000000	    251.50941884	    274.81541398	  -1550.27740992	     -0.00000000	     -0.00000000	     -0.00000000	     28.41676668	      0.00000000	      0.00000000	      0.00000000	      0.00000000
      0.49428558	   9660.89719133	   2586.69933316	   4150.93034750	      0.00000000	   -274.79680983	   1549.60736977	      0.00000000	     -0.00000000	     -0.00000000	    251.40173341	    274.79680983	  -1549.60736977	     -0.00000000	     -0.00000000	     -0.00000000	     28.40151721	      0.00000000	      0.00000000	      0.00000000	      0.00000000
      0.49463279	   9653.89412497	   2585.53892371	   4148.74207539	      0.00000000	   -274.76653618	   1548.58192505	      0.00000000	     -0.00000000	     -0.00000000	    251.23685071	    274.76653618	  -1548.58192505	     -0.00000000	     -0.00000000	     -0.00000000	     28.37816339	      0.00000000	      0.00000000	      0.00000000	      0.00000000
      0.49518301	   9642.77118059	   2583.69615291	   4145.23942944	      0.00000000	   -274.71371612	   1546.95048110	      0.00000000	     -0.00000000	     -0.00000000	    250.97438037	    274.71371612	  -1546.95048110	     -0.00000000	     -0.00000000	     -0.00000000	     28.34096103	      0.00000000	      0.00000000	      0.00000000	      0.00000000
      0.49541068	   9638.15978397	   2582.93227871	   4143.77777054	      0.00000000	   -274.68936719	   1546.27835515	      0.00000000	     -0.00000000	     -0.00000000	    250.86637075	    274.68936719	  -1546.27835515	     -0.00000000	     -0.00000000	     -0.00000000	     28.32558255	      0.00000000	      0.00000000	      0.00000000	      0.00000000
      0.49571231	   9632.04252071	   2581.91905787	   4141.83037112	      0.00000000	   -274.65608787	   1545.38232580	      0.00000000	     -0.00000000	     -0.00000000	    250.72221035	    274.65608787	  -1545.38232580	     -0.00000000	     -0.00000000	     -0.00000000	     28.30509031	      0.00000000	      0.00000000	      0.00000000	      0.00000000
      0.49604385	   9625.30815916	   2580.80375561	   4139.67558435	      0.00000000	   -274.61686940	   1544.39901588	      0.00000000	     -0.00000000	     -0.00000000	    250.56408684	    274.61686940	  -1544.39901588	     -0.00000000	     -0.00000000	     -0.00000000	     28.28255377	      0.00000000	      0.00000000	      0.00000000	      0.00000000
      0.49637539	   9618.56292795	   2579.68678988	   4137.50604131	      0.00000000	   -274.57642891	   1543.40690341	      0.00000000	     -0.00000000	     -0.00000000	    250.40427577	    274.57642891	  -1543.40690341	     -0.00000000	     -0.00000000	     -0.00000000	     28.25983662	      0.00000000	      0.00000000	      0.00000000	      0.00000000
      0.49662318	   9613.51453900	   2578.85089927	   4135.87501303	      0.00000000	   -274.54332326	   1542.67404963	      0.00000000	     -0.00000000	     -0.00000000	    250.28653260	    274.54332326	  -1542.67404963	     -0.00000000	     -0.00000000	     -0.00000000	     28.24297178	      0.00000000	      0.00000000	      0.00000000	      0.00000000
      0.49687097	   9608.46014387	   2578.01409037	   4134.23591828	      0.00000000	   -274.51005937	   1541.93276378	      0.00000000	     -0.00000000	     -0.00000000	    250.16716182	    274.51005937	  -1541.93276378	     -0.00000000	     -0.00000000	     -0.00000000	     28.22594976	      0.00000000	      0.00000000	      0.00000000	      0.00000000
      0.49722444	   9601.23963712	   2576.81879024	   4131.88390896	      0.00000000	   -274.45931046	   1540.88169123	      0.00000000	     -0.00000000	     -0.00000000	    249.99814126	    274.45931046	  -1540.88169123	     -0.00000000	     -0.00000000	     -0.00000000	     28.20173327	      0.00000000	      0.00000000	      0.00000000	      0.00000000
      0.49747884	   9596.03551416	   2575.95738251	   4130.18120888	      0.00000000	   -274.42245860	   1540.11555994	      0.00000000	     -0.00000000	     -0.00000000	    249.87463108	    274.42245860	  -1540.11555994	     -0.00000000	     -0.00000000	     -0.00000000	     28.18412222	      0.00000000	      0.00000000	      0.00000000	      0.00000000
      0.49773324	   9590.82517623	   2575.09502552	   4128.47027570	      0.00000000	   -274.38307277	   1539.35712084	      0.00000000	     -0.00000000	     -0.00000000	    249.75262893	    274.38307277	  -1539.35712084	     -0.00000000	     -0.00000000	     -0.00000000	     28.16661265	      0.00000000	      0.00000000	      0.00000000	      0.00000000
      0.49804509	   9584.42972956	   2574.03663031	   4126.36183914	      0.00000000	   -274.33385241	   1538.42042345	      0.00000000	     -0.00000000	     -0.00000000	    249.60173390	    274.33385241	  -1538.42042345	     -0.00000000	     -0.00000000	     -0.00000000	     28.14500639	      0.00000000	      0.00000000	      0.00000000	      0.00000000
      0.49834021	   9578.36894716	   2573.03372792	   4124.35538230	      0.00000000	   -274.28460200	   1537.53902469	      0.00000000	     -0.00000000	     -0.00000000	    249.45992982	    274.28460200	  -1537.53902469	     -0.00000000	     -0.00000000	     -0.00000000	     28.12461006	      0.00000000	      0.00000000	      0.00000000	      0.00000000
      0.49863533	   9572.29995291	   2572.02957127	   4122.33820429	      0.00000000	   -274.23485100	   1536.64786085	      0.00000000	     -0.00000000	     -0.00000000	    249.31624214	    274.23485100	  -1536.64786085	     -0.00000000	     -0.00000000	     -0.00000000	     28.10402724	      0.00000000	      0.00000000	      0.00000000	      0.00000000
      0.49893045	   9566.22281072	   2571.02417012	   4120.31042590	      0.00000000	   -274.18167792	   1535.76763229	      0.00000000	     -0.00000000	     -0.00000000	    249.17469192	    274.18167792	  -1535.76763229	     -0.00000000	     -0.00000000	     -0.00000000	     28.08359109	      0.00000000	      0.00000000	      0.00000000	      0.00000000
      0.49918967	   9560.87811236	   2570.14002880	   4118.52062512	      0.00000000	   -274.13529480	   1534.98128110	      0.00000000	     -0.00000000	     -0.00000000	    249.04780783	    274.13529480	  -1534.98128110	     -0.00000000	     -0.00000000	     -0.00000000	     28.06540451	      0.00000000	      0.00000000	      0.00000000	      0.00000000
      0.49944890	   9555.52721241	   2569.25493977	   4116.72281960	      0.00000000	   -274.08616495	   1534.20429140	      0.00000000	     -0.00000000	     -0.00000000	    248.92275068	    274.08616495	  -1534.20429140	     -0.00000000	     -0.00000000	     -0.00000000	     28.04734623	      0.00000000	      0.00000000	      0.00000000	      0.00000000
      0.49970812	   9550.17014594	   2568.36890790	   4114.91709018	      0.00000000	   -274.03654839	   1533.42064870	      0.00000000	     -0.00000000	     -0.00000000	    248.79641012	    274.03654839	  -1533.42064870	     -0.00000000	     -0.00000000	     -0.00000000	     28.02915879	      0.00000000	      0.00000000	      0.00000000	      0.00000000
      0.50006560	   9542.77260004	   2567.14551573	   4112.41409907	      0.00000000	   -273.96484825	   1532.34688585	      0.00000000	     -0.00000000	     -0.00000000	    248.62353519	    273.96484825	  -1532.34688585	     -0.00000000	     -0.00000000	     -0.00000000	     28.00415274	      0.00000000	      0.00000000	      0.00000000	      0.00000000
      0.50030855	   9537.73852195	   2566.31307053	   4110.70462115	      0.00000000	   -273.91599994	   1531.60707129	      0.00000000	     -0.00000000	     -0.00000000	    248.50410051	    273.91599994	  -1531.60707129	     -0.00000000	     -0.00000000	     -0.00000000	     27.98697258	      0.00000000	      0.00000000	      0.00000000	      0.00000000
      0.50055149	   9532.69915481	   2565.47981529	   4108.98841515	      0.00000000	   -273.86489535	   1530.87468189	      0.00000000	     -0.00000000	     -0.00000000	    248.38611239	    273.86489535	  -1530.87468189	     -0.00000000	     -0.00000000	     -0.00000000	     27.96989272	      0.00000000	      0.00000000	      0.00000000	      0.00000000
      0.50088079	   9525.86019951	   2564.34910072	   4106.65157307	      0.00000000	   -273.79447483	   1529.87626664	      0.00000000	     -0.00000000	     -0.00000000	    248.22508819	    273.79447483	  -1529.87626664	     -0.00000000	     -0.00000000	     -0.00000000	     27.94661996	      0.00000000	      0.00000000	      0.00000000	      0.00000000
      0.50118418	   9519.55090671	   2563.30605839	   4104.48791103	      0.00000000	   -273.72708581	   1528.96036962	      0.00000000	     -0.00000000	     -0.00000000	    248.07750936	    273.72708581	  -1528.96036962	     -0.00000000	     -0.00000000	     -0.00000000	     27.92521139	      0.00000000	      0.00000000	      0.00000000	      0.00000000
      0.50148757	   9513.23356411	   2562.26177949	   4102.31411928	      0.00000000	   -273.65915388	   1528.03481058	      0.00000000	     -0.00000000	     -0.00000000	    247.92806366	    273.65915388	  -1528.03481058	     -0.00000000	     -0.00000000	     -0.00000000	     27.90361827	      0.00000000	      0.00000000	      0.00000000	      0.00000000
      0.50175133	   9507.73489406	   2561.35290472	   4100.41612582	      0.00000000	   -273.59728314	   1527.23964778	      0.00000000	     -0.00000000	     -0.00000000	    247.79998479	    273.59728314	  -1527.23964778	     -0.00000000	     -0.00000000	     -0.00000000	     27.88497478	      0.00000000	      0.00000000	      0.00000000	      0.00000000
      0.50201509	   9502.23024383	   2560.44310907	   4098.51065097	      0.00000000	   -273.53537410	   1526.43455740	      0.00000000	     -0.00000000	     -0.00000000	    247.66998543	    273.53537410	  -1526.43455740	     -0.00000000	     -0.00000000	     -0.00000000	     27.86614990	      0.00000000	      0.00000000	      0.00000000	      0.00000000
      0.50227886	   9496.71966877	   2559.53239998	   4096.59777517	      0.00000000	   -273.47132616	   1525.63498531	      0.00000000	     -0.00000000	     -0.00000000	    247.54105856	    273.47132616	  -1525.63498531	     -0.00000000	     -0.00000000	     -0.00000000	     27.84739206	      0.00000000	      0.00000000	      0.00000000	      0.00000000
      0.50260944	   9489.80472837	   2558.38968744	   4094.18995593	      0.00000000	   -273.39013862	   1524.62524480	      0.00000000	     -0.00000000	     -0.00000000	    247.37799974	    273.39013862	  -1524.62524480	     -0.00000000	     -0.00000000	     -0.00000000	     27.82372945	      0.00000000	      0.00000000	      0.00000000	      0.00000000
      0.50288495	   9484.03487394	   2557.43627732	   4092.17461880	      0.00000000	   -273.31988780	   1523.79073972	      0.00000000	     -0.00000000	     -0.00000000	    247.24346691	    273.31988780	  -1523.79073972	     -0.00000000	     -0.00000000	     -0.00000000	     27.80409613	      0.00000000	      0.00000000	      0.00000000	      0.00000000
      0.50316045	   9478.25873530	   2556.48189338	   4090.15149440	      0.00000000	   -273.24949110	   1522.94632697	     -0.00000000	     -0.00000000	     -0.00000000	    247.10701685	    273.24949110	  -1522.94632697	      0.00000000	     -0.00000000	     -0.00000000	     27.78428039	      0.00000000	      0.00000000	      0.00000000	      0.00000000
      0.50343596	   9472.47637904	   2555.52654425	   4088.12067252	      0.00000000	   -273.17660363	   1522.10948415	      0.00000000	     -0.00000000	     -0.00000000	    246.97203325	    273.17660363	  -1522.10948415	     -0.00000000	     -0.00000000	     -0.00000000	     27.76456329	      0.00000000	      0.00000000	      0.00000000	      0.00000000
      0.50371147	   9466.68786117	   2554.57023664	   4086.08224301	      0.00000000	   -273.10334300	   1521.26451137	      0.00000000	     -0.00000000	     -0.00000000	    246.83547607	    273.10334300	  -1521.26451137	     -0.00000000	     -0.00000000	     -0.00000000	     27.74469265	      0.00000000	      0.00000000	      0.00000000	      0.00000000
      0.50398697	   9460.89324886	   2553.61297906	   4084.03629481	      0.00000000	   -273.02782292	   1520.42556902	      0.00000000	     -0.00000000	     -0.00000000	    246.70008557	    273.02782292	  -1520.42556902	     -0.00000000	     -0.00000000	     -0.00000000	     27.72489620	      0.00000000	      0.00000000	      0.00000000	      0.00000000
      0.50426248	   9455.09260088	   2552.65477848	   4081.98291687	      0.00000000	   -272.95175497	   1519.57990189	     -0.00000000	     -0.00000000	      0.00000000	    246.56339279	    272.95175497	  -1519.57990189	      0.00000000	     -0.00000000	     -0.00000000	     27.70496909	      0.00000000	      0.00000000	      0.00000000	      0.00000000
      0.50459744	   9448.03225324	   2551.48855869	   4079.47657918	      0.00000000	   -272.85624712	   1518.56001106	      0.00000000	     -0.00000000	     -0.00000000	    246.39879888	    272.85624712	  -1518.56001106	     -0.00000000	     -0.00000000	     -0.00000000	     27.68084453	      0.00000000	      0.00000000	      0.00000000	      0.00000000
      0.50484133	   9442.88581538	   2550.63852076	   4077.64486751	      0.00000000	   -272.78679616	   1517.80667728	      0.00000000	     -0.00000000	     -0.00000000	    246.27687792	    272.78679616	  -1517.80667728	     -0.00000000	     -0.00000000	     -0.00000000	     27.66308563	      0.00000000	      0.00000000	      0.00000000	      0.00000000
      0.50508523	   9437.73480960	   2549.78776353	   4075.80754664	      0.00000000	   -272.71519783	   1517.06120869	     -0.00000000	     -0.00000000	      0.00000000	    246.15647571	    272.71519783	  -1517.06120869	      0.00000000	     -0.00000000	     -0.00000000	     27.64543575	      0.00000000	      0.00000000	      0.00000000	      0.00000000
      0.50541378	   9430.78882454	   2548.64059324	   4073.32376000	      0.00000000	   -272.61783988	   1516.05068253	      0.00000000	     -0.00000000	     -0.00000000	    245.99305800	    272.61783988	  -1516.05068253	     -0.00000000	     -0.00000000	     -0.00000000	     27.62153113	      0.00000000	      0.00000000	      0.00000000	      0.00000000
      0.50570556	   9424.61338582	   2547.62072888	   4071.10961455	      0.00000000	   -272.52902124	   1515.15853851	     -0.00000000	      0.00000000	      0.00000000	    245.84894661	    272.52902124	  -1515.15853851	      0.00000000	     -0.00000000	     -0.00000000	     27.60036070	      0.00000000	      0.00000000	      0.00000000	      0.00000000
      0.50599734	   9418.43163981	   2546.59986164	   4068.88774631	      0.00000000	   -272.43992924	   1514.25660261	     -0.00000000	      0.00000000	      0.00000000	    245.70293746	    272.43992924	  -1514.25660261	      0.00000000	     -0.00000000	      0.00000000	     27.57900865	      0.00000000	      0.00000000	      0.00000000	      0.00000000
      0.50628912	   9412.24367599	   2545.57800226	   4066.65825696	      0.00000000	   -272.34782180	   1513.36598869	     -0.00000000	      0.00000000	      0.00000000	    245.55910969	    272.34782180	  -1513.36598869	      0.00000000	     -0.00000000	     -0.00000000	     27.55781430	      0.00000000	      0.00000000	      0.00000000	      0.00000000
      0.50654719	   9406.76538071	   2544.67336055	   4064.68003320	      0.00000000	   -272.26673411	   1512.56550429	     -0.00000000	      0.00000000	      0.00000000	    245.42942753	    272.26673411	  -1512.56550429	      0.00000000	     -0.00000000	      0.00000000	     27.53884345	      0.00000000	      0.00000000	      0.00000000	      0.00000000
      0.50680527	   9401.28234476	   2543.76795679	   4062.69599663	      0.00000000	   -272.18324488	   1511.77437687	     -0.00000000	      0.00000000	      0.00000000	    245.30154681	    272.18324488	  -1511.77437687	      0.00000000	     -0.00000000	     -0.00000000	     27.52000421	      0.00000000	      0.00000000	      0.00000000	      0.00000000
      0.50706335	   9395.79462169	   2542.86179669	   4060.70621711	      0.00000000	   -272.09939496	   1510.97689766	     -0.00000000	      0.00000000	      0.00000000	    245.17243310	    272.09939496	  -1510.97689766	      0.00000000	     -0.00000000	      0.00000000	     27.50104445	      0.00000000	      0.00000000	      0.00000000	      0.00000000
      0.50740877	   9388.44240477	   2541.64778422	   4058.03414870	      0.00000000	   -271.98455452	   1509.91556202	     -0.00000000	      0.00000000	      0.00000000	    245.00077789	    271.98455452	  -1509.91556202	      0.00000000	     -0.00000000	      0.00000000	     27.47573617	      0.00000000	      0.00000000	      0.00000000	      0.00000000
      0.50767084	   9382.85873571	   2540.72581035	   4056.00013475	      0.00000000	   -271.89713204	   1509.10173470	     -0.00000000	      0.00000000	      0.00000000	    244.86887617	    271.89713204	  -1509.10173470	      0.00000000	     -0.00000000	      0.00000000	     27.45637489	      0.00000000	      0.00000000	      0.00000000	      0.00000000
      0.50793291	   9377.27044656	   2539.80308060	   4053.96043709	      0.00000000	   -271.80749819	   1508.29587847	     -0.00000000	      0.00000000	      0.00000000	    244.73850462	    271.80749819	  -1508.29587847	      0.00000000	     -0.00000000	      0.00000000	     27.43712287	      0.00000000	      0.00000000	      0.00000000	      0.00000000
      0.50819499	   9371.67759705	   2538.87960121	   4051.91512760	      0.00000000	   -271.71745569	   1507.48395158	     -0.00000000	      0.00000000	      0.00000000	    244.60695288	    271.71745569	  -1507.48395158	      0.00000000	     -0.00000000	      0.00000000	     27.41775483	      0.00000000	      0.00000000	      0.00000000	      0.00000000
      0.50853901	   9364.32906681	   2537.66622661	   4049.22185491	      0.00000000	   -271.59666877	   1506.42448123	     -0.00000000	      0.00000000	      0.00000000	    244.43547492	    271.59666877	  -1506.42448123	      0.00000000	     -0.00000000	      0.00000000	     27.39240426	      0.00000000	      0.00000000	      0.00000000	      0.00000000
      0.50879756	   9358.80143201	   2536.75350921	   4047.19159871	      0.00000000	   -271.50567873	   1505.61952304	     -0.00000000	      0.00000000	      0.00000000	    244.30490818	    271.50567873	  -1505.61952304	      0.00000000	     -0.00000000	      0.00000000	     27.37319160	      0.00000000	      0.00000000	      0.00000000	      0.00000000
      0.50905610	   9353.26957506	   2535.84008601	   4045.15610887	      0.00000000	   -271.41256820	   1504.82243530	     -0.00000000	      0.00000000	      0.00000000	    244.17584910	    271.41256820	  -1504.82243530	      0.00000000	     -0.00000000	      0.00000000	     27.35408757	      0.00000000	      0.00000000	      0.00000000	      0.00000000
      0.50937214	   9346.50181589	   2534.72257269	   4042.66092718	      0.00000000	   -271.29826988	   1503.83984475	     -0.00000000	      0.00000000	      0.00000000	    244.01648577	    271.29826988	  -1503.83984475	      0.00000000	     -0.00000000	      0.00000000	     27.33057888	      0.00000000	      0.00000000	      0.00000000	      0.00000000
      0.50965040	   9340.53809187	   2533.73780329	   4040.45775157	      0.00000000	   -271.19524138	   1502.98287647	     -0.00000000	      0.00000000	      0.00000000	    243.87773216	    271.19524138	  -1502.98287647	      0.00000000	     -0.00000000	      0.00000000	     27.30998990	      0.00000000	      0.00000000	      0.00000000	      0.00000000
      0.50992866	   9334.56971948	   2532.75224167	   4038.24877140	      0.00000000	   -271.09230858	   1502.11496324	     -0.00000000	      0.00000000	      0.00000000	    243.73685550	    271.09230858	  -1502.11496324	      0.00000000	     -0.00000000	      0.00000000	     27.28920527	      0.00000000	      0.00000000	      0.00000000	      0.00000000
      0.51020692	   9328.59678863	   2531.76589778	   4036.03406969	      0.00000000	   -270.98686630	   1501.25702677	     -0.00000000	      0.00000000	      0.00000000	    243.59788712	    270.98686630	  -1501.25702677	      0.00000000	     -0.00000000	      0.00000000	     27.26856077	      0.00000000	      0.00000000	      0.00000000	      0.00000000
      0.51048518	   9322.61937587	   2530.77877915	   4033.81372971	      0.00000000	   -270.88150997	   1500.38831239	     -0.00000000	      0.00000000	      0.00000000	    243.45682745	    270.88150997	  -1500.38831239	      0.00000000	     -0.00000000	      0.00000000	     27.24772361	      0.00000000	      0.00000000	      0.00000000	      0.00000000
      0.51076344	   9316.63757255	   2529.79089578	   4031.58783380	      0.00000000	   -270.77368190	   1499.52948549	     -0.00000000	      0.00000000	      0.00000000	    243.31765696	    270.77368190	  -1499.52948549	      0.00000000	     -0.00000000	      0.00000000	     27.22702541	      0.00000000	      0.00000000	      0.00000000	      0.00000000
      0.51104170	   9310.65145674	   2528.80225528	   4029.35646454	      0.00000000	   -270.66593725	   1498.65999167	     -0.00000000	      0.00000000	      0.00000000	    243.17641613	    270.66593725	  -1498.65999167	      0.00000000	     -0.00000000	      0.00000000	     27.20613665	      0.00000000	      0.00000000	      0.00000000	      0.00000000
      0.51131996	   9304.66112121	   2527.81286769	   4027.11970366	      0.00000000	   -270.55575151	   1497.80035159	     -0.00000000	      0.00000000	      0.00000000	    243.03705610	    270.55575151	  -1497.80035159	      0.00000000	     -0.00000000	      0.00000000	     27.18538656	      0.00000000	      0.00000000	      0.00000000	      0.00000000
      0.51159822	   9298.66664553	   2526.82274069	   4024.87763306	      0.00000000	   -270.44565348	   1496.93010159	     -0.00000000	      0.00000000	      0.00000000	    242.89563628	    270.44565348	  -1496.93010159	      0.00000000	     -0.00000000	      0.00000000	     27.16444715	      0.00000000	      0.00000000	      0.00000000	      0.00000000
      0.51187648	   9292.66812385	   2525.83188438	   4022.63033380	      0.00000000	   -270.33313824	   1496.06972549	     -0.00000000	      0.00000000	      0.00000000	    242.75609925	    270.33313824	  -1496.06972549	      0.00000000	     -0.00000000	      0.00000000	     27.14364697	      0.00000000	      0.00000000	      0.00000000	      0.00000000
      0.51215474	   9286.66563717	   2524.84030648	   4020.37788716	      0.00000000	   -270.22072156	   1495.19874368	     -0.00000000	      0.00000000	      0.00000000	    242.61450282	    270.22072156	  -1495.19874368	      0.00000000	     -0.00000000	      0.00000000	     27.12265786	      0.00000000	      0.00000000	      0.00000000	      0.00000000
      0.51243300	   9280.65928103	   2523.84801717	   4018.12037356	      0.00000000	   -270.10590499	   1494.33770907	     -0.00000000	      0.00000000	      0.00000000	    242.47480141	    270.10590499	  -1494.33770907	      0.00000000	     -0.00000000	      0.00000000	     27.10180941	      0.00000000	      0.00000000	      0.00000000	      0.00000000
      0.51271126	   9274.64913777	   2522.85502421	   4015.85787363	      0.00000000	   -269.99120424	   1493.46602045	     -0.00000000	      0.00000000	      0.00000000	    242.33303088	    269.99120424	  -1493.46602045	      0.00000000	     -0.00000000	      0.00000000	     27.08077156	      0.00000000	      0.00000000	      0.00000000	      0.00000000
      0.51298952	   9268.63530435	   2521.86133784	   4013.59046714	      0.00000000	   -269.87411445	   1492.60440553	     -0.00000000	      0.00000000	      0.00000000	    242.19317785	    269.87411445	  -1492.60440553	      0.00000000	     -0.00000000	      0.00000000	     27.05987665	      0.00000000	      0.00000000	      0.00000000	      0.00000000
      0.51326778	   9262.61786434	   2520.86696588	   4011.31823410	      0.00000000	   -269.75716410	   1491.73203540	     -0.00000000	      0.00000000	      0.00000000	    242.05123579	    269.75716410	  -1491.73203540	      0.00000000	     -0.00000000	      0.00000000	     27.03879104	      0.00000000	      0.00000000	      0.00000000	      0.00000000
      0.51354604	   9256.59691609	   2519.87191862	   4009.04125364	      0.00000000	   -269.63782911	   1490.86991947	     -0.00000000	      0.00000000	      0.00000000	    241.91124408	    269.63782911	  -1490.86991947	      0.00000000	     -0.00000000	      0.00000000	     27.01785150	      0.00000000	      0.00000000	      0.00000000	      0.00000000
      0.51382430	   9250.57254438	   2518.87620391	   4006.75960516	      0.00000000	   -269.51866356	   1489.99689291	     -0.00000000	      0.00000000	      0.00000000	    241.76913304	    269.51866356	  -1489.99689291	      0.00000000	     -0.00000000	      0.00000000	     26.99671908	      0.00000000	      0.00000000	      0.00000000	      0.00000000
      0.51410256	   9244.54484893	   2517.87983213	   4004.47336714	      0.00000000	   -269.39711124	   1489.13435676	     -0.00000000	      0.00000000	      0.00000000	    241.62901590	    269.39711124	  -1489.13435676	      0.00000000	     -0.00000000	      0.00000000	     26.97573676	      0.00000000	      0.00000000	      0.00000000	      0.00000000
      0.51438082	   9238.51391561	   2516.88281114	   4002.18261835	      0.00000000	   -269.27576488	   1488.26069828	     -0.00000000	      0.00000000	      0.00000000	    241.48673834	    269.27576488	  -1488.26069828	      0.00000000	     -0.00000000	      0.00000000	     26.95455849	      0.00000000	      0.00000000	      0.00000000	      0.00000000
      0.51465908	   9232.47984553	   2515.88515141	   3999.88743666	      0.00000000	   -269.15202290	   1487.39782457	     -0.00000000	      0.00000000	      0.00000000	    241.34650936	    269.15202290	  -1487.39782457	      0.00000000	     -0.00000000	     -0.00000000	     26.93353527	      0.00000000	      0.00000000	      0.00000000	      0.00000000
      0.51493734	   9226.44272558	   2514.88686081	   3997.58790022	      0.00000000	   -269.02853016	   1486.52355762	      0.00000000	     -0.00000000	     -0.00000000	    241.20406751	    269.02853016	  -1486.52355762	     -0.00000000	     -0.00000000	     -0.00000000	     26.91231208	      0.00000000	      0.00000000	      0.00000000	      0.00000000
      0.51521560	   9220.40265823	   2513.88794988	   3995.28408626	      0.00000000	   -268.90262594	   1485.66043133	     -0.00000000	      0.00000000	      0.00000000	    241.06374074	    268.90262594	  -1485.66043133	      0.00000000	     -0.00000000	     -0.00000000	     26.89124987	      0.00000000	      0.00000000	      0.00000000	      0.00000000
      0.51549386	   9214.35973129	   2512.88842651	   3992.97607230	      0.00000000	   -268.77702132	   1484.78557783	     -0.00000000	      0.00000000	      0.00000000	    240.92113659	    268.77702132	  -1484.78557783	      0.00000000	     -0.00000000	     -0.00000000	     26.86998265	      0.00000000	      0.00000000	      0.00000000	      0.00000000
      0.51577212	   9208.31404863	   2511.88830133	   3990.66393496	      0.00000000	   -268.64898198	   1483.92228667	     -0.00000000	      0.00000000	      0.00000000	    240.78072659	    268.64898198	  -1483.92228667	      0.00000000	     -0.00000000	     -0.00000000	     26.84888340	      0.00000000	      0.00000000	      0.00000000	      0.00000000
      0.51605038	   9202.26569889	   2510.88758222	   3988.34775116	      0.00000000	   -268.52130013	   1483.04686651	     -0.00000000	      0.00000000	      0.00000000	    240.63796172	    268.52130013	  -1483.04686651	      0.00000000	     -0.00000000	      0.00000000	     26.82757303	      0.00000000	      0.00000000	      0.00000000	      0.00000000
      0.51632864	   9196.21478728	   2509.88627991	   3986.02759685	      0.00000000	   -268.39115242	   1482.18350147	     -0.00000000	      0.00000000	      0.00000000	    240.49748368	    268.39115242	  -1482.18350147	      0.00000000	     -0.00000000	      0.00000000	     26.80643874	      0.00000000	      0.00000000	      0.00000000	      0.00000000
      0.51660690	   9190.16140319	   2508.88440226	   3983.70354835	      0.00000000	   -268.26142817	   1481.30753189	     -0.00000000	      0.00000000	      0.00000000	    240.35455918	    268.26142817	  -1481.30753189	      0.00000000	     -0.00000000	      0.00000000	     26.78508604	      0.00000000	      0.00000000	      0.00000000	      0.00000000
      0.51688516	   9184.10565321	   2507.88196009	   3981.37568100	      0.00000000	   -268.12919843	   1480.44418779	     -0.00000000	      0.00000000	      0.00000000	    240.21402903	    268.12919843	  -1480.44418779	      0.00000000	     -0.00000000	      0.00000000	     26.76391876	      0.00000000	      0.00000000	      0.00000000	      0.00000000
      0.51716342	   9178.04762736	   2506.87896126	   3979.04407048	      0.00000000	   -267.99746686	   1479.56768277	     -0.00000000	      0.00000000	      0.00000000	    240.07094539	    267.99746686	  -1479.56768277	      0.00000000	     -0.00000000	      0.00000000	     26.74252450	      0.00000000	      0.00000000	      0.00000000	      0.00000000
      0.51744168	   9171.98743359	   2505.87541668	   3976.70879150	      0.00000000	   -267.86318092	   1478.70445889	     -0.00000000	      0.00000000	      0.00000000	    239.93037990	    267.86318092	  -1478.70445889	      0.00000000	     -0.00000000	      0.00000000	     26.72132636	      0.00000000	      0.00000000	      0.00000000	      0.00000000
      0.51771994	   9165.92516246	   2504.87133418	   3974.36991913	      0.00000000	   -267.72947745	   1477.82742843	     -0.00000000	      0.00000000	      0.00000000	    239.78713684	    267.72947745	  -1477.82742843	      0.00000000	     -0.00000000	     -0.00000000	     26.69989123	      0.00000000	      0.00000000	      0.00000000	      0.00000000
      0.51799820	   9159.86092330	   2503.86672478	   3972.02752744	      0.00000000	   -267.59316056	   1476.96442921	     -0.00000000	      0.00000000	      0.00000000	    239.64655378	    267.59316056	  -1476.96442921	      0.00000000	     -0.00000000	     -0.00000000	     26.67866445	      0.00000000	      0.00000000	      0.00000000	      0.00000000
      0.51827646	   9153.79480706	   2502.86159626	   3969.68169088	      0.00000000	   -267.45752101	   1476.08687850	     -0.00000000	      0.00000000	      0.00000000	    239.50315012	    267.45752101	  -1476.08687850	      0.00000000	     -0.00000000	     -0.00000000	     26.65718907	      0.00000000	      0.00000000	      0.00000000	      0.00000000
      0.51855472	   9147.72692449	   2501.85595977	   3967.33248286	      0.00000000	   -267.31919776	   1475.22421441	     -0.00000000	      0.00000000	      0.00000000	    239.36256841	    267.31919776	  -1475.22421441	      0.00000000	     -0.00000000	      0.00000000	     26.63593592	      0.00000000	      0.00000000	      0.00000000	      0.00000000
      0.51883298	   9141.65736683	   2500.84982303	   3964.97997725	      0.00000000	   -267.18165842	   1474.34614288	     -0.00000000	      0.00000000	      0.00000000	    239.21900188	    267.18165842	  -1474.34614288	      0.00000000	     -0.00000000	     -0.00000000	     26.61442083	      0.00000000	      0.00000000	      0.00000000	      0.00000000
      0.51911124	   9135.58624624	   2499.84319731	   3962.62424679	      0.00000000	   -267.04135264	   1473.48393136	     -0.00000000	     -0.00000000	      0.00000000	    239.07844177	    267.04135264	  -1473.48393136	      0.00000000	     -0.00000000	     -0.00000000	     26.59314372	      0.00000000	      0.00000000	      0.00000000	      0.00000000
      0.51938950	   9129.51365409	   2498.83609026	   3960.26536473	      0.00000000	   -266.90195041	   1472.60533160	     -0.00000000	      0.00000000	      0.00000000	    238.93470881	    266.90195041	  -1472.60533160	      0.00000000	     -0.00000000	     -0.00000000	     26.57158932	      0.00000000	      0.00000000	      0.00000000	      0.00000000
      0.51966776	   9123.43970401	   2497.82851331	   3957.90340315	      0.00000000	   -266.75968501	   1471.74369818	     -0.00000000	     -0.00000000	     -0.00000000	    238.79419210	    266.75968501	  -1471.74369818	      0.00000000	     -0.00000000	     -0.00000000	     26.55029077	      0.00000000	      0.00000000	      0.00000000	      0.00000000
      0.51991620	   9118.01552061	   2496.92850994	   3955.79198896	      0.00000000	   -266.63346075	   1470.96030829	      0.00000000	     -0.00000000	     -0.00000000	    238.66600600	    266.63346075	  -1470.96030829	     -0.00000000	     -0.00000000	     -0.00000000	     26.53103664	      0.00000000	      0.00000000	      0.00000000	      0.00000000
[truncated: 4,142,629 more chars]
