# Supplementary material for: Musculoskeletal simulations to examine the effects of accentuated eccentric loading (AEL) on jump height
Source: PeerJ. 2023 Jan 23;11:e14687. doi: 10.7717/peerj.14687 (PMC9879160; doi:10.7717/peerj.14687)
Supplement: Supplemental Information 2 — Added15 folder contains the code and simulation results for a complete jump with an additional 15% model mass. Dropped15 folder contains the code and simulation results for the push-off phase with the original model mass. [file peerj-11-14687-s002.zip › Supplementary Simulation code and output results AEL15/Added15/Optimized_for_J_Results/TwoSegment_Two_Segment_Length.sto]

Length
version=1
nRows=12722
nColumns=5
inDegrees=no

This analysis gathers basic information about muscles during a simulation (e.g., forces, tendon lengths, moment arms, etc).
Units are S.I. units (second, meters, Newtons, ...)
Angles are in degrees.

endheader
time	vastus	recfem	glut	ham
      0.00000000	      0.32776539	      0.46583634	      0.09797699	      0.47031138
      0.00010000	      0.32776541	      0.46583636	      0.09797700	      0.47031136
      0.00023094	      0.32776548	      0.46583641	      0.09797702	      0.47031131
      0.00036189	      0.32776560	      0.46583650	      0.09797706	      0.47031123
      0.00049283	      0.32776577	      0.46583661	      0.09797711	      0.47031112
      0.00062377	      0.32776596	      0.46583674	      0.09797718	      0.47031099
      0.00075471	      0.32776619	      0.46583689	      0.09797726	      0.47031084
      0.00092167	      0.32776653	      0.46583710	      0.09797739	      0.47031064
      0.00108864	      0.32776690	      0.46583734	      0.09797753	      0.47031041
      0.00125560	      0.32776732	      0.46583760	      0.09797770	      0.47031016
      0.00146694	      0.32776791	      0.46583795	      0.09797794	      0.47030983
      0.00167828	      0.32776856	      0.46583833	      0.09797822	      0.47030947
      0.00193496	      0.32776943	      0.46583883	      0.09797861	      0.47030900
      0.00219165	      0.32777040	      0.46583937	      0.09797905	      0.47030849
      0.00252490	      0.32777180	      0.46584014	      0.09797970	      0.47030777
      0.00285816	      0.32777336	      0.46584099	      0.09798046	      0.47030699
      0.00331636	      0.32777580	      0.46584227	      0.09798165	      0.47030580
      0.00377455	      0.32777856	      0.46584370	      0.09798304	      0.47030449
      0.00443132	      0.32778313	      0.46584601	      0.09798538	      0.47030237
      0.00508809	      0.32778842	      0.46584865	      0.09798815	      0.47029996
      0.00611478	      0.32779823	      0.46585345	      0.09799335	      0.47029561
      0.00691445	      0.32780720	      0.46585777	      0.09799818	      0.47029170
      0.00771412	      0.32781738	      0.46586263	      0.09800372	      0.47028731
      0.00851379	      0.32782879	      0.46586803	      0.09800997	      0.47028244
      0.00931345	      0.32784147	      0.46587399	      0.09801695	      0.47027707
      0.01031496	      0.32785916	      0.46588225	      0.09802674	      0.47026964
      0.01117276	      0.32787595	      0.46589005	      0.09803608	      0.47026262
      0.01192114	      0.32789184	      0.46589740	      0.09804495	      0.47025601
      0.01266951	      0.32790890	      0.46590527	      0.09805450	      0.47024893
      0.01351831	      0.32792969	      0.46591482	      0.09806617	      0.47024033
      0.01436710	      0.32795201	      0.46592505	      0.09807872	      0.47023111
      0.01510582	      0.32797270	      0.46593451	      0.09809038	      0.47022258
      0.01584455	      0.32799457	      0.46594449	      0.09810271	      0.47021358
      0.01677016	      0.32802363	      0.46595773	      0.09811914	      0.47020162
      0.01743280	      0.32804559	      0.46596772	      0.09813156	      0.47019259
      0.01809543	      0.32806851	      0.46597812	      0.09814454	      0.47018316
      0.01904497	      0.32810302	      0.46599377	      0.09816410	      0.47016897
      0.01985779	      0.32813414	      0.46600786	      0.09818176	      0.47015616
      0.02056646	      0.32816247	      0.46602067	      0.09819784	      0.47014450
      0.02127514	      0.32819190	      0.46603396	      0.09821456	      0.47013238
      0.02202269	      0.32822415	      0.46604852	      0.09823289	      0.47011908
      0.02277025	      0.32825763	      0.46606362	      0.09825193	      0.47010526
      0.02350164	      0.32829159	      0.46607892	      0.09827125	      0.47009122
      0.02423303	      0.32832674	      0.46609474	      0.09829126	      0.47007668
      0.02502522	      0.32836615	      0.46611247	      0.09831369	      0.47006034
      0.02581741	      0.32840695	      0.46613080	      0.09833693	      0.47004340
      0.02656472	      0.32844672	      0.46614866	      0.09835958	      0.47002686
      0.02731203	      0.32848773	      0.46616707	      0.09838295	      0.47000977
      0.02805934	      0.32852998	      0.46618602	      0.09840702	      0.46999213
      0.02880665	      0.32857347	      0.46620551	      0.09843181	      0.46997393
      0.02955396	      0.32861820	      0.46622555	      0.09845730	      0.46995517
      0.03030127	      0.32866417	      0.46624614	      0.09848350	      0.46993584
      0.03104858	      0.32871138	      0.46626726	      0.09851041	      0.46991595
      0.03179589	      0.32875983	      0.46628893	      0.09853802	      0.46989548
      0.03254320	      0.32880951	      0.46631115	      0.09856634	      0.46987443
      0.03329051	      0.32886043	      0.46633390	      0.09859536	      0.46985280
      0.03403782	      0.32891259	      0.46635720	      0.09862509	      0.46983058
      0.03478513	      0.32896598	      0.46638104	      0.09865552	      0.46980777
      0.03553244	      0.32902061	      0.46640541	      0.09868664	      0.46978436
      0.03627975	      0.32907647	      0.46643033	      0.09871847	      0.46976035
      0.03702706	      0.32913356	      0.46645579	      0.09875099	      0.46973574
      0.03777437	      0.32919188	      0.46648178	      0.09878420	      0.46971051
      0.03852168	      0.32925143	      0.46650831	      0.09881811	      0.46968467
      0.03926899	      0.32931221	      0.46653538	      0.09885271	      0.46965820
      0.04001630	      0.32937421	      0.46656298	      0.09888801	      0.46963111
      0.04076361	      0.32943743	      0.46659112	      0.09892399	      0.46960339
      0.04151092	      0.32950188	      0.46661979	      0.09896065	      0.46957502
      0.04225823	      0.32956755	      0.46664899	      0.09899800	      0.46954602
      0.04300554	      0.32963444	      0.46667873	      0.09903604	      0.46951637
      0.04375285	      0.32970254	      0.46670899	      0.09907475	      0.46948606
      0.04450016	      0.32977186	      0.46673978	      0.09911414	      0.46945510
      0.04524747	      0.32984239	      0.46677110	      0.09915421	      0.46942347
      0.04599478	      0.32991413	      0.46680295	      0.09919495	      0.46939117
      0.04666588	      0.32997958	      0.46683199	      0.09923211	      0.46936159
      0.04733698	      0.33004600	      0.46686146	      0.09926980	      0.46933147
      0.04800809	      0.33011340	      0.46689135	      0.09930804	      0.46930079
      0.04867919	      0.33018176	      0.46692166	      0.09934681	      0.46926955
      0.04935029	      0.33025108	      0.46695239	      0.09938611	      0.46923775
      0.05002139	      0.33032137	      0.46698354	      0.09942595	      0.46920539
      0.05069249	      0.33039262	      0.46701510	      0.09946631	      0.46917246
      0.05136359	      0.33046483	      0.46704708	      0.09950721	      0.46913896
      0.05203469	      0.33053799	      0.46707947	      0.09954862	      0.46910487
      0.05270579	      0.33061211	      0.46711228	      0.09959056	      0.46907021
      0.05337690	      0.33068718	      0.46714550	      0.09963303	      0.46903497
      0.05404800	      0.33076320	      0.46717913	      0.09967601	      0.46899913
      0.05471910	      0.33084016	      0.46721316	      0.09971950	      0.46896270
      0.05539020	      0.33091806	      0.46724761	      0.09976351	      0.46892567
      0.05606130	      0.33099691	      0.46728246	      0.09980803	      0.46888805
      0.05673240	      0.33107669	      0.46731771	      0.09985306	      0.46884981
      0.05740350	      0.33115740	      0.46735337	      0.09989860	      0.46881097
      0.05807460	      0.33123905	      0.46738943	      0.09994464	      0.46877152
      0.05874571	      0.33132162	      0.46742588	      0.09999118	      0.46873144
      0.05941681	      0.33140512	      0.46746274	      0.10003821	      0.46869075
      0.06008791	      0.33148953	      0.46749999	      0.10008574	      0.46864943
      0.06075901	      0.33157486	      0.46753763	      0.10013377	      0.46860748
      0.06143011	      0.33166111	      0.46757567	      0.10018228	      0.46856490
      0.06210121	      0.33174826	      0.46761410	      0.10023128	      0.46852169
      0.06277231	      0.33183632	      0.46765291	      0.10028076	      0.46847783
      0.06344341	      0.33192528	      0.46769212	      0.10033072	      0.46843333
      0.06411451	      0.33201513	      0.46773170	      0.10038116	      0.46838818
      0.06478562	      0.33210588	      0.46777167	      0.10043207	      0.46834238
      0.06545672	      0.33219752	      0.46781202	      0.10048345	      0.46829593
      0.06612782	      0.33229004	      0.46785275	      0.10053530	      0.46824881
      0.06679892	      0.33238344	      0.46789386	      0.10058761	      0.46820104
      0.06747002	      0.33247771	      0.46793534	      0.10064038	      0.46815260
      0.06814112	      0.33257286	      0.46797719	      0.10069360	      0.46810349
      0.06881222	      0.33266887	      0.46801941	      0.10074728	      0.46805370
      0.06948332	      0.33276574	      0.46806200	      0.10080141	      0.46800325
      0.07015443	      0.33286347	      0.46810495	      0.10085598	      0.46795211
      0.07082553	      0.33296206	      0.46814827	      0.10091100	      0.46790029
      0.07149663	      0.33306148	      0.46819195	      0.10096645	      0.46784779
      0.07216773	      0.33316175	      0.46823598	      0.10102234	      0.46779460
      0.07283883	      0.33326286	      0.46828037	      0.10107865	      0.46774071
      0.07350993	      0.33336480	      0.46832512	      0.10113540	      0.46768614
      0.07418103	      0.33346756	      0.46837021	      0.10119257	      0.46763086
      0.07485213	      0.33357114	      0.46841566	      0.10125015	      0.46757489
      0.07552324	      0.33367554	      0.46846145	      0.10130815	      0.46751821
      0.07619434	      0.33378076	      0.46850758	      0.10136656	      0.46746082
      0.07686544	      0.33388677	      0.46855406	      0.10142538	      0.46740273
      0.07753654	      0.33399358	      0.46860087	      0.10148460	      0.46734393
      0.07820764	      0.33410119	      0.46864802	      0.10154423	      0.46728441
      0.07887874	      0.33420959	      0.46869551	      0.10160424	      0.46722418
      0.07954984	      0.33431877	      0.46874332	      0.10166465	      0.46716323
      0.08022094	      0.33442872	      0.46879146	      0.10172544	      0.46710155
      0.08089205	      0.33453945	      0.46883993	      0.10178662	      0.46703916
      0.08156315	      0.33465094	      0.46888872	      0.10184817	      0.46697604
      0.08223425	      0.33476320	      0.46893784	      0.10191010	      0.46691219
      0.08290535	      0.33487621	      0.46898727	      0.10197240	      0.46684761
      0.08357645	      0.33498996	      0.46903701	      0.10203506	      0.46678230
      0.08424755	      0.33510446	      0.46908707	      0.10209809	      0.46671625
      0.08491865	      0.33521970	      0.46913744	      0.10216147	      0.46664947
      0.08558975	      0.33533567	      0.46918812	      0.10222521	      0.46658195
      0.08626085	      0.33545236	      0.46923910	      0.10228929	      0.46651369
      0.08693196	      0.33556977	      0.46929039	      0.10235373	      0.46644468
      0.08760306	      0.33568790	      0.46934197	      0.10241850	      0.46637494
      0.08827416	      0.33580674	      0.46939386	      0.10248361	      0.46630445
      0.08894526	      0.33592628	      0.46944603	      0.10254905	      0.46623321
      0.08961636	      0.33604652	      0.46949850	      0.10261484	      0.46616122
      0.09028746	      0.33616745	      0.46955127	      0.10268097	      0.46608848
      0.09095856	      0.33628906	      0.46960431	      0.10274744	      0.46601499
      0.09162966	      0.33641135	      0.46965765	      0.10281424	      0.46594075
      0.09230077	      0.33653432	      0.46971126	      0.10288137	      0.46586575
      0.09297187	      0.33665796	      0.46976516	      0.10294882	      0.46579000
      0.09364297	      0.33678226	      0.46981933	      0.10301660	      0.46571348
      0.09431407	      0.33690721	      0.46987378	      0.10308470	      0.46563622
      0.09498517	      0.33703282	      0.46992850	      0.10315311	      0.46555819
      0.09565627	      0.33715907	      0.46998349	      0.10322183	      0.46547940
      0.09632737	      0.33728596	      0.47003875	      0.10329085	      0.46539986
      0.09699847	      0.33741348	      0.47009427	      0.10336019	      0.46531955
      0.09766958	      0.33754163	      0.47015006	      0.10342982	      0.46523848
      0.09834068	      0.33767040	      0.47020610	      0.10349974	      0.46515664
      0.09901178	      0.33779979	      0.47026240	      0.10356996	      0.46507405
      0.09968288	      0.33792979	      0.47031896	      0.10364046	      0.46499069
      0.10035398	      0.33806039	      0.47037577	      0.10371125	      0.46490656
      0.10102508	      0.33819159	      0.47043282	      0.10378232	      0.46482167
      0.10169618	      0.33832338	      0.47049013	      0.10385367	      0.46473602
      0.10236728	      0.33845576	      0.47054768	      0.10392529	      0.46464960
      0.10303839	      0.33858873	      0.47060547	      0.10399717	      0.46456241
      0.10370949	      0.33872226	      0.47066350	      0.10406933	      0.46447446
      0.10438059	      0.33885637	      0.47072177	      0.10414174	      0.46438575
      0.10505169	      0.33899104	      0.47078028	      0.10421442	      0.46429627
      0.10572279	      0.33912627	      0.47083902	      0.10428735	      0.46420602
      0.10639389	      0.33926206	      0.47089799	      0.10436053	      0.46411501
      0.10706499	      0.33939839	      0.47095718	      0.10443395	      0.46402323
      0.10773609	      0.33953526	      0.47101661	      0.10450763	      0.46393069
      0.10840719	      0.33967267	      0.47107626	      0.10458154	      0.46383738
      0.10907830	      0.33981062	      0.47113613	      0.10465569	      0.46374331
      0.10974940	      0.33994909	      0.47119621	      0.10473007	      0.46364848
      0.11042050	      0.34008808	      0.47125652	      0.10480468	      0.46355288
      0.11109160	      0.34022758	      0.47131704	      0.10487953	      0.46345651
      0.11176270	      0.34036760	      0.47137778	      0.10495459	      0.46335939
      0.11243380	      0.34050812	      0.47143872	      0.10502987	      0.46326150
      0.11310490	      0.34064915	      0.47149988	      0.10510537	      0.46316286
      0.11377600	      0.34079066	      0.47156124	      0.10518109	      0.46306345
      0.11444711	      0.34093267	      0.47162280	      0.10525701	      0.46296328
      0.11511821	      0.34107517	      0.47168457	      0.10533314	      0.46286235
      0.11578931	      0.34121814	      0.47174654	      0.10540948	      0.46276067
      0.11646041	      0.34136159	      0.47180871	      0.10548601	      0.46265822
      0.11713151	      0.34150551	      0.47187108	      0.10556275	      0.46255503
      0.11780261	      0.34164989	      0.47193364	      0.10563968	      0.46245107
      0.11847371	      0.34179474	      0.47199639	      0.10571680	      0.46234636
      0.11914481	      0.34194004	      0.47205933	      0.10579410	      0.46224090
      0.11981592	      0.34208579	      0.47212247	      0.10587160	      0.46213469
      0.12048702	      0.34223199	      0.47218579	      0.10594927	      0.46202772
      0.12115812	      0.34237863	      0.47224930	      0.10602713	      0.46192001
      0.12182922	      0.34252571	      0.47231299	      0.10610516	      0.46181154
      0.12250032	      0.34267322	      0.47237687	      0.10618336	      0.46170233
      0.12317142	      0.34282116	      0.47244092	      0.10626174	      0.46159237
      0.12384252	      0.34296953	      0.47250516	      0.10634028	      0.46148167
      0.12451362	      0.34311831	      0.47256957	      0.10641899	      0.46137023
      0.12518472	      0.34326751	      0.47263416	      0.10649786	      0.46125804
      0.12585583	      0.34341713	      0.47269892	      0.10657689	      0.46114512
      0.12652693	      0.34356715	      0.47276386	      0.10665607	      0.46103145
      0.12719803	      0.34371757	      0.47282897	      0.10673541	      0.46091705
      0.12786913	      0.34386839	      0.47289425	      0.10681490	      0.46080191
      0.12854023	      0.34401961	      0.47295969	      0.10689455	      0.46068604
      0.12921133	      0.34417122	      0.47302530	      0.10697433	      0.46056944
      0.12988243	      0.34432321	      0.47309108	      0.10705426	      0.46045210
      0.13055353	      0.34447559	      0.47315702	      0.10713433	      0.46033404
      0.13122464	      0.34462835	      0.47322313	      0.10721454	      0.46021525
      0.13189574	      0.34478148	      0.47328939	      0.10729489	      0.46009574
      0.13256684	      0.34493498	      0.47335582	      0.10737537	      0.45997550
      0.13323794	      0.34508886	      0.47342241	      0.10745598	      0.45985454
      0.13390904	      0.34524309	      0.47348915	      0.10753672	      0.45973286
      0.13458014	      0.34539769	      0.47355605	      0.10761759	      0.45961046
      0.13525124	      0.34555265	      0.47362310	      0.10769858	      0.45948735
      0.13592234	      0.34570795	      0.47369031	      0.10777969	      0.45936352
      0.13659345	      0.34586361	      0.47375767	      0.10786093	      0.45923898
      0.13726455	      0.34601962	      0.47382518	      0.10794228	      0.45911374
      0.13793565	      0.34617597	      0.47389284	      0.10802374	      0.45898778
      0.13860675	      0.34633265	      0.47396066	      0.10810532	      0.45886112
      0.13927785	      0.34648968	      0.47402862	      0.10818701	      0.45873376
      0.13994895	      0.34664704	      0.47409672	      0.10826881	      0.45860570
      0.14062005	      0.34680473	      0.47416498	      0.10835071	      0.45847693
      0.14129115	      0.34696274	      0.47423338	      0.10843272	      0.45834748
      0.14196226	      0.34712108	      0.47430192	      0.10851484	      0.45821732
      0.14263336	      0.34727974	      0.47437061	      0.10859705	      0.45808648
      0.14330446	      0.34743872	      0.47443944	      0.10867936	      0.45795495
      0.14397556	      0.34759802	      0.47450841	      0.10876177	      0.45782272
      0.14464666	      0.34775762	      0.47457752	      0.10884427	      0.45768982
      0.14531776	      0.34791754	      0.47464677	      0.10892687	      0.45755623
      0.14598886	      0.34807776	      0.47471616	      0.10900955	      0.45742196
      0.14665996	      0.34823828	      0.47478569	      0.10909233	      0.45728702
      0.14733106	      0.34839910	      0.47485535	      0.10917519	      0.45715140
      0.14800217	      0.34856023	      0.47492515	      0.10925814	      0.45701511
      0.14867327	      0.34872164	      0.47499509	      0.10934117	      0.45687814
      0.14934437	      0.34888335	      0.47506516	      0.10942428	      0.45674051
      0.15001547	      0.34904535	      0.47513537	      0.10950747	      0.45660222
      0.15068657	      0.34920764	      0.47520571	      0.10959074	      0.45646326
      0.15135767	      0.34937021	      0.47527618	      0.10967409	      0.45632368
      0.15148119	      0.34940016	      0.47528917	      0.10968944	      0.45629792
      0.15160471	      0.34943012	      0.47530216	      0.10970479	      0.45627214
      0.15222230	      0.34958007	      0.47536717	      0.10978158	      0.45614294
      0.15283988	      0.34973026	      0.47543230	      0.10985844	      0.45601323
      0.15360744	      0.34991724	      0.47551339	      0.10995403	      0.45585131
      0.15437500	      0.35010457	      0.47559465	      0.11004972	      0.45568862
      0.15514256	      0.35029225	      0.47567607	      0.11014550	      0.45552517
      0.15591011	      0.35048026	      0.47575765	      0.11024136	      0.45536096
      0.15667767	      0.35066860	      0.47583938	      0.11033730	      0.45519601
      0.15744523	      0.35085726	      0.47592125	      0.11043332	      0.45503033
      0.15821279	      0.35104624	      0.47600327	      0.11052942	      0.45486393
      0.15898034	      0.35123553	      0.47608543	      0.11062559	      0.45469681
      0.15974790	      0.35142512	      0.47616773	      0.11072183	      0.45452899
      0.16051546	      0.35161501	      0.47625016	      0.11081814	      0.45436048
      0.16128302	      0.35180519	      0.47633272	      0.11091452	      0.45419127
      0.16205057	      0.35199565	      0.47641542	      0.11101096	      0.45402139
      0.16281813	      0.35218640	      0.47649824	      0.11110746	      0.45385084
      0.16358569	      0.35237742	      0.47658118	      0.11120402	      0.45367963
      0.16435325	      0.35256871	      0.47666425	      0.11130064	      0.45350777
      0.16512081	      0.35276027	      0.47674745	      0.11139731	      0.45333526
      0.16588836	      0.35295210	      0.47683076	      0.11149403	      0.45316211
      0.16665592	      0.35314418	      0.47691419	      0.11159081	      0.45298834
      0.16742348	      0.35333651	      0.47699773	      0.11168763	      0.45281394
      0.16819104	      0.35352909	      0.47708139	      0.11178449	      0.45263893
      0.16895859	      0.35372192	      0.47716517	      0.11188140	      0.45246332
      0.16972615	      0.35391498	      0.47724905	      0.11197834	      0.45228711
      0.17049371	      0.35410828	      0.47733305	      0.11207533	      0.45211031
      0.17126127	      0.35430181	      0.47741716	      0.11217234	      0.45193294
      0.17202882	      0.35449556	      0.47750137	      0.11226940	      0.45175499
      0.17279638	      0.35468954	      0.47758569	      0.11236648	      0.45157647
      0.17356394	      0.35488374	      0.47767012	      0.11246359	      0.45139740
      0.17433150	      0.35507815	      0.47775465	      0.11256072	      0.45121778
      0.17509905	      0.35527278	      0.47783929	      0.11265788	      0.45103762
      0.17586661	      0.35546761	      0.47792403	      0.11275506	      0.45085693
      0.17663417	      0.35566264	      0.47800888	      0.11285226	      0.45067571
      0.17740173	      0.35585788	      0.47809382	      0.11294948	      0.45049397
      0.17816928	      0.35605332	      0.47817887	      0.11304671	      0.45031172
      0.17893684	      0.35624895	      0.47826402	      0.11314396	      0.45012896
      0.17970440	      0.35644478	      0.47834928	      0.11324122	      0.44994571
      0.18047196	      0.35664079	      0.47843463	      0.11333849	      0.44976197
      0.18115777	      0.35681609	      0.47851098	      0.11342540	      0.44959740
      0.18184358	      0.35699153	      0.47858741	      0.11351232	      0.44943244
      0.18252939	      0.35716712	      0.47866392	      0.11359924	      0.44926711
      0.18321520	      0.35734285	      0.47874051	      0.11368617	      0.44910141
      0.18390101	      0.35751873	      0.47881718	      0.11377310	      0.44893536
      0.18458683	      0.35769473	      0.47889392	      0.11386002	      0.44876894
      0.18527264	      0.35787088	      0.47897075	      0.11394695	      0.44860218
      0.18595845	      0.35804715	      0.47904765	      0.11403387	      0.44843507
      0.18664426	      0.35822356	      0.47912463	      0.11412078	      0.44826763
      0.18733007	      0.35840010	      0.47920168	      0.11420769	      0.44809985
      0.18801588	      0.35857676	      0.47927882	      0.11429460	      0.44793175
      0.18870169	      0.35875355	      0.47935602	      0.11438149	      0.44776333
      0.18938751	      0.35893046	      0.47943330	      0.11446838	      0.44759460
      0.19007332	      0.35910750	      0.47951066	      0.11455526	      0.44742556
      0.19075913	      0.35928465	      0.47958810	      0.11464213	      0.44725621
      0.19144494	      0.35946192	      0.47966560	      0.11472898	      0.44708657
      0.19213075	      0.35963930	      0.47974319	      0.11481582	      0.44691664
      0.19281656	      0.35981680	      0.47982084	      0.11490265	      0.44674643
      0.19350237	      0.35999441	      0.47989858	      0.11498946	      0.44657593
      0.19418819	      0.36017213	      0.47997638	      0.11507626	      0.44640516
      0.19487400	      0.36034996	      0.48005426	      0.11516303	      0.44623413
      0.19555981	      0.36052790	      0.48013222	      0.11524979	      0.44606283
      0.19624562	      0.36070595	      0.48021025	      0.11533653	      0.44589127
      0.19693143	      0.36088410	      0.48028836	      0.11542325	      0.44571946
      0.19761724	      0.36106235	      0.48036654	      0.11550995	      0.44554741
      0.19830305	      0.36124071	      0.48044480	      0.11559663	      0.44537511
      0.19898887	      0.36141916	      0.48052313	      0.11568328	      0.44520258
      0.19967468	      0.36159772	      0.48060154	      0.11576991	      0.44502983
      0.20036049	      0.36177638	      0.48068002	      0.11585652	      0.44485685
      0.20104630	      0.36195513	      0.48075858	      0.11594310	      0.44468365
      0.20173211	      0.36213398	      0.48083721	      0.11602965	      0.44451024
      0.20241792	      0.36231292	      0.48091592	      0.11611618	      0.44433662
      0.20310373	      0.36249196	      0.48099471	      0.11620268	      0.44416280
      0.20378955	      0.36267109	      0.48107358	      0.11628915	      0.44398878
      0.20447536	      0.36285031	      0.48115252	      0.11637559	      0.44381458
      0.20516117	      0.36302962	      0.48123153	      0.11646200	      0.44364019
      0.20584698	      0.36320902	      0.48131063	      0.11654838	      0.44346563
      0.20653279	      0.36338851	      0.48138980	      0.11663473	      0.44329089
      0.20721860	      0.36356809	      0.48146905	      0.11672104	      0.44311598
      0.20790442	      0.36374775	      0.48154838	      0.11680732	      0.44294091
      0.20859023	      0.36392750	      0.48162778	      0.11689357	      0.44276569
      0.20927604	      0.36410733	      0.48170727	      0.11697979	      0.44259032
      0.20996185	      0.36428725	      0.48178683	      0.11706597	      0.44241480
      0.21064766	      0.36446725	      0.48186647	      0.11715212	      0.44223914
      0.21133347	      0.36464733	      0.48194620	      0.11723822	      0.44206336
      0.21201928	      0.36482749	      0.48202600	      0.11732430	      0.44188744
      0.21270510	      0.36500773	      0.48210588	      0.11741033	      0.44171140
      0.21339091	      0.36518804	      0.48218584	      0.11749633	      0.44153525
      0.21407672	      0.36536844	      0.48226588	      0.11758229	      0.44135899
      0.21476253	      0.36554891	      0.48234600	      0.11766821	      0.44118263
      0.21544834	      0.36572946	      0.48242620	      0.11775409	      0.44100616
      0.21606535	      0.36589196	      0.48249842	      0.11783132	      0.44084733
      0.21668235	      0.36605452	      0.48257071	      0.11790852	      0.44068842
      0.21729936	      0.36621714	      0.48264307	      0.11798569	      0.44052944
      0.21791637	      0.36637982	      0.48271549	      0.11806282	      0.44037041
      0.21853338	      0.36654256	      0.48278798	      0.11813992	      0.44021132
      0.21915038	      0.36670535	      0.48286054	      0.11821698	      0.44005217
      0.21976739	      0.36686821	      0.48293316	      0.11829401	      0.43989298
      0.22038440	      0.36703112	      0.48300585	      0.11837100	      0.43973374
      0.22100140	      0.36719408	      0.48307860	      0.11844796	      0.43957447
      0.22161841	      0.36735710	      0.48315142	      0.11852489	      0.43941515
      0.22223542	      0.36752018	      0.48322431	      0.11860177	      0.43925581
      0.22285242	      0.36768330	      0.48329727	      0.11867862	      0.43909644
      0.22346943	      0.36784649	      0.48337030	      0.11875544	      0.43893705
      0.22408644	      0.36800972	      0.48344339	      0.11883222	      0.43877764
      0.22470344	      0.36817301	      0.48351655	      0.11890896	      0.43861822
      0.22532045	      0.36833635	      0.48358978	      0.11898566	      0.43845878
      0.22593746	      0.36849975	      0.48366308	      0.11906233	      0.43829935
      0.22655447	      0.36866319	      0.48373645	      0.11913896	      0.43813991
      0.22717147	      0.36882668	      0.48380989	      0.11921555	      0.43798048
      0.22778848	      0.36899023	      0.48388340	      0.11929210	      0.43782105
      0.22840549	      0.36915382	      0.48395698	      0.11936861	      0.43766164
      0.22902249	      0.36931747	      0.48403062	      0.11944508	      0.43750225
      0.22963950	      0.36948116	      0.48410434	      0.11952152	      0.43734287
      0.23025651	      0.36964491	      0.48417813	      0.11959791	      0.43718352
      0.23087351	      0.36980870	      0.48425199	      0.11967426	      0.43702420
      0.23149052	      0.36997254	      0.48432593	      0.11975058	      0.43686492
      0.23210753	      0.37013642	      0.48439993	      0.11982685	      0.43670567
      0.23272453	      0.37030036	      0.48447401	      0.11990308	      0.43654647
      0.23334154	      0.37046434	      0.48454816	      0.11997928	      0.43638731
      0.23395855	      0.37062836	      0.48462238	      0.12005543	      0.43622821
      0.23457556	      0.37079244	      0.48469668	      0.12013154	      0.43606916
      0.23519256	      0.37095656	      0.48477105	      0.12020760	      0.43591017
      0.23580957	      0.37112073	      0.48484550	      0.12028363	      0.43575124
      0.23642658	      0.37128494	      0.48492002	      0.12035962	      0.43559238
      0.23704358	      0.37144920	      0.48499461	      0.12043556	      0.43543360
      0.23766059	      0.37161350	      0.48506928	      0.12051146	      0.43527489
      0.23827760	      0.37177785	      0.48514403	      0.12058732	      0.43511627
      0.23889460	      0.37194224	      0.48521885	      0.12066313	      0.43495772
      0.23951161	      0.37210668	      0.48529375	      0.12073891	      0.43479927
      0.24012862	      0.37227116	      0.48536873	      0.12081464	      0.43464092
      0.24074562	      0.37243568	      0.48544378	      0.12089032	      0.43448266
      0.24136263	      0.37260025	      0.48551891	      0.12096597	      0.43432451
      0.24197964	      0.37276487	      0.48559412	      0.12104157	      0.43416646
      0.24259665	      0.37292952	      0.48566941	      0.12111712	      0.43400852
      0.24321365	      0.37309422	      0.48574478	      0.12119264	      0.43385071
      0.24383066	      0.37325896	      0.48582023	      0.12126811	      0.43369301
      0.24444767	      0.37342375	      0.48589576	      0.12134353	      0.43353543
      0.24506467	      0.37358858	      0.48597136	      0.12141891	      0.43337799
      0.24568168	      0.37375345	      0.48604705	      0.12149425	      0.43322068
      0.24629869	      0.37391836	      0.48612282	      0.12156955	      0.43306351
      0.24691569	      0.37408331	      0.48619867	      0.12164479	      0.43290648
      0.24753270	      0.37424831	      0.48627461	      0.12172000	      0.43274959
      0.24814971	      0.37441335	      0.48635062	      0.12179516	      0.43259286
      0.24876672	      0.37457842	      0.48642672	      0.12187027	      0.43243629
      0.24938372	      0.37474354	      0.48650290	      0.12194534	      0.43227987
      0.25000073	      0.37490871	      0.48657917	      0.12202037	      0.43212362
      0.25036010	      0.37500492	      0.48662362	      0.12206405	      0.43203269
      0.25057370	      0.37506212	      0.48665006	      0.12209000	      0.43197867
      0.25078730	      0.37511932	      0.48667651	      0.12211595	      0.43192467
      0.25135747	      0.37527203	      0.48674716	      0.12218519	      0.43178063
      0.25192765	      0.37542477	      0.48681789	      0.12225438	      0.43163675
      0.25249783	      0.37557755	      0.48688868	      0.12232355	      0.43149302
      0.25306800	      0.37573037	      0.48695955	      0.12239267	      0.43134945
      0.25363818	      0.37588322	      0.48703049	      0.12246175	      0.43120605
      0.25420835	      0.37603610	      0.48710151	      0.12253080	      0.43106281
      0.25477853	      0.37618902	      0.48717260	      0.12259980	      0.43091974
      0.25534871	      0.37634197	      0.48724377	      0.12266877	      0.43077684
      0.25591888	      0.37649496	      0.48731501	      0.12273770	      0.43063412
      0.25648906	      0.37664798	      0.48738633	      0.12280658	      0.43049158
      0.25705923	      0.37680104	      0.48745772	      0.12287543	      0.43034923
      0.25762941	      0.37695413	      0.48752919	      0.12294425	      0.43020706
      0.25798806	      0.37705044	      0.48757419	      0.12298751	      0.43011773
      0.25815732	      0.37709590	      0.48759543	      0.12300792	      0.43007560
      0.25851126	      0.37719097	      0.48763988	      0.12305059	      0.42998755
      0.25886520	      0.37728605	      0.48768436	      0.12309325	      0.42989959
      0.25945600	      0.37744479	      0.48775867	      0.12316442	      0.42975292
      0.26004680	      0.37760356	      0.48783306	      0.12323555	      0.42960647
      0.26063759	      0.37776236	      0.48790752	      0.12330663	      0.42946026
      0.26122839	      0.37792118	      0.48798207	      0.12337766	      0.42931429
      0.26181919	      0.37808000	      0.48805668	      0.12344864	      0.42916857
      0.26240999	      0.37823883	      0.48813136	      0.12351956	      0.42902312
      0.26300079	      0.37839765	      0.48820611	      0.12359042	      0.42887794
      0.26359159	      0.37855646	      0.48828093	      0.12366121	      0.42873304
      0.26418238	      0.37871525	      0.48835582	      0.12373193	      0.42858843
      0.26477318	      0.37887400	      0.48843076	      0.12380256	      0.42844412
      0.26529948	      0.37901540	      0.48849758	      0.12386542	      0.42831583
      0.26582577	      0.37915675	      0.48856445	      0.12392820	      0.42818779
      0.26635207	      0.37929806	      0.48863137	      0.12399091	      0.42806000
      0.26687836	      0.37943933	      0.48869834	      0.12405354	      0.42793248
      0.26740466	      0.37958055	      0.48876535	      0.12411608	      0.42780523
      0.26793095	      0.37972171	      0.48883241	      0.12417854	      0.42767824
      0.26845725	      0.37986281	      0.48889952	      0.12424092	      0.42755154
      0.26898355	      0.38000384	      0.48896667	      0.12430320	      0.42742513
      0.26950984	      0.38014480	      0.48903387	      0.12436539	      0.42729900
      0.27003614	      0.38028569	      0.48910111	      0.12442749	      0.42717317
      0.27056243	      0.38042650	      0.48916838	      0.12448948	      0.42704764
      0.27108873	      0.38056723	      0.48923570	      0.12455138	      0.42692242
      0.27161502	      0.38070787	      0.48930306	      0.12461318	      0.42679752
      0.27214132	      0.38084842	      0.48937046	      0.12467487	      0.42667293
      0.27266761	      0.38098888	      0.48943789	      0.12473645	      0.42654866
      0.27319391	      0.38112924	      0.48950535	      0.12479794	      0.42642472
      0.27372020	      0.38126950	      0.48957285	      0.12485931	      0.42630111
      0.27424650	      0.38140965	      0.48964038	      0.12492058	      0.42617784
      0.27477280	      0.38154970	      0.48970793	      0.12498173	      0.42605492
      0.27529909	      0.38168965	      0.48977552	      0.12504278	      0.42593233
      0.27582539	      0.38182948	      0.48984314	      0.12510372	      0.42581010
      0.27635168	      0.38196920	      0.48991078	      0.12516454	      0.42568823
      0.27687798	      0.38210881	      0.48997844	      0.12522526	      0.42556671
      0.27740427	      0.38224829	      0.49004613	      0.12528586	      0.42544555
      0.27793057	      0.38238766	      0.49011384	      0.12534635	      0.42532476
      0.27845686	      0.38252691	      0.49018157	      0.12540673	      0.42520435
      0.27898316	      0.38266604	      0.49024932	      0.12546700	      0.42508430
      0.27950945	      0.38280504	      0.49031709	      0.12552715	      0.42496464
      0.28003575	      0.38294391	      0.49038487	      0.12558719	      0.42484536
      0.28050233	      0.38306692	      0.49044497	      0.12564032	      0.42473994
      0.28096891	      0.38318982	      0.49050509	      0.12569336	      0.42463482
      0.28143549	      0.38331262	      0.49056521	      0.12574631	      0.42453002
      0.28190207	      0.38343530	      0.49062534	      0.12579917	      0.42442552
      0.28236865	      0.38355788	      0.49068548	      0.12585194	      0.42432135
      0.28283523	      0.38368035	      0.49074563	      0.12590462	      0.42421749
      0.28330181	      0.38380271	      0.49080578	      0.12595720	      0.42411395
      0.28376839	      0.38392496	      0.49086594	      0.12600970	      0.42401073
      0.28423497	      0.38404709	      0.49092610	      0.12606209	      0.42390784
      0.28470155	      0.38416910	      0.49098626	      0.12611440	      0.42380527
      0.28516813	      0.38429100	      0.49104643	      0.12616661	      0.42370304
      0.28563471	      0.38441277	      0.49110659	      0.12621873	      0.42360114
      0.28610129	      0.38453443	      0.49116676	      0.12627076	      0.42349957
      0.28656787	      0.38465597	      0.49122693	      0.12632269	      0.42339833
      0.28703445	      0.38477738	      0.49128710	      0.12637452	      0.42329744
      0.28750103	      0.38489867	      0.49134727	      0.12642627	      0.42319688
      0.28796761	      0.38501984	      0.49140743	      0.12647791	      0.42309667
      0.28843420	      0.38514088	      0.49146760	      0.12652947	      0.42299680
      0.28890078	      0.38526180	      0.49152776	      0.12658092	      0.42289728
      0.28936736	      0.38538258	      0.49158791	      0.12663229	      0.42279810
      0.28983394	      0.38550324	      0.49164806	      0.12668355	      0.42269927
      0.29030052	      0.38562377	      0.49170821	      0.12673473	      0.42260079
      0.29076710	      0.38574418	      0.49176835	      0.12678580	      0.42250267
      0.29123368	      0.38586444	      0.49182848	      0.12683678	      0.42240490
      0.29170026	      0.38598458	      0.49188861	      0.12688767	      0.42230749
      0.29216684	      0.38610458	      0.49194873	      0.12693846	      0.42221043
      0.29263342	      0.38622445	      0.49200884	      0.12698915	      0.42211373
      0.29310000	      0.38634419	      0.49206894	      0.12703974	      0.42201740
      0.29356658	      0.38646378	      0.49212903	      0.12709024	      0.42192143
      0.29403316	      0.38658324	      0.49218911	      0.12714065	      0.42182582
      0.29449974	      0.38670256	      0.49224917	      0.12719095	      0.42173058
      0.29496632	      0.38682174	      0.49230923	      0.12724116	      0.42163570
      0.29543290	      0.38694078	      0.49236927	      0.12729127	      0.42154120
      0.29589948	      0.38705968	      0.49242930	      0.12734128	      0.42144706
      0.29636606	      0.38717844	      0.49248932	      0.12739120	      0.42135330
      0.29683264	      0.38729705	      0.49254932	      0.12744101	      0.42125991
      0.29729922	      0.38741552	      0.49260931	      0.12749073	      0.42116690
      0.29776580	      0.38753384	      0.49266928	      0.12754035	      0.42107426
      0.29823238	      0.38765201	      0.49272923	      0.12758988	      0.42098200
      0.29869896	      0.38777004	      0.49278917	      0.12763930	      0.42089013
      0.29916554	      0.38788791	      0.49284909	      0.12768862	      0.42079863
      0.29963212	      0.38800564	      0.49290899	      0.12773785	      0.42070751
      0.30009870	      0.38812322	      0.49296887	      0.12778697	      0.42061678
      0.30056528	      0.38824064	      0.49302873	      0.12783600	      0.42052643
      0.30103186	      0.38835791	      0.49308857	      0.12788492	      0.42043647
      0.30149844	      0.38847503	      0.49314839	      0.12793375	      0.42034689
      0.30196502	      0.38859199	      0.49320818	      0.12798247	      0.42025771
      0.30243160	      0.38870879	      0.49326796	      0.12803109	      0.42016891
      0.30289818	      0.38882543	      0.49332771	      0.12807962	      0.42008051
      0.30336477	      0.38894192	      0.49338743	      0.12812804	      0.41999249
      0.30383135	      0.38905825	      0.49344713	      0.12817636	      0.41990487
      0.30429793	      0.38917442	      0.49350681	      0.12822458	      0.41981765
      0.30476451	      0.38929042	      0.49356646	      0.12827270	      0.41973082
      0.30523109	      0.38940626	      0.49362608	      0.12832071	      0.41964439
      0.30569767	      0.38952194	      0.49368568	      0.12836863	      0.41955835
      0.30616425	      0.38963745	      0.49374524	      0.12841644	      0.41947272
      0.30628177	      0.38966652	      0.49376024	      0.12842846	      0.41945121
      0.30639930	      0.38969558	      0.49377524	      0.12844048	      0.41942972
      0.30685672	      0.38980858	      0.49383360	      0.12848720	      0.41934636
      0.30731413	      0.38992142	      0.49389192	      0.12853383	      0.41926337
      0.30777155	      0.39003410	      0.49395022	      0.12858035	      0.41918078
      0.30822897	      0.39014661	      0.49400848	      0.12862677	      0.41909857
      0.30868638	      0.39025896	      0.49406672	      0.12867309	      0.41901675
      0.30914380	      0.39037114	      0.49412492	      0.12871932	      0.41893532
      0.30960121	      0.39048316	      0.49418309	      0.12876544	      0.41885428
      0.31005863	      0.39059500	      0.49424123	      0.12881146	      0.41877363
      0.31051605	      0.39070668	      0.49429933	      0.12885737	      0.41869337
      0.31097346	      0.39081818	      0.49435740	      0.12890319	      0.41861351
      0.31143088	      0.39092951	      0.49441544	      0.12894890	      0.41853404
      0.31188829	      0.39104066	      0.49447344	      0.12899451	      0.41845496
      0.31234571	      0.39115164	      0.49453140	      0.12904001	      0.41837628
      0.31280313	      0.39126245	      0.49458932	      0.12908541	      0.41829800
      0.31326054	      0.39137307	      0.49464721	      0.12913070	      0.41822012
      0.31371796	      0.39148351	      0.49470505	      0.12917589	      0.41814263
      0.31417537	      0.39159378	      0.49476286	      0.12922098	      0.41806554
      0.31463279	      0.39170386	      0.49482063	      0.12926595	      0.41798885
      0.31509021	      0.39181375	      0.49487835	      0.12931082	      0.41791256
      0.31554762	      0.39192346	      0.49493604	      0.12935559	      0.41783667
      0.31600504	      0.39203299	      0.49499368	      0.12940024	      0.41776118
      0.31646245	      0.39214233	      0.49505127	      0.12944479	      0.41768610
      0.31691987	      0.39225148	      0.49510883	      0.12948923	      0.41761141
      0.31737729	      0.39236043	      0.49516633	      0.12953357	      0.41753713
      0.31783470	      0.39246920	      0.49522380	      0.12957779	      0.41746326
      0.31829212	      0.39257778	      0.49528121	      0.12962191	      0.41738978
      0.31874953	      0.39268616	      0.49533858	      0.12966591	      0.41731671
      0.31920695	      0.39279435	      0.49539589	      0.12970981	      0.41724405
      0.31975717	      0.39292422	      0.49546478	      0.12976247	      0.41715718
      0.32030740	      0.39305382	      0.49553359	      0.12981497	      0.41707090
      0.32080446	      0.39317064	      0.49559568	      0.12986226	      0.41699345
      0.32130153	      0.39328723	      0.49565772	      0.12990942	      0.41691649
      0.32191269	      0.39343026	      0.49573391	      0.12996722	      0.41682252
      0.32252385	      0.39357293	      0.49581001	      0.13002483	      0.41672927
      0.32294978	      0.39367213	      0.49586298	      0.13006486	      0.41666472
      0.32337570	      0.39377117	      0.49591590	      0.13010479	      0.41660052
      0.32390701	      0.39389445	      0.49598185	      0.13015447	      0.41652093
      0.32443832	      0.39401745	      0.49604772	      0.13020400	      0.41644189
      0.32491296	      0.39412710	      0.49610650	      0.13024811	      0.41637175
      0.32549563	      0.39426139	      0.49617857	      0.13030210	      0.41628624
      0.32607829	      0.39439534	      0.49625054	      0.13035591	      0.41620140
      0.32652751	      0.39449838	      0.49630597	      0.13039727	      0.41613644
      0.32708490	      0.39462594	      0.49637465	      0.13044843	      0.41605638
      0.32764228	      0.39475318	      0.49644323	      0.13049943	      0.41597693
      0.32813418	      0.39486520	      0.49650368	      0.13054429	      0.41590732
      0.32874614	      0.39500422	      0.49657878	      0.13059992	      0.41582137
      0.32935810	      0.39514284	      0.49665376	      0.13065535	      0.41573616
      0.32981677	      0.39524648	      0.49670988	      0.13069676	      0.41567277
      0.33027544	      0.39534990	      0.49676593	      0.13073805	      0.41560979
      0.33078423	      0.39546436	      0.49682802	      0.13078372	      0.41554041
      0.33140606	      0.39560387	      0.49690379	      0.13083934	      0.41545629
      0.33186234	      0.39570597	      0.49695930	      0.13088002	      0.41539505
      0.33247509	      0.39584274	      0.49703374	      0.13093446	      0.41531344
      0.33330676	      0.39602771	      0.49713456	      0.13100802	      0.41520385
      0.33371563	      0.39611837	      0.49718404	      0.13104405	      0.41515046
      0.33424414	      0.39623528	      0.49724790	      0.13109047	      0.41508192
      0.33472633	      0.39634167	      0.49730608	      0.13113269	      0.41501987
      0.33543629	      0.39649785	      0.49739158	      0.13119462	      0.41492933
      0.33598519	      0.39661821	      0.49745756	      0.13124230	      0.41485999
      0.33679153	      0.39679441	      0.49755426	      0.13131204	      0.41475918
      0.33712845	      0.39686781	      0.49759460	      0.13134108	      0.41471743
      0.33754833	      0.39695910	      0.49764480	      0.13137716	      0.41466571
      0.33815349	      0.39709032	      0.49771703	      0.13142900	      0.41459175
      0.33870914	      0.39721044	      0.49778323	      0.13147642	      0.41452447
      0.33917980	      0.39731190	      0.49783920	      0.13151644	      0.41446794
      0.33965045	      0.39741310	      0.49789507	      0.13155634	      0.41441183
      0.34012111	      0.39751405	      0.49795086	      0.13159611	      0.41435615
      0.34059177	      0.39761473	      0.49800655	      0.13163575	      0.41430089
      0.34106242	      0.39771515	      0.49806215	      0.13167527	      0.41424604
      0.34153308	      0.39781531	      0.49811766	      0.13171466	      0.41419162
      0.34194606	      0.39790298	      0.49816628	      0.13174911	      0.41414422
      0.34235904	      0.39799044	      0.49821483	      0.13178347	      0.41409713
      0.34277202	      0.39807770	      0.49826331	      0.13181773	      0.41405037
      0.34339154	      0.39820821	      0.49833588	      0.13186894	      0.41398083
      0.34374369	      0.39828220	      0.49837706	      0.13189795	      0.41394162
      0.34409585	      0.39835603	      0.49841818	      0.13192689	      0.41390264
      0.34466999	      0.39847607	      0.49848510	      0.13197391	      0.41383959
      0.34521101	      0.39858882	      0.49854803	      0.13201805	      0.41378074
      0.34561472	      0.39867272	      0.49859489	      0.13205087	      0.41373719
      0.34601843	      0.39875642	      0.49864168	      0.13208360	      0.41369393
      0.34651756	      0.39885962	      0.49869941	      0.13212393	      0.41364087
      0.34701668	      0.39896251	      0.49875703	      0.13216411	      0.41358828
      0.34737744	      0.39903669	      0.49879860	      0.13219307	      0.41355055
      0.34773821	      0.39911070	      0.49884011	      0.13222195	      0.41351306
      0.34823304	      0.39921195	      0.49889694	      0.13226143	      0.41346202
      0.34872787	      0.39931289	      0.49895365	      0.13230077	      0.41341144
      0.34911412	      0.39939146	      0.49899783	      0.13233138	      0.41337227
      0.34950038	      0.39946985	      0.49904194	      0.13236190	      0.41333336
      0.34996737	      0.39956436	      0.49909516	      0.13239868	      0.41328669
      0.35043435	      0.39965860	      0.49914827	      0.13243533	      0.41324042
      0.35083450	      0.39973912	      0.49919369	      0.13246663	      0.41320109
      0.35123465	      0.39981944	      0.49923903	      0.13249783	      0.41316204
      0.35167429	      0.39990745	      0.49928875	      0.13253201	      0.41311947
      0.35211394	      0.39999520	      0.49933836	      0.13256607	      0.41307725
      0.35255358	      0.40008270	      0.49938788	      0.13260002	      0.41303538
      0.35299323	      0.40016995	      0.49943728	      0.13263385	      0.41299385
      0.35336805	      0.40024414	      0.49947933	      0.13266260	      0.41295871
      0.35374288	      0.40031814	      0.49952129	      0.13269126	      0.41292383
      0.35417100	      0.40040243	      0.49956913	      0.13272390	      0.41288429
      0.35459913	      0.40048648	      0.49961687	      0.13275643	      0.41284507
      0.35500037	      0.40056504	      0.49966152	      0.13278682	      0.41280861
      0.35540162	      0.40064338	      0.49970608	      0.13281711	      0.41277243
      0.35579851	      0.40072065	      0.49975007	      0.13284697	      0.41273692
      0.35619540	      0.40079772	      0.49979397	      0.13287674	      0.41270168
      0.35658239	      0.40087266	      0.49983669	      0.13290568	      0.41266759
      0.35707921	      0.40096857	      0.49989140	      0.13294269	      0.41262420
      0.35727973	      0.40100718	      0.49991345	      0.13295759	      0.41260681
      0.35748024	      0.40104574	      0.49993546	      0.13297246	      0.41258949
      0.35790698	      0.40112762	      0.49998225	      0.13300403	      0.41255286
      0.35833372	      0.40120925	      0.50002893	      0.13303549	      0.41251654
      0.35871080	      0.40128118	      0.50007008	      0.13306319	      0.41248471
      0.35908788	      0.40135291	      0.50011116	      0.13309081	      0.41245312
      0.35942484	      0.40141684	      0.50014779	      0.13311542	      0.41242509
      0.35990671	      0.40150799	      0.50020006	      0.13315048	      0.41238535
      0.36031944	      0.40158582	      0.50024471	      0.13318041	      0.41235161
      0.36067603	      0.40165286	      0.50028321	      0.13320618	      0.41232270
      0.36103262	      0.40171973	      0.50032164	      0.13323187	      0.41229400
      0.36140656	      0.40178967	      0.50036184	      0.13325872	      0.41226413
      0.36178050	      0.40185940	      0.50040197	      0.13328550	      0.41223450
      0.36218730	      0.40193505	      0.50044552	      0.13331452	      0.41220252
      0.36259409	      0.40201046	      0.50048897	      0.13334345	      0.41217082
      0.36288014	      0.40206335	      0.50051946	      0.13336372	      0.41214869
      0.36331083	      0.40214277	      0.50056527	      0.13339416	      0.41211562
      0.36374152	      0.40222192	      0.50061096	      0.13342449	      0.41208285
      0.36409483	      0.40228666	      0.50064836	      0.13344928	      0.41205620
      0.36444814	      0.40235123	      0.50068568	      0.13347399	      0.41202974
      0.36480590	      0.40241643	      0.50072339	      0.13349894	      0.41200316
      0.36524593	      0.40249638	      0.50076966	      0.13352951	      0.41197075
      0.36578808	      0.40259450	      0.50082650	      0.13356702	      0.41193124
      0.36624889	      0.40267757	      0.50087467	      0.13359876	      0.41189802
      0.36656927	      0.40273515	      0.50090807	      0.13362075	      0.41187512
      0.36688965	      0.40279259	      0.50094141	      0.13364268	      0.41185238
      0.36726218	      0.40285919	      0.50098009	      0.13366810	      0.41182615
      0.36763470	      0.40292559	      0.50101868	      0.13369343	      0.41180013
      0.36802239	      0.40299449	      0.50105875	      0.13371971	      0.41177328
      0.36841007	      0.40306317	      0.50109872	      0.13374589	      0.41174666
      0.36875923	      0.40312485	      0.50113463	      0.13376939	      0.41172289
      0.36920767	      0.40320381	      0.50118064	      0.13379946	      0.41169262
      0.36965611	      0.40328248	      0.50122652	      0.13382942	      0.41166267
      0.36999348	      0.40334148	      0.50126094	      0.13385187	      0.41164033
      0.37033085	      0.40340031	      0.50129529	      0.13387425	      0.41161816
      0.37060028	      0.40344718	      0.50132267	      0.13389208	      0.41160058
      0.37100911	      0.40351811	      0.50136412	      0.13391904	      0.41157412
      0.37141794	      0.40358879	      0.50140546	      0.13394591	      0.41154790
      0.37176189	      0.40364808	      0.50144016	      0.13396843	      0.41152603
      0.37210584	      0.40370719	      0.50147477	      0.13399088	      0.41150433
      0.37245277	      0.40376665	      0.50150960	      0.13401345	      0.41148263
      0.37279969	      0.40382593	      0.50154436	      0.13403595	      0.41146109
      0.37318625	      0.40389179	      0.50158298	      0.13406093	      0.41143731
      0.37357280	      0.40395743	      0.50162151	      0.13408582	      0.41141374
      0.37388810	      0.40401081	      0.50165286	      0.13410606	      0.41139467
      0.37431222	      0.40408239	      0.50169493	      0.13413318	      0.41136925
      0.37473633	      0.40415372	      0.50173687	      0.13416020	      0.41134408
      0.37506024	      0.40420802	      0.50176882	      0.13418076	      0.41132503
      0.37538414	      0.40426217	      0.50180069	      0.13420126	      0.41130612
      0.37567927	      0.40431138	      0.50182968	      0.13421988	      0.41128903
      0.37611342	      0.40438354	      0.50187220	      0.13424718	      0.41126410
      0.37648103	      0.40444443	      0.50190811	      0.13427021	      0.41124319
      0.37680961	      0.40449869	      0.50194013	      0.13429072	      0.41122466
      0.37713818	      0.40455280	      0.50197208	      0.13431117	      0.41120628
      0.37747586	      0.40460825	      0.50200483	      0.13433211	      0.41118754
      0.37781354	      0.40466354	      0.50203750	      0.13435299	      0.41116896
      0.37819358	      0.40472557	      0.50207418	      0.13437641	      0.41114823
      0.37857362	      0.40478739	      0.50211075	      0.13439974	      0.41112769
      0.37888916	      0.40483856	      0.50214105	      0.13441905	      0.41111079
      0.37929530	      0.40490422	      0.50217994	      0.13444381	      0.41108922
      0.37970144	      0.40496964	      0.50221872	      0.13446847	      0.41106787
      0.38002185	      0.40502108	      0.50224923	      0.13448786	      0.41105119
      0.38034227	      0.40507238	      0.50227966	      0.13450719	      0.41103463
      0.38071726	      0.40513224	      0.50231520	      0.13452973	      0.41101542
      0.38109226	      0.40519189	      0.50235063	      0.13455219	      0.41099640
      0.38140797	      0.40524196	      0.50238039	      0.13457103	      0.41098052
      0.38180534	      0.40530477	      0.50241774	      0.13459467	      0.41096071
      0.38220270	      0.40536737	      0.50245499	      0.13461821	      0.41094111
      0.38244459	      0.40540536	      0.50247760	      0.13463250	      0.41092927
      0.38282262	      0.40546456	      0.50251287	      0.13465475	      0.41091092
      0.38320065	      0.40552357	      0.50254803	      0.13467692	      0.41089274
      0.38352141	      0.40557348	      0.50257779	      0.13469567	      0.41087746
      0.38384217	      0.40562324	      0.50260748	      0.13471436	      0.41086231
      0.38417667	      0.40567497	      0.50263836	      0.13473378	      0.41084664
      0.38458262	      0.40573755	      0.50267573	      0.13475727	      0.41082780
      0.38498857	      0.40579989	      0.50271298	      0.13478066	      0.41080917
      0.38534542	      0.40585450	      0.50274563	      0.13480114	      0.41079295
      0.38570227	      0.40590893	      0.50277819	      0.13482154	      0.41077688
      0.38607100	      0.40596498	      0.50281174	      0.13484255	      0.41076044
      0.38643973	      0.40602084	      0.50284520	      0.13486348	      0.41074416
      0.38669073	      0.40605875	      0.50286791	      0.13487768	      0.41073317
      0.38706618	      0.40611530	      0.50290181	      0.13489886	      0.41071686
      0.38744162	      0.40617165	      0.50293561	      0.13491995	      0.41070072
      0.38775396	      0.40621837	      0.50296365	      0.13493743	      0.41068741
      0.38806630	      0.40626496	      0.50299162	      0.13495486	      0.41067422
      0.38839824	      0.40631432	      0.50302127	      0.13497333	      0.41066032
      0.38873017	      0.40636353	      0.50305084	      0.13499172	      0.41064655
      0.38909601	      0.40641758	      0.50308334	      0.13501193	      0.41063151
      0.38946185	      0.40647144	      0.50311574	      0.13503205	      0.41061663
      0.38975650	      0.40651469	      0.50314177	      0.13504821	      0.41060474
      0.39014500	      0.40657152	      0.50317599	      0.13506943	      0.41058922
      0.39053349	      0.40662814	      0.50321011	      0.13509057	      0.41057387
      0.39083731	      0.40667227	      0.50323671	      0.13510704	      0.41056198
      0.39114113	      0.40671627	      0.50326325	      0.13512346	      0.41055018
      0.39148509	      0.40676593	      0.50329321	      0.13514198	      0.41053695
      0.39182905	      0.40681543	      0.50332309	      0.13516044	      0.41052385
      0.39215274	      0.40686185	      0.50335113	      0.13517775	      0.41051163
      0.39254882	      0.40691847	      0.50338534	      0.13519885	      0.41049683
      0.39294491	      0.40697486	      0.50341944	      0.13521985	      0.41048220
      0.39319368	      0.40701017	      0.50344080	      0.13523300	      0.41047309
      0.39359643	      0.40706714	      0.50347528	      0.13525422	      0.41045848
      0.39391841	      0.40711253	      0.50350276	      0.13527111	      0.41044693
      0.39424040	      0.40715778	      0.50353017	      0.13528795	      0.41043547
      0.39456238	      0.40720288	      0.50355751	      0.13530473	      0.41042413
      0.39488298	      0.40724764	      0.50358465	      0.13532138	      0.41041293
      0.39520358	      0.40729226	      0.50361172	      0.13533797	      0.41040184
      0.39551620	      0.40733563	      0.50363804	      0.13535409	      0.41039113
      0.39590413	      0.40738926	      0.50367061	      0.13537402	      0.41037797
      0.39629205	      0.40744269	      0.50370306	      0.13539387	      0.41036495
      0.39658364	      0.40748270	      0.50372739	      0.13540873	      0.41035527
      0.39695075	      0.40753292	      0.50375792	      0.13542737	      0.41034319
      0.39731786	      0.40758295	      0.50378836	      0.13544594	      0.41033125
      0.39761193	      0.40762289	      0.50381268	      0.13546076	      0.41032177
      0.39800327	      0.40767586	      0.50384493	      0.13548041	      0.41030929
      0.39839461	      0.40772862	      0.50387708	      0.13549997	      0.41029696
      0.39867238	      0.40776594	      0.50389983	      0.13551381	      0.41028829
      0.39895016	      0.40780315	      0.50392252	      0.13552760	      0.41027969
      0.39928221	      0.40784749	      0.50394958	      0.13554403	      0.41026951
      0.39961427	      0.40789169	      0.50397655	      0.13556040	      0.41025942
      0.39993414	      0.40793412	      0.50400246	      0.13557612	      0.41024981
      0.40031862	      0.40798493	      0.50403351	      0.13559493	      0.41023837
      0.40070310	      0.40803554	      0.50406444	      0.13561366	      0.41022707
      0.40103819	      0.40807948	      0.50409132	      0.13562992	      0.41021733
      0.40137329	      0.40812327	      0.50411811	      0.13564612	      0.41020769
      0.40172777	      0.40816943	      0.50414637	      0.13566318	      0.41019760
      0.40208224	      0.40821541	      0.50417453	      0.13568018	      0.41018761
      0.40235285	      0.40825040	      0.50419597	      0.13569311	      0.41018007
      0.40272950	      0.40829894	      0.50422572	      0.13571105	      0.41016967
      0.40310614	      0.40834728	      0.50425536	      0.13572890	      0.41015939
      0.40338663	      0.40838315	      0.50427737	      0.13574215	      0.41015182
      0.40366712	      0.40841891	      0.50429933	      0.13575535	      0.41014431
      0.40398603	      0.40845945	      0.50432422	      0.13577031	      0.41013586
      0.40430494	      0.40849985	      0.50434903	      0.13578522	      0.41012749
      0.40464374	      0.40854261	      0.50437532	      0.13580099	      0.41011869
      0.40498253	      0.40858522	      0.50440151	      0.13581671	      0.41010998
      0.40527725	      0.40862216	      0.50442424	      0.13583033	      0.41010249
      0.40565627	      0.40866949	      0.50445336	      0.13584777	      0.41009295
      0.40603529	      0.40871663	      0.50448239	      0.13586514	      0.41008353
      0.40632970	      0.40875311	      0.50450486	      0.13587858	      0.41007630
      0.40662411	      0.40878948	      0.50452726	      0.13589197	      0.41006913
      0.40691339	      0.40882509	      0.50454922	      0.13590508	      0.41006215
      0.40728699	      0.40887092	      0.50457749	      0.13592195	      0.41005324
      0.40766059	      0.40891657	      0.50460565	      0.13593875	      0.41004443
      0.40794484	      0.40895117	      0.50462701	      0.13595148	      0.41003780
      0.40822909	      0.40898566	      0.50464831	      0.13596416	      0.41003124
      0.40855733	      0.40902536	      0.50467283	      0.13597876	      0.41002374
      0.40888558	      0.40906491	      0.50469728	      0.13599330	      0.41001631
      0.40918449	      0.40910080	      0.50471947	      0.13600649	      0.41000962
      0.40955851	      0.40914554	      0.50474714	      0.13602292	      0.41000135
      0.40993253	      0.40919009	      0.50477471	      0.13603929	      0.40999318
      0.41021715	      0.40922387	      0.50479563	      0.13605169	      0.40998703
      0.41050177	      0.40925754	      0.50481648	      0.13606405	      0.40998093
      0.41083959	      0.40929736	      0.50484116	      0.13607867	      0.40997378
      0.41117742	      0.40933704	      0.50486575	      0.13609322	      0.40996671
      0.41145226	      0.40936920	      0.50488569	      0.13610502	      0.40996102
      0.41181378	      0.40941135	      0.50491185	      0.13612048	      0.40995361
      0.41217529	      0.40945333	      0.50493790	      0.13613586	      0.40994629
      0.41246050	      0.40948633	      0.50495839	      0.13614796	      0.40994059
      0.41274572	      0.40951922	      0.50497882	      0.13616001	      0.40993494
      0.41307150	      0.40955665	      0.50500208	      0.13617372	      0.40992855
      0.41339728	      0.40959394	      0.50502526	      0.13618738	      0.40992224
      0.41368935	      0.40962726	      0.50504598	      0.13619957	      0.40991664
      0.41405941	      0.40966931	      0.50507214	      0.13621496	      0.40990963
      0.41442946	      0.40971117	      0.50509820	      0.13623028	      0.40990271
      0.41470981	      0.40974277	      0.50511788	      0.13624184	      0.40989752
      0.41499016	      0.40977426	      0.50513749	      0.13625336	      0.40989239
      0.41531710	      0.40981086	      0.50516030	      0.13626674	      0.40988647
      0.41564404	      0.40984731	      0.50518303	      0.13628006	      0.40988062
      0.41591077	      0.40987695	      0.50520151	      0.13629089	      0.40987590
      0.41628133	      0.40991797	      0.50522710	      0.13630588	      0.40986942
      0.41665188	      0.40995881	      0.50525259	      0.13632079	      0.40986302
      0.41690734	      0.40998685	      0.50527011	      0.13633103	      0.40985866
      0.41716280	      0.41001482	      0.50528758	      0.13634124	      0.40985434
      0.41748546	      0.41005001	      0.50530957	      0.13635408	      0.40984894
      0.41780813	      0.41008507	      0.50533149	      0.13636687	      0.40984360
      0.41806785	      0.41011320	      0.50534907	      0.13637713	      0.40983935
      0.41843760	      0.41015308	      0.50537402	      0.13639167	      0.40983338
      0.41880735	      0.41019278	      0.50539887	      0.13640615	      0.40982748
      0.41905445	      0.41021922	      0.50541543	      0.13641578	      0.40982358
      0.41930155	      0.41024557	      0.50543193	      0.13642538	      0.40981972
      0.41962666	      0.41028013	      0.50545358	      0.13643797	      0.40981470
      0.41995176	      0.41031454	      0.50547515	      0.13645050	      0.40980974
      0.42021734	      0.41034255	      0.50549272	      0.13646070	      0.40980573
      0.42057501	      0.41038013	      0.50551629	      0.13647438	      0.40980039
      0.42093269	      0.41041755	      0.50553977	      0.13648799	      0.40979513
      0.42121604	      0.41044707	      0.50555830	      0.13649873	      0.40979101
      0.42149939	      0.41047649	      0.50557678	      0.13650943	      0.40978694
      0.42176860	      0.41050434	      0.50559428	      0.13651956	      0.40978311
      0.42213172	      0.41054176	      0.50561780	      0.13653316	      0.40977801
      0.42249484	      0.41057901	      0.50564122	      0.13654670	      0.40977298
      0.42276148	      0.41060626	      0.50565835	      0.13655659	      0.40976933
      0.42302812	      0.41063341	      0.50567544	      0.13656645	      0.40976572
      0.42333359	      0.41066441	      0.50569495	      0.13657771	      0.40976163
      0.42363906	      0.41069528	      0.50571439	      0.13658892	      0.40975759
      0.42395967	      0.41072756	      0.50573472	      0.13660063	      0.40975340
      0.42428029	      0.41075970	      0.50575497	      0.13661229	      0.40974926
      0.42457261	      0.41078889	      0.50577337	      0.13662288	      0.40974554
      0.42493542	      0.41082497	      0.50579612	      0.13663596	      0.40974098
      0.42529824	      0.41086088	      0.50581878	      0.13664897	      0.40973648
      0.42557233	      0.41088789	      0.50583583	      0.13665876	      0.40973313
      0.42590476	      0.41092053	      0.50585644	      0.13667058	      0.40972911
      0.42631435	      0.41096055	      0.50588171	      0.13668508	      0.40972424
      0.42665921	      0.41099407	      0.50590290	      0.13669721	      0.40972019
      0.42692810	      0.41102011	      0.50591936	      0.13670664	      0.40971708
      0.42719700	      0.41104605	      0.50593577	      0.13671602	      0.40971401
      0.42748631	      0.41107387	      0.50595336	      0.13672608	      0.40971073
      0.42784146	      0.41110786	      0.50597487	      0.13673838	      0.40970677
      0.42819662	      0.41114169	      0.50599629	      0.13675061	      0.40970286
      0.42845011	      0.41116574	      0.50601153	      0.13675930	      0.40970011
      0.42881647	      0.41120036	      0.50603346	      0.13677180	      0.40969619
      0.42906560	      0.41122380	      0.50604831	      0.13678027	      0.40969355
      0.42931474	      0.41124716	      0.50606313	      0.13678871	      0.40969094
      0.42965928	      0.41127934	      0.50608354	      0.13680032	      0.40968738
      0.43000382	      0.41131137	      0.50610386	      0.13681188	      0.40968388
      0.43029144	      0.41133800	      0.50612076	      0.13682149	      0.40968099
      0.43057905	      0.41136452	      0.50613759	      0.13683105	      0.40967813
      0.43084921	      0.41138933	      0.50615335	      0.13684000	      0.40967549
      0.43119877	      0.41142130	      0.50617367	      0.13685152	      0.40967211
      0.43154833	      0.41145311	      0.50619389	      0.13686299	      0.40966878
      0.43182307	      0.41147801	      0.50620972	      0.13687196	      0.40966620
      0.43209781	      0.41150281	      0.50622550	      0.13688089	      0.40966365
      0.43241319	      0.41153117	      0.50624354	      0.13689110	      0.40966076
      0.43272858	      0.41155940	      0.50626151	      0.13690126	      0.40965791
      0.43298552	      0.41158230	      0.50627610	      0.13690950	      0.40965562
      0.43334610	      0.41161431	      0.50629649	      0.13692101	      0.40965245
      0.43370667	      0.41164615	      0.50631678	      0.13693246	      0.40964933
      0.43394761	      0.41166734	      0.50633029	      0.13694008	      0.40964728
      0.43418855	      0.41168845	      0.50634375	      0.13694767	      0.40964524
      0.43450428	      0.41171601	      0.50636133	      0.13695757	      0.40964261
      0.43482002	      0.41174344	      0.50637884	      0.13696742	      0.40964002
      0.43508385	      0.41176627	      0.50639341	      0.13697562	      0.40963788
      0.43543130	      0.41179620	      0.50641252	      0.13698636	      0.40963511
      0.43577875	      0.41182598	      0.50643155	      0.13699705	      0.40963237
      0.43605010	      0.41184914	      0.50644634	      0.13700536	      0.40963027
      0.43632146	      0.41187220	      0.50646109	      0.13701363	      0.40962819
      0.43662680	      0.41189804	      0.50647761	      0.13702289	      0.40962589
      0.43693214	      0.41192377	      0.50649407	      0.13703211	      0.40962362
      0.43722787	      0.41194857	      0.50650994	      0.13704100	      0.40962145
      0.43758447	      0.41197834	      0.50652900	      0.13705166	      0.40961887
      0.43801686	      0.41201422	      0.50655198	      0.13706451	      0.40961581
      0.43838578	      0.41204466	      0.50657149	      0.13707540	      0.40961325
      0.43863876	      0.41206543	      0.50658480	      0.13708283	      0.40961151
      0.43889175	      0.41208612	      0.50659807	      0.13709023	      0.40960980
      0.43919598	      0.41211090	      0.50661396	      0.13709909	      0.40960777
      0.43950021	      0.41213557	      0.50662979	      0.13710791	      0.40960577
      0.43978614	      0.41215864	      0.50664460	      0.13711616	      0.40960392
      0.44014164	      0.41218720	      0.50666294	      0.13712636	      0.40960166
      0.44049713	      0.41221559	      0.50668118	      0.13713650	      0.40959943
      0.44076405	      0.41223681	      0.50669482	      0.13714407	      0.40959779
      0.44109514	      0.41226302	      0.50671166	      0.13715342	      0.40959578
      0.44149420	      0.41229442	      0.50673185	      0.13716462	      0.40959340
      0.44189326	      0.41232562	      0.50675193	      0.13717575	      0.40959107
      0.44215014	      0.41234561	      0.50676479	      0.13718287	      0.40958959
      0.44247914	      0.41237108	      0.50678120	      0.13719195	      0.40958773
      0.44280814	      0.41239643	      0.50679752	      0.13720098	      0.40958590
      0.44307018	      0.41241652	      0.50681047	      0.13720813	      0.40958446
      0.44342909	      0.41244391	      0.50682812	      0.13721788	      0.40958253
      0.44378800	      0.41247114	      0.50684568	      0.13722757	      0.40958063
      0.44402530	      0.41248905	      0.50685723	      0.13723394	      0.40957940
      0.44426260	      0.41250690	      0.50686875	      0.13724029	      0.40957818
      0.44457371	      0.41253020	      0.50688378	      0.13724857	      0.40957660
      0.44488481	      0.41255338	      0.50689875	      0.13725681	      0.40957505
      0.44515310	      0.41257327	      0.50691160	      0.13726387	      0.40957373
      0.44549372	      0.41259841	      0.50692784	      0.13727280	      0.40957209
      0.44583434	      0.41262340	      0.50694399	      0.13728167	      0.40957048
      0.44609597	      0.41264250	      0.50695634	      0.13728845	      0.40956926
      0.44643644	      0.41266724	      0.50697234	      0.13729723	      0.40956770
      0.44677691	      0.41269183	      0.50698826	      0.13730595	      0.40956617
      0.44704830	      0.41271134	      0.50700088	      0.13731286	      0.40956497
      0.44731969	      0.41273076	      0.50701345	      0.13731974	      0.40956379
      0.44762691	      0.41275263	      0.50702762	      0.13732749	      0.40956247
      0.44793413	      0.41277439	      0.50704172	      0.13733519	      0.40956118
      0.44817141	      0.41279112	      0.50705256	      0.13734112	      0.40956019
      0.44853255	      0.41281645	      0.50706899	      0.13735008	      0.40955872
      0.44882183	      0.41283663	      0.50708207	      0.13735722	      0.40955756
      0.44911110	      0.41285671	      0.50709510	      0.13736432	      0.40955642
      0.44940038	      0.41287669	      0.50710807	      0.13737138	      0.40955530
      0.44968688	      0.41289638	      0.50712085	      0.13737834	      0.40955421
      0.44997338	      0.41291597	      0.50713357	      0.13738526	      0.40955314
      0.45025348	      0.41293503	      0.50714596	      0.13739199	      0.40955211
      0.45053358	      0.41295400	      0.50715828	      0.13739868	      0.40955110
      0.45084377	      0.41297489	      0.50717186	      0.13740606	      0.40954999
      0.45115396	      0.41299567	      0.50718538	      0.13741339	      0.40954891
      0.45140288	      0.41301227	      0.50719617	      0.13741924	      0.40954805
      0.45175418	      0.41303556	      0.50721133	      0.13742745	      0.40954687
      0.45210547	      0.41305871	      0.50722640	      0.13743560	      0.40954571
      0.45234280	      0.41307427	      0.50723653	      0.13744108	      0.40954494
      0.45258014	      0.41308976	      0.50724662	      0.13744653	      0.40954418
      0.45288400	      0.41310949	      0.50725948	      0.13745348	      0.40954323
      0.45318787	      0.41312912	      0.50727228	      0.13746038	      0.40954229
      0.45343833	      0.41314521	      0.50728277	      0.13746604	      0.40954153
      0.45378906	      0.41316763	      0.50729739	      0.13747392	      0.40954048
      0.45413978	      0.41318990	      0.50731192	      0.13748175	      0.40953946
      0.45437849	      0.41320497	      0.50732177	      0.13748704	      0.40953878
      0.45461720	      0.41321998	      0.50733156	      0.13749231	      0.40953811
      0.45491759	      0.41323877	      0.50734384	      0.13749891	      0.40953728
      0.45521798	      0.41325746	      0.50735605	      0.13750546	      0.40953646
      0.45543727	      0.41327103	      0.50736492	      0.13751022	      0.40953588
      0.45580313	      0.41329356	      0.50737965	      0.13751812	      0.40953492
      0.45606509	      0.41330959	      0.50739013	      0.13752373	      0.40953425
      0.45632706	      0.41332554	      0.50740057	      0.13752932	      0.40953358
      0.45658902	      0.41334141	      0.50741095	      0.13753488	      0.40953293
      0.45687165	      0.41335844	      0.50742211	      0.13754084	      0.40953225
      0.45722165	      0.41337941	      0.50743584	      0.13754818	      0.40953141
      0.45765479	      0.41340516	      0.50745271	      0.13755718	      0.40953040
      0.45808792	      0.41343069	      0.50746944	      0.13756610	      0.40952943
      0.45830750	      0.41344355	      0.50747788	      0.13757059	      0.40952894
      0.45852708	      0.41345636	      0.50748628	      0.13757506	      0.40952846
      0.45884532	      0.41347482	      0.50749839	      0.13758151	      0.40952778
      0.45916356	      0.41349316	      0.50751043	      0.13758790	      0.40952712
      0.45943613	      0.41350878	      0.50752069	      0.13759335	      0.40952656
      0.45970870	      0.41352431	      0.50753089	      0.13759876	      0.40952601
      0.45995667	      0.41353837	      0.50754013	      0.13760366	      0.40952552
      0.46031018	      0.41355828	      0.50755322	      0.13761060	      0.40952484
      0.46062471	      0.41357588	      0.50756479	      0.13761672	      0.40952425
      0.46088516	      0.41359037	      0.50757432	      0.13762176	      0.40952377
      0.46114561	      0.41360478	      0.50758381	      0.13762677	      0.40952329
      0.46142798	      0.41362032	      0.50759403	      0.13763218	      0.40952279
      0.46171036	      0.41363576	      0.50760420	      0.13763754	      0.40952230
      0.46200501	      0.41365178	      0.50761476	      0.13764310	      0.40952179
      0.46229967	      0.41366770	      0.50762525	      0.13764863	      0.40952130
      0.46258535	      0.41368305	      0.50763536	      0.13765395	      0.40952083
      0.46294038	      0.41370198	      0.50764785	      0.13766052	      0.40952027
      0.46338846	      0.41372568	      0.50766348	      0.13766873	      0.40951957
      0.46371057	      0.41374257	      0.50767463	      0.13767458	      0.40951908
      0.46397365	      0.41375628	      0.50768369	      0.13767933	      0.40951869
      0.46423672	      0.41376991	      0.50769269	      0.13768404	      0.40951831
      0.46452272	      0.41378465	      0.50770243	      0.13768914	      0.40951791
      0.46480871	      0.41379928	      0.50771210	      0.13769419	      0.40951751
      0.46506024	      0.41381208	      0.50772057	      0.13769862	      0.40951717
      0.46541800	      0.41383016	      0.50773253	      0.13770486	      0.40951669
      0.46572215	      0.41384542	      0.50774263	      0.13771012	      0.40951630
      0.46598651	      0.41385860	      0.50775135	      0.13771467	      0.40951596
      0.46625087	      0.41387170	      0.50776002	      0.13771918	      0.40951563
      0.46654196	      0.41388603	      0.50776952	      0.13772412	      0.40951528
      0.46683304	      0.41390027	      0.50777896	      0.13772902	      0.40951493
      0.46710991	      0.41391372	      0.50778788	      0.13773365	      0.40951461
      0.46744374	      0.41392983	      0.50779856	      0.13773919	      0.40951423
      0.46777109	      0.41394551	      0.50780896	      0.13774458	      0.40951387
      0.46809844	      0.41396106	      0.50781929	      0.13774992	      0.40951351
      0.46836951	      0.41397385	      0.50782779	      0.13775431	      0.40951323
      0.46864058	      0.41398656	      0.50783623	      0.13775867	      0.40951295
      0.46891582	      0.41399938	      0.50784475	      0.13776307	      0.40951267
      0.46926944	      0.41401573	      0.50785562	      0.13776867	      0.40951232
      0.46962306	      0.41403194	      0.50786640	      0.13777422	      0.40951198
      0.46988526	      0.41404387	      0.50787434	      0.13777830	      0.40951174
      0.47014746	      0.41405572	      0.50788224	      0.13778235	      0.40951150
      0.47043351	      0.41406857	      0.50789079	      0.13778674	      0.40951124
      0.47078557	      0.41408426	      0.50790124	      0.13779210	      0.40951093
      0.47113996	      0.41409991	      0.50791168	      0.13779744	      0.40951063
      0.47149436	      0.41411542	      0.50792203	      0.13780273	      0.40951034
      0.47175280	      0.41412665	      0.50792952	      0.13780656	      0.40951013
      0.47201123	      0.41413780	      0.50793696	      0.13781036	      0.40950992
      0.47229265	      0.41414986	      0.50794502	      0.13781446	      0.40950971
      0.47263265	      0.41416432	      0.50795468	      0.13781938	      0.40950945
      0.47293466	      0.41417705	      0.50796319	      0.13782370	      0.40950923
      0.47330791	      0.41419266	      0.50797363	      0.13782900	      0.40950896
      0.47363554	      0.41420623	      0.50798271	      0.13783360	      0.40950873
      0.47403671	      0.41422268	      0.50799372	      0.13783918	      0.40950846
      0.47428086	      0.41423261	      0.50800037	      0.13784254	      0.40950830
      0.47462680	      0.41424657	      0.50800973	      0.13784726	      0.40950807
      0.47497273	      0.41426040	      0.50801900	      0.13785194	      0.40950785
      0.47520732	      0.41426970	      0.50802524	      0.13785508	      0.40950771
      0.47544190	      0.41427894	      0.50803144	      0.13785820	      0.40950757
      0.47571472	      0.41428962	      0.50803861	      0.13786180	      0.40950741
      0.47607024	      0.41430341	      0.50804788	      0.13786645	      0.40950720
      0.47650347	      0.41432003	      0.50805905	      0.13787204	      0.40950695
      0.47673636	      0.41432888	      0.50806500	      0.13787502	      0.40950683
      0.47696926	      0.41433767	      0.50807092	      0.13787798	      0.40950670
      0.47727079	      0.41434897	      0.50807852	      0.13788177	      0.40950654
      0.47757233	      0.41436017	      0.50808606	      0.13788553	      0.40950638
      0.47785542	      0.41437060	      0.50809309	      0.13788902	      0.40950624
      0.47813851	      0.41438094	      0.50810006	      0.13789249	      0.40950610
      0.47842552	      0.41439134	      0.50810707	      0.13789597	      0.40950596
      0.47871252	      0.41440164	      0.50811403	      0.13789941	      0.40950582
      0.47899846	      0.41441183	      0.50812090	      0.13790281	      0.40950568
      0.47928441	      0.41442192	      0.50812772	      0.13790618	      0.40950555
      0.47956963	      0.41443191	      0.50813447	      0.13790951	      0.40950542
      0.47991595	      0.41444391	      0.50814259	      0.13791351	      0.40950526
      0.48018809	      0.41445326	      0.50814891	      0.13791662	      0.40950514
      0.48052656	      0.41446477	      0.50815671	      0.13792044	      0.40950500
      0.48078029	      0.41447332	      0.50816250	      0.13792328	      0.40950489
      0.48116304	      0.41448609	      0.50817115	      0.13792751	      0.40950473
      0.48143046	      0.41449492	      0.50817714	      0.13793044	      0.40950462
      0.48169788	      0.41450367	      0.50818308	      0.13793333	      0.40950451
      0.48196530	      0.41451235	      0.50818898	      0.13793620	      0.40950440
      0.48227074	      0.41452217	      0.50819565	      0.13793944	      0.40950428
      0.48257619	      0.41453189	      0.50820226	      0.13794265	      0.40950416
      0.48288163	      0.41454152	      0.50820881	      0.13794582	      0.40950404
      0.48314994	      0.41454989	      0.50821451	      0.13794857	      0.40950394
      0.48341824	      0.41455819	      0.50822016	      0.13795130	      0.40950383
      0.48368654	      0.41456641	      0.50822577	      0.13795400	      0.40950373
      0.48399106	      0.41457566	      0.50823207	      0.13795702	      0.40950362
      0.48429557	      0.41458480	      0.50823831	      0.13796002	      0.40950350
      0.48456461	      0.41459280	      0.50824377	      0.13796263	      0.40950341
      0.48483364	      0.41460072	      0.50824919	      0.13796522	      0.40950331
      0.48513646	      0.41460955	      0.50825522	      0.13796810	      0.40950320
      0.48543927	      0.41461828	      0.50826120	      0.13797094	      0.40950309
      0.48570624	      0.41462590	      0.50826642	      0.13797342	      0.40950299
      0.48597322	      0.41463345	      0.50827159	      0.13797587	      0.40950289
      0.48627909	      0.41464201	      0.50827745	      0.13797864	      0.40950278
      0.48658496	      0.41465046	      0.50828326	      0.13798138	      0.40950268
      0.48684468	      0.41465757	      0.50828814	      0.13798367	      0.40950258
      0.48710440	      0.41466461	      0.50829297	      0.13798594	      0.40950249
      0.48742042	      0.41467308	      0.50829880	      0.13798867	      0.40950238
      0.48773644	      0.41468144	      0.50830455	      0.13799136	      0.40950226
      0.48797951	      0.41468781	      0.50830894	      0.13799341	      0.40950218
      0.48822258	      0.41469411	      0.50831328	      0.13799543	      0.40950209
      0.48855730	      0.41470269	      0.50831921	      0.13799817	      0.40950197
      0.48884995	      0.41471010	      0.50832432	      0.13800054	      0.40950187
      0.48914261	      0.41471742	      0.50832938	      0.13800288	      0.40950176
      0.48943527	      0.41472466	      0.50833439	      0.13800518	      0.40950165
      0.48968389	      0.41473073	      0.50833859	      0.13800711	      0.40950156
      0.48993251	      0.41473675	      0.50834276	      0.13800902	      0.40950147
      0.49029352	      0.41474537	      0.50834874	      0.13801174	      0.40950134
      0.49053124	      0.41475097	      0.50835263	      0.13801351	      0.40950125
      0.49076896	      0.41475652	      0.50835648	      0.13801526	      0.40950116
      0.49109409	      0.41476401	      0.50836170	      0.13801762	      0.40950104
      0.49141403	      0.41477128	      0.50836676	      0.13801990	      0.40950092
      0.49184138	      0.41478083	      0.50837341	      0.13802289	      0.40950075
      0.49205842	      0.41478561	      0.50837675	      0.13802438	      0.40950067
      0.49227545	      0.41479034	      0.50838005	      0.13802586	      0.40950058
      0.49259963	      0.41479732	      0.50838493	      0.13802802	      0.40950046
      0.49295786	      0.41480491	      0.50839025	      0.13803038	      0.40950031
      0.49320489	      0.41481006	      0.50839386	      0.13803197	      0.40950021
      0.49345192	      0.41481516	      0.50839744	      0.13803354	      0.40950011
      0.49383045	      0.41482285	      0.50840284	      0.13803591	      0.40949996
      0.49405802	      0.41482741	      0.50840605	      0.13803730	      0.40949986
      0.49428558	      0.41483191	      0.50840922	      0.13803868	      0.40949977
      0.49463279	      0.41483868	      0.50841399	      0.13804074	      0.40949962
      0.49518301	      0.41484916	      0.50842140	      0.13804392	      0.40949938
      0.49541068	      0.41485341	      0.50842441	      0.13804521	      0.40949928
      0.49571231	      0.41485896	      0.50842834	      0.13804688	      0.40949914
      0.49604385	      0.41486496	      0.50843260	      0.13804868	      0.40949899
      0.49637539	      0.41487085	      0.50843679	      0.13805044	      0.40949884
      0.49662318	      0.41487518	      0.50843987	      0.13805172	      0.40949872
      0.49687097	      0.41487945	      0.50844292	      0.13805299	      0.40949861
      0.49722444	      0.41488543	      0.50844720	      0.13805476	      0.40949844
      0.49747884	      0.41488966	      0.50845022	      0.13805600	      0.40949831
      0.49773324	      0.41489383	      0.50845321	      0.13805722	      0.40949819
      0.49804509	      0.41489885	      0.50845682	      0.13805869	      0.40949803
      0.49834021	      0.41490352	      0.50846018	      0.13806004	      0.40949788
      0.49863533	      0.41490810	      0.50846348	      0.13806136	      0.40949773
      0.49893045	      0.41491259	      0.50846672	      0.13806265	      0.40949758
      0.49918967	      0.41491647	      0.50846953	      0.13806376	      0.40949744
      0.49944890	      0.41492028	      0.50847229	      0.13806485	      0.40949730
      0.49970812	      0.41492402	      0.50847502	      0.13806591	      0.40949716
      0.50006560	      0.41492908	      0.50847870	      0.13806733	      0.40949696
      0.50030855	      0.41493245	      0.50848116	      0.13806827	      0.40949683
      0.50055149	      0.41493576	      0.50848358	      0.13806919	      0.40949669
      0.50088079	      0.41494015	      0.50848680	      0.13807040	      0.40949650
      0.50118418	      0.41494411	      0.50848971	      0.13807149	      0.40949633
      0.50148757	      0.41494797	      0.50849256	      0.13807254	      0.40949615
      0.50175133	      0.41495126	      0.50849500	      0.13807342	      0.40949599
      0.50201509	      0.41495448	      0.50849738	      0.13807428	      0.40949583
      0.50227886	      0.41495764	      0.50849973	      0.13807512	      0.40949567
      0.50260944	      0.41496150	      0.50850261	      0.13807614	      0.40949546
      0.50288495	      0.41496463	      0.50850496	      0.13807695	      0.40949529
      0.50316045	      0.41496770	      0.50850726	      0.13807774	      0.40949511
      0.50343596	      0.41497069	      0.50850951	      0.13807851	      0.40949493
      0.50371147	      0.41497361	      0.50851172	      0.13807924	      0.40949475
      0.50398697	      0.41497645	      0.50851388	      0.13807995	      0.40949457
      0.50426248	      0.41497922	      0.50851599	      0.13808064	      0.40949438
      0.50459744	      0.41498250	      0.50851850	      0.13808143	      0.40949415
      0.50484133	      0.41498481	      0.50852028	      0.13808199	      0.40949398
      0.50508523	      0.41498707	      0.50852202	      0.13808252	      0.40949381
      0.50541378	      0.41499003	      0.50852431	      0.13808321	      0.40949358
      0.50570556	      0.41499256	      0.50852629	      0.13808378	      0.40949336
      0.50599734	      0.41499502	      0.50852822	      0.13808433	      0.40949315
      0.50628912	      0.41499740	      0.50853010	      0.13808485	      0.40949293
      0.50654719	      0.41499943	      0.50853171	      0.13808528	      0.40949274
      0.50680527	      0.41500140	      0.50853329	      0.13808570	      0.40949255
      0.50706335	      0.41500331	      0.50853482	      0.13808608	      0.40949235
      0.50740877	      0.41500577	      0.50853681	      0.13808657	      0.40949208
      0.50767084	      0.41500756	      0.50853828	      0.13808691	      0.40949187
      0.50793291	      0.41500929	      0.50853970	      0.13808722	      0.40949166
      0.50819499	      0.41501095	      0.50854107	      0.13808752	      0.40949145
      0.50853901	      0.41501303	      0.50854282	      0.13808786	      0.40949117
      0.50879756	      0.41501452	      0.50854409	      0.13808810	      0.40949096
      0.50905610	      0.41501595	      0.50854531	      0.13808831	      0.40949074
      0.50937214	      0.41501762	      0.50854675	      0.13808854	      0.40949047
      0.50965040	      0.41501900	      0.50854797	      0.13808871	      0.40949024
      0.50992866	      0.41502032	      0.50854915	      0.13808886	      0.40948999
      0.51020692	      0.41502156	      0.50855027	      0.13808898	      0.40948975
      0.51048518	      0.41502273	      0.50855136	      0.13808907	      0.40948951
      0.51076344	      0.41502383	      0.50855239	      0.13808914	      0.40948926
      0.51104170	      0.41502486	      0.50855338	      0.13808918	      0.40948900
      0.51131996	      0.41502582	      0.50855432	      0.13808920	      0.40948875
      0.51159822	      0.41502670	      0.50855521	      0.13808919	      0.40948849
      0.51187648	      0.41502752	      0.50855606	      0.13808915	      0.40948823
      0.51215474	      0.41502826	      0.50855687	      0.13808909	      0.40948797
      0.51243300	      0.41502893	      0.50855762	      0.13808900	      0.40948771
      0.51271126	      0.41502953	      0.50855833	      0.13808889	      0.40948744
      0.51298952	      0.41503006	      0.50855900	      0.13808875	      0.40948717
      0.51326778	      0.41503052	      0.50855962	      0.13808858	      0.40948689
      0.51354604	      0.41503091	      0.50856019	      0.13808839	      0.40948662
      0.51382430	      0.41503122	      0.50856072	      0.13808817	      0.40948634
      0.51410256	      0.41503147	      0.50856120	      0.13808793	      0.40948606
      0.51438082	      0.41503165	      0.50856164	      0.13808766	      0.40948577
      0.51465908	      0.41503175	      0.50856203	      0.13808736	      0.40948549
      0.51493734	      0.41503179	      0.50856237	      0.13808704	      0.40948520
      0.51521560	      0.41503175	      0.50856267	      0.13808669	      0.40948490
      0.51549386	      0.41503165	      0.50856293	      0.13808632	      0.40948461
      0.51577212	      0.41503147	      0.50856314	      0.13808593	      0.40948431
      0.51605038	      0.41503123	      0.50856330	      0.13808550	      0.40948401
      0.51632864	      0.41503092	      0.50856342	      0.13808505	      0.40948371
      0.51660690	      0.41503053	      0.50856349	      0.13808458	      0.40948340
      0.51688516	      0.41503008	      0.50856352	      0.13808408	      0.40948309
      0.51716342	      0.41502955	      0.50856350	      0.13808356	      0.40948278
      0.51744168	      0.41502896	      0.50856344	      0.13808301	      0.40948247
      0.51771994	      0.41502830	      0.50856333	      0.13808243	      0.40948215
      0.51799820	      0.41502757	      0.50856318	      0.13808183	      0.40948183
      0.51827646	      0.41502677	      0.50856298	      0.13808121	      0.40948151
      0.51855472	      0.41502590	      0.50856274	      0.13808056	      0.40948119
      0.51883298	      0.41502496	      0.50856246	      0.13807988	      0.40948086
      0.51911124	      0.41502395	      0.50856213	      0.13807918	      0.40948053
      0.51938950	      0.41502288	      0.50856175	      0.13807845	      0.40948020
      0.51966776	      0.41502173	      0.50856133	      0.13807770	      0.40947987
      0.51991620	      0.41502065	      0.50856092	      0.13807701	      0.40947957
      0.52016464	      0.41501952	      0.50856047	      0.13807630	      0.40947927
      0.52048548	      0.41501797	      0.50855984	      0.13807535	      0.40947887
      0.52075540	      0.41501660	      0.50855927	      0.13807453	      0.40947854
      0.52102533	      0.41501517	      0.50855865	      0.13807368	      0.40947820
      0.52129525	      0.41501367	      0.50855799	      0.13807281	      0.40947786
      0.52156517	      0.41501210	      0.50855729	      0.13807192	      0.40947752
      0.52183509	      0.41501048	      0.50855655	      0.13807100	      0.40947718
      0.52217093	      0.41500836	      0.50855557	      0.13806983	      0.40947675
      0.52240192	      0.41500685	      0.50855486	      0.13806900	      0.40947645
      0.52263292	      0.41500529	      0.50855411	      0.13806816	      0.40947615
      0.52295674	      0.41500303	      0.50855302	      0.13806694	      0.40947573
      0.52326647	      0.41500078	      0.50855192	      0.13806575	      0.40947533
      0.52360934	      0.41499820	      0.50855064	      0.13806440	      0.40947487
      0.52385397	      0.41499629	      0.50854969	      0.13806341	      0.40947455
      0.52409861	      0.41499433	      0.50854870	      0.13806240	      0.40947422
      0.52445368	      0.41499139	      0.50854721	      0.13806091	      0.40947374
      0.52468859	      0.41498939	      0.50854619	      0.13805990	      0.40947342
      0.52492351	      0.41498734	      0.50854513	      0.13805887	      0.40947310
      0.52524212	      0.41498448	      0.50854365	      0.13805745	      0.40947267
      0.52554765	      0.41498166	      0.50854217	      0.13805605	      0.40947225
      0.52591720	      0.41497814	      0.50854032	      0.13805433	      0.40947173
      0.52612672	      0.41497609	      0.50853923	      0.13805333	      0.40947144
      0.52633623	      0.41497400	      0.50853812	      0.13805232	      0.40947115
      0.52667063	      0.41497060	      0.50853630	      0.13805068	      0.40947068
      0.52700503	      0.41496709	      0.50853442	      0.13804900	      0.40947021
      0.52723597	      0.41496462	      0.50853309	      0.13804782	      0.40946988
      0.52746691	      0.41496210	      0.50853172	      0.13804663	      0.40946955
      0.52781114	      0.41495826	      0.50852963	      0.13804482	      0.40946905
      0.52807775	      0.41495521	      0.50852797	      0.13804339	      0.40946867
      0.52834436	      0.41495211	      0.50852626	      0.13804194	      0.40946828
      0.52861097	      0.41494894	      0.50852452	      0.13804047	      0.40946789
      0.52893233	      0.41494505	      0.50852237	      0.13803867	      0.40946742
      0.52917144	      0.41494209	      0.50852073	      0.13803730	      0.40946707
      0.52941056	      0.41493909	      0.50851906	      0.13803593	      0.40946672
      0.52971329	      0.41493522	      0.50851691	      0.13803415	      0.40946627
      0.53001276	      0.41493132	      0.50851472	      0.13803237	      0.40946583
      0.53031222	      0.41492734	      0.50851249	      0.13803057	      0.40946538
      0.53061169	      0.41492328	      0.50851021	      0.13802873	      0.40946493
      0.53086123	      0.41491984	      0.50850827	      0.13802718	      0.40946456
      0.53111077	      0.41491635	      0.50850630	      0.13802561	      0.40946418
      0.53136031	      0.41491281	      0.50850430	      0.13802403	      0.40946380
      0.53168153	      0.41490818	      0.50850167	      0.13802195	      0.40946332
      0.53196792	      0.41490397	      0.50849927	      0.13802008	      0.40946288
      0.53225431	      0.41489970	      0.50849684	      0.13801818	      0.40946244
      0.53250999	      0.41489583	      0.50849462	      0.13801647	      0.40946205
      0.53276566	      0.41489190	      0.50849238	      0.13801473	      0.40946166
      0.53302134	      0.41488792	      0.50849009	      0.13801298	      0.40946126
      0.53332930	      0.41488305	      0.50848730	      0.13801084	      0.40946078
      0.53363726	      0.41487810	      0.50848445	      0.13800867	      0.40946031
      0.53386848	      0.41487434	      0.50848228	      0.13800703	      0.40945995
      0.53409970	      0.41487053	      0.50848008	      0.13800536	      0.40945959
      0.53442749	      0.41486506	      0.50847692	      0.13800298	      0.40945907
      0.53470976	      0.41486027	      0.50847414	      0.13800090	      0.40945863
      0.53499204	      0.41485542	      0.50847133	      0.13799880	      0.40945819
      0.53527431	      0.41485050	      0.50846847	      0.13799667	      0.40945774
      0.53551767	      0.41484621	      0.50846597	      0.13799482	      0.40945736
      0.53576102	      0.41484187	      0.50846345	      0.13799295	      0.40945697
      0.53610901	      0.41483558	      0.50845978	      0.13799025	      0.40945642
      0.53633543	      0.41483144	      0.50845735	      0.13798847	      0.40945606
      0.53656184	      0.41482725	      0.50845490	      0.13798668	      0.40945570
      0.53687631	      0.41482137	      0.50845146	      0.13798416	      0.40945520
      0.53731022	      0.41481312	      0.50844662	      0.13798064	      0.40945451
      0.53755604	      0.41480837	      0.50844383	      0.13797862	      0.40945412
      0.53780187	      0.41480358	      0.50844102	      0.13797659	      0.40945372
      0.53810441	      0.41479762	      0.50843750	      0.13797406	      0.40945324
      0.53839053	      0.41479191	      0.50843414	      0.13797164	      0.40945278
      0.53867665	      0.41478614	      0.50843073	      0.13796920	      0.40945232
      0.53895860	      0.41478038	      0.50842734	      0.13796677	      0.40945187
      0.53924054	      0.41477456	      0.50842390	      0.13796432	      0.40945141
      0.53952248	      0.41476868	      0.50842041	      0.13796184	      0.40945096
      0.53980443	      0.41476273	      0.50841689	      0.13795935	      0.40945050
      0.54008637	      0.41475673	      0.50841333	      0.13795683	      0.40945005
      0.54036831	      0.41475065	      0.50840973	      0.13795428	      0.40944960
      0.54060987	      0.41474540	      0.50840660	      0.13795208	      0.40944921
      0.54085143	      0.41474010	      0.50840345	      0.13794987	      0.40944882
      0.54116060	      0.41473325	      0.50839938	      0.13794701	      0.40944832
      0.54146978	      0.41472632	      0.50839525	      0.13794412	      0.40944782
      0.54170097	      0.41472109	      0.50839214	      0.13794195	      0.40944745
      0.54193217	      0.41471582	      0.50838899	      0.13793975	      0.40944707
      0.54224425	      0.41470863	      0.50838471	      0.13793677	      0.40944657
      0.54255632	      0.41470137	      0.50838037	      0.13793376	      0.40944607
      0.54279501	      0.41469577	      0.50837702	      0.13793144	      0.40944568
      0.54303370	      0.41469012	      0.50837364	      0.13792910	      0.40944530
      0.54334202	      0.41468275	      0.50836923	      0.13792606	      0.40944480
      0.54365034	      0.41467531	      0.50836478	      0.13792298	      0.40944431
      0.54388994	      0.41466948	      0.50836128	      0.13792058	      0.40944392
      0.54412954	      0.41466360	      0.50835775	      0.13791816	      0.40944354
      0.54443597	      0.41465601	      0.50835320	      0.13791504	      0.40944304
      0.54474240	      0.41464836	      0.50834861	      0.13791189	      0.40944255
      0.54498456	      0.41464225	      0.50834494	      0.13790939	      0.40944217
      0.54522671	      0.41463611	      0.50834124	      0.13790686	      0.40944178
      0.54553044	      0.41462833	      0.50833657	      0.13790368	      0.40944130
      0.54583417	      0.41462048	      0.50833184	      0.13790046	      0.40944081
      0.54607937	      0.41461409	      0.50832799	      0.13789785	      0.40944042
      0.54632456	      0.41460766	      0.50832412	      0.13789522	      0.40944004
      0.54662516	      0.41459970	      0.50831932	      0.13789197	      0.40943956
      0.54692576	      0.41459168	      0.50831448	      0.13788870	      0.40943909
      0.54717441	      0.41458499	      0.50831045	      0.13788598	      0.40943869
      0.54742305	      0.41457826	      0.50830638	      0.13788323	      0.40943830
      0.54772000	      0.41457015	      0.50830148	      0.13787994	      0.40943784
      0.54801694	      0.41456197	      0.50829654	      0.13787661	      0.40943738
      0.54826982	      0.41455496	      0.50829230	      0.13787377	      0.40943698
      0.54852269	      0.41454789	      0.50828803	      0.13787090	      0.40943659
      0.54881501	      0.41453967	      0.50828305	      0.13786756	      0.40943614
      0.54910733	      0.41453137	      0.50827803	      0.13786420	      0.40943569
      0.54936584	      0.41452398	      0.50827355	      0.13786121	      0.40943529
      0.54962436	      0.41451654	      0.50826904	      0.13785821	      0.40943489
      0.54991018	      0.41450826	      0.50826402	      0.13785486	      0.40943446
      0.55019600	      0.41449991	      0.50825896	      0.13785149	      0.40943402
      0.55048181	      0.41449150	      0.50825385	      0.13784809	      0.40943359
      0.55076763	      0.41448303	      0.50824871	      0.13784468	      0.40943316
      0.55100387	      0.41447598	      0.50824443	      0.13784184	      0.40943280
      0.55124011	      0.41446889	      0.50824012	      0.13783898	      0.40943245
      0.55153894	      0.41445986	      0.50823464	      0.13783535	      0.40943201
      0.55183777	      0.41445076	      0.50822911	      0.13783169	      0.40943156
      0.55209643	      0.41444283	      0.50822428	      0.13782851	      0.40943118
      0.55235509	      0.41443485	      0.50821943	      0.13782530	      0.40943080
      0.55263963	      0.41442602	      0.50821405	      0.13782176	      0.40943039
      0.55292418	      0.41441712	      0.50820864	      0.13781819	      0.40942997
      0.55320872	      0.41440816	      0.50820318	      0.13781460	      0.40942956
      0.55349327	      0.41439914	      0.50819769	      0.13781099	      0.40942916
      0.55373618	      0.41439140	      0.50819297	      0.13780789	      0.40942881
      0.55397909	      0.41438361	      0.50818822	      0.13780477	      0.40942847
      0.55427295	      0.41437412	      0.50818244	      0.13780098	      0.40942805
      0.55456682	      0.41436457	      0.50817661	      0.13779717	      0.40942764
      0.55482970	      0.41435598	      0.50817137	      0.13779374	      0.40942728
      0.55509257	      0.41434733	      0.50816609	      0.13779029	      0.40942691
      0.55537122	      0.41433810	      0.50816046	      0.13778661	      0.40942653
      0.55564988	      0.41432882	      0.50815479	      0.13778291	      0.40942615
      0.55592853	      0.41431949	      0.50814909	      0.13777919	      0.40942578
      0.55620718	      0.41431009	      0.50814335	      0.13777545	      0.40942540
      0.55648584	      0.41430064	      0.50813757	      0.13777169	      0.40942503
      0.55676449	      0.41429113	      0.50813176	      0.13776791	      0.40942467
      0.55704314	      0.41428156	      0.50812591	      0.13776411	      0.40942430
      0.55732180	      0.41427193	      0.50812002	      0.13776029	      0.40942394
      0.55756098	      0.41426363	      0.50811494	      0.13775699	      0.40942363
      0.55780015	      0.41425528	      0.50810983	      0.13775368	      0.40942333
      0.55809132	      0.41424506	      0.50810357	      0.13774963	      0.40942296
      0.55838249	      0.41423477	      0.50809728	      0.13774555	      0.40942260
      0.55867366	      0.41422443	      0.50809095	      0.13774145	      0.40942224
      0.55896483	      0.41421402	      0.50808457	      0.13773733	      0.40942188
      0.55919336	      0.41420581	      0.50807954	      0.13773408	      0.40942161
      0.55942189	      0.41419756	      0.50807449	      0.13773082	      0.40942133
      0.55970425	      0.41418732	      0.50806821	      0.13772677	      0.40942100
      0.55998661	      0.41417701	      0.50806189	      0.13772270	      0.40942067
      0.56025812	      0.41416705	      0.50805579	      0.13771876	      0.40942035
      0.56052963	      0.41415704	      0.50804965	      0.13771481	      0.40942004
      0.56080424	      0.41414685	      0.50804340	      0.13771079	      0.40941973
      0.56107886	      0.41413661	      0.50803712	      0.13770675	      0.40941943
      0.56135240	      0.41412636	      0.50803083	      0.13770271	      0.40941913
      0.56162594	      0.41411605	      0.50802450	      0.13769865	      0.40941883
      0.56189957	      0.41410569	      0.50801814	      0.13769457	      0.40941854
      0.56217320	      0.41409527	      0.50801175	      0.13769047	      0.40941825
      0.56244648	      0.41408481	      0.50800533	      0.13768635	      0.40941797
      0.56271977	      0.41407430	      0.50799887	      0.13768222	      0.40941769
      0.56299278	      0.41406374	      0.50799239	      0.13767807	      0.40941741
      0.56326580	      0.41405314	      0.50798587	      0.13767390	      0.40941714
      0.56353844	      0.41404249	      0.50797933	      0.13766971	      0.40941688
      0.56381107	      0.41403179	      0.50797275	      0.13766551	      0.40941662
      0.56408316	      0.41402106	      0.50796616	      0.13766130	      0.40941636
      0.56435524	      0.41401027	      0.50795953	      0.13765707	      0.40941611
      0.56462628	      0.41399948	      0.50795289	      0.13765283	      0.40941586
      0.56489732	      0.41398863	      0.50794622	      0.13764858	      0.40941562
      0.56516558	      0.41397784	      0.50793959	      0.13764435	      0.40941539
      0.56543383	      0.41396700	      0.50793292	      0.13764011	      0.40941516
      0.56568248	      0.41395691	      0.50792671	      0.13763615	      0.40941495
      0.56601813	      0.41394322	      0.50791829	      0.13763079	      0.40941468
      0.56635378	      0.41392944	      0.50790982	      0.13762540	      0.40941442
      0.56659238	      0.41391960	      0.50790376	      0.13762156	      0.40941423
      0.56683099	      0.41390972	      0.50789768	      0.13761769	      0.40941405
      0.56710398	      0.41389837	      0.50789069	      0.13761326	      0.40941385
      0.56737697	      0.41388697	      0.50788367	      0.13760880	      0.40941366
      0.56762918	      0.41387639	      0.50787716	      0.13760467	      0.40941348
      0.56796294	      0.41386231	      0.50786849	      0.13759917	      0.40941326
      0.56836634	      0.41384520	      0.50785795	      0.13759249	      0.40941300
      0.56858322	      0.41383595	      0.50785226	      0.13758889	      0.40941287
      0.56880010	      0.41382667	      0.50784654	      0.13758527	      0.40941273
      0.56908940	      0.41381424	      0.50783888	      0.13758042	      0.40941257
      0.56937869	      0.41380175	      0.50783119	      0.13757555	      0.40941240
      0.56964559	      0.41379018	      0.50782406	      0.13757104	      0.40941226
      0.56991248	      0.41377855	      0.50781690	      0.13756652	      0.40941212
      0.57018464	      0.41376665	      0.50780956	      0.13756188	      0.40941199
      0.57045679	      0.41375469	      0.50780219	      0.13755723	      0.40941186
      0.57072455	      0.41374288	      0.50779491	      0.13755263	      0.40941174
      0.57104644	      0.41372862	      0.50778612	      0.13754709	      0.40941161
      0.57127939	      0.41371825	      0.50777973	      0.13754305	      0.40941151
      0.57162176	      0.41370294	      0.50777029	      0.13753710	      0.40941139
      0.57190197	      0.41369035	      0.50776253	      0.13753221	      0.40941129
      0.57218217	      0.41367771	      0.50775473	      0.13752730	      0.40941120
      0.57246237	      0.41366502	      0.50774690	      0.13752237	      0.40941112
      0.57270034	      0.41365419	      0.50774023	      0.13751817	      0.40941106
      0.57293830	      0.41364333	      0.50773353	      0.13751395	      0.40941100
      0.57322398	      0.41363024	      0.50772545	      0.13750887	      0.40941093
      0.57350965	      0.41361709	      0.50771734	      0.13750377	      0.40941088
      0.57377622	      0.41360477	      0.50770974	      0.13749900	      0.40941083
      0.57404278	      0.41359240	      0.50770211	      0.13749420	      0.40941079
      0.57431915	      0.41357953	      0.50769417	      0.13748921	      0.40941076
      0.57459552	      0.41356660	      0.50768620	      0.13748420	      0.40941074
      0.57486766	      0.41355382	      0.50767831	      0.13747925	      0.40941072
      0.57513980	      0.41354099	      0.50767039	      0.13747429	      0.40941071
      0.57541399	      0.41352801	      0.50766239	      0.13746926	      0.40941071
      0.57568819	      0.41351498	      0.50765435	      0.13746422	      0.40941071
      0.57596150	      0.41350195	      0.50764630	      0.13745918	      0.40941073
      0.57623481	      0.41348886	      0.50763822	      0.13745411	      0.40941075
      0.57650859	      0.41347570	      0.50763010	      0.13744902	      0.40941078
      0.57678237	      0.41346249	      0.50762194	      0.13744392	      0.40941082
      0.57705597	      0.41344923	      0.50761376	      0.13743879	      0.40941086
      0.57732957	      0.41343593	      0.50760555	      0.13743365	      0.40941091
      0.57760328	      0.41342257	      0.50759730	      0.13742849	      0.40941098
      0.57787700	      0.41340916	      0.50758903	      0.13742331	      0.40941104
      0.57815068	      0.41339570	      0.50758072	      0.13741812	      0.40941112
      0.57842437	      0.41338219	      0.50757238	      0.13741290	      0.40941121
      0.57869808	      0.41336863	      0.50756400	      0.13740767	      0.40941130
      0.57897180	      0.41335502	      0.50755560	      0.13740242	      0.40941141
      0.57924552	      0.41334136	      0.50754716	      0.13739715	      0.40941152
      0.57951923	      0.41332764	      0.50753870	      0.13739186	      0.40941164
      0.57979296	      0.41331388	      0.50753020	      0.13738655	      0.40941177
      0.58006669	      0.41330007	      0.50752167	      0.13738123	      0.40941191
      0.58034043	      0.41328621	      0.50751311	      0.13737589	      0.40941206
      0.58061416	      0.41327229	      0.50750452	      0.13737053	      0.40941221
      0.58088790	      0.41325833	      0.50749590	      0.13736515	      0.40941238
      0.58116165	      0.41324432	      0.50748724	      0.13735975	      0.40941256
      0.58143540	      0.41323026	      0.50747856	      0.13735434	      0.40941274
      0.58170915	      0.41321614	      0.50746984	      0.13734891	      0.40941293
      0.58198292	      0.41320198	      0.50746110	      0.13734346	      0.40941314
      0.58225668	      0.41318777	      0.50745232	      0.13733799	      0.40941335
      0.58253046	      0.41317351	      0.50744351	      0.13733250	      0.40941357
      0.58280423	      0.41315920	      0.50743467	      0.13732700	      0.40941380
      0.58307802	      0.41314483	      0.50742580	      0.13732148	      0.40941405
      0.58335181	      0.41313042	      0.50741690	      0.13731594	      0.40941430
      0.58362562	      0.41311596	      0.50740797	      0.13731038	      0.40941456
      0.58389942	      0.41310145	      0.50739901	      0.13730481	      0.40941483
      0.58417324	      0.41308689	      0.50739002	      0.13729921	      0.40941511
      0.58444706	      0.41307228	      0.50738099	      0.13729360	      0.40941540
      0.58472090	      0.41305762	      0.50737194	      0.13728797	      0.40941570
      0.58499474	      0.41304291	      0.50736286	      0.13728232	      0.40941602
      0.58526859	      0.41302815	      0.50735374	      0.13727666	      0.40941634
      0.58554245	      0.41301335	      0.50734460	      0.13727098	      0.40941667
      0.58581633	      0.41299849	      0.50733542	      0.13726527	      0.40941701
      0.58609020	      0.41298358	      0.50732621	      0.13725956	      0.40941737
      0.58636410	      0.41296863	      0.50731698	      0.13725382	      0.40941773
      0.58663800	      0.41295362	      0.50730771	      0.13724807	      0.40941811
      0.58691192	      0.41293856	      0.50729841	      0.13724229	      0.40941849
      0.58718584	      0.41292346	      0.50728908	      0.13723650	      0.40941889
      0.58745978	      0.41290831	      0.50727973	      0.13723070	      0.40941930
      0.58773372	      0.41289310	      0.50727034	      0.13722487	      0.40941972
      0.58800768	      0.41287785	      0.50726092	      0.13721903	      0.40942015
      0.58828165	      0.41286255	      0.50725147	      0.13721317	      0.40942059
      0.58855564	      0.41284720	      0.50724199	      0.13720729	      0.40942105
      0.58882963	      0.41283180	      0.50723248	      0.13720139	      0.40942151
      0.58910364	      0.41281635	      0.50722294	      0.13719548	      0.40942199
      0.58937766	      0.41280085	      0.50721337	      0.13718954	      0.40942247
      0.58965170	      0.41278531	      0.50720377	      0.13718359	      0.40942297
      0.58992574	      0.41276971	      0.50719414	      0.13717763	      0.40942349
      0.59019981	      0.41275407	      0.50718448	      0.13717164	      0.40942401
      0.59047388	      0.41273837	      0.50717479	      0.13716564	      0.40942454
      0.59074798	      0.41272263	      0.50716507	      0.13715962	      0.40942509
      0.59102207	      0.41270684	      0.50715532	      0.13715358	      0.40942565
      0.59129620	      0.41269100	      0.50714554	      0.13714752	      0.40942622
      0.59157032	      0.41267511	      0.50713573	      0.13714145	      0.40942681
      0.59184447	      0.41265917	      0.50712590	      0.13713536	      0.40942740
      0.59211863	      0.41264318	      0.50711603	      0.13712925	      0.40942801
      0.59239281	      0.41262715	      0.50710613	      0.13712312	      0.40942863
      0.59266700	      0.41261106	      0.50709620	      0.13711698	      0.40942926
      0.59294121	      0.41259493	      0.50708624	      0.13711082	      0.40942991
      0.59321543	      0.41257875	      0.50707625	      0.13710464	      0.40943057
      0.59348967	      0.41256252	      0.50706624	      0.13709844	      0.40943124
      0.59376392	      0.41254624	      0.50705619	      0.13709223	      0.40943193
      0.59403820	      0.41252991	      0.50704611	      0.13708599	      0.40943262
      0.59431247	      0.41251354	      0.50703601	      0.13707975	      0.40943334
      0.59458678	      0.41249711	      0.50702587	      0.13707348	      0.40943406
      0.59486109	      0.41248064	      0.50701571	      0.13706719	      0.40943480
      0.59513544	      0.41246412	      0.50700551	      0.13706089	      0.40943555
      0.59540978	      0.41244755	      0.50699529	      0.13705457	      0.40943631
      0.59568416	      0.41243093	      0.50698503	      0.13704823	      0.40943709
      0.59595854	      0.41241426	      0.50697475	      0.13704188	      0.40943788
      0.59623295	      0.41239755	      0.50696444	      0.13703550	      0.40943869
      0.59650736	      0.41238078	      0.50695410	      0.13702911	      0.40943951
      0.59678181	      0.41236397	      0.50694373	      0.13702271	      0.40944034
      0.59705626	      0.41234711	      0.50693333	      0.13701628	      0.40944119
      0.59733074	      0.41233020	      0.50692290	      0.13700984	      0.40944205
      0.59760523	      0.41231324	      0.50691244	      0.13700338	      0.40944293
      0.59787975	      0.41229624	      0.50690195	      0.13699690	      0.40944381
      0.59815427	      0.41227919	      0.50689144	      0.13699041	      0.40944472
      0.59842883	      0.41226208	      0.50688089	      0.13698389	      0.40944564
      0.59870339	      0.41224493	      0.50687031	      0.13697736	      0.40944657
      0.59897798	      0.41222774	      0.50685971	      0.13697082	      0.40944752
      0.59925258	      0.41221049	      0.50684908	      0.13696425	      0.40944848
      0.59952721	      0.41219320	      0.50683842	      0.13695767	      0.40944946
      0.59980185	      0.41217585	      0.50682772	      0.13695107	      0.40945045
      0.60007652	      0.41215846	      0.50681700	      0.13694445	      0.40945146
      0.60035119	      0.41214102	      0.50680625	      0.13693782	      0.40945248
      0.60062591	      0.41212354	      0.50679548	      0.13693116	      0.40945352
      0.60090062	      0.41210600	      0.50678467	      0.13692449	      0.40945457
      0.60117537	      0.41208842	      0.50677383	      0.13691781	      0.40945564
      0.60145013	      0.41207079	      0.50676297	      0.13691110	      0.40945672
      0.60172492	      0.41205311	      0.50675208	      0.13690438	      0.40945782
      0.60199971	      0.41203538	      0.50674115	      0.13689764	      0.40945893
      0.60227455	      0.41201761	      0.50673020	      0.13689088	      0.40946006
      0.60254938	      0.41199979	      0.50671922	      0.13688411	      0.40946121
      0.60282426	      0.41198192	      0.50670821	      0.13687732	      0.40946237
      0.60309914	      0.41196400	      0.50669718	      0.13687051	      0.40946355
      0.60337406	      0.41194603	      0.50668611	      0.13686368	      0.40946474
      0.60364898	      0.41192802	      0.50667502	      0.13685684	      0.40946595
      0.60392394	      0.41190996	      0.50666389	      0.13684997	      0.40946718
      0.60419891	      0.41189185	      0.50665274	      0.13684310	      0.40946842
      0.60447391	      0.41187369	      0.50664156	      0.13683620	      0.40946968
      0.60474892	      0.41185549	      0.50663035	      0.13682929	      0.40947096
      0.60502397	      0.41183723	      0.50661912	      0.13682236	      0.40947225
      0.60529902	      0.41181893	      0.50660785	      0.13681541	      0.40947356
      0.60557412	      0.41180059	      0.50659656	      0.13680844	      0.40947488
      0.60584921	      0.41178219	      0.50658523	      0.13680146	      0.40947623
      0.60612435	      0.41176375	      0.50657388	      0.13679446	      0.40947758
      0.60639950	      0.41174526	      0.50656250	      0.13678744	      0.40947896
      0.60667468	      0.41172672	      0.50655109	      0.13678040	      0.40948036
      0.60694987	      0.41170813	      0.50653966	      0.13677335	      0.40948177
      0.60722510	      0.41168950	      0.50652819	      0.13676628	      0.40948320
      0.60750034	      0.41167082	      0.50651670	      0.13675920	      0.40948464
      0.60777562	      0.41165209	      0.50650518	      0.13675209	      0.40948610
      0.60805089	      0.41163331	      0.50649363	      0.13674497	      0.40948759
      0.60832622	      0.41161449	      0.50648205	      0.13673783	      0.40948908
      0.60860155	      0.41159561	      0.50647045	      0.13673067	      0.40949060
      0.60887693	      0.41157669	      0.50645881	      0.13672350	      0.40949214
      0.60915230	      0.41155773	      0.50644715	      0.13671631	      0.40949369
      0.60942772	      0.41153871	      0.50643546	      0.13670910	      0.40949526
      0.60970315	      0.41151965	      0.50642374	      0.13670187	      0.40949685
      0.60997862	      0.41150054	      0.50641199	      0.13669463	      0.40949846
      0.61025409	      0.41148139	      0.50640022	      0.13668737	      0.40950008
      0.61052961	      0.41146218	      0.50638842	      0.13668009	      0.40950173
      0.61080514	      0.41144293	      0.50637659	      0.13667279	      0.40950339
      0.61108071	      0.41142363	      0.50636473	      0.13666548	      0.40950507
      0.61135628	      0.41140428	      0.50635284	      0.13665815	      0.40950677
      0.61163190	      0.41138489	      0.50634093	      0.13665080	      0.40950849
      0.61190752	      0.41136545	      0.50632898	      0.13664344	      0.40951023
      0.61218319	      0.41134596	      0.50631701	      0.13663606	      0.40951199
      0.61245887	      0.41132642	      0.50630501	      0.13662866	      0.40951376
      0.61273459	      0.41130684	      0.50629299	      0.13662124	      0.40951556
      0.61301031	      0.41128721	      0.50628093	      0.13661381	      0.40951738
      0.61328609	      0.41126753	      0.50626885	      0.13660636	      0.40951921
      0.61356186	      0.41124781	      0.50625674	      0.13659889	      0.40952107
      0.61383769	      0.41122803	      0.50624460	      0.13659140	      0.40952294
      0.61411352	      0.41120821	      0.50623244	      0.13658390	      0.40952483
      0.61438939	      0.41118835	      0.50622025	      0.13657638	      0.40952675
      0.61466527	      0.41116843	      0.50620803	      0.13656884	      0.40952868
      0.61494120	      0.41114847	      0.50619578	      0.13656128	      0.40953064
      0.61521714	      0.41112846	      0.50618350	      0.13655371	      0.40953261
      0.61549312	      0.41110840	      0.50617120	      0.13654612	      0.40953460
      0.61576910	      0.41108830	      0.50615886	      0.13653851	      0.40953662
      0.61604514	      0.41106815	      0.50614650	      0.13653089	      0.40953865
      0.61632118	      0.41104795	      0.50613412	      0.13652325	      0.40954071
      0.61659727	      0.41102771	      0.50612170	      0.13651559	      0.40954279
      0.61687336	      0.41100742	      0.50610926	      0.13650791	      0.40954488
      0.61714950	      0.41098708	      0.50609679	      0.13650022	      0.40954700
      0.61742565	      0.41096669	      0.50608430	      0.13649251	      0.40954914
      0.61770185	      0.41094625	      0.50607177	      0.13648478	      0.40955130
      0.61797805	      0.41092577	      0.50605922	      0.13647703	      0.40955348
      0.61825430	      0.41090525	      0.50604664	      0.13646927	      0.40955569
      0.61853055	      0.41088467	      0.50603403	      0.13646149	      0.40955791
      0.61880686	      0.41086405	      0.50602140	      0.13645369	      0.40956016
      0.61908317	      0.41084338	      0.50600874	      0.13644587	      0.40956242
      0.61935953	      0.41082266	      0.50599605	      0.13643804	      0.40956471
      0.61963589	      0.41080190	      0.50598333	      0.13643019	      0.40956702
      0.61991230	      0.41078109	      0.50597059	      0.13642232	      0.40956936
      0.62018872	      0.41076023	      0.50595782	      0.13641444	      0.40957171
      0.62046519	      0.41073933	      0.50594502	      0.13640654	      0.40957409
      0.62074166	      0.41071837	      0.50593219	      0.13639862	      0.40957649
      0.62101818	      0.41069738	      0.50591934	      0.13639068	      0.40957891
      0.62129471	      0.41067633	      0.50590646	      0.13638273	      0.40958135
      0.62157129	      0.41065524	      0.50589355	      0.13637476	      0.40958382
      0.62184786	      0.41063410	      0.50588062	      0.13636677	      0.40958631
      0.62212449	      0.41061291	      0.50586766	      0.13635876	      0.40958882
      0.62240112	      0.41059168	      0.50585467	      0.13635074	      0.40959135
      0.62267781	      0.41057040	      0.50584166	      0.13634270	      0.40959391
      0.62295449	      0.41054907	      0.50582861	      0.13633464	      0.40959649
      0.62323123	      0.41052770	      0.50581554	      0.13632657	      0.40959909
      0.62350796	      0.41050628	      0.50580245	      0.13631847	      0.40960172
      0.62378475	      0.41048481	      0.50578932	      0.13631036	      0.40960437
      0.62406153	      0.41046330	      0.50577618	      0.13630224	      0.40960704
      0.62433836	      0.41044173	      0.50576300	      0.13629409	      0.40960974
      0.62461520	      0.41042013	      0.50574980	      0.13628593	      0.40961246
      0.62489208	      0.41039847	      0.50573656	      0.13627775	      0.40961520
      0.62516896	      0.41037677	      0.50572331	      0.13626956	      0.40961797
      0.62544588	      0.41035503	      0.50571002	      0.13626135	      0.40962076
      0.62572280	      0.41033323	      0.50569672	      0.13625312	      0.40962358
      0.62599976	      0.41031140	      0.50568338	      0.13624487	      0.40962642
      0.62627671	      0.41028951	      0.50567002	      0.13623661	      0.40962928
      0.62655370	      0.41026758	      0.50565663	      0.13622832	      0.40963217
      0.62683069	      0.41024560	      0.50564321	      0.13622003	      0.40963508
      0.62710770	      0.41022358	      0.50562977	      0.13621171	      0.40963802
      0.62738471	      0.41020152	      0.50561631	      0.13620338	      0.40964098
      0.62766172	      0.41017941	      0.50560282	      0.13619503	      0.40964396
      0.62793873	      0.41015725	      0.50558930	      0.13618667	      0.40964697
      0.62821571	      0.41013505	      0.50557576	      0.13617829	      0.40965001
      0.62849270	      0.41011281	      0.50556219	      0.13616989	      0.40965307
      0.62876961	      0.41009053	      0.50554860	      0.13616148	      0.40965615
      0.62904653	      0.41006820	      0.50553499	      0.13615306	      0.40965926
      0.62932329	      0.41004584	      0.50552136	      0.13614462	      0.40966239
      0.62960004	      0.41002344	      0.50550770	      0.13613616	      0.40966555
      0.62987645	      0.41000102	      0.50549404	      0.13612770	      0.40966873
      0.63015286	      0.40997856	      0.50548035	      0.13611922	      0.40967193
      0.63042842	      0.40995613	      0.50546668	      0.13611075	      0.40967515
      0.63070398	      0.40993365	      0.50545299	      0.13610227	      0.40967839
      0.63097688	      0.40991134	      0.50543940	      0.13609385	      0.40968163
      0.63124977	      0.40988899	      0.50542579	      0.13608542	      0.40968489
      0.63150418	      0.40986812	      0.50541307	      0.13607754	      0.40968796
      0.63184481	      0.40984011	      0.50539602	      0.13606697	      0.40969209
      0.63218544	      0.40981203	      0.50537893	      0.13605638	      0.40969627
      0.63243734	      0.40979123	      0.50536627	      0.13604853	      0.40969938
      0.63268923	      0.40977039	      0.50535358	      0.13604067	      0.40970252
      0.63297293	      0.40974688	      0.50533928	      0.13603179	      0.40970608
      0.63325662	      0.40972332	      0.50532494	      0.13602290	      0.40970966
      0.63353108	      0.40970048	      0.50531105	      0.13601429	      0.40971316
      0.63380555	      0.40967759	      0.50529713	      0.13600565	      0.40971668
      0.63408153	      0.40965454	      0.50528311	      0.13599696	      0.40972024
      0.63435750	      0.40963145	      0.50526907	      0.13598824	      0.40972384
      0.63462926	      0.40960866	      0.50525522	      0.13597965	      0.40972740
      0.63490103	      0.40958584	      0.50524134	      0.13597104	      0.40973099
      0.63512168	      0.40956727	      0.50523006	      0.13596403	      0.40973393
      0.63547749	      0.40953727	      0.50521183	      0.13595271	      0.40973870
      0.63572546	      0.40951632	      0.50519910	      0.13594481	      0.40974205
      0.63597343	      0.40949534	      0.50518635	      0.13593690	      0.40974542
      0.63622140	      0.40947432	      0.50517359	      0.13592897	      0.40974882
      0.63645781	      0.40945425	      0.50516140	      0.13592140	      0.40975207
      0.63680803	      0.40942446	      0.50514330	      0.13591016	      0.40975694
      0.63708383	      0.40940095	      0.50512903	      0.13590129	      0.40976080
      0.63735963	      0.40937739	      0.50511473	      0.13589240	      0.40976469
      0.63763543	      0.40935379	      0.50510041	      0.13588350	      0.40976860
      0.63791123	      0.40933015	      0.50508606	      0.13587458	      0.40977255
      0.63818703	      0.40930647	      0.50507169	      0.13586565	      0.40977652
      0.63846283	      0.40928274	      0.50505729	      0.13585670	      0.40978052
      0.63873864	      0.40925896	      0.50504288	      0.13584773	      0.40978455
      0.63901045	      0.40923549	      0.50502864	      0.13583888	      0.40978854
      0.63928226	      0.40921198	      0.50501438	      0.13583001	      0.40979257
      0.63956093	      0.40918783	      0.50499974	      0.13582090	      0.40979673
      0.63983961	      0.40916363	      0.50498508	      0.13581178	      0.40980091
      0.64011575	      0.40913962	      0.50497052	      0.13580272	      0.40980509
      0.64039189	      0.40911555	      0.50495594	      0.13579364	      0.40980929
      0.64066940	      0.40909133	      0.50494126	      0.13578450	      0.40981355
      0.64094692	      0.40906706	      0.50492656	      0.13577535	      0.40981783
      0.64122345	      0.40904283	      0.50491188	      0.13576621	      0.40982213
      0.64149998	      0.40901856	      0.50489719	      0.13575706	      0.40982646
      0.64177476	      0.40899440	      0.50488256	      0.13574795	      0.40983079
      0.64204953	      0.40897020	      0.50486791	      0.13573882	      0.40983515
      0.64231419	      0.40894684	      0.50485377	      0.13573001	      0.40983937
      0.64264680	      0.40891744	      0.50483598	      0.13571892	      0.40984472
      0.64302160	      0.40888423	      0.50481588	      0.13570639	      0.40985080
      0.64333340	      0.40885654	      0.50479913	      0.13569595	      0.40985591
      0.64358115	      0.40883450	      0.50478580	      0.13568764	      0.40985999
      0.64382890	      0.40881243	      0.50477246	      0.13567931	      0.40986409
      0.64411274	      0.40878709	      0.50475714	      0.13566976	      0.40986882
      0.64439658	      0.40876171	      0.50474180	      0.13566018	      0.40987359
      0.64466987	      0.40873723	      0.50472700	      0.13565095	      0.40987821
      0.64494316	      0.40871271	      0.50471218	      0.13564170	      0.40988285
      0.64520711	      0.40868899	      0.50469785	      0.13563275	      0.40988737
      0.64554021	      0.40865899	      0.50467973	      0.13562144	      0.40989311
      0.64594205	      0.40862272	      0.50465782	      0.13560776	      0.40990010
      0.64622287	      0.40859732	      0.50464249	      0.13559818	      0.40990502
      0.64650369	      0.40857188	      0.50462712	      0.13558858	      0.40990997
      0.64678451	      0.40854639	      0.50461174	      0.13557897	      0.40991496
      0.64706533	      0.40852085	      0.50459633	      0.13556933	      0.40991998
      0.64734615	      0.40849527	      0.50458089	      0.13555969	      0.40992503
      0.64762698	      0.40846965	      0.50456543	      0.13555002	      0.40993011
      0.64790780	      0.40844398	      0.50454995	      0.13554034	      0.40993523
      0.64818862	      0.40841827	      0.50453444	      0.13553064	      0.40994038
      0.64846944	      0.40839251	      0.50451891	      0.13552092	      0.40994556
      0.64875026	      0.40836671	      0.50450336	      0.13551119	      0.40995078
      0.64903108	      0.40834086	      0.50448778	      0.13550144	      0.40995603
      0.64931190	      0.40831497	      0.50447217	      0.13549167	      0.40996131
      0.64959272	      0.40828903	      0.50445655	      0.13548188	      0.40996662
      0.64987355	      0.40826305	      0.50444090	      0.13547208	      0.40997197
      0.65015437	      0.40823702	      0.50442522	      0.13546226	      0.40997736
      0.65043519	      0.40821095	      0.50440952	      0.13545243	      0.40998277
      0.65071601	      0.40818484	      0.50439380	      0.13544258	      0.40998822
      0.65099683	      0.40815868	      0.50437805	      0.13543271	      0.40999371
      0.65127765	      0.40813247	      0.50436228	      0.13542282	      0.40999923
      0.65155847	      0.40810622	      0.50434648	      0.13541292	      0.41000478
      0.65183930	      0.40807993	      0.50433066	      0.13540299	      0.41001037
      0.65212012	      0.40805359	      0.50431482	      0.13539306	      0.41001599
      0.65240094	      0.40802721	      0.50429895	      0.13538310	      0.41002165
      0.65268176	      0.40800078	      0.50428306	      0.13537313	      0.41002734
      0.65296258	      0.40797431	      0.50426715	      0.13536314	      0.41003306
      0.65324340	      0.40794779	      0.50425121	      0.13535314	      0.41003883
      0.65352422	      0.40792123	      0.50423525	      0.13534311	      0.41004462
      0.65380504	      0.40789463	      0.50421926	      0.13533307	      0.41005045
      0.65408587	      0.40786798	      0.50420325	      0.13532301	      0.41005632
      0.65436669	      0.40784128	      0.50418722	      0.13531294	      0.41006222
      0.65464751	      0.40781454	      0.50417116	      0.13530285	      0.41006816
      0.65492833	      0.40778776	      0.50415508	      0.13529274	      0.41007413
      0.65520915	      0.40776093	      0.50413898	      0.13528261	      0.41008014
      0.65548997	      0.40773406	      0.50412285	      0.13527247	      0.41008618
      0.65577079	      0.40770714	      0.50410670	      0.13526231	      0.41009226
      0.65605162	      0.40768018	      0.50409053	      0.13525214	      0.41009838
      0.65633244	      0.40765317	      0.50407433	      0.13524194	      0.41010453
      0.65661326	      0.40762612	      0.50405811	      0.13523173	      0.41011072
      0.65689408	      0.40759903	      0.50404186	      0.13522150	      0.41011695
      0.65717490	      0.40757189	      0.50402559	      0.13521126	      0.41012321
      0.65745572	      0.40754470	      0.50400930	      0.13520099	      0.41012951
      0.65773654	      0.40751747	      0.50399298	      0.13519071	      0.41013584
      0.65801736	      0.40749020	      0.50397664	      0.13518042	      0.41014221
      0.65829819	      0.40746288	      0.50396028	      0.13517010	      0.41014862
      0.65857901	      0.40743552	      0.50394390	      0.13515977	      0.41015507
      0.65885983	      0.40740811	      0.50392749	      0.13514942	      0.41016155
      0.65914065	      0.40738066	      0.50391105	      0.13513906	      0.41016807
      0.65942147	      0.40735316	      0.50389460	      0.13512867	      0.41017463
      0.65970229	      0.40732562	      0.50387812	      0.13511827	      0.41018122
      0.65998311	      0.40729804	      0.50386161	      0.13510786	      0.41018786
      0.66026394	      0.40727041	      0.50384509	      0.13509742	      0.41019453
      0.66054476	      0.40724274	      0.50382854	      0.13508697	      0.41020124
      0.66082558	      0.40721502	      0.50381197	      0.13507650	      0.41020798
      0.66110640	      0.40718726	      0.50379537	      0.13506601	      0.41021477
      0.66138722	      0.40715945	      0.50377875	      0.13505551	      0.41022159
      0.66165738	      0.40713265	      0.50376274	      0.13504539	      0.41022819
      0.66192753	      0.40710582	      0.50374671	      0.13503525	      0.41023483
      0.66220659	      0.40707806	      0.50373013	      0.13502476	      0.41024172
      0.66248564	      0.40705025	      0.50371352	      0.13501426	      0.41024865
      0.66275759	      0.40702311	      0.50369732	      0.13500401	      0.41025544
      0.66302954	      0.40699593	      0.50368110	      0.13499374	      0.41026226
      0.66328316	      0.40697055	      0.50366594	      0.13498414	      0.41026866
      0.66362826	      0.40693594	      0.50364530	      0.13497107	      0.41027742
      0.66397336	      0.40690127	      0.50362462	      0.13495797	      0.41028624
      0.66419723	      0.40687875	      0.50361118	      0.13494945	      0.41029199
      0.66442109	      0.40685619	      0.50359773	      0.13494093	      0.41029777
      0.66471029	      0.40682701	      0.50358034	      0.13492990	      0.41030527
      0.66499950	      0.40679779	      0.50356291	      0.13491886	      0.41031281
      0.66525477	      0.40677195	      0.50354752	      0.13490909	      0.41031951
      0.66558786	      0.40673818	      0.50352740	      0.13489633	      0.41032829
      0.66592095	      0.40670435	      0.50350725	      0.13488354	      0.41033713
      0.66617765	      0.40667824	      0.50349169	      0.13487367	      0.41034398
      0.66643435	      0.40665209	      0.50347612	      0.13486378	      0.41035086
      0.66670438	      0.40662454	      0.50345972	      0.13485336	      0.41035814
      0.66704517	      0.40658971	      0.50343899	      0.13484019	      0.41036738
      0.66746450	      0.40654676	      0.50341344	      0.13482396	      0.41037883
      0.66772365	      0.40652017	      0.50339763	      0.13481390	      0.41038595
      0.66809544	      0.40648196	      0.50337490	      0.13479945	      0.41039623
      0.66834479	      0.40645629	      0.50335964	      0.13478974	      0.41040316
      0.66859413	      0.40643058	      0.50334436	      0.13478002	      0.41041013
      0.66884348	      0.40640484	      0.50332906	      0.13477028	      0.41041713
      0.66912004	      0.40637625	      0.50331207	      0.13475946	      0.41042493
      0.66945886	      0.40634116	      0.50329122	      0.13474619	      0.41043454
      0.66982515	      0.40630315	      0.50326865	      0.13473181	      0.41044500
      0.67019144	      0.40626507	      0.50324604	      0.13471740	      0.41045553
      0.67040737	      0.40624258	      0.50323269	      0.13470889	      0.41046178
      0.67062329	      0.40622007	      0.50321933	      0.13470038	      0.41046804
      0.67092465	      0.40618861	      0.50320066	      0.13468847	      0.41047683
      0.67122600	      0.40615709	      0.50318197	      0.13467654	      0.41048566
      0.67149341	      0.40612909	      0.50316536	      0.13466594	      0.41049355
      0.67176081	      0.40610104	      0.50314873	      0.13465533	      0.41050147
      0.67198169	      0.40607784	      0.50313497	      0.13464655	      0.41050804
      0.67233090	      0.40604111	      0.50311320	      0.13463265	      0.41051848
      0.67259400	      0.40601339	      0.50309677	      0.13462215	      0.41052639
      0.67285710	      0.40598564	      0.50308033	      0.13461164	      0.41053434
      0.67312020	      0.40595784	      0.50306386	      0.13460112	      0.41054233
      0.67339863	      0.40592838	      0.50304642	      0.13458996	      0.41055082
      0.67367706	      0.40589887	      0.50302895	      0.13457879	      0.41055936
      0.67392262	      0.40587281	      0.50301352	      0.13456892	      0.41056692
      0.67426043	      0.40583691	      0.50299227	      0.13455533	      0.41057738
      0.67459824	      0.40580094	      0.50297099	      0.13454170	      0.41058791
      0.67483207	      0.40577601	      0.50295624	      0.13453226	      0.41059523
      0.67506591	      0.40575104	      0.50294148	      0.13452280	      0.41060258
      0.67534241	      0.40572148	      0.50292400	      0.13451160	      0.41061132
      0.67567838	      0.40568551	      0.50290273	      0.13449797	      0.41062198
      0.67603786	      0.40564694	      0.50287994	      0.13448336	      0.41063347
      0.67639734	      0.40560830	      0.50285711	      0.13446872	      0.41064503
      0.67662481	      0.40558381	      0.50284265	      0.13445944	      0.41065238
      0.67685228	      0.40555929	      0.50282817	      0.13445015	      0.41065976
      0.67714441	      0.40552777	      0.50280955	      0.13443820	      0.41066929
      0.67743654	      0.40549619	      0.50279091	      0.13442623	      0.41067886
      0.67769163	      0.40546857	      0.50277461	      0.13441576	      0.41068726
      0.67802146	      0.40543281	      0.50275352	      0.13440221	      0.41069817
      0.67835129	      0.40539699	      0.50273239	      0.13438862	      0.41070915
      0.67860961	      0.40536889	      0.50271582	      0.13437797	      0.41071779
      0.67886794	      0.40534076	      0.50269923	      0.13436730	      0.41072647
      0.67915842	      0.40530907	      0.50268055	      0.13435529	      0.41073627
      0.67944889	      0.40527734	      0.50266185	      0.13434325	      0.41074613
      0.67967697	      0.40525239	      0.50264715	      0.13433379	      0.41075390
      0.68002450	      0.40521432	      0.50262472	      0.13431935	      0.41076580
      0.68029699	      0.40518442	      0.50260712	      0.13430801	      0.41077518
      0.68056948	      0.40515448	      0.50258949	      0.13429665	      0.41078461
      0.68084196	      0.40512449	      0.50257184	      0.13428527	      0.41079407
      0.68111923	      0.40509394	      0.50255386	      0.13427368	      0.41080375
      0.68139650	      0.40506334	      0.50253586	      0.13426207	      0.41081348
      0.68166781	      0.40503336	      0.50251822	      0.13425069	      0.41082304
      0.68193911	      0.40500334	      0.50250056	      0.13423929	      0.41083264
      0.68221770	      0.40497246	      0.50248241	      0.13422757	      0.41084255
      0.68255620	      0.40493489	      0.50246033	      0.13421331	      0.41085465
      0.68294346	      0.40489182	      0.50243502	      0.13419696	      0.41086858
      0.68325599	      0.40485701	      0.50241457	      0.13418374	      0.41087988
      0.68350796	      0.40482889	      0.50239806	      0.13417307	      0.41088904
      0.68375994	      0.40480074	      0.50238153	      0.13416238	      0.41089824
      0.68401768	      0.40477191	      0.50236460	      0.13415143	      0.41090769
      0.68434952	      0.40473474	      0.50234279	      0.13413731	      0.41091991
      0.68468137	      0.40469750	      0.50232094	      0.13412316	      0.41093220
      0.68493849	      0.40466861	      0.50230399	      0.13411219	      0.41094177
      0.68519561	      0.40463967	      0.50228702	      0.13410119	      0.41095138
      0.68548554	      0.40460700	      0.50226786	      0.13408878	      0.41096226
      0.68577546	      0.40457428	      0.50224869	      0.13407635	      0.41097320
      0.68602698	      0.40454586	      0.50223203	      0.13406555	      0.41098273
      0.68636817	      0.40450724	      0.50220940	      0.13405087	      0.41099572
      0.68670937	      0.40446856	      0.50218675	      0.13403616	      0.41100878
      0.68693960	      0.40444242	      0.50217144	      0.13402623	      0.41101764
      0.68716983	      0.40441625	      0.50215612	      0.13401628	      0.41102653
      0.68745958	      0.40438327	      0.50213682	      0.13400374	      0.41103776
      0.68774933	      0.40435024	      0.50211749	      0.13399118	      0.41104905
      0.68797041	      0.40432501	      0.50210273	      0.13398158	      0.41105769
      0.68831742	      0.40428535	      0.50207953	      0.13396650	      0.41107133
      0.68858605	      0.40425460	      0.50206155	      0.13395480	      0.41108194
      0.68885468	      0.40422381	      0.50204355	      0.13394309	      0.41109259
      0.68912331	      0.40419297	      0.50202553	      0.13393136	      0.41110329
      0.68940039	      0.40416112	      0.50200692	      0.13391924	      0.41111437
      0.68967747	      0.40412923	      0.50198829	      0.13390711	      0.41112551
      0.68988182	      0.40410568	      0.50197454	      0.13389815	      0.41113375
      0.69019481	      0.40406957	      0.50195345	      0.13388440	      0.41114642
      0.69050780	      0.40403340	      0.50193234	      0.13387063	      0.41115916
      0.69077424	      0.40400256	      0.50191434	      0.13385890	      0.41117006
      0.69104068	      0.40397169	      0.50189633	      0.13384714	      0.41118100
      0.69131179	      0.40394023	      0.50187797	      0.13383516	      0.41119218
      0.69158289	      0.40390872	      0.50185960	      0.13382317	      0.41120340
      0.69187417	      0.40387483	      0.50183984	      0.13381026	      0.41121552
      0.69216544	      0.40384089	      0.50182006	      0.13379733	      0.41122769
      0.69243046	      0.40380996	      0.50180204	      0.13378555	      0.41123881
      0.69276905	      0.40377040	      0.50177899	      0.13377048	      0.41125309
      0.69310764	      0.40373076	      0.50175590	      0.13375538	      0.41126744
      0.69335931	      0.40370126	      0.50173873	      0.13374414	      0.41127816
      0.69361098	      0.40367172	      0.50172153	      0.13373288	      0.41128891
      0.69389905	      0.40363786	      0.50170183	      0.13371998	      0.41130128
      0.69418712	      0.40360395	      0.50168210	      0.13370705	      0.41131370
      0.69445745	      0.40357209	      0.50166357	      0.13369491	      0.41132541
      0.69479504	      0.40353225	      0.50164040	      0.13367971	      0.41134010
      0.69513262	      0.40349233	      0.50161719	      0.13366450	      0.41135486
      0.69538642	      0.40346228	      0.50159973	      0.13365304	      0.41136601
      0.69569801	      0.40342534	      0.50157826	      0.13363895	      0.41137976
      0.69608511	      0.40337936	      0.50155156	      0.13362141	      0.41139693
      0.69640202	      0.40334166	      0.50152967	      0.13360702	      0.41141107
      0.69665287	      0.40331177	      0.50151232	      0.13359562	      0.41142230
      0.69690371	      0.40328185	      0.50149495	      0.13358420	      0.41143358
      0.69714424	      0.40325312	      0.50147829	      0.13357324	      0.41144443
      0.69748255	      0.40321266	      0.50145482	      0.13355780	      0.41145977
      0.69782086	      0.40317213	      0.50143131	      0.13354233	      0.41147518
      0.69804711	      0.40314499	      0.50141558	      0.13353197	      0.41148553
      0.69827336	      0.40311782	      0.50139983	      0.13352159	      0.41149592
      0.69856906	      0.40308226	      0.50137923	      0.13350802	      0.41150955
      0.69886477	      0.40304665	      0.50135860	      0.13349442	      0.41152324
      0.69911208	      0.40301684	      0.50134133	      0.13348303	      0.41153474
      0.69944044	      0.40297719	      0.50131837	      0.13346788	      0.41155007
      0.69976880	      0.40293748	      0.50129539	      0.13345271	      0.41156547
      0.70003473	      0.40290527	      0.50127675	      0.13344041	      0.41157800
      0.70030066	      0.40287302	      0.50125809	      0.13342808	      0.41159058
      0.70055118	      0.40284261	      0.50124050	      0.13341646	      0.41160248
      0.70088032	      0.40280259	      0.50121736	      0.13340116	      0.41161818
      0.70120946	      0.40276251	      0.50119419	      0.13338584	      0.41163395
      0.70146367	      0.40273150	      0.50117628	      0.13337399	      0.41164618
      0.70171788	      0.40270047	      0.50115835	      0.13336212	      0.41165847
      0.70200511	      0.40266535	      0.50113806	      0.13334869	      0.41167240
      0.70229234	      0.40263019	      0.50111776	      0.13333524	      0.41168639
      0.70257358	      0.40259571	      0.50109785	      0.13332205	      0.41170014
      0.70285482	      0.40256118	      0.50107793	      0.13330885	      0.41171396
      0.70315940	      0.40252374	      0.50105633	      0.13329452	      0.41172898
      0.70346399	      0.40248624	      0.50103470	      0.13328017	      0.41174407
      0.70369981	      0.40245718	      0.50101794	      0.13326905	      0.41175580
      0.70403226	      0.40241614	      0.50099428	      0.13325334	      0.41177240
      0.70436471	      0.40237504	      0.50097059	      0.13323760	      0.41178908
      0.70460379	      0.40234544	      0.50095354	      0.13322627	      0.41180113
      0.70484287	      0.40231581	      0.50093647	      0.13321493	      0.41181322
      0.70512926	      0.40228027	      0.50091600	      0.13320131	      0.41182776
      0.70541566	      0.40224468	      0.50089551	      0.13318768	      0.41184235
      0.70569659	      0.40220972	      0.50087539	      0.13317429	      0.41185673
      0.70597753	      0.40217472	      0.50085525	      0.13316088	      0.41187116
      0.70628310	      0.40213659	      0.50083332	      0.13314627	      0.41188693
      0.70658868	      0.40209841	      0.50081136	      0.13313164	      0.41190276
      0.70682405	      0.40206896	      0.50079443	      0.13312035	      0.41191501
      0.70715567	      0.40202742	      0.50077056	      0.13310443	      0.41193233
      0.70748728	      0.40198581	      0.50074665	      0.13308847	      0.41194973
      0.70772856	      0.40195549	      0.50072924	      0.13307685	      0.41196244
      0.70796984	      0.40192514	      0.50071181	      0.13306521	      0.41197520
      0.70825538	      0.40188918	      0.50069116	      0.13305142	      0.41199035
      0.70854092	      0.40185317	      0.50067049	      0.13303760	      0.41200557
      0.70882692	      0.40181705	      0.50064977	      0.13302375	      0.41202087
      0.70911292	      0.40178088	      0.50062902	      0.13300987	      0.41203623
      0.70941146	      0.40174308	      0.50060734	      0.13299536	      0.41205233
      0.70971000	      0.40170522	      0.50058564	      0.13298083	      0.41206850
      0.70997646	      0.40167139	      0.50056624	      0.13296785	      0.41208299
      0.71031087	      0.40162887	      0.50054188	      0.13295152	      0.41210125
      0.71064528	      0.40158628	      0.50051749	      0.13293517	      0.41211959
      0.71090001	      0.40155379	      0.50049889	      0.13292269	      0.41213362
      0.71115474	      0.40152127	      0.50048027	      0.13291020	      0.41214770
      0.71145597	      0.40148276	      0.50045823	      0.13289540	      0.41216442
      0.71175721	      0.40144419	      0.50043616	      0.13288059	      0.41218120
      0.71198603	      0.40141486	      0.50041938	      0.13286931	      0.41219400
      0.71231923	      0.40137209	      0.50039493	      0.13285288	      0.41221271
      0.71265242	      0.40132926	      0.50037044	      0.13283641	      0.41223150
      0.71288525	      0.40129929	      0.50035331	      0.13282489	      0.41224468
      0.71311808	      0.40126928	      0.50033617	      0.13281336	      0.41225791
      0.71341187	      0.40123138	      0.50031452	      0.13279878	      0.41227466
      0.71370567	      0.40119342	      0.50029285	      0.13278418	      0.41229147
      0.71395668	      0.40116095	      0.50027431	      0.13277169	      0.41230589
      0.71428982	      0.40111779	      0.50024968	      0.13275509	      0.41232511
      0.71462296	      0.40107457	      0.50022502	      0.13273846	      0.41234441
      0.71487560	      0.40104175	      0.50020631	      0.13272583	      0.41235911
      0.71512823	      0.40100889	      0.50018757	      0.13271318	      0.41237385
      0.71540627	      0.40097268	      0.50016693	      0.13269924	      0.41239014
      0.71568431	      0.40093643	      0.50014627	      0.13268528	      0.41240649
      0.71598933	      0.40089660	      0.50012358	      0.13266995	      0.41242450
      0.71629436	      0.40085672	      0.50010087	      0.13265459	      0.41244258
      0.71651286	      0.40082812	      0.50008458	      0.13264357	      0.41245558
      0.71685184	      0.40078368	      0.50005929	      0.13262645	      0.41247582
      0.71714102	      0.40074572	      0.50003769	      0.13261182	      0.41249315
      0.71743019	      0.40070771	      0.50001607	      0.13259717	      0.41251056
      0.71771937	      0.40066965	      0.49999442	      0.13258250	      0.41252803
      0.71800855	      0.40063154	      0.49997275	      0.13256781	      0.41254558
      0.71829773	      0.40059337	      0.49995106	      0.13255310	      0.41256319
      0.71858690	      0.40055516	      0.49992935	      0.13253836	      0.41258086
      0.71887608	      0.40051690	      0.49990762	      0.13252360	      0.41259861
      0.71914390	      0.40048141	      0.49988747	      0.13250991	      0.41261510
      0.71941173	      0.40044588	      0.49986730	      0.13249621	      0.41263166
      0.71968868	      0.40040910	      0.49984642	      0.13248201	      0.41264884
      0.71996563	      0.40037227	      0.49982552	      0.13246780	      0.41266608
      0.72027457	      0.40033113	      0.49980219	      0.13245192	      0.41268539
      0.72058350	      0.40028993	      0.49977883	      0.13243601	      0.41270477
      0.72080897	      0.40025983	      0.49976177	      0.13242439	      0.41271897
      0.72114038	      0.40021552	      0.49973666	      0.13240728	      0.41273992
      0.72147180	      0.40017115	      0.49971152	      0.13239014	      0.41276095
      0.72170870	      0.40013939	      0.49969353	      0.13237787	      0.41277605
      0.72194561	      0.40010759	      0.49967553	      0.13236559	      0.41279119
      0.72223871	      0.40006821	      0.49965324	      0.13235037	      0.41280999
      0.72253182	      0.40002877	      0.49963092	      0.13233512	      0.41282886
      0.72280113	      0.39999248	      0.49961040	      0.13232110	      0.41284626
      0.72313082	      0.39994801	      0.49958525	      0.13230390	      0.41286764
      0.72346051	      0.39990346	      0.49956007	      0.13228668	      0.41288912
      0.72369497	      0.39987174	      0.49954214	      0.13227441	      0.41290445
      0.72401980	      0.39982774	      0.49951728	      0.13225739	      0.41292576
      0.72434463	      0.39978368	      0.49949239	      0.13224034	      0.41294716
      0.72460593	      0.39974818	      0.49947236	      0.13222660	      0.41296445
      0.72486723	      0.39971265	      0.49945230	      0.13221285	      0.41298179
      0.72513987	      0.39967552	      0.49943135	      0.13219848	      0.41299994
      0.72541251	      0.39963836	      0.49941038	      0.13218409	      0.41301816
      0.72572434	      0.39959579	      0.49938638	      0.13216760	      0.41303907
      0.72603617	      0.39955316	      0.49936234	      0.13215109	      0.41306007
      0.72627579	      0.39952036	      0.49934386	      0.13213839	      0.41307626
      0.72659814	      0.39947618	      0.49931897	      0.13212127	      0.41309812
      0.72692048	      0.39943194	      0.49929405	      0.13210413	      0.41312007
      0.72717680	      0.39939672	      0.49927422	      0.13209048	      0.41313759
      0.72743312	      0.39936145	      0.49925437	      0.13207681	      0.41315517
      0.72773089	      0.39932043	      0.49923128	      0.13206090	      0.41317566
      0.72802866	      0.39927936	      0.49920818	      0.13204497	      0.41319622
      0.72829681	      0.39924232	      0.49918735	      0.13203061	      0.41321481
      0.72862534	      0.39919688	      0.49916180	      0.13201298	      0.41323766
      0.72895388	      0.39915138	      0.49913623	      0.13199533	      0.41326062
      0.72919199	      0.39911835	      0.49911768	      0.13198251	      0.41327731
      0.72951266	      0.39907382	      0.49909267	      0.13196523	      0.41329987
      0.72983333	      0.39902923	      0.49906763	      0.13194791	      0.41332252
      0.73009027	      0.39899346	      0.49904755	      0.13193402	      0.41334074
      0.73034721	      0.39895764	      0.49902745	      0.13192011	      0.41335901
      0.73064729	      0.39891575	      0.49900396	      0.13190384	      0.41338043
      0.73094738	      0.39887381	      0.49898044	      0.13188755	      0.41340192
      0.73121030	      0.39883702	      0.49895981	      0.13187325	      0.41342082
      0.73153796	      0.39879110	      0.49893408	      0.13185541	      0.41344446
      0.73186562	      0.39874512	      0.49890832	      0.13183753	      0.41346820
      0.73211740	      0.39870974	      0.49888851	      0.13182378	      0.41348650
      0.73242333	      0.39866670	      0.49886441	      0.13180704	      0.41350882
      0.73272927	      0.39862360	      0.49884029	      0.13179028	      0.41353122
      0.73303731	      0.39858014	      0.49881597	      0.13177337	      0.41355386
      0.73334536	      0.39853663	      0.49879163	      0.13175644	      0.41357659
      0.73362538	      0.39849702	      0.49876949	      0.13174102	      0.41359733
      0.73390540	      0.39845736	      0.49874732	      0.13172558	      0.41361813
      0.73421973	      0.39841278	      0.49872241	      0.13170823	      0.41364157
      0.73453406	      0.39836814	      0.49869748	      0.13169084	      0.41366510
      0.73473113	      0.39834012	      0.49868183	      0.13167993	      0.41367990
      0.73503099	      0.39829743	      0.49865800	      0.13166331	      0.41370248
      0.73533086	      0.39825469	      0.49863415	      0.13164665	      0.41372515
      0.73556658	      0.39822106	      0.49861539	      0.13163354	      0.41374303
      0.73588854	      0.39817506	      0.49858973	      0.13161562	      0.41376753
      0.73621049	      0.39812899	      0.49856405	      0.13159766	      0.41379212
      0.73646603	      0.39809238	      0.49854364	      0.13158338	      0.41381171
      0.73672157	      0.39805573	      0.49852322	      0.13156909	      0.41383136
      0.73702029	      0.39801283	      0.49849933	      0.13155235	      0.41385441
      0.73731901	      0.39796988	      0.49847541	      0.13153560	      0.41387754
      0.73759283	      0.39793045	      0.49845346	      0.13152021	      0.41389881
      0.73786664	      0.39789098	      0.49843150	      0.13150481	      0.41392015
      0.73818133	      0.39784556	      0.49840623	      0.13148708	      0.41394477
      0.73849602	      0.39780007	      0.49838094	      0.13146931	      0.41396948
      0.73870206	      0.39777026	      0.49836436	      0.13145767	      0.41398571
      0.73903476	      0.39772205	      0.49833757	      0.13143884	      0.41401200
      0.73936746	      0.39767378	      0.49831075	      0.13141998	      0.41403839
      0.73959776	      0.39764032	      0.49829217	      0.13140691	      0.41405672
      0.73982806	      0.39760683	      0.49827358	      0.13139382	      0.41407510
      0.74012453	      0.39756367	      0.49824962	      0.13137694	      0.41409884
      0.74042101	      0.39752044	      0.49822563	      0.13136005	      0.41412266
      0.74069118	      0.39748101	      0.49820376	      0.13134462	      0.41414444
      0.74101552	      0.39743360	      0.49817747	      0.13132608	      0.41417068
      0.74133987	      0.39738613	      0.49815115	      0.13130751	      0.41419701
      0.74159949	      0.39734808	      0.49813007	      0.13129262	      0.41421817
      0.74192682	      0.39730004	      0.49810346	      0.13127382	      0.41424493
      0.74225414	      0.39725194	      0.49807682	      0.13125498	      0.41427180
      0.74250723	      0.39721469	      0.49805621	      0.13124040	      0.41429265
      0.74276031	      0.39717741	      0.49803558	      0.13122580	      0.41431355
      0.74306514	      0.39713245	      0.49801071	      0.13120819	      0.41433881
      0.74336997	      0.39708743	      0.49798581	      0.13119055	      0.41436417
      0.74362702	      0.39704942	      0.49796479	      0.13117565	      0.41438562
      0.74395088	      0.39700146	      0.49793829	      0.13115685	      0.41441273
      0.74427475	      0.39695344	      0.49791176	      0.13113803	      0.41443995
      0.74452439	      0.39691638	      0.49789129	      0.13112349	      0.41446100
      0.74482963	      0.39687100	      0.49786624	      0.13110570	      0.41448682
      0.74513487	      0.39682557	      0.49784117	      0.13108787	      0.41451273
      0.74543358	      0.39678105	      0.49781661	      0.13107040	      0.41453817
      0.74573228	      0.39673647	      0.49779202	      0.13105290	      0.41456371
      0.74603473	      0.39669127	      0.49776710	      0.13103516	      0.41458965
      0.74633718	      0.39664601	      0.49774216	      0.13101739	      0.41461568
      0.74663244	      0.39660178	      0.49771779	      0.13100001	      0.41464118
      0.74692769	      0.39655748	      0.49769339	      0.13098261	      0.41466677
      0.74723275	      0.39651165	      0.49766816	      0.13096461	      0.41469330
      0.74753780	      0.39646576	      0.49764291	      0.13094657	      0.41471992
      0.74782807	      0.39642204	      0.49761885	      0.13092939	      0.41474534
      0.74811833	      0.39637827	      0.49759478	      0.13091217	      0.41477084
      0.74842797	      0.39633151	      0.49756907	      0.13089378	      0.41479813
      0.74873762	      0.39628468	      0.49754334	      0.13087536	      0.41482552
      0.74901715	      0.39624236	      0.49752008	      0.13085871	      0.41485033
      0.74929667	      0.39619998	      0.49749681	      0.13084203	      0.41487522
      0.74961084	      0.39615229	      0.49747063	      0.13082326	      0.41490329
      0.74992500	      0.39610453	      0.49744442	      0.13080446	      0.41493146
      0.75018390	      0.39606513	      0.49742280	      0.13078894	      0.41495474
      0.75050662	      0.39601595	      0.49739583	      0.13076957	      0.41498387
      0.75082934	      0.39596670	      0.49736883	      0.13075017	      0.41501309
      0.75106827	      0.39593019	      0.49734882	      0.13073578	      0.41503480
      0.75138068	      0.39588240	      0.49732264	      0.13071694	      0.41506328
      0.75169310	      0.39583454	      0.49729642	      0.13069807	      0.41509185
      0.75188876	      0.39580453	      0.49728000	      0.13068624	      0.41510979
      0.75218353	      0.39575928	      0.49725523	      0.13066839	      0.41513690
      0.75247829	      0.39571397	      0.49723043	      0.13065051	      0.41516410
      0.75274706	      0.39567260	      0.49720781	      0.13063419	      0.41518898
      0.75301582	      0.39563119	      0.49718516	      0.13061785	      0.41521393
      0.75332827	      0.39558298	      0.49715881	      0.13059882	      0.41524303
      0.75364072	      0.39553470	      0.49713243	      0.13057975	      0.41527223
      0.75390027	      0.39549455	      0.49711050	      0.13056390	      0.41529657
      0.75422142	      0.39544481	      0.49708334	      0.13054425	      0.41532678
      0.75454257	      0.39539500	      0.49705615	      0.13052456	      0.41535709
      0.75474205	      0.39536402	      0.49703925	      0.13051232	      0.41537598
      0.75503719	      0.39531814	      0.49701423	      0.13049418	      0.41540399
      0.75533234	      0.39527220	      0.49698917	      0.13047602	      0.41543210
      0.75560338	      0.39522996	      0.49696615	      0.13045931	      0.41545800
      0.75587443	      0.39518767	      0.49694310	      0.13044258	      0.41548397
      0.75618644	      0.39513892	      0.49691655	      0.13042330	      0.41551396
      0.75649845	      0.39509011	      0.49688997	      0.13040398	      0.41554405
      0.75676581	      0.39504823	      0.49686717	      0.13038740	      0.41556992
      0.75703318	      0.39500630	      0.49684436	      0.13037080	      0.41559587
      0.75738035	      0.39495178	      0.49681470	      0.13034921	      0.41562967
      0.75772752	      0.39489718	      0.49678501	      0.13032758	      0.41566360
      0.75795276	      0.39486172	      0.49676574	      0.13031353	      0.41568569
      0.75817801	      0.39482621	      0.49674644	      0.13029945	      0.41570782
      0.75847338	      0.39477960	      0.49672112	      0.13028098	      0.41573694
      0.75876876	      0.39473293	      0.49669578	      0.13026247	      0.41576614
      0.75905191	      0.39468813	      0.49667146	      0.13024471	      0.41579423
      0.75933507	      0.39464328	      0.49664712	      0.13022692	      0.41582240
      0.75964569	      0.39459401	      0.49662040	      0.13020737	      0.41585340
      0.75995632	      0.39454468	      0.49659365	      0.13018779	      0.41588451
      0.76023928	      0.39449968	      0.49656925	      0.13016992	      0.41591294
      0.76052224	      0.39445463	      0.49654484	      0.13015203	      0.41594145
      0.76083519	      0.39440473	      0.49651781	      0.13013222	      0.41597309
      0.76114814	      0.39435477	      0.49649076	      0.13011237	      0.41600483
      0.76142772	      0.39431008	      0.49646657	      0.13009461	      0.41603328
      0.76170730	      0.39426533	      0.49644236	      0.13007682	      0.41606182
      0.76202040	      0.39421515	      0.49641522	      0.13005687	      0.41609388
      0.76233350	      0.39416491	      0.49638805	      0.13003689	      0.41612604
      0.76261157	      0.39412023	      0.49636391	      0.13001912	      0.41615470
      0.76288963	      0.39407549	      0.49633974	      0.13000132	      0.41618344
      0.76320243	      0.39402510	      0.49631252	      0.12998127	      0.41621587
      0.76351523	      0.39397465	      0.49628528	      0.12996118	      0.41624841
      0.76379399	      0.39392963	      0.49626098	      0.12994326	      0.41627750
      0.76407274	      0.39388455	      0.49623666	      0.12992531	      0.41630667
      0.76438535	      0.39383393	      0.49620936	      0.12990514	      0.41633950
      0.76469796	      0.39378324	      0.49618204	      0.12988494	      0.41637243
      0.76497865	      0.39373767	      0.49615748	      0.12986678	      0.41640209
      0.76525933	      0.39369205	      0.49613290	      0.12984859	      0.41643183
      0.76557187	      0.39364118	      0.49610551	      0.12982831	      0.41646506
      0.76588440	      0.39359024	      0.49607809	      0.12980799	      0.41649840
      0.76616752	      0.39354404	      0.49605323	      0.12978955	      0.41652869
      0.76645063	      0.39349778	      0.49602834	      0.12977109	      0.41655907
      0.76676311	      0.39344665	      0.49600085	      0.12975068	      0.41659271
      0.76707559	      0.39339546	      0.49597333	      0.12973024	      0.41662646
      0.76736127	      0.39334859	      0.49594815	      0.12971152	      0.41665741
      0.76764696	      0.39330167	      0.49592295	      0.12969278	      0.41668845
      0.76795935	      0.39325029	      0.49589536	      0.12967225	      0.41672250
      0.76827173	      0.39319884	      0.49586775	      0.12965168	      0.41675667
      0.76856000	      0.39315130	      0.49584225	      0.12963268	      0.41678829
      0.76884828	      0.39310370	      0.49581672	      0.12961364	      0.41682001
      0.76916051	      0.39305208	      0.49578905	      0.12959299	      0.41685447
      0.76947274	      0.39300039	      0.49576134	      0.12957231	      0.41688904
      0.76976356	      0.39295218	      0.49573552	      0.12955301	      0.41692135
      0.77005437	      0.39290391	      0.49570967	      0.12953369	      0.41695374
      0.77036638	      0.39285205	      0.49568191	      0.12951292	      0.41698861
      0.77067840	      0.39280012	      0.49565412	      0.12949212	      0.41702360
      0.77097167	      0.39275124	      0.49562798	      0.12947253	      0.41705658
      0.77126495	      0.39270230	      0.49560181	      0.12945292	      0.41708966
      0.77157668	      0.39265021	      0.49557397	      0.12943204	      0.41712494
      0.77188841	      0.39259806	      0.49554611	      0.12941112	      0.41716032
      0.77218404	      0.39254852	      0.49551966	      0.12939126	      0.41719399
      0.77247967	      0.39249893	      0.49549318	      0.12937136	      0.41722775
      0.77279106	      0.39244662	      0.49546527	      0.12935036	      0.41726343
      0.77310245	      0.39239424	      0.49543732	      0.12932934	      0.41729922
      0.77340030	      0.39234407	      0.49541057	      0.12930919	      0.41733356
      0.77369815	      0.39229384	      0.49538380	      0.12928901	      0.41736800
      0.77400915	      0.39224132	      0.49535581	      0.12926791	      0.41740408
      0.77432015	      0.39218872	      0.49532780	      0.12924677	      0.41744027
      0.77462005	      0.39213794	      0.49530076	      0.12922636	      0.41747527
      0.77491995	      0.39208708	      0.49527370	      0.12920591	      0.41751039
      0.77523055	      0.39203435	      0.49524564	      0.12918470	      0.41754686
      0.77554114	      0.39198154	      0.49521756	      0.12916345	      0.41758346
      0.77584290	      0.39193016	      0.49519025	      0.12914277	      0.41761912
      0.77614466	      0.39187872	      0.49516292	      0.12912207	      0.41765489
      0.77645485	      0.39182577	      0.49513479	      0.12910074	      0.41769177
      0.77676504	      0.39177274	      0.49510664	      0.12907938	      0.41772877
      0.77706843	      0.39172081	      0.49507907	      0.12905846	      0.41776507
      0.77737183	      0.39166881	      0.49505149	      0.12903750	      0.41780148
      0.77768165	      0.39161563	      0.49502329	      0.12901606	      0.41783877
      0.77799148	      0.39156238	      0.49499506	      0.12899459	      0.41787619
      0.77829628	      0.39150993	      0.49496726	      0.12897343	      0.41791310
      0.77860109	      0.39145740	      0.49493944	      0.12895223	      0.41795014
      0.77890589	      0.39140480	      0.49491159	      0.12893101	      0.41798728
      0.77921070	      0.39135213	      0.49488371	      0.12890974	      0.41802454
      0.77951550	      0.39129939	      0.49485581	      0.12888844	      0.41806191
      0.77982031	      0.39124658	      0.49482788	      0.12886711	      0.41809939
      0.78012511	      0.39119370	      0.49479992	      0.12884574	      0.41813699
      0.78042992	      0.39114074	      0.49477194	      0.12882434	      0.41817470
      0.78073472	      0.39108772	      0.49474393	      0.12880290	      0.41821252
      0.78103953	      0.39103462	      0.49471590	      0.12878142	      0.41825046
      0.78134433	      0.39098145	      0.49468783	      0.12875991	      0.41828851
      0.78164914	      0.39092821	      0.49465975	      0.12873837	      0.41832668
      0.78195394	      0.39087490	      0.49463163	      0.12871679	      0.41836497
      0.78225875	      0.39082152	      0.49460349	      0.12869517	      0.41840336
      0.78256355	      0.39076806	      0.49457532	      0.12867352	      0.41844188
      0.78286836	      0.39071453	      0.49454712	      0.12865183	      0.41848051
      0.78317316	      0.39066093	      0.49451890	      0.12863011	      0.41851925
      0.78347797	      0.39060725	      0.49449065	      0.12860835	      0.41855811
      0.78378277	      0.39055351	      0.49446237	      0.12858656	      0.41859709
      0.78408758	      0.39049969	      0.49443406	      0.12856473	      0.41863618
      0.78439238	      0.39044579	      0.49440573	      0.12854286	      0.41867539
      0.78469719	      0.39039183	      0.49437737	      0.12852096	      0.41871472
      0.78500199	      0.39033779	      0.49434899	      0.12849902	      0.41875416
      0.78530680	      0.39028368	      0.49432057	      0.12847704	      0.41879372
      0.78561160	      0.39022949	      0.49429213	      0.12845503	      0.41883340
      0.78591641	      0.39017523	      0.49426367	      0.12843298	      0.41887319
      0.78622121	      0.39012089	      0.49423517	      0.12841089	      0.41891311
      0.78652602	      0.39006649	      0.49420665	      0.12838877	      0.41895314
      0.78683082	      0.39001200	      0.49417810	      0.12836661	      0.41899329
      0.78713563	      0.38995745	      0.49414952	      0.12834441	      0.41903356
      0.78744043	      0.38990281	      0.49412092	      0.12832218	      0.41907394
      0.78774524	      0.38984811	      0.49409228	      0.12829991	      0.41911445
      0.78805004	      0.38979333	      0.49406362	      0.12827760	      0.41915508
      0.78835485	      0.38973847	      0.49403494	      0.12825526	      0.41919582
      0.78865965	      0.38968354	      0.49400622	      0.12823287	      0.41923669
      0.78896446	      0.38962854	      0.49397748	      0.12821045	      0.41927767
      0.78926926	      0.38957345	      0.49394871	      0.12818799	      0.41931878
      0.78957407	      0.38951830	      0.49391991	      0.12816550	      0.41936000
      0.78987887	      0.38946306	      0.49389108	      0.12814296	      0.41940135
      0.79018368	      0.38940776	      0.49386223	      0.12812039	      0.41944281
      0.79048848	      0.38935237	      0.49383335	      0.12809778	      0.41948440
      0.79079329	      0.38929691	      0.49380444	      0.12807514	      0.41952611
      0.79109809	      0.38924137	      0.49377550	      0.12805245	      0.41956794
      0.79140290	      0.38918576	      0.49374654	      0.12802973	      0.41960989
      0.79170770	      0.38913007	      0.49371754	      0.12800696	      0.41965197
      0.79201251	      0.38907431	      0.49368852	      0.12798416	      0.41969416
      0.79231731	      0.38901846	      0.49365947	      0.12796132	      0.41973648
      0.79262212	      0.38896254	      0.49363039	      0.12793844	      0.41977892
      0.79292692	      0.38890654	      0.49360128	      0.12791553	      0.41982149
      0.79323173	      0.38885047	      0.49357215	      0.12789257	      0.41986418
      0.79353653	      0.38879431	      0.49354299	      0.12786957	      0.41990699
      0.79384134	      0.38873808	      0.49351379	      0.12784654	      0.41994992
      0.79414614	      0.38868178	      0.49348457	      0.12782347	      0.41999298
      0.79445095	      0.38862539	      0.49345533	      0.12780035	      0.42003616
      0.79475575	      0.38856892	      0.49342605	      0.12777720	      0.42007947
      0.79506056	      0.38851238	      0.49339674	      0.12775401	      0.42012290
      0.79536536	      0.38845576	      0.49336741	      0.12773078	      0.42016645
      0.79567017	      0.38839906	      0.49333804	      0.12770751	      0.42021013
      0.79597497	      0.38834228	      0.49330865	      0.12768420	      0.42025394
      0.79627978	      0.38828542	      0.49327923	      0.12766084	      0.42029787
      0.79658458	      0.38822848	      0.49324978	      0.12763745	      0.42034192
      0.79688939	      0.38817146	      0.49322030	      0.12761402	      0.42038611
      0.79719419	      0.38811437	      0.49319080	      0.12759055	      0.42043042
      0.79749900	      0.38805719	      0.49316126	      0.12756704	      0.42047485
      0.79780380	      0.38799993	      0.49313169	      0.12754349	      0.42051941
      0.79810861	      0.38794260	      0.49310210	      0.12751989	      0.42056410
      0.79841341	      0.38788518	      0.49307247	      0.12749626	      0.42060892
      0.79871822	      0.38782768	      0.49304282	      0.12747258	      0.42065386
      0.79902302	      0.38777010	      0.49301314	      0.12744887	      0.42069893
      0.79932783	      0.38771244	      0.49298343	      0.12742511	      0.42074413
      0.79963263	      0.38765470	      0.49295369	      0.12740131	      0.42078945
      0.79993744	      0.38759688	      0.49292391	      0.12737747	      0.42083491
      0.80024224	      0.38753898	      0.49289411	      0.12735359	      0.42088049
      0.80054705	      0.38748100	      0.49286428	      0.12732967	      0.42092620
      0.80085185	      0.38742293	      0.49283442	      0.12730571	      0.42097204
      0.80115666	      0.38736478	      0.49280454	      0.12728170	      0.42101801
      0.80146146	      0.38730655	      0.49277462	      0.12725765	      0.42106411
      0.80176627	      0.38724824	      0.49274467	      0.12723356	      0.42111034
      0.80207107	      0.38718984	      0.49271469	      0.12720943	      0.42115670
      0.80237588	      0.38713136	      0.49268468	      0.12718526	      0.42120319
      0.80268068	      0.38707280	      0.49265464	      0.12716104	      0.42124981
      0.80298549	      0.38701416	      0.49262457	      0.12713678	      0.42129656
      0.80329029	      0.38695543	      0.49259447	      0.12711248	      0.42134344
      0.80359510	      0.38689662	      0.49256434	      0.12708814	      0.42139045
      0.80389990	      0.38683772	      0.49253419	      0.12706375	      0.42143759
      0.80420471	      0.38677875	      0.49250400	      0.12703932	      0.42148487
      0.80450951	      0.38671968	      0.49247378	      0.12701485	      0.42153227
      0.80481432	      0.38666054	      0.49244353	      0.12699033	      0.42157981
      0.80511912	      0.38660130	      0.49241324	      0.12696577	      0.42162749
      0.80542393	      0.38654199	      0.49238293	      0.12694117	      0.42167529
      0.80572873	      0.38648259	      0.49235259	      0.12691652	      0.42172323
      0.80603354	      0.38642310	      0.49232222	      0.12689183	      0.42177130
      0.80633834	      0.38636353	      0.49229181	      0.12686710	      0.42181950
      0.80664315	      0.38630387	      0.49226138	      0.12684232	      0.42186784
      0.80694795	      0.38624413	      0.49223091	      0.12681750	      0.42191631
      0.80725276	      0.38618430	      0.49220042	      0.12679263	      0.42196491
      0.80755756	      0.38612438	      0.49216989	      0.12676772	      0.42201365
      0.80786237	      0.38606438	      0.49213933	      0.12674276	      0.42206253
      0.80816717	      0.38600429	      0.49210874	      0.12671776	      0.42211154
      0.80847198	      0.38594412	      0.49207812	      0.12669272	      0.42216068
      0.80877678	      0.38588386	      0.49204747	      0.12666763	      0.42220996
      0.80908159	      0.38582351	      0.49201678	      0.12664249	      0.42225938
      0.80938639	      0.38576307	      0.49198607	      0.12661731	      0.42230893
      0.80969120	      0.38570254	      0.49195532	      0.12659209	      0.42235862
      0.80999600	      0.38564193	      0.49192454	      0.12656682	      0.42240844
      0.81030081	      0.38558123	      0.49189373	      0.12654150	      0.42245840
      0.81060561	      0.38552044	      0.49186289	      0.12651614	      0.42250850
      0.81091042	      0.38545956	      0.49183202	      0.12649073	      0.42255873
      0.81121522	      0.38539860	      0.49180111	      0.12646528	      0.42260911
      0.81152003	      0.38533754	      0.49177018	      0.12643978	      0.42265962
      0.81182483	      0.38527640	      0.49173921	      0.12641423	      0.42271027
      0.81212964	      0.38521516	      0.49170821	      0.12638864	      0.42276105
      0.81243444	      0.38515384	      0.49167717	      0.12636300	      0.42281198
      0.81273925	      0.38509243	      0.49164611	      0.12633732	      0.42286304
      0.81315297	      0.38500892	      0.49160389	      0.12630238	      0.42293257
      0.81351202	      0.38493632	      0.49156720	      0.12627199	      0.42299312
      0.81387107	      0.38486359	      0.49153047	      0.12624153	      0.42305387
      0.81417463	      0.38480201	      0.49149938	      0.12621573	      0.42310537
      0.81447818	      0.38474033	      0.49146826	      0.12618988	      0.42315701
      0.81478173	      0.38467857	      0.49143711	      0.12616398	      0.42320879
      0.81506268	      0.38462133	      0.49140825	      0.12613998	      0.42325684
      0.81534362	      0.38456401	      0.49137936	      0.12611593	      0.42330501
      0.81565243	      0.38450091	      0.49134758	      0.12608945	      0.42335809
      0.81596124	      0.38443773	      0.49131577	      0.12606292	      0.42341131
      0.81627005	      0.38437445	      0.49128392	      0.12603634	      0.42346467
      0.81657885	      0.38431108	      0.49125204	      0.12600971	      0.42351818
      0.81688766	      0.38424761	      0.49122013	      0.12598303	      0.42357183
      0.81719647	      0.38418405	      0.49118818	      0.12595630	      0.42362563
      0.81750528	      0.38412040	      0.49115621	      0.12592952	      0.42367957
      0.81781409	      0.38405665	      0.49112420	      0.12590270	      0.42373365
      0.81812290	      0.38399281	      0.49109215	      0.12587582	      0.42378788
      0.81843170	      0.38392887	      0.49106008	      0.12584889	      0.42384226
      0.81874051	      0.38386484	      0.49102797	      0.12582191	      0.42389678
      0.81904932	      0.38380071	      0.49099582	      0.12579489	      0.42395144
      0.81935813	      0.38373649	      0.49096365	      0.12576781	      0.42400625
      0.81966694	      0.38367217	      0.49093144	      0.12574068	      0.42406121
      0.81997575	      0.38360776	      0.49089919	      0.12571350	      0.42411631
      0.82028455	      0.38354325	      0.49086692	      0.12568627	      0.42417156
      0.82059336	      0.38347865	      0.49083460	      0.12565899	      0.42422696
      0.82090217	      0.38341395	      0.49080226	      0.12563166	      0.42428250
      0.82121098	      0.38334915	      0.49076988	      0.12560427	      0.42433819
      0.82151979	      0.38328425	      0.49073747	      0.12557684	      0.42439403
      0.82182859	      0.38321926	      0.49070502	      0.12554935	      0.42445002
      0.82213740	      0.38315417	      0.49067254	      0.12552181	      0.42450615
      0.82244621	      0.38308899	      0.49064003	      0.12549422	      0.42456244
      0.82275502	      0.38302370	      0.49060748	      0.12546658	      0.42461887
      0.82306383	      0.38295832	      0.49057489	      0.12543889	      0.42467545
      0.82337264	      0.38289284	      0.49054227	      0.12541114	      0.42473218
      0.82368144	      0.38282726	      0.49050962	      0.12538334	      0.42478905
      0.82399025	      0.38276158	      0.49047693	      0.12535549	      0.42484608
      0.82429906	      0.38269580	      0.49044421	      0.12532759	      0.42490326
      0.82460787	      0.38262992	      0.49041145	      0.12529963	      0.42496059
      0.82491668	      0.38256394	      0.49037865	      0.12527162	      0.42501807
      0.82522549	      0.38249786	      0.49034582	      0.12524355	      0.42507570
      0.82553429	      0.38243169	      0.49031296	      0.12521544	      0.42513348
      0.82584310	      0.38236541	      0.49028006	      0.12518727	      0.42519141
      0.82615191	      0.38229903	      0.49024712	      0.12515904	      0.42524949
      0.82646072	      0.38223255	      0.49021415	      0.12513076	      0.42530773
      0.82676953	      0.38216596	      0.49018115	      0.12510243	      0.42536612
      0.82707834	      0.38209928	      0.49014810	      0.12507404	      0.42542466
      0.82738714	      0.38203249	      0.49011502	      0.12504560	      0.42548335
      0.82769595	      0.38196560	      0.49008191	      0.12501711	      0.42554219
      0.82800476	      0.38189861	      0.49004876	      0.12498855	      0.42560119
      0.82831357	      0.38183152	      0.49001557	      0.12495995	      0.42566034
      0.82862238	      0.38176432	      0.48998235	      0.12493129	      0.42571965
      0.82893118	      0.38169702	      0.48994909	      0.12490257	      0.42577911
      0.82923999	      0.38162962	      0.48991579	      0.12487380	      0.42583872
      0.82954880	      0.38156211	      0.48988246	      0.12484497	      0.42589849
      0.82985761	      0.38149449	      0.48984909	      0.12481609	      0.42595841
      0.83016642	      0.38142677	      0.48981568	      0.12478715	      0.42601849
      0.83047523	      0.38135895	      0.48978224	      0.12475815	      0.42607872
      0.83078403	      0.38129102	      0.48974876	      0.12472910	      0.42613911
      0.83109284	      0.38122299	      0.48971524	      0.12469999	      0.42619965
      0.83140165	      0.38115485	      0.48968168	      0.12467082	      0.42626035
      0.83171046	      0.38108660	      0.48964809	      0.12464160	      0.42632121
      0.83201927	      0.38101825	      0.48961446	      0.12461231	      0.42638222
      0.83232808	      0.38094979	      0.48958079	      0.12458298	      0.42644339
      0.83263688	      0.38088122	      0.48954708	      0.12455358	      0.42650472
      0.83294569	      0.38081254	      0.48951334	      0.12452413	      0.42656621
      0.83325450	      0.38074376	      0.48947956	      0.12449461	      0.42662785
      0.83356331	      0.38067487	      0.48944574	      0.12446504	      0.42668965
      0.83387212	      0.38060587	      0.48941188	      0.12443541	      0.42675161
      0.83418092	      0.38053676	      0.48937798	      0.12440573	      0.42681372
      0.83448973	      0.38046754	      0.48934405	      0.12437598	      0.42687600
      0.83479854	      0.38039822	      0.48931007	      0.12434618	      0.42693844
      0.83510735	      0.38032878	      0.48927606	      0.12431631	      0.42700103
      0.83541616	      0.38025923	      0.48924201	      0.12428639	      0.42706378
      0.83572497	      0.38018958	      0.48920792	      0.12425640	      0.42712670
      0.83603377	      0.38011981	      0.48917379	      0.12422636	      0.42718977
      0.83634258	      0.38004993	      0.48913962	      0.12419625	      0.42725301
      0.83665139	      0.37997994	      0.48910541	      0.12416609	      0.42731640
      0.83696020	      0.37990984	      0.48907117	      0.12413587	      0.42737996
      0.83726901	      0.37983962	      0.48903688	      0.12410558	      0.42744367
      0.83757782	      0.37976929	      0.48900255	      0.12407523	      0.42750755
      0.83788662	      0.37969885	      0.48896819	      0.12404483	      0.42757159
      0.83819543	      0.37962830	      0.48893378	      0.12401436	      0.42763579
      0.83850424	      0.37955763	      0.48889934	      0.12398383	      0.42770016
      0.83881305	      0.37948685	      0.48886485	      0.12395324	      0.42776469
      0.83912186	      0.37941596	      0.48883032	      0.12392258	      0.42782938
      0.83943067	      0.37934495	      0.48879576	      0.12389187	      0.42789423
      0.83973947	      0.37927382	      0.48876115	      0.12386109	      0.42795925
      0.84004828	      0.37920258	      0.48872650	      0.12383024	      0.42802443
      0.84035709	      0.37913123	      0.48869181	      0.12379934	      0.42808977
      0.84066590	      0.37905976	      0.48865708	      0.12376837	      0.42815528
      0.84097471	      0.37898817	      0.48862231	      0.12373734	      0.42822095
      0.84128351	      0.37891646	      0.48858750	      0.12370625	      0.42828679
      0.84159232	      0.37884464	      0.48855265	      0.12367509	      0.42835279
      0.84190113	      0.37877270	      0.48851775	      0.12364387	      0.42841896
      0.84220994	      0.37870065	      0.48848282	      0.12361258	      0.42848529
      0.84251875	      0.37862847	      0.48844784	      0.12358123	      0.42855179
      0.84282756	      0.37855618	      0.48841282	      0.12354981	      0.42861846
      0.84313636	      0.37848376	      0.48837776	      0.12351833	      0.42868529
      0.84344517	      0.37841123	      0.48834265	      0.12348679	      0.42875229
      0.84375398	      0.37833858	      0.48830750	      0.12345517	      0.42881945
      0.84406279	      0.37826581	      0.48827232	      0.12342350	      0.42888679
      0.84437160	      0.37819291	      0.48823708	      0.12339175	      0.42895429
      0.84468041	      0.37811990	      0.48820181	      0.12335995	      0.42902195
      0.84498921	      0.37804677	      0.48816649	      0.12332807	      0.42908979
      0.84529802	      0.37797351	      0.48813113	      0.12329613	      0.42915779
      0.84560683	      0.37790013	      0.48809573	      0.12326412	      0.42922597
      0.84591564	      0.37782663	      0.48806028	      0.12323204	      0.42929431
      0.84622445	      0.37775301	      0.48802479	      0.12319990	      0.42936282
      0.84653325	      0.37767926	      0.48798926	      0.12316769	      0.42943150
      0.84684206	      0.37760539	      0.48795368	      0.12313541	      0.42950035
      0.84715087	      0.37753139	      0.48791806	      0.12310306	      0.42956937
      0.84745968	      0.37745727	      0.48788240	      0.12307065	      0.42963856
      0.84776849	      0.37738303	      0.48784669	      0.12303816	      0.42970792
      0.84807730	      0.37730866	      0.48781093	      0.12300561	      0.42977745
      0.84838610	      0.37723416	      0.48777514	      0.12297299	      0.42984715
      0.84869491	      0.37715954	      0.48773929	      0.12294030	      0.42991703
      0.84900372	      0.37708479	      0.48770340	      0.12290753	      0.42998707
      0.84931253	      0.37700992	      0.48766747	      0.12287470	      0.43005729
      0.84962134	      0.37693492	      0.48763149	      0.12284180	      0.43012768
      0.84993015	      0.37685979	      0.48759547	      0.12280883	      0.43019824
      0.85023895	      0.37678453	      0.48755940	      0.12277579	      0.43026898
      0.85054776	      0.37670914	      0.48752329	      0.12274267	      0.43033989
      0.85085657	      0.37663362	      0.48748713	      0.12270949	      0.43041097
      0.85116538	      0.37655798	      0.48745092	      0.12267623	      0.43048222
      0.85147419	      0.37648220	      0.48741467	      0.12264290	      0.43055365
      0.85178299	      0.37640629	      0.48737837	      0.12260950	      0.43062525
      0.85209180	      0.37633025	      0.48734203	      0.12257603	      0.43069703
      0.85240061	      0.37625409	      0.48730564	      0.12254248	      0.43076898
      0.85270942	      0.37617778	      0.48726920	      0.12250886	      0.43084111
      0.85301823	      0.37610135	      0.48723271	      0.12247517	      0.43091341
      0.85332704	      0.37602478	      0.48719618	      0.12244141	      0.43098589
      0.85363584	      0.37594808	      0.48715960	      0.12240757	      0.43105854
      0.85394465	      0.37587125	      0.48712297	      0.12237366	      0.43113137
      0.85425346	      0.37579428	      0.48708630	      0.12233967	      0.43120438
      0.85456227	      0.37571718	      0.48704958	      0.12230560	      0.43127756
      0.85487108	      0.37563994	      0.48701280	      0.12227147	      0.43135092
      0.85517989	      0.37556257	      0.48697599	      0.12223725	      0.43142446
      0.85548869	      0.37548506	      0.48693912	      0.12220297	      0.43149818
      0.85579750	      0.37540741	      0.48690220	      0.12216860	      0.43157207
      0.85610631	      0.37532963	      0.48686524	      0.12213416	      0.43164614
      0.85641512	      0.37525171	      0.48682822	      0.12209964	      0.43172039
      0.85672393	      0.37517365	      0.48679116	      0.12206505	      0.43179482
      0.85703274	      0.37509545	      0.48675405	      0.12203038	      0.43186943
      0.85734154	      0.37501711	      0.48671689	      0.12199563	      0.43194421
      0.85765035	      0.37493864	      0.48667967	      0.12196080	      0.43201918
      0.85795916	      0.37486002	      0.48664241	      0.12192590	      0.43209433
      0.85826797	      0.37478126	      0.48660510	      0.12189092	      0.43216965
      0.85857678	      0.37470236	      0.48656774	      0.12185586	      0.43224516
      0.85888558	      0.37462332	      0.48653032	      0.12182072	      0.43232085
      0.85916329	      0.37455212	      0.48649664	      0.12178905	      0.43238907
      0.85944100	      0.37448080	      0.48646291	      0.12175731	      0.43245743
      0.85971871	      0.37440937	      0.48642913	      0.12172551	      0.43252595
      0.85999642	      0.37433782	      0.48639532	      0.12169365	      0.43259461
      0.86027413	      0.37426615	      0.48636147	      0.12166172	      0.43266342
      0.86055184	      0.37419437	      0.48632757	      0.12162973	      0.43273237
      0.86082954	      0.37412247	      0.48629363	      0.12159767	      0.43280147
      0.86110725	      0.37405045	      0.48625965	      0.12156554	      0.43287073
      0.86138496	      0.37397831	      0.48622563	      0.12153335	      0.43294013
      0.86166267	      0.37390606	      0.48619156	      0.12150109	      0.43300967
      0.86194038	      0.37383368	      0.48615746	      0.12146877	      0.43307937
      0.86221809	      0.37376119	      0.48612331	      0.12143638	      0.43314921
      0.86249580	      0.37368857	      0.48608911	      0.12140392	      0.43321921
      0.86277350	      0.37361584	      0.48605488	      0.12137139	      0.43328935
      0.86305121	      0.37354298	      0.48602060	      0.12133880	      0.43335964
      0.86332892	      0.37347001	      0.48598627	      0.12130613	      0.43343009
      0.86360663	      0.37339691	      0.48595191	      0.12127340	      0.43350068
      0.86388434	      0.37332369	      0.48591749	      0.12124061	      0.43357142
      0.86416205	      0.37325034	      0.48588304	      0.12120774	      0.43364232
      0.86443976	      0.37317688	      0.48584854	      0.12117480	      0.43371336
      0.86471746	      0.37310329	      0.48581400	      0.12114180	      0.43378455
      0.86499517	      0.37302958	      0.48577941	      0.12110872	      0.43385590
      0.86527288	      0.37295574	      0.48574478	      0.12107557	      0.43392739
      0.86555059	      0.37288178	      0.48571010	      0.12104236	      0.43399904
      0.86582830	      0.37280769	      0.48567538	      0.12100907	      0.43407084
      0.86610601	      0.37273348	      0.48564061	      0.12097572	      0.43414279
      0.86638372	      0.37265914	      0.48560580	      0.12094229	      0.43421490
      0.86666142	      0.37258468	      0.48557094	      0.12090879	      0.43428715
      0.86693913	      0.37251008	      0.48553604	      0.12087522	      0.43435956
      0.86721684	      0.37243536	      0.48550109	      0.12084158	      0.43443212
      0.86749455	      0.37236052	      0.48546609	      0.12080786	      0.43450484
      0.86777226	      0.37228554	      0.48543105	      0.12077408	      0.43457771
      0.86804997	      0.37221043	      0.48539596	      0.12074022	      0.43465073
      0.86832768	      0.37213520	      0.48536082	      0.12070629	      0.43472390
      0.86860538	      0.37205984	      0.48532564	      0.12067228	      0.43479723
      0.86888309	      0.37198434	      0.48529041	      0.12063820	      0.43487072
      0.86916080	      0.37190872	      0.48525513	      0.12060405	      0.43494435
      0.86943851	      0.37183296	      0.48521981	      0.12056982	      0.43501815
      0.86971622	      0.37175707	      0.48518444	      0.12053552	      0.43509209
      0.86999393	      0.37168105	      0.48514902	      0.12050114	      0.43516619
      0.87027164	      0.37160489	      0.48511355	      0.12046669	      0.43524045
      0.87054935	      0.37152861	      0.48507803	      0.12043216	      0.43531487
      0.87082705	      0.37145218	      0.48504247	      0.12039756	      0.43538943
      0.87110476	      0.37137563	      0.48500685	      0.12036288	      0.43546416
      0.87138247	      0.37129894	      0.48497119	      0.12032812	      0.43553904
      0.87166018	      0.37122211	      0.48493548	      0.12029329	      0.43561408
      0.87193789	      0.37114515	      0.48489972	      0.12025838	      0.43568927
      0.87221560	      0.37106805	      0.48486391	      0.12022340	      0.43576462
      0.87249331	      0.37099081	      0.48482805	      0.12018833	      0.43584013
      0.87277101	      0.37091344	      0.48479214	      0.12015319	      0.43591580
      0.87304872	      0.37083593	      0.48475618	      0.12011797	      0.43599162
      0.87332643	      0.37075828	      0.48472016	      0.12008267	      0.43606760
      0.87360414	      0.37068049	      0.48468410	      0.12004729	      0.43614374
      0.87388185	      0.37060256	      0.48464799	      0.12001183	      0.43622004
      0.87415956	      0.37052449	      0.48461183	      0.11997630	      0.43629650
      0.87443727	      0.37044628	      0.48457561	      0.11994068	      0.43637311
      0.87471497	      0.37036793	      0.48453934	      0.11990498	      0.43644989
      0.87499268	      0.37028943	      0.48450303	      0.11986920	      0.43652682
      0.87527039	      0.37021079	      0.48446666	      0.11983334	      0.43660391
      0.87554810	      0.37013201	      0.48443023	      0.11979740	      0.43668117
      0.87582581	      0.37005309	      0.48439376	      0.11976138	      0.43675858
      0.87610352	      0.36997402	      0.48435723	      0.11972527	      0.43683615
      0.87638123	      0.36989481	      0.48432065	      0.11968908	      0.43691389
      0.87665893	      0.36981545	      0.48428401	      0.11965281	      0.43699178
      0.87693664	      0.36973594	      0.48424732	      0.11961646	      0.43706984
      0.87721435	      0.36965629	      0.48421058	      0.11958002	      0.43714806
      0.87749206	      0.36957649	      0.48417379	      0.11954350	      0.43722644
      0.87776977	      0.36949654	      0.48413694	      0.11950689	      0.43730498
      0.87804748	      0.36941644	      0.48410003	      0.11947020	      0.43738368
      0.87832519	      0.36933619	      0.48406307	      0.11943342	      0.43746254
      0.87860289	      0.36925580	      0.48402606	      0.11939656	      0.43754157
      0.87888060	      0.36917525	      0.48398899	      0.11935961	      0.43762076
      0.87915831	      0.36909455	      0.48395186	      0.11932257	      0.43770011
      0.87943602	      0.36901370	      0.48391468	      0.11928545	      0.43777963
      0.87971373	      0.36893269	      0.48387744	      0.11924824	      0.43785931
      0.87999144	      0.36885154	      0.48384015	      0.11921095	      0.43793915
      0.88026915	      0.36877023	      0.48380280	      0.11917356	      0.43801916
      0.88054685	      0.36868876	      0.48376539	      0.11913609	      0.43809933
      0.88082456	      0.36860714	      0.48372793	      0.11909853	      0.43817967
      0.88110227	      0.36852536	      0.48369041	      0.11906088	      0.43826017
      0.88137998	      0.36844343	      0.48365283	      0.11902314	      0.43834084
      0.88165769	      0.36836134	      0.48361519	      0.11898531	      0.43842167
      0.88190751	      0.36828736	      0.48358128	      0.11895120	      0.43849452
      0.88215733	      0.36821325	      0.48354732	      0.11891702	      0.43856751
      0.88240716	      0.36813901	      0.48351332	      0.11888276	      0.43864064
      0.88265698	      0.36806464	      0.48347927	      0.11884843	      0.43871390
      0.88290680	      0.36799014	      0.48344517	      0.11881402	      0.43878729
      0.88315662	      0.36791551	      0.48341102	      0.11877954	      0.43886082
      0.88340645	      0.36784074	      0.48337682	      0.11874499	      0.43893448
      0.88365627	      0.36776585	      0.48334258	      0.11871036	      0.43900828
      0.88390609	      0.36769083	      0.48330829	      0.11867565	      0.43908222
      0.88415592	      0.36761567	      0.48327394	      0.11864087	      0.43915629
      0.88440574	      0.36754038	      0.48323955	      0.11860601	      0.43923049
      0.88465556	      0.36746495	      0.48320511	      0.11857107	      0.43930484
      0.88490538	      0.36738939	      0.48317061	      0.11853606	      0.43937931
      0.88515521	      0.36731370	      0.48313607	      0.11850097	      0.43945393
      0.88540503	      0.36723787	      0.48310148	      0.11846580	      0.43952868
      0.88565485	      0.36716190	      0.48306683	      0.11843055	      0.43960357
      0.88590468	      0.36708580	      0.48303214	      0.11839523	      0.43967859
      0.88615450	      0.36700956	      0.48299739	      0.11835982	      0.43975376
      0.88640432	      0.36693318	      0.48296260	      0.11832434	      0.43982906
      0.88665414	      0.36685667	      0.48292775	      0.11828878	      0.43990449
      0.88690397	      0.36678001	      0.48289285	      0.11825313	      0.43998007
      0.88715379	      0.36670322	      0.48285790	      0.11821741	      0.44005578
      0.88740361	      0.36662629	      0.48282289	      0.11818161	      0.44013163
      0.88765343	      0.36654921	      0.48278783	      0.11814572	      0.44020762
      0.88790326	      0.36647199	      0.48275272	      0.11810976	      0.44028375
      0.88815308	      0.36639463	      0.48271756	      0.11807371	      0.44036002
      0.88840290	      0.36631713	      0.48268234	      0.11803758	      0.44043642
      0.88865273	      0.36623949	      0.48264707	      0.11800136	      0.44051297
      0.88890255	      0.36616170	      0.48261175	      0.11796507	      0.44058965
      0.88915237	      0.36608377	      0.48257637	      0.11792869	      0.44066648
      0.88940219	      0.36600569	      0.48254094	      0.11789223	      0.44074344
      0.88965202	      0.36592747	      0.48250545	      0.11785568	      0.44082054
      0.88990184	      0.36584910	      0.48246991	      0.11781905	      0.44089779
      0.89015166	      0.36577058	      0.48243431	      0.11778233	      0.44097517
      0.89040149	      0.36569191	      0.48239866	      0.11774553	      0.44105270
      0.89065131	      0.36561310	      0.48236295	      0.11770864	      0.44113036
      0.89090113	      0.36553414	      0.48232718	      0.11767167	      0.44120817
      0.89115095	      0.36545503	      0.48229136	      0.11763461	      0.44128611
      0.89140078	      0.36537576	      0.48225548	      0.11759746	      0.44136420
      0.89165060	      0.36529635	      0.48221954	      0.11756023	      0.44144243
      0.89190042	      0.36521678	      0.48218355	      0.11752291	      0.44152081
      0.89215025	      0.36513706	      0.48214750	      0.11748550	      0.44159932
      0.89240007	      0.36505719	      0.48211139	      0.11744800	      0.44167798
      0.89264989	      0.36497717	      0.48207523	      0.11741041	      0.44175677
      0.89289971	      0.36489699	      0.48203900	      0.11737273	      0.44183572
      0.89314954	      0.36481665	      0.48200272	      0.11733497	      0.44191480
      0.89339936	      0.36473616	      0.48196637	      0.11729711	      0.44199403
      0.89364918	      0.36465551	      0.48192997	      0.11725916	      0.44207340
      0.89389900	      0.36457470	      0.48189351	      0.11722112	      0.44215291
      0.89414883	      0.36449374	      0.48185699	      0.11718299	      0.44223257
      0.89439865	      0.36441262	      0.48182041	      0.11714477	      0.44231237
      0.89464847	      0.36433133	      0.48178376	      0.11710645	      0.44239232
      0.89489830	      0.36424989	      0.48174706	      0.11706804	      0.44247241
      0.89514812	      0.36416828	      0.48171029	      0.11702954	      0.44255264
      0.89539794	      0.36408652	      0.48167347	      0.11699095	      0.44263302
      0.89564776	      0.36400459	      0.48163658	      0.11695225	      0.44271354
      0.89589759	      0.36392249	      0.48159963	      0.11691347	      0.44279421
      0.89614741	      0.36384023	      0.48156261	      0.11687459	      0.44287503
      0.89639723	      0.36375781	      0.48152553	      0.11683561	      0.44295599
      0.89664706	      0.36367522	      0.48148839	      0.11679654	      0.44303709
      0.89689688	      0.36359246	      0.48145119	      0.11675737	      0.44311834
      0.89714670	      0.36350954	      0.48141392	      0.11671810	      0.44319974
      0.89739652	      0.36342645	      0.48137659	      0.11667873	      0.44328128
      0.89764635	      0.36334318	      0.48133919	      0.11663927	      0.44336298
      0.89789617	      0.36325975	      0.48130173	      0.11659971	      0.44344481
      0.89814599	      0.36317615	      0.48126420	      0.11656005	      0.44352680
      0.89839581	      0.36309237	      0.48122660	      0.11652028	      0.44360893
      0.89864564	      0.36300842	      0.48118894	      0.11648042	      0.44369121
      0.89889546	      0.36292430	      0.48115122	      0.11644046	      0.44377364
      0.89914528	      0.36284000	      0.48111342	      0.11640039	      0.44385621
      0.89939511	      0.36275553	      0.48107556	      0.11636022	      0.44393893
      0.89964493	      0.36267088	      0.48103763	      0.11631996	      0.44402181
      0.89989475	      0.36258605	      0.48099963	      0.11627958	      0.44410483
      0.90014457	      0.36250105	      0.48096157	      0.11623911	      0.44418799
      0.90039440	      0.36241587	      0.48092343	      0.11619853	      0.44427131
      0.90064422	      0.36233050	      0.48088523	      0.11615784	      0.44435478
      0.90089404	      0.36224496	      0.48084695	      0.11611705	      0.44443840
      0.90114387	      0.36215923	      0.48080861	      0.11607615	      0.44452216
      0.90139369	      0.36207332	      0.48077019	      0.11603515	      0.44460608
      0.90164351	      0.36198723	      0.48073171	      0.11599404	      0.44469014
      0.90189333	      0.36190095	      0.48069315	      0.11595282	      0.44477436
      0.90214316	      0.36181449	      0.48065452	      0.11591149	      0.44485873
      0.90239298	      0.36172784	      0.48061582	      0.11587006	      0.44494325
      0.90264280	      0.36164100	      0.48057704	      0.11582851	      0.44502792
      0.90289262	      0.36155398	      0.48053819	      0.11578686	      0.44511274
      0.90314245	      0.36146676	      0.48049927	      0.11574509	      0.44519771
      0.90339227	      0.36137935	      0.48046027	      0.11570322	      0.44528283
      0.90364209	      0.36129175	      0.48042120	      0.11566123	      0.44536811
      0.90389192	      0.36120396	      0.48038206	      0.11561913	      0.44545353
      0.90414174	      0.36111598	      0.48034284	      0.11557691	      0.44553911
      0.90439156	      0.36102780	      0.48030354	      0.11553459	      0.44562484
      0.90464138	      0.36093942	      0.48026417	      0.11549214	      0.44571073
      0.90489121	      0.36085085	      0.48022472	      0.11544959	      0.44579677
      0.90514103	      0.36076208	      0.48018519	      0.11540691	      0.44588296
      0.90536584	      0.36068202	      0.48014956	      0.11536841	      0.44596065
      0.90559064	      0.36060181	      0.48011386	      0.11532982	      0.44603846
      0.90581545	      0.36052143	      0.48007809	      0.11529113	      0.44611640
      0.90604026	      0.36044089	      0.48004227	      0.11525234	      0.44619447
      0.90626506	      0.36036018	      0.48000638	      0.11521346	      0.44627266
      0.90648987	      0.36027931	      0.47997042	      0.11517449	      0.44635097
      0.90671468	      0.36019827	      0.47993440	      0.11513541	      0.44642941
      0.90693948	      0.36011707	      0.47989831	      0.11509624	      0.44650798
      0.90716429	      0.36003570	      0.47986216	      0.11505697	      0.44658667
      0.90738909	      0.35995416	      0.47982594	      0.11501760	      0.44666549
      0.90761390	      0.35987244	      0.47978965	      0.11497813	      0.44674443
      0.90783871	      0.35979056	      0.47975330	      0.11493856	      0.44682350
      0.90806351	      0.35970851	      0.47971688	      0.11489889	      0.44690269
      0.90828832	      0.35962628	      0.47968039	      0.11485912	      0.44698201
      0.90851313	      0.35954389	      0.47964384	      0.11481925	      0.44706146
      0.90873793	      0.35946131	      0.47960721	      0.11477927	      0.44714104
      0.90896274	      0.35937856	      0.47957052	      0.11473919	      0.44722074
      0.90918755	      0.35929564	      0.47953375	      0.11469902	      0.44730057
      0.90941235	      0.35921254	      0.47949692	      0.11465873	      0.44738052
      0.90963716	      0.35912926	      0.47946002	      0.11461835	      0.44746060
      0.90986197	      0.35904580	      0.47942304	      0.11457785	      0.44754081
      0.91008677	      0.35896217	      0.47938600	      0.11453726	      0.44762115
      0.91031158	      0.35887835	      0.47934888	      0.11449655	      0.44770162
      0.91053639	      0.35879435	      0.47931169	      0.11445574	      0.44778221
      0.91076119	      0.35871017	      0.47927443	      0.11441483	      0.44786293
      0.91098600	      0.35862580	      0.47923709	      0.11437380	      0.44794378
      0.91121081	      0.35854125	      0.47919968	      0.11433267	      0.44802476
      0.91143561	      0.35845652	      0.47916220	      0.11429143	      0.44810587
      0.91166042	      0.35837160	      0.47912465	      0.11425008	      0.44818710
      0.91188523	      0.35828649	      0.47908702	      0.11420861	      0.44826847
      0.91211003	      0.35820119	      0.47904931	      0.11416704	      0.44834996
      0.91233484	      0.35811570	      0.47901153	      0.11412536	      0.44843158
      0.91255964	      0.35803002	      0.47897367	      0.11408356	      0.44851333
      0.91278445	      0.35794415	      0.47893574	      0.11404165	      0.44859522
      0.91300926	      0.35785808	      0.47889773	      0.11399963	      0.44867723
      0.91323406	      0.35777183	      0.47885964	      0.11395750	      0.44875937
      0.91345887	      0.35768537	      0.47882147	      0.11391525	      0.44884164
      0.91368368	      0.35759872	      0.47878322	      0.11387288	      0.44892404
      0.91390848	      0.35751188	      0.47874490	      0.11383040	      0.44900657
      0.91413329	      0.35742483	      0.47870650	      0.11378780	      0.44908923
      0.91435810	      0.35733759	      0.47866801	      0.11374509	      0.44917203
      0.91458290	      0.35725014	      0.47862945	      0.11370225	      0.44925495
      0.91480771	      0.35716250	      0.47859080	      0.11365930	      0.44933801
      0.91503252	      0.35707465	      0.47855207	      0.11361623	      0.44942119
      0.91525732	      0.35698659	      0.47851326	      0.11357304	      0.44950451
      0.91548213	      0.35689833	      0.47847437	      0.11352973	      0.44958796
      0.91570694	      0.35680987	      0.47843540	      0.11348629	      0.44967154
      0.91593174	      0.35672119	      0.47839634	      0.11344274	      0.44975525
      0.91615655	      0.35663231	      0.47835719	      0.11339906	      0.44983909
      0.91638136	      0.35654322	      0.47831797	      0.11335526	      0.44992307
      0.91660616	      0.35645391	      0.47827865	      0.11331133	      0.45000718
      0.91683097	      0.35636439	      0.47823925	      0.11326728	      0.45009142
      0.91705578	      0.35627466	      0.47819977	      0.11322310	      0.45017579
      0.91728058	      0.35618471	      0.47816019	      0.11317879	      0.45026030
      0.91750539	      0.35609455	      0.47812053	      0.11313436	      0.45034494
      0.91773019	      0.35600417	      0.47808078	      0.11308980	      0.45042971
      0.91795500	      0.35591357	      0.47804094	      0.11304511	      0.45051462
      0.91817981	      0.35582275	      0.47800101	      0.11300029	      0.45059965
      0.91840461	      0.35573170	      0.47796100	      0.11295534	      0.45068483
      0.91862942	      0.35564043	      0.47792089	      0.11291025	      0.45077013
      0.91885423	      0.35554894	      0.47788068	      0.11286504	      0.45085557
      0.91907903	      0.35545722	      0.47784039	      0.11281969	      0.45094114
      0.91930384	      0.35536528	      0.47780001	      0.11277421	      0.45102685
      0.91952865	      0.35527311	      0.47775953	      0.11272859	      0.45111269
      0.91975345	      0.35518070	      0.47771895	      0.11268284	      0.45119867
      0.91997826	      0.35508806	      0.47767828	      0.11263695	      0.45128478
      0.92020307	      0.35499519	      0.47763752	      0.11259092	      0.45137103
      0.92042787	      0.35490209	      0.47759666	      0.11254475	      0.45145741
      0.92065268	      0.35480875	      0.47755570	      0.11249845	      0.45154392
      0.92087749	      0.35471517	      0.47751465	      0.11245200	      0.45163057
      0.92110229	      0.35462135	      0.47747350	      0.11240542	      0.45171736
      0.92132710	      0.35452729	      0.47743225	      0.11235869	      0.45180428
      0.92155191	      0.35443299	      0.47739090	      0.11231181	      0.45189134
      0.92177671	      0.35433844	      0.47734945	      0.11226480	      0.45197853
      0.92200152	      0.35424365	      0.47730789	      0.11221764	      0.45206586
      0.92222633	      0.35414862	      0.47726624	      0.11217033	      0.45215332
      0.92245113	      0.35405333	      0.47722448	      0.11212288	      0.45224093
      0.92267594	      0.35395779	      0.47718262	      0.11207527	      0.45232866
      0.92290074	      0.35386200	      0.47714066	      0.11202752	      0.45241654
      0.92312555	      0.35376596	      0.47709859	      0.11197962	      0.45250455
      0.92335036	      0.35366966	      0.47705641	      0.11193157	      0.45259270
      0.92357516	      0.35357310	      0.47701413	      0.11188337	      0.45268098
      0.92377745	      0.35348600	      0.47697600	      0.11183986	      0.45276054
      0.92397973	      0.35339868	      0.47693777	      0.11179624	      0.45284020
      0.92418201	      0.35331115	      0.47689946	      0.11175248	      0.45291998
      0.92438429	      0.35322341	      0.47686106	      0.11170860	      0.45299987
      0.92458657	      0.35313546	      0.47682257	      0.11166459	      0.45307987
      0.92478885	      0.35304729	      0.47678399	      0.11162046	      0.45315998
      0.92499113	      0.35295890	      0.47674532	      0.11157620	      0.45324020
      0.92519341	      0.35287029	      0.47670655	      0.11153180	      0.45332054
      0.92539569	      0.35278146	      0.47666770	      0.11148728	      0.45340099
      0.92559797	      0.35269241	      0.47662875	      0.11144263	      0.45348154
      0.92580025	      0.35260314	      0.47658971	      0.11139784	      0.45356222
      0.92600253	      0.35251364	      0.47655058	      0.11135292	      0.45364300
      0.92620482	      0.35242392	      0.47651135	      0.11130787	      0.45372389
      0.92640710	      0.35233397	      0.47647203	      0.11126269	      0.45380490
      0.92660938	      0.35224378	      0.47643261	      0.11121737	      0.45388602
      0.92681166	      0.35215337	      0.47639309	      0.11117191	      0.45396725
      0.92701394	      0.35206273	      0.47635348	      0.11112631	      0.45404860
      0.92721622	      0.35197186	      0.47631376	      0.11108058	      0.45413005
      0.92741850	      0.35188074	      0.47627395	      0.11103471	      0.45421162
      0.92762078	      0.35178940	      0.47623404	      0.11098870	      0.45429331
      0.92782306	      0.35169781	      0.47619403	      0.11094255	      0.45437510
      0.92802534	      0.35160599	      0.47615392	      0.11089626	      0.45445701
      0.92822762	      0.35151392	      0.47611371	      0.11084982	      0.45453903
      0.92842991	      0.35142161	      0.47607339	      0.11080324	      0.45462117
      0.92863219	      0.35132906	      0.47603297	      0.11075652	      0.45470341
      0.92883447	      0.35123626	      0.47599245	      0.11070965	      0.45478578
      0.92903675	      0.35114321	      0.47595182	      0.11066264	      0.45486825
      0.92923903	      0.35104991	      0.47591108	      0.11061548	      0.45495084
      0.92944131	      0.35095637	      0.47587024	      0.11056817	      0.45503354
      0.92964359	      0.35086257	      0.47582929	      0.11052071	      0.45511636
      0.92984587	      0.35076851	      0.47578824	      0.11047310	      0.45519929
      0.93004815	      0.35067420	      0.47574707	      0.11042534	      0.45528233
      0.93025043	      0.35057963	      0.47570579	      0.11037742	      0.45536549
      0.93045271	      0.35048480	      0.47566441	      0.11032936	      0.45544876
      0.93065499	      0.35038971	      0.47562291	      0.11028114	      0.45553214
      0.93085728	      0.35029435	      0.47558130	      0.11023276	      0.45561564
      0.93105956	      0.35019873	      0.47553957	      0.11018423	      0.45569926
      0.93126184	      0.35010284	      0.47549773	      0.11013554	      0.45578298
      0.93146412	      0.35000669	      0.47545577	      0.11008669	      0.45586683
      0.93166640	      0.34991026	      0.47541370	      0.11003768	      0.45595078
      0.93186868	      0.34981356	      0.47537151	      0.10998851	      0.45603485
      0.93207096	      0.34971658	      0.47532920	      0.10993917	      0.45611904
      0.93227324	      0.34961933	      0.47528678	      0.10988968	      0.45620334
      0.93247552	      0.34952179	      0.47524423	      0.10984002	      0.45628776
      0.93267780	      0.34942398	      0.47520156	      0.10979019	      0.45637229
      0.93288008	      0.34932588	      0.47515877	      0.10974020	      0.45645694
      0.93308237	      0.34922750	      0.47511585	      0.10969004	      0.45654170
      0.93328465	      0.34912883	      0.47507281	      0.10963971	      0.45662657
      0.93348693	      0.34902987	      0.47502964	      0.10958921	      0.45671156
      0.93368921	      0.34893062	      0.47498635	      0.10953853	      0.45679667
      0.93389149	      0.34883107	      0.47494293	      0.10948769	      0.45688187
      0.93409377	      0.34873123	      0.47489938	      0.10943667	      0.45696717
      0.93429605	      0.34863109	      0.47485570	      0.10938547	      0.45705257
      0.93449833	      0.34853065	      0.47481188	      0.10933410	      0.45713807
      0.93470061	      0.34842990	      0.47476794	      0.10928255	      0.45722366
      0.93488209	      0.34833926	      0.47472840	      0.10923615	      0.45730054
      0.93506357	      0.34824837	      0.47468875	      0.10918960	      0.45737749
      0.93524504	      0.34815723	      0.47464899	      0.10914291	      0.45745453
      0.93542652	      0.34806583	      0.47460912	      0.10909607	      0.45753164
      0.93560800	      0.34797419	      0.47456914	      0.10904908	      0.45760883
      0.93578947	      0.34788229	      0.47452905	      0.10900194	      0.45768610
      0.93597095	      0.34779013	      0.47448884	      0.10895466	      0.45776345
      0.93615243	      0.34769771	      0.47444852	      0.10890722	      0.45784089
      0.93633391	      0.34760504	      0.47440809	      0.10885962	      0.45791840
      0.93651538	      0.34751210	      0.47436753	      0.10881188	      0.45799598
      0.93669686	      0.34741890	      0.47432686	      0.10876398	      0.45807365
      0.93687834	      0.34732543	      0.47428607	      0.10871592	      0.45815140
      0.93705981	      0.34723169	      0.47424517	      0.10866771	      0.45822923
      0.93724129	      0.34713768	      0.47420414	      0.10861934	      0.45830714
      0.93742277	      0.34704340	      0.47416298	      0.10857081	      0.45838513
      0.93760425	      0.34694884	      0.47412171	      0.10852212	      0.45846319
      0.93778572	      0.34685401	      0.47408031	      0.10847327	      0.45854134
      0.93796720	      0.34675890	      0.47403879	      0.10842426	      0.45861957
      0.93814868	      0.34666351	      0.47399714	      0.10837509	      0.45869788
      0.93833015	      0.34656784	      0.47395536	      0.10832575	      0.45877627
      0.93851163	      0.34647188	      0.47391345	      0.10827624	      0.45885474
      0.93869311	      0.34637563	      0.47387141	      0.10822657	      0.45893329
      0.93887459	      0.34627909	      0.47382924	      0.10817673	      0.45901192
      0.93905606	      0.34618226	      0.47378694	      0.10812672	      0.45909063
      0.93923754	      0.34608514	      0.47374450	      0.10807655	      0.45916942
      0.93941902	      0.34598772	      0.47370193	      0.10802620	      0.45924829
      0.93960049	      0.34589000	      0.47365922	      0.10797567	      0.45932725
      0.93978197	      0.34579198	      0.47361637	      0.10792498	      0.45940628
      0.93996345	      0.34569365	      0.47357338	      0.10787411	      0.45948540
      0.94014493	      0.34559502	      0.47353024	      0.10782306	      0.45956460
      0.94030818	      0.34550602	      0.47349132	      0.10777698	      0.45963592
      0.94047144	      0.34541677	      0.47345228	      0.10773076	      0.45970731
      0.94063470	      0.34532727	      0.47341312	      0.10768440	      0.45977876
      0.94079796	      0.34523751	      0.47337384	      0.10763789	      0.45985029
      0.94096122	      0.34514749	      0.47333444	      0.10759123	      0.45992188
      0.94112448	      0.34505721	      0.47329491	      0.10754442	      0.45999354
      0.94128774	      0.34496667	      0.47325527	      0.10749747	      0.46006526
      0.94145100	      0.34487586	      0.47321550	      0.10745036	      0.46013706
      0.94161426	      0.34478478	      0.47317560	      0.10740311	      0.46020892
      0.94177752	      0.34469344	      0.47313557	      0.10735570	      0.46028085
      0.94194078	      0.34460183	      0.47309542	      0.10730813	      0.46035286
      0.94210404	      0.34450994	      0.47305513	      0.10726042	      0.46042493
      0.94226730	      0.34441777	      0.47301471	      0.10721255	      0.46049708
      0.94243056	      0.34432533	      0.47297416	      0.10716452	      0.46056929
      0.94259382	      0.34423260	      0.47293347	      0.10711634	      0.46064158
      0.94275708	      0.34413960	      0.47289265	      0.10706800	      0.46071394
      0.94292034	      0.34404630	      0.47285168	      0.10701949	      0.46078637
      0.94308360	      0.34395272	      0.47281058	      0.10697083	      0.46085888
      0.94324686	      0.34385884	      0.47276933	      0.10692201	      0.46093146
      0.94341012	      0.34376468	      0.47272794	      0.10687303	      0.46100412
      0.94355596	      0.34368031	      0.47269084	      0.10682914	      0.46106909
      0.94370179	      0.34359570	      0.47265362	      0.10678511	      0.46113411
      0.94384763	      0.34351085	      0.47261628	      0.10674096	      0.46119920
      0.94399347	      0.34342576	      0.47257883	      0.10669667	      0.46126436
      0.94413930	      0.34334042	      0.47254125	      0.10665225	      0.46132957
      0.94428514	      0.34325483	      0.47250354	      0.10660769	      0.46139485
      0.94443098	      0.34316900	      0.47246571	      0.10656300	      0.46146019
      0.94457682	      0.34308291	      0.47242775	      0.10651818	      0.46152560
      0.94472265	      0.34299657	      0.47238966	      0.10647322	      0.46159108
      0.94486849	      0.34290998	      0.47235144	      0.10642812	      0.46165662
      0.94501433	      0.34282312	      0.47231308	      0.10638289	      0.46172224
      0.94516016	      0.34273600	      0.47227459	      0.10633752	      0.46178792
      0.94530600	      0.34264862	      0.47223597	      0.10629201	      0.46185367
      0.94545184	      0.34256097	      0.47219720	      0.10624636	      0.46191949
      0.94559767	      0.34247305	      0.47215829	      0.10620057	      0.46198539
      0.94574351	      0.34238486	      0.47211924	      0.10615464	      0.46205136
      0.94587386	      0.34230581	      0.47208421	      0.10611346	      0.46211038
      0.94600420	      0.34222653	      0.47204907	      0.10607218	      0.46216947
      0.94613455	      0.34214703	      0.47201380	      0.10603078	      0.46222862
      0.94626490	      0.34206730	      0.47197841	      0.10598926	      0.46228783
      0.94639524	      0.34198735	      0.47194290	      0.10594763	      0.46234711
      0.94652559	      0.34190716	      0.47190727	      0.10590588	      0.46240645
      0.94665594	      0.34182674	      0.47187151	      0.10586402	      0.46246586
      0.94678628	      0.34174609	      0.47183561	      0.10582204	      0.46252533
      0.94691663	      0.34166520	      0.47179959	      0.10577994	      0.46258488
      0.94704698	      0.34158407	      0.47176344	      0.10573772	      0.46264449
      0.94717732	      0.34150270	      0.47172714	      0.10569539	      0.46270418
      0.94730767	      0.34142108	      0.47169072	      0.10565293	      0.46276394
      0.94743802	      0.34133921	      0.47165415	      0.10561036	      0.46282378
      0.94756836	      0.34125710	      0.47161744	      0.10556767	      0.46288369
      0.94769871	      0.34117473	      0.47158058	      0.10552485	      0.46294368
      0.94782905	      0.34109210	      0.47154358	      0.10548192	      0.46300375
      0.94794564	      0.34101798	      0.47151036	      0.10544341	      0.46305754
      0.94806222	      0.34094365	      0.47147702	      0.10540480	      0.46311140
      0.94817880	      0.34086911	      0.47144355	      0.10536610	      0.46316533
      0.94829539	      0.34079436	      0.47140996	      0.10532730	      0.46321933
      0.94841197	      0.34071939	      0.47137625	      0.10528840	      0.46327339
      0.94852856	      0.34064421	      0.47134240	      0.10524940	      0.46332753
      0.94864514	      0.34056880	      0.47130843	      0.10521030	      0.46338174
      0.94876172	      0.34049317	      0.47127432	      0.10517110	      0.46343603
      0.94887831	      0.34041732	      0.47124008	      0.10513180	      0.46349039
      0.94899489	      0.34034124	      0.47120570	      0.10509240	      0.46354482
      0.94911147	      0.34026492	      0.47117118	      0.10505289	      0.46359934
      0.94922806	      0.34018838	      0.47113652	      0.10501329	      0.46365394
      0.94934464	      0.34011160	      0.47110171	      0.10497358	      0.46370862
      0.94946122	      0.34003459	      0.47106676	      0.10493376	      0.46376338
      0.94957781	      0.33995733	      0.47103166	      0.10489385	      0.46381823
      0.94969439	      0.33987983	      0.47099641	      0.10485383	      0.46387317
      0.94981097	      0.33980209	      0.47096101	      0.10481371	      0.46392819
      0.94992756	      0.33972409	      0.47092545	      0.10477348	      0.46398331
      0.95004414	      0.33964585	      0.47088973	      0.10473314	      0.46403852
      0.95016072	      0.33956735	      0.47085386	      0.10469271	      0.46409383
      0.95024780	      0.33950855	      0.47082695	      0.10466243	      0.46413520
      0.95033488	      0.33944960	      0.47079995	      0.10463210	      0.46417663
      0.95044326	      0.33937602	      0.47076621	      0.10459426	      0.46422827
      0.95055165	      0.33930221	      0.47073232	      0.10455633	      0.46428001
      0.95066003	      0.33922816	      0.47069828	      0.10451830	      0.46433184
      0.95076842	      0.33915388	      0.47066409	      0.10448018	      0.46438377
      0.95087681	      0.33907935	      0.47062973	      0.10444197	      0.46443579
      0.95098519	      0.33900459	      0.47059522	      0.10440366	      0.46448792
      0.95109358	      0.33892957	      0.47056054	      0.10436525	      0.46454014
      0.95120196	      0.33885431	      0.47052570	      0.10432676	      0.46459247
      0.95131035	      0.33877880	      0.47049069	      0.10428816	      0.46464490
      0.95141874	      0.33870303	      0.47045550	      0.10424947	      0.46469744
      0.95152712	      0.33862700	      0.47042015	      0.10421069	      0.46475009
      0.95163551	      0.33855071	      0.47038462	      0.10417180	      0.46480286
      0.95174389	      0.33847416	      0.47034891	      0.10413282	      0.46485573
      0.95185228	      0.33839734	      0.47031302	      0.10409374	      0.46490872
      0.95196066	      0.33832024	      0.47027694	      0.10405457	      0.46496183
      0.95206905	      0.33824288	      0.47024067	      0.10401529	      0.46501506
      0.95217744	      0.33816523	      0.47020422	      0.10397591	      0.46506841
      0.95228582	      0.33808731	      0.47016757	      0.10393644	      0.46512188
      0.95239421	      0.33800910	      0.47013072	      0.10389686	      0.46517548
      0.95250259	      0.33793060	      0.47009367	      0.10385719	      0.46522922
      0.95261098	      0.33785182	      0.47005642	      0.10381741	      0.46528308
      0.95271936	      0.33777273	      0.47001897	      0.10377753	      0.46533708
      0.95282775	      0.33769335	      0.46998130	      0.10373755	      0.46539121
      0.95293614	      0.33761366	      0.46994342	      0.10369746	      0.46544548
      0.95304452	      0.33753366	      0.46990532	      0.10365727	      0.46549990
      0.95315291	      0.33745336	      0.46986700	      0.10361697	      0.46555446
      0.95326129	      0.33737273	      0.46982846	      0.10357657	      0.46560916
      0.95336968	      0.33729179	      0.46978969	      0.10353607	      0.46566402
      0.95347807	      0.33721053	      0.46975068	      0.10349545	      0.46571903
      0.95358645	      0.33712893	      0.46971145	      0.10345473	      0.46577419
      0.95369484	      0.33704700	      0.46967197	      0.10341390	      0.46582951
      0.95380322	      0.33696473	      0.46963225	      0.10337297	      0.46588500
      0.95391161	      0.33688212	      0.46959228	      0.10333192	      0.46594065
      0.95401999	      0.33679917	      0.46955206	      0.10329076	      0.46599646
      0.95412838	      0.33671586	      0.46951158	      0.10324949	      0.46605245
      0.95423677	      0.33663219	      0.46947084	      0.10320811	      0.46610861
      0.95434515	      0.33654815	      0.46942984	      0.10316661	      0.46616496
      0.95445354	      0.33646375	      0.46938857	      0.10312500	      0.46622148
      0.95456192	      0.33637898	      0.46934702	      0.10308327	      0.46627818
      0.95463114	      0.33632464	      0.46932034	      0.10305657	      0.46631450
      0.95470035	      0.33627015	      0.46929355	      0.10302982	      0.46635088
      0.95504642	      0.33599539	      0.46915789	      0.10289534	      0.46653393
      0.95625245	      0.33500827	      0.46866333	      0.10241753	      0.46718485
      0.95745848	      0.33397684	      0.46813611	      0.10192516	      0.46785187
      0.95866452	      0.33290352	      0.46757794	      0.10141834	      0.46852935
      0.96000372	      0.33166588	      0.46692417	      0.10083924	      0.46928676
      0.96134292	      0.33038381	      0.46623729	      0.10024371	      0.47004170
      0.96251120	      0.32923226	      0.46561322	      0.09971145	      0.47069195
      0.96367948	      0.32805272	      0.46496796	      0.09916797	      0.47132895
      0.96484775	      0.32684795	      0.46430339	      0.09861393	      0.47194762
      0.96601603	      0.32562076	      0.46362142	      0.09805004	      0.47254310
      0.96718430	      0.32437393	      0.46292392	      0.09747703	      0.47311078
      0.96835258	      0.32311026	      0.46221277	      0.09689566	      0.47364637
      0.96977663	      0.32155109	      0.46133009	      0.09617684	      0.47425014
      0.96991904	      0.32139421	      0.46124097	      0.09610440	      0.47430732
      0.96999024	      0.32131571	      0.46119636	      0.09606814	      0.47433568
      0.97034625	      0.32092263	      0.46097280	      0.09588648	      0.47447520
      0.97036554	      0.32090130	      0.46096067	      0.09587662	      0.47448265
      0.97046200	      0.32079463	      0.46089994	      0.09582729	      0.47451973
      0.97047200	      0.32078357	      0.46089364	      0.09582218	      0.47452356
      0.97048200	      0.32077251	      0.46088734	      0.09581706	      0.47452738
      0.97049200	      0.32076144	      0.46088104	      0.09581194	      0.47453120
      0.97050200	      0.32075038	      0.46087474	      0.09580683	      0.47453502
      0.97051200	      0.32073931	      0.46086844	      0.09580171	      0.47453884
      0.97052200	      0.32072825	      0.46086214	      0.09579659	      0.47454265
      0.97053200	      0.32071718	      0.46085584	      0.09579147	      0.47454646
      0.97054200	      0.32070612	      0.46084953	      0.09578635	      0.47455026
      0.97055200	      0.32069506	      0.46084324	      0.09578124	      0.47455406
      0.97056200	      0.32068400	      0.46083694	      0.09577612	      0.47455785
      0.97057200	      0.32067295	      0.46083065	      0.09577100	      0.47456164
      0.97058200	      0.32066190	      0.46082436	      0.09576589	      0.47456542
      0.97059200	      0.32065087	      0.46081808	      0.09576078	      0.47456919
      0.97060200	      0.32063985	      0.46081181	      0.09575567	      0.47457295
      0.97061200	      0.32062884	      0.46080555	      0.09575057	      0.47457670
      0.97062200	      0.32061786	      0.46079930	      0.09574548	      0.47458044
      0.97063445	      0.32060422	      0.46079155	      0.09573914	      0.47458507
      0.97064445	      0.32059330	      0.46078535	      0.09573406	      0.47458876
      0.97065445	      0.32058242	      0.46077918	      0.09572900	      0.47459243
      0.97066445	      0.32057158	      0.46077304	      0.09572395	      0.47459608
      0.97067445	      0.32056080	      0.46076694	      0.09571891	      0.47459969
      0.97068445	      0.32055007	      0.46076088	      0.09571389	      0.47460328
      0.97069445	      0.32053941	      0.46075487	      0.09570889	      0.47460682
      0.97070445	      0.32052883	      0.46074891	      0.09570391	      0.47461032
      0.97071445	      0.32051833	      0.46074301	      0.09569896	      0.47461378
      0.97072445	      0.32050792	      0.46073718	      0.09569404	      0.47461718
      0.97073445	      0.32049762	      0.46073142	      0.09568915	      0.47462053
      0.97074445	      0.32048743	      0.46072574	      0.09568429	      0.47462382
      0.97075445	      0.32047737	      0.46072016	      0.09567947	      0.47462704
      0.97076445	      0.32046743	      0.46071466	      0.09567469	      0.47463019
      0.97077445	      0.32045765	      0.46070927	      0.09566996	      0.47463327
      0.97078445	      0.32044801	      0.46070400	      0.09566527	      0.47463626
      0.97079445	      0.32043854	      0.46069884	      0.09566063	      0.47463917
      0.97080445	      0.32042925	      0.46069380	      0.09565604	      0.47464198
      0.97081664	      0.32041817	      0.46068784	      0.09565052	      0.47464528
      0.97082883	      0.32040737	      0.46068209	      0.09564510	      0.47464843
      0.97084346	      0.32039482	      0.46067547	      0.09563870	      0.47465201
      0.97086106	      0.32038033	      0.46066795	      0.09563120	      0.47465599
      0.97087866	      0.32036655	      0.46066094	      0.09562391	      0.47465960
      0.97089420	      0.32035498	      0.46065518	      0.09561765	      0.47466248
      0.97090974	      0.32034400	      0.46064983	      0.09561157	      0.47466507
      0.97092528	      0.32033360	      0.46064491	      0.09560567	      0.47466735
      0.97094083	      0.32032379	      0.46064041	      0.09559995	      0.47466932
      0.97095637	      0.32031457	      0.46063634	      0.09559441	      0.47467100
      0.97097191	      0.32030594	      0.46063268	      0.09558904	      0.47467238
      0.97098745	      0.32029788	      0.46062943	      0.09558385	      0.47467347
      0.97100299	      0.32029037	      0.46062658	      0.09557883	      0.47467427
      0.97101853	      0.32028340	      0.46062412	      0.09557397	      0.47467480
      0.97103408	      0.32027695	      0.46062203	      0.09556927	      0.47467507
      0.97104962	      0.32027099	      0.46062029	      0.09556472	      0.47467508
      0.97106516	      0.32026550	      0.46061889	      0.09556031	      0.47467486
      0.97108070	      0.32026045	      0.46061781	      0.09555603	      0.47467442
      0.97109624	      0.32025582	      0.46061703	      0.09555188	      0.47467376
      0.97111178	      0.32025158	      0.46061652	      0.09554785	      0.47467290
      0.97112732	      0.32024771	      0.46061628	      0.09554394	      0.47467186
      0.97114287	      0.32024418	      0.46061628	      0.09554012	      0.47467065
      0.97115841	      0.32024096	      0.46061651	      0.09553640	      0.47466927
      0.97117395	      0.32023803	      0.46061695	      0.09553277	      0.47466776
      0.97118949	      0.32023536	      0.46061758	      0.09552922	      0.47466610
      0.97120503	      0.32023295	      0.46061838	      0.09552574	      0.47466432
      0.97122057	      0.32023075	      0.46061935	      0.09552234	      0.47466243
      0.97123612	      0.32022877	      0.46062046	      0.09551899	      0.47466043
      0.97125166	      0.32022697	      0.46062171	      0.09551571	      0.47465834
      0.97126720	      0.32022534	      0.46062308	      0.09551247	      0.47465617
      0.97128274	      0.32022387	      0.46062456	      0.09550928	      0.47465391
      0.97129828	      0.32022255	      0.46062615	      0.09550614	      0.47465158
      0.97131382	      0.32022135	      0.46062783	      0.09550303	      0.47464919
      0.97132936	      0.32022026	      0.46062959	      0.09549996	      0.47464674
      0.97134491	      0.32021928	      0.46063142	      0.09549693	      0.47464423
      0.97136378	      0.32021822	      0.46063374	      0.09549328	      0.47464113
      0.97138265	      0.32021728	      0.46063615	      0.09548966	      0.47463796
      0.97140152	      0.32021646	      0.46063864	      0.09548608	      0.47463473
      0.97142039	      0.32021573	      0.46064120	      0.09548253	      0.47463146
      0.97143926	      0.32021508	      0.46064382	      0.09547901	      0.47462815
      0.97145813	      0.32021451	      0.46064649	      0.09547551	      0.47462479
      0.97147700	      0.32021401	      0.46064921	      0.09547203	      0.47462141
      0.97150035	      0.32021346	      0.46065263	      0.09546775	      0.47461717
      0.97152370	      0.32021300	      0.46065611	      0.09546349	      0.47461291
      0.97154705	      0.32021259	      0.46065963	      0.09545925	      0.47460860
      0.97157040	      0.32021224	      0.46066319	      0.09545502	      0.47460427
      0.97159868	      0.32021188	      0.46066755	      0.09544992	      0.47459900
      0.97162696	      0.32021158	      0.46067195	      0.09544484	      0.47459370
      0.97165524	      0.32021132	      0.46067638	      0.09543978	      0.47458837
      0.97168352	      0.32021109	      0.46068083	      0.09543472	      0.47458302
      0.97171795	      0.32021086	      0.46068629	      0.09542858	      0.47457650
      0.97175239	      0.32021067	      0.46069177	      0.09542245	      0.47456995
      0.97178682	      0.32021051	      0.46069727	      0.09541633	      0.47456339
      0.97182125	      0.32021036	      0.46070278	      0.09541021	      0.47455682
      0.97186361	      0.32021020	      0.46070958	      0.09540269	      0.47454872
      0.97190597	      0.32021007	      0.46071639	      0.09539518	      0.47454062
      0.97194833	      0.32020994	      0.46072321	      0.09538767	      0.47453250
      0.97199069	      0.32020983	      0.46073004	      0.09538017	      0.47452439
      0.97204442	      0.32020969	      0.46073870	      0.09537065	      0.47451409
      0.97209815	      0.32020956	      0.46074737	      0.09536113	      0.47450379
      0.97215188	      0.32020943	      0.46075604	      0.09535162	      0.47449348
      0.97221744	      0.32020927	      0.46076661	      0.09534001	      0.47448091
      0.97228300	      0.32020911	      0.46077719	      0.09532839	      0.47446833
      0.97234856	      0.32020895	      0.46078776	      0.09531678	      0.47445576
      0.97243274	      0.32020874	      0.46080132	      0.09530187	      0.47443962
      0.97251692	      0.32020853	      0.46081488	      0.09528696	      0.47442348
      0.97260110	      0.32020830	      0.46082843	      0.09527204	      0.47440735
      0.97270905	      0.32020800	      0.46084579	      0.09525291	      0.47438667
      0.97281701	      0.32020769	      0.46086314	      0.09523378	      0.47436599
      0.97292497	      0.32020737	      0.46088047	      0.09521464	      0.47434532
      0.97303293	      0.32020704	      0.46089779	      0.09519550	      0.47432465
      0.97316462	      0.32020661	      0.46091890	      0.09517214	      0.47429945
      0.97329632	      0.32020617	      0.46093999	      0.09514879	      0.47427426
      0.97342802	      0.32020571	      0.46096105	      0.09512542	      0.47424908
      0.97355972	      0.32020523	      0.46098210	      0.09510206	      0.47422391
      0.97372644	      0.32020460	      0.46100871	      0.09507247	      0.47419206
      0.97389316	      0.32020394	      0.46103528	      0.09504288	      0.47416023
      0.97411526	      0.32020303	      0.46107063	      0.09500346	      0.47411785
      0.97429836	      0.32020225	      0.46109973	      0.09497095	      0.47408294
      0.97448146	      0.32020144	      0.46112879	      0.09493844	      0.47404804
      0.97466456	      0.32020060	      0.46115781	      0.09490593	      0.47401316
      0.97484766	      0.32019974	      0.46118679	      0.09487342	      0.47397830
      0.97503076	      0.32019886	      0.46121574	      0.09484091	      0.47394346
      0.97528524	      0.32019759	      0.46125591	      0.09479572	      0.47389507
      0.97547118	      0.32019664	      0.46128521	      0.09476270	      0.47385974
      0.97565712	      0.32019566	      0.46131448	      0.09472969	      0.47382442
      0.97584307	      0.32019467	      0.46134371	      0.09469667	      0.47378912
      0.97602901	      0.32019365	      0.46137290	      0.09466366	      0.47375385
      0.97621495	      0.32019262	      0.46140205	      0.09463066	      0.47371859
      0.97640090	      0.32019157	      0.46143117	      0.09459765	      0.47368335
      0.97658684	      0.32019050	      0.46146025	      0.09456465	      0.47364813
      0.97677278	      0.32018941	      0.46148929	      0.09453166	      0.47361294
      0.97695872	      0.32018830	      0.46151830	      0.09449867	      0.47357776
      0.97714467	      0.32018718	      0.46154727	      0.09446569	      0.47354260
      0.97736849	      0.32018582	      0.46158209	      0.09442600	      0.47350030
      0.97759231	      0.32018443	      0.46161686	      0.09438631	      0.47345804
      0.97791408	      0.32018240	      0.46166676	      0.09432928	      0.47339732
      0.97815870	      0.32018083	      0.46170462	      0.09428595	      0.47335121
      0.97840332	      0.32017924	      0.46174243	      0.09424262	      0.47330513
      0.97864793	      0.32017764	      0.46178017	      0.09419932	      0.47325908
      0.97886701	      0.32017618	      0.46181392	      0.09416055	      0.47321786
      0.97908610	      0.32017472	      0.46184763	      0.09412180	      0.47317668
      0.97930518	      0.32017324	      0.46188129	      0.09408306	      0.47313552
      0.97952426	      0.32017175	      0.46191490	      0.09404434	      0.47309439
      0.97974334	      0.32017025	      0.46194846	      0.09400563	      0.47305329
      0.97996242	      0.32016874	      0.46198198	      0.09396694	      0.47301221
      0.98018150	      0.32016722	      0.46201545	      0.09392827	      0.47297116
      0.98027731	      0.32016656	      0.46203008	      0.09391137	      0.47295322
      0.98036868	      0.32016592	      0.46204402	      0.09389525	      0.47293612
      0.98046005	      0.32016528	      0.46205795	      0.09387914	      0.47291902
      0.98053774	      0.32016474	      0.46206979	      0.09386544	      0.47290448
      0.98061543	      0.32016420	      0.46208162	      0.09385174	      0.47288994
      0.98068200	      0.32016373	      0.46209175	      0.09384001	      0.47287749
      0.98074858	      0.32016326	      0.46210189	      0.09382827	      0.47286504
      0.98081515	      0.32016280	      0.46211202	      0.09381655	      0.47285260
      0.98087507	      0.32016238	      0.46212113	      0.09380599	      0.47284140
      0.98093498	      0.32016197	      0.46213024	      0.09379544	      0.47283020
      0.98099489	      0.32016156	      0.46213935	      0.09378490	      0.47281900
      0.98105481	      0.32016115	      0.46214845	      0.09377436	      0.47280781
      0.98111472	      0.32016074	      0.46215756	      0.09376382	      0.47279661
      0.98117463	      0.32016034	      0.46216666	      0.09375328	      0.47278542
      0.98122848	      0.32015998	      0.46217484	      0.09374382	      0.47277537
      0.98128233	      0.32015963	      0.46218302	      0.09373437	      0.47276531
      0.98133618	      0.32015929	      0.46219119	      0.09372492	      0.47275526
      0.98139002	      0.32015894	      0.46219937	      0.09371547	      0.47274521
      0.98144387	      0.32015861	      0.46220754	      0.09370604	      0.47273516
      0.98149772	      0.32015828	      0.46221571	      0.09369661	      0.47272512
      0.98155156	      0.32015796	      0.46222388	      0.09368718	      0.47271508
      0.98160541	      0.32015765	      0.46223205	      0.09367777	      0.47270504
      0.98165926	      0.32015734	      0.46224022	      0.09366837	      0.47269500
      0.98171310	      0.32015705	      0.46224839	      0.09365898	      0.47268497
      0.98176695	      0.32015677	      0.46225655	      0.09364960	      0.47267495
      0.98182080	      0.32015649	      0.46226472	      0.09364023	      0.47266493
      0.98187465	      0.32015623	      0.46227288	      0.09363088	      0.47265491
      0.98192849	      0.32015598	      0.46228104	      0.09362154	      0.47264490
      0.98198234	      0.32015574	      0.46228919	      0.09361222	      0.47263490
      0.98203619	      0.32015552	      0.46229735	      0.09360292	      0.47262490
      0.98209003	      0.32015531	      0.46230549	      0.09359363	      0.47261491
      0.98214388	      0.32015512	      0.46231364	      0.09358436	      0.47260494
      0.98219773	      0.32015494	      0.46232178	      0.09357512	      0.47259497
      0.98225157	      0.32015478	      0.46232992	      0.09356590	      0.47258501
      0.98230542	      0.32015463	      0.46233805	      0.09355670	      0.47257506
      0.98235927	      0.32015450	      0.46234617	      0.09354752	      0.47256513
      0.98241312	      0.32015440	      0.46235429	      0.09353838	      0.47255521
      0.98246696	      0.32015431	      0.46236240	      0.09352926	      0.47254531
      0.98252081	      0.32015424	      0.46237050	      0.09352017	      0.47253542
      0.98257466	      0.32015419	      0.46237859	      0.09351111	      0.47252555
      0.98262850	      0.32015416	      0.46238668	      0.09350208	      0.47251569
      0.98268235	      0.32015415	      0.46239475	      0.09349309	      0.47250586
      0.98273620	      0.32015416	      0.46240281	      0.09348414	      0.47249605
      0.98279004	      0.32015420	      0.46241086	      0.09347522	      0.47248626
      0.98284389	      0.32015426	      0.46241890	      0.09346634	      0.47247649
      0.98289774	      0.32015434	      0.46242692	      0.09345750	      0.47246675
      0.98295159	      0.32015445	      0.46243492	      0.09344871	      0.47245704
      0.98300543	      0.32015458	      0.46244291	      0.09343996	      0.47244735
      0.98305928	      0.32015473	      0.46245088	      0.09343125	      0.47243770
      0.98311313	      0.32015491	      0.46245883	      0.09342260	      0.47242807
      0.98316697	      0.32015512	      0.46246676	      0.09341399	      0.47241848
      0.98322082	      0.32015535	      0.46247467	      0.09340544	      0.47240893
      0.98327467	      0.32015561	      0.46248255	      0.09339693	      0.47239941
      0.98332851	      0.32015589	      0.46249041	      0.09338849	      0.47238993
      0.98338236	      0.32015620	      0.46249825	      0.09338010	      0.47238049
      0.98343621	      0.32015653	      0.46250606	      0.09337177	      0.47237109
      0.98349006	      0.32015689	      0.46251384	      0.09336349	      0.47236174
      0.98354390	      0.32015728	      0.46252159	      0.09335528	      0.47235243
      0.98359775	      0.32015769	      0.46252930	      0.09334713	      0.47234316
      0.98365160	      0.32015813	      0.46253699	      0.09333905	      0.47233395
      0.98370544	      0.32015859	      0.46254464	      0.09333103	      0.47232479
      0.98377119	      0.32015919	      0.46255393	      0.09332134	      0.47231367
      0.98383693	      0.32015983	      0.46256317	      0.09331175	      0.47230264
      0.98390267	      0.32016051	      0.46257235	      0.09330226	      0.47229169
      0.98396841	      0.32016122	      0.46258146	      0.09329288	      0.47228083
      0.98405218	      0.32016218	      0.46259298	      0.09328110	      0.47226713
      0.98413595	      0.32016320	      0.46260439	      0.09326950	      0.47225357
      0.98422011	      0.32016428	      0.46261574	      0.09325803	      0.47224012
      0.98430426	      0.32016542	      0.46262696	      0.09324676	      0.47222684
      0.98437645	      0.32016644	      0.46263649	      0.09323726	      0.47221558
      0.98444864	      0.32016749	      0.46264592	      0.09322790	      0.47220446
      0.98452082	      0.32016858	      0.46265524	      0.09321869	      0.47219347
      0.98458438	      0.32016956	      0.46266337	      0.09321071	      0.47218391
      0.98464794	      0.32017057	      0.46267141	      0.09320285	      0.47217446
      0.98471149	      0.32017161	      0.46267937	      0.09319511	      0.47216512
      0.98477505	      0.32017267	      0.46268725	      0.09318750	      0.47215590
      0.98483861	      0.32017374	      0.46269503	      0.09318000	      0.47214679
      0.98490216	      0.32017484	      0.46270272	      0.09317263	      0.47213780
      0.98495920	      0.32017584	      0.46270955	      0.09316611	      0.47212983
      0.98501624	      0.32017686	      0.46271630	      0.09315970	      0.47212196
      0.98507327	      0.32017789	      0.46272297	      0.09315338	      0.47211419
      0.98513031	      0.32017893	      0.46272957	      0.09314717	      0.47210652
      0.98518734	      0.32017998	      0.46273608	      0.09314106	      0.47209894
      0.98524438	      0.32018104	      0.46274252	      0.09313504	      0.47209147
      0.98530142	      0.32018211	      0.46274887	      0.09312912	      0.47208410
      0.98535845	      0.32018318	      0.46275515	      0.09312331	      0.47207683
      0.98541549	      0.32018427	      0.46276134	      0.09311759	      0.47206966
      0.98547253	      0.32018536	      0.46276745	      0.09311197	      0.47206260
      0.98552956	      0.32018645	      0.46277348	      0.09310645	      0.47205564
      0.98558660	      0.32018755	      0.46277942	      0.09310103	      0.47204878
      0.98564364	      0.32018865	      0.46278527	      0.09309570	      0.47204203
      0.98570067	      0.32018975	      0.46279104	      0.09309047	      0.47203539
      0.98575771	      0.32019085	      0.46279673	      0.09308534	      0.47202885
      0.98581475	      0.32019195	      0.46280233	      0.09308030	      0.47202241
      0.98587178	      0.32019304	      0.46280784	      0.09307536	      0.47201608
      0.98592882	      0.32019414	      0.46281326	      0.09307051	      0.47200985
      0.98598586	      0.32019523	      0.46281860	      0.09306576	      0.47200373
      0.98604289	      0.32019632	      0.46282385	      0.09306109	      0.47199772
      0.98609993	      0.32019740	      0.46282901	      0.09305652	      0.47199180
      0.98615697	      0.32019848	      0.46283409	      0.09305204	      0.47198600
      0.98621400	      0.32019954	      0.46283908	      0.09304765	      0.47198029
      0.98627104	      0.32020060	      0.46284398	      0.09304334	      0.47197469
      0.98632808	      0.32020165	      0.46284879	      0.09303913	      0.47196919
      0.98638511	      0.32020270	      0.46285352	      0.09303500	      0.47196380
      0.98644215	      0.32020373	      0.46285816	      0.09303095	      0.47195851
      0.98649919	      0.32020475	      0.46286271	      0.09302699	      0.47195332
      0.98655622	      0.32020575	      0.46286718	      0.09302311	      0.47194823
      0.98661326	      0.32020675	      0.46287156	      0.09301932	      0.47194324
      0.98667030	      0.32020773	      0.46287586	      0.09301560	      0.47193835
      0.98672733	      0.32020870	      0.46288007	      0.09301196	      0.47193355
      0.98678437	      0.32020965	      0.46288420	      0.09300841	      0.47192886
      0.98684141	      0.32021059	      0.46288824	      0.09300493	      0.47192426
      0.98689844	      0.32021151	      0.46289220	      0.09300152	      0.47191976
      0.98695548	      0.32021241	      0.46289607	      0.09299819	      0.47191536
      0.98701252	      0.32021330	      0.46289987	      0.09299493	      0.47191104
      0.98706955	      0.32021417	      0.46290358	      0.09299175	      0.47190683
      0.98712659	      0.32021503	      0.46290721	      0.09298864	      0.47190270
      0.98718362	      0.32021586	      0.46291076	      0.09298559	      0.47189867
      0.98724066	      0.32021668	      0.46291423	      0.09298262	      0.47189473
      0.98729770	      0.32021748	      0.46291762	      0.09297971	      0.47189087
      0.98735473	      0.32021826	      0.46292093	      0.09297687	      0.47188711
      0.98741177	      0.32021902	      0.46292417	      0.09297409	      0.47188343
      0.98746881	      0.32021976	      0.46292733	      0.09297138	      0.47187984
      0.98752584	      0.32022048	      0.46293041	      0.09296873	      0.47187633
      0.98758288	      0.32022118	      0.46293342	      0.09296614	      0.47187291
      0.98763992	      0.32022186	      0.46293635	      0.09296361	      0.47186957
      0.98769695	      0.32022252	      0.46293921	      0.09296114	      0.47186632
      0.98775399	      0.32022315	      0.46294200	      0.09295873	      0.47186314
      0.98781103	      0.32022377	      0.46294471	      0.09295637	      0.47186005
      0.98786806	      0.32022437	      0.46294736	      0.09295407	      0.47185703
      0.98792510	      0.32022494	      0.46294994	      0.09295183	      0.47185409
      0.98798214	      0.32022550	      0.46295244	      0.09294964	      0.47185122
      0.98803917	      0.32022603	      0.46295488	      0.09294750	      0.47184843
      0.98809621	      0.32022654	      0.46295725	      0.09294541	      0.47184572
      0.98815325	      0.32022703	      0.46295956	      0.09294337	      0.47184308
      0.98821028	      0.32022750	      0.46296180	      0.09294139	      0.47184051
      0.98827878	      0.32022804	      0.46296441	      0.09293906	      0.47183751
      0.98834728	      0.32022854	      0.46296692	      0.09293680	      0.47183462
      0.98841577	      0.32022902	      0.46296935	      0.09293461	      0.47183182
      0.98848427	      0.32022946	      0.46297169	      0.09293249	      0.47182912
      0.98855277	      0.32022988	      0.46297395	      0.09293042	      0.47182651
      0.98862127	      0.32023026	      0.46297611	      0.09292842	      0.47182400
      0.98868976	      0.32023062	      0.46297820	      0.09292648	      0.47182157
      0.98875826	      0.32023095	      0.46298021	      0.09292459	      0.47181923
      0.98882676	      0.32023124	      0.46298214	      0.09292276	      0.47181698
      0.98889526	      0.32023151	      0.46298398	      0.09292099	      0.47181481
      0.98896375	      0.32023175	      0.46298576	      0.09291927	      0.47181273
      0.98903225	      0.32023197	      0.46298746	      0.09291760	      0.47181072
      0.98910075	      0.32023215	      0.46298908	      0.09291598	      0.47180880
      0.98918307	      0.32023234	      0.46299094	      0.09291410	      0.47180658
      0.98926540	      0.32023249	      0.46299271	      0.09291229	      0.47180448
      0.98934773	      0.32023260	      0.46299437	      0.09291055	      0.47180247
      0.98943005	      0.32023267	      0.46299594	      0.09290887	      0.47180057
      0.98951238	      0.32023271	      0.46299742	      0.09290725	      0.47179877
      0.98959470	      0.32023271	      0.46299880	      0.09290570	      0.47179707
      0.98967703	      0.32023268	      0.46300010	      0.09290420	      0.47179546
      0.98975936	      0.32023261	      0.46300132	      0.09290276	      0.47179394
      0.98984168	      0.32023251	      0.46300246	      0.09290137	      0.47179250
      0.98994298	      0.32023234	      0.46300374	      0.09289974	      0.47179086
      0.99004427	      0.32023213	      0.46300492	      0.09289818	      0.47178933
      0.99014556	      0.32023187	      0.46300598	      0.09289670	      0.47178793
      0.99024685	      0.32023157	      0.46300693	      0.09289529	      0.47178664
      0.99034814	      0.32023122	      0.46300778	      0.09289394	      0.47178546
      0.99047155	      0.32023075	      0.46300868	      0.09289240	      0.47178417
      0.99059497	      0.32023021	      0.46300945	      0.09289094	      0.47178302
      0.99071838	      0.32022962	      0.46301008	      0.09288957	      0.47178202
      0.99087559	      0.32022880	      0.46301070	      0.09288795	      0.47178094
      0.99103280	      0.32022789	      0.46301113	      0.09288645	      0.47178006
      0.99119558	      0.32022688	      0.46301138	      0.09288503	      0.47177935
      0.99135837	      0.32022579	      0.46301145	      0.09288372	      0.47177884
      0.99150402	      0.32022476	      0.46301138	      0.09288265	      0.47177853
      0.99164968	      0.32022368	      0.46301118	      0.09288166	      0.47177836
      0.99179534	      0.32022255	      0.46301086	      0.09288075	      0.47177831
      0.99194099	      0.32022138	      0.46301043	      0.09287992	      0.47177839
      0.99208665	      0.32022017	      0.46300990	      0.09287915	      0.47177857
      0.99223231	      0.32021892	      0.46300927	      0.09287845	      0.47177885
      0.99237796	      0.32021763	      0.46300855	      0.09287782	      0.47177924
      0.99252362	      0.32021632	      0.46300775	      0.09287724	      0.47177971
      0.99266928	      0.32021497	      0.46300687	      0.09287671	      0.47178027
      0.99281493	      0.32021360	      0.46300592	      0.09287624	      0.47178090
      0.99296059	      0.32021221	      0.46300490	      0.09287582	      0.47178161
      0.99310625	      0.32021079	      0.46300382	      0.09287544	      0.47178239
      0.99325190	      0.32020936	      0.46300269	      0.09287511	      0.47178323
      0.99339756	      0.32020791	      0.46300150	      0.09287482	      0.47178413
      0.99354322	      0.32020644	      0.46300025	      0.09287456	      0.47178509
      0.99368887	      0.32020496	      0.46299897	      0.09287434	      0.47178609
      0.99383453	      0.32020346	      0.46299764	      0.09287415	      0.47178714
      0.99398019	      0.32020195	      0.46299627	      0.09287400	      0.47178824
      0.99412584	      0.32020044	      0.46299487	      0.09287387	      0.47178938
      0.99427150	      0.32019892	      0.46299343	      0.09287378	      0.47179055
      0.99441716	      0.32019739	      0.46299196	      0.09287371	      0.47179176
      0.99456281	      0.32019585	      0.46299047	      0.09287366	      0.47179300
      0.99470847	      0.32019431	      0.46298895	      0.09287364	      0.47179427
      0.99485413	      0.32019276	      0.46298740	      0.09287363	      0.47179556
      0.99499978	      0.32019122	      0.46298584	      0.09287365	      0.47179688
      0.99514544	      0.32018967	      0.46298426	      0.09287369	      0.47179822
      0.99532203	      0.32018779	      0.46298232	      0.09287376	      0.47179988
      0.99549862	      0.32018590	      0.46298035	      0.09287385	      0.47180156
      0.99567521	      0.32018402	      0.46297837	      0.09287397	      0.47180327
      0.99585180	      0.32018214	      0.46297637	      0.09287410	      0.47180499
      0.99602839	      0.32018027	      0.46297435	      0.09287426	      0.47180674
      0.99625195	      0.32017790	      0.46297178	      0.09287448	      0.47180898
      0.99647551	      0.32017553	      0.46296920	      0.09287473	      0.47181123
      0.99677460	      0.32017238	      0.46296572	      0.09287510	      0.47181428
      0.99700340	      0.32016998	      0.46296305	      0.09287540	      0.47181663
      0.99723220	      0.32016760	      0.46296037	      0.09287573	      0.47181899
      0.99746100	      0.32016522	      0.46295769	      0.09287607	      0.47182135
      0.99766176	      0.32016315	      0.46295534	      0.09287638	      0.47182344
      0.99786252	      0.32016108	      0.46295299	      0.09287671	      0.47182552
      0.99806329	      0.32015903	      0.46295064	      0.09287704	      0.47182761
      0.99826405	      0.32015699	      0.46294829	      0.09287738	      0.47182970
      0.99846481	      0.32015496	      0.46294595	      0.09287773	      0.47183179
      0.99866557	      0.32015294	      0.46294361	      0.09287809	      0.47183388
      0.99884404	      0.32015115	      0.46294153	      0.09287842	      0.47183573
      0.99902251	      0.32014937	      0.46293946	      0.09287874	      0.47183758
      0.99920097	      0.32014760	      0.46293740	      0.09287908	      0.47183943
      0.99937944	      0.32014585	      0.46293534	      0.09287942	      0.47184127
      0.99955790	      0.32014410	      0.46293329	      0.09287976	      0.47184311
      0.99973637	      0.32014236	      0.46293124	      0.09288010	      0.47184495
      0.99991484	      0.32014062	      0.46292920	      0.09288045	      0.47184678
      1.00009330	      0.32013890	      0.46292716	      0.09288080	      0.47184861
      1.00027177	      0.32013719	      0.46292514	      0.09288115	      0.47185043
      1.00045023	      0.32013549	      0.46292312	      0.09288151	      0.47185225
      1.00062870	      0.32013379	      0.46292110	      0.09288187	      0.47185406
      1.00080717	      0.32013211	      0.46291910	      0.09288222	      0.47185587
      1.00098563	      0.32013043	      0.46291710	      0.09288259	      0.47185767
      1.00116410	      0.32012876	      0.46291511	      0.09288295	      0.47185946
      1.00134256	      0.32012710	      0.46291313	      0.09288331	      0.47186125
      1.00152103	      0.32012545	      0.46291115	      0.09288368	      0.47186303
      1.00169950	      0.32012381	      0.46290919	      0.09288405	      0.47186481
      1.00187796	      0.32012218	      0.46290723	      0.09288441	      0.47186658
      1.00205643	      0.32012056	      0.46290527	      0.09288478	      0.47186835
      1.00223489	      0.32011894	      0.46290333	      0.09288515	      0.47187010
      1.00241336	      0.32011734	      0.46290139	      0.09288552	      0.47187185
      1.00259183	      0.32011574	      0.46289947	      0.09288590	      0.47187360
      1.00277029	      0.32011415	      0.46289754	      0.09288627	      0.47187534
      1.00294876	      0.32011257	      0.46289563	      0.09288664	      0.47187707
      1.00312722	      0.32011100	      0.46289373	      0.09288701	      0.47187880
      1.00330569	      0.32010943	      0.46289183	      0.09288739	      0.47188052
      1.00348416	      0.32010787	      0.46288994	      0.09288776	      0.47188223
      1.00366262	      0.32010633	      0.46288806	      0.09288814	      0.47188394
      1.00384109	      0.32010478	      0.46288618	      0.09288851	      0.47188564
      1.00401955	      0.32010325	      0.46288431	      0.09288889	      0.47188734
      1.00419802	      0.32010172	      0.46288245	      0.09288926	      0.47188902
      1.00437648	      0.32010021	      0.46288060	      0.09288964	      0.47189071
      1.00455495	      0.32009870	      0.46287875	      0.09289001	      0.47189238
      1.00473342	      0.32009719	      0.46287692	      0.09289039	      0.47189406
      1.00491188	      0.32009570	      0.46287508	      0.09289077	      0.47189572
      1.00509035	      0.32009421	      0.46287326	      0.09289114	      0.47189738
      1.00526881	      0.32009272	      0.46287144	      0.09289152	      0.47189903
      1.00544728	      0.32009125	      0.46286963	      0.09289190	      0.47190068
      1.00562575	      0.32008978	      0.46286783	      0.09289227	      0.47190232
      1.00580421	      0.32008832	      0.46286603	      0.09289265	      0.47190396
      1.00598268	      0.32008687	      0.46286424	      0.09289303	      0.47190559
      1.00616114	      0.32008542	      0.46286246	      0.09289341	      0.47190721
      1.00633961	      0.32008398	      0.46286068	      0.09289378	      0.47190883
      1.00651808	      0.32008254	      0.46285891	      0.09289416	      0.47191044
      1.00669654	      0.32008112	      0.46285715	      0.09289454	      0.47191205
      1.00687501	      0.32007969	      0.46285539	      0.09289492	      0.47191365
      1.00705347	      0.32007828	      0.46285364	      0.09289529	      0.47191525
      1.00723194	      0.32007687	      0.46285189	      0.09289567	      0.47191684
      1.00741041	      0.32007547	      0.46285015	      0.09289605	      0.47191843
      1.00758887	      0.32007407	      0.46284842	      0.09289643	      0.47192001
      1.00776734	      0.32007268	      0.46284669	      0.09289681	      0.47192159
      1.00794580	      0.32007130	      0.46284497	      0.09289718	      0.47192316
      1.00812427	      0.32006992	      0.46284326	      0.09289756	      0.47192473
      1.00830274	      0.32006855	      0.46284155	      0.09289794	      0.47192629
      1.00848120	      0.32006718	      0.46283984	      0.09289832	      0.47192785
      1.00865967	      0.32006582	      0.46283815	      0.09289870	      0.47192940
      1.00883813	      0.32006446	      0.46283645	      0.09289908	      0.47193095
      1.00901660	      0.32006311	      0.46283477	      0.09289945	      0.47193249
      1.00919507	      0.32006177	      0.46283308	      0.09289983	      0.47193403
      1.00937353	      0.32006043	      0.46283141	      0.09290021	      0.47193557
      1.00955200	      0.32005910	      0.46282974	      0.09290059	      0.47193710
      1.00973046	      0.32005777	      0.46282807	      0.09290097	      0.47193862
      1.00990893	      0.32005645	      0.46282641	      0.09290135	      0.47194014
      1.01008739	      0.32005513	      0.46282476	      0.09290173	      0.47194166
      1.01026586	      0.32005382	      0.46282311	      0.09290211	      0.47194317
      1.01044433	      0.32005251	      0.46282146	      0.09290249	      0.47194468
      1.01062279	      0.32005121	      0.46281982	      0.09290287	      0.47194618
      1.01080126	      0.32004991	      0.46281819	      0.09290325	      0.47194768
      1.01097972	      0.32004862	      0.46281656	      0.09290363	      0.47194918
      1.01115819	      0.32004734	      0.46281493	      0.09290401	      0.47195067
      1.01133666	      0.32004605	      0.46281331	      0.09290439	      0.47195216
      1.01151512	      0.32004478	      0.46281170	      0.09290477	      0.47195364
      1.01169359	      0.32004351	      0.46281009	      0.09290515	      0.47195512
      1.01187205	      0.32004224	      0.46280848	      0.09290553	      0.47195660
      1.01205052	      0.32004098	      0.46280688	      0.09290591	      0.47195807
      1.01222899	      0.32003972	      0.46280528	      0.09290629	      0.47195954
      1.01240745	      0.32003847	      0.46280369	      0.09290667	      0.47196100
      1.01258592	      0.32003722	      0.46280210	      0.09290705	      0.47196246
      1.01276438	      0.32003597	      0.46280052	      0.09290744	      0.47196392
      1.01294285	      0.32003473	      0.46279894	      0.09290782	      0.47196537
      1.01312132	      0.32003350	      0.46279736	      0.09290820	      0.47196682
      1.01329978	      0.32003227	      0.46279579	      0.09290858	      0.47196827
      1.01347825	      0.32003104	      0.46279422	      0.09290896	      0.47196971
      1.01365671	      0.32002982	      0.46279266	      0.09290935	      0.47197115
      1.01383518	      0.32002860	      0.46279110	      0.09290973	      0.47197259
      1.01401365	      0.32002739	      0.46278955	      0.09291011	      0.47197402
      1.01419211	      0.32002618	      0.46278800	      0.09291050	      0.47197545
      1.01437058	      0.32002497	      0.46278645	      0.09291088	      0.47197688
      1.01454904	      0.32002377	      0.46278491	      0.09291126	      0.47197830
      1.01472751	      0.32002258	      0.46278337	      0.09291165	      0.47197972
      1.01490598	      0.32002138	      0.46278183	      0.09291203	      0.47198114
      1.01508444	      0.32002019	      0.46278030	      0.09291242	      0.47198255
      1.01526291	      0.32001901	      0.46277878	      0.09291280	      0.47198396
      1.01544137	      0.32001783	      0.46277725	      0.09291319	      0.47198537
      1.01561984	      0.32001665	      0.46277573	      0.09291357	      0.47198677
      1.01579830	      0.32001548	      0.46277422	      0.09291396	      0.47198817
      1.01597677	      0.32001431	      0.46277270	      0.09291434	      0.47198957
      1.01615524	      0.32001315	      0.46277119	      0.09291473	      0.47199097
      1.01633370	      0.32001198	      0.46276969	      0.09291511	      0.47199236
      1.01651217	      0.32001083	      0.46276819	      0.09291550	      0.47199375
      1.01669063	      0.32000967	      0.46276669	      0.09291589	      0.47199513
      1.01686910	      0.32000852	      0.46276520	      0.09291627	      0.47199652
      1.01704757	      0.32000738	      0.46276370	      0.09291666	      0.47199790
      1.01722603	      0.32000623	      0.46276222	      0.09291705	      0.47199928
      1.01740450	      0.32000509	      0.46276073	      0.09291743	      0.47200065
      1.01758296	      0.32000396	      0.46275925	      0.09291782	      0.47200202
      1.01776143	      0.32000283	      0.46275777	      0.09291821	      0.47200339
      1.01793990	      0.32000170	      0.46275630	      0.09291860	      0.47200476
      1.01811836	      0.32000057	      0.46275483	      0.09291899	      0.47200612
      1.01829683	      0.31999945	      0.46275336	      0.09291938	      0.47200749
      1.01847529	      0.31999833	      0.46275189	      0.09291976	      0.47200885
      1.01865376	      0.31999722	      0.46275043	      0.09292015	      0.47201020
      1.01883223	      0.31999610	      0.46274897	      0.09292054	      0.47201156
      1.01901069	      0.31999500	      0.46274752	      0.09292093	      0.47201291
      1.01918916	      0.31999389	      0.46274606	      0.09292132	      0.47201426
      1.01936762	      0.31999279	      0.46274461	      0.09292172	      0.47201560
      1.01954609	      0.31999169	      0.46274317	      0.09292211	      0.47201695
      1.01972456	      0.31999060	      0.46274172	      0.09292250	      0.47201829
      1.01990302	      0.31998951	      0.46274028	      0.09292289	      0.47201963
      1.02008149	      0.31998842	      0.46273885	      0.09292328	      0.47202097
      1.02025995	      0.31998733	      0.46273741	      0.09292367	      0.47202230
      1.02043842	      0.31998625	      0.46273598	      0.09292407	      0.47202363
      1.02061689	      0.31998517	      0.46273455	      0.09292446	      0.47202496
      1.02079535	      0.31998409	      0.46273313	      0.09292485	      0.47202629
      1.02097382	      0.31998302	      0.46273170	      0.09292524	      0.47202762
      1.02115228	      0.31998195	      0.46273028	      0.09292564	      0.47202894
      1.02133075	      0.31998088	      0.46272886	      0.09292603	      0.47203026
      1.02150922	      0.31997982	      0.46272745	      0.09292643	      0.47203158
      1.02168768	      0.31997876	      0.46272604	      0.09292682	      0.47203289
      1.02186615	      0.31997770	      0.46272463	      0.09292722	      0.47203421
      1.02204461	      0.31997665	      0.46272322	      0.09292761	      0.47203552
      1.02222308	      0.31997560	      0.46272182	      0.09292801	      0.47203683
      1.02240154	      0.31997455	      0.46272041	      0.09292840	      0.47203814
      1.02258001	      0.31997350	      0.46271902	      0.09292880	      0.47203944
      1.02275848	      0.31997246	      0.46271762	      0.09292919	      0.47204075
      1.02293694	      0.31997142	      0.46271622	      0.09292959	      0.47204205
      1.02311541	      0.31997038	      0.46271483	      0.09292999	      0.47204335
      1.02329387	      0.31996934	      0.46271344	      0.09293039	      0.47204465
      1.02347234	      0.31996831	      0.46271206	      0.09293078	      0.47204594
      1.02365081	      0.31996728	      0.46271067	      0.09293118	      0.47204724
      1.02382927	      0.31996626	      0.46270929	      0.09293158	      0.47204853
      1.02400774	      0.31996523	      0.46270791	      0.09293198	      0.47204982
      1.02418620	      0.31996421	      0.46270654	      0.09293238	      0.47205111
      1.02436467	      0.31996319	      0.46270516	      0.09293278	      0.47205239
      1.02454314	      0.31996218	      0.46270379	      0.09293318	      0.47205368
      1.02472160	      0.31996116	      0.46270242	      0.09293358	      0.47205496
      1.02490007	      0.31996015	      0.46270105	      0.09293398	      0.47205624
      1.02507853	      0.31995915	      0.46269969	      0.09293438	      0.47205752
      1.02529305	      0.31995794	      0.46269805	      0.09293486	      0.47205905
      1.02550757	      0.31995673	      0.46269642	      0.09293534	      0.47206058
      1.02566305	      0.31995586	      0.46269523	      0.09293569	      0.47206169
      1.02586026	      0.31995476	      0.46269374	      0.09293614	      0.47206310
      1.02605747	      0.31995366	      0.46269224	      0.09293658	      0.47206450
      1.02624169	      0.31995264	      0.46269085	      0.09293700	      0.47206581
      1.02642590	      0.31995162	      0.46268946	      0.09293742	      0.47206711
      1.02662839	      0.31995050	      0.46268793	      0.09293787	      0.47206855
      1.02683087	      0.31994939	      0.46268641	      0.09293833	      0.47206998
      1.02701302	      0.31994839	      0.46268504	      0.09293874	      0.47207126
      1.02719517	      0.31994739	      0.46268367	      0.09293916	      0.47207255
      1.02739826	      0.31994628	      0.46268215	      0.09293962	      0.47207398
      1.02760135	      0.31994517	      0.46268063	      0.09294008	      0.47207540
      1.02777313	      0.31994424	      0.46267935	      0.09294047	      0.47207661
      1.02798086	      0.31994311	      0.46267780	      0.09294094	      0.47207807
      1.02818858	      0.31994199	      0.46267626	      0.09294142	      0.47207952
      1.02833071	      0.31994122	      0.46267520	      0.09294174	      0.47208051
      1.02854103	      0.31994009	      0.46267364	      0.09294222	      0.47208198
      1.02875136	      0.31993896	      0.46267208	      0.09294270	      0.47208345
      1.02890921	      0.31993811	      0.46267092	      0.09294307	      0.47208455
      1.02906706	      0.31993727	      0.46266975	      0.09294343	      0.47208564
      1.02925437	      0.31993627	      0.46266837	      0.09294386	      0.47208695
      1.02944168	      0.31993528	      0.46266699	      0.09294429	      0.47208825
      1.02962329	      0.31993431	      0.46266566	      0.09294470	      0.47208950
      1.02980490	      0.31993335	      0.46266432	      0.09294512	      0.47209076
      1.03000188	      0.31993231	      0.46266288	      0.09294557	      0.47209212
      1.03019886	      0.31993127	      0.46266144	      0.09294603	      0.47209348
      1.03035655	      0.31993045	      0.46266029	      0.09294639	      0.47209457
      1.03056616	      0.31992935	      0.46265876	      0.09294687	      0.47209601
      1.03077577	      0.31992825	      0.46265723	      0.09294736	      0.47209746
      1.03093793	      0.31992741	      0.46265605	      0.09294773	      0.47209857
      1.03110008	      0.31992656	      0.46265487	      0.09294811	      0.47209968
      1.03127725	      0.31992564	      0.46265359	      0.09294852	      0.47210090
      1.03145441	      0.31992472	      0.46265230	      0.09294893	      0.47210211
      1.03164639	      0.31992373	      0.46265091	      0.09294937	      0.47210343
      1.03183837	      0.31992274	      0.46264952	      0.09294982	      0.47210474
      1.03198517	      0.31992199	      0.46264847	      0.09295016	      0.47210574
      1.03219764	      0.31992090	      0.46264693	      0.09295066	      0.47210719
      1.03241011	      0.31991981	      0.46264541	      0.09295115	      0.47210864
      1.03255015	      0.31991909	      0.46264440	      0.09295148	      0.47210959
      1.03269018	      0.31991838	      0.46264339	      0.09295180	      0.47211054
      1.03287812	      0.31991742	      0.46264205	      0.09295224	      0.47211182
      1.03306605	      0.31991647	      0.46264070	      0.09295268	      0.47211309
      1.03322836	      0.31991565	      0.46263954	      0.09295306	      0.47211419
      1.03342783	      0.31991464	      0.46263811	      0.09295353	      0.47211554
      1.03366832	      0.31991342	      0.46263640	      0.09295409	      0.47211717
      1.03390881	      0.31991221	      0.46263469	      0.09295466	      0.47211879
      1.03406000	      0.31991146	      0.46263361	      0.09295501	      0.47211981
      1.03424385	      0.31991054	      0.46263230	      0.09295545	      0.47212105
      1.03448763	      0.31990932	      0.46263058	      0.09295602	      0.47212269
      1.03464183	      0.31990855	      0.46262948	      0.09295638	      0.47212373
      1.03479603	      0.31990778	      0.46262839	      0.09295675	      0.47212477
      1.03495023	      0.31990702	      0.46262730	      0.09295711	      0.47212580
      1.03513424	      0.31990611	      0.46262600	      0.09295755	      0.47212704
      1.03531825	      0.31990520	      0.46262471	      0.09295798	      0.47212827
      1.03547962	      0.31990440	      0.46262357	      0.09295836	      0.47212935
      1.03568182	      0.31990340	      0.46262215	      0.09295884	      0.47213070
      1.03593360	      0.31990217	      0.46262038	      0.09295944	      0.47213238
      1.03620115	      0.31990086	      0.46261850	      0.09296008	      0.47213417
      1.03633136	      0.31990022	      0.46261759	      0.09296039	      0.47213504
      1.03648770	      0.31989946	      0.46261649	      0.09296076	      0.47213608
      1.03669387	      0.31989846	      0.46261505	      0.09296125	      0.47213745
      1.03690004	      0.31989746	      0.46261361	      0.09296174	      0.47213882
      1.03704099	      0.31989677	      0.46261263	      0.09296208	      0.47213976
      1.03718194	      0.31989609	      0.46261165	      0.09296241	      0.47214069
      1.03734957	      0.31989528	      0.46261048	      0.09296281	      0.47214180
      1.03756026	      0.31989427	      0.46260902	      0.09296332	      0.47214320
      1.03784263	      0.31989291	      0.46260706	      0.09296400	      0.47214507
      1.03797238	      0.31989229	      0.46260616	      0.09296431	      0.47214593
      1.03812949	      0.31989153	      0.46260507	      0.09296468	      0.47214697
      1.03832465	      0.31989060	      0.46260372	      0.09296515	      0.47214826
      1.03853369	      0.31988960	      0.46260227	      0.09296566	      0.47214963
      1.03874273	      0.31988861	      0.46260083	      0.09296616	      0.47215101
      1.03888756	      0.31988792	      0.46259983	      0.09296651	      0.47215197
      1.03903240	      0.31988724	      0.46259883	      0.09296686	      0.47215292
      1.03919786	      0.31988645	      0.46259769	      0.09296726	      0.47215401
      1.03940636	      0.31988547	      0.46259626	      0.09296776	      0.47215538
      1.03960562	      0.31988453	      0.46259489	      0.09296825	      0.47215669
      1.03980488	      0.31988359	      0.46259352	      0.09296873	      0.47215799
      1.03996159	      0.31988286	      0.46259245	      0.09296911	      0.47215902
      1.04011830	      0.31988212	      0.46259137	      0.09296949	      0.47216005
      1.04029074	      0.31988132	      0.46259019	      0.09296991	      0.47216118
      1.04046317	      0.31988051	      0.46258901	      0.09297033	      0.47216231
      1.04063221	      0.31987972	      0.46258786	      0.09297074	      0.47216341
      1.04080126	      0.31987894	      0.46258671	      0.09297115	      0.47216452
      1.04097100	      0.31987815	      0.46258555	      0.09297157	      0.47216562
      1.04114074	      0.31987736	      0.46258439	      0.09297198	      0.47216673
      1.04130793	      0.31987659	      0.46258325	      0.09297239	      0.47216782
      1.04147512	      0.31987582	      0.46258212	      0.09297280	      0.47216891
      1.04164216	      0.31987505	      0.46258098	      0.09297321	      0.47217000
      1.04180920	      0.31987428	      0.46257985	      0.09297362	      0.47217108
      1.04197465	      0.31987352	      0.46257873	      0.09297402	      0.47217216
      1.04214010	      0.31987276	      0.46257760	      0.09297443	      0.47217324
      1.04230567	      0.31987200	      0.46257648	      0.09297484	      0.47217431
      1.04247124	      0.31987124	      0.46257536	      0.09297524	      0.47217539
      1.04263546	      0.31987049	      0.46257425	      0.09297565	      0.47217645
      1.04279969	      0.31986974	      0.46257314	      0.09297605	      0.47217752
      1.04296415	      0.31986900	      0.46257203	      0.09297646	      0.47217858
      1.04312862	      0.31986825	      0.46257093	      0.09297686	      0.47217965
      1.04329309	      0.31986750	      0.46256982	      0.09297727	      0.47218071
      1.04345756	      0.31986676	      0.46256871	      0.09297768	      0.47218177
      1.04362202	      0.31986602	      0.46256760	      0.09297808	      0.47218284
      1.04378649	      0.31986527	      0.46256650	      0.09297849	      0.47218390
      1.04395096	      0.31986453	      0.46256539	      0.09297890	      0.47218496
      1.04411543	      0.31986379	      0.46256429	      0.09297931	      0.47218602
      1.04427989	      0.31986306	      0.46256319	      0.09297972	      0.47218708
      1.04444436	      0.31986232	      0.46256209	      0.09298013	      0.47218814
      1.04460883	      0.31986158	      0.46256098	      0.09298054	      0.47218920
      1.04477329	      0.31986085	      0.46255988	      0.09298095	      0.47219026
      1.04491350	      0.31986022	      0.46255895	      0.09298130	      0.47219116
      1.04505370	      0.31985960	      0.46255801	      0.09298165	      0.47219207
      1.04523584	      0.31985879	      0.46255679	      0.09298210	      0.47219324
      1.04541797	      0.31985798	      0.46255558	      0.09298256	      0.47219441
      1.04555166	      0.31985739	      0.46255469	      0.09298289	      0.47219527
      1.04568536	      0.31985679	      0.46255380	      0.09298323	      0.47219612
      1.04586961	      0.31985598	      0.46255257	      0.09298369	      0.47219731
      1.04605386	      0.31985517	      0.46255135	      0.09298415	      0.47219849
      1.04618810	      0.31985458	      0.46255045	      0.09298449	      0.47219935
      1.04632233	      0.31985399	      0.46254956	      0.09298483	      0.47220021
      1.04650685	      0.31985317	      0.46254834	      0.09298529	      0.47220139
      1.04669137	      0.31985237	      0.46254711	      0.09298576	      0.47220257
      1.04682115	      0.31985180	      0.46254625	      0.09298608	      0.47220340
      1.04695093	      0.31985123	      0.46254539	      0.09298641	      0.47220423
      1.04713592	      0.31985042	      0.46254417	      0.09298688	      0.47220541
      1.04732090	      0.31984962	      0.46254294	      0.09298735	      0.47220659
      1.04745064	      0.31984905	      0.46254209	      0.09298768	      0.47220742
      1.04758038	      0.31984849	      0.46254123	      0.09298800	      0.47220825
      1.04776611	      0.31984768	      0.46254000	      0.09298848	      0.47220944
      1.04795183	      0.31984688	      0.46253878	      0.09298895	      0.47221062
      1.04807678	      0.31984633	      0.46253795	      0.09298926	      0.47221142
      1.04820173	      0.31984579	      0.46253713	      0.09298958	      0.47221221
      1.04838627	      0.31984500	      0.46253592	      0.09299005	      0.47221339
      1.04857080	      0.31984420	      0.46253470	      0.09299052	      0.47221456
      1.04869990	      0.31984365	      0.46253385	      0.09299085	      0.47221538
      1.04882900	      0.31984309	      0.46253300	      0.09299118	      0.47221620
      1.04901573	      0.31984229	      0.46253178	      0.09299166	      0.47221739
      1.04917638	      0.31984160	      0.46253072	      0.09299207	      0.47221841
      1.04933704	      0.31984092	      0.46252967	      0.09299248	      0.47221943
      1.04949770	      0.31984023	      0.46252861	      0.09299289	      0.47222045
      1.04963000	      0.31983966	      0.46252775	      0.09299323	      0.47222129
      1.04976230	      0.31983910	      0.46252688	      0.09299357	      0.47222213
      1.04996546	      0.31983824	      0.46252555	      0.09299409	      0.47222342
      1.05008966	      0.31983771	      0.46252474	      0.09299441	      0.47222421
      1.05021386	      0.31983718	      0.46252393	      0.09299473	      0.47222500
      1.05039743	      0.31983640	      0.46252273	      0.09299520	      0.47222616
      1.05066317	      0.31983528	      0.46252099	      0.09299589	      0.47222784
      1.05078748	      0.31983476	      0.46252018	      0.09299621	      0.47222863
      1.05093842	      0.31983412	      0.46251920	      0.09299660	      0.47222958
      1.05111171	      0.31983339	      0.46251807	      0.09299705	      0.47223068
      1.05128499	      0.31983266	      0.46251694	      0.09299750	      0.47223177
      1.05142650	      0.31983207	      0.46251602	      0.09299787	      0.47223267
      1.05156801	      0.31983147	      0.46251509	      0.09299823	      0.47223356
      1.05175016	      0.31983071	      0.46251391	      0.09299871	      0.47223471
      1.05188194	      0.31983016	      0.46251305	      0.09299905	      0.47223555
      1.05201372	      0.31982961	      0.46251220	      0.09299939	      0.47223638
      1.05218110	      0.31982891	      0.46251111	      0.09299983	      0.47223743
      1.05234574	      0.31982823	      0.46251004	      0.09300026	      0.47223847
      1.05251037	      0.31982754	      0.46250897	      0.09300069	      0.47223951
      1.05265755	      0.31982693	      0.46250802	      0.09300107	      0.47224044
      1.05280473	      0.31982632	      0.46250707	      0.09300146	      0.47224137
      1.05295191	      0.31982571	      0.46250611	      0.09300184	      0.47224229
      1.05309909	      0.31982510	      0.46250516	      0.09300223	      0.47224322
      1.05325998	      0.31982444	      0.46250412	      0.09300265	      0.47224423
      1.05342088	      0.31982377	      0.46250308	      0.09300307	      0.47224525
      1.05355513	      0.31982322	      0.46250221	      0.09300342	      0.47224609
      1.05368937	      0.31982267	      0.46250134	      0.09300378	      0.47224694
      1.05387079	      0.31982192	      0.46250017	      0.09300425	      0.47224808
      1.05400396	      0.31982137	      0.46249931	      0.09300460	      0.47224891
      1.05413713	      0.31982083	      0.46249845	      0.09300495	      0.47224975
      1.05429936	      0.31982016	      0.46249741	      0.09300538	      0.47225077
      1.05445749	      0.31981952	      0.46249639	      0.09300580	      0.47225176
      1.05461562	      0.31981887	      0.46249537	      0.09300622	      0.47225276
      1.05477375	      0.31981822	      0.46249435	      0.09300664	      0.47225375
      1.05490637	      0.31981768	      0.46249350	      0.09300699	      0.47225458
      1.05503899	      0.31981714	      0.46249264	      0.09300734	      0.47225541
      1.05517161	      0.31981661	      0.46249179	      0.09300769	      0.47225625
      1.05535272	      0.31981587	      0.46249063	      0.09300817	      0.47225738
      1.05549682	      0.31981529	      0.46248970	      0.09300856	      0.47225829
      1.05564091	      0.31981470	      0.46248877	      0.09300894	      0.47225919
      1.05578500	      0.31981412	      0.46248785	      0.09300932	      0.47226009
      1.05592909	      0.31981354	      0.46248692	      0.09300971	      0.47226100
      1.05607318	      0.31981296	      0.46248600	      0.09301009	      0.47226190
      1.05624810	      0.31981225	      0.46248488	      0.09301056	      0.47226299
      1.05637076	      0.31981176	      0.46248409	      0.09301089	      0.47226376
      1.05649343	      0.31981126	      0.46248331	      0.09301121	      0.47226453
      1.05666291	      0.31981058	      0.46248222	      0.09301167	      0.47226559
      1.05682693	      0.31980993	      0.46248117	      0.09301211	      0.47226662
      1.05700133	      0.31980923	      0.46248006	      0.09301258	      0.47226771
      1.05713295	      0.31980870	      0.46247921	      0.09301293	      0.47226853
      1.05726456	      0.31980818	      0.46247837	      0.09301328	      0.47226936
      1.05744298	      0.31980746	      0.46247723	      0.09301376	      0.47227047
      1.05757163	      0.31980695	      0.46247641	      0.09301411	      0.47227128
      1.05770027	      0.31980644	      0.46247559	      0.09301446	      0.47227208
      1.05786098	      0.31980580	      0.46247456	      0.09301489	      0.47227308
      1.05801541	      0.31980519	      0.46247358	      0.09301531	      0.47227405
      1.05816985	      0.31980457	      0.46247259	      0.09301572	      0.47227501
      1.05830799	      0.31980403	      0.46247171	      0.09301610	      0.47227588
      1.05844613	      0.31980348	      0.46247083	      0.09301647	      0.47227674
      1.05858427	      0.31980293	      0.46246995	      0.09301685	      0.47227760
      1.05872242	      0.31980239	      0.46246907	      0.09301722	      0.47227846
      1.05888776	      0.31980173	      0.46246802	      0.09301767	      0.47227950
      1.05902934	      0.31980118	      0.46246712	      0.09301806	      0.47228038
      1.05917091	      0.31980062	      0.46246622	      0.09301844	      0.47228126
      1.05931248	      0.31980006	      0.46246531	      0.09301883	      0.47228214
      1.05945406	      0.31979951	      0.46246441	      0.09301921	      0.47228303
      1.05959563	      0.31979895	      0.46246352	      0.09301960	      0.47228391
      1.05973720	      0.31979840	      0.46246262	      0.09301999	      0.47228479
      1.05987878	      0.31979784	      0.46246172	      0.09302037	      0.47228568
      1.06002035	      0.31979729	      0.46246082	      0.09302076	      0.47228656
      1.06016192	      0.31979674	      0.46245992	      0.09302115	      0.47228744
      1.06030350	      0.31979619	      0.46245902	      0.09302153	      0.47228832
      1.06044507	      0.31979563	      0.46245812	      0.09302192	      0.47228920
      1.06058664	      0.31979508	      0.46245723	      0.09302231	      0.47229008
      1.06072821	      0.31979453	      0.46245633	      0.09302270	      0.47229097
      1.06086979	      0.31979398	      0.46245543	      0.09302309	      0.47229185
      1.06101136	      0.31979343	      0.46245454	      0.09302348	      0.47229273
      1.06115293	      0.31979289	      0.46245364	      0.09302387	      0.47229361
      1.06129451	      0.31979234	      0.46245274	      0.09302426	      0.47229449
      1.06143608	      0.31979179	      0.46245185	      0.09302465	      0.47229537
      1.06157765	      0.31979125	      0.46245095	      0.09302504	      0.47229625
      1.06171923	      0.31979070	      0.46245006	      0.09302543	      0.47229713
      1.06186080	      0.31979015	      0.46244916	      0.09302582	      0.47229801
      1.06200237	      0.31978961	      0.46244827	      0.09302621	      0.47229889
      1.06214394	      0.31978907	      0.46244738	      0.09302661	      0.47229977
      1.06228552	      0.31978852	      0.46244648	      0.09302700	      0.47230065
      1.06242709	      0.31978798	      0.46244559	      0.09302739	      0.47230153
      1.06256866	      0.31978744	      0.46244470	      0.09302778	      0.47230241
      1.06271024	      0.31978690	      0.46244381	      0.09302818	      0.47230329
      1.06285181	      0.31978635	      0.46244291	      0.09302857	      0.47230416
      1.06299338	      0.31978581	      0.46244202	      0.09302896	      0.47230504
      1.06311955	      0.31978533	      0.46244123	      0.09302931	      0.47230583
      1.06324571	      0.31978485	      0.46244043	      0.09302967	      0.47230661
      1.06340520	      0.31978425	      0.46243943	      0.09303011	      0.47230760
      1.06354095	      0.31978373	      0.46243858	      0.09303049	      0.47230844
      1.06367670	      0.31978321	      0.46243772	      0.09303087	      0.47230928
      1.06381244	      0.31978270	      0.46243687	      0.09303125	      0.47231012
      1.06394819	      0.31978219	      0.46243602	      0.09303163	      0.47231096
      1.06408394	      0.31978167	      0.46243517	      0.09303200	      0.47231180
      1.06421968	      0.31978116	      0.46243431	      0.09303238	      0.47231264
      1.06435543	      0.31978065	      0.46243346	      0.09303276	      0.47231348
      1.06452879	      0.31977999	      0.46243237	      0.09303325	      0.47231456
      1.06464018	      0.31977957	      0.46243168	      0.09303356	      0.47231525
      1.06475157	      0.31977915	      0.46243098	      0.09303387	      0.47231593
      1.06492285	      0.31977851	      0.46242991	      0.09303436	      0.47231699
      1.06506079	      0.31977799	      0.46242904	      0.09303474	      0.47231785
      1.06530222	      0.31977709	      0.46242753	      0.09303542	      0.47231934
      1.06544629	      0.31977655	      0.46242663	      0.09303583	      0.47232023
      1.06559208	      0.31977600	      0.46242572	      0.09303624	      0.47232113
      1.06573787	      0.31977546	      0.46242481	      0.09303665	      0.47232203
      1.06586381	      0.31977499	      0.46242402	      0.09303700	      0.47232281
      1.06598974	      0.31977452	      0.46242324	      0.09303736	      0.47232358
      1.06614490	      0.31977394	      0.46242227	      0.09303779	      0.47232454
      1.06627726	      0.31977345	      0.46242144	      0.09303817	      0.47232536
      1.06640962	      0.31977296	      0.46242062	      0.09303854	      0.47232617
      1.06654198	      0.31977247	      0.46241979	      0.09303892	      0.47232699
      1.06667434	      0.31977198	      0.46241897	      0.09303929	      0.47232780
      1.06680670	      0.31977148	      0.46241814	      0.09303966	      0.47232862
      1.06697327	      0.31977087	      0.46241711	      0.09304014	      0.47232964
      1.06708715	      0.31977045	      0.46241640	      0.09304046	      0.47233035
      1.06720104	      0.31977003	      0.46241569	      0.09304078	      0.47233105
      1.06736241	      0.31976943	      0.46241469	      0.09304124	      0.47233204
      1.06751540	      0.31976887	      0.46241374	      0.09304167	      0.47233298
      1.06766838	      0.31976831	      0.46241279	      0.09304210	      0.47233392
      1.06778908	      0.31976786	      0.46241204	      0.09304245	      0.47233466
      1.06790977	      0.31976742	      0.46241129	      0.09304279	      0.47233540
      1.06807057	      0.31976683	      0.46241029	      0.09304325	      0.47233639
      1.06819955	      0.31976636	      0.46240949	      0.09304361	      0.47233718
      1.06832852	      0.31976589	      0.46240869	      0.09304398	      0.47233798
      1.06845749	      0.31976541	      0.46240789	      0.09304435	      0.47233877
      1.06861496	      0.31976484	      0.46240692	      0.09304479	      0.47233973
      1.06873537	      0.31976440	      0.46240617	      0.09304514	      0.47234047
      1.06885577	      0.31976396	      0.46240543	      0.09304548	      0.47234121
      1.06900432	      0.31976342	      0.46240451	      0.09304590	      0.47234212
      1.06914479	      0.31976291	      0.46240364	      0.09304630	      0.47234298
      1.06928526	      0.31976240	      0.46240278	      0.09304670	      0.47234384
      1.06942573	      0.31976189	      0.46240191	      0.09304710	      0.47234470
      1.06954683	      0.31976145	      0.46240116	      0.09304745	      0.47234544
      1.06966793	      0.31976101	      0.46240041	      0.09304780	      0.47234619
      1.06978903	      0.31976057	      0.46239967	      0.09304814	      0.47234693
      1.06996716	      0.31975993	      0.46239857	      0.09304865	      0.47234802
      1.07007770	      0.31975953	      0.46239789	      0.09304897	      0.47234869
      1.07018825	      0.31975913	      0.46239721	      0.09304928	      0.47234937
      1.07035196	      0.31975854	      0.46239620	      0.09304975	      0.47235037
      1.07050428	      0.31975800	      0.46239526	      0.09305019	      0.47235130
      1.07065659	      0.31975745	      0.46239433	      0.09305062	      0.47235223
      1.07077429	      0.31975703	      0.46239360	      0.09305096	      0.47235295
      1.07089198	      0.31975660	      0.46239288	      0.09305130	      0.47235366
      1.07105092	      0.31975603	      0.46239190	      0.09305175	      0.47235463
      1.07117810	      0.31975558	      0.46239112	      0.09305212	      0.47235541
      1.07130528	      0.31975512	      0.46239034	      0.09305248	      0.47235618
      1.07143246	      0.31975467	      0.46238956	      0.09305284	      0.47235696
      1.07158509	      0.31975412	      0.46238863	      0.09305328	      0.47235789
      1.07170444	      0.31975370	      0.46238790	      0.09305362	      0.47235862
      1.07182378	      0.31975327	      0.46238717	      0.09305397	      0.47235934
      1.07196837	      0.31975276	      0.46238628	      0.09305438	      0.47236022
      1.07211296	      0.31975225	      0.46238540	      0.09305480	      0.47236110
      1.07223821	      0.31975180	      0.46238463	      0.09305516	      0.47236186
      1.07236347	      0.31975136	      0.46238387	      0.09305552	      0.47236262
      1.07248873	      0.31975091	      0.46238310	      0.09305588	      0.47236339
      1.07264064	      0.31975038	      0.46238217	      0.09305631	      0.47236431
      1.07276044	      0.31974995	      0.46238144	      0.09305666	      0.47236504
      1.07288023	      0.31974953	      0.46238071	      0.09305700	      0.47236576
      1.07300003	      0.31974911	      0.46237998	      0.09305735	      0.47236649
      1.07317382	      0.31974849	      0.46237892	      0.09305785	      0.47236754
      1.07328262	      0.31974811	      0.46237826	      0.09305816	      0.47236820
      1.07339143	      0.31974773	      0.46237760	      0.09305847	      0.47236886
      1.07355185	      0.31974716	      0.46237662	      0.09305894	      0.47236984
      1.07369913	      0.31974665	      0.46237572	      0.09305936	      0.47237073
      1.07384642	      0.31974613	      0.46237483	      0.09305979	      0.47237162
      1.07396283	      0.31974572	      0.46237412	      0.09306012	      0.47237232
      1.07407923	      0.31974531	      0.46237341	      0.09306046	      0.47237303
      1.07423238	      0.31974478	      0.46237248	      0.09306090	      0.47237395
      1.07435887	      0.31974434	      0.46237172	      0.09306126	      0.47237472
      1.07448537	      0.31974390	      0.46237095	      0.09306163	      0.47237548
      1.07461186	      0.31974345	      0.46237018	      0.09306199	      0.47237625
      1.07473835	      0.31974301	      0.46236942	      0.09306236	      0.47237701
      1.07486485	      0.31974257	      0.46236865	      0.09306272	      0.47237778
      1.07501931	      0.31974204	      0.46236771	      0.09306317	      0.47237871
      1.07513085	      0.31974165	      0.46236704	      0.09306349	      0.47237938
      1.07524240	      0.31974126	      0.46236636	      0.09306382	      0.47238005
      1.07539211	      0.31974074	      0.46236546	      0.09306425	      0.47238096
      1.07553083	      0.31974026	      0.46236462	      0.09306465	      0.47238179
      1.07566954	      0.31973978	      0.46236378	      0.09306505	      0.47238263
      1.07579018	      0.31973937	      0.46236305	      0.09306540	      0.47238336
      1.07591083	      0.31973895	      0.46236233	      0.09306575	      0.47238408
      1.07603147	      0.31973853	      0.46236160	      0.09306610	      0.47238481
      1.07618265	      0.31973801	      0.46236069	      0.09306654	      0.47238572
      1.07630936	      0.31973758	      0.46235992	      0.09306690	      0.47238648
      1.07643607	      0.31973714	      0.46235916	      0.09306727	      0.47238724
      1.07656278	      0.31973671	      0.46235840	      0.09306764	      0.47238800
      1.07668949	      0.31973627	      0.46235763	      0.09306800	      0.47238876
      1.07681620	      0.31973584	      0.46235687	      0.09306837	      0.47238952
      1.07694290	      0.31973540	      0.46235611	      0.09306874	      0.47239029
      1.07706961	      0.31973497	      0.46235535	      0.09306910	      0.47239105
      1.07719632	      0.31973453	      0.46235459	      0.09306947	      0.47239181
      1.07732303	      0.31973410	      0.46235383	      0.09306984	      0.47239257
      1.07744974	      0.31973367	      0.46235306	      0.09307021	      0.47239333
      1.07757644	      0.31973324	      0.46235230	      0.09307057	      0.47239409
      1.07770315	      0.31973281	      0.46235154	      0.09307094	      0.47239484
      1.07785665	      0.31973228	      0.46235062	      0.09307139	      0.47239576
      1.07796327	      0.31973192	      0.46234999	      0.09307170	      0.47239640
      1.07806990	      0.31973156	      0.46234935	      0.09307201	      0.47239704
      1.07822253	      0.31973104	      0.46234843	      0.09307245	      0.47239795
      1.07836316	      0.31973056	      0.46234759	      0.09307286	      0.47239879
      1.07850380	      0.31973009	      0.46234675	      0.09307327	      0.47239964
      1.07861815	      0.31972970	      0.46234607	      0.09307360	      0.47240032
      1.07873251	      0.31972931	      0.46234538	      0.09307393	      0.47240100
      1.07887860	      0.31972882	      0.46234451	      0.09307435	      0.47240187
      1.07900364	      0.31972840	      0.46234376	      0.09307472	      0.47240262
      1.07912868	      0.31972798	      0.46234302	      0.09307508	      0.47240337
      1.07925371	      0.31972755	      0.46234227	      0.09307544	      0.47240411
      1.07937875	      0.31972713	      0.46234153	      0.09307581	      0.47240486
      1.07950379	      0.31972671	      0.46234078	      0.09307617	      0.47240560
      1.07962883	      0.31972629	      0.46234004	      0.09307653	      0.47240635
      1.07975387	      0.31972587	      0.46233929	      0.09307690	      0.47240709
      1.07987891	      0.31972545	      0.46233855	      0.09307726	      0.47240784
      1.08000395	      0.31972503	      0.46233780	      0.09307763	      0.47240858
      1.08012899	      0.31972462	      0.46233706	      0.09307799	      0.47240933
      1.08025403	      0.31972420	      0.46233632	      0.09307835	      0.47241007
      1.08037906	      0.31972378	      0.46233558	      0.09307872	      0.47241081
      1.08050410	      0.31972336	      0.46233483	      0.09307908	      0.47241156
      1.08062914	      0.31972295	      0.46233409	      0.09307945	      0.47241230
      1.08075418	      0.31972253	      0.46233335	      0.09307981	      0.47241304
      1.08087922	      0.31972211	      0.46233261	      0.09308017	      0.47241379
      1.08100426	      0.31972170	      0.46233187	      0.09308054	      0.47241453
      1.08112930	      0.31972128	      0.46233113	      0.09308090	      0.47241527
      1.08125434	      0.31972087	      0.46233038	      0.09308127	      0.47241601
      1.08137937	      0.31972045	      0.46232964	      0.09308163	      0.47241675
      1.08150441	      0.31972004	      0.46232890	      0.09308200	      0.47241749
      1.08162945	      0.31971962	      0.46232816	      0.09308236	      0.47241824
      1.08175449	      0.31971921	      0.46232743	      0.09308272	      0.47241898
      1.08187953	      0.31971879	      0.46232669	      0.09308309	      0.47241972
      1.08200457	      0.31971838	      0.46232595	      0.09308345	      0.47242046
      1.08212961	      0.31971797	      0.46232521	      0.09308382	      0.47242120
      1.08225465	      0.31971756	      0.46232447	      0.09308418	      0.47242194
      1.08237969	      0.31971714	      0.46232373	      0.09308455	      0.47242268
      1.08250472	      0.31971673	      0.46232300	      0.09308491	      0.47242342
      1.08262976	      0.31971632	      0.46232226	      0.09308528	      0.47242415
      1.08275480	      0.31971591	      0.46232152	      0.09308564	      0.47242489
      1.08287984	      0.31971550	      0.46232079	      0.09308601	      0.47242563
      1.08300488	      0.31971509	      0.46232005	      0.09308637	      0.47242637
      1.08311654	      0.31971472	      0.46231939	      0.09308670	      0.47242703
      1.08322819	      0.31971436	      0.46231874	      0.09308702	      0.47242769
      1.08336655	      0.31971391	      0.46231792	      0.09308743	      0.47242850
      1.08350490	      0.31971345	      0.46231711	      0.09308783	      0.47242932
      1.08360906	      0.31971311	      0.46231650	      0.09308814	      0.47242993
      1.08371322	      0.31971277	      0.46231589	      0.09308844	      0.47243055
      1.08386673	      0.31971227	      0.46231499	      0.09308889	      0.47243145
      1.08399026	      0.31971187	      0.46231426	      0.09308925	      0.47243218
      1.08411380	      0.31971147	      0.46231354	      0.09308961	      0.47243291
      1.08423734	      0.31971107	      0.46231281	      0.09308997	      0.47243363
      1.08436087	      0.31971067	      0.46231209	      0.09309033	      0.47243436
      1.08448441	      0.31971027	      0.46231137	      0.09309069	      0.47243509
      1.08460794	      0.31970986	      0.46231064	      0.09309106	      0.47243581
      1.08473148	      0.31970946	      0.46230992	      0.09309142	      0.47243654
      1.08485502	      0.31970906	      0.46230920	      0.09309178	      0.47243726
      1.08497855	      0.31970866	      0.46230847	      0.09309214	      0.47243799
      1.08510209	      0.31970827	      0.46230775	      0.09309250	      0.47243871
      1.08522563	      0.31970787	      0.46230703	      0.09309286	      0.47243944
      1.08533433	      0.31970752	      0.46230640	      0.09309318	      0.47244008
      1.08544303	      0.31970716	      0.46230576	      0.09309350	      0.47244071
      1.08558183	      0.31970672	      0.46230495	      0.09309390	      0.47244153
      1.08572062	      0.31970627	      0.46230414	      0.09309431	      0.47244234
      1.08582228	      0.31970594	      0.46230355	      0.09309461	      0.47244294
      1.08592394	      0.31970562	      0.46230296	      0.09309490	      0.47244353
      1.08607863	      0.31970512	      0.46230206	      0.09309536	      0.47244444
      1.08620083	      0.31970473	      0.46230134	      0.09309571	      0.47244515
      1.08632303	      0.31970434	      0.46230063	      0.09309607	      0.47244587
      1.08644523	      0.31970395	      0.46229992	      0.09309643	      0.47244658
      1.08656743	      0.31970355	      0.46229921	      0.09309679	      0.47244730
      1.08668963	      0.31970316	      0.46229850	      0.09309715	      0.47244801
      1.08681183	      0.31970277	      0.46229779	      0.09309750	      0.47244872
      1.08693403	      0.31970238	      0.46229708	      0.09309786	      0.47244944
      1.08705623	      0.31970199	      0.46229637	      0.09309822	      0.47245015
      1.08717842	      0.31970160	      0.46229566	      0.09309858	      0.47245087
      1.08730062	      0.31970121	      0.46229495	      0.09309894	      0.47245158
      1.08742282	      0.31970083	      0.46229425	      0.09309929	      0.47245229
      1.08753031	      0.31970048	      0.46229362	      0.09309961	      0.47245292
      1.08763780	      0.31970014	      0.46229300	      0.09309992	      0.47245354
      1.08777489	      0.31969971	      0.46229221	      0.09310033	      0.47245434
      1.08791198	      0.31969927	      0.46229141	      0.09310073	      0.47245514
      1.08801309	      0.31969895	      0.46229083	      0.09310102	      0.47245573
      1.08811421	      0.31969863	      0.46229024	      0.09310132	      0.47245632
      1.08826568	      0.31969815	      0.46228937	      0.09310176	      0.47245720
      1.08838751	      0.31969777	      0.46228866	      0.09310212	      0.47245791
      1.08850934	      0.31969738	      0.46228796	      0.09310248	      0.47245862
      1.08863117	      0.31969700	      0.46228725	      0.09310284	      0.47245933
      1.08875300	      0.31969661	      0.46228655	      0.09310319	      0.47246004
      1.08887483	      0.31969623	      0.46228585	      0.09310355	      0.47246074
      1.08899666	      0.31969585	      0.46228514	      0.09310391	      0.47246145
      1.08911849	      0.31969546	      0.46228444	      0.09310426	      0.47246216
      1.08922420	      0.31969513	      0.46228383	      0.09310457	      0.47246277
      1.08932991	      0.31969480	      0.46228322	      0.09310489	      0.47246339
      1.08946716	      0.31969437	      0.46228243	      0.09310529	      0.47246418
      1.08960441	      0.31969394	      0.46228164	      0.09310569	      0.47246498
      1.08970370	      0.31969363	      0.46228107	      0.09310598	      0.47246555
      1.08980299	      0.31969332	      0.46228050	      0.09310627	      0.47246613
      1.08995541	      0.31969284	      0.46227962	      0.09310672	      0.47246701
      1.09007636	      0.31969246	      0.46227893	      0.09310708	      0.47246771
      1.09019732	      0.31969208	      0.46227823	      0.09310743	      0.47246841
      1.09031827	      0.31969171	      0.46227754	      0.09310779	      0.47246911
      1.09043923	      0.31969133	      0.46227684	      0.09310814	      0.47246981
      1.09056019	      0.31969095	      0.46227615	      0.09310850	      0.47247051
      1.09068114	      0.31969058	      0.46227546	      0.09310885	      0.47247121
      1.09078940	      0.31969024	      0.46227484	      0.09310917	      0.47247184
      1.09089766	      0.31968990	      0.46227422	      0.09310949	      0.47247246
      1.09100592	      0.31968957	      0.46227359	      0.09310980	      0.47247309
      1.09115859	      0.31968909	      0.46227272	      0.09311025	      0.47247397
      1.09126466	      0.31968876	      0.46227211	      0.09311056	      0.47247458
      1.09137073	      0.31968843	      0.46227151	      0.09311088	      0.47247520
      1.09150765	      0.31968801	      0.46227072	      0.09311128	      0.47247599
      1.09164457	      0.31968759	      0.46226994	      0.09311168	      0.47247678
      1.09174542	      0.31968727	      0.46226936	      0.09311198	      0.47247736
      1.09184627	      0.31968696	      0.46226879	      0.09311227	      0.47247794
      1.09198633	      0.31968653	      0.46226799	      0.09311269	      0.47247875
      1.09211302	      0.31968614	      0.46226726	      0.09311306	      0.47247948
      1.09223971	      0.31968575	      0.46226654	      0.09311343	      0.47248021
      1.09235079	      0.31968541	      0.46226591	      0.09311376	      0.47248085
      1.09246188	      0.31968507	      0.46226527	      0.09311408	      0.47248148
      1.09257296	      0.31968472	      0.46226464	      0.09311441	      0.47248212
      1.09271097	      0.31968430	      0.46226385	      0.09311482	      0.47248292
      1.09282518	      0.31968395	      0.46226320	      0.09311515	      0.47248357
      1.09293939	      0.31968360	      0.46226255	      0.09311549	      0.47248423
      1.09305360	      0.31968325	      0.46226190	      0.09311582	      0.47248489
      1.09316781	      0.31968290	      0.46226125	      0.09311616	      0.47248554
      1.09330749	      0.31968247	      0.46226046	      0.09311657	      0.47248635
      1.09341162	      0.31968215	      0.46225987	      0.09311688	      0.47248694
      1.09351575	      0.31968183	      0.46225927	      0.09311718	      0.47248754
      1.09365010	      0.31968142	      0.46225851	      0.09311758	      0.47248831
      1.09378445	      0.31968101	      0.46225775	      0.09311797	      0.47248908
      1.09388746	      0.31968070	      0.46225716	      0.09311828	      0.47248967
      1.09399047	      0.31968039	      0.46225658	      0.09311858	      0.47249026
      1.09412457	      0.31967998	      0.46225582	      0.09311897	      0.47249103
      1.09424689	      0.31967961	      0.46225512	      0.09311933	      0.47249173
      1.09436922	      0.31967923	      0.46225443	      0.09311969	      0.47249243
      1.09449154	      0.31967886	      0.46225374	      0.09312005	      0.47249314
      1.09459763	      0.31967854	      0.46225313	      0.09312036	      0.47249374
      1.09470371	      0.31967822	      0.46225253	      0.09312068	      0.47249435
      1.09480979	      0.31967790	      0.46225193	      0.09312099	      0.47249496
      1.09496180	      0.31967744	      0.46225107	      0.09312144	      0.47249583
      1.09506552	      0.31967712	      0.46225049	      0.09312174	      0.47249642
      1.09516923	      0.31967681	      0.46224990	      0.09312205	      0.47249701
      1.09530510	      0.31967640	      0.46224913	      0.09312245	      0.47249779
      1.09544097	      0.31967599	      0.46224836	      0.09312285	      0.47249856
      1.09553842	      0.31967569	      0.46224781	      0.09312313	      0.47249912
      1.09563587	      0.31967540	      0.46224726	      0.09312342	      0.47249968
      1.09577677	      0.31967498	      0.46224647	      0.09312384	      0.47250048
      1.09590260	      0.31967460	      0.46224576	      0.09312421	      0.47250120
      1.09602843	      0.31967422	      0.46224505	      0.09312458	      0.47250192
      1.09613636	      0.31967389	      0.46224444	      0.09312489	      0.47250253
      1.09624430	      0.31967357	      0.46224383	      0.09312521	      0.47250315
      1.09635224	      0.31967325	      0.46224322	      0.09312553	      0.47250376
      1.09649219	      0.31967283	      0.46224244	      0.09312594	      0.47250456
      1.09660403	      0.31967249	      0.46224181	      0.09312627	      0.47250520
      1.09671588	      0.31967216	      0.46224118	      0.09312660	      0.47250583
      1.09682772	      0.31967182	      0.46224055	      0.09312693	      0.47250647
      1.09693956	      0.31967149	      0.46223992	      0.09312726	      0.47250711
      1.09707997	      0.31967107	      0.46223913	      0.09312767	      0.47250791
      1.09718106	      0.31967076	      0.46223856	      0.09312797	      0.47250848
      1.09728216	      0.31967046	      0.46223799	      0.09312827	      0.47250906
      1.09741686	      0.31967006	      0.46223724	      0.09312867	      0.47250982
      1.09753654	      0.31966970	      0.46223657	      0.09312902	      0.47251050
      1.09765622	      0.31966935	      0.46223589	      0.09312937	      0.47251118
      1.09777589	      0.31966899	      0.46223522	      0.09312972	      0.47251186
      1.09789557	      0.31966864	      0.46223455	      0.09313008	      0.47251254
      1.09799618	      0.31966834	      0.46223399	      0.09313037	      0.47251311
      1.09809678	      0.31966804	      0.46223342	      0.09313067	      0.47251368
      1.09823006	      0.31966764	      0.46223268	      0.09313106	      0.47251444
      1.09836333	      0.31966725	      0.46223193	      0.09313146	      0.47251519
      1.09845809	      0.31966697	      0.46223140	      0.09313173	      0.47251573
      1.09855285	      0.31966669	      0.46223087	      0.09313201	      0.47251627
      1.09870000	      0.31966625	      0.46223005	      0.09313245	      0.47251710
      1.09881848	      0.31966590	      0.46222939	      0.09313280	      0.47251777
      1.09893696	      0.31966555	      0.46222872	      0.09313315	      0.47251844
      1.09905544	      0.31966520	      0.46222806	      0.09313350	      0.47251911
      1.09916005	      0.31966489	      0.46222748	      0.09313380	      0.47251971
      1.09926466	      0.31966458	      0.46222689	      0.09313411	      0.47252030
      1.09939097	      0.31966421	      0.46222619	      0.09313448	      0.47252101
      1.09951729	      0.31966384	      0.46222548	      0.09313486	      0.47252173
      1.09961691	      0.31966355	      0.46222493	      0.09313515	      0.47252229
      1.09971653	      0.31966325	      0.46222437	      0.09313544	      0.47252285
      1.09985135	      0.31966286	      0.46222362	      0.09313584	      0.47252361
      1.09996942	      0.31966251	      0.46222296	      0.09313619	      0.47252428
      1.10008749	      0.31966216	      0.46222231	      0.09313654	      0.47252495
      1.10020556	      0.31966182	      0.46222165	      0.09313689	      0.47252561
      1.10030704	      0.31966152	      0.46222108	      0.09313719	      0.47252619
      1.10040851	      0.31966122	      0.46222052	      0.09313749	      0.47252676
      1.10053755	      0.31966085	      0.46221980	      0.09313787	      0.47252749
      1.10066658	      0.31966047	      0.46221908	      0.09313825	      0.47252821
      1.10076314	      0.31966019	      0.46221855	      0.09313853	      0.47252876
      1.10085969	      0.31965990	      0.46221801	      0.09313882	      0.47252930
      1.10099898	      0.31965950	      0.46221724	      0.09313923	      0.47253009
      1.10111695	      0.31965915	      0.46221658	      0.09313957	      0.47253075
      1.10123492	      0.31965881	      0.46221593	      0.09313992	      0.47253142
      1.10135289	      0.31965847	      0.46221527	      0.09314027	      0.47253208
      1.10145322	      0.31965818	      0.46221472	      0.09314057	      0.47253264
      1.10155355	      0.31965788	      0.46221416	      0.09314086	      0.47253321
      1.10168293	      0.31965751	      0.46221344	      0.09314124	      0.47253394
      1.10181231	      0.31965713	      0.46221273	      0.09314163	      0.47253466
      1.10190763	      0.31965686	      0.46221220	      0.09314191	      0.47253520
      1.10200294	      0.31965658	      0.46221167	      0.09314219	      0.47253574
      1.10214317	      0.31965617	      0.46221089	      0.09314260	      0.47253652
      1.10226081	      0.31965583	      0.46221024	      0.09314295	      0.47253718
      1.10237845	      0.31965549	      0.46220959	      0.09314330	      0.47253784
      1.10249609	      0.31965515	      0.46220894	      0.09314364	      0.47253850
      1.10259545	      0.31965486	      0.46220839	      0.09314394	      0.47253906
      1.10269481	      0.31965458	      0.46220784	      0.09314423	      0.47253962
      1.10282428	      0.31965420	      0.46220713	      0.09314461	      0.47254035
      1.10295374	      0.31965383	      0.46220641	      0.09314499	      0.47254107
      1.10304811	      0.31965356	      0.46220589	      0.09314527	      0.47254160
      1.10314248	      0.31965329	      0.46220537	      0.09314555	      0.47254213
      1.10328309	      0.31965288	      0.46220460	      0.09314597	      0.47254292
      1.10340038	      0.31965254	      0.46220395	      0.09314631	      0.47254357
      1.10351767	      0.31965221	      0.46220330	      0.09314666	      0.47254423
      1.10363495	      0.31965187	      0.46220266	      0.09314700	      0.47254489
      1.10373338	      0.31965159	      0.46220211	      0.09314729	      0.47254544
      1.10383182	      0.31965131	      0.46220157	      0.09314759	      0.47254599
      1.10396134	      0.31965093	      0.46220086	      0.09314797	      0.47254671
      1.10409085	      0.31965056	      0.46220015	      0.09314835	      0.47254744
      1.10418433	      0.31965030	      0.46219963	      0.09314863	      0.47254796
      1.10427782	      0.31965003	      0.46219912	      0.09314890	      0.47254848
      1.10441876	      0.31964963	      0.46219834	      0.09314932	      0.47254927
      1.10453569	      0.31964929	      0.46219770	      0.09314966	      0.47254992
      1.10465262	      0.31964896	      0.46219706	      0.09315001	      0.47255057
      1.10476955	      0.31964862	      0.46219642	      0.09315035	      0.47255123
      1.10486709	      0.31964835	      0.46219588	      0.09315064	      0.47255177
      1.10496463	      0.31964807	      0.46219535	      0.09315093	      0.47255231
      1.10509419	      0.31964770	      0.46219463	      0.09315131	      0.47255304
      1.10522375	      0.31964733	      0.46219392	      0.09315169	      0.47255376
      1.10531638	      0.31964707	      0.46219342	      0.09315197	      0.47255428
      1.10540900	      0.31964680	      0.46219291	      0.09315224	      0.47255479
      1.10555026	      0.31964640	      0.46219213	      0.09315266	      0.47255558
      1.10566685	      0.31964607	      0.46219150	      0.09315300	      0.47255623
      1.10578343	      0.31964574	      0.46219086	      0.09315335	      0.47255688
      1.10588829	      0.31964544	      0.46219028	      0.09315366	      0.47255746
      1.10599316	      0.31964515	      0.46218971	      0.09315397	      0.47255804
      1.10609803	      0.31964485	      0.46218914	      0.09315427	      0.47255863
      1.10622832	      0.31964448	      0.46218842	      0.09315466	      0.47255935
      1.10633253	      0.31964419	      0.46218785	      0.09315497	      0.47255993
      1.10643674	      0.31964389	      0.46218728	      0.09315527	      0.47256051
      1.10654095	      0.31964360	      0.46218672	      0.09315558	      0.47256109
      1.10667642	      0.31964322	      0.46218598	      0.09315598	      0.47256184
      1.10677753	      0.31964293	      0.46218542	      0.09315628	      0.47256240
      1.10687864	      0.31964265	      0.46218487	      0.09315658	      0.47256297
      1.10700360	      0.31964229	      0.46218419	      0.09315695	      0.47256366
      1.10712856	      0.31964194	      0.46218351	      0.09315732	      0.47256435
      1.10722379	      0.31964167	      0.46218299	      0.09315760	      0.47256488
      1.10731902	      0.31964141	      0.46218247	      0.09315788	      0.47256541
      1.10744884	      0.31964104	      0.46218176	      0.09315826	      0.47256613
      1.10756541	      0.31964071	      0.46218113	      0.09315861	      0.47256678
      1.10768198	      0.31964039	      0.46218049	      0.09315895	      0.47256742
      1.10779855	      0.31964006	      0.46217986	      0.09315930	      0.47256807
      1.10789627	      0.31963979	      0.46217933	      0.09315958	      0.47256861
      1.10799399	      0.31963951	      0.46217880	      0.09315987	      0.47256915
      1.10811770	      0.31963917	      0.46217812	      0.09316024	      0.47256983
      1.10824141	      0.31963882	      0.46217745	      0.09316060	      0.47257052
      1.10834205	      0.31963854	      0.46217690	      0.09316090	      0.47257108
      1.10844270	      0.31963826	      0.46217636	      0.09316120	      0.47257163
      1.10856427	      0.31963792	      0.46217570	      0.09316156	      0.47257230
      1.10868584	      0.31963758	      0.46217504	      0.09316191	      0.47257298
      1.10878484	      0.31963730	      0.46217450	      0.09316221	      0.47257352
      1.10888384	      0.31963703	      0.46217396	      0.09316250	      0.47257407
      1.10900648	      0.31963669	      0.46217330	      0.09316286	      0.47257475
      1.10912912	      0.31963635	      0.46217263	      0.09316322	      0.47257543
      1.10922788	      0.31963607	      0.46217210	      0.09316351	      0.47257597
      1.10932663	      0.31963580	      0.46217156	      0.09316381	      0.47257652
      1.10944948	      0.31963546	      0.46217090	      0.09316417	      0.47257719
      1.10957232	      0.31963511	      0.46217023	      0.09316453	      0.47257787
      1.10967026	      0.31963484	      0.46216970	      0.09316482	      0.47257841
      1.10976820	      0.31963457	      0.46216917	      0.09316511	      0.47257895
      1.10989175	      0.31963423	      0.46216850	      0.09316547	      0.47257963
      1.11001529	      0.31963389	      0.46216783	      0.09316584	      0.47258031
      1.11011246	      0.31963362	      0.46216731	      0.09316613	      0.47258085
      1.11020963	      0.31963335	      0.46216678	      0.09316641	      0.47258138
      1.11033396	      0.31963301	      0.46216611	      0.09316678	      0.47258207
      1.11045829	      0.31963266	      0.46216544	      0.09316715	      0.47258275
      1.11055452	      0.31963240	      0.46216492	      0.09316743	      0.47258328
      1.11065074	      0.31963213	      0.46216440	      0.09316771	      0.47258381
      1.11077614	      0.31963179	      0.46216373	      0.09316808	      0.47258450
      1.11090155	      0.31963144	      0.46216305	      0.09316845	      0.47258519
      1.11099670	      0.31963118	      0.46216254	      0.09316874	      0.47258571
      1.11109185	      0.31963092	      0.46216202	      0.09316902	      0.47258624
      1.11121861	      0.31963057	      0.46216134	      0.09316939	      0.47258693
      1.11134537	      0.31963022	      0.46216066	      0.09316976	      0.47258763
      1.11143928	      0.31962996	      0.46216015	      0.09317004	      0.47258814
      1.11153319	      0.31962970	      0.46215965	      0.09317032	      0.47258866
      1.11166169	      0.31962935	      0.46215895	      0.09317070	      0.47258936
      1.11177546	      0.31962904	      0.46215834	      0.09317103	      0.47258999
      1.11188923	      0.31962873	      0.46215773	      0.09317137	      0.47259061
      1.11200300	      0.31962842	      0.46215712	      0.09317170	      0.47259124
      1.11210210	      0.31962815	      0.46215659	      0.09317200	      0.47259178
      1.11220120	      0.31962787	      0.46215605	      0.09317229	      0.47259232
      1.11230030	      0.31962760	      0.46215552	      0.09317258	      0.47259287
      1.11243918	      0.31962722	      0.46215478	      0.09317299	      0.47259363
      1.11253812	      0.31962695	      0.46215424	      0.09317328	      0.47259417
      1.11263706	      0.31962668	      0.46215371	      0.09317358	      0.47259471
      1.11276080	      0.31962635	      0.46215305	      0.09317394	      0.47259539
      1.11287189	      0.31962604	      0.46215245	      0.09317427	      0.47259600
      1.11298297	      0.31962574	      0.46215186	      0.09317460	      0.47259660
      1.11309406	      0.31962544	      0.46215126	      0.09317492	      0.47259721
      1.11320515	      0.31962514	      0.46215067	      0.09317525	      0.47259782
      1.11330086	      0.31962488	      0.46215016	      0.09317553	      0.47259834
      1.11339656	      0.31962462	      0.46214964	      0.09317582	      0.47259886
      1.11351916	      0.31962428	      0.46214899	      0.09317618	      0.47259953
      1.11364176	      0.31962395	      0.46214833	      0.09317654	      0.47260020
      1.11373485	      0.31962370	      0.46214783	      0.09317681	      0.47260071
      1.11382794	      0.31962345	      0.46214734	      0.09317709	      0.47260122
      1.11395724	      0.31962310	      0.46214664	      0.09317747	      0.47260192
      1.11407025	      0.31962279	      0.46214604	      0.09317780	      0.47260254
      1.11418325	      0.31962249	      0.46214544	      0.09317814	      0.47260316
      1.11428314	      0.31962222	      0.46214490	      0.09317843	      0.47260370
      1.11438303	      0.31962195	      0.46214437	      0.09317872	      0.47260425
      1.11448292	      0.31962168	      0.46214384	      0.09317902	      0.47260479
      1.11461468	      0.31962132	      0.46214313	      0.09317941	      0.47260551
      1.11471448	      0.31962105	      0.46214260	      0.09317970	      0.47260605
      1.11481427	      0.31962078	      0.46214207	      0.09318000	      0.47260660
      1.11491407	      0.31962051	      0.46214154	      0.09318029	      0.47260714
      1.11505068	      0.31962015	      0.46214081	      0.09318069	      0.47260788
      1.11514716	      0.31961989	      0.46214030	      0.09318098	      0.47260841
      1.11524365	      0.31961963	      0.46213978	      0.09318126	      0.47260893
      1.11536792	      0.31961929	      0.46213912	      0.09318163	      0.47260961
      1.11547948	      0.31961899	      0.46213853	      0.09318196	      0.47261021
      1.11559104	      0.31961869	      0.46213793	      0.09318229	      0.47261082
      1.11570260	      0.31961839	      0.46213734	      0.09318261	      0.47261143
      1.11579711	      0.31961814	      0.46213684	      0.09318289	      0.47261194
      1.11589161	      0.31961789	      0.46213634	      0.09318317	      0.47261245
      1.11601195	      0.31961756	      0.46213570	      0.09318353	      0.47261311
      1.11613229	      0.31961724	      0.46213506	      0.09318388	      0.47261376
      1.11622977	      0.31961698	      0.46213454	      0.09318417	      0.47261429
      1.11632724	      0.31961672	      0.46213402	      0.09318445	      0.47261482
      1.11644580	      0.31961640	      0.46213339	      0.09318480	      0.47261546
      1.11656437	      0.31961609	      0.46213276	      0.09318515	      0.47261610
      1.11665961	      0.31961583	      0.46213226	      0.09318543	      0.47261662
      1.11675486	      0.31961558	      0.46213175	      0.09318571	      0.47261713
      1.11687538	      0.31961526	      0.46213111	      0.09318607	      0.47261779
      1.11699590	      0.31961494	      0.46213048	      0.09318642	      0.47261844
      1.11709036	      0.31961469	      0.46212998	      0.09318670	      0.47261895
      1.11718482	      0.31961443	      0.46212948	      0.09318698	      0.47261946
      1.11730651	      0.31961411	      0.46212883	      0.09318734	      0.47262012
      1.11742821	      0.31961379	      0.46212819	      0.09318770	      0.47262078
      1.11752118	      0.31961354	      0.46212770	      0.09318797	      0.47262128
      1.11761415	      0.31961329	      0.46212720	      0.09318824	      0.47262179
      1.11773782	      0.31961297	      0.46212655	      0.09318861	      0.47262245
      1.11786149	      0.31961264	      0.46212590	      0.09318897	      0.47262312
      1.11795290	      0.31961240	      0.46212541	      0.09318924	      0.47262362
      1.11804431	      0.31961215	      0.46212493	      0.09318951	      0.47262411
      1.11817039	      0.31961182	      0.46212427	      0.09318988	      0.47262479
      1.11828141	      0.31961153	      0.46212368	      0.09319021	      0.47262539
      1.11839242	      0.31961123	      0.46212309	      0.09319054	      0.47262599
      1.11850344	      0.31961094	      0.46212251	      0.09319086	      0.47262659
      1.11860053	      0.31961068	      0.46212200	      0.09319115	      0.47262711
      1.11869762	      0.31961043	      0.46212148	      0.09319143	      0.47262763
      1.11879471	      0.31961017	      0.46212097	      0.09319172	      0.47262816
      1.11892898	      0.31960982	      0.46212027	      0.09319211	      0.47262888
      1.11902634	      0.31960956	      0.46211975	      0.09319240	      0.47262941
      1.11912371	      0.31960930	      0.46211924	      0.09319269	      0.47262993
      1.11924361	      0.31960899	      0.46211861	      0.09319304	      0.47263058
      1.11935135	      0.31960870	      0.46211804	      0.09319336	      0.47263116
      1.11945909	      0.31960842	      0.46211748	      0.09319367	      0.47263174
      1.11956683	      0.31960814	      0.46211691	      0.09319399	      0.47263231
      1.11967457	      0.31960785	      0.46211634	      0.09319431	      0.47263289
      1.11978231	      0.31960757	      0.46211578	      0.09319462	      0.47263347
      1.11987642	      0.31960732	      0.46211528	      0.09319490	      0.47263398
      1.11997053	      0.31960708	      0.46211479	      0.09319518	      0.47263449
      1.12008742	      0.31960677	      0.46211417	      0.09319552	      0.47263511
      1.12020430	      0.31960647	      0.46211356	      0.09319586	      0.47263574
      1.12030186	      0.31960621	      0.46211305	      0.09319615	      0.47263626
      1.12039942	      0.31960595	      0.46211254	      0.09319644	      0.47263679
      1.12049698	      0.31960570	      0.46211203	      0.09319672	      0.47263731
      1.12062845	      0.31960536	      0.46211134	      0.09319711	      0.47263802
      1.12072508	      0.31960510	      0.46211083	      0.09319739	      0.47263854
      1.12082172	      0.31960485	      0.46211032	      0.09319768	      0.47263905
      1.12094069	      0.31960454	      0.46210970	      0.09319803	      0.47263969
      1.12105966	      0.31960423	      0.46210908	      0.09319838	      0.47264033
      1.12114833	      0.31960400	      0.46210861	      0.09319864	      0.47264080
      1.12123700	      0.31960377	      0.46210815	      0.09319890	      0.47264128
      1.12136369	      0.31960344	      0.46210749	      0.09319927	      0.47264196
      1.12147516	      0.31960315	      0.46210691	      0.09319960	      0.47264255
      1.12158663	      0.31960286	      0.46210632	      0.09319992	      0.47264315
      1.12169809	      0.31960257	      0.46210574	      0.09320025	      0.47264375
      1.12178959	      0.31960233	      0.46210526	      0.09320052	      0.47264424
      1.12188110	      0.31960209	      0.46210478	      0.09320079	      0.47264473
      1.12200104	      0.31960178	      0.46210416	      0.09320114	      0.47264537
      1.12212098	      0.31960147	      0.46210353	      0.09320149	      0.47264601
      1.12221426	      0.31960123	      0.46210305	      0.09320177	      0.47264651
      1.12230754	      0.31960099	      0.46210256	      0.09320204	      0.47264700
      1.12242694	      0.31960068	      0.46210194	      0.09320239	      0.47264764
      1.12254634	      0.31960037	      0.46210132	      0.09320274	      0.47264828
      1.12263700	      0.31960014	      0.46210084	      0.09320301	      0.47264876
      1.12272767	      0.31959990	      0.46210037	      0.09320327	      0.47264925
      1.12285020	      0.31959959	      0.46209973	      0.09320363	      0.47264990
      1.12295904	      0.31959930	      0.46209917	      0.09320395	      0.47265048
      1.12306788	      0.31959902	      0.46209860	      0.09320427	      0.47265106
      1.12317672	      0.31959874	      0.46209803	      0.09320459	      0.47265164
      1.12327291	      0.31959850	      0.46209753	      0.09320487	      0.47265215
      1.12336910	      0.31959825	      0.46209703	      0.09320515	      0.47265266
      1.12346530	      0.31959800	      0.46209653	      0.09320543	      0.47265318
      1.12359480	      0.31959767	      0.46209586	      0.09320581	      0.47265387
      1.12369148	      0.31959742	      0.46209536	      0.09320610	      0.47265438
      1.12378815	      0.31959717	      0.46209486	      0.09320638	      0.47265489
      1.12390470	      0.31959687	      0.46209425	      0.09320672	      0.47265551
      1.12402125	      0.31959657	      0.46209365	      0.09320706	      0.47265613
      1.12410969	      0.31959634	      0.46209319	      0.09320732	      0.47265660
      1.12419814	      0.31959612	      0.46209273	      0.09320758	      0.47265707
      1.12432224	      0.31959580	      0.46209209	      0.09320794	      0.47265773
      1.12443211	      0.31959552	      0.46209152	      0.09320826	      0.47265832
      1.12454199	      0.31959524	      0.46209095	      0.09320859	      0.47265890
      1.12465187	      0.31959496	      0.46209038	      0.09320891	      0.47265948
      1.12474343	      0.31959472	      0.46208991	      0.09320918	      0.47265997
      1.12483499	      0.31959449	      0.46208943	      0.09320944	      0.47266046
      1.12495237	      0.31959419	      0.46208882	      0.09320979	      0.47266108
      1.12506974	      0.31959389	      0.46208822	      0.09321013	      0.47266170
      1.12516284	      0.31959365	      0.46208774	      0.09321040	      0.47266219
      1.12525595	      0.31959341	      0.46208726	      0.09321068	      0.47266269
      1.12537295	      0.31959311	      0.46208665	      0.09321102	      0.47266331
      1.12548996	      0.31959282	      0.46208605	      0.09321136	      0.47266393
      1.12558064	      0.31959258	      0.46208558	      0.09321162	      0.47266441
      1.12567133	      0.31959235	      0.46208511	      0.09321189	      0.47266489
      1.12579113	      0.31959205	      0.46208449	      0.09321224	      0.47266552
      1.12591094	      0.31959174	      0.46208387	      0.09321259	      0.47266615
      1.12600007	      0.31959152	      0.46208341	      0.09321285	      0.47266662
      1.12608920	      0.31959129	      0.46208296	      0.09321311	      0.47266710
      1.12621165	      0.31959098	      0.46208232	      0.09321347	      0.47266774
      1.12631932	      0.31959071	      0.46208177	      0.09321378	      0.47266831
      1.12642700	      0.31959043	      0.46208122	      0.09321410	      0.47266888
      1.12653467	      0.31959016	      0.46208066	      0.09321441	      0.47266945
      1.12663006	      0.31958992	      0.46208017	      0.09321469	      0.47266995
      1.12672545	      0.31958968	      0.46207968	      0.09321497	      0.47267046
      1.12682084	      0.31958944	      0.46207919	      0.09321525	      0.47267096
      1.12694794	      0.31958911	      0.46207854	      0.09321562	      0.47267163
      1.12704388	      0.31958887	      0.46207804	      0.09321590	      0.47267213
      1.12713981	      0.31958863	      0.46207755	      0.09321618	      0.47267264
      1.12723574	      0.31958839	      0.46207706	      0.09321646	      0.47267315
      1.12736567	      0.31958806	      0.46207639	      0.09321684	      0.47267383
      1.12745878	      0.31958782	      0.46207591	      0.09321711	      0.47267432
      1.12755189	      0.31958759	      0.46207543	      0.09321738	      0.47267481
      1.12767030	      0.31958729	      0.46207483	      0.09321773	      0.47267543
      1.12777633	      0.31958702	      0.46207428	      0.09321803	      0.47267599
      1.12788235	      0.31958676	      0.46207374	      0.09321834	      0.47267655
      1.12798838	      0.31958649	      0.46207320	      0.09321865	      0.47267711
      1.12808202	      0.31958626	      0.46207272	      0.09321893	      0.47267760
      1.12817566	      0.31958602	      0.46207224	      0.09321920	      0.47267809
      1.12826930	      0.31958578	      0.46207176	      0.09321947	      0.47267858
      1.12840034	      0.31958546	      0.46207109	      0.09321985	      0.47267927
      1.12849496	      0.31958522	      0.46207060	      0.09322013	      0.47267977
      1.12858959	      0.31958498	      0.46207012	      0.09322040	      0.47268026
      1.12870579	      0.31958469	      0.46206952	      0.09322074	      0.47268087
      1.12880953	      0.31958443	      0.46206899	      0.09322104	      0.47268142
      1.12891326	      0.31958417	      0.46206846	      0.09322135	      0.47268196
      1.12901700	      0.31958391	      0.46206793	      0.09322165	      0.47268251
      1.12912074	      0.31958365	      0.46206740	      0.09322195	      0.47268305
      1.12922448	      0.31958339	      0.46206688	      0.09322225	      0.47268359
      1.12932822	      0.31958313	      0.46206635	      0.09322255	      0.47268414
      1.12942107	      0.31958290	      0.46206587	      0.09322282	      0.47268462
      1.12951392	      0.31958267	      0.46206540	      0.09322309	      0.47268511
      1.12962628	      0.31958239	      0.46206483	      0.09322342	      0.47268570
      1.12973865	      0.31958211	      0.46206425	      0.09322375	      0.47268628
      1.12983064	      0.31958188	      0.46206378	      0.09322401	      0.47268677
      1.12992263	      0.31958165	      0.46206332	      0.09322428	      0.47268725
      1.13003813	      0.31958136	      0.46206273	      0.09322462	      0.47268785
      1.13015364	      0.31958107	      0.46206214	      0.09322495	      0.47268845
      1.13024051	      0.31958086	      0.46206170	      0.09322521	      0.47268891
      1.13032739	      0.31958064	      0.46206126	      0.09322546	      0.47268936
      1.13045094	      0.31958033	      0.46206063	      0.09322582	      0.47269001
      1.13055961	      0.31958006	      0.46206008	      0.09322613	      0.47269057
      1.13066827	      0.31957979	      0.46205952	      0.09322645	      0.47269114
      1.13075930	      0.31957957	      0.46205906	      0.09322671	      0.47269162
      1.13085033	      0.31957934	      0.46205860	      0.09322698	      0.47269209
      1.13096420	      0.31957906	      0.46205802	      0.09322731	      0.47269268
      1.13107806	      0.31957878	      0.46205744	      0.09322764	      0.47269328
      1.13116959	      0.31957855	      0.46205698	      0.09322790	      0.47269375
      1.13126112	      0.31957832	      0.46205652	      0.09322817	      0.47269423
      1.13137542	      0.31957804	      0.46205594	      0.09322850	      0.47269483
      1.13148972	      0.31957776	      0.46205536	      0.09322883	      0.47269542
      1.13157913	      0.31957754	      0.46205490	      0.09322909	      0.47269589
      1.13166855	      0.31957732	      0.46205445	      0.09322935	      0.47269635
      1.13178543	      0.31957703	      0.46205386	      0.09322969	      0.47269696
      1.13190231	      0.31957674	      0.46205327	      0.09323002	      0.47269757
      1.13199001	      0.31957652	      0.46205282	      0.09323028	      0.47269802
      1.13207770	      0.31957631	      0.46205238	      0.09323053	      0.47269848
      1.13219740	      0.31957601	      0.46205178	      0.09323088	      0.47269910
      1.13230283	      0.31957575	      0.46205124	      0.09323118	      0.47269965
      1.13240826	      0.31957549	      0.46205071	      0.09323149	      0.47270019
      1.13251369	      0.31957523	      0.46205018	      0.09323179	      0.47270074
      1.13260779	      0.31957500	      0.46204970	      0.09323207	      0.47270123
      1.13270188	      0.31957477	      0.46204923	      0.09323234	      0.47270172
      1.13279597	      0.31957454	      0.46204875	      0.09323261	      0.47270220
      1.13291885	      0.31957424	      0.46204813	      0.09323297	      0.47270284
      1.13301357	      0.31957401	      0.46204766	      0.09323324	      0.47270333
      1.13310829	      0.31957377	      0.46204718	      0.09323351	      0.47270382
      1.13320301	      0.31957354	      0.46204670	      0.09323379	      0.47270431
      1.13332794	      0.31957324	      0.46204607	      0.09323415	      0.47270496
      1.13342019	      0.31957301	      0.46204561	      0.09323441	      0.47270544
      1.13351243	      0.31957278	      0.46204514	      0.09323468	      0.47270591
      1.13362711	      0.31957250	      0.46204457	      0.09323501	      0.47270651
      1.13374179	      0.31957222	      0.46204399	      0.09323534	      0.47270710
      1.13382658	      0.31957201	      0.46204356	      0.09323559	      0.47270754
      1.13391138	      0.31957181	      0.46204314	      0.09323583	      0.47270797
      1.13403389	      0.31957151	      0.46204252	      0.09323619	      0.47270861
      1.13414069	      0.31957125	      0.46204198	      0.09323649	      0.47270916
      1.13424748	      0.31957099	      0.46204145	      0.09323680	      0.47270971
      1.13435427	      0.31957073	      0.46204091	      0.09323711	      0.47271026
      1.13444291	      0.31957051	      0.46204047	      0.09323737	      0.47271072
      1.13453155	      0.31957029	      0.46204002	      0.09323762	      0.47271117
      1.13464577	      0.31957002	      0.46203945	      0.09323795	      0.47271176
      1.13475999	      0.31956974	      0.46203888	      0.09323828	      0.47271235
      1.13484970	      0.31956952	      0.46203843	      0.09323854	      0.47271281
      1.13493941	      0.31956930	      0.46203798	      0.09323880	      0.47271328
      1.13505387	      0.31956902	      0.46203741	      0.09323912	      0.47271386
      1.13516833	      0.31956875	      0.46203683	      0.09323945	      0.47271445
      1.13525541	      0.31956853	      0.46203640	      0.09323970	      0.47271490
      1.13534249	      0.31956832	      0.46203596	      0.09323996	      0.47271535
      1.13546036	      0.31956804	      0.46203537	      0.09324029	      0.47271595
      1.13557823	      0.31956775	      0.46203478	      0.09324063	      0.47271656
      1.13566332	      0.31956755	      0.46203436	      0.09324088	      0.47271700
      1.13574840	      0.31956734	      0.46203393	      0.09324112	      0.47271743
      1.13586996	      0.31956704	      0.46203333	      0.09324147	      0.47271806
      1.13597501	      0.31956679	      0.46203280	      0.09324177	      0.47271860
      1.13608007	      0.31956654	      0.46203228	      0.09324208	      0.47271914
      1.13618512	      0.31956628	      0.46203175	      0.09324238	      0.47271967
      1.13627669	      0.31956606	      0.46203130	      0.09324264	      0.47272014
      1.13636826	      0.31956584	      0.46203084	      0.09324290	      0.47272061
      1.13645983	      0.31956562	      0.46203038	      0.09324317	      0.47272108
      1.13658702	      0.31956531	      0.46202975	      0.09324353	      0.47272173
      1.13667944	      0.31956509	      0.46202929	      0.09324380	      0.47272221
      1.13677186	      0.31956487	      0.46202883	      0.09324406	      0.47272268
      1.13688497	      0.31956459	      0.46202827	      0.09324438	      0.47272326
      1.13698597	      0.31956435	      0.46202777	      0.09324467	      0.47272378
      1.13708697	      0.31956411	      0.46202726	      0.09324496	      0.47272429
      1.13718797	      0.31956386	      0.46202676	      0.09324525	      0.47272481
      1.13728896	      0.31956362	      0.46202626	      0.09324554	      0.47272532
      1.13738996	      0.31956338	      0.46202576	      0.09324583	      0.47272584
      1.13749096	      0.31956314	      0.46202526	      0.09324612	      0.47272636
      1.13759195	      0.31956289	      0.46202475	      0.09324641	      0.47272687
      1.13768210	      0.31956268	      0.46202431	      0.09324667	      0.47272733
      1.13777225	      0.31956246	      0.46202386	      0.09324693	      0.47272779
      1.13788118	      0.31956220	      0.46202332	      0.09324724	      0.47272835
      1.13799012	      0.31956194	      0.46202278	      0.09324755	      0.47272890
      1.13808298	      0.31956172	      0.46202232	      0.09324781	      0.47272938
      1.13817584	      0.31956149	      0.46202186	      0.09324808	      0.47272985
      1.13826870	      0.31956127	      0.46202140	      0.09324834	      0.47273032
      1.13839001	      0.31956098	      0.46202080	      0.09324869	      0.47273094
      1.13848259	      0.31956076	      0.46202034	      0.09324896	      0.47273141
      1.13857517	      0.31956054	      0.46201988	      0.09324922	      0.47273188
      1.13866775	      0.31956032	      0.46201943	      0.09324948	      0.47273235
      1.13879292	      0.31956002	      0.46201881	      0.09324984	      0.47273299
      1.13888326	      0.31955980	      0.46201836	      0.09325010	      0.47273345
      1.13897360	      0.31955959	      0.46201791	      0.09325036	      0.47273391
      1.13908750	      0.31955932	      0.46201735	      0.09325068	      0.47273448
      1.13918932	      0.31955907	      0.46201685	      0.09325097	      0.47273500
      1.13929114	      0.31955883	      0.46201635	      0.09325126	      0.47273552
      1.13939296	      0.31955859	      0.46201585	      0.09325155	      0.47273603
      1.13949478	      0.31955835	      0.46201534	      0.09325184	      0.47273655
      1.13958301	      0.31955814	      0.46201491	      0.09325209	      0.47273700
      1.13967123	      0.31955793	      0.46201447	      0.09325234	      0.47273745
      1.13978275	      0.31955766	      0.46201392	      0.09325266	      0.47273801
      1.13989427	      0.31955740	      0.46201338	      0.09325298	      0.47273858
      1.13998148	      0.31955719	      0.46201295	      0.09325323	      0.47273902
      1.14006869	      0.31955698	      0.46201252	      0.09325348	      0.47273946
      1.14018400	      0.31955671	      0.46201195	      0.09325380	      0.47274004
      1.14029930	      0.31955644	      0.46201138	      0.09325413	      0.47274062
      1.14038094	      0.31955624	      0.46201098	      0.09325436	      0.47274104
      1.14046259	      0.31955605	      0.46201058	      0.09325460	      0.47274145
      1.14058812	      0.31955575	      0.46200996	      0.09325495	      0.47274208
      1.14068986	      0.31955551	      0.46200947	      0.09325524	      0.47274260
      1.14079161	      0.31955527	      0.46200897	      0.09325553	      0.47274311
      1.14089335	      0.31955503	      0.46200847	      0.09325582	      0.47274363
      1.14099510	      0.31955479	      0.46200797	      0.09325611	      0.47274414
      1.14109685	      0.31955455	      0.46200747	      0.09325640	      0.47274465
      1.14118481	      0.31955434	      0.46200704	      0.09325664	      0.47274510
      1.14127278	      0.31955413	      0.46200661	      0.09325689	      0.47274554
      1.14138369	      0.31955387	      0.46200606	      0.09325721	      0.47274610
      1.14149460	      0.31955361	      0.46200552	      0.09325752	      0.47274666
      1.14158140	      0.31955341	      0.46200510	      0.09325777	      0.47274709
      1.14166820	      0.31955320	      0.46200467	      0.09325801	      0.47274753
      1.14178296	      0.31955293	      0.46200411	      0.09325834	      0.47274811
      1.14189772	      0.31955266	      0.46200355	      0.09325866	      0.47274868
      1.14197907	      0.31955247	      0.46200315	      0.09325889	      0.47274909
      1.14206042	      0.31955228	      0.46200276	      0.09325912	      0.47274950
      1.14218520	      0.31955199	      0.46200215	      0.09325948	      0.47275013
      1.14228651	      0.31955175	      0.46200165	      0.09325976	      0.47275064
      1.14238783	      0.31955151	      0.46200116	      0.09326005	      0.47275115
      1.14248914	      0.31955127	      0.46200066	      0.09326034	      0.47275165
      1.14259045	      0.31955103	      0.46200017	      0.09326062	      0.47275216
      1.14269177	      0.31955080	      0.46199968	      0.09326091	      0.47275267
      1.14277915	      0.31955059	      0.46199925	      0.09326115	      0.47275311
      1.14286654	      0.31955039	      0.46199883	      0.09326140	      0.47275355
      1.14297719	      0.31955013	      0.46199829	      0.09326171	      0.47275410
      1.14308785	      0.31954987	      0.46199775	      0.09326202	      0.47275465
      1.14317411	      0.31954967	      0.46199733	      0.09326227	      0.47275509
      1.14326038	      0.31954947	      0.46199691	      0.09326251	      0.47275552
      1.14337488	      0.31954920	      0.46199635	      0.09326283	      0.47275609
      1.14348939	      0.31954893	      0.46199580	      0.09326316	      0.47275666
      1.14357018	      0.31954874	      0.46199540	      0.09326338	      0.47275707
      1.14365097	      0.31954855	      0.46199501	      0.09326361	      0.47275747
      1.14377566	      0.31954826	      0.46199441	      0.09326396	      0.47275809
      1.14387659	      0.31954803	      0.46199392	      0.09326425	      0.47275860
      1.14397751	      0.31954779	      0.46199343	      0.09326453	      0.47275910
      1.14407843	      0.31954756	      0.46199294	      0.09326481	      0.47275960
      1.14417936	      0.31954732	      0.46199245	      0.09326510	      0.47276011
      1.14428028	      0.31954709	      0.46199196	      0.09326538	      0.47276061
      1.14436709	      0.31954688	      0.46199154	      0.09326562	      0.47276104
      1.14445389	      0.31954668	      0.46199112	      0.09326587	      0.47276148
      1.14456433	      0.31954643	      0.46199059	      0.09326618	      0.47276202
      1.14467476	      0.31954617	      0.46199005	      0.09326649	      0.47276257
      1.14476047	      0.31954597	      0.46198964	      0.09326673	      0.47276300
      1.14484618	      0.31954577	      0.46198922	      0.09326697	      0.47276343
      1.14496049	      0.31954551	      0.46198867	      0.09326729	      0.47276400
      1.14506326	      0.31954527	      0.46198818	      0.09326758	      0.47276451
      1.14516603	      0.31954503	      0.46198768	      0.09326786	      0.47276502
      1.14525532	      0.31954482	      0.46198725	      0.09326811	      0.47276546
      1.14534462	      0.31954461	      0.46198682	      0.09326836	      0.47276590
      1.14543392	      0.31954441	      0.46198639	      0.09326861	      0.47276635
      1.14555780	      0.31954412	      0.46198579	      0.09326896	      0.47276696
      1.14564803	      0.31954391	      0.46198536	      0.09326921	      0.47276741
      1.14573826	      0.31954370	      0.46198492	      0.09326946	      0.47276786
      1.14584842	      0.31954345	      0.46198439	      0.09326977	      0.47276840
      1.14594669	      0.31954322	      0.46198392	      0.09327005	      0.47276889
      1.14604495	      0.31954300	      0.46198345	      0.09327032	      0.47276937
      1.14614321	      0.31954277	      0.46198297	      0.09327059	      0.47276986
      1.14624147	      0.31954254	      0.46198250	      0.09327087	      0.47277035
      1.14633974	      0.31954232	      0.46198203	      0.09327114	      0.47277083
      1.14643800	      0.31954209	      0.46198156	      0.09327142	      0.47277132
      1.14653626	      0.31954186	      0.46198109	      0.09327169	      0.47277180
      1.14663452	      0.31954164	      0.46198061	      0.09327196	      0.47277229
      1.14672250	      0.31954143	      0.46198019	      0.09327221	      0.47277272
      1.14681047	      0.31954123	      0.46197977	      0.09327245	      0.47277316
      1.14691742	      0.31954098	      0.46197926	      0.09327275	      0.47277369
      1.14702437	      0.31954074	      0.46197875	      0.09327305	      0.47277421
      1.14711222	      0.31954054	      0.46197832	      0.09327329	      0.47277465
      1.14720006	      0.31954034	      0.46197790	      0.09327354	      0.47277508
      1.14730930	      0.31954008	      0.46197738	      0.09327384	      0.47277562
      1.14741854	      0.31953983	      0.46197686	      0.09327415	      0.47277615
      1.14750190	      0.31953964	      0.46197646	      0.09327438	      0.47277657
      1.14758526	      0.31953945	      0.46197606	      0.09327461	      0.47277698
      1.14770121	      0.31953919	      0.46197551	      0.09327493	      0.47277755
      1.14780466	      0.31953895	      0.46197501	      0.09327522	      0.47277805
      1.14790810	      0.31953871	      0.46197452	      0.09327550	      0.47277856
      1.14799431	      0.31953851	      0.46197411	      0.09327574	      0.47277899
      1.14808052	      0.31953832	      0.46197370	      0.09327598	      0.47277941
      1.14818951	      0.31953807	      0.46197318	      0.09327628	      0.47277994
      1.14829851	      0.31953782	      0.46197266	      0.09327659	      0.47278048
      1.14838489	      0.31953762	      0.46197225	      0.09327682	      0.47278090
      1.14847127	      0.31953742	      0.46197183	      0.09327706	      0.47278133
      1.14858125	      0.31953717	      0.46197131	      0.09327737	      0.47278186
      1.14869123	      0.31953692	      0.46197079	      0.09327767	      0.47278240
      1.14877518	      0.31953673	      0.46197039	      0.09327790	      0.47278281
      1.14885912	      0.31953654	      0.46196999	      0.09327814	      0.47278323
      1.14897247	      0.31953628	      0.46196945	      0.09327845	      0.47278378
      1.14908582	      0.31953602	      0.46196891	      0.09327876	      0.47278433
      1.14916756	      0.31953584	      0.46196852	      0.09327899	      0.47278473
      1.14924929	      0.31953565	      0.46196814	      0.09327921	      0.47278513
      1.14936674	      0.31953538	      0.46196758	      0.09327954	      0.47278571
      1.14946781	      0.31953515	      0.46196710	      0.09327982	      0.47278620
      1.14956888	      0.31953492	      0.46196662	      0.09328009	      0.47278669
      1.14966996	      0.31953469	      0.46196614	      0.09328037	      0.47278719
      1.14975843	      0.31953449	      0.46196572	      0.09328062	      0.47278762
      1.14984691	      0.31953429	      0.46196530	      0.09328086	      0.47278805
      1.14993538	      0.31953409	      0.46196488	      0.09328110	      0.47278848
      1.15005667	      0.31953382	      0.46196431	      0.09328144	      0.47278907
      1.15014617	      0.31953361	      0.46196389	      0.09328168	      0.47278951
      1.15023567	      0.31953341	      0.46196346	      0.09328193	      0.47278994
      1.15034391	      0.31953316	      0.46196295	      0.09328223	      0.47279047
      1.15044083	      0.31953295	      0.46196249	      0.09328249	      0.47279094
      1.15053775	      0.31953273	      0.46196204	      0.09328276	      0.47279141
      1.15063467	      0.31953251	      0.46196158	      0.09328302	      0.47279188
      1.15073158	      0.31953229	      0.46196112	      0.09328329	      0.47279235
      1.15082850	      0.31953207	      0.46196067	      0.09328355	      0.47279282
      1.15092542	      0.31953185	      0.46196021	      0.09328382	      0.47279329
      1.15102234	      0.31953163	      0.46195975	      0.09328409	      0.47279376
      1.15111926	      0.31953141	      0.46195930	      0.09328435	      0.47279423
      1.15121617	      0.31953119	      0.46195884	      0.09328462	      0.47279470
      1.15131309	      0.31953097	      0.46195838	      0.09328488	      0.47279517
      1.15139893	      0.31953078	      0.46195798	      0.09328512	      0.47279559
      1.15148478	      0.31953059	      0.46195758	      0.09328535	      0.47279600
      1.15159166	      0.31953035	      0.46195707	      0.09328564	      0.47279652
      1.15169854	      0.31953011	      0.46195657	      0.09328593	      0.47279704
      1.15178451	      0.31952991	      0.46195617	      0.09328617	      0.47279745
      1.15187049	      0.31952972	      0.46195576	      0.09328640	      0.47279787
      1.15197969	      0.31952947	      0.46195525	      0.09328670	      0.47279840
      1.15208889	      0.31952923	      0.46195474	      0.09328700	      0.47279892
      1.15217009	      0.31952904	      0.46195436	      0.09328722	      0.47279931
      1.15225130	      0.31952886	      0.46195398	      0.09328744	      0.47279971
      1.15236804	      0.31952860	      0.46195343	      0.09328776	      0.47280027
      1.15247095	      0.31952837	      0.46195295	      0.09328804	      0.47280077
      1.15257387	      0.31952814	      0.46195247	      0.09328832	      0.47280126
      1.15265801	      0.31952795	      0.46195207	      0.09328855	      0.47280167
      1.15274216	      0.31952776	      0.46195168	      0.09328878	      0.47280207
      1.15285139	      0.31952752	      0.46195117	      0.09328907	      0.47280260
      1.15296063	      0.31952727	      0.46195066	      0.09328937	      0.47280312
      1.15304479	      0.31952708	      0.46195027	      0.09328960	      0.47280353
      1.15312895	      0.31952689	      0.46194987	      0.09328983	      0.47280393
      1.15323958	      0.31952665	      0.46194936	      0.09329013	      0.47280446
      1.15335021	      0.31952640	      0.46194884	      0.09329043	      0.47280499
      1.15343158	      0.31952622	      0.46194846	      0.09329065	      0.47280538
      1.15351295	      0.31952604	      0.46194808	      0.09329087	      0.47280577
      1.15362788	      0.31952578	      0.46194755	      0.09329118	      0.47280632
      1.15372761	      0.31952556	      0.46194708	      0.09329145	      0.47280680
      1.15382734	      0.31952533	      0.46194662	      0.09329172	      0.47280728
      1.15392706	      0.31952511	      0.46194615	      0.09329199	      0.47280776
      1.15401490	      0.31952492	      0.46194575	      0.09329222	      0.47280818
      1.15410274	      0.31952472	      0.46194534	      0.09329246	      0.47280860
      1.15419057	      0.31952452	      0.46194493	      0.09329270	      0.47280902
      1.15430923	      0.31952426	      0.46194438	      0.09329302	      0.47280958
      1.15439810	      0.31952406	      0.46194397	      0.09329326	      0.47281001
      1.15448697	      0.31952386	      0.46194355	      0.09329350	      0.47281043
      1.15457584	      0.31952367	      0.46194314	      0.09329374	      0.47281086
      1.15469557	      0.31952340	      0.46194259	      0.09329406	      0.47281143
      1.15478211	      0.31952321	      0.46194219	      0.09329429	      0.47281184
      1.15486864	      0.31952302	      0.46194178	      0.09329453	      0.47281225
      1.15497783	      0.31952277	      0.46194128	      0.09329482	      0.47281277
      1.15507523	      0.31952256	      0.46194083	      0.09329508	      0.47281324
      1.15517263	      0.31952234	      0.46194038	      0.09329534	      0.47281370
      1.15527002	      0.31952212	      0.46193993	      0.09329560	      0.47281416
      1.15536742	      0.31952191	      0.46193948	      0.09329587	      0.47281463
      1.15545274	      0.31952172	      0.46193908	      0.09329609	      0.47281503
      1.15553806	      0.31952153	      0.46193869	      0.09329632	      0.47281544
      1.15564377	      0.31952130	      0.46193820	      0.09329661	      0.47281594
      1.15574948	      0.31952106	      0.46193771	      0.09329689	      0.47281644
      1.15583421	      0.31952088	      0.46193732	      0.09329712	      0.47281684
      1.15591894	      0.31952069	      0.46193693	      0.09329734	      0.47281725
      1.15602746	      0.31952045	      0.46193643	      0.09329763	      0.47281776
      1.15613598	      0.31952021	      0.46193593	      0.09329792	      0.47281827
      1.15621615	      0.31952003	      0.46193556	      0.09329814	      0.47281865
      1.15629631	      0.31951985	      0.46193520	      0.09329835	      0.47281903
      1.15641232	      0.31951960	      0.46193466	      0.09329866	      0.47281958
      1.15651435	      0.31951937	      0.46193419	      0.09329893	      0.47282006
      1.15661639	      0.31951915	      0.46193372	      0.09329921	      0.47282055
      1.15669944	      0.31951896	      0.46193334	      0.09329943	      0.47282094
      1.15678249	      0.31951878	      0.46193296	      0.09329965	      0.47282133
      1.15689102	      0.31951854	      0.46193246	      0.09329994	      0.47282184
      1.15699954	      0.31951830	      0.46193197	      0.09330023	      0.47282236
      1.15708252	      0.31951812	      0.46193159	      0.09330045	      0.47282275
      1.15716549	      0.31951794	      0.46193121	      0.09330067	      0.47282314
      1.15727559	      0.31951770	      0.46193070	      0.09330096	      0.47282366
      1.15738569	      0.31951745	      0.46193020	      0.09330125	      0.47282417
      1.15746577	      0.31951728	      0.46192983	      0.09330146	      0.47282455
      1.15754585	      0.31951710	      0.46192946	      0.09330168	      0.47282493
      1.15766058	      0.31951685	      0.46192894	      0.09330198	      0.47282547
      1.15775950	      0.31951663	      0.46192849	      0.09330224	      0.47282593
      1.15785842	      0.31951642	      0.46192804	      0.09330250	      0.47282640
      1.15795735	      0.31951620	      0.46192758	      0.09330277	      0.47282686
      1.15804397	      0.31951601	      0.46192719	      0.09330300	      0.47282727
      1.15813059	      0.31951582	      0.46192679	      0.09330323	      0.47282767
      1.15821721	      0.31951563	      0.46192640	      0.09330345	      0.47282808
      1.15833596	      0.31951537	      0.46192586	      0.09330377	      0.47282864
      1.15842372	      0.31951518	      0.46192546	      0.09330400	      0.47282905
      1.15851147	      0.31951499	      0.46192506	      0.09330423	      0.47282946
      1.15861738	      0.31951475	      0.46192458	      0.09330451	      0.47282995
      1.15871214	      0.31951455	      0.46192415	      0.09330476	      0.47283040
      1.15880690	      0.31951434	      0.46192372	      0.09330501	      0.47283084
      1.15890165	      0.31951413	      0.46192329	      0.09330526	      0.47283128
      1.15899641	      0.31951393	      0.46192286	      0.09330551	      0.47283172
      1.15909117	      0.31951372	      0.46192243	      0.09330576	      0.47283217
      1.15918592	      0.31951351	      0.46192200	      0.09330601	      0.47283261
      1.15928068	      0.31951331	      0.46192157	      0.09330626	      0.47283305
      1.15937544	      0.31951310	      0.46192114	      0.09330650	      0.47283349
      1.15947019	      0.31951289	      0.46192071	      0.09330675	      0.47283393
      1.15956495	      0.31951269	      0.46192028	      0.09330700	      0.47283437
      1.15965970	      0.31951248	      0.46191985	      0.09330725	      0.47283482
      1.15974496	      0.31951230	      0.46191946	      0.09330747	      0.47283521
      1.15983021	      0.31951211	      0.46191908	      0.09330770	      0.47283561
      1.15993264	      0.31951189	      0.46191862	      0.09330796	      0.47283608
      1.16003506	      0.31951166	      0.46191815	      0.09330823	      0.47283656
      1.16012273	      0.31951147	      0.46191776	      0.09330846	      0.47283697
      1.16021039	      0.31951128	      0.46191736	      0.09330869	      0.47283737
      1.16029805	      0.31951109	      0.46191697	      0.09330892	      0.47283778
      1.16041206	      0.31951085	      0.46191645	      0.09330922	      0.47283831
      1.16049975	      0.31951066	      0.46191606	      0.09330944	      0.47283871
      1.16058745	      0.31951047	      0.46191566	      0.09330967	      0.47283912
      1.16067514	      0.31951027	      0.46191527	      0.09330990	      0.47283953
      1.16079178	      0.31951002	      0.46191474	      0.09331021	      0.47284007
      1.16087763	      0.31950984	      0.46191436	      0.09331043	      0.47284046
      1.16096347	      0.31950965	      0.46191397	      0.09331065	      0.47284086
      1.16107006	      0.31950942	      0.46191349	      0.09331093	      0.47284135
      1.16116563	      0.31950921	      0.46191306	      0.09331118	      0.47284179
      1.16126119	      0.31950901	      0.46191263	      0.09331143	      0.47284223
      1.16135676	      0.31950880	      0.46191220	      0.09331167	      0.47284267
      1.16145232	      0.31950859	      0.46191178	      0.09331192	      0.47284311
      1.16153811	      0.31950841	      0.46191139	      0.09331214	      0.47284351
      1.16162389	      0.31950822	      0.46191101	      0.09331236	      0.47284390
      1.16170968	      0.31950804	      0.46191062	      0.09331259	      0.47284430
      1.16182648	      0.31950779	      0.46191010	      0.09331289	      0.47284484
      1.16191556	      0.31950759	      0.46190970	      0.09331312	      0.47284525
      1.16200464	      0.31950740	      0.46190930	      0.09331335	      0.47284565
      1.16209373	      0.31950721	      0.46190890	      0.09331358	      0.47284606
      1.16220479	      0.31950697	      0.46190841	      0.09331387	      0.47284657
      1.16229190	      0.31950678	      0.46190802	      0.09331409	      0.47284697
      1.16237900	      0.31950659	      0.46190763	      0.09331431	      0.47284737
      1.16246610	      0.31950641	      0.46190724	      0.09331454	      0.47284777
      1.16258192	      0.31950616	      0.46190673	      0.09331484	      0.47284830
      1.16266901	      0.31950597	      0.46190634	      0.09331506	      0.47284870
      1.16275610	      0.31950578	      0.46190595	      0.09331528	      0.47284910
      1.16286109	      0.31950556	      0.46190548	      0.09331555	      0.47284958
      1.16295385	      0.31950536	      0.46190507	      0.09331579	      0.47285000
      1.16304661	      0.31950516	      0.46190466	      0.09331603	      0.47285043
      1.16313937	      0.31950496	      0.46190425	      0.09331627	      0.47285085
      1.16323213	      0.31950476	      0.46190383	      0.09331651	      0.47285127
      1.16332489	      0.31950456	      0.46190342	      0.09331674	      0.47285170
      1.16341764	      0.31950436	      0.46190301	      0.09331698	      0.47285212
      1.16351040	      0.31950416	      0.46190260	      0.09331722	      0.47285254
      1.16360316	      0.31950397	      0.46190219	      0.09331745	      0.47285296
      1.16369592	      0.31950377	      0.46190178	      0.09331769	      0.47285338
      1.16378868	      0.31950357	      0.46190137	      0.09331793	      0.47285381
      1.16388144	      0.31950337	      0.46190096	      0.09331816	      0.47285423
      1.16397420	      0.31950317	      0.46190055	      0.09331840	      0.47285465
      1.16406696	      0.31950297	      0.46190014	      0.09331864	      0.47285507
      1.16415972	      0.31950278	      0.46189973	      0.09331887	      0.47285549
      1.16425248	      0.31950258	      0.46189932	      0.09331911	      0.47285591
      1.16434524	      0.31950238	      0.46189891	      0.09331935	      0.47285633
      1.16443800	      0.31950218	      0.46189850	      0.09331958	      0.47285675
      1.16453076	      0.31950198	      0.46189809	      0.09331982	      0.47285717
      1.16462352	      0.31950178	      0.46189768	      0.09332005	      0.47285759
      1.16471628	      0.31950159	      0.46189727	      0.09332029	      0.47285801
      1.16480904	      0.31950139	      0.46189686	      0.09332052	      0.47285843
      1.16490180	      0.31950119	      0.46189646	      0.09332076	      0.47285885
      1.16499456	      0.31950099	      0.46189605	      0.09332099	      0.47285927
      1.16508732	      0.31950080	      0.46189564	      0.09332123	      0.47285969
      1.16518008	      0.31950060	      0.46189523	      0.09332146	      0.47286011
      1.16527284	      0.31950040	      0.46189482	      0.09332169	      0.47286052
      1.16536559	      0.31950020	      0.46189442	      0.09332193	      0.47286094
      1.16545835	      0.31950001	      0.46189401	      0.09332216	      0.47286136
      1.16555111	      0.31949981	      0.46189360	      0.09332240	      0.47286178
      1.16564387	      0.31949961	      0.46189320	      0.09332263	      0.47286219
      1.16573663	      0.31949942	      0.46189279	      0.09332286	      0.47286261
      1.16582939	      0.31949922	      0.46189239	      0.09332310	      0.47286303
      1.16592215	      0.31949902	      0.46189198	      0.09332333	      0.47286344
      1.16601491	      0.31949883	      0.46189157	      0.09332356	      0.47286386
      1.16610767	      0.31949863	      0.46189117	      0.09332380	      0.47286427
      1.16620043	      0.31949843	      0.46189076	      0.09332403	      0.47286469
      1.16629319	      0.31949824	      0.46189036	      0.09332426	      0.47286511
      1.16638595	      0.31949804	      0.46188995	      0.09332449	      0.47286552
      1.16647871	      0.31949784	      0.46188955	      0.09332472	      0.47286594
      1.16657147	      0.31949765	      0.46188915	      0.09332496	      0.47286635
      1.16666423	      0.31949745	      0.46188874	      0.09332519	      0.47286677
      1.16675699	      0.31949725	      0.46188834	      0.09332542	      0.47286718
      1.16684975	      0.31949706	      0.46188793	      0.09332565	      0.47286759
      1.16694251	      0.31949686	      0.46188753	      0.09332588	      0.47286801
      1.16703527	      0.31949667	      0.46188713	      0.09332611	      0.47286842
      1.16712803	      0.31949647	      0.46188672	      0.09332634	      0.47286883
      1.16722079	      0.31949627	      0.46188632	      0.09332658	      0.47286925
      1.16731355	      0.31949608	      0.46188592	      0.09332681	      0.47286966
      1.16740630	      0.31949588	      0.46188552	      0.09332704	      0.47287007
      1.16749906	      0.31949569	      0.46188512	      0.09332727	      0.47287048
      1.16759182	      0.31949549	      0.46188471	      0.09332750	      0.47287090
      1.16768458	      0.31949530	      0.46188431	      0.09332773	      0.47287131
      1.16777734	      0.31949510	      0.46188391	      0.09332796	      0.47287172
      1.16787010	      0.31949490	      0.46188351	      0.09332819	      0.47287213
      1.16796286	      0.31949471	      0.46188311	      0.09332842	      0.47287254
      1.16805562	      0.31949451	      0.46188271	      0.09332864	      0.47287295
      1.16814838	      0.31949432	      0.46188231	      0.09332887	      0.47287336
      1.16823176	      0.31949414	      0.46188195	      0.09332908	      0.47287373
      1.16831515	      0.31949397	      0.46188159	      0.09332928	      0.47287410
      1.16841638	      0.31949376	      0.46188115	      0.09332953	      0.47287455
      1.16851762	      0.31949354	      0.46188072	      0.09332978	      0.47287499
      1.16860149	      0.31949337	      0.46188035	      0.09332999	      0.47287536
      1.16868537	      0.31949319	      0.46187999	      0.09333020	      0.47287573
      1.16878812	      0.31949298	      0.46187955	      0.09333045	      0.47287619
      1.16889086	      0.31949276	      0.46187911	      0.09333070	      0.47287664
      1.16897087	      0.31949259	      0.46187877	      0.09333090	      0.47287699
      1.16905089	      0.31949242	      0.46187842	      0.09333109	      0.47287734
      1.16915905	      0.31949220	      0.46187796	      0.09333136	      0.47287782
      1.16926721	      0.31949197	      0.46187750	      0.09333162	      0.47287829
      1.16934315	      0.31949181	      0.46187717	      0.09333181	      0.47287863
      1.16941909	      0.31949165	      0.46187685	      0.09333199	      0.47287896
      1.16953561	      0.31949141	      0.46187635	      0.09333228	      0.47287947
      1.16963063	      0.31949121	      0.46187594	      0.09333251	      0.47287989
      1.16972565	      0.31949101	      0.46187553	      0.09333274	      0.47288030
      1.16982068	      0.31949081	      0.46187513	      0.09333297	      0.47288072
      1.16991570	      0.31949062	      0.46187472	      0.09333320	      0.47288114
      1.16999989	      0.31949044	      0.46187436	      0.09333341	      0.47288150
      1.17008407	      0.31949026	      0.46187400	      0.09333361	      0.47288187
      1.17016826	      0.31949009	      0.46187364	      0.09333382	      0.47288224
      1.17028351	      0.31948985	      0.46187315	      0.09333410	      0.47288274
      1.17036918	      0.31948967	      0.46187279	      0.09333430	      0.47288311
      1.17045485	      0.31948949	      0.46187242	      0.09333451	      0.47288349
      1.17054052	      0.31948931	      0.46187206	      0.09333472	      0.47288386
      1.17065563	      0.31948907	      0.46187157	      0.09333500	      0.47288436
      1.17073908	      0.31948890	      0.46187122	      0.09333520	      0.47288472
      1.17082252	      0.31948872	      0.46187086	      0.09333540	      0.47288509
      1.17092760	      0.31948851	      0.46187042	      0.09333565	      0.47288554
      1.17102117	      0.31948831	      0.46187002	      0.09333588	      0.47288595
      1.17111475	      0.31948812	      0.46186962	      0.09333610	      0.47288636
      1.17120832	      0.31948792	      0.46186923	      0.09333633	      0.47288676
      1.17130190	      0.31948773	      0.46186883	      0.09333655	      0.47288717
      1.17138518	      0.31948755	      0.46186848	      0.09333675	      0.47288753
      1.17146847	      0.31948738	      0.46186813	      0.09333695	      0.47288789
      1.17156879	      0.31948717	      0.46186770	      0.09333719	      0.47288832
      1.17166912	      0.31948697	      0.46186728	      0.09333743	      0.47288875
      1.17175211	      0.31948679	      0.46186693	      0.09333763	      0.47288911
      1.17183510	      0.31948662	      0.46186658	      0.09333783	      0.47288947
      1.17193742	      0.31948641	      0.46186615	      0.09333807	      0.47288991
      1.17203974	      0.31948620	      0.46186572	      0.09333832	      0.47289035
      1.17211911	      0.31948603	      0.46186538	      0.09333851	      0.47289069
      1.17219848	      0.31948587	      0.46186505	      0.09333870	      0.47289103
      1.17230607	      0.31948565	      0.46186460	      0.09333895	      0.47289150
      1.17241366	      0.31948542	      0.46186415	      0.09333921	      0.47289196
      1.17248894	      0.31948527	      0.46186383	      0.09333939	      0.47289228
      1.17256422	      0.31948511	      0.46186352	      0.09333957	      0.47289261
      1.17268021	      0.31948487	      0.46186303	      0.09333984	      0.47289310
      1.17277467	      0.31948468	      0.46186263	      0.09334006	      0.47289351
      1.17286914	      0.31948448	      0.46186224	      0.09334029	      0.47289391
      1.17296360	      0.31948429	      0.46186184	      0.09334051	      0.47289432
      1.17305806	      0.31948409	      0.46186145	      0.09334073	      0.47289472
      1.17314131	      0.31948392	      0.46186110	      0.09334093	      0.47289508
      1.17322456	      0.31948375	      0.46186075	      0.09334113	      0.47289543
      1.17330781	      0.31948358	      0.46186040	      0.09334132	      0.47289579
      1.17342362	      0.31948334	      0.46185992	      0.09334160	      0.47289628
      1.17350848	      0.31948316	      0.46185957	      0.09334180	      0.47289664
      1.17359335	      0.31948299	      0.46185921	      0.09334199	      0.47289700
      1.17369586	      0.31948278	      0.46185879	      0.09334224	      0.47289744
      1.17378702	      0.31948259	      0.46185841	      0.09334245	      0.47289783
      1.17387817	      0.31948240	      0.46185803	      0.09334266	      0.47289821
      1.17396933	      0.31948222	      0.46185765	      0.09334288	      0.47289860
      1.17406048	      0.31948203	      0.46185727	      0.09334309	      0.47289899
      1.17415164	      0.31948184	      0.46185689	      0.09334330	      0.47289937
      1.17424279	      0.31948165	      0.46185652	      0.09334351	      0.47289976
      1.17433395	      0.31948147	      0.46185614	      0.09334373	      0.47290015
      1.17442510	      0.31948128	      0.46185576	      0.09334394	      0.47290053
      1.17451626	      0.31948109	      0.46185538	      0.09334415	      0.47290092
      1.17460741	      0.31948090	      0.46185501	      0.09334436	      0.47290130
      1.17469857	      0.31948072	      0.46185463	      0.09334458	      0.47290169
      1.17478972	      0.31948053	      0.46185425	      0.09334479	      0.47290207
      1.17488088	      0.31948034	      0.46185388	      0.09334500	      0.47290245
      1.17497203	      0.31948016	      0.46185350	      0.09334521	      0.47290284
      1.17506319	      0.31947997	      0.46185313	      0.09334542	      0.47290322
      1.17515434	      0.31947978	      0.46185275	      0.09334563	      0.47290361
      1.17524550	      0.31947960	      0.46185237	      0.09334584	      0.47290399
      1.17533665	      0.31947941	      0.46185200	      0.09334605	      0.47290437
      1.17542781	      0.31947922	      0.46185162	      0.09334626	      0.47290475
      1.17551896	      0.31947904	      0.46185125	      0.09334647	      0.47290514
      1.17560072	      0.31947887	      0.46185091	      0.09334666	      0.47290548
      1.17568247	      0.31947870	      0.46185058	      0.09334685	      0.47290582
      1.17578236	      0.31947850	      0.46185017	      0.09334708	      0.47290624
      1.17588225	      0.31947830	      0.46184976	      0.09334731	      0.47290666
      1.17596473	      0.31947813	      0.46184942	      0.09334749	      0.47290700
      1.17604721	      0.31947796	      0.46184908	      0.09334768	      0.47290735
      1.17614840	      0.31947775	      0.46184867	      0.09334791	      0.47290777
      1.17624959	      0.31947755	      0.46184826	      0.09334815	      0.47290819
      1.17632830	      0.31947739	      0.46184794	      0.09334833	      0.47290852
      1.17640701	      0.31947723	      0.46184762	      0.09334850	      0.47290884
      1.17651345	      0.31947701	      0.46184718	      0.09334875	      0.47290929
      1.17661990	      0.31947679	      0.46184675	      0.09334899	      0.47290973
      1.17669474	      0.31947664	      0.46184644	      0.09334916	      0.47291004
      1.17676959	      0.31947649	      0.46184614	      0.09334933	      0.47291035
      1.17688395	      0.31947626	      0.46184567	      0.09334959	      0.47291083
      1.17697759	      0.31947607	      0.46184529	      0.09334980	      0.47291121
      1.17707123	      0.31947588	      0.46184491	      0.09335001	      0.47291160
      1.17716487	      0.31947569	      0.46184453	      0.09335022	      0.47291199
      1.17725851	      0.31947549	      0.46184415	      0.09335044	      0.47291237
      1.17734075	      0.31947533	      0.46184382	      0.09335062	      0.47291271
      1.17742299	      0.31947516	      0.46184349	      0.09335081	      0.47291305
      1.17752184	      0.31947496	      0.46184309	      0.09335103	      0.47291346
      1.17762068	      0.31947476	      0.46184269	      0.09335125	      0.47291387
      1.17770357	      0.31947459	      0.46184235	      0.09335144	      0.47291421
      1.17778647	      0.31947442	      0.46184202	      0.09335162	      0.47291455
      1.17786936	      0.31947426	      0.46184168	      0.09335181	      0.47291489
      1.17798391	      0.31947402	      0.46184122	      0.09335206	      0.47291536
      1.17806743	      0.31947385	      0.46184088	      0.09335225	      0.47291571
      1.17815095	      0.31947369	      0.46184055	      0.09335244	      0.47291605
      1.17825307	      0.31947348	      0.46184014	      0.09335267	      0.47291647
      1.17834375	      0.31947330	      0.46183977	      0.09335287	      0.47291684
      1.17843443	      0.31947311	      0.46183941	      0.09335307	      0.47291721
      1.17852511	      0.31947293	      0.46183904	      0.09335327	      0.47291758
      1.17861579	      0.31947275	      0.46183868	      0.09335347	      0.47291795
      1.17870647	      0.31947256	      0.46183832	      0.09335367	      0.47291832
      1.17879715	      0.31947238	      0.46183795	      0.09335387	      0.47291869
      1.17888783	      0.31947220	      0.46183759	      0.09335408	      0.47291906
      1.17897851	      0.31947201	      0.46183723	      0.09335428	      0.47291943
      1.17906918	      0.31947183	      0.46183687	      0.09335448	      0.47291980
      1.17915986	      0.31947165	      0.46183650	      0.09335468	      0.47292016
      1.17925054	      0.31947147	      0.46183614	      0.09335488	      0.47292053
      1.17933200	      0.31947130	      0.46183582	      0.09335505	      0.47292086
      1.17941346	      0.31947114	      0.46183549	      0.09335523	      0.47292119
      1.17951174	      0.31947094	      0.46183510	      0.09335545	      0.47292159
      1.17961003	      0.31947074	      0.46183471	      0.09335567	      0.47292199
      1.17969354	      0.31947057	      0.46183438	      0.09335585	      0.47292233
      1.17977704	      0.31947041	      0.46183405	      0.09335603	      0.47292266
      1.17986055	      0.31947024	      0.46183371	      0.09335621	      0.47292300
      1.17997110	      0.31947002	      0.46183328	      0.09335645	      0.47292345
      1.18005495	      0.31946985	      0.46183294	      0.09335664	      0.47292379
      1.18013880	      0.31946968	      0.46183261	      0.09335682	      0.47292412
      1.18022266	      0.31946951	      0.46183228	      0.09335700	      0.47292446
      1.18033500	      0.31946928	      0.46183183	      0.09335725	      0.47292491
      1.18041714	      0.31946912	      0.46183151	      0.09335742	      0.47292524
      1.18049929	      0.31946895	      0.46183119	      0.09335760	      0.47292557
      1.18060169	      0.31946875	      0.46183078	      0.09335782	      0.47292598
      1.18069296	      0.31946857	      0.46183042	      0.09335802	      0.47292635
      1.18078423	      0.31946838	      0.46183006	      0.09335822	      0.47292671
      1.18087550	      0.31946820	      0.46182970	      0.09335842	      0.47292708
      1.18096677	      0.31946802	      0.46182934	      0.09335861	      0.47292744
      1.18105804	      0.31946784	      0.46182898	      0.09335881	      0.47292781
      1.18113912	      0.31946767	      0.46182867	      0.09335898	      0.47292813
      1.18122019	      0.31946751	      0.46182835	      0.09335916	      0.47292845
      1.18131846	      0.31946731	      0.46182796	      0.09335937	      0.47292885
      1.18141674	      0.31946712	      0.46182758	      0.09335958	      0.47292924
      1.18149936	      0.31946695	      0.46182725	      0.09335975	      0.47292957
      1.18158197	      0.31946679	      0.46182693	      0.09335993	      0.47292989
      1.18166459	      0.31946662	      0.46182661	      0.09336011	      0.47293022
      1.18177691	      0.31946640	      0.46182617	      0.09336035	      0.47293067
      1.18186004	      0.31946623	      0.46182584	      0.09336052	      0.47293100
      1.18194317	      0.31946607	      0.46182552	      0.09336070	      0.47293132
      1.18204391	      0.31946587	      0.46182513	      0.09336091	      0.47293172
      1.18213384	      0.31946569	      0.46182478	      0.09336110	      0.47293208
      1.18222377	      0.31946551	      0.46182443	      0.09336129	      0.47293243
      1.18231369	      0.31946533	      0.46182408	      0.09336148	      0.47293279
      1.18240362	      0.31946515	      0.46182373	      0.09336167	      0.47293314
      1.18249354	      0.31946497	      0.46182338	      0.09336186	      0.47293350
      1.18258347	      0.31946479	      0.46182303	      0.09336205	      0.47293385
      1.18267340	      0.31946461	      0.46182268	      0.09336224	      0.47293420
      1.18276332	      0.31946443	      0.46182233	      0.09336243	      0.47293456
      1.18285325	      0.31946425	      0.46182199	      0.09336262	      0.47293491
      1.18294317	      0.31946408	      0.46182164	      0.09336281	      0.47293526
      1.18303310	      0.31946390	      0.46182129	      0.09336299	      0.47293561
      1.18312303	      0.31946372	      0.46182094	      0.09336318	      0.47293596
      1.18320332	      0.31946356	      0.46182063	      0.09336335	      0.47293628
      1.18328362	      0.31946340	      0.46182033	      0.09336352	      0.47293659
      1.18338218	      0.31946320	      0.46181995	      0.09336372	      0.47293698
      1.18348074	      0.31946301	      0.46181957	      0.09336393	      0.47293736
      1.18356181	      0.31946285	      0.46181926	      0.09336409	      0.47293768
      1.18364287	      0.31946269	      0.46181894	      0.09336426	      0.47293799
      1.18374265	      0.31946249	      0.46181856	      0.09336447	      0.47293838
      1.18384243	      0.31946229	      0.46181818	      0.09336467	      0.47293877
      1.18391984	      0.31946214	      0.46181788	      0.09336483	      0.47293907
      1.18399725	      0.31946198	      0.46181759	      0.09336499	      0.47293937
      1.18410215	      0.31946178	      0.46181718	      0.09336521	      0.47293977
      1.18420704	      0.31946157	      0.46181678	      0.09336542	      0.47294018
      1.18428075	      0.31946142	      0.46181650	      0.09336558	      0.47294046
      1.18435446	      0.31946128	      0.46181622	      0.09336573	      0.47294075
      1.18446695	      0.31946105	      0.46181579	      0.09336596	      0.47294118
      1.18455928	      0.31946087	      0.46181544	      0.09336615	      0.47294154
      1.18465160	      0.31946069	      0.46181509	      0.09336633	      0.47294189
      1.18474392	      0.31946051	      0.46181474	      0.09336652	      0.47294225
      1.18483624	      0.31946033	      0.46181439	      0.09336671	      0.47294260
      1.18491663	      0.31946017	      0.46181408	      0.09336687	      0.47294291
      1.18499703	      0.31946001	      0.46181378	      0.09336704	      0.47294322
      1.18509511	      0.31945981	      0.46181341	      0.09336723	      0.47294359
      1.18519319	      0.31945962	      0.46181304	      0.09336743	      0.47294397
      1.18527419	      0.31945946	      0.46181273	      0.09336760	      0.47294428
      1.18535519	      0.31945930	      0.46181242	      0.09336776	      0.47294459
      1.18545391	      0.31945911	      0.46181205	      0.09336796	      0.47294496
      1.18555263	      0.31945891	      0.46181168	      0.09336816	      0.47294534
      1.18563126	      0.31945876	      0.46181138	      0.09336831	      0.47294564
      1.18570989	      0.31945860	      0.46181109	      0.09336847	      0.47294594
      1.18581163	      0.31945840	      0.46181070	      0.09336867	      0.47294632
      1.18591337	      0.31945820	      0.46181032	      0.09336888	      0.47294671
      1.18598991	      0.31945805	      0.46181003	      0.09336903	      0.47294700
      1.18606645	      0.31945790	      0.46180975	      0.09336918	      0.47294729
      1.18617182	      0.31945770	      0.46180935	      0.09336939	      0.47294769
      1.18627719	      0.31945749	      0.46180896	      0.09336960	      0.47294809
      1.18635079	      0.31945734	      0.46180868	      0.09336975	      0.47294836
      1.18642440	      0.31945720	      0.46180841	      0.09336989	      0.47294864
      1.18653558	      0.31945698	      0.46180799	      0.09337011	      0.47294906
      1.18662876	      0.31945680	      0.46180764	      0.09337030	      0.47294941
      1.18672195	      0.31945662	      0.46180730	      0.09337048	      0.47294976
      1.18681514	      0.31945643	      0.46180695	      0.09337066	      0.47295011
      1.18689629	      0.31945627	      0.46180665	      0.09337082	      0.47295042
      1.18697744	      0.31945612	      0.46180635	      0.09337098	      0.47295072
      1.18705859	      0.31945596	      0.46180605	      0.09337114	      0.47295102
      1.18717063	      0.31945574	      0.46180563	      0.09337136	      0.47295144
      1.18725323	      0.31945558	      0.46180532	      0.09337152	      0.47295175
      1.18733584	      0.31945541	      0.46180502	      0.09337168	      0.47295206
      1.18743533	      0.31945522	      0.46180465	      0.09337187	      0.47295243
      1.18752382	      0.31945505	      0.46180432	      0.09337205	      0.47295276
      1.18761232	      0.31945487	      0.46180400	      0.09337222	      0.47295309
      1.18770081	      0.31945470	      0.46180367	      0.09337239	      0.47295342
      1.18778930	      0.31945453	      0.46180334	      0.09337256	      0.47295375
      1.18787780	      0.31945435	      0.46180302	      0.09337273	      0.47295407
      1.18796629	      0.31945418	      0.46180269	      0.09337290	      0.47295440
      1.18805478	      0.31945401	      0.46180237	      0.09337307	      0.47295473
      1.18814328	      0.31945384	      0.46180204	      0.09337324	      0.47295506
      1.18823177	      0.31945366	      0.46180172	      0.09337341	      0.47295538
      1.18832026	      0.31945349	      0.46180139	      0.09337358	      0.47295571
      1.18840876	      0.31945332	      0.46180107	      0.09337375	      0.47295604
      1.18849725	      0.31945315	      0.46180075	      0.09337392	      0.47295636
      1.18858574	      0.31945297	      0.46180042	      0.09337408	      0.47295669
      1.18867424	      0.31945280	      0.46180010	      0.09337425	      0.47295701
      1.18876273	      0.31945263	      0.46179978	      0.09337442	      0.47295734
      1.18885123	      0.31945246	      0.46179945	      0.09337459	      0.47295766
      1.18893972	      0.31945229	      0.46179913	      0.09337475	      0.47295798
      1.18902821	      0.31945211	      0.46179881	      0.09337492	      0.47295831
      1.18911671	      0.31945194	      0.46179849	      0.09337509	      0.47295863
      1.18920520	      0.31945177	      0.46179817	      0.09337525	      0.47295895
      1.18929369	      0.31945160	      0.46179785	      0.09337542	      0.47295927
      1.18938219	      0.31945143	      0.46179753	      0.09337559	      0.47295960
      1.18947068	      0.31945125	      0.46179721	      0.09337575	      0.47295992
      1.18955917	      0.31945108	      0.46179689	      0.09337592	      0.47296024
      1.18964767	      0.31945091	      0.46179657	      0.09337608	      0.47296056
      1.18973616	      0.31945074	      0.46179625	      0.09337625	      0.47296088
[truncated: 681,701 more chars]
