# Supplementary material for: Musculoskeletal simulations to examine the effects of accentuated eccentric loading (AEL) on jump height
Source: PeerJ. 2023 Jan 23;11:e14687. doi: 10.7717/peerj.14687 (PMC9879160; doi:10.7717/peerj.14687)
Supplement: Supplemental Information 2 — Added15 folder contains the code and simulation results for a complete jump with an additional 15% model mass. Dropped15 folder contains the code and simulation results for the push-off phase with the original model mass. [file peerj-11-14687-s002.zip › Supplementary Simulation code and output results AEL15/Added15/Optimized_for_J_Results/TwoSegment_Two_Segment_Moment_hip_coordinate.sto]

Moment_hip_coordinate
version=1
nRows=12722
nColumns=5
inDegrees=no

This analysis gathers basic information about muscles during a simulation (e.g., forces, tendon lengths, moment arms, etc).
Units are S.I. units (second, meters, Newtons, ...)
Angles are in degrees.

endheader
time	vastus	recfem	glut	ham
      0.00000000	      0.00000000	     -0.96164254	      0.00002691	      3.40541400
      0.00010000	      0.00000000	     -0.96168080	      0.00002704	      3.40530322
      0.00023094	      0.00000000	     -0.96182796	      0.00002756	      3.40487496
      0.00036189	      0.00000000	     -0.96205853	      0.00002848	      3.40419953
      0.00049283	     -0.00000000	     -0.96235119	      0.00002978	      3.40333627
      0.00062377	     -0.00000000	     -0.96269054	      0.00003148	      3.40232804
      0.00075471	     -0.00000000	     -0.96306548	      0.00003362	      3.40120580
      0.00092167	      0.00000000	     -0.96358283	      0.00003703	      3.39964394
      0.00108864	     -0.00000000	     -0.96413395	      0.00004133	      3.39796405
      0.00125560	     -0.00000000	     -0.96471151	      0.00004668	      3.39618667
      0.00146694	     -0.00000000	     -0.96547340	      0.00005524	      3.39381704
      0.00167828	      0.00000000	     -0.96626454	      0.00006628	      3.39132817
      0.00193496	      0.00000000	     -0.96726026	      0.00008395	      3.38815773
      0.00219165	      0.00000000	     -0.96829151	      0.00010766	      3.38483311
      0.00252490	     -0.00000000	     -0.96968113	      0.00015066	      3.38029329
      0.00285816	      0.00000000	     -0.97112666	      0.00021270	      3.37550525
      0.00331636	     -0.00000000	     -0.97320375	      0.00034344	      3.36852193
      0.00377455	     -0.00000000	     -0.97538279	      0.00055295	      3.36108081
      0.00443132	      0.00000000	     -0.97867927	      0.00107552	      3.34963063
      0.00508809	      0.00000000	     -0.98217223	      0.00203024	      3.33727921
      0.00611478	     -0.00000000	     -0.98800353	      0.00510257	      3.31623586
      0.00691445	     -0.00000000	     -0.99283662	      0.00980500	      3.29845043
      0.00771412	     -0.00000000	     -0.99790333	      0.01777219	      3.27951351
      0.00851379	      0.00000000	     -1.00318405	      0.03034654	      3.25949157
      0.00931345	      0.00000000	     -1.00865956	      0.04876242	      3.23845158
      0.01031496	     -0.00000000	     -1.01576355	      0.08105741	      3.21076623
      0.01117276	     -0.00000000	     -1.02204177	      0.11642393	      3.18596245
      0.01192114	      0.00000000	     -1.02764831	      0.15176120	      3.16356326
      0.01266951	      0.00000000	     -1.03336210	      0.18967572	      3.14050665
      0.01351831	     -0.00000000	     -1.03995798	      0.23386247	      3.11361714
      0.01436710	      0.00000000	     -1.04666188	      0.27760250	      3.08600039
      0.01510582	     -0.00000000	     -1.05257368	      0.31441761	      3.06141645
      0.01584455	      0.00000000	     -1.05854881	      0.34968748	      3.03635737
      0.01677016	     -0.00000000	     -1.06611389	      0.39159677	      3.00433424
      0.01743280	     -0.00000000	     -1.07157638	      0.42014348	      2.98101115
      0.01809543	      0.00000000	     -1.07707311	      0.44762981	      2.95737608
      0.01904497	      0.00000000	     -1.08500174	      0.48547914	      2.92299624
      0.01985779	     -0.00000000	     -1.09183058	      0.51673538	      2.89311676
      0.02056646	     -0.00000000	     -1.09781101	      0.54332288	      2.86674753
      0.02127514	      0.00000000	     -1.10381263	      0.56942724	      2.84009653
      0.02202269	     -0.00000000	     -1.11016300	      0.59655278	      2.81169203
      0.02277025	      0.00000000	     -1.11653007	      0.62334750	      2.78300146
      0.02350164	     -0.00000000	     -1.12277266	      0.64931001	      2.75466581
      0.02423303	     -0.00000000	     -1.12902566	      0.67507140	      2.72607748
      0.02502522	      0.00000000	     -1.13580741	      0.70278829	      2.69483764
      0.02581741	     -0.00000000	     -1.14259576	      0.73034296	      2.66332118
      0.02656472	      0.00000000	     -1.14900330	      0.75620817	      2.63334423
      0.02731203	      0.00000000	     -1.15541250	      0.78196221	      2.60313471
      0.02805934	      0.00000000	     -1.16182156	      0.80761432	      2.57269796
      0.02880665	     -0.00000000	     -1.16822884	      0.83317100	      2.54203857
      0.02955396	      0.00000000	     -1.17463282	      0.85863682	      2.51116051
      0.03030127	      0.00000000	     -1.18103209	      0.88401503	      2.48006721
      0.03104858	      0.00000000	     -1.18742536	      0.90930798	      2.44876163
      0.03179589	     -0.00000000	     -1.19381141	      0.93451741	      2.41724633
      0.03254320	      0.00000000	     -1.20018912	      0.95964465	      2.38552351
      0.03329051	      0.00000000	     -1.20655745	      0.98469080	      2.35359511
      0.03403782	     -0.00000000	     -1.21291540	      1.00965680	      2.32146283
      0.03478513	      0.00000000	     -1.21926206	      1.03454356	      2.28912823
      0.03553244	     -0.00000000	     -1.22559656	      1.05935195	      2.25659273
      0.03627975	      0.00000000	     -1.23191807	      1.08408295	      2.22385766
      0.03702706	     -0.00000000	     -1.23822580	      1.10873759	      2.19092435
      0.03777437	      0.00000000	     -1.24451903	      1.13331709	      2.15779412
      0.03852168	      0.00000000	     -1.25079703	      1.15782283	      2.12446834
      0.03926899	      0.00000000	     -1.25705913	      1.18225643	      2.09094845
      0.04001630	     -0.00000000	     -1.26330468	      1.20661978	      2.05723601
      0.04076361	      0.00000000	     -1.26953303	      1.23091508	      2.02333274
      0.04151092	     -0.00000000	     -1.27574359	      1.25514491	      1.98924050
      0.04225823	      0.00000000	     -1.28193576	      1.27931223	      1.95496139
      0.04300554	     -0.00000000	     -1.28810896	      1.30342049	      1.92049772
      0.04375285	     -0.00000000	     -1.29426263	      1.32747361	      1.88585203
      0.04450016	     -0.00000000	     -1.30039622	      1.35147609	      1.85102719
      0.04524747	      0.00000000	     -1.30650920	      1.37543297	      1.81602632
      0.04599478	      0.00000000	     -1.31260103	      1.39934992	      1.78085289
      0.04666588	     -0.00000000	     -1.31805319	      1.42079906	      1.74912241
      0.04733698	     -0.00000000	     -1.32348750	      1.44222601	      1.71725888
      0.04800809	      0.00000000	     -1.32890359	      1.46363614	      1.68526553
      0.04867919	     -0.00000000	     -1.33430110	      1.48503513	      1.65314589
      0.04935029	      0.00000000	     -1.33967967	      1.50642895	      1.62090376
      0.05002139	      0.00000000	     -1.34503894	      1.52782374	      1.58854325
      0.05069249	      0.00000000	     -1.35037855	      1.54922574	      1.55606874
      0.05136359	      0.00000000	     -1.35569816	      1.57064115	      1.52348495
      0.05203469	     -0.00000000	     -1.36099740	      1.59207594	      1.49079692
      0.05270579	     -0.00000000	     -1.36627592	      1.61353570	      1.45801005
      0.05337690	      0.00000000	     -1.37153339	      1.63502545	      1.42513008
      0.05404800	      0.00000000	     -1.37676944	      1.65654943	      1.39216314
      0.05471910	      0.00000000	     -1.38198373	      1.67811095	      1.35911575
      0.05539020	      0.00000000	     -1.38717593	      1.69971219	      1.32599485
      0.05606130	     -0.00000000	     -1.39234568	      1.72135413	      1.29280780
      0.05673240	     -0.00000000	     -1.39749264	      1.74303643	      1.25956242
      0.05740350	      0.00000000	     -1.40261648	      1.76475742	      1.22626701
      0.05807460	      0.00000000	     -1.40771687	      1.78651417	      1.19293036
      0.05874571	      0.00000000	     -1.41279346	      1.80830251	      1.15956181
      0.05941681	     -0.00000000	     -1.41784594	      1.83011721	      1.12617125
      0.06008791	     -0.00000000	     -1.42287396	      1.85195210	      1.09276916
      0.06075901	     -0.00000000	     -1.42787722	      1.87380025	      1.05936666
      0.06143011	      0.00000000	     -1.43285538	      1.89565415	      1.02597555
      0.06210121	     -0.00000000	     -1.43780814	      1.91750591	      0.99260832
      0.06277231	      0.00000000	     -1.44273519	      1.93934738	      0.95927826
      0.06344341	     -0.00000000	     -1.44763621	      1.96117034	      0.92599946
      0.06411451	     -0.00000000	     -1.45251092	      1.98296658	      0.89278692
      0.06478562	     -0.00000000	     -1.45735901	      2.00472803	      0.85965657
      0.06545672	     -0.00000000	     -1.46218020	      2.02644683	      0.82662537
      0.06612782	     -0.00000000	     -1.46697420	      2.04811537	      0.79371139
      0.06679892	      0.00000000	     -1.47174074	      2.06972636	      0.76093392
      0.06747002	      0.00000000	     -1.47647954	      2.09127284	      0.72831353
      0.06814112	      0.00000000	     -1.48119036	      2.11274817	      0.69587221
      0.06881222	      0.00000000	     -1.48587293	      2.13414609	      0.66363347
      0.06948332	      0.00000000	     -1.49052701	      2.15546064	      0.63162251
      0.07015443	     -0.00000000	     -1.49515236	      2.17668623	      0.59986631
      0.07082553	      0.00000000	     -1.49974876	      2.19781756	      0.56839383
      0.07149663	      0.00000000	     -1.50431597	      2.21884967	      0.53723616
      0.07216773	     -0.00000000	     -1.50885380	      2.23977786	      0.50642669
      0.07283883	      0.00000000	     -1.51336204	      2.26059773	      0.47600135
      0.07350993	      0.00000000	     -1.51784051	      2.28130514	      0.44599873
      0.07418103	      0.00000000	     -1.52228902	      2.30189620	      0.41646037
      0.07485213	     -0.00000000	     -1.52670741	      2.32236724	      0.38743092
      0.07552324	     -0.00000000	     -1.53109551	      2.34271483	      0.35895838
      0.07619434	      0.00000000	     -1.53545320	      2.36293574	      0.33109429
      0.07686544	      0.00000000	     -1.53978034	      2.38302696	      0.30389391
      0.07753654	     -0.00000000	     -1.54407681	      2.40298564	      0.27741635
      0.07820764	     -0.00000000	     -1.54834251	      2.42280915	      0.25172469
      0.07887874	     -0.00000000	     -1.55257735	      2.44249501	      0.22688598
      0.07954984	     -0.00000000	     -1.55678126	      2.46204090	      0.20297110
      0.08022094	      0.00000000	     -1.56095418	      2.48144469	      0.18005455
      0.08089205	     -0.00000000	     -1.56509606	      2.50070439	      0.15821393
      0.08156315	      0.00000000	     -1.56920687	      2.51981816	      0.13752926
      0.08223425	     -0.00000000	     -1.57328661	      2.53878430	      0.11808184
      0.08290535	     -0.00000000	     -1.57733528	      2.55760125	      0.09995277
      0.08357645	     -0.00000000	     -1.58135289	      2.57626760	      0.08322093
      0.08424755	      0.00000000	     -1.58533948	      2.59478205	      0.06796033
      0.08491865	     -0.00000000	     -1.58929510	      2.61314342	      0.05423675
      0.08558975	      0.00000000	     -1.59321980	      2.63135065	      0.04210369
      0.08626085	      0.00000000	     -1.59711367	      2.64940279	      0.03159742
      0.08693196	      0.00000000	     -1.60097677	      2.66729897	      0.02273137
      0.08760306	     -0.00000000	     -1.60480920	      2.68503842	      0.01548985
      0.08827416	     -0.00000000	     -1.60861103	      2.70262043	      0.00982146
      0.08894526	     -0.00000000	     -1.61238235	      2.72041369	      0.00563240
      0.08961636	      0.00000000	     -1.61612322	      2.73865754	      0.00278050
      0.09028746	     -0.00000000	     -1.61983367	      2.75692235	      0.00107030
      0.09095856	     -0.00000000	     -1.62351372	      2.77513507	      0.00025014
      0.09162966	      0.00000000	     -1.62716337	      2.79325702	      0.00001194
      0.09230077	      0.00000000	     -1.63078259	      2.81126761	      0.00000000
      0.09297187	     -0.00000000	     -1.63437135	      2.82915572	      0.00000000
      0.09364297	      0.00000000	     -1.63792957	      2.84691522	      0.00000000
      0.09431407	      0.00000000	     -1.64145721	      2.86454266	      0.00000000
      0.09498517	      0.00000000	     -1.64495426	      2.88203605	      0.00000000
      0.09565627	     -0.00000000	     -1.64842073	      2.89939418	      0.00000000
      0.09632737	      0.00000000	     -1.65185662	      2.91661632	      0.00000000
      0.09699847	     -0.00000000	     -1.65526199	      2.93370197	      0.00000000
      0.09766958	      0.00000000	     -1.65863689	      2.95065083	      0.00000000
      0.09834068	      0.00000000	     -1.66198138	      2.96746270	      0.00000000
      0.09901178	     -0.00000000	     -1.66529553	      2.98413747	      0.00000000
      0.09968288	     -0.00000000	     -1.66857944	      3.00067511	      0.00000000
      0.10035398	      0.00000000	     -1.67183320	      3.01707565	      0.00000000
      0.10102508	      0.00000000	     -1.67505692	      3.03333918	      0.00000000
      0.10169618	      0.00000000	     -1.67825071	      3.04946582	      0.00000000
      0.10236728	     -0.00000000	     -1.68141469	      3.06545578	      0.00000000
      0.10303839	      0.00000000	     -1.68454899	      3.08130927	      0.00000000
      0.10370949	      0.00000000	     -1.68765374	      3.09702659	      0.00000000
      0.10438059	     -0.00000000	     -1.69072909	      3.11260804	      0.00000000
      0.10505169	     -0.00000000	     -1.69377518	      3.12805400	      0.00000000
      0.10572279	     -0.00000000	     -1.69679216	      3.14336486	      0.00000000
      0.10639389	      0.00000000	     -1.69978020	      3.15854105	      0.00000000
      0.10706499	      0.00000000	     -1.70273946	      3.17358306	      0.00000000
      0.10773609	      0.00000000	     -1.70567009	      3.18849138	      0.00000000
      0.10840719	     -0.00000000	     -1.70857229	      3.20326655	      0.00000000
      0.10907830	      0.00000000	     -1.71144622	      3.21790914	      0.00000000
      0.10974940	      0.00000000	     -1.71429206	      3.23241974	      0.00000000
      0.11042050	      0.00000000	     -1.71711000	      3.24679898	      0.00000000
      0.11109160	      0.00000000	     -1.71990022	      3.26104750	      0.00000000
      0.11176270	     -0.00000000	     -1.72266292	      3.27516598	      0.00000000
      0.11243380	     -0.00000000	     -1.72539829	      3.28915512	      0.00000000
      0.11310490	     -0.00000000	     -1.72810652	      3.30301562	      0.00000000
      0.11377600	      0.00000000	     -1.73078781	      3.31674823	      0.00000000
      0.11444711	     -0.00000000	     -1.73344237	      3.33035370	      0.00000000
      0.11511821	      0.00000000	     -1.73607040	      3.34383282	      0.00000000
      0.11578931	     -0.00000000	     -1.73867210	      3.35718636	      0.00000000
      0.11646041	     -0.00000000	     -1.74124768	      3.37041514	      0.00000000
      0.11713151	      0.00000000	     -1.74379735	      3.38351997	      0.00000000
      0.11780261	     -0.00000000	     -1.74632132	      3.39650169	      0.00000000
      0.11847371	     -0.00000000	     -1.74881979	      3.40936114	      0.00000000
      0.11914481	      0.00000000	     -1.75129298	      3.42209919	      0.00000000
      0.11981592	     -0.00000000	     -1.75374111	      3.43471669	      0.00000000
      0.12048702	     -0.00000000	     -1.75616438	      3.44721453	      0.00000000
      0.12115812	     -0.00000000	     -1.75856301	      3.45959358	      0.00000000
      0.12182922	     -0.00000000	     -1.76093721	      3.47185474	      0.00000000
      0.12250032	     -0.00000000	     -1.76328719	      3.48399891	      0.00000000
      0.12317142	      0.00000000	     -1.76561318	      3.49602699	      0.00000000
      0.12384252	      0.00000000	     -1.76791538	      3.50793988	      0.00000000
      0.12451362	      0.00000000	     -1.77019400	      3.51973850	      0.00000000
      0.12518472	      0.00000000	     -1.77244927	      3.53142377	      0.00000000
      0.12585583	      0.00000000	     -1.77468139	      3.54299661	      0.00000000
      0.12652693	     -0.00000000	     -1.77689058	      3.55445792	      0.00000000
      0.12719803	      0.00000000	     -1.77907704	      3.56580864	      0.00000000
      0.12786913	     -0.00000000	     -1.78124099	      3.57704969	      0.00000000
      0.12854023	      0.00000000	     -1.78338263	      3.58818199	      0.00000000
      0.12921133	      0.00000000	     -1.78550218	      3.59920646	      0.00000000
      0.12988243	      0.00000000	     -1.78759984	      3.61012403	      0.00000000
      0.13055353	      0.00000000	     -1.78967582	      3.62093560	      0.00000000
      0.13122464	      0.00000000	     -1.79173033	      3.63164211	      0.00000000
      0.13189574	     -0.00000000	     -1.79376356	      3.64224446	      0.00000000
      0.13256684	     -0.00000000	     -1.79577572	      3.65274358	      0.00000000
      0.13323794	      0.00000000	     -1.79776700	      3.66314035	      0.00000000
      0.13390904	      0.00000000	     -1.79973762	      3.67343571	      0.00000000
      0.13458014	      0.00000000	     -1.80168776	      3.68363053	      0.00000000
      0.13525124	      0.00000000	     -1.80361763	      3.69372571	      0.00000000
      0.13592234	     -0.00000000	     -1.80552740	      3.70372210	      0.00000000
      0.13659345	      0.00000000	     -1.80741729	      3.71362052	      0.00000000
      0.13726455	     -0.00000000	     -1.80928747	      3.72342180	      0.00000000
      0.13793565	      0.00000000	     -1.81113814	      3.73312673	      0.00000000
      0.13860675	     -0.00000000	     -1.81296948	      3.74273611	      0.00000000
      0.13927785	     -0.00000000	     -1.81478167	      3.75225072	      0.00000000
      0.13994895	      0.00000000	     -1.81657490	      3.76167131	      0.00000000
      0.14062005	     -0.00000000	     -1.81834935	      3.77099865	      0.00000000
      0.14129115	     -0.00000000	     -1.82010520	      3.78023348	      0.00000000
      0.14196226	      0.00000000	     -1.82184262	      3.78937652	      0.00000000
      0.14263336	      0.00000000	     -1.82356178	      3.79842848	      0.00000000
      0.14330446	     -0.00000000	     -1.82526286	      3.80739007	      0.00000000
      0.14397556	     -0.00000000	     -1.82694602	      3.81626196	      0.00000000
      0.14464666	      0.00000000	     -1.82861144	      3.82504482	      0.00000000
      0.14531776	     -0.00000000	     -1.83025928	      3.83373932	      0.00000000
      0.14598886	     -0.00000000	     -1.83188970	      3.84234607	      0.00000000
      0.14665996	     -0.00000000	     -1.83350286	      3.85086570	      0.00000000
      0.14733106	      0.00000000	     -1.83509892	      3.85929881	      0.00000000
      0.14800217	     -0.00000000	     -1.83667803	      3.86764599	      0.00000000
      0.14867327	      0.00000000	     -1.83824036	      3.87590778	      0.00000000
      0.14934437	     -0.00000000	     -1.83978604	      3.88408474	      0.00000000
      0.15001547	     -0.00000000	     -1.84131523	      3.89217738	      0.00000000
      0.15068657	      0.00000000	     -1.84282807	      3.90018621	      0.00000000
      0.15135767	     -0.00000000	     -1.84432472	      3.90811170	      0.00000000
      0.15148119	     -0.00000000	     -1.84459843	      3.90956149	      0.00000000
      0.15160471	      0.00000000	     -1.84493196	      3.91100846	      0.00000000
      0.15222230	     -0.00000000	     -1.85374213	      3.91820068	      0.00000000
      0.15283988	      0.00000000	     -1.88724695	      3.92532175	      0.00000000
      0.15360744	      0.00000000	     -1.97824981	      3.93406820	      0.00000000
      0.15437500	      0.00000000	     -2.12828961	      3.94269622	      0.00000000
      0.15514256	      0.00000000	     -2.33297143	      3.95120301	      0.00000000
      0.15591011	      0.00000000	     -2.58530512	      3.95958876	      0.00000000
      0.15667767	      0.00000000	     -2.87919674	      3.96785536	      0.00000000
      0.15744523	      0.00000000	     -3.20947988	      3.97600501	      0.00000000
      0.15821279	     -0.00000000	     -3.57145200	      3.98403947	      0.00000000
      0.15898034	     -0.00000000	     -3.96093571	      3.99195987	      0.00000000
      0.15974790	      0.00000000	     -4.37434266	      3.99976669	      0.00000000
      0.16051546	     -0.00000000	     -4.80865939	      4.00745989	      0.00000000
      0.16128302	     -0.00000000	     -5.26140199	      4.01503895	      0.00000000
      0.16205057	     -0.00000000	     -5.73056140	      4.02250303	      0.00000000
      0.16281813	      0.00000000	     -6.21454882	      4.02985102	      0.00000000
      0.16358569	      0.00000000	     -6.71214423	      4.03708164	      0.00000000
      0.16435325	     -0.00000000	     -7.22244751	      4.04419349	      0.00000000
      0.16512081	      0.00000000	     -7.74482922	      4.05118508	      0.00000000
      0.16588836	     -0.00000000	     -8.27887661	      4.05805485	      0.00000000
      0.16665592	      0.00000000	     -8.82432945	      4.06480118	      0.00000000
      0.16742348	      0.00000000	     -9.38100084	      4.07142239	      0.00000000
      0.16819104	      0.00000000	     -9.94868188	      4.07791674	      0.00000000
      0.16895859	      0.00000000	    -10.52703602	      4.08428243	      0.00000000
      0.16972615	      0.00000000	    -11.11549883	      4.09051755	      0.00000000
      0.17049371	     -0.00000000	    -11.71320806	      4.09662015	      0.00000000
      0.17126127	     -0.00000000	    -12.31898872	      4.10258812	      0.00000000
      0.17202882	      0.00000000	    -12.93140545	      4.10841926	      0.00000000
      0.17279638	      0.00000000	    -13.54887125	      4.11411117	      0.00000000
      0.17356394	     -0.00000000	    -14.16978210	      4.11966122	      0.00000000
      0.17433150	      0.00000000	    -14.79264098	      4.12506652	      0.00000000
      0.17509905	      0.00000000	    -15.41614559	      4.13032385	      0.00000000
      0.17586661	     -0.00000000	    -16.03923141	      4.13542959	      0.00000000
      0.17663417	     -0.00000000	    -16.66107618	      4.14037973	      0.00000000
      0.17740173	      0.00000000	    -17.28107868	      4.14516980	      0.00000000
      0.17816928	      0.00000000	    -17.89887001	      4.14979487	      0.00000000
      0.17893684	      0.00000000	    -18.51517867	      4.15424949	      0.00000000
      0.17970440	      0.00000000	    -19.13179283	      4.15852758	      0.00000000
      0.18047196	      0.00000000	    -19.75071382	      4.16262241	      0.00000000
      0.18115777	      0.00000000	    -20.30739145	      4.16612071	      0.00000000
      0.18184358	     -0.00000000	    -20.86908829	      4.16946098	      0.00000000
      0.18252939	     -0.00000000	    -21.43717241	      4.17263751	      0.00000000
      0.18321520	      0.00000000	    -22.01276893	      4.17564423	      0.00000000
      0.18390101	     -0.00000000	    -22.59665720	      4.17847483	      0.00000000
      0.18458683	     -0.00000000	    -23.18920820	      4.18112289	      0.00000000
      0.18527264	      0.00000000	    -23.79037674	      4.18358200	      0.00000000
      0.18595845	     -0.00000000	    -24.39974648	      4.18584584	      0.00000000
      0.18664426	      0.00000000	    -25.01661223	      4.18790836	      0.00000000
      0.18733007	      0.00000000	    -25.64007805	      4.18976392	      0.00000000
      0.18801588	      0.00000000	    -26.26915166	      4.19140743	      0.00000000
      0.18870169	     -0.00000000	    -26.90282288	      4.19283456	      0.00000000
      0.18938751	     -0.00000000	    -27.54012095	      4.19404187	      0.00000000
      0.19007332	     -0.00000000	    -28.18015141	      4.19502698	      0.00000000
      0.19075913	     -0.00000000	    -28.82211597	      4.19578867	      0.00000000
      0.19144494	     -0.00000000	    -29.46531976	      4.19632700	      0.00000000
      0.19213075	      0.00000000	    -30.10917019	      4.19664334	      0.00000000
      0.19281656	     -0.00000000	    -30.75317070	      4.19674036	      0.00000000
      0.19350237	     -0.00000000	    -31.39691183	      4.19662197	      0.00000000
      0.19418819	     -0.00000000	    -32.04006126	      4.19629323	      0.00000000
      0.19487400	     -0.00000000	    -32.68235381	      4.19576021	      0.00000000
      0.19555981	      0.00000000	    -33.32358210	      4.19502981	      0.00000000
      0.19624562	      0.00000000	    -33.96358806	      4.19410959	      0.00000000
      0.19693143	     -0.00000000	    -34.60225543	      4.19300759	      0.00000000
      0.19761724	     -0.00000000	    -35.23950333	      4.19173215	      0.00000000
      0.19830305	     -0.00000000	    -35.87528075	      4.19029174	      0.00000000
      0.19898887	     -0.00000000	    -36.50956192	      4.18869484	      0.00000000
      0.19967468	     -0.00000000	    -37.14234247	      4.18694979	      0.00000000
      0.20036049	     -0.00000000	    -37.77363628	      4.18506473	      0.00000000
      0.20104630	      0.00000000	    -38.40347287	      4.18304750	      0.00000000
      0.20173211	     -0.00000000	    -39.03189534	      4.18090560	      0.00000000
      0.20241792	      0.00000000	    -39.65895873	      4.17864615	      0.00000000
      0.20310373	      0.00000000	    -40.28472874	      4.17627587	      0.00000000
      0.20378955	     -0.00000000	    -40.90928080	      4.17380109	      0.00000000
      0.20447536	     -0.00000000	    -41.53269936	      4.17122772	      0.00000000
      0.20516117	      0.00000000	    -42.15507742	      4.16856128	      0.00000000
      0.20584698	     -0.00000000	    -42.77651632	      4.16580691	      0.00000000
      0.20653279	     -0.00000000	    -43.39712558	      4.16296941	      0.00000000
      0.20721860	     -0.00000000	    -44.01702295	      4.16005320	      0.00000000
      0.20790442	     -0.00000000	    -44.63633451	      4.15706242	      0.00000000
      0.20859023	      0.00000000	    -45.25519486	      4.15400088	      0.00000000
      0.20927604	     -0.00000000	    -45.87374733	      4.15087212	      0.00000000
      0.20996185	     -0.00000000	    -46.49214412	      4.14767944	      0.00000000
      0.21064766	      0.00000000	    -47.11054639	      4.14442588	      0.00000000
      0.21133347	      0.00000000	    -47.72912423	      4.14111428	      0.00000000
      0.21201928	      0.00000000	    -48.34805626	      4.13774725	      0.00000000
      0.21270510	      0.00000000	    -48.96752906	      4.13432724	      0.00000000
      0.21339091	     -0.00000000	    -49.58773592	      4.13085652	      0.00000000
      0.21407672	     -0.00000000	    -50.20887511	      4.12733720	      0.00000000
      0.21476253	      0.00000000	    -50.83114728	      4.12377124	      0.00000000
      0.21544834	      0.00000000	    -51.45475185	      4.12016047	      0.00000000
      0.21606535	     -0.00000000	    -52.01709157	      4.11687539	      0.00000000
      0.21668235	      0.00000000	    -52.58079941	      4.11355644	      0.00000000
      0.21729936	     -0.00000000	    -53.14599628	      4.11020481	      0.00000000
      0.21791637	     -0.00000000	    -53.71278602	      4.10682157	      0.00000000
      0.21853338	      0.00000000	    -54.28124991	      4.10340771	      0.00000000
      0.21915038	      0.00000000	    -54.85144081	      4.09996416	      0.00000000
      0.21976739	     -0.00000000	    -55.42337715	      4.09649182	      0.00000000
      0.22038440	      0.00000000	    -55.99703742	      4.09299150	      0.00000000
      0.22100140	      0.00000000	    -56.57235541	      4.08946400	      0.00000000
      0.22161841	      0.00000000	    -57.14921695	      4.08591009	      0.00000000
      0.22223542	     -0.00000000	    -57.72745861	      4.08233047	      0.00000000
      0.22285242	     -0.00000000	    -58.30686852	      4.07872585	      0.00000000
      0.22346943	     -0.00000000	    -58.88718995	      4.07509689	      0.00000000
      0.22408644	      0.00000000	    -59.46812731	      4.07144424	      0.00000000
      0.22470344	      0.00000000	    -60.04935433	      4.06776851	      0.00000000
      0.22532045	      0.00000000	    -60.63052372	      4.06407032	      0.00000000
      0.22593746	     -0.00000000	    -61.21127767	      4.06035024	      0.00000000
      0.22655447	      0.00000000	    -61.79125824	      4.05660886	      0.00000000
      0.22717147	      0.00000000	    -62.37011705	      4.05284672	      0.00000000
      0.22778848	      0.00000000	    -62.94752353	      4.04906437	      0.00000000
      0.22840549	      0.00000000	    -63.52317153	      4.04526233	      0.00000000
      0.22902249	      0.00000000	    -64.09678396	      4.04144112	      0.00000000
      0.22963950	     -0.00000000	    -64.66811562	      4.03760124	      0.00000000
      0.23025651	     -0.00000000	    -65.23695445	      4.03374318	      0.00000000
      0.23087351	      0.00000000	    -65.80312125	      4.02986741	      0.00000000
      0.23149052	      0.00000000	    -66.36646845	      4.02597440	      0.00000000
      0.23210753	      0.00000000	    -66.92687810	      4.02206459	      0.00000000
      0.23272453	      0.00000000	    -67.48429275	      4.01813844	      0.00000000
      0.23334154	     -0.00000000	    -68.03876994	      4.01419637	      0.00000000
      0.23395855	     -0.00000000	    -68.59038366	      4.01023877	      0.00000000
      0.23457556	      0.00000000	    -69.13920372	      4.00626607	      0.00000000
      0.23519256	      0.00000000	    -69.68529602	      4.00227862	      0.00000000
      0.23580957	      0.00000000	    -70.22872275	      3.99827682	      0.00000000
      0.23642658	      0.00000000	    -70.76954261	      3.99426101	      0.00000000
      0.23704358	     -0.00000000	    -71.30781099	      3.99023155	      0.00000000
      0.23766059	      0.00000000	    -71.84358016	      3.98618878	      0.00000000
      0.23827760	     -0.00000000	    -72.37689945	      3.98213303	      0.00000000
      0.23889460	     -0.00000000	    -72.90781540	      3.97806462	      0.00000000
      0.23951161	     -0.00000000	    -73.43637190	      3.97398386	      0.00000000
      0.24012862	      0.00000000	    -73.96261033	      3.96989106	      0.00000000
      0.24074562	     -0.00000000	    -74.48656972	      3.96578650	      0.00000000
      0.24136263	      0.00000000	    -75.00828682	      3.96167047	      0.00000000
      0.24197964	      0.00000000	    -75.52779628	      3.95754326	      0.00000000
      0.24259665	      0.00000000	    -76.04513071	      3.95340512	      0.00000000
      0.24321365	     -0.00000000	    -76.56032079	      3.94925632	      0.00000000
      0.24383066	      0.00000000	    -77.07339538	      3.94509712	      0.00000000
      0.24444767	      0.00000000	    -77.58438161	      3.94092776	      0.00000000
      0.24506467	      0.00000000	    -78.09330495	      3.93674849	      0.00000000
      0.24568168	     -0.00000000	    -78.60018932	      3.93255954	      0.00000000
      0.24629869	      0.00000000	    -79.10505711	      3.92836114	      0.00000000
      0.24691569	      0.00000000	    -79.60792932	      3.92415351	      0.00000000
      0.24753270	      0.00000000	    -80.10882559	      3.91993687	      0.00000000
      0.24814971	     -0.00000000	    -80.60776425	      3.91571144	      0.00000000
      0.24876672	     -0.00000000	    -81.10476244	      3.91147742	      0.00000000
      0.24938372	      0.00000000	    -81.59983608	      3.90723502	      0.00000000
      0.25000073	     -0.00000000	    -82.09300001	      3.90298444	      0.00000000
      0.25036010	      0.00000000	    -82.37936216	      3.90050529	      0.00000000
      0.25057370	      0.00000000	    -82.54926641	      3.89903042	      0.00000000
      0.25078730	     -0.00000000	    -82.71893379	      3.89755460	      0.00000000
      0.25135747	     -0.00000000	    -83.17052240	      3.89361027	      0.00000000
      0.25192765	     -0.00000000	    -83.61991489	      3.88965952	      0.00000000
      0.25249783	     -0.00000000	    -84.06677485	      3.88570247	      0.00000000
      0.25306800	     -0.00000000	    -84.51079227	      3.88173929	      0.00000000
      0.25363818	      0.00000000	    -84.95168096	      3.87777012	      0.00000000
      0.25420835	     -0.00000000	    -85.38917624	      3.87379512	      0.00000000
      0.25477853	      0.00000000	    -85.82303283	      3.86981447	      0.00000000
      0.25534871	     -0.00000000	    -86.25302303	      3.86582831	      0.00000000
      0.25591888	     -0.00000000	    -86.67893501	      3.86183680	      0.00000000
      0.25648906	      0.00000000	    -87.10057130	      3.85784012	      0.00000000
      0.25705923	      0.00000000	    -87.51774740	      3.85383842	      0.00000000
      0.25762941	      0.00000000	    -87.93029051	      3.84983185	      0.00000000
      0.25798806	     -0.00000000	    -88.18734200	      3.84730936	      0.00000000
      0.25815732	      0.00000000	    -88.30798087	      3.84611829	      0.00000000
      0.25851126	      0.00000000	    -88.55884208	      3.84362625	      0.00000000
      0.25886520	      0.00000000	    -88.80776513	      3.84113205	      0.00000000
      0.25945600	     -0.00000000	    -89.21885317	      3.83695869	      0.00000000
      0.26004680	     -0.00000000	    -89.62427109	      3.83275822	      0.00000000
      0.26063759	      0.00000000	    -90.02385280	      3.82850588	      0.00000000
      0.26122839	     -0.00000000	    -90.41744073	      3.82417333	      0.00000000
      0.26181919	     -0.00000000	    -90.80488794	      3.81973263	      0.00000000
      0.26240999	     -0.00000000	    -91.18605841	      3.81515898	      0.00000000
      0.26300079	      0.00000000	    -91.56082634	      3.81043216	      0.00000000
      0.26359159	     -0.00000000	    -91.92907487	      3.80553722	      0.00000000
      0.26418238	      0.00000000	    -92.29069472	      3.80046433	      0.00000000
      0.26477318	     -0.00000000	    -92.64558275	      3.79520846	      0.00000000
      0.26529948	      0.00000000	    -92.95597521	      3.79037163	      0.00000000
      0.26582577	      0.00000000	    -93.26088072	      3.78539044	      0.00000000
      0.26635207	     -0.00000000	    -93.56023453	      3.78026833	      0.00000000
      0.26687836	      0.00000000	    -93.85397351	      3.77501010	      0.00000000
      0.26740466	     -0.00000000	    -94.14203599	      3.76962155	      0.00000000
      0.26793095	     -0.00000000	    -94.42436160	      3.76410919	      0.00000000
      0.26845725	     -0.00000000	    -94.70089133	      3.75848001	      0.00000000
      0.26898355	      0.00000000	    -94.97156756	      3.75274123	      0.00000000
      0.26950984	      0.00000000	    -95.23633423	      3.74690020	      0.00000000
      0.27003614	      0.00000000	    -95.49513703	      3.74096427	      0.00000000
      0.27056243	     -0.00000000	    -95.74792374	      3.73494076	      0.00000000
      0.27108873	     -0.00000000	    -95.99464447	      3.72883695	      0.00000000
      0.27161502	     -0.00000000	    -96.23525200	      3.72266004	      0.00000000
      0.27214132	      0.00000000	    -96.46970213	      3.71641717	      0.00000000
      0.27266761	      0.00000000	    -96.69795391	      3.71011540	      0.00000000
      0.27319391	     -0.00000000	    -96.91996999	      3.70376163	      0.00000000
      0.27372020	      0.00000000	    -97.13571678	      3.69736252	      0.00000000
      0.27424650	      0.00000000	    -97.34516476	      3.69092442	      0.00000000
      0.27477280	      0.00000000	    -97.54828870	      3.68445323	      0.00000000
      0.27529909	      0.00000000	    -97.74506790	      3.67795433	      0.00000000
      0.27582539	      0.00000000	    -97.93548645	      3.67143254	      0.00000000
      0.27635168	      0.00000000	    -98.11953345	      3.66489205	      0.00000000
      0.27687798	     -0.00000000	    -98.29720327	      3.65833646	      0.00000000
      0.27740427	      0.00000000	    -98.46849566	      3.65176873	      0.00000000
      0.27793057	     -0.00000000	    -98.63341569	      3.64519099	      0.00000000
      0.27845686	      0.00000000	    -98.79197386	      3.63860447	      0.00000000
      0.27898316	      0.00000000	    -98.94418633	      3.63200957	      0.00000000
      0.27950945	     -0.00000000	    -99.09007505	      3.62540596	      0.00000000
      0.28003575	      0.00000000	    -99.22966797	      3.61879278	      0.00000000
      0.28050233	      0.00000000	    -99.34818475	      3.61292107	      0.00000000
      0.28096891	      0.00000000	    -99.46180781	      3.60704000	      0.00000000
      0.28143549	     -0.00000000	    -99.57056887	      3.60114876	      0.00000000
      0.28190207	      0.00000000	    -99.67450350	      3.59524671	      0.00000000
      0.28236865	      0.00000000	    -99.77365113	      3.58933349	      0.00000000
      0.28283523	      0.00000000	    -99.86805491	      3.58340903	      0.00000000
      0.28330181	     -0.00000000	    -99.95776167	      3.57747361	      0.00000000
      0.28376839	      0.00000000	   -100.04282170	      3.57152780	      0.00000000
      0.28423497	      0.00000000	   -100.12328861	      3.56557243	      0.00000000
      0.28470155	      0.00000000	   -100.19921908	      3.55960851	      0.00000000
      0.28516813	      0.00000000	   -100.27067271	      3.55363714	      0.00000000
      0.28563471	      0.00000000	   -100.33771177	      3.54765945	      0.00000000
      0.28610129	      0.00000000	   -100.40040099	      3.54167652	      0.00000000
      0.28656787	      0.00000000	   -100.45880739	      3.53568937	      0.00000000
      0.28703445	      0.00000000	   -100.51300004	      3.52969889	      0.00000000
      0.28750103	     -0.00000000	   -100.56304986	      3.52370584	      0.00000000
      0.28796761	      0.00000000	   -100.60902943	      3.51771084	      0.00000000
      0.28843420	      0.00000000	   -100.65101279	      3.51171436	      0.00000000
      0.28890078	      0.00000000	   -100.68907525	      3.50571676	      0.00000000
      0.28936736	     -0.00000000	   -100.72329314	      3.49971828	      0.00000000
      0.28983394	     -0.00000000	   -100.75374371	      3.49371907	      0.00000000
      0.29030052	      0.00000000	   -100.78050484	      3.48771919	      0.00000000
      0.29076710	     -0.00000000	   -100.80365494	      3.48171866	      0.00000000
      0.29123368	      0.00000000	   -100.82327269	      3.47571742	      0.00000000
      0.29170026	     -0.00000000	   -100.83943693	      3.46971540	      0.00000000
      0.29216684	      0.00000000	   -100.85222648	      3.46371251	      0.00000000
      0.29263342	     -0.00000000	   -100.86171993	      3.45770861	      0.00000000
      0.29310000	      0.00000000	   -100.86799556	      3.45170360	      0.00000000
      0.29356658	     -0.00000000	   -100.87113116	      3.44569734	      0.00000000
      0.29403316	     -0.00000000	   -100.87120389	      3.43968971	      0.00000000
      0.29449974	      0.00000000	   -100.86829018	      3.43368059	      0.00000000
      0.29496632	      0.00000000	   -100.86246560	      3.42766987	      0.00000000
      0.29543290	      0.00000000	   -100.85380477	      3.42165744	      0.00000000
      0.29589948	     -0.00000000	   -100.84238124	      3.41564322	      0.00000000
      0.29636606	      0.00000000	   -100.82826743	      3.40962711	      0.00000000
      0.29683264	     -0.00000000	   -100.81153455	      3.40360903	      0.00000000
      0.29729922	     -0.00000000	   -100.79225252	      3.39758893	      0.00000000
      0.29776580	      0.00000000	   -100.77048994	      3.39156673	      0.00000000
      0.29823238	      0.00000000	   -100.74631399	      3.38554238	      0.00000000
      0.29869896	      0.00000000	   -100.71979046	      3.37951585	      0.00000000
      0.29916554	      0.00000000	   -100.69098364	      3.37348707	      0.00000000
      0.29963212	      0.00000000	   -100.65995636	      3.36745603	      0.00000000
      0.30009870	      0.00000000	   -100.62676992	      3.36142268	      0.00000000
      0.30056528	     -0.00000000	   -100.59148409	      3.35538701	      0.00000000
      0.30103186	      0.00000000	   -100.55415714	      3.34934898	      0.00000000
      0.30149844	      0.00000000	   -100.51484577	      3.34330857	      0.00000000
      0.30196502	     -0.00000000	   -100.47360516	      3.33726576	      0.00000000
      0.30243160	      0.00000000	   -100.43048898	      3.33122054	      0.00000000
      0.30289818	     -0.00000000	   -100.38554936	      3.32517289	      0.00000000
      0.30336477	      0.00000000	   -100.33883695	      3.31912279	      0.00000000
      0.30383135	      0.00000000	   -100.29040089	      3.31307023	      0.00000000
      0.30429793	      0.00000000	   -100.24028888	      3.30701520	      0.00000000
      0.30476451	     -0.00000000	   -100.18854717	      3.30095767	      0.00000000
      0.30523109	      0.00000000	   -100.13522061	      3.29489764	      0.00000000
      0.30569767	      0.00000000	   -100.08035263	      3.28883509	      0.00000000
      0.30616425	      0.00000000	   -100.02398533	      3.28277002	      0.00000000
      0.30628177	     -0.00000000	   -100.00955545	      3.28124634	      0.00000000
      0.30639930	     -0.00000000	    -99.99503366	      3.27991233	      0.00000000
      0.30685672	      0.00000000	    -99.93765153	      3.28196473	      0.00000000
      0.30731413	      0.00000000	    -99.87892355	      3.30448927	      0.00000000
      0.30777155	     -0.00000000	    -99.81888532	      3.35445893	      0.00000000
      0.30822897	     -0.00000000	    -99.75757149	      3.43487827	      0.00000000
      0.30868638	     -0.00000000	    -99.69501575	      3.54638000	      0.00000000
      0.30914380	      0.00000000	    -99.63125079	      3.68820363	      0.00000000
      0.30960121	      0.00000000	    -99.56630831	      3.85879698	      0.00000000
      0.31005863	      0.00000000	    -99.50021903	      4.05619062	      0.00000000
      0.31051605	     -0.00000000	    -99.43301265	      4.27823416	      0.00000000
      0.31097346	     -0.00000000	    -99.36471791	      4.52274650	      0.00000000
      0.31143088	     -0.00000000	    -99.29536259	      4.78761007	      0.00000000
      0.31188829	      0.00000000	    -99.22497354	      5.07082750	      0.00000000
      0.31234571	      0.00000000	    -99.15357670	      5.37055262	      0.00000000
      0.31280313	     -0.00000000	    -99.08119711	      5.68510385	      0.00000000
      0.31326054	      0.00000000	    -99.00785901	      6.01296613	      0.00000000
      0.31371796	     -0.00000000	    -98.93358581	      6.35278538	      0.00000000
      0.31417537	     -0.00000000	    -98.85840012	      6.70335865	      0.00000000
      0.31463279	      0.00000000	    -98.78232383	      7.06362182	      0.00000000
      0.31509021	      0.00000000	    -98.70537812	      7.43263628	      0.00000000
      0.31554762	      0.00000000	    -98.62758346	      7.80957522	      0.00000000
      0.31600504	      0.00000000	    -98.54895968	      8.19370986	      0.00000000
      0.31646245	      0.00000000	    -98.46952596	      8.58439584	      0.00000000
      0.31691987	     -0.00000000	    -98.38930089	      8.98105962	      0.00000000
      0.31737729	     -0.00000000	    -98.30830247	      9.38318501	      0.00000000
      0.31783470	     -0.00000000	    -98.22654814	      9.79029966	      0.00000000
      0.31829212	      0.00000000	    -98.14405479	     10.20196196	      0.00000000
      0.31874953	      0.00000000	    -98.06083882	     10.61774861	      0.00000000
      0.31920695	     -0.00000000	    -97.97691609	     11.03724383	      0.00000000
      0.31975717	     -0.00000000	    -97.87505104	     11.54617711	      0.00000000
      0.32030740	      0.00000000	    -97.77221162	     12.05913628	      0.00000000
      0.32080446	      0.00000000	    -97.67849053	     12.52537595	      0.00000000
      0.32130153	      0.00000000	    -97.58401237	     12.99373730	      0.00000000
      0.32191269	     -0.00000000	    -97.46683537	     13.57172123	      0.00000000
      0.32252385	      0.00000000	    -97.34857093	     14.15116524	      0.00000000
      0.32294978	     -0.00000000	    -97.26552365	     14.55540692	      0.00000000
      0.32337570	      0.00000000	    -97.18197234	     14.95971950	      0.00000000
      0.32390701	      0.00000000	    -97.07705626	     15.46386641	      0.00000000
      0.32443832	     -0.00000000	    -96.97138820	     15.96750556	      0.00000000
      0.32491296	     -0.00000000	    -96.87636810	     16.41681229	      0.00000000
      0.32549563	      0.00000000	    -96.75893777	     16.96740796	      0.00000000
      0.32607829	      0.00000000	    -96.64066278	     17.51680860	      0.00000000
      0.32652751	      0.00000000	    -96.54891127	     17.93951960	      0.00000000
      0.32708490	      0.00000000	    -96.43440111	     18.46293059	      0.00000000
      0.32764228	      0.00000000	    -96.31916762	     18.98513910	      0.00000000
      0.32813418	     -0.00000000	    -96.21688416	     19.44500799	      0.00000000
      0.32874614	      0.00000000	    -96.08888419	     20.01627346	      0.00000000
      0.32935810	      0.00000000	    -95.96006911	     20.58757470	      0.00000000
      0.32981677	     -0.00000000	    -95.86299812	     21.01632676	      0.00000000
      0.33027544	     -0.00000000	    -95.76548828	     21.44590799	      0.00000000
      0.33078423	      0.00000000	    -95.65681859	     21.92373032	      0.00000000
      0.33140606	      0.00000000	    -95.52330106	     22.50997010	      0.00000000
      0.33186234	      0.00000000	    -95.42484599	     22.94190758	      0.00000000
      0.33247509	     -0.00000000	    -95.29199667	     23.52441632	      0.00000000
      0.33330676	      0.00000000	    -95.11055799	     24.31920640	      0.00000000
      0.33371563	      0.00000000	    -95.02089058	     24.71141772	      0.00000000
      0.33424414	     -0.00000000	    -94.90454195	     25.21941008	      0.00000000
      0.33472633	      0.00000000	    -94.79796106	     25.68349762	      0.00000000
      0.33543629	      0.00000000	    -94.64029996	     26.36706085	      0.00000000
      0.33598519	      0.00000000	    -94.51781914	     26.89510081	      0.00000000
      0.33679153	     -0.00000000	    -94.33698971	     27.66904486	      0.00000000
      0.33712845	     -0.00000000	    -94.26111998	     27.99157365	      0.00000000
      0.33754833	     -0.00000000	    -94.16631435	     28.39268968	      0.00000000
      0.33815349	     -0.00000000	    -94.02918430	     28.96903529	      0.00000000
      0.33870914	      0.00000000	    -93.90277658	     29.49625499	      0.00000000
      0.33917980	      0.00000000	    -93.79533648	     29.94131638	      0.00000000
      0.33965045	     -0.00000000	    -93.68756513	     30.38497790	      0.00000000
      0.34012111	      0.00000000	    -93.57946695	     30.82725012	      0.00000000
      0.34059177	      0.00000000	    -93.47104704	     31.26815578	      0.00000000
      0.34106242	      0.00000000	    -93.36230947	     31.70772581	      0.00000000
      0.34153308	     -0.00000000	    -93.25325915	     32.14599559	      0.00000000
      0.34194606	     -0.00000000	    -93.15731755	     32.52951713	      0.00000000
      0.34235904	      0.00000000	    -93.06114126	     32.91209234	      0.00000000
      0.34277202	     -0.00000000	    -92.96473273	     33.29374659	      0.00000000
      0.34339154	     -0.00000000	    -92.81968029	     33.86459505	      0.00000000
      0.34374369	      0.00000000	    -92.73700010	     34.18821672	      0.00000000
      0.34409585	      0.00000000	    -92.65415761	     34.51122457	      0.00000000
      0.34466999	      0.00000000	    -92.51874980	     35.03656092	      0.00000000
      0.34521101	     -0.00000000	    -92.39076923	     35.53016698	      0.00000000
      0.34561472	     -0.00000000	    -92.29502800	     35.89762812	      0.00000000
      0.34601843	      0.00000000	    -92.19908346	     36.26435761	      0.00000000
      0.34651756	     -0.00000000	    -92.08018654	     36.71676415	      0.00000000
      0.34701668	      0.00000000	    -91.96098590	     37.16809362	      0.00000000
      0.34737744	      0.00000000	    -91.87464141	     37.49365360	      0.00000000
      0.34773821	     -0.00000000	    -91.78814159	     37.81866794	      0.00000000
      0.34823304	      0.00000000	    -91.66924724	     38.26358656	      0.00000000
      0.34872787	     -0.00000000	    -91.55006689	     38.70750512	      0.00000000
      0.34911412	      0.00000000	    -91.45683976	     39.05333653	      0.00000000
      0.34950038	      0.00000000	    -91.36344207	     39.39857258	      0.00000000
      0.34996737	      0.00000000	    -91.25029906	     39.81517555	      0.00000000
      0.35043435	      0.00000000	    -91.13691198	     40.23092508	      0.00000000
      0.35083450	     -0.00000000	    -91.03956205	     40.58649607	      0.00000000
      0.35123465	     -0.00000000	    -90.94203672	     40.94145132	      0.00000000
      0.35167429	      0.00000000	    -90.83468497	     41.33073902	      0.00000000
      0.35211394	      0.00000000	    -90.72712601	     41.71929467	      0.00000000
      0.35255358	     -0.00000000	    -90.61936244	     42.10712368	      0.00000000
      0.35299323	      0.00000000	    -90.51139635	     42.49423136	      0.00000000
      0.35336805	     -0.00000000	    -90.41919041	     42.82369993	      0.00000000
      0.35374288	     -0.00000000	    -90.32684054	     43.15265093	      0.00000000
      0.35417100	      0.00000000	    -90.22118512	     43.52774757	      0.00000000
      0.35459913	      0.00000000	    -90.11534632	     43.90217735	      0.00000000
      0.35500037	     -0.00000000	    -90.01598854	     44.25249652	      0.00000000
      0.35540162	     -0.00000000	    -89.91647373	     44.60223746	      0.00000000
      0.35579851	      0.00000000	    -89.81788537	     44.94762161	      0.00000000
      0.35619540	     -0.00000000	    -89.71914738	     45.29244716	      0.00000000
      0.35658239	      0.00000000	    -89.62273217	     45.62813028	      0.00000000
      0.35707921	      0.00000000	    -89.49874868	     46.05832321	      0.00000000
      0.35727973	      0.00000000	    -89.44864658	     46.23170158	      0.00000000
      0.35748024	      0.00000000	    -89.39850834	     46.40494093	      0.00000000
      0.35790698	      0.00000000	    -89.29168399	     46.77317242	      0.00000000
      0.35833372	     -0.00000000	    -89.18470003	     47.14078180	      0.00000000
      0.35871080	      0.00000000	    -89.09003389	     47.46510491	      0.00000000
      0.35908788	     -0.00000000	    -88.99524780	     47.78895081	      0.00000000
      0.35942484	     -0.00000000	    -88.91044808	     48.07793718	      0.00000000
      0.35990671	     -0.00000000	    -88.78902267	     48.49054585	      0.00000000
      0.36031944	      0.00000000	    -88.68486999	     48.84336433	      0.00000000
      0.36067603	     -0.00000000	    -88.59478011	     49.14774682	      0.00000000
      0.36103262	     -0.00000000	    -88.50459453	     49.45172570	      0.00000000
      0.36140656	      0.00000000	    -88.40992098	     49.77006569	      0.00000000
      0.36178050	     -0.00000000	    -88.31514749	     50.08797247	      0.00000000
      0.36218730	      0.00000000	    -88.21193694	     50.43332524	      0.00000000
      0.36259409	     -0.00000000	    -88.10861499	     50.77817926	      0.00000000
      0.36288014	     -0.00000000	    -88.03589750	     51.02037532	      0.00000000
      0.36331083	     -0.00000000	    -87.92631179	     51.38458876	      0.00000000
      0.36374152	     -0.00000000	    -87.81661280	     51.74826574	      0.00000000
      0.36409483	     -0.00000000	    -87.72654160	     52.04620843	      0.00000000
      0.36444814	      0.00000000	    -87.63639986	     52.34380032	      0.00000000
      0.36480590	     -0.00000000	    -87.54505273	     52.64479061	      0.00000000
      0.36524593	      0.00000000	    -87.43260883	     53.01451337	      0.00000000
      0.36578808	      0.00000000	    -87.29393904	     53.46931812	      0.00000000
      0.36624889	      0.00000000	    -87.17596811	     53.85526883	      0.00000000
      0.36656927	     -0.00000000	    -87.09389229	     54.12327847	      0.00000000
      0.36688965	     -0.00000000	    -87.01177404	     54.39101996	      0.00000000
      0.36726218	      0.00000000	    -86.91624116	     54.70199921	      0.00000000
      0.36763470	      0.00000000	    -86.82065714	     55.01261923	      0.00000000
      0.36802239	      0.00000000	    -86.72113164	     55.33550243	      0.00000000
      0.36841007	      0.00000000	    -86.62155813	     55.65799684	      0.00000000
      0.36875923	      0.00000000	    -86.53184275	     55.94810633	      0.00000000
      0.36920767	      0.00000000	    -86.41656803	     56.32024265	      0.00000000
      0.36965611	     -0.00000000	    -86.30124462	     56.69184637	      0.00000000
      0.36999348	     -0.00000000	    -86.21445691	     56.97105204	      0.00000000
      0.37033085	     -0.00000000	    -86.12764751	     57.24994584	      0.00000000
      0.37060028	     -0.00000000	    -86.05830539	     57.47244975	      0.00000000
      0.37100911	      0.00000000	    -85.95306775	     57.80967397	      0.00000000
      0.37141794	     -0.00000000	    -85.84780945	     58.14640878	      0.00000000
      0.37176189	     -0.00000000	    -85.75924134	     58.42931831	      0.00000000
      0.37210584	      0.00000000	    -85.67066446	     58.71185894	      0.00000000
      0.37245277	      0.00000000	    -85.58131630	     58.99645462	      0.00000000
      0.37279969	     -0.00000000	    -85.49196471	     59.28064957	      0.00000000
      0.37318625	     -0.00000000	    -85.39240531	     59.59682035	      0.00000000
      0.37357280	      0.00000000	    -85.29284880	     59.91245506	      0.00000000
      0.37388810	      0.00000000	    -85.21164990	     60.16949157	      0.00000000
      0.37431222	      0.00000000	    -85.10243580	     60.51463652	      0.00000000
      0.37473633	     -0.00000000	    -84.99323819	     60.85905598	      0.00000000
      0.37506024	      0.00000000	    -84.90985727	     61.12158375	      0.00000000
      0.37538414	      0.00000000	    -84.82649094	     61.38365551	      0.00000000
      0.37567927	      0.00000000	    -84.75054550	     61.62203553	      0.00000000
      0.37611342	     -0.00000000	    -84.63885498	     61.97197136	      0.00000000
      0.37648103	      0.00000000	    -84.54431015	     62.26757862	      0.00000000
      0.37680961	      0.00000000	    -84.45983311	     62.53122596	      0.00000000
      0.37713818	      0.00000000	    -84.37538278	     62.79432768	      0.00000000
      0.37747586	      0.00000000	    -84.28862203	     63.06413945	      0.00000000
      0.37781354	     -0.00000000	    -84.20189413	     63.33334806	      0.00000000
      0.37819358	     -0.00000000	    -84.10432757	     63.63559473	      0.00000000
      0.37857362	      0.00000000	    -84.00680877	     63.93704550	      0.00000000
      0.37888916	      0.00000000	    -83.92588067	     64.18671511	      0.00000000
      0.37929530	     -0.00000000	    -83.82176975	     64.50723969	      0.00000000
      0.37970144	      0.00000000	    -83.71772388	     64.82681204	      0.00000000
      0.38002185	     -0.00000000	    -83.63568913	     65.07824722	      0.00000000
      0.38034227	     -0.00000000	    -83.55369905	     65.32907747	      0.00000000
      0.38071726	      0.00000000	    -83.45779982	     65.62186723	      0.00000000
      0.38109226	     -0.00000000	    -83.36196717	     65.91381789	      0.00000000
      0.38140797	      0.00000000	    -83.28134024	     66.15895545	      0.00000000
      0.38180534	      0.00000000	    -83.17993109	     66.46664871	      0.00000000
      0.38220270	     -0.00000000	    -83.07860589	     66.77339237	      0.00000000
      0.38244459	     -0.00000000	    -83.01696923	     66.95964999	      0.00000000
      0.38282262	      0.00000000	    -82.92070805	     67.25003547	      0.00000000
      0.38320065	     -0.00000000	    -82.82453029	     67.53956465	      0.00000000
      0.38352141	     -0.00000000	    -82.74299063	     67.78456195	      0.00000000
      0.38384217	     -0.00000000	    -82.66151461	     68.02894725	      0.00000000
      0.38417667	     -0.00000000	    -82.57661670	     68.28315624	      0.00000000
      0.38458262	     -0.00000000	    -82.47368420	     68.59077444	      0.00000000
      0.38498857	      0.00000000	    -82.37086212	     68.89742881	      0.00000000
      0.38534542	      0.00000000	    -82.28057041	     69.16620227	      0.00000000
      0.38570227	      0.00000000	    -82.19036854	     69.43424226	      0.00000000
      0.38607100	      0.00000000	    -82.09725991	     69.71044242	      0.00000000
      0.38643973	     -0.00000000	    -82.00425162	     69.98587204	      0.00000000
      0.38669073	      0.00000000	    -81.94099743	     70.17292557	      0.00000000
      0.38706618	      0.00000000	    -81.84647259	     70.45206823	      0.00000000
      0.38744162	     -0.00000000	    -81.75205786	     70.73045225	      0.00000000
      0.38775396	      0.00000000	    -81.67359864	     70.96148081	      0.00000000
      0.38806630	      0.00000000	    -81.59521845	     71.19201002	      0.00000000
      0.38839824	     -0.00000000	    -81.51200884	     71.43646589	      0.00000000
      0.38873017	     -0.00000000	    -81.42889139	     71.68037921	      0.00000000
      0.38909601	     -0.00000000	    -81.33739304	     71.94858790	      0.00000000
      0.38946185	      0.00000000	    -81.24601030	     72.21615987	      0.00000000
      0.38975650	     -0.00000000	    -81.17249385	     72.43121250	      0.00000000
      0.39014500	     -0.00000000	    -81.07568350	     72.71413690	      0.00000000
      0.39053349	     -0.00000000	    -80.97900954	     72.99637156	      0.00000000
      0.39083731	     -0.00000000	    -80.90350205	     73.21661825	      0.00000000
      0.39114113	      0.00000000	    -80.82808029	     73.43645166	      0.00000000
      0.39148509	      0.00000000	    -80.74279756	     73.68483767	      0.00000000
      0.39182905	     -0.00000000	    -80.65762744	     73.93270221	      0.00000000
      0.39215274	      0.00000000	    -80.57758339	     74.16547891	      0.00000000
      0.39254882	     -0.00000000	    -80.47977400	     74.44970390	      0.00000000
      0.39294491	      0.00000000	    -80.38211959	     74.73325120	      0.00000000
      0.39319368	     -0.00000000	    -80.32086527	     74.91099612	      0.00000000
      0.39359643	     -0.00000000	    -80.22183109	     75.19819271	      0.00000000
      0.39391841	      0.00000000	    -80.14277458	     75.42730295	      0.00000000
      0.39424040	      0.00000000	    -80.06382513	     75.65597342	      0.00000000
      0.39456238	      0.00000000	    -79.98498360	     75.88420567	      0.00000000
      0.39488298	      0.00000000	    -79.90659066	     76.11101884	      0.00000000
      0.39520358	     -0.00000000	    -79.82830673	     76.33740006	      0.00000000
      0.39551620	     -0.00000000	    -79.75207520	     76.55773755	      0.00000000
      0.39590413	      0.00000000	    -79.65762936	     76.83057702	      0.00000000
      0.39629205	     -0.00000000	    -79.56334754	     77.10278869	      0.00000000
      0.39658364	     -0.00000000	    -79.49258905	     77.30698567	      0.00000000
      0.39695075	      0.00000000	    -79.40363613	     77.56357332	      0.00000000
      0.39731786	     -0.00000000	    -79.31483393	     77.81960181	      0.00000000
      0.39761193	     -0.00000000	    -79.24381160	     78.02428188	      0.00000000
      0.39800327	     -0.00000000	    -79.14944787	     78.29611418	      0.00000000
      0.39839461	      0.00000000	    -79.05525950	     78.56731369	      0.00000000
      0.39867238	      0.00000000	    -78.98851106	     78.75942999	      0.00000000
      0.39895016	      0.00000000	    -78.92185222	     78.95122809	      0.00000000
      0.39928221	      0.00000000	    -78.84228622	     79.18008746	      0.00000000
      0.39961427	      0.00000000	    -78.76284991	     79.40849275	      0.00000000
      0.39993414	      0.00000000	    -78.68645218	     79.62808696	      0.00000000
      0.40031862	     -0.00000000	    -78.59478456	     79.89147917	      0.00000000
      0.40070310	      0.00000000	    -78.50329429	     80.15426364	      0.00000000
      0.40103819	      0.00000000	    -78.42370061	     80.38280082	      0.00000000
      0.40137329	      0.00000000	    -78.34424340	     80.61087671	      0.00000000
      0.40172777	      0.00000000	    -78.26034024	     80.85164138	      0.00000000
      0.40208224	      0.00000000	    -78.17659159	     81.09189012	      0.00000000
      0.40235285	      0.00000000	    -78.11276187	     81.27495043	      0.00000000
      0.40272950	     -0.00000000	    -78.02407350	     81.52923823	      0.00000000
      0.40310614	     -0.00000000	    -77.93556236	     81.78294372	      0.00000000
      0.40338663	      0.00000000	    -77.86976320	     81.97150198	      0.00000000
      0.40366712	     -0.00000000	    -77.80406330	     82.15973729	      0.00000000
      0.40398603	      0.00000000	    -77.72948399	     82.37336755	      0.00000000
      0.40430494	     -0.00000000	    -77.65503414	     82.58658021	      0.00000000
      0.40464374	      0.00000000	    -77.57608592	     82.81262607	      0.00000000
      0.40498253	      0.00000000	    -77.49728513	     83.03820047	      0.00000000
      0.40527725	      0.00000000	    -77.42885596	     83.23404647	      0.00000000
      0.40565627	      0.00000000	    -77.34101960	     83.48538520	      0.00000000
      0.40603529	      0.00000000	    -77.25337020	     83.73613340	      0.00000000
      0.40632970	     -0.00000000	    -77.18541661	     83.93049888	      0.00000000
      0.40662411	     -0.00000000	    -77.11757675	     84.12450779	      0.00000000
      0.40691339	     -0.00000000	    -77.05103036	     84.31478823	      0.00000000
      0.40728699	     -0.00000000	    -76.96525012	     84.56002360	      0.00000000
      0.40766059	     -0.00000000	    -76.87965508	     84.80468413	      0.00000000
      0.40794484	     -0.00000000	    -76.81465595	     84.99044520	      0.00000000
      0.40822909	      0.00000000	    -76.74976479	     85.17587321	      0.00000000
      0.40855733	      0.00000000	    -76.67496392	     85.38958909	      0.00000000
      0.40888558	     -0.00000000	    -76.60030799	     85.60286039	      0.00000000
      0.40918449	     -0.00000000	    -76.53245132	     85.79668252	      0.00000000
      0.40955851	     -0.00000000	    -76.44771356	     86.03868984	      0.00000000
      0.40993253	      0.00000000	    -76.36316582	     86.28011899	      0.00000000
      0.41021715	     -0.00000000	    -76.29895512	     86.46345225	      0.00000000
      0.41050177	      0.00000000	    -76.23485515	     86.64645030	      0.00000000
      0.41083959	     -0.00000000	    -76.15891674	     86.86322188	      0.00000000
      0.41117742	      0.00000000	    -76.08313518	     87.07952069	      0.00000000
      0.41145226	      0.00000000	    -76.02159749	     87.25514633	      0.00000000
      0.41181378	     -0.00000000	    -75.94081342	     87.48567683	      0.00000000
      0.41217529	      0.00000000	    -75.86021044	     87.71566490	      0.00000000
      0.41246050	     -0.00000000	    -75.79674781	     87.89672837	      0.00000000
      0.41274572	     -0.00000000	    -75.73339846	     88.07745378	      0.00000000
      0.41307150	     -0.00000000	    -75.66117752	     88.28347098	      0.00000000
      0.41339728	      0.00000000	    -75.58910508	     88.48904656	      0.00000000
      0.41368935	      0.00000000	    -75.52461541	     88.67297879	      0.00000000
      0.41405941	     -0.00000000	    -75.44308077	     88.90550605	      0.00000000
      0.41442946	     -0.00000000	    -75.36173910	     89.13746233	      0.00000000
      0.41470981	      0.00000000	    -75.30024492	     89.31280778	      0.00000000
      0.41499016	     -0.00000000	    -75.23886197	     89.48782507	      0.00000000
      0.41531710	      0.00000000	    -75.16741719	     89.69151767	      0.00000000
      0.41564404	      0.00000000	    -75.09612428	     89.89476337	      0.00000000
      0.41591077	     -0.00000000	    -75.03807464	     90.06024456	      0.00000000
      0.41628133	      0.00000000	    -74.95759696	     90.28964685	      0.00000000
      0.41665188	     -0.00000000	    -74.87731546	     90.51847388	      0.00000000
      0.41690734	     -0.00000000	    -74.82208428	     90.67589108	      0.00000000
      0.41716280	      0.00000000	    -74.76694665	     90.83303451	      0.00000000
      0.41748546	     -0.00000000	    -74.69743729	     91.03112811	      0.00000000
      0.41780813	      0.00000000	    -74.62807770	     91.22878441	      0.00000000
      0.41806785	      0.00000000	    -74.57235797	     91.38756348	      0.00000000
      0.41843760	      0.00000000	    -74.49320086	     91.61311903	      0.00000000
      0.41880735	     -0.00000000	    -74.41424134	     91.83809922	      0.00000000
      0.41905445	     -0.00000000	    -74.36158288	     91.98813315	      0.00000000
      0.41930155	      0.00000000	    -74.30901293	     92.13790979	      0.00000000
      0.41962666	      0.00000000	    -74.23998407	     92.33457197	      0.00000000
      0.41995176	      0.00000000	    -74.17110884	     92.53078827	      0.00000000
      0.42021734	     -0.00000000	    -74.11495876	     92.69074655	      0.00000000
      0.42057501	      0.00000000	    -74.03949909	     92.90570536	      0.00000000
      0.42093269	     -0.00000000	    -73.96422612	     93.12012345	      0.00000000
      0.42121604	     -0.00000000	    -73.90472708	     93.28960299	      0.00000000
      0.42149939	     -0.00000000	    -73.84534552	     93.45874277	      0.00000000
      0.42176860	     -0.00000000	    -73.78903857	     93.61912044	      0.00000000
      0.42213172	     -0.00000000	    -73.71325599	     93.83496331	      0.00000000
      0.42249484	     -0.00000000	    -73.63766699	     94.05024730	      0.00000000
      0.42276148	     -0.00000000	    -73.58228485	     94.20797600	      0.00000000
      0.42302812	     -0.00000000	    -73.52700731	     94.36540302	      0.00000000
      0.42333359	      0.00000000	    -73.46380930	     94.54538270	      0.00000000
      0.42363906	      0.00000000	    -73.40074885	     94.72496608	      0.00000000
      0.42395967	      0.00000000	    -73.33470925	     94.91302885	      0.00000000
      0.42428029	      0.00000000	    -73.26882149	     95.10065463	      0.00000000
      0.42457261	     -0.00000000	    -73.20888213	     95.27133759	      0.00000000
      0.42493542	      0.00000000	    -73.13466273	     95.48267950	      0.00000000
      0.42529824	      0.00000000	    -73.06063830	     95.69346107	      0.00000000
      0.42557233	      0.00000000	    -73.00484535	     95.85232605	      0.00000000
      0.42590476	     -0.00000000	    -72.93732644	     96.04457597	      0.00000000
      0.42631435	     -0.00000000	    -72.85436306	     96.28079662	      0.00000000
      0.42665921	     -0.00000000	    -72.78470389	     96.47913215	      0.00000000
      0.42692810	      0.00000000	    -72.73051154	     96.63342777	      0.00000000
      0.42719700	     -0.00000000	    -72.67642678	     96.78741492	      0.00000000
      0.42748631	      0.00000000	    -72.61835576	     96.95274939	      0.00000000
      0.42784146	      0.00000000	    -72.54723882	     97.15522409	      0.00000000
      0.42819662	      0.00000000	    -72.47630996	     97.35716026	      0.00000000
      0.42845011	      0.00000000	    -72.42580000	     97.50096164	      0.00000000
      0.42881647	      0.00000000	    -72.35297034	     97.70830466	      0.00000000
      0.42906560	      0.00000000	    -72.30355786	     97.84897837	      0.00000000
      0.42931474	      0.00000000	    -72.25423817	     97.98936294	      0.00000000
      0.42965928	     -0.00000000	    -72.18618498	     98.18290934	      0.00000000
      0.43000382	     -0.00000000	    -72.11830934	     98.37560577	      0.00000000
      0.43029144	     -0.00000000	    -72.06178395	     98.53569834	      0.00000000
      0.43057905	      0.00000000	    -72.00538237	     98.69500061	      0.00000000
      0.43084921	      0.00000000	    -71.95251710	     98.84384197	      0.00000000
      0.43119877	      0.00000000	    -71.88427666	     99.03518781	      0.00000000
      0.43154833	      0.00000000	    -71.81621930	     99.22501883	      0.00000000
      0.43182307	      0.00000000	    -71.76285797	     99.37307873	      0.00000000
      0.43209781	      0.00000000	    -71.70960979	     99.52008024	      0.00000000
      0.43241319	     -0.00000000	    -71.64862288	     99.68746406	      0.00000000
      0.43272858	      0.00000000	    -71.58778510	     99.85332191	      0.00000000
      0.43298552	      0.00000000	    -71.53833077	     99.98727489	      0.00000000
      0.43334610	     -0.00000000	    -71.46909831	    100.17341351	      0.00000000
      0.43370667	      0.00000000	    -71.40006082	    100.35733343	      0.00000000
      0.43394761	     -0.00000000	    -71.35403758	    100.47895852	      0.00000000
      0.43418855	     -0.00000000	    -71.30810140	    100.59953999	      0.00000000
      0.43450428	     -0.00000000	    -71.24803720	    100.75594206	      0.00000000
      0.43482002	      0.00000000	    -71.18812250	    100.91048052	      0.00000000
      0.43508385	      0.00000000	    -71.13817142	    101.03816018	      0.00000000
      0.43543130	      0.00000000	    -71.07254913	    101.20424829	      0.00000000
      0.43577875	     -0.00000000	    -71.00710784	    101.36796302	      0.00000000
      0.43605010	      0.00000000	    -70.95612385	    101.49415097	      0.00000000
      0.43632146	     -0.00000000	    -70.90525024	    101.61885400	      0.00000000
      0.43662680	      0.00000000	    -70.84813810	    101.75737980	      0.00000000
      0.43693214	     -0.00000000	    -70.79116567	    101.89398998	      0.00000000
      0.43722787	      0.00000000	    -70.73611887	    102.02446103	      0.00000000
      0.43758447	      0.00000000	    -70.66991564	    102.17936025	      0.00000000
      0.43801686	     -0.00000000	    -70.58989782	    102.36359409	      0.00000000
      0.43838578	      0.00000000	    -70.52184774	    102.51765587	      0.00000000
      0.43863876	     -0.00000000	    -70.47530063	    102.62163080	      0.00000000
      0.43889175	     -0.00000000	    -70.42884925	    102.72424137	      0.00000000
      0.43919598	     -0.00000000	    -70.37311414	    102.84582874	      0.00000000
      0.43950021	     -0.00000000	    -70.31751743	    102.96543511	      0.00000000
      0.43978614	     -0.00000000	    -70.26539247	    103.07603601	      0.00000000
      0.44014164	      0.00000000	    -70.20075537	    103.21110250	      0.00000000
      0.44049713	      0.00000000	    -70.13630703	    103.34345917	      0.00000000
      0.44076405	      0.00000000	    -70.08804089	    103.44105740	      0.00000000
      0.44109514	     -0.00000000	    -70.02831879	    103.56000041	      0.00000000
      0.44149420	      0.00000000	    -69.95655348	    103.70024922	      0.00000000
      0.44189326	     -0.00000000	    -69.88502561	    103.83710522	      0.00000000
      0.44215014	     -0.00000000	    -69.83910750	    103.92341244	      0.00000000
      0.44247914	      0.00000000	    -69.78044137	    104.03191078	      0.00000000
      0.44280814	     -0.00000000	    -69.72193639	    104.13812665	      0.00000000
      0.44307018	      0.00000000	    -69.67545362	    104.22109912	      0.00000000
      0.44342909	     -0.00000000	    -69.61195365	    104.33241392	      0.00000000
      0.44378800	     -0.00000000	    -69.54864516	    104.44104968	      0.00000000
      0.44402530	     -0.00000000	    -69.50689275	    104.51141285	      0.00000000
      0.44426260	      0.00000000	    -69.46522394	    104.58061698	      0.00000000
      0.44457371	      0.00000000	    -69.41072205	    104.66959768	      0.00000000
      0.44488481	      0.00000000	    -69.35636374	    104.75660734	      0.00000000
      0.44515310	      0.00000000	    -69.30960119	    104.83007009	      0.00000000
      0.44549372	      0.00000000	    -69.25038575	    104.92125241	      0.00000000
      0.44583434	     -0.00000000	    -69.19134214	    105.01011867	      0.00000000
      0.44609597	     -0.00000000	    -69.14610694	    105.07681634	      0.00000000
      0.44643644	      0.00000000	    -69.08739303	    105.16159590	      0.00000000
      0.44677691	      0.00000000	    -69.02885050	    105.24411400	      0.00000000
      0.44704830	      0.00000000	    -68.98230850	    105.30828332	      0.00000000
      0.44731969	     -0.00000000	    -68.93587524	    105.37103877	      0.00000000
      0.44762691	      0.00000000	    -68.88344251	    105.44038690	      0.00000000
      0.44793413	     -0.00000000	    -68.83114898	    105.50795209	      0.00000000
      0.44817141	      0.00000000	    -68.79085573	    105.55892513	      0.00000000
      0.44853255	     -0.00000000	    -68.72968850	    105.63449950	      0.00000000
      0.44882183	      0.00000000	    -68.68083194	    105.69330313	      0.00000000
      0.44911110	     -0.00000000	    -68.63209850	    105.75058130	      0.00000000
      0.44940038	     -0.00000000	    -68.58348804	    105.80634775	      0.00000000
      0.44968688	     -0.00000000	    -68.53546428	    105.86010371	      0.00000000
      0.44997338	     -0.00000000	    -68.48756102	    105.91240394	      0.00000000
      0.45025348	      0.00000000	    -68.44084539	    105.96214048	      0.00000000
      0.45053358	     -0.00000000	    -68.39424477	    106.01051157	      0.00000000
      0.45084377	      0.00000000	    -68.34277148	    106.06250188	      0.00000000
      0.45115396	      0.00000000	    -68.29143904	    106.11285098	      0.00000000
      0.45140288	      0.00000000	    -68.25034756	    106.15208010	      0.00000000
      0.45175418	      0.00000000	    -68.19251083	    106.20568142	      0.00000000
      0.45210547	      0.00000000	    -68.13485434	    106.25724436	      0.00000000
      0.45234280	     -0.00000000	    -68.09600385	    106.29093931	      0.00000000
      0.45258014	     -0.00000000	    -68.05723550	    106.32372362	      0.00000000
      0.45288400	      0.00000000	    -68.00771889	    106.36438183	      0.00000000
      0.45318787	     -0.00000000	    -67.95833676	    106.40357701	      0.00000000
      0.45343833	      0.00000000	    -67.91773359	    106.43479623	      0.00000000
      0.45378906	     -0.00000000	    -67.86103118	    106.47687814	      0.00000000
      0.45413978	     -0.00000000	    -67.80450746	    106.51707705	      0.00000000
      0.45437849	      0.00000000	    -67.76613817	    106.54337348	      0.00000000
      0.45461720	     -0.00000000	    -67.72785152	    106.56881742	      0.00000000
      0.45491759	      0.00000000	    -67.67979030	    106.59963617	      0.00000000
      0.45521798	      0.00000000	    -67.63185977	    106.62913350	      0.00000000
      0.45543727	     -0.00000000	    -67.59695121	    106.64984223	      0.00000000
      0.45580313	     -0.00000000	    -67.53886626	    106.68285944	      0.00000000
      0.45606509	     -0.00000000	    -67.49739432	    106.70533712	      0.00000000
      0.45632706	      0.00000000	    -67.45602148	    106.72685530	      0.00000000
      0.45658902	      0.00000000	    -67.41474764	    106.74742427	      0.00000000
      0.45687165	      0.00000000	    -67.37032931	    106.76856285	      0.00000000
      0.45722165	     -0.00000000	    -67.31548216	    106.79324455	      0.00000000
      0.45765479	     -0.00000000	    -67.24785094	    106.82153123	      0.00000000
      0.45808792	      0.00000000	    -67.18048928	    106.84736265	      0.00000000
      0.45830750	     -0.00000000	    -67.14644366	    106.85953411	      0.00000000
      0.45852708	      0.00000000	    -67.11246718	    106.87109183	      0.00000000
      0.45884532	      0.00000000	    -67.06334623	    106.88676522	      0.00000000
      0.45916356	      0.00000000	    -67.01437026	    106.90117870	      0.00000000
      0.45943613	      0.00000000	    -66.97253778	    106.91253506	      0.00000000
      0.45970870	     -0.00000000	    -66.93081146	    106.92299043	      0.00000000
      0.45995667	      0.00000000	    -66.89294307	    106.93172843	      0.00000000
      0.46031018	     -0.00000000	    -66.83910863	    106.94292694	      0.00000000
      0.46062471	     -0.00000000	    -66.79136097	    106.95166321	      0.00000000
      0.46088516	     -0.00000000	    -66.75192931	    106.95803454	      0.00000000
      0.46114561	      0.00000000	    -66.71259413	    106.96363365	      0.00000000
      0.46142798	     -0.00000000	    -66.67005729	    106.96884178	      0.00000000
      0.46171036	      0.00000000	    -66.62763366	    106.97316371	      0.00000000
      0.46200501	     -0.00000000	    -66.58348439	    106.97674073	      0.00000000
      0.46229967	     -0.00000000	    -66.53945818	    106.97937709	      0.00000000
      0.46258535	      0.00000000	    -66.49689100	    106.98104659	      0.00000000
      0.46294038	     -0.00000000	    -66.44415140	    106.98192182	      0.00000000
      0.46338846	      0.00000000	    -66.37784479	    106.98115930	      0.00000000
      0.46371057	     -0.00000000	    -66.33035269	    106.97934534	      0.00000000
      0.46397365	      0.00000000	    -66.29167330	    106.97709039	      0.00000000
      0.46423672	      0.00000000	    -66.25309134	    106.97414882	      0.00000000
      0.46452272	     -0.00000000	    -66.21125948	    106.97018155	      0.00000000
      0.46480871	      0.00000000	    -66.16954256	    106.96542265	      0.00000000
      0.46506024	     -0.00000000	    -66.13294682	    106.96059087	      0.00000000
      0.46541800	      0.00000000	    -66.08104831	    106.95269050	      0.00000000
      0.46572215	      0.00000000	    -66.03706915	    106.94503783	      0.00000000
      0.46598651	      0.00000000	    -65.99894755	    106.93769675	      0.00000000
      0.46625087	      0.00000000	    -65.96092366	    106.92972257	      0.00000000
      0.46654196	     -0.00000000	    -65.91916969	    106.92021914	      0.00000000
      0.46683304	      0.00000000	    -65.87753396	    106.90996727	      0.00000000
      0.46710991	      0.00000000	    -65.83803961	    106.89953008	      0.00000000
      0.46744374	     -0.00000000	    -65.79056369	    106.88606930	      0.00000000
      0.46777109	      0.00000000	    -65.74415948	    106.87195201	      0.00000000
      0.46809844	     -0.00000000	    -65.69790415	    106.85693951	      0.00000000
      0.46836951	      0.00000000	    -65.65971398	    106.84383996	      0.00000000
      0.46864058	      0.00000000	    -65.62162569	    106.83014305	      0.00000000
      0.46891582	      0.00000000	    -65.58305666	    106.81563214	      0.00000000
      0.46926944	      0.00000000	    -65.53365695	    106.79610782	      0.00000000
      0.46962306	     -0.00000000	    -65.48443005	    106.77560766	      0.00000000
      0.46988526	     -0.00000000	    -65.44804087	    106.75978642	      0.00000000
      0.47014746	      0.00000000	    -65.41174648	    106.74344349	      0.00000000
      0.47043351	      0.00000000	    -65.37225896	    106.72502635	      0.00000000
      0.47078557	      0.00000000	    -65.32381324	    106.70152842	      0.00000000
      0.47113996	      0.00000000	    -65.27521845	    106.67696294	      0.00000000
      0.47149436	      0.00000000	    -65.22679605	    106.65149723	      0.00000000
      0.47175280	      0.00000000	    -65.19159356	    106.63236752	      0.00000000
      0.47201123	      0.00000000	    -65.15648253	    106.61277223	      0.00000000
      0.47229265	      0.00000000	    -65.11835339	    106.59091138	      0.00000000
      0.47263265	      0.00000000	    -65.07243063	    106.56378141	      0.00000000
      0.47293466	     -0.00000000	    -65.03177258	    106.53903377	      0.00000000
      0.47330791	      0.00000000	    -64.98169436	    106.50761596	      0.00000000
      0.47363554	     -0.00000000	    -64.93789292	    106.47929152	      0.00000000
      0.47403671	      0.00000000	    -64.88445888	    106.44367485	      0.00000000
      0.47428086	     -0.00000000	    -64.85204652	    106.42150260	      0.00000000
      0.47462680	     -0.00000000	    -64.80626013	    106.38945332	      0.00000000
      0.47497273	     -0.00000000	    -64.76063585	    106.35667159	      0.00000000
      0.47520732	      0.00000000	    -64.72978891	    106.33403040	      0.00000000
      0.47544190	      0.00000000	    -64.69901636	    106.31106109	      0.00000000
      0.47571472	     -0.00000000	    -64.66332310	    106.28394099	      0.00000000
      0.47607024	     -0.00000000	    -64.61695813	    106.24794780	      0.00000000
      0.47650347	     -0.00000000	    -64.56069146	    106.20311050	      0.00000000
      0.47673636	     -0.00000000	    -64.53054741	    106.17856880	      0.00000000
      0.47696926	      0.00000000	    -64.50047625	    106.15372520	      0.00000000
      0.47727079	      0.00000000	    -64.46165052	    106.12111620	      0.00000000
      0.47757233	      0.00000000	    -64.42294674	    106.08801313	      0.00000000
      0.47785542	     -0.00000000	    -64.38672110	    106.05649101	      0.00000000
      0.47813851	      0.00000000	    -64.35060270	    106.02454469	      0.00000000
      0.47842552	      0.00000000	    -64.31409490	    105.99172967	      0.00000000
      0.47871252	     -0.00000000	    -64.27769710	    105.95848965	      0.00000000
      0.47899846	     -0.00000000	    -64.24154259	    105.92495474	      0.00000000
      0.47928441	     -0.00000000	    -64.20549702	    105.89100864	      0.00000000
      0.47956963	      0.00000000	    -64.16965194	    105.85674483	      0.00000000
      0.47991595	     -0.00000000	    -64.12627260	    105.81460456	      0.00000000
      0.48018809	      0.00000000	    -64.09229585	    105.78108309	      0.00000000
      0.48052656	     -0.00000000	    -64.05017590	    105.73890003	      0.00000000
      0.48078029	      0.00000000	    -64.01870146	    105.70692544	      0.00000000
      0.48116304	     -0.00000000	    -63.97138258	    105.65812633	      0.00000000
      0.48143046	      0.00000000	    -63.93843671	    105.62363381	      0.00000000
      0.48169788	     -0.00000000	    -63.90558525	    105.58881868	      0.00000000
      0.48196530	     -0.00000000	    -63.87282810	    105.55368479	      0.00000000
      0.48227074	      0.00000000	    -63.83552841	    105.51317002	      0.00000000
      0.48257619	     -0.00000000	    -63.79835148	    105.47224989	      0.00000000
      0.48288163	     -0.00000000	    -63.76129718	    105.43092989	      0.00000000
      0.48314994	     -0.00000000	    -63.72884965	    105.39430872	      0.00000000
      0.48341824	     -0.00000000	    -63.69649654	    105.35738683	      0.00000000
      0.48368654	     -0.00000000	    -63.66423773	    105.32016781	      0.00000000
      0.48399106	      0.00000000	    -63.62773957	    105.27757036	      0.00000000
      0.48429557	     -0.00000000	    -63.59136262	    105.23459986	      0.00000000
      0.48456461	     -0.00000000	    -63.55932425	    105.19632895	      0.00000000
      0.48483364	     -0.00000000	    -63.52738029	    105.15777422	      0.00000000
      0.48513646	     -0.00000000	    -63.49153889	    105.11404404	      0.00000000
      0.48543927	     -0.00000000	    -63.45581682	    105.06996341	      0.00000000
      0.48570624	     -0.00000000	    -63.42442136	    105.03081280	      0.00000000
      0.48597322	     -0.00000000	    -63.39311846	    104.99139668	      0.00000000
      0.48627909	      0.00000000	    -63.35736872	    104.94591576	      0.00000000
      0.48658496	      0.00000000	    -63.32174022	    104.90009519	      0.00000000
      0.48684468	      0.00000000	    -63.29158225	    104.86092461	      0.00000000
      0.48710440	     -0.00000000	    -63.26151150	    104.82151532	      0.00000000
      0.48742042	     -0.00000000	    -63.22503994	    104.77324548	      0.00000000
      0.48773644	      0.00000000	    -63.18869723	    104.72463131	      0.00000000
      0.48797951	     -0.00000000	    -63.16083177	    104.68700845	      0.00000000
      0.48822258	     -0.00000000	    -63.13304237	    104.64918699	      0.00000000
      0.48855730	     -0.00000000	    -63.09489951	    104.59678414	      0.00000000
      0.48884995	      0.00000000	    -63.06166749	    104.55066529	      0.00000000
      0.48914261	      0.00000000	    -63.02854540	    104.50426976	      0.00000000
      0.48943527	     -0.00000000	    -62.99553310	    104.45760125	      0.00000000
      0.48968389	      0.00000000	    -62.96757409	    104.41774283	      0.00000000
      0.48993251	      0.00000000	    -62.93969414	    104.37769225	      0.00000000
      0.49029352	      0.00000000	    -62.89935210	    104.31919972	      0.00000000
      0.49053124	      0.00000000	    -62.87287854	    104.28046811	      0.00000000
      0.49076896	      0.00000000	    -62.84647707	    104.24156759	      0.00000000
      0.49109409	     -0.00000000	    -62.81048362	    104.18809212	      0.00000000
      0.49141403	      0.00000000	    -62.77519643	    104.13517034	      0.00000000
      0.49184138	     -0.00000000	    -62.72826568	    104.06402460	      0.00000000
      0.49205842	     -0.00000000	    -62.70451986	    104.02769475	      0.00000000
      0.49227545	      0.00000000	    -62.68083377	    103.99123385	      0.00000000
      0.49259963	      0.00000000	    -62.64556619	    103.93653284	      0.00000000
      0.49295786	      0.00000000	    -62.60674916	    103.87575538	      0.00000000
      0.49320489	      0.00000000	    -62.58007553	    103.83364374	      0.00000000
      0.49345192	     -0.00000000	    -62.55347897	    103.79137138	      0.00000000
      0.49383045	      0.00000000	    -62.51287421	    103.72628958	      0.00000000
      0.49405802	      0.00000000	    -62.48855012	    103.68698670	      0.00000000
      0.49428558	     -0.00000000	    -62.46429123	    103.64755297	      0.00000000
      0.49463279	     -0.00000000	    -62.42740441	    103.58713916	      0.00000000
      0.49518301	      0.00000000	    -62.36925895	    103.49079523	      0.00000000
      0.49541068	      0.00000000	    -62.34531040	    103.45071689	      0.00000000
      0.49571231	      0.00000000	    -62.31368284	    103.39743181	      0.00000000
      0.49604385	     -0.00000000	    -62.27905008	    103.33861819	      0.00000000
      0.49637539	      0.00000000	    -62.24455474	    103.27955300	      0.00000000
      0.49662318	     -0.00000000	    -62.21886282	    103.23524638	      0.00000000
      0.49687097	     -0.00000000	    -62.19324750	    103.19080334	      0.00000000
      0.49722444	     -0.00000000	    -62.15683928	    103.12717197	      0.00000000
      0.49747884	     -0.00000000	    -62.13073232	    103.08120927	      0.00000000
      0.49773324	      0.00000000	    -62.10470587	    103.03510905	      0.00000000
      0.49804509	     -0.00000000	    -62.07291148	    102.97841291	      0.00000000
      0.49834021	     -0.00000000	    -62.04293428	    102.92457420	      0.00000000
      0.49863533	     -0.00000000	    -62.01306509	    102.87055874	      0.00000000
      0.49893045	      0.00000000	    -61.98330382	    102.81636932	      0.00000000
      0.49918967	      0.00000000	    -61.95725115	    102.76862934	      0.00000000
      0.49944890	      0.00000000	    -61.93128160	    102.72075915	      0.00000000
      0.49970812	     -0.00000000	    -61.90539505	    102.67276063	      0.00000000
      0.50006560	     -0.00000000	    -61.86983300	    102.60636249	      0.00000000
      0.50030855	      0.00000000	    -61.84575441	    102.56110246	      0.00000000
      0.50055149	     -0.00000000	    -61.82174854	    102.51573503	      0.00000000
      0.50088079	     -0.00000000	    -61.78932593	    102.45407335	      0.00000000
      0.50118418	     -0.00000000	    -61.75957254	    102.39709453	      0.00000000
      0.50148757	      0.00000000	    -61.72993219	    102.33995656	      0.00000000
      0.50175133	      0.00000000	    -61.70425516	    102.29015463	      0.00000000
      0.50201509	      0.00000000	    -61.67866340	    102.24023641	      0.00000000
      0.50227886	      0.00000000	    -61.65315687	    102.19020373	      0.00000000
      0.50260944	     -0.00000000	    -61.62130863	    102.12733675	      0.00000000
      0.50288495	     -0.00000000	    -61.59486854	    102.07481113	      0.00000000
      0.50316045	      0.00000000	    -61.56852114	    102.02216719	      0.00000000
      0.50343596	      0.00000000	    -61.54226637	    101.96940697	      0.00000000
      0.50371147	      0.00000000	    -61.51610414	    101.91653251	      0.00000000
      0.50398697	     -0.00000000	    -61.49003438	    101.86354584	      0.00000000
      0.50426248	     -0.00000000	    -61.46405698	    101.81044896	      0.00000000
      0.50459744	      0.00000000	    -61.43259848	    101.74574925	      0.00000000
      0.50484133	      0.00000000	    -61.40977790	    101.69853998	      0.00000000
      0.50508523	      0.00000000	    -61.38702953	    101.65124918	      0.00000000
      0.50541378	      0.00000000	    -61.35649957	    101.58741801	      0.00000000
      0.50570556	      0.00000000	    -61.32949592	    101.53061102	      0.00000000
      0.50599734	      0.00000000	    -61.30259531	    101.47369423	      0.00000000
      0.50628912	      0.00000000	    -61.27579765	    101.41666995	      0.00000000
      0.50654719	     -0.00000000	    -61.25218119	    101.36614498	      0.00000000
      0.50680527	     -0.00000000	    -61.22864514	    101.31553928	      0.00000000
      0.50706335	     -0.00000000	    -61.20518942	    101.26485441	      0.00000000
      0.50740877	     -0.00000000	    -61.17392094	    101.19689456	      0.00000000
      0.50767084	     -0.00000000	    -61.15029297	    101.14524204	      0.00000000
      0.50793291	      0.00000000	    -61.12674762	    101.09351324	      0.00000000
      0.50819499	      0.00000000	    -61.10328483	    101.04170979	      0.00000000
      0.50853901	      0.00000000	    -61.07261048	    100.97359683	      0.00000000
      0.50879756	     -0.00000000	    -61.04965130	    100.92232736	      0.00000000
      0.50905610	     -0.00000000	    -61.02677227	    100.87099033	      0.00000000
      0.50937214	      0.00000000	    -60.99891382	    100.80814666	      0.00000000
      0.50965040	     -0.00000000	    -60.97448481	    100.75273644	      0.00000000
      0.50992866	     -0.00000000	    -60.95014837	    100.69725371	      0.00000000
      0.51020692	     -0.00000000	    -60.92590446	    100.64170034	      0.00000000
      0.51048518	     -0.00000000	    -60.90175297	    100.58607819	      0.00000000
      0.51076344	     -0.00000000	    -60.87769385	    100.53038907	      0.00000000
      0.51104170	      0.00000000	    -60.85372699	    100.47463484	      0.00000000
      0.51131996	      0.00000000	    -60.82985236	    100.41881731	      0.00000000
      0.51159822	     -0.00000000	    -60.80606984	    100.36293831	      0.00000000
      0.51187648	     -0.00000000	    -60.78237939	    100.30699962	      0.00000000
      0.51215474	      0.00000000	    -60.75878091	    100.25100306	      0.00000000
      0.51243300	     -0.00000000	    -60.73527436	    100.19495041	      0.00000000
      0.51271126	      0.00000000	    -60.71185962	    100.13884346	      0.00000000
      0.51298952	     -0.00000000	    -60.68853666	    100.08268397	      0.00000000
      0.51326778	     -0.00000000	    -60.66530537	    100.02647372	      0.00000000
      0.51354604	      0.00000000	    -60.64216572	     99.97021446	      0.00000000
      0.51382430	     -0.00000000	    -60.61911759	     99.91390794	      0.00000000
      0.51410256	      0.00000000	    -60.59616095	     99.85755589	      0.00000000
      0.51438082	      0.00000000	    -60.57329570	     99.80116006	      0.00000000
      0.51465908	     -0.00000000	    -60.55052179	     99.74472216	      0.00000000
      0.51493734	      0.00000000	    -60.52783912	     99.68824392	      0.00000000
      0.51521560	      0.00000000	    -60.50524766	     99.63172704	      0.00000000
      0.51549386	      0.00000000	    -60.48274729	     99.57517323	      0.00000000
      0.51577212	     -0.00000000	    -60.46033799	     99.51858417	      0.00000000
      0.51605038	      0.00000000	    -60.43801966	     99.46196156	      0.00000000
      0.51632864	      0.00000000	    -60.41579224	     99.40530707	      0.00000000
      0.51660690	     -0.00000000	    -60.39365565	     99.34862236	      0.00000000
      0.51688516	      0.00000000	    -60.37160985	     99.29190911	      0.00000000
      0.51716342	     -0.00000000	    -60.34965473	     99.23516896	      0.00000000
      0.51744168	     -0.00000000	    -60.32779026	     99.17840356	      0.00000000
      0.51771994	     -0.00000000	    -60.30601634	     99.12161455	      0.00000000
      0.51799820	     -0.00000000	    -60.28433294	     99.06480356	      0.00000000
      0.51827646	     -0.00000000	    -60.26273995	     99.00797222	      0.00000000
      0.51855472	      0.00000000	    -60.24123735	     98.95112212	      0.00000000
      0.51883298	     -0.00000000	    -60.21982502	     98.89425490	      0.00000000
      0.51911124	      0.00000000	    -60.19850294	     98.83737213	      0.00000000
      0.51938950	      0.00000000	    -60.17727101	     98.78047542	      0.00000000
      0.51966776	     -0.00000000	    -60.15612920	     98.72356634	      0.00000000
      0.51991620	     -0.00000000	    -60.13732886	     98.67274606	      0.00000000
      0.52016464	      0.00000000	    -60.11860025	     98.62191829	      0.00000000
      0.52048548	      0.00000000	    -60.09452019	     98.55627014	      0.00000000
      0.52075540	     -0.00000000	    -60.07435420	     98.50103393	      0.00000000
      0.52102533	     -0.00000000	    -60.05427268	     98.44579331	      0.00000000
      0.52129525	     -0.00000000	    -60.03427559	     98.39054965	      0.00000000
      0.52156517	      0.00000000	    -60.01436285	     98.33530436	      0.00000000
      0.52183509	      0.00000000	    -59.99453442	     98.28005883	      0.00000000
      0.52217093	     -0.00000000	    -59.96998168	     98.21132461	      0.00000000
      0.52240192	     -0.00000000	    -59.95316923	     98.16404954	      0.00000000
      0.52263292	     -0.00000000	    -59.93641837	     98.11677742	      0.00000000
      0.52295674	      0.00000000	    -59.91303984	     98.05051555	      0.00000000
      0.52326647	      0.00000000	    -59.89079244	     97.98714814	      0.00000000
      0.52360934	     -0.00000000	    -59.86629277	     97.91701129	      0.00000000
      0.52385397	     -0.00000000	    -59.84889534	     97.86697947	      0.00000000
      0.52409861	     -0.00000000	    -59.83156678	     97.81695687	      0.00000000
      0.52445368	      0.00000000	    -59.80653771	     97.74437026	      0.00000000
      0.52468859	     -0.00000000	    -59.79005825	     97.69636068	      0.00000000
      0.52492351	      0.00000000	    -59.77364214	     97.64836268	      0.00000000
      0.52524212	      0.00000000	    -59.75147857	     97.58328430	      0.00000000
      0.52554765	     -0.00000000	    -59.73033372	     97.52089963	      0.00000000
      0.52591720	      0.00000000	    -59.70490163	     97.44547784	      0.00000000
      0.52612672	     -0.00000000	    -59.69055224	     97.40273459	      0.00000000
      0.52633623	     -0.00000000	    -59.67625308	     97.36000466	      0.00000000
      0.52667063	      0.00000000	    -59.65353517	     97.29183549	      0.00000000
      0.52700503	     -0.00000000	    -59.63094502	     97.22370411	      0.00000000
      0.52723597	     -0.00000000	    -59.61541811	     97.17667391	      0.00000000
      0.52746691	     -0.00000000	    -59.59995207	     97.12966362	      0.00000000
      0.52781114	     -0.00000000	    -59.57701214	     97.05963149	      0.00000000
      0.52807775	      0.00000000	    -59.55933781	     97.00542435	      0.00000000
      0.52834436	     -0.00000000	    -59.54174439	     96.95124747	      0.00000000
      0.52861097	     -0.00000000	    -59.52423185	     96.89710199	      0.00000000
      0.52893233	     -0.00000000	    -59.50323025	     96.83188023	      0.00000000
      0.52917144	     -0.00000000	    -59.48767971	     96.78338244	      0.00000000
      0.52941056	      0.00000000	    -59.47219409	     96.73491272	      0.00000000
      0.52971329	      0.00000000	    -59.45268140	     96.67358849	      0.00000000
      0.53001276	     -0.00000000	    -59.43348172	     96.61297367	      0.00000000
      0.53031222	      0.00000000	    -59.41438368	     96.55240715	      0.00000000
      0.53061169	      0.00000000	    -59.39538717	     96.49189041	      0.00000000
      0.53086123	      0.00000000	    -59.37963513	     96.44150156	      0.00000000
      0.53111077	     -0.00000000	    -59.36395350	     96.39114912	      0.00000000
      0.53136031	      0.00000000	    -59.34834226	     96.34083390	      0.00000000
      0.53168153	     -0.00000000	    -59.32835061	     96.27612301	      0.00000000
      0.53196792	     -0.00000000	    -59.31062454	     96.21848216	      0.00000000
      0.53225431	     -0.00000000	    -59.29299096	     96.16089394	      0.00000000
      0.53250999	     -0.00000000	    -59.27732668	     96.10952737	      0.00000000
      0.53276566	      0.00000000	    -59.26173601	     96.05820451	      0.00000000
      0.53302134	     -0.00000000	    -59.24621895	     96.00692616	      0.00000000
      0.53332930	     -0.00000000	    -59.22762648	     95.94522230	      0.00000000
      0.53363726	     -0.00000000	    -59.20914065	     95.88358556	      0.00000000
      0.53386848	     -0.00000000	    -59.19533132	     95.83735299	      0.00000000
      0.53409970	      0.00000000	    -59.18158202	     95.79115958	      0.00000000
      0.53442749	     -0.00000000	    -59.16219273	     95.72574038	      0.00000000
      0.53470976	     -0.00000000	    -59.14559253	     95.66947089	      0.00000000
      0.53499204	      0.00000000	    -59.12908159	     95.61326273	      0.00000000
      0.53527431	      0.00000000	    -59.11265989	     95.55711688	      0.00000000
      0.53551767	     -0.00000000	    -59.09857387	     95.50876283	      0.00000000
      0.53576102	      0.00000000	    -59.08455410	     95.46045640	      0.00000000
      0.53610901	     -0.00000000	    -59.06462133	     95.39146399	      0.00000000
      0.53633543	      0.00000000	    -59.05172495	     95.34662864	      0.00000000
      0.53656184	      0.00000000	    -59.03888578	     95.30183621	      0.00000000
      0.53687631	     -0.00000000	    -59.02114813	     95.23969545	      0.00000000
      0.53731022	     -0.00000000	    -58.99685482	     95.15409371	      0.00000000
      0.53755604	     -0.00000000	    -58.98318451	     95.10566901	      0.00000000
      0.53780187	     -0.00000000	    -58.96958143	     95.05729773	      0.00000000
      0.53810441	     -0.00000000	    -58.95293282	     94.99784291	      0.00000000
      0.53839053	      0.00000000	    -58.93728081	     94.94168904	      0.00000000
      0.53867665	     -0.00000000	    -58.92171972	     94.88561004	      0.00000000
      0.53895860	     -0.00000000	    -58.90647485	     94.83042440	      0.00000000
      0.53924054	     -0.00000000	    -58.89131814	     94.77531303	      0.00000000
      0.53952248	     -0.00000000	    -58.87624952	     94.72027670	      0.00000000
      0.53980443	     -0.00000000	    -58.86126894	     94.66531615	      0.00000000
      0.54008637	     -0.00000000	    -58.84637632	     94.61043214	      0.00000000
      0.54036831	      0.00000000	    -58.83157163	     94.55562537	      0.00000000
      0.54060987	      0.00000000	    -58.81895735	     94.50873086	      0.00000000
      0.54085143	     -0.00000000	    -58.80640753	     94.46189402	      0.00000000
      0.54116060	     -0.00000000	    -58.79043896	     94.40203237	      0.00000000
      0.54146978	      0.00000000	    -58.77457583	     94.34226682	      0.00000000
      0.54170097	      0.00000000	    -58.76278228	     94.29763770	      0.00000000
      0.54193217	      0.00000000	    -58.75104761	     94.25306318	      0.00000000
      0.54224425	     -0.00000000	    -58.73530118	     94.19298272	      0.00000000
      0.54255632	      0.00000000	    -58.71966189	     94.13300327	      0.00000000
      0.54279501	      0.00000000	    -58.70777262	     94.08719749	      0.00000000
      0.54303370	     -0.00000000	    -58.69594593	     94.04145168	      0.00000000
      0.54334202	      0.00000000	    -58.68076142	     93.98244914	      0.00000000
      0.54365034	      0.00000000	    -58.66568120	     93.92354808	      0.00000000
      0.54388994	     -0.00000000	    -58.65403427	     93.87784653	      0.00000000
      0.54412954	      0.00000000	    -58.64245022	     93.83220708	      0.00000000
      0.54443597	      0.00000000	    -58.62772647	     93.77392798	      0.00000000
      0.54474240	     -0.00000000	    -58.61310544	     93.71575177	      0.00000000
      0.54498456	     -0.00000000	    -58.60162390	     93.66985188	      0.00000000
      0.54522671	     -0.00000000	    -58.59020643	     93.62401702	      0.00000000
      0.54553044	      0.00000000	    -58.57597622	     93.56661988	      0.00000000
      0.54583417	     -0.00000000	    -58.56184664	     93.50932626	      0.00000000
      0.54607937	     -0.00000000	    -58.55051349	     93.46315046	      0.00000000
      0.54632456	     -0.00000000	    -58.53924584	     93.41704288	      0.00000000
      0.54662516	     -0.00000000	    -58.52552126	     93.36060979	      0.00000000
      0.54692576	     -0.00000000	    -58.51189496	     93.30428033	      0.00000000
      0.54717441	     -0.00000000	    -58.50069794	     93.25776522	      0.00000000
      0.54742305	      0.00000000	    -58.48956806	     93.21132173	      0.00000000
      0.54772000	     -0.00000000	    -58.47636418	     93.15595129	      0.00000000
      0.54801694	     -0.00000000	    -58.46325593	     93.10068400	      0.00000000
      0.54826982	      0.00000000	    -58.45216847	     93.05370103	      0.00000000
      0.54852269	     -0.00000000	    -58.44115026	     93.00679358	      0.00000000
      0.54881501	     -0.00000000	    -58.42849937	     92.95266292	      0.00000000
      0.54910733	      0.00000000	    -58.41594088	     92.89863407	      0.00000000
      0.54936584	     -0.00000000	    -58.40491179	     92.85093936	      0.00000000
      0.54962436	     -0.00000000	    -58.39395484	     92.80332493	      0.00000000
      0.54991018	      0.00000000	    -58.38192435	     92.75077464	      0.00000000
      0.55019600	     -0.00000000	    -58.36998191	     92.69832329	      0.00000000
      0.55048181	     -0.00000000	    -58.35812741	     92.64597130	      0.00000000
      0.55076763	      0.00000000	    -58.34636081	     92.59371905	      0.00000000
      0.55100387	      0.00000000	    -58.33670161	     92.55060652	      0.00000000
      0.55124011	     -0.00000000	    -58.32710236	     92.50756261	      0.00000000
      0.55153894	      0.00000000	    -58.31504570	     92.45321345	      0.00000000
      0.55183777	     -0.00000000	    -58.30308479	     92.39897485	      0.00000000
      0.55209643	      0.00000000	    -58.29280878	     92.35211614	      0.00000000
      0.55235509	      0.00000000	    -58.28260438	     92.30534084	      0.00000000
      0.55263963	     -0.00000000	    -58.27146148	     92.25398159	      0.00000000
      0.55292418	     -0.00000000	    -58.26040508	     92.20272393	      0.00000000
      0.55320872	      0.00000000	    -58.24943506	     92.15156817	      0.00000000
      0.55349327	      0.00000000	    -58.23855136	     92.10051465	      0.00000000
      0.55373618	      0.00000000	    -58.22932835	     92.05701228	      0.00000000
      0.55397909	     -0.00000000	    -58.22016813	     92.01358484	      0.00000000
      0.55427295	      0.00000000	    -58.20917015	     91.96114777	      0.00000000
      0.55456682	     -0.00000000	    -58.19826387	     91.90882095	      0.00000000
      0.55482970	      0.00000000	    -58.18858547	     91.86210666	      0.00000000
      0.55509257	     -0.00000000	    -58.17898032	     91.81548107	      0.00000000
      0.55537122	     -0.00000000	    -58.16887843	     91.76615373	      0.00000000
      0.55564988	      0.00000000	    -58.15885867	     91.71692655	      0.00000000
      0.55592853	      0.00000000	    -58.14892092	     91.66779979	      0.00000000
      0.55620718	     -0.00000000	    -58.13906510	     91.61877368	      0.00000000
      0.55648584	     -0.00000000	    -58.12929111	     91.56984847	      0.00000000
      0.55676449	      0.00000000	    -58.11959889	     91.52102438	      0.00000000
      0.55704314	     -0.00000000	    -58.10998830	     91.47230164	      0.00000000
      0.55732180	      0.00000000	    -58.10045929	     91.42368046	      0.00000000
      0.55756098	     -0.00000000	    -58.09234513	     91.38202822	      0.00000000
      0.55780015	      0.00000000	    -58.08429095	     91.34045110	      0.00000000
      0.55809132	      0.00000000	    -58.07456685	     91.28993783	      0.00000000
      0.55838249	     -0.00000000	    -58.06493142	     91.23953631	      0.00000000
      0.55867366	      0.00000000	    -58.05538452	     91.18924676	      0.00000000
      0.55896483	      0.00000000	    -58.04592609	     91.13906937	      0.00000000
      0.55919336	     -0.00000000	    -58.03856429	     91.09976529	      0.00000000
      0.55942189	      0.00000000	    -58.03125686	     91.06053054	      0.00000000
      0.55970425	      0.00000000	    -58.02230331	     91.01215079	      0.00000000
      0.55998661	      0.00000000	    -58.01343255	     90.96387719	      0.00000000
      0.56025812	     -0.00000000	    -58.00498051	     90.91755809	      0.00000000
      0.56052963	     -0.00000000	    -57.99660483	     90.87133745	      0.00000000
      0.56080424	     -0.00000000	    -57.98821099	     90.82468878	      0.00000000
      0.56107886	      0.00000000	    -57.97989508	     90.77814113	      0.00000000
      0.56135240	     -0.00000000	    -57.97168902	     90.73187589	      0.00000000
      0.56162594	      0.00000000	    -57.96356009	     90.68571115	      0.00000000
      0.56189957	      0.00000000	    -57.95550553	     90.63963189	      0.00000000
      0.56217320	     -0.00000000	    -57.94752796	     90.59365343	      0.00000000
      0.56244648	      0.00000000	    -57.93963727	     90.54783433	      0.00000000
      0.56271977	      0.00000000	    -57.93182316	     90.50211603	      0.00000000
      0.56299278	     -0.00000000	    -57.92409301	     90.45654290	      0.00000000
      0.56326580	      0.00000000	    -57.91643909	     90.41107059	      0.00000000
      0.56353844	     -0.00000000	    -57.90887188	     90.36576282	      0.00000000
      0.56381107	      0.00000000	    -57.90138048	     90.32055579	      0.00000000
      0.56408316	     -0.00000000	    -57.89397957	     90.27553987	      0.00000000
      0.56435524	      0.00000000	    -57.88665398	     90.23062448	      0.00000000
      0.56462628	      0.00000000	    -57.87943146	     90.18598270	      0.00000000
      0.56489732	     -0.00000000	    -57.87228346	     90.14144084	      0.00000000
      0.56516558	     -0.00000000	    -57.86528197	     90.09745371	      0.00000000
      0.56543383	     -0.00000000	    -57.85835329	     90.05356460	      0.00000000
      0.56568248	      0.00000000	    -57.85199613	     90.01297208	      0.00000000
      0.56601813	      0.00000000	    -57.84351340	     89.95830917	      0.00000000
      0.56635378	      0.00000000	    -57.83514416	     89.90380003	      0.00000000
      0.56659238	      0.00000000	    -57.82926367	     89.86514512	      0.00000000
      0.56683099	      0.00000000	    -57.82344037	     89.82656800	      0.00000000
      0.56710398	     -0.00000000	    -57.81684784	     89.78252662	      0.00000000
      0.56737697	     -0.00000000	    -57.81032996	     89.73858718	      0.00000000
      0.56762918	      0.00000000	    -57.80437441	     89.69808270	      0.00000000
      0.56796294	     -0.00000000	    -57.79659085	     89.64461543	      0.00000000
      0.56836634	      0.00000000	    -57.78733152	     89.58019607	      0.00000000
      0.56858322	      0.00000000	    -57.78242032	     89.54565420	      0.00000000
      0.56880010	     -0.00000000	    -57.77755586	     89.51117680	      0.00000000
      0.56908940	     -0.00000000	    -57.77113987	     89.46528811	      0.00000000
      0.56937869	      0.00000000	    -57.76480683	     89.41951419	      0.00000000
      0.56964559	     -0.00000000	    -57.75903758	     89.37738639	      0.00000000
      0.56991248	     -0.00000000	    -57.75333873	     89.33535632	      0.00000000
      0.57018464	      0.00000000	    -57.74759998	     89.29259911	      0.00000000
      0.57045679	     -0.00000000	    -57.74193420	     89.24994354	      0.00000000
      0.57072455	     -0.00000000	    -57.73643093	     89.20807548	      0.00000000
      0.57104644	     -0.00000000	    -57.72990835	     89.15787390	      0.00000000
      0.57127939	      0.00000000	    -57.72525139	     89.12163226	      0.00000000
      0.57162176	      0.00000000	    -57.71850320	     89.06850109	      0.00000000
      0.57190197	      0.00000000	    -57.71306567	     89.02513785	      0.00000000
      0.57218217	     -0.00000000	    -57.70770472	     88.98188238	      0.00000000
      0.57246237	     -0.00000000	    -57.70242027	     88.93873465	      0.00000000
      0.57270034	      0.00000000	    -57.69799236	     88.90217584	      0.00000000
      0.57293830	      0.00000000	    -57.69361945	     88.86569471	      0.00000000
      0.57322398	     -0.00000000	    -57.68844234	     88.82200212	      0.00000000
      0.57350965	      0.00000000	    -57.68334426	     88.77842147	      0.00000000
      0.57377622	     -0.00000000	    -57.67865828	     88.73785650	      0.00000000
      0.57404278	     -0.00000000	    -57.67404089	     88.69738895	      0.00000000
      0.57431915	     -0.00000000	    -57.66932605	     88.65553678	      0.00000000
      0.57459552	      0.00000000	    -57.66468471	     88.61378926	      0.00000000
      0.57486766	      0.00000000	    -57.66018599	     88.57278218	      0.00000000
      0.57513980	      0.00000000	    -57.65575829	     88.53187649	      0.00000000
      0.57541399	     -0.00000000	    -57.65136886	     88.49076440	      0.00000000
      0.57568819	     -0.00000000	    -57.64705129	     88.44975516	      0.00000000
      0.57596150	      0.00000000	    -57.64281903	     88.40898048	      0.00000000
      0.57623481	     -0.00000000	    -57.63865794	     88.36830790	      0.00000000
      0.57650859	      0.00000000	    -57.63456095	     88.32766799	      0.00000000
      0.57678237	     -0.00000000	    -57.63053513	     88.28713044	      0.00000000
      0.57705597	      0.00000000	    -57.62658297	     88.24672206	      0.00000000
      0.57732957	     -0.00000000	    -57.62270166	     88.20641580	      0.00000000
      0.57760328	     -0.00000000	    -57.61888941	     88.16619393	      0.00000000
      0.57787700	      0.00000000	    -57.61514783	     88.12607414	      0.00000000
      0.57815068	      0.00000000	    -57.61147725	     88.08606146	      0.00000000
      0.57842437	      0.00000000	    -57.60787710	     88.04615070	      0.00000000
      0.57869808	      0.00000000	    -57.60434676	     88.00633651	      0.00000000
      0.57897180	     -0.00000000	    -57.60088663	     87.96662412	      0.00000000
      0.57924552	      0.00000000	    -57.59749661	     87.92701399	      0.00000000
      0.57951923	      0.00000000	    -57.59417655	     87.88750549	      0.00000000
      0.57979296	     -0.00000000	    -57.59092613	     87.84809645	      0.00000000
      0.58006669	      0.00000000	    -57.58774545	     87.80878890	      0.00000000
      0.58034043	     -0.00000000	    -57.58463431	     87.76958213	      0.00000000
      0.58061416	      0.00000000	    -57.58159267	     87.73047669	      0.00000000
      0.58088790	     -0.00000000	    -57.57862026	     87.69147102	      0.00000000
      0.58116165	      0.00000000	    -57.57571712	     87.65256651	      0.00000000
      0.58143540	     -0.00000000	    -57.57288301	     87.61376187	      0.00000000
      0.58170915	     -0.00000000	    -57.57011792	     87.57505821	      0.00000000
      0.58198292	     -0.00000000	    -57.56742160	     87.53645385	      0.00000000
      0.58225668	     -0.00000000	    -57.56479407	     87.49795028	      0.00000000
      0.58253046	      0.00000000	    -57.56223507	     87.45954575	      0.00000000
      0.58280423	     -0.00000000	    -57.55974463	     87.42124182	      0.00000000
      0.58307802	      0.00000000	    -57.55732248	     87.38303647	      0.00000000
      0.58335181	      0.00000000	    -57.55496864	     87.34493152	      0.00000000
      0.58362562	     -0.00000000	    -57.55268286	     87.30692480	      0.00000000
      0.58389942	      0.00000000	    -57.55046516	     87.26901827	      0.00000000
      0.58417324	      0.00000000	    -57.54831527	     87.23120956	      0.00000000
      0.58444706	      0.00000000	    -57.54623323	     87.19350082	      0.00000000
      0.58472090	      0.00000000	    -57.54421877	     87.15588953	      0.00000000
      0.58499474	     -0.00000000	    -57.54227192	     87.11837799	      0.00000000
      0.58526859	     -0.00000000	    -57.54039241	     87.08096352	      0.00000000
      0.58554245	     -0.00000000	    -57.53858028	     87.04364855	      0.00000000
      0.58581633	     -0.00000000	    -57.53683526	     87.00643029	      0.00000000
      0.58609020	      0.00000000	    -57.53515739	     86.96931130	      0.00000000
      0.58636410	     -0.00000000	    -57.53354640	     86.93228865	      0.00000000
      0.58663800	     -0.00000000	    -57.53200232	     86.89536502	      0.00000000
      0.58691192	      0.00000000	    -57.53052489	     86.85853735	      0.00000000
      0.58718584	      0.00000000	    -57.52911413	     86.82180846	      0.00000000
      0.58745978	      0.00000000	    -57.52776980	     86.78517518	      0.00000000
      0.58773372	      0.00000000	    -57.52649191	     86.74864041	      0.00000000
      0.58800768	     -0.00000000	    -57.52528022	     86.71220087	      0.00000000
      0.58828165	      0.00000000	    -57.52413474	     86.67585959	      0.00000000
      0.58855564	      0.00000000	    -57.52305523	     86.63961318	      0.00000000
      0.58882963	      0.00000000	    -57.52204170	     86.60346475	      0.00000000
      0.58910364	     -0.00000000	    -57.52109391	     86.56741082	      0.00000000
      0.58937766	      0.00000000	    -57.52021187	     86.53145460	      0.00000000
      0.58965170	      0.00000000	    -57.51939535	     86.49559251	      0.00000000
      0.58992574	      0.00000000	    -57.51864434	     86.45982785	      0.00000000
      0.59019981	     -0.00000000	    -57.51795864	     86.42415695	      0.00000000
      0.59047388	      0.00000000	    -57.51733821	     86.38858319	      0.00000000
      0.59074798	     -0.00000000	    -57.51678285	     86.35310281	      0.00000000
      0.59102207	     -0.00000000	    -57.51629255	     86.31771928	      0.00000000
      0.59129620	     -0.00000000	    -57.51586710	     86.28242876	      0.00000000
      0.59157032	      0.00000000	    -57.51550646	     86.24723478	      0.00000000
      0.59184447	     -0.00000000	    -57.51521047	     86.21213343	      0.00000000
      0.59211863	      0.00000000	    -57.51497905	     86.17712831	      0.00000000
      0.59239281	     -0.00000000	    -57.51481205	     86.14221545	      0.00000000
      0.59266700	      0.00000000	    -57.51470940	     86.10739851	      0.00000000
      0.59294121	      0.00000000	    -57.51467095	     86.07267343	      0.00000000
      0.59321543	      0.00000000	    -57.51469662	     86.03804396	      0.00000000
      0.59348967	     -0.00000000	    -57.51478627	     86.00350596	      0.00000000
      0.59376392	      0.00000000	    -57.51493980	     85.96906324	      0.00000000
      0.59403820	      0.00000000	    -57.51515710	     85.93471160	      0.00000000
      0.59431247	      0.00000000	    -57.51543805	     85.90045491	      0.00000000
      0.59458678	     -0.00000000	    -57.51578255	     85.86628892	      0.00000000
      0.59486109	     -0.00000000	    -57.51619047	     85.83221753	      0.00000000
      0.59513544	      0.00000000	    -57.51666172	     85.79823644	      0.00000000
      0.59540978	      0.00000000	    -57.51719616	     85.76434962	      0.00000000
      0.59568416	     -0.00000000	    -57.51779373	     85.73055269	      0.00000000
      0.59595854	      0.00000000	    -57.51845425	     85.69684968	      0.00000000
      0.59623295	      0.00000000	    -57.51917767	     85.66323615	      0.00000000
      0.59650736	      0.00000000	    -57.51996382	     85.62971620	      0.00000000
      0.59678181	     -0.00000000	    -57.52081267	     85.59628533	      0.00000000
      0.59705626	     -0.00000000	    -57.52172401	     85.56294767	      0.00000000
      0.59733074	     -0.00000000	    -57.52269782	     85.52969867	      0.00000000
      0.59760523	     -0.00000000	    -57.52373391	     85.49654253	      0.00000000
      0.59787975	      0.00000000	    -57.52483226	     85.46347464	      0.00000000
      0.59815427	      0.00000000	    -57.52599264	     85.43049923	      0.00000000
      0.59842883	      0.00000000	    -57.52721508	     85.39761166	      0.00000000
      0.59870339	      0.00000000	    -57.52849932	     85.36481620	      0.00000000
      0.59897798	      0.00000000	    -57.52984541	     85.33210814	      0.00000000
      0.59925258	     -0.00000000	    -57.53125307	     85.29949183	      0.00000000
      0.59952721	     -0.00000000	    -57.53272237	     85.26696250	      0.00000000
      0.59980185	     -0.00000000	    -57.53425301	     85.23452452	      0.00000000
      0.60007652	      0.00000000	    -57.53584507	     85.20217310	      0.00000000
      0.60035119	     -0.00000000	    -57.53749825	     85.16991264	      0.00000000
      0.60062591	      0.00000000	    -57.53921264	     85.13773831	      0.00000000
      0.60090062	      0.00000000	    -57.54098791	     85.10565456	      0.00000000
      0.60117537	     -0.00000000	    -57.54282420	     85.07365649	      0.00000000
      0.60145013	     -0.00000000	    -57.54472114	     85.04174861	      0.00000000
      0.60172492	     -0.00000000	    -57.54667887	     85.00992598	      0.00000000
      0.60199971	      0.00000000	    -57.54869704	     84.97819313	      0.00000000
      0.60227455	     -0.00000000	    -57.55077579	     84.94654509	      0.00000000
      0.60254938	     -0.00000000	    -57.55291474	     84.91498642	      0.00000000
      0.60282426	      0.00000000	    -57.55511408	     84.88351212	      0.00000000
      0.60309914	     -0.00000000	    -57.55737338	     84.85212679	      0.00000000
      0.60337406	      0.00000000	    -57.55969286	     84.82082538	      0.00000000
      0.60364898	     -0.00000000	    -57.56207208	     84.78961252	      0.00000000
      0.60392394	     -0.00000000	    -57.56451128	     84.75848313	      0.00000000
      0.60419891	      0.00000000	    -57.56700998	     84.72744187	      0.00000000
      0.60447391	     -0.00000000	    -57.56956845	     84.69648363	      0.00000000
      0.60474892	      0.00000000	    -57.57218620	     84.66561311	      0.00000000
      0.60502397	     -0.00000000	    -57.57486352	     84.63482514	      0.00000000
      0.60529902	     -0.00000000	    -57.57759989	     84.60412446	      0.00000000
      0.60557412	      0.00000000	    -57.58039562	     84.57350588	      0.00000000
      0.60584921	     -0.00000000	    -57.58325018	     84.54297417	      0.00000000
      0.60612435	      0.00000000	    -57.58616389	     84.51252408	      0.00000000
      0.60639950	      0.00000000	    -57.58913620	     84.48216043	      0.00000000
      0.60667468	     -0.00000000	    -57.59216746	     84.45187794	      0.00000000
      0.60694987	     -0.00000000	    -57.59525709	     84.42168145	      0.00000000
      0.60722510	     -0.00000000	    -57.59840547	     84.39156565	      0.00000000
      0.60750034	      0.00000000	    -57.60161199	     84.36153541	      0.00000000
      0.60777562	     -0.00000000	    -57.60487706	     84.33158540	      0.00000000
      0.60805089	      0.00000000	    -57.60820005	     84.30172049	      0.00000000
      0.60832622	      0.00000000	    -57.61158138	     84.27193532	      0.00000000
      0.60860155	      0.00000000	    -57.61502040	     84.24223481	      0.00000000
      0.60887693	     -0.00000000	    -57.61851757	     84.21261358	      0.00000000
      0.60915230	     -0.00000000	    -57.62207219	     84.18307655	      0.00000000
      0.60942772	     -0.00000000	    -57.62568476	     84.15361832	      0.00000000
      0.60970315	      0.00000000	    -57.62935457	     84.12424383	      0.00000000
      0.60997862	     -0.00000000	    -57.63308212	     84.09494767	      0.00000000
      0.61025409	     -0.00000000	    -57.63686667	     84.06573479	      0.00000000
      0.61052961	      0.00000000	    -57.64070877	     84.03659976	      0.00000000
      0.61080514	     -0.00000000	    -57.64460764	     84.00754754	      0.00000000
      0.61108071	     -0.00000000	    -57.64856386	     83.97857268	      0.00000000
      0.61135628	      0.00000000	    -57.65257664	     83.94968018	      0.00000000
      0.61163190	      0.00000000	    -57.65664655	     83.92086454	      0.00000000
      0.61190752	     -0.00000000	    -57.66077279	     83.89213079	      0.00000000
      0.61218319	      0.00000000	    -57.66495598	     83.86347341	      0.00000000
      0.61245887	     -0.00000000	    -57.66919527	     83.83489745	      0.00000000
      0.61273459	      0.00000000	    -57.67349130	     83.80639737	      0.00000000
      0.61301031	      0.00000000	    -57.67784321	     83.77797822	      0.00000000
      0.61328609	      0.00000000	    -57.68225166	     83.74963446	      0.00000000
      0.61356186	     -0.00000000	    -57.68671576	     83.72137115	      0.00000000
      0.61383769	     -0.00000000	    -57.69123621	     83.69318275	      0.00000000
      0.61411352	     -0.00000000	    -57.69581208	     83.66507430	      0.00000000
      0.61438939	     -0.00000000	    -57.70044409	     83.63704026	      0.00000000
      0.61466527	      0.00000000	    -57.70513131	     83.60908569	      0.00000000
      0.61494120	     -0.00000000	    -57.70987447	     83.58120502	      0.00000000
      0.61521714	      0.00000000	    -57.71467260	     83.55340334	      0.00000000
      0.61549312	     -0.00000000	    -57.71952649	     83.52567506	      0.00000000
      0.61576910	     -0.00000000	    -57.72443511	     83.49802527	      0.00000000
      0.61604514	     -0.00000000	    -57.72939929	     83.47044838	      0.00000000
      0.61632118	     -0.00000000	    -57.73441799	     83.44294948	      0.00000000
      0.61659727	     -0.00000000	    -57.73949204	     83.41552298	      0.00000000
      0.61687336	      0.00000000	    -57.74462039	     83.38817396	      0.00000000
      0.61714950	     -0.00000000	    -57.74980389	     83.36089686	      0.00000000
      0.61742565	      0.00000000	    -57.75504145	     83.33369672	      0.00000000
      0.61770185	     -0.00000000	    -57.76033397	     83.30656799	      0.00000000
      0.61797805	      0.00000000	    -57.76568033	     83.27951572	      0.00000000
      0.61825430	     -0.00000000	    -57.77108144	     83.25253436	      0.00000000
      0.61853055	      0.00000000	    -57.77653618	     83.22562895	      0.00000000
      0.61880686	     -0.00000000	    -57.78204546	     83.19879395	      0.00000000
      0.61908317	     -0.00000000	    -57.78760813	     83.17203438	      0.00000000
      0.61935953	     -0.00000000	    -57.79322515	     83.14534472	      0.00000000
      0.61963589	      0.00000000	    -57.79889534	     83.11872997	      0.00000000
      0.61991230	     -0.00000000	    -57.80461967	     83.09218465	      0.00000000
      0.62018872	      0.00000000	    -57.81039694	     83.06571371	      0.00000000
      0.62046519	      0.00000000	    -57.81622814	     83.03931170	      0.00000000
      0.62074166	     -0.00000000	    -57.82211207	     83.01298355	      0.00000000
      0.62101818	     -0.00000000	    -57.82804972	     82.98672384	      0.00000000
      0.62129471	      0.00000000	    -57.83403986	     82.96053747	      0.00000000
      0.62157129	     -0.00000000	    -57.84008352	     82.93441907	      0.00000000
      0.62184786	      0.00000000	    -57.84617944	     82.90837346	      0.00000000
      0.62212449	      0.00000000	    -57.85232866	     82.88239537	      0.00000000
      0.62240112	      0.00000000	    -57.85852993	     82.85648952	      0.00000000
      0.62267781	      0.00000000	    -57.86478426	     82.83065075	      0.00000000
      0.62295449	      0.00000000	    -57.87109042	     82.80488368	      0.00000000
      0.62323123	      0.00000000	    -57.87744941	     82.77918325	      0.00000000
      0.62350796	     -0.00000000	    -57.88386000	     82.75355399	      0.00000000
      0.62378475	     -0.00000000	    -57.89032320	     82.72799097	      0.00000000
      0.62406153	      0.00000000	    -57.89683775	     82.70249856	      0.00000000
      0.62433836	     -0.00000000	    -57.90340466	     82.67707204	      0.00000000
      0.62461520	     -0.00000000	    -57.91002271	     82.65171557	      0.00000000
      0.62489208	      0.00000000	    -57.91669284	     82.62642469	      0.00000000
      0.62516896	      0.00000000	    -57.92341387	     82.60120330	      0.00000000
      0.62544588	     -0.00000000	    -57.93018669	     82.57604729	      0.00000000
      0.62572280	      0.00000000	    -57.93701018	     82.55096020	      0.00000000
      0.62599976	     -0.00000000	    -57.94388512	     82.52593839	      0.00000000
      0.62627671	     -0.00000000	    -57.95081050	     82.50098494	      0.00000000
      0.62655370	      0.00000000	    -57.95778693	     82.47609685	      0.00000000
      0.62683069	      0.00000000	    -57.96481357	     82.45127654	      0.00000000
      0.62710770	     -0.00000000	    -57.97189076	     82.42652198	      0.00000000
      0.62738471	      0.00000000	    -57.97901792	     82.40183461	      0.00000000
      0.62766172	     -0.00000000	    -57.98619497	     82.37721388	      0.00000000
      0.62793873	     -0.00000000	    -57.99342175	     82.35265974	      0.00000000
      0.62821571	     -0.00000000	    -58.00069747	     82.32817400	      0.00000000
      0.62849270	     -0.00000000	    -58.00802267	     82.30375423	      0.00000000
      0.62876961	     -0.00000000	    -58.01539531	     82.27940631	      0.00000000
      0.62904653	      0.00000000	    -58.02281716	     82.25512372	      0.00000000
      0.62932329	      0.00000000	    -58.03028376	     82.23092002	      0.00000000
      0.62960004	     -0.00000000	    -58.03779928	     82.20678096	      0.00000000
      0.62987645	     -0.00000000	    -58.04535398	     82.18273657	      0.00000000
      0.63015286	     -0.00000000	    -58.05295722	     82.15875605	      0.00000000
      0.63042842	     -0.00000000	    -58.06058533	     82.13491228	      0.00000000
      0.63070398	      0.00000000	    -58.06826145	     82.11113139	      0.00000000
      0.63097688	      0.00000000	    -58.07591052	     82.08764208	      0.00000000
      0.63124977	     -0.00000000	    -58.08360644	     82.06421384	      0.00000000
      0.63150418	      0.00000000	    -58.09082290	     82.04242799	      0.00000000
      0.63184481	     -0.00000000	    -58.10054867	     82.01334046	      0.00000000
      0.63218544	     -0.00000000	    -58.11034686	     81.98434660	      0.00000000
      0.63243734	     -0.00000000	    -58.11763915	     81.96296516	      0.00000000
      0.63268923	      0.00000000	    -58.12497084	     81.94163438	      0.00000000
      0.63297293	     -0.00000000	    -58.13327484	     81.91767189	      0.00000000
      0.63325662	      0.00000000	    -58.14162857	     81.89377302	      0.00000000
      0.63353108	     -0.00000000	    -58.14975790	     81.87071125	      0.00000000
      0.63380555	      0.00000000	    -58.15793353	     81.84770839	      0.00000000
      0.63408153	     -0.00000000	    -58.16620049	     81.82463858	      0.00000000
      0.63435750	      0.00000000	    -58.17451401	     81.80162769	      0.00000000
      0.63462926	      0.00000000	    -58.18274611	     81.77902503	      0.00000000
      0.63490103	      0.00000000	    -58.19102313	     81.75647889	      0.00000000
      0.63512168	     -0.00000000	    -58.19777638	     81.73821456	      0.00000000
      0.63547749	      0.00000000	    -58.20872855	     81.70883961	      0.00000000
      0.63572546	      0.00000000	    -58.21640629	     81.68842468	      0.00000000
      0.63597343	      0.00000000	    -58.22412101	     81.66805579	      0.00000000
      0.63622140	      0.00000000	    -58.23187267	     81.64773269	      0.00000000
      0.63645781	     -0.00000000	    -58.23929745	     81.62839892	      0.00000000
      0.63680803	     -0.00000000	    -58.25035771	     81.59983408	      0.00000000
      0.63708383	      0.00000000	    -58.25911934	     81.57740198	      0.00000000
      0.63735963	      0.00000000	    -58.26792613	     81.55502521	      0.00000000
      0.63763543	     -0.00000000	    -58.27677805	     81.53270343	      0.00000000
      0.63791123	      0.00000000	    -58.28567490	     81.51043633	      0.00000000
      0.63818703	      0.00000000	    -58.29461664	     81.48822357	      0.00000000
      0.63846283	      0.00000000	    -58.30360308	     81.46606481	      0.00000000
      0.63873864	     -0.00000000	    -58.31263417	     81.44395971	      0.00000000
      0.63901045	     -0.00000000	    -58.32157818	     81.42222645	      0.00000000
      0.63928226	      0.00000000	    -58.33056533	     81.40054467	      0.00000000
      0.63956093	     -0.00000000	    -58.33982388	     81.37836883	      0.00000000
      0.63983961	     -0.00000000	    -58.34912754	     81.35624641	      0.00000000
      0.64011575	     -0.00000000	    -58.35839096	     81.33437739	      0.00000000
      0.64039189	     -0.00000000	    -58.36769843	     81.31256013	      0.00000000
      0.64066940	     -0.00000000	    -58.37709657	     81.29068576	      0.00000000
      0.64094692	     -0.00000000	    -58.38653895	     81.26886297	      0.00000000
      0.64122345	     -0.00000000	    -58.39599159	     81.24716881	      0.00000000
      0.64149998	     -0.00000000	    -58.40548791	     81.22552515	      0.00000000
      0.64177476	     -0.00000000	    -58.41496711	     81.20406851	      0.00000000
      0.64204953	     -0.00000000	    -58.42448921	     81.18266103	      0.00000000
      0.64231419	     -0.00000000	    -58.43370091	     81.16208848	      0.00000000
      0.64264680	      0.00000000	    -58.44533423	     81.13629680	      0.00000000
      0.64302160	     -0.00000000	    -58.45851792	     81.10731773	      0.00000000
      0.64333340	     -0.00000000	    -58.46954558	     81.08327744	      0.00000000
      0.64358115	     -0.00000000	    -58.47834667	     81.06421889	      0.00000000
      0.64382890	      0.00000000	    -58.48718205	     81.04519841	      0.00000000
      0.64411274	     -0.00000000	    -58.49734650	     81.02345361	      0.00000000
      0.64439658	      0.00000000	    -58.50755569	     81.00175805	      0.00000000
      0.64466987	      0.00000000	    -58.51742748	     80.98091520	      0.00000000
      0.64494316	      0.00000000	    -58.52734052	     80.96011727	      0.00000000
      0.64520711	     -0.00000000	    -58.53695408	     80.94007186	      0.00000000
      0.64554021	     -0.00000000	    -58.54914046	     80.91483446	      0.00000000
      0.64594205	     -0.00000000	    -58.56392242	     80.88447555	      0.00000000
      0.64622287	      0.00000000	    -58.57430506	     80.86331483	      0.00000000
      0.64650369	     -0.00000000	    -58.58473054	     80.84219933	      0.00000000
      0.64678451	      0.00000000	    -58.59519881	     80.82112865	      0.00000000
      0.64706533	      0.00000000	    -58.60570968	     80.80010238	      0.00000000
      0.64734615	     -0.00000000	    -58.61626310	     80.77912011	      0.00000000
      0.64762698	     -0.00000000	    -58.62685887	     80.75818144	      0.00000000
      0.64790780	      0.00000000	    -58.63749696	     80.73728594	      0.00000000
      0.64818862	     -0.00000000	    -58.64817715	     80.71643321	      0.00000000
      0.64846944	     -0.00000000	    -58.65889943	     80.69562282	      0.00000000
      0.64875026	     -0.00000000	    -58.66966357	     80.67485435	      0.00000000
      0.64903108	      0.00000000	    -58.68046955	     80.65412739	      0.00000000
      0.64931190	     -0.00000000	    -58.69131715	     80.63344149	      0.00000000
      0.64959272	      0.00000000	    -58.70220636	     80.61279624	      0.00000000
      0.64987355	      0.00000000	    -58.71313695	     80.59219120	      0.00000000
      0.65015437	      0.00000000	    -58.72410890	     80.57162594	      0.00000000
      0.65043519	      0.00000000	    -58.73512200	     80.55110002	      0.00000000
      0.65071601	     -0.00000000	    -58.74617622	     80.53061299	      0.00000000
      0.65099683	     -0.00000000	    -58.75727135	     80.51016443	      0.00000000
      0.65127765	      0.00000000	    -58.76840737	     80.48975388	      0.00000000
      0.65155847	      0.00000000	    -58.77958405	     80.46938088	      0.00000000
      0.65183930	     -0.00000000	    -58.79080138	     80.44904500	      0.00000000
      0.65212012	      0.00000000	    -58.80205915	     80.42874577	      0.00000000
      0.65240094	      0.00000000	    -58.81335732	     80.40848274	      0.00000000
      0.65268176	      0.00000000	    -58.82469569	     80.38825545	      0.00000000
      0.65296258	      0.00000000	    -58.83607424	     80.36806342	      0.00000000
      0.65324340	     -0.00000000	    -58.84749273	     80.34790619	      0.00000000
      0.65352422	      0.00000000	    -58.85895117	     80.32778330	      0.00000000
      0.65380504	      0.00000000	    -58.87044933	     80.30769426	      0.00000000
      0.65408587	     -0.00000000	    -58.88198719	     80.28763860	      0.00000000
      0.65436669	      0.00000000	    -58.89356453	     80.26761582	      0.00000000
      0.65464751	      0.00000000	    -58.90518134	     80.24762546	      0.00000000
      0.65492833	     -0.00000000	    -58.91683740	     80.22766702	      0.00000000
      0.65520915	      0.00000000	    -58.92853269	     80.20774001	      0.00000000
      0.65548997	     -0.00000000	    -58.94026699	     80.18784392	      0.00000000
      0.65577079	     -0.00000000	    -58.95204030	     80.16797826	      0.00000000
      0.65605162	      0.00000000	    -58.96385237	     80.14814253	      0.00000000
      0.65633244	     -0.00000000	    -58.97570321	     80.12833621	      0.00000000
      0.65661326	      0.00000000	    -58.98759260	     80.10855880	      0.00000000
      0.65689408	      0.00000000	    -58.99952051	     80.08880977	      0.00000000
      0.65717490	     -0.00000000	    -59.01148673	     80.06908861	      0.00000000
      0.65745572	     -0.00000000	    -59.02349124	     80.04939479	      0.00000000
      0.65773654	     -0.00000000	    -59.03553383	     80.02972779	      0.00000000
      0.65801736	      0.00000000	    -59.04761449	     80.01008706	      0.00000000
      0.65829819	      0.00000000	    -59.05973298	     79.99047208	      0.00000000
      0.65857901	      0.00000000	    -59.07188930	     79.97088230	      0.00000000
      0.65885983	     -0.00000000	    -59.08408324	     79.95131717	      0.00000000
      0.65914065	     -0.00000000	    -59.09631477	     79.93177615	      0.00000000
      0.65942147	      0.00000000	    -59.10858368	     79.91225868	      0.00000000
      0.65970229	     -0.00000000	    -59.12088994	     79.89276420	      0.00000000
      0.65998311	      0.00000000	    -59.13323336	     79.87329215	      0.00000000
      0.66026394	      0.00000000	    -59.14561391	     79.85384195	      0.00000000
      0.66054476	     -0.00000000	    -59.15803137	     79.83441304	      0.00000000
      0.66082558	      0.00000000	    -59.17048573	     79.81500484	      0.00000000
      0.66110640	      0.00000000	    -59.18297678	     79.79561676	      0.00000000
      0.66138722	      0.00000000	    -59.19550449	     79.77624823	      0.00000000
      0.66165738	      0.00000000	    -59.20759087	     79.75763310	      0.00000000
      0.66192753	      0.00000000	    -59.21971096	     79.73903498	      0.00000000
      0.66220659	      0.00000000	    -59.23226546	     79.71984162	      0.00000000
      0.66248564	     -0.00000000	    -59.24485569	     79.70066523	      0.00000000
      0.66275759	     -0.00000000	    -59.25715946	     79.68199306	      0.00000000
      0.66302954	      0.00000000	    -59.26949694	     79.66333589	      0.00000000
      0.66328316	      0.00000000	    -59.28103329	     79.64594903	      0.00000000
      0.66362826	     -0.00000000	    -59.29677757	     79.62231009	      0.00000000
      0.66397336	     -0.00000000	    -59.31257562	     79.59869237	      0.00000000
      0.66419723	      0.00000000	    -59.32285235	     79.58338245	      0.00000000
      0.66442109	      0.00000000	    -59.33315157	     79.56808064	      0.00000000
      0.66471029	     -0.00000000	    -59.34648987	     79.54832433	      0.00000000
      0.66499950	      0.00000000	    -59.35986546	     79.52858030	      0.00000000
      0.66525477	      0.00000000	    -59.37170276	     79.51116217	      0.00000000
      0.66558786	     -0.00000000	    -59.38719185	     79.48844715	      0.00000000
      0.66592095	     -0.00000000	    -59.40272991	     79.46574553	      0.00000000
      0.66617765	     -0.00000000	    -59.41473758	     79.44825895	      0.00000000
      0.66643435	      0.00000000	    -59.42677413	     79.43077915	      0.00000000
      0.66670438	      0.00000000	    -59.43946686	     79.41239830	      0.00000000
      0.66704517	      0.00000000	    -59.45553085	     79.38920996	      0.00000000
      0.66746450	      0.00000000	    -59.47536658	     79.36068888	      0.00000000
      0.66772365	     -0.00000000	    -59.48766298	     79.34306863	      0.00000000
      0.66809544	     -0.00000000	    -59.50535457	     79.31779585	      0.00000000
      0.66834479	     -0.00000000	    -59.51725291	     79.30084976	      0.00000000
      0.66859413	     -0.00000000	    -59.52917775	     79.28390587	      0.00000000
      0.66884348	      0.00000000	    -59.54112909	     79.26696370	      0.00000000
      0.66912004	      0.00000000	    -59.55441541	     79.24817418	      0.00000000
      0.66945886	     -0.00000000	    -59.57073745	     79.22515495	      0.00000000
      0.66982515	      0.00000000	    -59.58843692	     79.20026975	      0.00000000
      0.67019144	     -0.00000000	    -59.60619270	     79.17538292	      0.00000000
      0.67040737	      0.00000000	    -59.61668562	     79.16071117	      0.00000000
      0.67062329	     -0.00000000	    -59.62719799	     79.14603796	      0.00000000
      0.67092465	      0.00000000	    -59.64190231	     79.12555569	      0.00000000
      0.67122600	      0.00000000	    -59.65664425	     79.10506903	      0.00000000
      0.67149341	     -0.00000000	    -59.66975655	     79.08688619	      0.00000000
      0.67176081	      0.00000000	    -59.68289826	     79.06869855	      0.00000000
      0.67198169	     -0.00000000	    -59.69377549	     79.05367136	      0.00000000
      0.67233090	     -0.00000000	    -59.71101277	     79.02990525	      0.00000000
      0.67259400	      0.00000000	    -59.72403273	     79.01199151	      0.00000000
      0.67285710	     -0.00000000	    -59.73708070	     78.99407058	      0.00000000
      0.67312020	     -0.00000000	    -59.75015667	     78.97614186	      0.00000000
      0.67339863	      0.00000000	    -59.76402482	     78.95715941	      0.00000000
      0.67367706	      0.00000000	    -59.77792410	     78.93816682	      0.00000000
      0.67392262	      0.00000000	    -59.79020799	     78.92140774	      0.00000000
      0.67426043	     -0.00000000	    -59.80714610	     78.89833771	      0.00000000
      0.67459824	     -0.00000000	    -59.82412956	     78.87524950	      0.00000000
      0.67483207	     -0.00000000	    -59.83591219	     78.85925611	      0.00000000
      0.67506591	     -0.00000000	    -59.84771639	     78.84325297	      0.00000000
      0.67534241	     -0.00000000	    -59.86170188	     78.82431703	      0.00000000
      0.67567838	     -0.00000000	    -59.87873576	     78.80128805	      0.00000000
      0.67603786	     -0.00000000	    -59.89701036	     78.77662171	      0.00000000
      0.67639734	      0.00000000	    -59.91533514	     78.75192719	      0.00000000
      0.67662481	      0.00000000	    -59.92695632	     78.73628594	      0.00000000
      0.67685228	      0.00000000	    -59.93859745	     78.72063241	      0.00000000
      0.67714441	     -0.00000000	    -59.95357673	     78.70051071	      0.00000000
      0.67743654	      0.00000000	    -59.96858868	     78.68036733	      0.00000000
      0.67769163	     -0.00000000	    -59.98172393	     78.66275951	      0.00000000
      0.67802146	     -0.00000000	    -59.99874418	     78.63996667	      0.00000000
      0.67835129	      0.00000000	    -60.01580559	     78.61714321	      0.00000000
      0.67860961	      0.00000000	    -60.02919691	     78.59924545	      0.00000000
      0.67886794	      0.00000000	    -60.04261328	     78.58132769	      0.00000000
      0.67915842	      0.00000000	    -60.05772936	     78.56115518	      0.00000000
      0.67944889	     -0.00000000	    -60.07287689	     78.54095597	      0.00000000
      0.67967697	     -0.00000000	    -60.08479204	     78.52507719	      0.00000000
      0.68002450	      0.00000000	    -60.10298506	     78.50084815	      0.00000000
      0.68029699	     -0.00000000	    -60.11728079	     78.48182209	      0.00000000
      0.68056948	     -0.00000000	    -60.13160371	     78.46277006	      0.00000000
      0.68084196	      0.00000000	    -60.14595381	     78.44369148	      0.00000000
      0.68111923	     -0.00000000	    -60.16058340	     78.42425032	      0.00000000
      0.68139650	      0.00000000	    -60.17524090	     78.40478051	      0.00000000
      0.68166781	      0.00000000	    -60.18960983	     78.38570141	      0.00000000
      0.68193911	      0.00000000	    -60.20400527	     78.36659378	      0.00000000
      0.68221770	     -0.00000000	    -60.21881496	     78.34694250	      0.00000000
      0.68255620	      0.00000000	    -60.23684683	     78.32302312	      0.00000000
      0.68294346	     -0.00000000	    -60.25752551	     78.29560125	      0.00000000
      0.68325599	     -0.00000000	    -60.27425281	     78.27342475	      0.00000000
      0.68350796	     -0.00000000	    -60.28776411	     78.25551469	      0.00000000
      0.68375994	      0.00000000	    -60.30129772	     78.23757710	      0.00000000
      0.68401768	     -0.00000000	    -60.31516388	     78.21920029	      0.00000000
      0.68434952	     -0.00000000	    -60.33305106	     78.19549597	      0.00000000
      0.68468137	      0.00000000	    -60.35097646	     78.17174178	      0.00000000
      0.68493849	      0.00000000	    -60.36489149	     78.15330184	      0.00000000
      0.68519561	      0.00000000	    -60.37882928	     78.13483113	      0.00000000
      0.68548554	      0.00000000	    -60.39457236	     78.11396667	      0.00000000
      0.68577546	      0.00000000	    -60.41034414	     78.09306217	      0.00000000
      0.68602698	     -0.00000000	    -60.42404991	     78.07489389	      0.00000000
      0.68636817	     -0.00000000	    -60.44267628	     78.05019900	      0.00000000
      0.68670937	     -0.00000000	    -60.46134191	     78.02544674	      0.00000000
      0.68693960	      0.00000000	    -60.47395929	     78.00871141	      0.00000000
      0.68716983	     -0.00000000	    -60.48659441	     77.99194944	      0.00000000
      0.68745958	     -0.00000000	    -60.50252085	     77.97081622	      0.00000000
      0.68774933	     -0.00000000	    -60.51847514	     77.94964011	      0.00000000
      0.68797041	     -0.00000000	    -60.53066687	     77.93345368	      0.00000000
      0.68831742	     -0.00000000	    -60.54983544	     77.90799622	      0.00000000
      0.68858605	     -0.00000000	    -60.56470177	     77.88824526	      0.00000000
      0.68885468	     -0.00000000	    -60.57959158	     77.86845624	      0.00000000
      0.68912331	      0.00000000	    -60.59450485	     77.84862891	      0.00000000
      0.68940039	     -0.00000000	    -60.60991166	     77.82813752	      0.00000000
      0.68967747	     -0.00000000	    -60.62534321	     77.80760486	      0.00000000
      0.68988182	      0.00000000	    -60.63673952	     77.79243576	      0.00000000
      0.69019481	      0.00000000	    -60.65422107	     77.76915730	      0.00000000
      0.69050780	     -0.00000000	    -60.67173383	     77.74582534	      0.00000000
      0.69077424	     -0.00000000	    -60.68666621	     77.72592132	      0.00000000
      0.69104068	     -0.00000000	    -60.70162101	     77.70597815	      0.00000000
      0.69131179	      0.00000000	    -60.71686063	     77.68564526	      0.00000000
      0.69158289	      0.00000000	    -60.73212326	     77.66527149	      0.00000000
      0.69187417	      0.00000000	    -60.74854680	     77.64333634	      0.00000000
      0.69216544	      0.00000000	    -60.76499665	     77.62135365	      0.00000000
      0.69243046	      0.00000000	    -60.77998649	     77.60131098	      0.00000000
      0.69276905	     -0.00000000	    -60.79916882	     77.57564693	      0.00000000
      0.69310764	      0.00000000	    -60.81838621	     77.54991801	      0.00000000
      0.69335931	      0.00000000	    -60.83269309	     77.53075152	      0.00000000
      0.69361098	     -0.00000000	    -60.84701916	     77.51154900	      0.00000000
      0.69389905	     -0.00000000	    -60.86344037	     77.48952529	      0.00000000
      0.69418712	      0.00000000	    -60.87988650	     77.46745422	      0.00000000
      0.69445745	      0.00000000	    -60.89534261	     77.44669886	      0.00000000
      0.69479504	     -0.00000000	    -60.91467445	     77.42072116	      0.00000000
      0.69513262	     -0.00000000	    -60.93404002	     77.39467813	      0.00000000
      0.69538642	      0.00000000	    -60.94862117	     77.37505582	      0.00000000
      0.69569801	     -0.00000000	    -60.96654856	     77.35091452	      0.00000000
      0.69608511	     -0.00000000	    -60.98885946	     77.32084563	      0.00000000
      0.69640202	     -0.00000000	    -61.00715711	     77.29616497	      0.00000000
      0.69665287	     -0.00000000	    -61.02166115	     77.27658795	      0.00000000
      0.69690371	      0.00000000	    -61.03618326	     77.25697477	      0.00000000
      0.69714424	      0.00000000	    -61.05012437	     77.23813508	      0.00000000
      0.69748255	     -0.00000000	    -61.06976147	     77.21157930	      0.00000000
      0.69782086	     -0.00000000	    -61.08943100	     77.18495782	      0.00000000
      0.69804711	      0.00000000	    -61.10260304	     77.16711786	      0.00000000
      0.69827336	      0.00000000	    -61.11578946	     77.14924857	      0.00000000
      0.69856906	     -0.00000000	    -61.13304560	     77.12584921	      0.00000000
      0.69886477	     -0.00000000	    -61.15032603	     77.10239984	      0.00000000
      0.69911208	     -0.00000000	    -61.16479681	     77.08274990	      0.00000000
      0.69944044	      0.00000000	    -61.18403591	     77.05660640	      0.00000000
      0.69976880	     -0.00000000	    -61.20330450	     77.03040151	      0.00000000
      0.70003473	     -0.00000000	    -61.21893114	     77.00913384	      0.00000000
      0.70030066	      0.00000000	    -61.23457692	     76.98782606	      0.00000000
      0.70055118	     -0.00000000	    -61.24933345	     76.96771640	      0.00000000
      0.70088032	     -0.00000000	    -61.26874656	     76.94124181	      0.00000000
      0.70120946	      0.00000000	    -61.28818855	     76.91470615	      0.00000000
      0.70146367	      0.00000000	    -61.30322402	     76.89416983	      0.00000000
      0.70171788	      0.00000000	    -61.31827654	     76.87359727	      0.00000000
      0.70200511	     -0.00000000	    -61.33530461	     76.85030900	      0.00000000
      0.70229234	     -0.00000000	    -61.35235421	     76.82697467	      0.00000000
      0.70257358	     -0.00000000	    -61.36906881	     76.80408267	      0.00000000
      0.70285482	      0.00000000	    -61.38580383	     76.78114676	      0.00000000
      0.70315940	     -0.00000000	    -61.40395124	     76.75625709	      0.00000000
      0.70346399	     -0.00000000	    -61.42212234	     76.73131624	      0.00000000
      0.70369981	      0.00000000	    -61.43620687	     76.71197154	      0.00000000
      0.70403226	      0.00000000	    -61.45608675	     76.68464801	      0.00000000
      0.70436471	      0.00000000	    -61.47599440	     76.65726409	      0.00000000
      0.70460379	      0.00000000	    -61.49032776	     76.63753402	      0.00000000
      0.70484287	      0.00000000	    -61.50467532	     76.61777291	      0.00000000
      0.70512926	      0.00000000	    -61.52188107	     76.59406002	      0.00000000
      0.70541566	     -0.00000000	    -61.53910697	     76.57030287	      0.00000000
      0.70569659	      0.00000000	    -61.55602380	     76.54695593	      0.00000000
      0.70597753	      0.00000000	    -61.57295979	     76.52356670	      0.00000000
      0.70628310	     -0.00000000	    -61.59140303	     76.49807789	      0.00000000
      0.70658868	      0.00000000	    -61.60986869	     76.47253942	      0.00000000
      0.70682405	      0.00000000	    -61.62410664	     76.45283522	      0.00000000
      0.70715567	      0.00000000	    -61.64418960	     76.42502316	      0.00000000
      0.70748728	     -0.00000000	    -61.66429851	     76.39715329	      0.00000000
      0.70772856	     -0.00000000	    -61.67894528	     76.37683978	      0.00000000
      0.70796984	      0.00000000	    -61.69360563	     76.35649590	      0.00000000
      0.70825538	      0.00000000	    -61.71097292	     76.33238065	      0.00000000
      0.70854092	     -0.00000000	    -61.72835899	     76.30822315	      0.00000000
      0.70882692	      0.00000000	    -61.74579157	     76.28398477	      0.00000000
      0.70911292	      0.00000000	    -61.76324275	     76.25970434	      0.00000000
      0.70941146	     -0.00000000	    -61.78147899	     76.23431434	      0.00000000
      0.70971000	      0.00000000	    -61.79973523	     76.20887887	      0.00000000
      0.70997646	      0.00000000	    -61.81604666	     76.18613813	      0.00000000
      0.71031087	     -0.00000000	    -61.83653946	     76.15754806	      0.00000000
      0.71064528	     -0.00000000	    -61.85705687	     76.12890166	      0.00000000
      0.71090001	      0.00000000	    -61.87270202	     76.10704309	      0.00000000
      0.71115474	     -0.00000000	    -61.88836126	     76.08515210	      0.00000000
      0.71145597	     -0.00000000	    -61.90689746	     76.05922275	      0.00000000
      0.71175721	      0.00000000	    -61.92545311	     76.03324841	      0.00000000
      0.71198603	      0.00000000	    -61.93956092	     76.01348828	      0.00000000
      0.71231923	     -0.00000000	    -61.96012378	     75.98466846	      0.00000000
      0.71265242	      0.00000000	    -61.98070998	     75.95579427	      0.00000000
      0.71288525	     -0.00000000	    -61.99510856	     75.93558582	      0.00000000
      0.71311808	     -0.00000000	    -62.00951838	     75.91535102	      0.00000000
      0.71341187	      0.00000000	    -62.02771769	     75.88977971	      0.00000000
      0.71370567	     -0.00000000	    -62.04593464	     75.86416673	      0.00000000
      0.71395668	     -0.00000000	    -62.06151237	     75.84225108	      0.00000000
      0.71428982	      0.00000000	    -62.08220664	     75.81311808	      0.00000000
      0.71462296	      0.00000000	    -62.10292312	     75.78393215	      0.00000000
      0.71487560	     -0.00000000	    -62.11864797	     75.76176397	      0.00000000
      0.71512823	      0.00000000	    -62.13438540	     75.73956558	      0.00000000
      0.71540627	     -0.00000000	    -62.15171982	     75.71510004	      0.00000000
      0.71568431	     -0.00000000	    -62.16906925	     75.69059815	      0.00000000
      0.71598933	      0.00000000	    -62.18811932	     75.66367698	      0.00000000
      0.71629436	      0.00000000	    -62.20718717	     75.63671240	      0.00000000
      0.71651286	     -0.00000000	    -62.22085760	     75.61736922	      0.00000000
      0.71685184	     -0.00000000	    -62.24208272	     75.58731771	      0.00000000
      0.71714102	     -0.00000000	    -62.26020654	     75.56163930	      0.00000000
      0.71743019	      0.00000000	    -62.27834573	     75.53592240	      0.00000000
      0.71771937	     -0.00000000	    -62.29650033	     75.51016716	      0.00000000
      0.71800855	     -0.00000000	    -62.31467006	     75.48437371	      0.00000000
      0.71829773	     -0.00000000	    -62.33285492	     75.45854217	      0.00000000
      0.71858690	     -0.00000000	    -62.35105467	     75.43267267	      0.00000000
      0.71887608	     -0.00000000	    -62.36926929	     75.40676535	      0.00000000
      0.71914390	     -0.00000000	    -62.38615202	     75.38273733	      0.00000000
      0.71941173	      0.00000000	    -62.40304729	     75.35867706	      0.00000000
      0.71968868	      0.00000000	    -62.42053139	     75.33376294	      0.00000000
      0.71996563	     -0.00000000	    -62.43802865	     75.30881453	      0.00000000
      0.72027457	     -0.00000000	    -62.45756175	     75.28094485	      0.00000000
      0.72058350	      0.00000000	    -62.47711092	     75.25303277	      0.00000000
      0.72080897	     -0.00000000	    -62.49138811	     75.23263557	      0.00000000
      0.72114038	      0.00000000	    -62.51238979	     75.20261234	      0.00000000
      0.72147180	     -0.00000000	    -62.53340949	     75.17254073	      0.00000000
      0.72170870	      0.00000000	    -62.54844596	     75.15101485	      0.00000000
      0.72194561	     -0.00000000	    -62.56349146	     75.12946439	      0.00000000
      0.72223871	     -0.00000000	    -62.58211811	     75.10276814	      0.00000000
      0.72253182	     -0.00000000	    -62.60075830	     75.07603443	      0.00000000
      0.72280113	      0.00000000	    -62.61789772	     75.05143705	      0.00000000
      0.72313082	      0.00000000	    -62.63889423	     75.02128321	      0.00000000
      0.72346051	      0.00000000	    -62.65990732	     74.99108233	      0.00000000
      0.72369497	     -0.00000000	    -62.67486086	     74.96957621	      0.00000000
      0.72401980	     -0.00000000	    -62.69559179	     74.93974139	      0.00000000
      0.72434463	      0.00000000	    -62.71633831	     74.90986121	      0.00000000
      0.72460593	     -0.00000000	    -62.73303814	     74.88579240	      0.00000000
      0.72486723	     -0.00000000	    -62.74974784	     74.86169436	      0.00000000
      0.72513987	     -0.00000000	    -62.76719319	     74.83651922	      0.00000000
      0.72541251	     -0.00000000	    -62.78464903	     74.81131236	      0.00000000
      0.72572434	      0.00000000	    -62.80462652	     74.78244364	      0.00000000
      0.72603617	      0.00000000	    -62.82461741	     74.75353358	      0.00000000
      0.72627579	     -0.00000000	    -62.83998821	     74.73128984	      0.00000000
      0.72659814	     -0.00000000	    -62.86067754	     74.70132863	      0.00000000
      0.72692048	      0.00000000	    -62.88138066	     74.67132347	      0.00000000
      0.72717680	     -0.00000000	    -62.89785281	     74.64743294	      0.00000000
      0.72743312	     -0.00000000	    -62.91433346	     74.62351471	      0.00000000
      0.72773089	      0.00000000	    -62.93348949	     74.59569422	      0.00000000
      0.72802866	      0.00000000	    -62.95265668	     74.56783652	      0.00000000
      0.72829681	      0.00000000	    -62.96992685	     74.54271788	      0.00000000
      0.72862534	      0.00000000	    -62.99109813	     74.51190180	      0.00000000
      0.72895388	      0.00000000	    -63.01228242	     74.48104089	      0.00000000
      0.72919199	      0.00000000	    -63.02764444	     74.45864544	      0.00000000
      0.72951266	     -0.00000000	    -63.04834269	     74.42844881	      0.00000000
      0.72983333	     -0.00000000	    -63.06905280	     74.39820986	      0.00000000
      0.73009027	     -0.00000000	    -63.08565525	     74.37395023	      0.00000000
      0.73034721	      0.00000000	    -63.10226506	     74.34966358	      0.00000000
      0.73064729	     -0.00000000	    -63.12167310	     74.32126463	      0.00000000
      0.73094738	     -0.00000000	    -63.14109085	     74.29282900	      0.00000000
      0.73121030	     -0.00000000	    -63.15811225	     74.26788402	      0.00000000
      0.73153796	     -0.00000000	    -63.17933421	     74.23675859	      0.00000000
      0.73186562	      0.00000000	    -63.20056716	     74.20558974	      0.00000000
      0.73211740	      0.00000000	    -63.21689011	     74.18160976	      0.00000000
      0.73242333	      0.00000000	    -63.23673244	     74.15243743	      0.00000000
      0.73272927	      0.00000000	    -63.25658380	     74.12322749	      0.00000000
      0.73303731	      0.00000000	    -63.27658094	     74.09377822	      0.00000000
      0.73334536	      0.00000000	    -63.29658686	     74.06429098	      0.00000000
      0.73362538	     -0.00000000	    -63.31478039	     74.03745309	      0.00000000
      0.73390540	      0.00000000	    -63.33298086	     74.01058394	      0.00000000
      0.73421973	      0.00000000	    -63.35341907	     73.98038590	      0.00000000
      0.73453406	      0.00000000	    -63.37386566	     73.95014859	      0.00000000
      0.73473113	      0.00000000	    -63.38668900	     73.93117099	      0.00000000
      0.73503099	      0.00000000	    -63.40620713	     73.90226489	      0.00000000
      0.73533086	     -0.00000000	    -63.42573238	     73.87332319	      0.00000000
      0.73556658	      0.00000000	    -63.44108588	     73.85054733	      0.00000000
      0.73588854	      0.00000000	    -63.46206274	     73.81940408	      0.00000000
      0.73621049	     -0.00000000	    -63.48304720	     73.78821991	      0.00000000
      0.73646603	     -0.00000000	    -63.49970792	     73.76343965	      0.00000000
      0.73672157	      0.00000000	    -63.51637316	     73.73863365	      0.00000000
      0.73702029	      0.00000000	    -63.53586032	     73.70960286	      0.00000000
      0.73731901	     -0.00000000	    -63.55535329	     73.68053695	      0.00000000
      0.73759283	      0.00000000	    -63.57322566	     73.65386396	      0.00000000
      0.73786664	      0.00000000	    -63.59110258	     73.62716149	      0.00000000
      0.73818133	      0.00000000	    -63.61165346	     73.59643667	      0.00000000
      0.73849602	      0.00000000	    -63.63220995	     73.56567296	      0.00000000
      0.73870206	     -0.00000000	    -63.64567249	     73.54550891	      0.00000000
      0.73903476	     -0.00000000	    -63.66741490	     73.51291513	      0.00000000
      0.73936746	      0.00000000	    -63.68916294	     73.48027791	      0.00000000
      0.73959776	     -0.00000000	    -63.70422036	     73.45766032	      0.00000000
      0.73982806	      0.00000000	    -63.71928025	     73.43502193	      0.00000000
      0.74012453	      0.00000000	    -63.73867083	     73.40584796	      0.00000000
      0.74042101	     -0.00000000	    -63.75806510	     73.37663949	      0.00000000
      0.74069118	     -0.00000000	    -63.77574182	     73.34999215	      0.00000000
      0.74101552	      0.00000000	    -63.79696620	     73.31796428	      0.00000000
      0.74133987	      0.00000000	    -63.81819426	     73.28589507	      0.00000000
      0.74159949	      0.00000000	    -63.83518909	     73.26019485	      0.00000000
      0.74192682	     -0.00000000	    -63.85661835	     73.22775523	      0.00000000
      0.74225414	     -0.00000000	    -63.87805058	     73.19527345	      0.00000000
      0.74250723	      0.00000000	    -63.89462363	     73.17012982	      0.00000000
      0.74276031	      0.00000000	    -63.91119814	     73.14496096	      0.00000000
      0.74306514	     -0.00000000	    -63.93116280	     73.11461310	      0.00000000
      0.74336997	     -0.00000000	    -63.95112916	     73.08422857	      0.00000000
      0.74362702	      0.00000000	    -63.96796735	     73.05857760	      0.00000000
      0.74395088	      0.00000000	    -63.98918334	     73.02622220	      0.00000000
      0.74427475	      0.00000000	    -64.01040046	     72.99382529	      0.00000000
      0.74452439	      0.00000000	    -64.02675559	     72.96882472	      0.00000000
      0.74482963	      0.00000000	    -64.04675372	     72.93822251	      0.00000000
      0.74513487	     -0.00000000	    -64.06675214	     72.90758328	      0.00000000
      0.74543358	      0.00000000	    -64.08632238	     72.87756415	      0.00000000
      0.74573228	      0.00000000	    -64.10589242	     72.84750948	      0.00000000
      0.74603473	      0.00000000	    -64.12570742	     72.81704158	      0.00000000
      0.74633718	      0.00000000	    -64.14552172	     72.78653713	      0.00000000
      0.74663244	      0.00000000	    -64.16486333	     72.75672360	      0.00000000
      0.74692769	     -0.00000000	    -64.18420379	     72.72687513	      0.00000000
      0.74723275	      0.00000000	    -64.20418519	     72.69599840	      0.00000000
      0.74753780	     -0.00000000	    -64.22416485	     72.66508425	      0.00000000
      0.74782807	     -0.00000000	    -64.24317353	     72.63563470	      0.00000000
      0.74811833	     -0.00000000	    -64.26218015	     72.60615114	      0.00000000
      0.74842797	      0.00000000	    -64.28245349	     72.57466107	      0.00000000
      0.74873762	     -0.00000000	    -64.30272394	     72.54313213	      0.00000000
      0.74901715	     -0.00000000	    -64.32101996	     72.51463651	      0.00000000
      0.74929667	     -0.00000000	    -64.33931318	     72.48610908	      0.00000000
      0.74961084	      0.00000000	    -64.35986952	     72.45400866	      0.00000000
      0.74992500	     -0.00000000	    -64.38042175	     72.42186789	      0.00000000
      0.75018390	     -0.00000000	    -64.39735480	     72.39535137	      0.00000000
      0.75050662	     -0.00000000	    -64.41845813	     72.36225871	      0.00000000
      0.75082934	     -0.00000000	    -64.43955618	     72.32912318	      0.00000000
      0.75106827	      0.00000000	    -64.45517231	     72.30456383	      0.00000000
      0.75138068	      0.00000000	    -64.47558690	     72.27241459	      0.00000000
      0.75169310	     -0.00000000	    -64.49599565	     72.24022489	      0.00000000
      0.75188876	     -0.00000000	    -64.50877390	     72.22004475	      0.00000000
      0.75218353	      0.00000000	    -64.52802035	     72.18961197	      0.00000000
      0.75247829	     -0.00000000	    -64.54726086	     72.15914290	      0.00000000
      0.75274706	      0.00000000	    -64.56479836	     72.13133033	      0.00000000
      0.75301582	     -0.00000000	    -64.58233045	     72.10348743	      0.00000000
      0.75332827	      0.00000000	    -64.60270536	     72.07108030	      0.00000000
      0.75364072	      0.00000000	    -64.62307235	     72.03863196	      0.00000000
      0.75390027	     -0.00000000	    -64.63998414	     72.01164689	      0.00000000
      0.75422142	      0.00000000	    -64.66090234	     71.97821632	      0.00000000
      0.75454257	      0.00000000	    -64.68181113	     71.94474181	      0.00000000
      0.75474205	     -0.00000000	    -64.69479308	     71.92392792	      0.00000000
      0.75503719	     -0.00000000	    -64.71399404	     71.89310033	      0.00000000
      0.75533234	      0.00000000	    -64.73318623	     71.86223532	      0.00000000
      0.75560338	     -0.00000000	    -64.75080339	     71.83385727	      0.00000000
      0.75587443	      0.00000000	    -64.76841265	     71.80544746	      0.00000000
      0.75618644	     -0.00000000	    -64.78867315	     71.77270446	      0.00000000
      0.75649845	      0.00000000	    -64.80892251	     71.73991910	      0.00000000
      0.75676581	     -0.00000000	    -64.82626503	     71.71179142	      0.00000000
      0.75703318	      0.00000000	    -64.84359885	     71.68363241	      0.00000000
      0.75738035	     -0.00000000	    -64.86609352	     71.64702079	      0.00000000
      0.75772752	     -0.00000000	    -64.88857270	     71.61035598	      0.00000000
      0.75795276	      0.00000000	    -64.90314832	     71.58653951	      0.00000000
      0.75817801	     -0.00000000	    -64.91771706	     71.56270050	      0.00000000
      0.75847338	     -0.00000000	    -64.93681112	     71.53140469	      0.00000000
      0.75876876	     -0.00000000	    -64.95589268	     71.50006984	      0.00000000
      0.75905191	     -0.00000000	    -64.97417272	     71.46999455	      0.00000000
      0.75933507	      0.00000000	    -64.99244066	     71.43988310	      0.00000000
      0.75964569	     -0.00000000	    -65.01246653	     71.40680866	      0.00000000
      0.75995632	      0.00000000	    -65.03247709	     71.37369037	      0.00000000
      0.76023928	      0.00000000	    -65.05069204	     71.34348283	      0.00000000
      0.76052224	     -0.00000000	    -65.06889362	     71.31323861	      0.00000000
      0.76083519	     -0.00000000	    -65.08900781	     71.27974691	      0.00000000
      0.76114814	      0.00000000	    -65.10910486	     71.24620996	      0.00000000
      0.76142772	     -0.00000000	    -65.12704442	     71.21621003	      0.00000000
      0.76170730	     -0.00000000	    -65.14496966	     71.18617367	      0.00000000
      0.76202040	     -0.00000000	    -65.16502645	     71.15249292	      0.00000000
      0.76233350	      0.00000000	    -65.18506446	     71.11876610	      0.00000000
      0.76261157	     -0.00000000	    -65.20284400	     71.08877461	      0.00000000
      0.76288963	      0.00000000	    -65.22060805	     71.05874644	      0.00000000
      0.76320243	     -0.00000000	    -65.24057241	     71.02492286	      0.00000000
      0.76351523	      0.00000000	    -65.26051635	     70.99105247	      0.00000000
      0.76379399	     -0.00000000	    -65.27827171	     70.96082931	      0.00000000
      0.76407274	      0.00000000	    -65.29601016	     70.93056863	      0.00000000
      0.76438535	     -0.00000000	    -65.31588265	     70.89658748	      0.00000000
      0.76469796	      0.00000000	    -65.33573302	     70.86255871	      0.00000000
      0.76497865	      0.00000000	    -65.35353690	     70.83196430	      0.00000000
      0.76525933	     -0.00000000	    -65.37132223	     70.80133111	      0.00000000
      0.76557187	      0.00000000	    -65.39110345	     70.76717600	      0.00000000
      0.76588440	     -0.00000000	    -65.41086079	     70.73297236	      0.00000000
      0.76616752	      0.00000000	    -65.42873696	     70.70194680	      0.00000000
      0.76645063	      0.00000000	    -65.44659277	     70.67088100	      0.00000000
      0.76676311	     -0.00000000	    -65.46627677	     70.63654565	      0.00000000
      0.76707559	     -0.00000000	    -65.48593508	     70.60216080	      0.00000000
      0.76736127	     -0.00000000	    -65.50388479	     70.57068084	      0.00000000
      0.76764696	     -0.00000000	    -65.52181223	     70.53915907	      0.00000000
      0.76795935	     -0.00000000	    -65.54138927	     70.50464309	      0.00000000
      0.76827173	     -0.00000000	    -65.56093876	     70.47007662	      0.00000000
      0.76856000	      0.00000000	    -65.57895427	     70.43813337	      0.00000000
      0.76884828	     -0.00000000	    -65.59694551	     70.40614666	      0.00000000
      0.76916051	      0.00000000	    -65.61640428	     70.37145197	      0.00000000
      0.76947274	     -0.00000000	    -65.63583364	     70.33670574	      0.00000000
      0.76976356	      0.00000000	    -65.65390322	     70.30429645	      0.00000000
      0.77005437	     -0.00000000	    -65.67194643	     70.27184195	      0.00000000
      0.77036638	     -0.00000000	    -65.69127513	     70.23697108	      0.00000000
      0.77067840	     -0.00000000	    -65.71057251	     70.20204760	      0.00000000
      0.77097167	     -0.00000000	    -65.72868203	     70.16917306	      0.00000000
      0.77126495	      0.00000000	    -65.74676302	     70.13625151	      0.00000000
      0.77157668	      0.00000000	    -65.76594983	     70.10120679	      0.00000000
      0.77188841	     -0.00000000	    -65.78510343	     70.06610835	      0.00000000
      0.77218404	     -0.00000000	    -65.80323678	     70.03277243	      0.00000000
      0.77247967	     -0.00000000	    -65.82133936	     69.99938765	      0.00000000
      0.77279106	     -0.00000000	    -65.84037291	     69.96417050	      0.00000000
      0.77310245	      0.00000000	    -65.85937134	     69.92889851	      0.00000000
      0.77340030	      0.00000000	    -65.87751048	     69.89510827	      0.00000000
      0.77369815	     -0.00000000	    -65.89561658	     69.86126725	      0.00000000
      0.77400915	      0.00000000	    -65.91448635	     69.82587749	      0.00000000
      0.77432015	     -0.00000000	    -65.93331910	     69.79043171	      0.00000000
      0.77462005	      0.00000000	    -65.95144413	     69.75619759	      0.00000000
      0.77491995	     -0.00000000	    -65.96953381	     69.72191076	      0.00000000
      0.77523055	      0.00000000	    -65.98823059	     69.68634569	      0.00000000
      0.77554114	      0.00000000	    -66.00688845	     69.65072340	      0.00000000
      0.77584290	      0.00000000	    -66.02497781	     69.61605919	      0.00000000
      0.77614466	      0.00000000	    -66.04302949	     69.58134030	      0.00000000
      0.77645485	      0.00000000	    -66.06154577	     69.54559395	      0.00000000
      0.77676504	     -0.00000000	    -66.08002126	     69.50978911	      0.00000000
      0.77706843	     -0.00000000	    -66.09805215	     69.47471140	      0.00000000
      0.77737183	     -0.00000000	    -66.11604307	     69.43957703	      0.00000000
      0.77768165	     -0.00000000	    -66.13437330	     69.40363957	      0.00000000
      0.77799148	      0.00000000	    -66.15266086	     69.36764227	      0.00000000
      0.77829628	      0.00000000	    -66.17061002	     69.33216933	      0.00000000
      0.77860109	      0.00000000	    -66.18851693	     69.29663775	      0.00000000
      0.77890589	     -0.00000000	    -66.20638109	     69.26104714	      0.00000000
      0.77921070	      0.00000000	    -66.22420207	     69.22539714	      0.00000000
      0.77951550	     -0.00000000	    -66.24197937	     69.18968738	      0.00000000
      0.77982031	      0.00000000	    -66.25971256	     69.15391748	      0.00000000
      0.78012511	     -0.00000000	    -66.27740116	     69.11808706	      0.00000000
      0.78042992	     -0.00000000	    -66.29504472	     69.08219573	      0.00000000
      0.78073472	     -0.00000000	    -66.31264277	     69.04624311	      0.00000000
      0.78103953	      0.00000000	    -66.33019489	     69.01022881	      0.00000000
      0.78134433	     -0.00000000	    -66.34770059	     68.97415244	      0.00000000
      0.78164914	      0.00000000	    -66.36515945	     68.93801360	      0.00000000
      0.78195394	     -0.00000000	    -66.38257100	     68.90181190	      0.00000000
      0.78225875	      0.00000000	    -66.39993482	     68.86554694	      0.00000000
      0.78256355	     -0.00000000	    -66.41725045	     68.82921830	      0.00000000
      0.78286836	      0.00000000	    -66.43451746	     68.79282560	      0.00000000
      0.78317316	     -0.00000000	    -66.45173542	     68.75636841	      0.00000000
      0.78347797	      0.00000000	    -66.46890389	     68.71984633	      0.00000000
      0.78378277	      0.00000000	    -66.48602243	     68.68325894	      0.00000000
      0.78408758	     -0.00000000	    -66.50309064	     68.64660582	      0.00000000
      0.78439238	     -0.00000000	    -66.52010808	     68.60988656	      0.00000000
      0.78469719	     -0.00000000	    -66.53707433	     68.57310074	      0.00000000
      0.78500199	      0.00000000	    -66.55398897	     68.53624792	      0.00000000
      0.78530680	     -0.00000000	    -66.57085160	     68.49932769	      0.00000000
      0.78561160	      0.00000000	    -66.58766180	     68.46233960	      0.00000000
      0.78591641	      0.00000000	    -66.60441916	     68.42528324	      0.00000000
      0.78622121	      0.00000000	    -66.62112327	     68.38815815	      0.00000000
      0.78652602	     -0.00000000	    -66.63777375	     68.35096392	      0.00000000
      0.78683082	      0.00000000	    -66.65437018	     68.31370008	      0.00000000
      0.78713563	      0.00000000	    -66.67091218	     68.27636621	      0.00000000
      0.78744043	      0.00000000	    -66.68739936	     68.23896185	      0.00000000
      0.78774524	      0.00000000	    -66.70383132	     68.20148656	      0.00000000
      0.78805004	      0.00000000	    -66.72020769	     68.16393989	      0.00000000
      0.78835485	      0.00000000	    -66.73652808	     68.12632138	      0.00000000
      0.78865965	     -0.00000000	    -66.75279211	     68.08863057	      0.00000000
      0.78896446	      0.00000000	    -66.76899942	     68.05086701	      0.00000000
      0.78926926	      0.00000000	    -66.78514963	     68.01303024	      0.00000000
      0.78957407	     -0.00000000	    -66.80124238	     67.97511978	      0.00000000
      0.78987887	      0.00000000	    -66.81727730	     67.93713519	      0.00000000
      0.79018368	     -0.00000000	    -66.83325402	     67.89907598	      0.00000000
      0.79048848	      0.00000000	    -66.84917221	     67.86094168	      0.00000000
      0.79079329	      0.00000000	    -66.86503149	     67.82273182	      0.00000000
      0.79109809	      0.00000000	    -66.88083152	     67.78444593	      0.00000000
      0.79140290	      0.00000000	    -66.89657195	     67.74608351	      0.00000000
      0.79170770	      0.00000000	    -66.91225245	     67.70764410	      0.00000000
      0.79201251	     -0.00000000	    -66.92787266	     67.66912720	      0.00000000
      0.79231731	     -0.00000000	    -66.94343225	     67.63053233	      0.00000000
      0.79262212	      0.00000000	    -66.95893088	     67.59185900	      0.00000000
      0.79292692	     -0.00000000	    -66.97436823	     67.55310671	      0.00000000
      0.79323173	     -0.00000000	    -66.98974397	     67.51427498	      0.00000000
      0.79353653	     -0.00000000	    -67.00505777	     67.47536329	      0.00000000
      0.79384134	     -0.00000000	    -67.02030930	     67.43637116	      0.00000000
      0.79414614	     -0.00000000	    -67.03549826	     67.39729807	      0.00000000
      0.79445095	      0.00000000	    -67.05062431	     67.35814352	      0.00000000
      0.79475575	     -0.00000000	    -67.06568715	     67.31890701	      0.00000000
      0.79506056	     -0.00000000	    -67.08068647	     67.27958802	      0.00000000
      0.79536536	      0.00000000	    -67.09562196	     67.24018604	      0.00000000
      0.79567017	     -0.00000000	    -67.11049330	     67.20070055	      0.00000000
      0.79597497	      0.00000000	    -67.12530021	     67.16113103	      0.00000000
      0.79627978	     -0.00000000	    -67.14004237	     67.12147697	      0.00000000
      0.79658458	     -0.00000000	    -67.15471949	     67.08173783	      0.00000000
      0.79688939	     -0.00000000	    -67.16933127	     67.04191309	      0.00000000
      0.79719419	      0.00000000	    -67.18387742	     67.00200223	      0.00000000
      0.79749900	     -0.00000000	    -67.19835765	     66.96200470	      0.00000000
      0.79780380	      0.00000000	    -67.21277167	     66.92191997	      0.00000000
      0.79810861	      0.00000000	    -67.22711918	     66.88174751	      0.00000000
      0.79841341	      0.00000000	    -67.24139991	     66.84148678	      0.00000000
      0.79871822	      0.00000000	    -67.25561357	     66.80113723	      0.00000000
      0.79902302	     -0.00000000	    -67.26975989	     66.76069832	      0.00000000
      0.79932783	      0.00000000	    -67.28383857	     66.72016950	      0.00000000
      0.79963263	      0.00000000	    -67.29784934	     66.67955022	      0.00000000
      0.79993744	      0.00000000	    -67.31179194	     66.63883992	      0.00000000
      0.80024224	      0.00000000	    -67.32566608	     66.59803806	      0.00000000
      0.80054705	      0.00000000	    -67.33947148	     66.55714407	      0.00000000
      0.80085185	      0.00000000	    -67.35320789	     66.51615739	      0.00000000
      0.80115666	     -0.00000000	    -67.36687503	     66.47507746	      0.00000000
      0.80146146	      0.00000000	    -67.38047262	     66.43390371	      0.00000000
      0.80176627	      0.00000000	    -67.39400042	     66.39263558	      0.00000000
      0.80207107	      0.00000000	    -67.40745814	     66.35127249	      0.00000000
      0.80237588	     -0.00000000	    -67.42084552	     66.30981386	      0.00000000
      0.80268068	     -0.00000000	    -67.43416231	     66.26825913	      0.00000000
      0.80298549	     -0.00000000	    -67.44740823	     66.22660771	      0.00000000
      0.80329029	     -0.00000000	    -67.46058303	     66.18485902	      0.00000000
      0.80359510	     -0.00000000	    -67.47368645	     66.14301248	      0.00000000
      0.80389990	      0.00000000	    -67.48671823	     66.10106750	      0.00000000
      0.80420471	      0.00000000	    -67.49967810	     66.05902349	      0.00000000
      0.80450951	     -0.00000000	    -67.51256582	     66.01687986	      0.00000000
      0.80481432	      0.00000000	    -67.52538112	     65.97463601	      0.00000000
      0.80511912	      0.00000000	    -67.53812374	     65.93229135	      0.00000000
      0.80542393	      0.00000000	    -67.55079344	     65.88984528	      0.00000000
      0.80572873	     -0.00000000	    -67.56338995	     65.84729720	      0.00000000
      0.80603354	     -0.00000000	    -67.57591302	     65.80464649	      0.00000000
      0.80633834	      0.00000000	    -67.58836240	     65.76189257	      0.00000000
      0.80664315	      0.00000000	    -67.60073783	     65.71903481	      0.00000000
      0.80694795	     -0.00000000	    -67.61303905	     65.67607260	      0.00000000
      0.80725276	     -0.00000000	    -67.62526581	     65.63300533	      0.00000000
      0.80755756	      0.00000000	    -67.63741787	     65.58983238	      0.00000000
      0.80786237	     -0.00000000	    -67.64949495	     65.54655314	      0.00000000
      0.80816717	     -0.00000000	    -67.66149682	     65.50316697	      0.00000000
      0.80847198	      0.00000000	    -67.67342321	     65.45967326	      0.00000000
      0.80877678	      0.00000000	    -67.68527388	     65.41607139	      0.00000000
      0.80908159	     -0.00000000	    -67.69704856	     65.37236071	      0.00000000
      0.80938639	      0.00000000	    -67.70874701	     65.32854060	      0.00000000
      0.80969120	     -0.00000000	    -67.72036896	     65.28461043	      0.00000000
      0.80999600	      0.00000000	    -67.73191417	     65.24056955	      0.00000000
      0.81030081	     -0.00000000	    -67.74338238	     65.19641734	      0.00000000
      0.81060561	      0.00000000	    -67.75477333	     65.15215314	      0.00000000
      0.81091042	     -0.00000000	    -67.76608677	     65.10777632	      0.00000000
      0.81121522	      0.00000000	    -67.77732243	     65.06328623	      0.00000000
      0.81152003	     -0.00000000	    -67.78848007	     65.01868222	      0.00000000
      0.81182483	     -0.00000000	    -67.79955943	     64.97396363	      0.00002412
      0.81212964	      0.00000000	    -67.81056025	     64.92912983	      0.00243870
      0.81243444	      0.00000000	    -67.82148246	     64.88418022	      0.01458398
      0.81273925	      0.00000000	    -67.83232628	     64.83911431	      0.04503095
      0.81315297	     -0.00000000	    -67.84692075	     64.77775777	      0.12855498
      0.81351202	     -0.00000000	    -67.85947233	     64.72433510	      0.24642783
      0.81387107	      0.00000000	    -67.87191967	     64.67075054	      0.40429795
      0.81417463	      0.00000000	    -67.88236325	     64.62532298	      0.56331712
      0.81447818	      0.00000000	    -67.89273458	     64.57978068	      0.73949284
      0.81478173	      0.00000000	    -67.90303462	     64.53412448	      0.92696901
      0.81506268	      0.00000000	    -67.91250445	     64.49176742	      1.10599196
      0.81534362	      0.00000000	    -67.92191390	     64.44931428	      1.28667319
      0.81565243	      0.00000000	    -67.93218692	     64.40254110	      1.48376076
      0.81596124	     -0.00000000	    -67.94238713	     64.35565392	      1.67641634
      0.81627005	      0.00000000	    -67.95251434	     64.30865377	      1.86251910
      0.81657885	     -0.00000000	    -67.96256834	     64.26154170	      2.04064542
      0.81688766	      0.00000000	    -67.97254877	     64.21431862	      2.20992098
      0.81719647	      0.00000000	    -67.98245526	     64.16698535	      2.36988919
      0.81750528	      0.00000000	    -67.99228735	     64.11954256	      2.52040356
      0.81781409	      0.00000000	    -68.00204459	     64.07199083	      2.66154264
      0.81812290	      0.00000000	    -68.01172647	     64.02433054	      2.79354445
      0.81843170	     -0.00000000	    -68.02133251	     63.97656197	      2.91675638
      0.81874051	      0.00000000	    -68.03086220	     63.92868522	      3.03159741
      0.81904932	     -0.00000000	    -68.04031502	     63.88070029	      3.13852969
      0.81935813	      0.00000000	    -68.04969048	     63.83260703	      3.23803756
      0.81966694	      0.00000000	    -68.05898808	     63.78440517	      3.33061207
      0.81997575	     -0.00000000	    -68.06820731	     63.73609432	      3.41673980
      0.82028455	     -0.00000000	    -68.07734770	     63.68767400	      3.49689492
      0.82059336	     -0.00000000	    -68.08640876	     63.63914362	      3.57153376
      0.82090217	     -0.00000000	    -68.09539002	     63.59050250	      3.64109117
      0.82121098	     -0.00000000	    -68.10429101	     63.54174990	      3.70597841
      0.82151979	     -0.00000000	    -68.11311127	     63.49288499	      3.76658194
      0.82182859	      0.00000000	    -68.12185036	     63.44390689	      3.82326312
      0.82213740	     -0.00000000	    -68.13050783	     63.39481465	      3.87635835
      0.82244621	     -0.00000000	    -68.13908324	     63.34560729	      3.92617972
      0.82275502	      0.00000000	    -68.14757616	     63.29628376	      3.97301590
      0.82306383	     -0.00000000	    -68.15598616	     63.24684300	      4.01713318
      0.82337264	      0.00000000	    -68.16431283	     63.19728391	      4.05877671
      0.82368144	      0.00000000	    -68.17255574	     63.14760535	      4.09817169
      0.82399025	     -0.00000000	    -68.18071449	     63.09780618	      4.13552471
      0.82429906	     -0.00000000	    -68.18878866	     63.04788522	      4.17102498
      0.82460787	      0.00000000	    -68.19677785	     62.99784129	      4.20484556
      0.82491668	      0.00000000	    -68.20468166	     62.94767319	      4.23714461
      0.82522549	     -0.00000000	    -68.21249968	     62.89737972	      4.26806650
      0.82553429	      0.00000000	    -68.22023152	     62.84695966	      4.29774289
      0.82584310	      0.00000000	    -68.22787679	     62.79641179	      4.32629377
      0.82615191	      0.00000000	    -68.23543508	     62.74573490	      4.35382842
      0.82646072	      0.00000000	    -68.24290601	     62.69492777	      4.38044630
      0.82676953	     -0.00000000	    -68.25028918	     62.64398918	      4.40623788
      0.82707834	      0.00000000	    -68.25758421	     62.59291791	      4.43128543
      0.82738714	     -0.00000000	    -68.26479070	     62.54171276	      4.45566369
      0.82769595	      0.00000000	    -68.27190826	     62.49037252	      4.47944059
      0.82800476	      0.00000000	    -68.27893651	     62.43889599	      4.50267778
      0.82831357	     -0.00000000	    -68.28587505	     62.38728197	      4.52543127
      0.82862238	      0.00000000	    -68.29272350	     62.33552928	      4.54775187
      0.82893118	     -0.00000000	    -68.29948146	     62.28363674	      4.56968567
      0.82923999	      0.00000000	    -68.30614855	     62.23160318	      4.59127451
      0.82954880	      0.00000000	    -68.31272438	     62.17942742	      4.61255630
      0.82985761	     -0.00000000	    -68.31920856	     62.12710833	      4.63356545
      0.83016642	     -0.00000000	    -68.32560069	     62.07464475	      4.65433313
      0.83047523	     -0.00000000	    -68.33190038	     62.02203555	      4.67488762
      0.83078403	      0.00000000	    -68.33810725	     61.96927960	      4.69525452
      0.83109284	      0.00000000	    -68.34422090	     61.91637577	      4.71545706
      0.83140165	      0.00000000	    -68.35024092	     61.86332296	      4.73551628
      0.83171046	      0.00000000	    -68.35616694	     61.81012007	      4.75545124
      0.83201927	     -0.00000000	    -68.36199855	     61.75676600	      4.77527920
      0.83232808	      0.00000000	    -68.36773535	     61.70325966	      4.79501583
      0.83263688	     -0.00000000	    -68.37337695	     61.64959998	      4.81467530
      0.83294569	      0.00000000	    -68.37892295	     61.59578589	      4.83427045
      0.83325450	     -0.00000000	    -68.38437293	     61.54181632	      4.85381292
      0.83356331	     -0.00000000	    -68.38972651	     61.48769023	      4.87331326
      0.83387212	     -0.00000000	    -68.39498328	     61.43340655	      4.89278101
      0.83418092	      0.00000000	    -68.40014282	     61.37896426	      4.91222483
      0.83448973	      0.00000000	    -68.40520474	     61.32436232	      4.93165255
      0.83479854	     -0.00000000	    -68.41016861	     61.26959969	      4.95107130
      0.83510735	     -0.00000000	    -68.41503404	     61.21467535	      4.97048750
      0.83541616	     -0.00000000	    -68.41980061	     61.15958828	      4.98990700
      0.83572497	     -0.00000000	    -68.42446790	     61.10433747	      5.00933508
      0.83603377	     -0.00000000	    -68.42903550	     61.04892191	      5.02877656
      0.83634258	      0.00000000	    -68.43350299	     60.99334059	      5.04823577
      0.83665139	      0.00000000	    -68.43786994	     60.93759251	      5.06771667
      0.83696020	      0.00000000	    -68.44213594	     60.88167668	      5.08722284
      0.83726901	     -0.00000000	    -68.44630055	     60.82559208	      5.10675754
      0.83757782	     -0.00000000	    -68.45036336	     60.76933773	      5.12632372
      0.83788662	     -0.00000000	    -68.45432392	     60.71291264	      5.14592406
      0.83819543	     -0.00000000	    -68.45818182	     60.65631582	      5.16556100
      0.83850424	      0.00000000	    -68.46193661	     60.59954626	      5.18523676
      0.83881305	      0.00000000	    -68.46558786	     60.54260299	      5.20495337
      0.83912186	      0.00000000	    -68.46913513	     60.48548502	      5.22471265
      0.83943067	      0.00000000	    -68.47257797	     60.42819135	      5.24451628
      0.83973947	     -0.00000000	    -68.47591594	     60.37072099	      5.26436579
      0.84004828	      0.00000000	    -68.47914860	     60.31307296	      5.28426258
      0.84035709	     -0.00000000	    -68.48227548	     60.25524626	      5.30420792
      0.84066590	     -0.00000000	    -68.48529615	     60.19723989	      5.32420297
      0.84097471	      0.00000000	    -68.48821014	     60.13905286	      5.34424881
      0.84128351	      0.00000000	    -68.49101699	     60.08068416	      5.36434640
      0.84159232	      0.00000000	    -68.49371625	     60.02213280	      5.38449666
      0.84190113	     -0.00000000	    -68.49630744	     59.96339777	      5.40470039
      0.84220994	      0.00000000	    -68.49879009	     59.90447806	      5.42495836
      0.84251875	     -0.00000000	    -68.50116375	     59.84537266	      5.44527128
      0.84282756	     -0.00000000	    -68.50342792	     59.78608054	      5.46563977
      0.84313636	      0.00000000	    -68.50558213	     59.72660069	      5.48606445
      0.84344517	      0.00000000	    -68.50762589	     59.66693207	      5.50654586
      0.84375398	      0.00000000	    -68.50955874	     59.60707366	      5.52708451
      0.84406279	     -0.00000000	    -68.51138016	     59.54702442	      5.54768089
      0.84437160	     -0.00000000	    -68.51308968	     59.48678329	      5.56833543
      0.84468041	     -0.00000000	    -68.51468679	     59.42634923	      5.58904856
      0.84498921	      0.00000000	    -68.51617099	     59.36572118	      5.60982067
      0.84529802	      0.00000000	    -68.51754179	     59.30489807	      5.63065211
      0.84560683	      0.00000000	    -68.51879866	     59.24387883	      5.65154324
      0.84591564	      0.00000000	    -68.51994110	     59.18266239	      5.67249437
      0.84622445	     -0.00000000	    -68.52096860	     59.12124764	      5.69350583
      0.84653325	     -0.00000000	    -68.52188063	     59.05963351	      5.71457790
      0.84684206	      0.00000000	    -68.52267667	     58.99781887	      5.73571086
      0.84715087	     -0.00000000	    -68.52335619	     58.93580262	      5.75690497
      0.84745968	      0.00000000	    -68.52391866	     58.87358364	      5.77816050
      0.84776849	     -0.00000000	    -68.52436353	     58.81116079	      5.79947768
      0.84807730	     -0.00000000	    -68.52469028	     58.74853292	      5.82085675
      0.84838610	      0.00000000	    -68.52489835	     58.68569890	      5.84229793
      0.84869491	     -0.00000000	    -68.52498719	     58.62265755	      5.86380145
      0.84900372	      0.00000000	    -68.52495625	     58.55940771	      5.88536751
      0.84931253	     -0.00000000	    -68.52480497	     58.49594819	      5.90699633
      0.84962134	     -0.00000000	    -68.52453278	     58.43227780	      5.92868810
      0.84993015	      0.00000000	    -68.52413912	     58.36839533	      5.95044302
      0.85023895	     -0.00000000	    -68.52362341	     58.30429957	      5.97226128
      0.85054776	     -0.00000000	    -68.52298506	     58.23998929	      5.99414306
      0.85085657	      0.00000000	    -68.52222351	     58.17546324	      6.01608855
      0.85116538	     -0.00000000	    -68.52133816	     58.11072019	      6.03809792
      0.85147419	     -0.00000000	    -68.52032841	     58.04575885	      6.06017136
      0.85178299	      0.00000000	    -68.51919367	     57.98057796	      6.08230904
      0.85209180	      0.00000000	    -68.51793333	     57.91517622	      6.10451113
      0.85240061	     -0.00000000	    -68.51654678	     57.84955234	      6.12677779
      0.85270942	     -0.00000000	    -68.51503342	     57.78370498	      6.14910920
      0.85301823	     -0.00000000	    -68.51339261	     57.71763283	      6.17150552
      0.85332704	     -0.00000000	    -68.51162373	     57.65133454	      6.19396690
      0.85363584	      0.00000000	    -68.50972616	     57.58480875	      6.21649352
      0.85394465	     -0.00000000	    -68.50769926	     57.51805408	      6.23908553
      0.85425346	     -0.00000000	    -68.50554237	     57.45106915	      6.26174309
      0.85456227	      0.00000000	    -68.50325487	     57.38385256	      6.28446636
      0.85487108	      0.00000000	    -68.50083608	     57.31640288	      6.30725549
      0.85517989	      0.00000000	    -68.49828536	     57.24871868	      6.33011063
      0.85548869	     -0.00000000	    -68.49560204	     57.18079852	      6.35303194
      0.85579750	      0.00000000	    -68.49278545	     57.11264093	      6.37601956
      0.85610631	      0.00000000	    -68.48983490	     57.04424442	      6.39907366
      0.85641512	     -0.00000000	    -68.48674972	     56.97560750	      6.42219436
      0.85672393	      0.00000000	    -68.48352922	     56.90672865	      6.44538184
      0.85703274	      0.00000000	    -68.48017271	     56.83760633	      6.46863622
      0.85734154	      0.00000000	    -68.47667947	     56.76823901	      6.49195765
      0.85765035	     -0.00000000	    -68.47304881	     56.69862510	      6.51534628
      0.85795916	     -0.00000000	    -68.46928000	     56.62876303	      6.53880225
      0.85826797	     -0.00000000	    -68.46537234	     56.55865119	      6.56232570
      0.85857678	     -0.00000000	    -68.46132508	     56.48828796	      6.58591676
      0.85888558	     -0.00000000	    -68.45713751	     56.41767169	      6.60957558
      0.85916329	      0.00000000	    -68.45325124	     56.35394965	      6.63090969
      0.85944100	      0.00000000	    -68.44925031	     56.29002038	      6.65229885
      0.85971871	     -0.00000000	    -68.44513422	     56.22588268	      6.67374310
      0.85999642	     -0.00000000	    -68.44090240	     56.16153529	      6.69524254
      0.86027413	      0.00000000	    -68.43655430	     56.09697696	      6.71679727
      0.86055184	      0.00000000	    -68.43208936	     56.03220640	      6.73840737
      0.86082954	      0.00000000	    -68.42750702	     55.96722234	      6.76007295
      0.86110725	     -0.00000000	    -68.42280670	     55.90202346	      6.78179409
      0.86138496	      0.00000000	    -68.41798783	     55.83660844	      6.80357088
      0.86166267	     -0.00000000	    -68.41304983	     55.77097596	      6.82540341
      0.86194038	     -0.00000000	    -68.40799211	     55.70512467	      6.84729175
      0.86221809	     -0.00000000	    -68.40281409	     55.63905320	      6.86923600
      0.86249580	     -0.00000000	    -68.39751518	     55.57276018	      6.89123624
      0.86277350	      0.00000000	    -68.39209476	     55.50624421	      6.91329253
      0.86305121	      0.00000000	    -68.38655225	     55.43950389	      6.93540497
      0.86332892	     -0.00000000	    -68.38088703	     55.37253779	      6.95757362
      0.86360663	     -0.00000000	    -68.37509849	     55.30534446	      6.97979856
      0.86388434	     -0.00000000	    -68.36918601	     55.23792245	      7.00207986
      0.86416205	      0.00000000	    -68.36314896	     55.17027029	      7.02441758
      0.86443976	      0.00000000	    -68.35698672	     55.10238647	      7.04681180
      0.86471746	      0.00000000	    -68.35069866	     55.03426950	      7.06926257
      0.86499517	     -0.00000000	    -68.34428413	     54.96591784	      7.09176995
      0.86527288	     -0.00000000	    -68.33774249	     54.89732994	      7.11433401
      0.86555059	     -0.00000000	    -68.33107309	     54.82850424	      7.13695478
      0.86582830	     -0.00000000	    -68.32427527	     54.75943916	      7.15963233
      0.86610601	      0.00000000	    -68.31734838	     54.69013310	      7.18236669
      0.86638372	     -0.00000000	    -68.31029175	     54.62058442	      7.20515792
      0.86666142	     -0.00000000	    -68.30310471	     54.55079149	      7.22800605
      0.86693913	      0.00000000	    -68.29578658	     54.48075264	      7.25091110
      0.86721684	      0.00000000	    -68.28833667	     54.41046620	      7.27387312
      0.86749455	     -0.00000000	    -68.28075431	     54.33993044	      7.29689213
      0.86777226	      0.00000000	    -68.27303879	     54.26914366	      7.31996815
      0.86804997	     -0.00000000	    -68.26518942	     54.19810409	      7.34310119
      0.86832768	     -0.00000000	    -68.25720549	     54.12680997	      7.36629127
      0.86860538	      0.00000000	    -68.24908629	     54.05525951	      7.38953838
      0.86888309	     -0.00000000	    -68.24083110	     53.98345087	      7.41284253
      0.86916080	     -0.00000000	    -68.23243920	     53.91138223	      7.43620371
      0.86943851	      0.00000000	    -68.22390985	     53.83905171	      7.45962191
      0.86971622	      0.00000000	    -68.21524234	     53.76645743	      7.48309710
      0.86999393	      0.00000000	    -68.20643591	     53.69359747	      7.50662925
      0.87027164	     -0.00000000	    -68.19748981	     53.62046987	      7.53021834
      0.87054935	     -0.00000000	    -68.18840329	     53.54707268	      7.55386431
      0.87082705	      0.00000000	    -68.17917560	     53.47340390	      7.57756712
      0.87110476	      0.00000000	    -68.16980596	     53.39946150	      7.60132670
      0.87138247	      0.00000000	    -68.16029360	     53.32524342	      7.62514299
      0.87166018	     -0.00000000	    -68.15063775	     53.25074759	      7.64901590
      0.87193789	     -0.00000000	    -68.14083761	     53.17597189	      7.67294534
      0.87221560	      0.00000000	    -68.13089240	     53.10091418	      7.69693121
      0.87249331	     -0.00000000	    -68.12080131	     53.02557228	      7.72097341
      0.87277101	     -0.00000000	    -68.11056354	     52.94994398	      7.74507180
      0.87304872	     -0.00000000	    -68.10017828	     52.87402705	      7.76922625
      0.87332643	      0.00000000	    -68.08964470	     52.79781921	      7.79343661
      0.87360414	      0.00000000	    -68.07896199	     52.72131815	      7.81770271
      0.87388185	      0.00000000	    -68.06812930	     52.64452153	      7.84202438
      0.87415956	      0.00000000	    -68.05714580	     52.56742697	      7.86640142
      0.87443727	     -0.00000000	    -68.04601064	     52.49003204	      7.89083363
      0.87471497	      0.00000000	    -68.03472296	     52.41233429	      7.91532077
      0.87499268	      0.00000000	    -68.02328190	     52.33433123	      7.93986259
      0.87527039	     -0.00000000	    -68.01168660	     52.25602032	      7.96445885
      0.87554810	     -0.00000000	    -67.99993617	     52.17739898	      7.98910924
      0.87582581	      0.00000000	    -67.98802973	     52.09846459	      8.01381347
      0.87610352	      0.00000000	    -67.97596639	     52.01921448	      8.03857121
      0.87638123	     -0.00000000	    -67.96374525	     51.93964594	      8.06338211
      0.87665893	      0.00000000	    -67.95136541	     51.85975622	      8.08824579
      0.87693664	      0.00000000	    -67.93882594	     51.77954251	      8.11316186
      0.87721435	      0.00000000	    -67.92612593	     51.69900195	      8.13812988
      0.87749206	     -0.00000000	    -67.91326444	     51.61813165	      8.16314940
      0.87776977	      0.00000000	    -67.90024054	     51.53692863	      8.18821994
      0.87804748	      0.00000000	    -67.88705327	     51.45538990	      8.21334098
      0.87832519	      0.00000000	    -67.87370169	     51.37351238	      8.23851196
      0.87860289	     -0.00000000	    -67.86018483	     51.29129295	      8.26373232
      0.87888060	     -0.00000000	    -67.84650172	     51.20872843	      8.28900142
      0.87915831	     -0.00000000	    -67.83265137	     51.12581556	      8.31431861
      0.87943602	      0.00000000	    -67.81863281	     51.04255105	      8.33968319
      0.87971373	      0.00000000	    -67.80444503	     50.95893151	      8.36509443
      0.87999144	      0.00000000	    -67.79008702	     50.87495351	      8.39055154
      0.88026915	     -0.00000000	    -67.77555778	     50.79061354	      8.41605370
      0.88054685	     -0.00000000	    -67.76085627	     50.70590801	      8.44160004
      0.88082456	     -0.00000000	    -67.74598147	     50.62083327	      8.46718964
      0.88110227	      0.00000000	    -67.73093233	     50.53538559	      8.49282151
      0.88137998	      0.00000000	    -67.71570780	     50.44956115	      8.51849465
      0.88165769	     -0.00000000	    -67.70030682	     50.36335606	      8.54420798
      0.88190751	      0.00000000	    -67.68630071	     50.28547866	      8.56737268
      0.88215733	     -0.00000000	    -67.67215012	     50.20728701	      8.59056817
      0.88240716	     -0.00000000	    -67.65785429	     50.12877813	      8.61379349
      0.88265698	      0.00000000	    -67.64341244	     50.04994892	      8.63704772
      0.88290680	      0.00000000	    -67.62882374	     49.97079625	      8.66032985
      0.88315662	     -0.00000000	    -67.61408740	     49.89131690	      8.68363889
      0.88340645	     -0.00000000	    -67.59920260	     49.81150761	      8.70697376
      0.88365627	      0.00000000	    -67.58416852	     49.73136501	      8.73033337
      0.88390609	      0.00000000	    -67.56898436	     49.65088570	      8.75371657
      0.88415592	      0.00000000	    -67.55364933	     49.57006618	      8.77712218
      0.88440574	     -0.00000000	    -67.53816261	     49.48890287	      8.80054899
      0.88465556	      0.00000000	    -67.52252339	     49.40739211	      8.82399573
      0.88490538	     -0.00000000	    -67.50673085	     49.32553018	      8.84746111
      0.88515521	     -0.00000000	    -67.49078417	     49.24331325	      8.87094380
      0.88540503	      0.00000000	    -67.47468251	     49.16073740	      8.89444244
      0.88565485	      0.00000000	    -67.45842502	     49.07779864	      8.91795563
      0.88590468	     -0.00000000	    -67.44201087	     48.99449285	      8.94148194
      0.88615450	     -0.00000000	    -67.42543920	     48.91081585	      8.96501993
      0.88640432	      0.00000000	    -67.40870914	     48.82676332	      8.98856814
      0.88665414	      0.00000000	    -67.39181983	     48.74233085	      9.01212506
      0.88690397	     -0.00000000	    -67.37477040	     48.65751394	      9.03568921
      0.88715379	     -0.00000000	    -67.35755996	     48.57230793	      9.05925909
      0.88740361	     -0.00000000	    -67.34018763	     48.48670808	      9.08283318
      0.88765343	     -0.00000000	    -67.32265250	     48.40070950	      9.10640999
      0.88790326	     -0.00000000	    -67.30495368	     48.31430720	      9.12998803
      0.88815308	      0.00000000	    -67.28709025	     48.22749604	      9.15356584
      0.88840290	      0.00000000	    -67.26906130	     48.14027073	      9.17714196
      0.88865273	      0.00000000	    -67.25086591	     48.05262585	      9.20071498
      0.88890255	     -0.00000000	    -67.23250312	     47.96455586	      9.22428355
      0.88915237	      0.00000000	    -67.21397202	     47.87605501	      9.24784634
      0.88940219	     -0.00000000	    -67.19527165	     47.78711743	      9.27140209
      0.88965202	     -0.00000000	    -67.17640105	     47.69773707	      9.29494959
      0.88990184	      0.00000000	    -67.15735926	     47.60790772	      9.31848771
      0.89015166	      0.00000000	    -67.13814530	     47.51762297	      9.34201542
      0.89040149	      0.00000000	    -67.11875821	     47.42687625	      9.36553172
      0.89065131	     -0.00000000	    -67.09919699	     47.33566079	      9.38903576
      0.89090113	     -0.00000000	    -67.07946065	     47.24396961	      9.41252674
      0.89115095	      0.00000000	    -67.05954818	     47.15179554	      9.43600399
      0.89140078	      0.00000000	    -67.03945857	     47.05913118	      9.45946692
      0.89165060	      0.00000000	    -67.01919080	     46.96596892	      9.48291505
      0.89190042	      0.00000000	    -66.99874385	     46.87230093	      9.50634803
      0.89215025	      0.00000000	    -66.97811667	     46.77811912	      9.52976560
      0.89240007	     -0.00000000	    -66.95730823	     46.68341517	      9.55316761
      0.89264989	     -0.00000000	    -66.93631747	     46.58818051	      9.57655402
      0.89289971	      0.00000000	    -66.91514332	     46.49240629	      9.59992492
      0.89314954	     -0.00000000	    -66.89378471	     46.39608342	      9.62328047
      0.89339936	     -0.00000000	    -66.87224058	     46.29920249	      9.64662096
      0.89364918	     -0.00000000	    -66.85050982	     46.20175385	      9.66994678
      0.89389900	     -0.00000000	    -66.82859134	     46.10372752	      9.69325840
      0.89414883	     -0.00000000	    -66.80648403	     46.00511323	      9.71655641
      0.89439865	      0.00000000	    -66.78418678	     45.90590039	      9.73984145
      0.89464847	      0.00000000	    -66.76169847	     45.80607811	      9.76311427
      0.89489830	     -0.00000000	    -66.73901796	     45.70563513	      9.78637569
      0.89514812	      0.00000000	    -66.71614411	     45.60455991	      9.80962660
      0.89539794	     -0.00000000	    -66.69307576	     45.50284053	      9.83286796
      0.89564776	     -0.00000000	    -66.66981175	     45.40046473	      9.85610078
      0.89589759	      0.00000000	    -66.64635092	     45.29741990	      9.87932613
      0.89614741	      0.00000000	    -66.62269209	     45.19369309	      9.90254513
      0.89639723	      0.00000000	    -66.59883405	     45.08927096	      9.92575893
      0.89664706	     -0.00000000	    -66.57477561	     44.98413982	      9.94896874
      0.89689688	     -0.00000000	    -66.55051557	     44.87828561	      9.97217578
      0.89714670	     -0.00000000	    -66.52605270	     44.77169393	      9.99538129
      0.89739652	     -0.00000000	    -66.50138577	     44.66434998	     10.01858657
      0.89764635	      0.00000000	    -66.47651354	     44.55623864	     10.04179290
      0.89789617	     -0.00000000	    -66.45143476	     44.44734442	     10.06500158
      0.89814599	     -0.00000000	    -66.42614817	     44.33765148	     10.08821393
      0.89839581	     -0.00000000	    -66.40065250	     44.22714366	     10.11143125
      0.89864564	      0.00000000	    -66.37494647	     44.11580449	     10.13465488
      0.89889546	      0.00000000	    -66.34902879	     44.00361718	     10.15788612
      0.89914528	     -0.00000000	    -66.32289815	     43.89056468	     10.18112628
      0.89939511	      0.00000000	    -66.29655324	     43.77662965	     10.20437666
      0.89964493	      0.00000000	    -66.26999274	     43.66179454	     10.22763855
      0.89989475	     -0.00000000	    -66.24321530	     43.54604160	     10.25091324
      0.90014457	      0.00000000	    -66.21621959	     43.42935289	     10.27420198
      0.90039440	      0.00000000	    -66.18900425	     43.31171035	     10.29750601
      0.90064422	      0.00000000	    -66.16156791	     43.19309584	     10.32082658
      0.90089404	      0.00000000	    -66.13390918	     43.07349114	     10.34416487
      0.90114387	      0.00000000	    -66.10602668	     42.95287806	     10.36752209
      0.90139369	      0.00000000	    -66.07791901	     42.83123845	     10.39089940
      0.90164351	     -0.00000000	    -66.04958474	     42.70855426	     10.41429794
      0.90189333	     -0.00000000	    -66.02102246	     42.58480761	     10.43771884
      0.90214316	      0.00000000	    -65.99223072	     42.45998083	     10.46116318
      0.90239298	      0.00000000	    -65.96320807	     42.33405657	     10.48463205
      0.90264280	     -0.00000000	    -65.93395305	     42.20701779	     10.50812650
      0.90289262	     -0.00000000	    -65.90446418	     42.07884788	     10.53164755
      0.90314245	      0.00000000	    -65.87473999	     41.94953073	     10.55519621
      0.90339227	     -0.00000000	    -65.84477895	     41.81905076	     10.57877344
      0.90364209	     -0.00000000	    -65.81457958	     41.68739300	     10.60238021
      0.90389192	      0.00000000	    -65.78414033	     41.55454318	     10.62601745
      0.90414174	     -0.00000000	    -65.75345967	     41.42048776	     10.64968605
      0.90439156	      0.00000000	    -65.72253605	     41.28521400	     10.67338691
      0.90464138	      0.00000000	    -65.69136790	     41.14871004	     10.69712089
      0.90489121	      0.00000000	    -65.65995364	     41.01096494	     10.72088881
      0.90514103	     -0.00000000	    -65.62829169	     40.87196872	     10.74469150
      0.90536584	      0.00000000	    -65.59958721	     40.74581416	     10.76614100
      0.90559064	     -0.00000000	    -65.57067965	     40.61863342	     10.78761992
      0.90581545	      0.00000000	    -65.54156784	     40.49042144	     10.80912874
      0.90604026	     -0.00000000	    -65.51225058	     40.36117389	     10.83066801
      0.90626506	     -0.00000000	    -65.48272668	     40.23088718	     10.85223825
      0.90648987	      0.00000000	    -65.45299491	     40.09955851	     10.87383996
      0.90671468	      0.00000000	    -65.42305404	     39.96718582	     10.89547366
      0.90693948	     -0.00000000	    -65.39290285	     39.83376788	     10.91713982
      0.90716429	     -0.00000000	    -65.36254007	     39.69930420	     10.93883892
      0.90738909	      0.00000000	    -65.33196446	     39.56379513	     10.96057143
      0.90761390	     -0.00000000	    -65.30117475	     39.42724177	     10.98233779
      0.90783871	      0.00000000	    -65.27016966	     39.28964602	     11.00413845
      0.90806351	     -0.00000000	    -65.23894791	     39.15101055	     11.02597384
      0.90828832	      0.00000000	    -65.20750819	     39.01133881	     11.04784438
      0.90851313	      0.00000000	    -65.17584919	     38.87063498	     11.06975049
      0.90873793	      0.00000000	    -65.14396961	     38.72890399	     11.09169256
      0.90896274	     -0.00000000	    -65.11186810	     38.58615150	     11.11367098
      0.90918755	      0.00000000	    -65.07954332	     38.44238384	     11.13568616
      0.90941235	     -0.00000000	    -65.04699393	     38.29760806	     11.15773845
      0.90963716	     -0.00000000	    -65.01421855	     38.15183182	     11.17982822
      0.90986197	      0.00000000	    -64.98121582	     38.00506344	     11.20195585
      0.91008677	     -0.00000000	    -64.94798434	     37.85731182	     11.22412167
      0.91031158	      0.00000000	    -64.91452271	     37.70858645	     11.24632603
      0.91053639	      0.00000000	    -64.88082952	     37.55889734	     11.26856927
      0.91076119	      0.00000000	    -64.84690335	     37.40825503	     11.29085172
      0.91098600	     -0.00000000	    -64.81274277	     37.25667050	     11.31317371
      0.91121081	      0.00000000	    -64.77834631	     37.10415522	     11.33553555
      0.91143561	      0.00000000	    -64.74371252	     36.95072100	     11.35793755
      0.91166042	      0.00000000	    -64.70883993	     36.79638005	     11.38038002
      0.91188523	      0.00000000	    -64.67372705	     36.64114489	     11.40286326
      0.91211003	     -0.00000000	    -64.63837237	     36.48502832	     11.42538756
      0.91233484	     -0.00000000	    -64.60277438	     36.32804337	     11.44795322
      0.91255964	      0.00000000	    -64.56693155	     36.17020327	     11.47056051
      0.91278445	      0.00000000	    -64.53084233	     36.01152139	     11.49320971
      0.91300926	     -0.00000000	    -64.49450518	     35.85201117	     11.51590111
      0.91323406	      0.00000000	    -64.45791851	     35.69168613	     11.53863496
      0.91345887	      0.00000000	    -64.42108074	     35.53055975	     11.56141154
      0.91368368	     -0.00000000	    -64.38399027	     35.36864544	     11.58423111
      0.91390848	     -0.00000000	    -64.34664549	     35.20595650	     11.60709392
      0.91413329	      0.00000000	    -64.30904475	     35.04250603	     11.63000023
      0.91435810	      0.00000000	    -64.27118641	     34.87830690	     11.65295029
      0.91458290	     -0.00000000	    -64.23306881	     34.71337164	     11.67594434
      0.91480771	      0.00000000	    -64.19469027	     34.54771241	     11.69898263
      0.91503252	      0.00000000	    -64.15604909	     34.38134093	     11.72206539
      0.91525732	      0.00000000	    -64.11714356	     34.21426838	     11.74519287
      0.91548213	     -0.00000000	    -64.07797194	     34.04650537	     11.76836530
      0.91570694	      0.00000000	    -64.03853250	     33.87806181	     11.79158290
      0.91593174	     -0.00000000	    -63.99882346	     33.70894689	     11.81484591
      0.91615655	     -0.00000000	    -63.95884304	     33.53916897	     11.83815454
      0.91638136	     -0.00000000	    -63.91858944	     33.36873551	     11.86150903
      0.91660616	      0.00000000	    -63.87806085	     33.19765299	     11.88490958
      0.91683097	      0.00000000	    -63.83725541	     33.02592687	     11.90835643
      0.91705578	     -0.00000000	    -63.79617129	     32.85356147	     11.93184977
      0.91728058	      0.00000000	    -63.75480659	     32.68055991	     11.95538982
      0.91750539	      0.00000000	    -63.71315943	     32.50692407	     11.97897680
      0.91773019	     -0.00000000	    -63.67122789	     32.33265451	     12.00261090
      0.91795500	     -0.00000000	    -63.62901003	     32.15775042	     12.02629234
      0.91817981	      0.00000000	    -63.58650390	     31.98220958	     12.05002131
      0.91840461	      0.00000000	    -63.54370751	     31.80602829	     12.07379801
      0.91862942	     -0.00000000	    -63.50061887	     31.62920139	     12.09762265
      0.91885423	     -0.00000000	    -63.45723596	     31.45172220	     12.12149541
      0.91907903	      0.00000000	    -63.41355674	     31.27358253	     12.14541649
      0.91930384	      0.00000000	    -63.36957914	     31.09477270	     12.16938607
      0.91952865	      0.00000000	    -63.32530106	     30.91528152	     12.19340436
      0.91975345	     -0.00000000	    -63.28072041	     30.73509637	     12.21747153
      0.91997826	     -0.00000000	    -63.23583505	     30.55420321	     12.24158776
      0.92020307	      0.00000000	    -63.19064281	     30.37258666	     12.26575325
      0.92042787	     -0.00000000	    -63.14514152	     30.19023008	     12.28996815
      0.92065268	     -0.00000000	    -63.09932897	     30.00711564	     12.31423267
      0.92087749	      0.00000000	    -63.05320293	     29.82322447	     12.33854695
      0.92110229	     -0.00000000	    -63.00676113	     29.63853671	     12.36291119
      0.92132710	     -0.00000000	    -62.96000129	     29.45303172	     12.38732554
      0.92155191	      0.00000000	    -62.91292111	     29.26668813	     12.41179018
      0.92177671	      0.00000000	    -62.86551824	     29.07948406	     12.43630527
      0.92200152	     -0.00000000	    -62.81779032	     28.89139726	     12.46087096
      0.92222633	      0.00000000	    -62.76973495	     28.70240523	     12.48548742
      0.92245113	     -0.00000000	    -62.72134972	     28.51248543	     12.51015481
      0.92267594	      0.00000000	    -62.67263216	     28.32161542	     12.53487328
      0.92290074	     -0.00000000	    -62.62357981	     28.12977304	     12.55964298
      0.92312555	     -0.00000000	    -62.57419015	     27.93693654	     12.58446406
      0.92335036	      0.00000000	    -62.52446064	     27.74308477	     12.60933666
      0.92357516	      0.00000000	    -62.47438870	     27.54819730	     12.63426094
      0.92377745	      0.00000000	    -62.42903919	     27.37193621	     12.65673202
      0.92397973	      0.00000000	    -62.38340838	     27.19480715	     12.67924521
      0.92418201	     -0.00000000	    -62.33749435	     27.01679731	     12.70180055
      0.92438429	     -0.00000000	    -62.29129514	     26.83789465	     12.72439814
      0.92458657	     -0.00000000	    -62.24480878	     26.65808797	     12.74703808
      0.92478885	      0.00000000	    -62.19803323	     26.47736700	     12.76972046
      0.92499113	      0.00000000	    -62.15096648	     26.29572236	     12.79244538
      0.92519341	      0.00000000	    -62.10360647	     26.11314568	     12.81521292
      0.92539569	      0.00000000	    -62.05595111	     25.92962960	     12.83802319
      0.92559797	      0.00000000	    -62.00799829	     25.74516778	     12.86087628
      0.92580025	     -0.00000000	    -61.95974589	     25.55975503	     12.88377226
      0.92600253	      0.00000000	    -61.91119174	     25.37339678	     12.90671123
      0.92620482	      0.00000000	    -61.86233365	     25.18611558	     12.92969328
      0.92640710	      0.00000000	    -61.81316943	     24.99793564	     12.95271850
      0.92660938	      0.00000000	    -61.76369681	     24.80888107	     12.97578697
      0.92681166	      0.00000000	    -61.71391355	     24.61897595	     12.99889877
      0.92701394	      0.00000000	    -61.66381733	     24.42824433	     13.02205400
      0.92721622	      0.00000000	    -61.61340582	     24.23671027	     13.04525274
      0.92741850	      0.00000000	    -61.56267668	     24.04439782	     13.06849508
      0.92762078	      0.00000000	    -61.51162751	     23.85133110	     13.09178111
      0.92782306	     -0.00000000	    -61.46025588	     23.65753425	     13.11511091
      0.92802534	     -0.00000000	    -61.40855935	     23.46303147	     13.13848457
      0.92822762	     -0.00000000	    -61.35653542	     23.26784706	     13.16190218
      0.92842991	     -0.00000000	    -61.30418157	     23.07200538	     13.18536384
      0.92863219	     -0.00000000	    -61.25149524	     22.87553087	     13.20886964
      0.92883447	      0.00000000	    -61.19847385	     22.67844806	     13.23241966
      0.92903675	      0.00000000	    -61.14511474	     22.48078156	     13.25601402
      0.92923903	     -0.00000000	    -61.09141527	     22.28255606	     13.27965279
      0.92944131	      0.00000000	    -61.03737271	     22.08379631	     13.30333609
      0.92964359	     -0.00000000	    -60.98298432	     21.88452709	     13.32706402
      0.92984587	     -0.00000000	    -60.92824731	     21.68477321	     13.35083667
      0.93004815	     -0.00000000	    -60.87315885	     21.48455946	     13.37465417
      0.93025043	     -0.00000000	    -60.81771605	     21.28391060	     13.39851662
      0.93045271	      0.00000000	    -60.76191600	     21.08285128	     13.42242415
      0.93065499	      0.00000000	    -60.70575574	     20.88140601	     13.44637685
      0.93085728	     -0.00000000	    -60.64923224	     20.67959912	     13.47037488
      0.93105956	     -0.00000000	    -60.59234245	     20.47745466	     13.49441834
      0.93126184	      0.00000000	    -60.53508324	     20.27499637	     13.51850738
      0.93146412	     -0.00000000	    -60.47745147	     20.07224756	     13.54264214
      0.93166640	      0.00000000	    -60.41944390	     19.86923106	     13.56682277
      0.93186868	      0.00000000	    -60.36105727	     19.66596912	     13.59104942
      0.93207096	     -0.00000000	    -60.30228825	     19.46248334	     13.61532224
      0.93227324	     -0.00000000	    -60.24313344	     19.25879452	     13.63964142
      0.93247552	      0.00000000	    -60.18358941	     19.05492263	     13.66400713
      0.93267780	     -0.00000000	    -60.12365264	     18.85088665	     13.68841955
      0.93288008	      0.00000000	    -60.06331957	     18.64670451	     13.71287889
      0.93308237	      0.00000000	    -60.00258654	     18.44239298	     13.73738535
      0.93328465	     -0.00000000	    -59.94144985	     18.23796757	     13.76193916
      0.93348693	      0.00000000	    -59.87990573	     18.03344247	     13.78654055
      0.93368921	      0.00000000	    -59.81795032	     17.82883042	     13.81449820
      0.93389149	      0.00000000	    -59.75557968	     17.62414259	     13.84385516
      0.93409377	     -0.00000000	    -59.69278979	     17.41938856	     13.87312546
      0.93429605	      0.00000000	    -59.62957656	     17.21457633	     13.90231885
      0.93449833	      0.00000000	    -59.56593582	     17.00971225	     13.93144442
      0.93470061	      0.00000000	    -59.50186330	     16.80480104	     13.96051064
      0.93488209	      0.00000000	    -59.44400938	     16.62092657	     13.98654346
      0.93506357	      0.00000000	    -59.38580119	     16.43701766	     14.01254027
      0.93524504	     -0.00000000	    -59.32723548	     16.25307434	     14.03850608
      0.93542652	     -0.00000000	    -59.26830892	     16.06909555	     14.06444561
      0.93560800	     -0.00000000	    -59.20901810	     15.88507924	     14.09036335
      0.93578947	      0.00000000	    -59.14935954	     15.70102237	     14.11626350
      0.93597095	      0.00000000	    -59.08932971	     15.51692097	     14.14215005
      0.93615243	     -0.00000000	    -59.02892496	     15.33277018	     14.16802678
      0.93633391	     -0.00000000	    -58.96814161	     15.14856431	     14.19389727
      0.93651538	     -0.00000000	    -58.90697587	     14.96429694	     14.21976489
      0.93669686	     -0.00000000	    -58.84542387	     14.77996091	     14.24563288
      0.93687834	      0.00000000	    -58.78348166	     14.59554847	     14.27150431
      0.93705981	     -0.00000000	    -58.72114518	     14.41105130	     14.29738212
      0.93724129	     -0.00000000	    -58.65841030	     14.22646062	     14.32326911
      0.93742277	      0.00000000	    -58.59527278	     14.04176727	     14.34916798
      0.93760425	     -0.00000000	    -58.53172827	     13.85696177	     14.37508133
      0.93778572	      0.00000000	    -58.46777231	     13.67203441	     14.40101168
      0.93796720	      0.00000000	    -58.40340035	     13.48697535	     14.42696146
      0.93814868	     -0.00000000	    -58.33860770	     13.30177469	     14.45293303
      0.93833015	      0.00000000	    -58.27338955	     13.11642252	     14.47892871
      0.93851163	      0.00000000	    -58.20774098	     12.93090906	     14.50495079
      0.93869311	      0.00000000	    -58.14165691	     12.74522467	     14.53100149
      0.93887459	      0.00000000	    -58.07513213	     12.55935999	     14.55708303
      0.93905606	      0.00000000	    -58.00816130	     12.37330595	     14.58319764
      0.93923754	     -0.00000000	    -57.94073890	     12.18705387	     14.60934751
      0.93941902	     -0.00000000	    -57.87285925	     12.00059552	     14.63553487
      0.93960049	      0.00000000	    -57.80451653	     11.81392318	     14.66176196
      0.93978197	     -0.00000000	    -57.73570470	     11.62702972	     14.68803104
      0.93996345	     -0.00000000	    -57.66641758	     11.43990860	     14.71434445
      0.94014493	      0.00000000	    -57.59664874	     11.25255398	     14.74070454
      0.94030818	     -0.00000000	    -57.53346656	     11.08380302	     14.76446036
      0.94047144	      0.00000000	    -57.46988420	     10.91485573	     14.78825781
      0.94063470	      0.00000000	    -57.40589657	     10.74570945	     14.81209874
      0.94079796	      0.00000000	    -57.34149842	     10.57636206	     14.83598510
      0.94096122	      0.00000000	    -57.27668431	     10.40681202	     14.85991892
      0.94112448	      0.00000000	    -57.21144864	     10.23705839	     14.88390230
      0.94128774	      0.00000000	    -57.14578564	     10.06710086	     14.90793745
      0.94145100	      0.00000000	    -57.07968935	      9.89693973	     14.93202665
      0.94161426	     -0.00000000	    -57.01315361	      9.72657600	     14.95617232
      0.94177752	      0.00000000	    -56.94617204	      9.55601134	     14.98037697
      0.94194078	      0.00000000	    -56.87873808	      9.38524813	     15.00464325
      0.94210404	      0.00000000	    -56.81084491	      9.21428947	     15.02897393
      0.94226730	      0.00000000	    -56.74248549	      9.04313919	     15.05337195
      0.94243056	      0.00000000	    -56.67365253	      8.87180192	     15.07784038
      0.94259382	      0.00000000	    -56.60433847	      8.70028306	     15.10238248
      0.94275708	      0.00000000	    -56.53453551	      8.52858881	     15.12700166
      0.94292034	     -0.00000000	    -56.46423552	      8.35672623	     15.15170154
      0.94308360	     -0.00000000	    -56.39343010	      8.18470321	     15.17648595
      0.94324686	      0.00000000	    -56.32211053	      8.01252856	     15.20135891
      0.94341012	     -0.00000000	    -56.25026778	      7.84021196	     15.22632469
      0.94355596	      0.00000000	    -56.18564187	      7.68617325	     15.24870828
      0.94370179	     -0.00000000	    -56.12058405	      7.53203800	     15.27117293
      0.94384763	     -0.00000000	    -56.05508715	      7.37781512	     15.29372217
      0.94399347	     -0.00000000	    -55.98914377	      7.22351418	     15.31635971
      0.94413930	      0.00000000	    -55.92274624	      7.06914542	     15.33908946
      0.94428514	      0.00000000	    -55.85588661	      6.91471983	     15.36191552
      0.94443098	     -0.00000000	    -55.78855669	      6.76024914	     15.38484221
      0.94457682	     -0.00000000	    -55.72074797	      6.60574585	     15.40787403
      0.94472265	      0.00000000	    -55.65245166	      6.45122329	     15.43101572
      0.94486849	      0.00000000	    -55.58365867	      6.29669566	     15.45427225
      0.94501433	      0.00000000	    -55.51435958	      6.14217807	     15.47764880
      0.94516016	     -0.00000000	    -55.44454465	      5.98768657	     15.50115082
      0.94530600	      0.00000000	    -55.37420380	      5.83323825	     15.52478399
      0.94545184	     -0.00000000	    -55.30332660	      5.67885126	     15.54855427
      0.94559767	      0.00000000	    -55.23190226	      5.52454492	     15.57246786
      0.94574351	     -0.00000000	    -55.15991964	      5.37033976	     15.59653126
      0.94587386	      0.00000000	    -55.09510100	      5.23261746	     15.61817094
      0.94600420	      0.00000000	    -55.02981864	      5.09501000	     15.63994075
      0.94613455	     -0.00000000	    -54.96406382	      4.95753496	     15.66184588
      0.94626490	      0.00000000	    -54.89782753	      4.82021092	     15.68389173
      0.94639524	     -0.00000000	    -54.83110049	      4.68305763	     15.70608387
      0.94652559	      0.00000000	    -54.76387315	      4.54609605	     15.72842812
      0.94665594	     -0.00000000	    -54.69613568	      4.40934846	     15.75093045
      0.94678628	      0.00000000	    -54.62787796	      4.27283863	     15.77359705
      0.94691663	     -0.00000000	    -54.55908961	      4.13659187	     15.79643431
      0.94704698	      0.00000000	    -54.48975993	      4.00063525	     15.81944883
      0.94717732	     -0.00000000	    -54.41987795	      3.86499777	     15.84264741
      0.94730767	      0.00000000	    -54.34943238	      3.72971051	     15.86603705
      0.94743802	      0.00000000	    -54.27841163	      3.59480689	     15.88962497
      0.94756836	      0.00000000	    -54.20680383	      3.46032296	     15.91341859
      0.94769871	     -0.00000000	    -54.13459675	      3.32629761	     15.93742554
      0.94782905	      0.00000000	    -54.06177789	      3.19277300	     15.96165365
      0.94794564	     -0.00000000	    -53.99611910	      3.07380861	     15.98351745
      0.94806222	     -0.00000000	    -53.92995122	      2.95531686	     16.00557054
      0.94817880	      0.00000000	    -53.86326465	      2.83733617	     16.02781893
      0.94829539	      0.00000000	    -53.79604959	      2.71990820	     16.05026876
      0.94841197	      0.00000000	    -53.72829600	      2.60307827	     16.07292633
      0.94852856	      0.00000000	    -53.65999365	      2.48689578	     16.09579807
      0.94864514	     -0.00000000	    -53.59113209	      2.37141474	     16.11889052
      0.94876172	     -0.00000000	    -53.52170065	      2.25669438	     16.14221039
      0.94887831	     -0.00000000	    -53.45168845	      2.14279980	     16.16576447
      0.94899489	      0.00000000	    -53.38108439	      2.02980280	     16.18955973
      0.94911147	      0.00000000	    -53.30987716	      1.91778278	     16.21360324
      0.94922806	      0.00000000	    -53.23805520	      1.80682778	     16.23790220
      0.94934464	      0.00000000	    -53.16560676	      1.69703575	     16.26246396
      0.94946122	     -0.00000000	    -53.09251984	      1.58851593	     16.28729599
      0.94957781	     -0.00000000	    -53.01878223	      1.48139049	     16.31240589
      0.94969439	      0.00000000	    -52.94438148	      1.37579646	     16.33780139
      0.94981097	     -0.00000000	    -52.86930490	      1.27188785	     16.36349038
      0.94992756	      0.00000000	    -52.79353958	      1.16983815	     16.38948085
      0.95004414	      0.00000000	    -52.71707236	      1.06984312	     16.41578096
      0.95016072	      0.00000000	    -52.63988984	      0.97212390	     16.44239900
      0.95024780	      0.00000000	    -52.58176330	      0.90076822	     16.46249806
      0.95033488	     -0.00000000	    -52.52321507	      0.83093450	     16.48279775
      0.95044326	      0.00000000	    -52.44973727	      0.74633075	     16.50835744
      0.95055165	      0.00000000	    -52.37557826	      0.66455302	     16.53425081
      0.95066003	     -0.00000000	    -52.30072518	      0.58590280	     16.56048583
      0.95076842	     -0.00000000	    -52.22516542	      0.51071301	     16.58706979
      0.95087681	     -0.00000000	    -52.14888638	      0.43934774	     16.61400983
      0.95098519	     -0.00000000	    -52.07187535	      0.37219984	     16.64131303
      0.95109358	     -0.00000000	    -51.99411954	      0.30968499	     16.66898652
      0.95120196	      0.00000000	    -51.91560600	      0.25223084	     16.69703743
      0.95131035	      0.00000000	    -51.83632167	      0.20025929	     16.72547295
      0.95141874	      0.00000000	    -51.75625334	      0.15416044	     16.75430030
      0.95152712	     -0.00000000	    -51.67538767	      0.11425688	     16.78352676
      0.95163551	      0.00000000	    -51.59371115	      0.08075901	     16.81315967
      0.95174389	     -0.00000000	    -51.51121015	      0.05371443	     16.84320645
      0.95185228	      0.00000000	    -51.42787086	      0.03295812	     16.87367457
      0.95196066	     -0.00000000	    -51.34367930	      0.01807317	     16.90457159
      0.95206905	      0.00000000	    -51.25862134	      0.00837371	     16.93590518
      0.95217744	     -0.00000000	    -51.17268263	      0.00291862	     16.96768308
      0.95228582	      0.00000000	    -51.08584867	      0.00055864	     16.99991317
      0.95239421	      0.00000000	    -50.99810472	      0.00001039	     17.03260344
      0.95250259	      0.00000000	    -50.90943586	      0.00000000	     17.06576204
      0.95261098	     -0.00000000	    -50.81982689	      0.00000000	     17.09939724
      0.95271936	      0.00000000	    -50.72926241	      0.00000000	     17.13351754
      0.95282775	     -0.00000000	    -50.63772675	      0.00000000	     17.16813158
      0.95293614	      0.00000000	    -50.54520393	      0.00000000	     17.20324828
      0.95304452	      0.00000000	    -50.45167770	      0.00000000	     17.23887673
      0.95315291	      0.00000000	    -50.35713151	      0.00000000	     17.27502633
      0.95326129	     -0.00000000	    -50.26154844	      0.00000000	     17.31170672
      0.95336968	      0.00000000	    -50.16491126	      0.00000000	     17.34892785
      0.95347807	     -0.00000000	    -50.06720236	      0.00000000	     17.38669997
      0.95358645	     -0.00000000	    -49.96840373	      0.00000000	     17.42503369
      0.95369484	     -0.00000000	    -49.86849697	      0.00000000	     17.46393996
      0.95380322	     -0.00000000	    -49.76746323	      0.00000000	     17.50343013
      0.95391161	     -0.00000000	    -49.66528321	      0.00000000	     17.54351593
      0.95401999	      0.00000000	    -49.56193715	      0.00000000	     17.58420955
      0.95412838	     -0.00000000	    -49.45740476	      0.00000000	     17.62552365
      0.95423677	     -0.00000000	    -49.35166522	      0.00000000	     17.66747135
      0.95434515	     -0.00000000	    -49.24469716	      0.00000000	     17.71006630
      0.95445354	      0.00000000	    -49.13647861	      0.00000000	     17.75332270
      0.95456192	      0.00000000	    -49.02698699	      0.00000000	     17.79725533
      0.95463114	      0.00000000	    -48.95639252	      0.00000000	     17.82566810
      0.95470035	     -0.00000000	    -48.88527413	      0.00000000	     17.85434890
      0.95504642	     -0.00000000	    -48.52203517	      0.00000000	     18.00122350
      0.95625245	     -0.00000000	    -47.16572799	      0.00000000	     18.53705833
      0.95745848	     -0.00000000	    -45.69272920	      0.00000000	     19.06417079
      0.95866452	     -0.00000000	    -44.13319605	      0.00000000	     19.53701044
      0.96000372	      0.00000000	    -42.33445224	      0.00000000	     19.95995213
      0.96134292	     -0.00000000	    -40.49956516	      0.00000000	     20.24721271
      0.96251120	     -0.00000000	    -38.89438784	      0.00000000	     20.37227515
      0.96367948	     -0.00000000	    -37.30481822	      0.00000000	     20.37239757
      0.96484775	      0.00000000	    -35.74744188	      0.00000000	     20.24345481
      0.96601603	      0.00000000	    -34.23667730	      0.00000000	     19.98407679
      0.96718430	     -0.00000000	    -32.78477334	      0.00000000	     19.59559337
      0.96835258	     -0.00000000	    -31.40177957	      0.00000000	     19.08181890
      0.96977663	     -0.00000000	    -29.82035149	      0.00000000	     18.29460536
      0.96991904	      0.00000000	    -29.66888427	      0.00000000	     18.20662719
      0.96999024	     -0.00000000	    -29.59361738	      0.00000000	     18.16202674
      0.97034625	      0.00000000	    -29.22198160	      0.00000000	     17.93298679
      0.97036554	      0.00000000	    -29.20206841	      0.00000000	     17.92029119
      0.97046200	     -0.00000000	    -29.10285064	      0.00000000	     17.85637918
      0.97047200	      0.00000000	    -29.09259765	      0.00000000	     17.84971196
      0.97048200	      0.00000000	    -29.08235092	      0.00000000	     17.84303700
      0.97049200	     -0.00000000	    -29.07211051	      0.00000000	     17.83635423
      0.97050200	     -0.00000000	    -29.06187675	      0.00000000	     17.82966325
      0.97051200	     -0.00000000	    -29.05165049	      0.00000000	     17.82296304
      0.97052200	      0.00000000	    -29.04143329	      0.00000000	     17.81625170
      0.97053200	      0.00000000	    -29.03122770	      0.00000000	     17.80952614
      0.97054200	     -0.00000000	    -29.02103743	      0.00000000	     17.80278183
      0.97055200	      0.00000000	    -29.01086760	      0.00000000	     17.79601260
      0.97056200	     -0.00000000	    -29.00072491	      0.00000000	     17.78921034
      0.97057200	      0.00000000	    -28.99061781	      0.00000000	     17.78236482
      0.97058200	     -0.00000000	    -28.98055675	      0.00000000	     17.77546348
      0.97059200	     -0.00000000	    -28.97055424	      0.00000000	     17.76849125
      0.97060200	      0.00000000	    -28.96062506	      0.00000000	     17.76143036
      0.97061200	     -0.00000000	    -28.95078639	      0.00000000	     17.75426025
      0.97062200	      0.00000000	    -28.94105786	      0.00000000	     17.74695742
      0.97063445	      0.00000000	    -28.92913111	      0.00000000	     17.73763750
      0.97064445	      0.00000000	    -28.91973485	      0.00000000	     17.72993536
      0.97065445	     -0.00000000	    -28.91053047	      0.00000000	     17.72200318
      0.97066445	      0.00000000	    -28.90154879	      0.00000000	     17.71380443
      0.97067445	      0.00000000	    -28.89282325	      0.00000000	     17.70529959
      0.97068445	     -0.00000000	    -28.88438979	      0.00000000	     17.69644627
      0.97069445	      0.00000000	    -28.87628679	      0.00000000	     17.68719934
      0.97070445	      0.00000000	    -28.86855486	      0.00000000	     17.67751116
      0.97071445	      0.00000000	    -28.86123669	      0.00000000	     17.66733183
      0.97072445	      0.00000000	    -28.85437676	      0.00000000	     17.65660950
      0.97073445	      0.00000000	    -28.84802112	      0.00000000	     17.64529073
      0.97074445	     -0.00000000	    -28.84221702	      0.00000000	     17.63332084
      0.97075445	     -0.00000000	    -28.83701261	      0.00000000	     17.62064438
      0.97076445	      0.00000000	    -28.83245652	      0.00000000	     17.60720561
      0.97077445	      0.00000000	    -28.82859748	      0.00000000	     17.59294896
      0.97078445	     -0.00000000	    -28.82548390	      0.00000000	     17.57781956
      0.97079445	      0.00000000	    -28.82316342	      0.00000000	     17.56176376
      0.97080445	     -0.00000000	    -28.82168247	      0.00000000	     17.54472970
      0.97081664	      0.00000000	    -28.82107752	      0.00000000	     17.52257347
      0.97082883	     -0.00000000	    -28.82186305	      0.00000000	     17.49880636
      0.97084346	      0.00000000	    -28.82474277	      0.00000000	     17.46803789
      0.97086106	      0.00000000	    -28.83115136	      0.00000000	     17.42764954
      0.97087866	     -0.00000000	    -28.84092721	      0.00000000	     17.38341411
      0.97089420	      0.00000000	    -28.85246075	      0.00000000	     17.34105554
      0.97090974	     -0.00000000	    -28.86677777	      0.00000000	     17.29555743
      0.97092528	      0.00000000	    -28.88391328	      0.00000000	     17.24690237
      0.97094083	      0.00000000	    -28.90387765	      0.00000000	     17.19510295
      0.97095637	     -0.00000000	    -28.92665752	      0.00000000	     17.14020037
      0.97097191	     -0.00000000	    -28.95221728	      0.00000000	     17.08226233
      0.97098745	     -0.00000000	    -28.98050103	      0.00000000	     17.02138041
      0.97100299	     -0.00000000	    -29.01143496	      0.00000000	     16.95766696
      0.97101853	     -0.00000000	    -29.04492990	      0.00000000	     16.89125175
      0.97103408	      0.00000000	    -29.08088403	      0.00000000	     16.82227860
      0.97104962	      0.00000000	    -29.11918555	      0.00000000	     16.75090189
      0.97106516	      0.00000000	    -29.15971532	      0.00000000	     16.67728343
      0.97108070	     -0.00000000	    -29.20234925	      0.00000000	     16.60158933
      0.97109624	      0.00000000	    -29.24696055	      0.00000000	     16.52398739
      0.97111178	     -0.00000000	    -29.29342169	      0.00000000	     16.44464469
      0.97112732	      0.00000000	    -29.34160607	      0.00000000	     16.36372556
      0.97114287	      0.00000000	    -29.39138946	      0.00000000	     16.28138994
      0.97115841	      0.00000000	    -29.44265117	      0.00000000	     16.19779203
      0.97117395	      0.00000000	    -29.49527492	      0.00000000	     16.11307927
      0.97118949	     -0.00000000	    -29.54914957	      0.00000000	     16.02739162
      0.97120503	      0.00000000	    -29.60416956	      0.00000000	     15.94086106
      0.97122057	      0.00000000	    -29.66023525	      0.00000000	     15.85361134
      0.97123612	     -0.00000000	    -29.71725308	      0.00000000	     15.76575782
      0.97125166	     -0.00000000	    -29.77513557	      0.00000000	     15.67740760
      0.97126720	     -0.00000000	    -29.83380131	      0.00000000	     15.58865963
      0.97128274	      0.00000000	    -29.89317479	      0.00000000	     15.49960498
      0.97129828	     -0.00000000	    -29.95318621	      0.00000000	     15.41032720
      0.97131382	      0.00000000	    -30.01377124	      0.00000000	     15.32090260
      0.97132936	     -0.00000000	    -30.07487075	      0.00000000	     15.23140077
      0.97134491	     -0.00000000	    -30.13643050	      0.00000000	     15.14188488
      0.97136378	      0.00000000	    -30.21172144	      0.00000000	     15.03326135
      0.97138265	      0.00000000	    -30.28753751	      0.00000000	     14.92479285
      0.97140152	      0.00000000	    -30.36380687	      0.00000000	     14.81656014
      0.97142039	      0.00000000	    -30.44046539	      0.00000000	     14.70863410
      0.97143926	      0.00000000	    -30.51745599	      0.00000000	     14.60107675
      0.97145813	      0.00000000	    -30.59472791	      0.00000000	     14.49394213
      0.97147700	     -0.00000000	    -30.67223611	      0.00000000	     14.38727720
      0.97150035	     -0.00000000	    -30.76842008	      0.00000000	     14.25599003
      0.97152370	      0.00000000	    -30.86483881	      0.00000000	     14.12554906
      0.97154705	     -0.00000000	    -30.96143537	      0.00000000	     13.99600804
      0.97157040	      0.00000000	    -31.05816088	      0.00000000	     13.86741093
      0.97159868	     -0.00000000	    -31.17541492	      0.00000000	     13.71298543
      0.97162696	      0.00000000	    -31.29273386	      0.00000000	     13.56004552
      0.97165524	     -0.00000000	    -31.41006538	      0.00000000	     13.40862785
      0.97168352	     -0.00000000	    -31.52736606	      0.00000000	     13.25875864
      0.97171795	      0.00000000	    -31.67009052	      0.00000000	     13.07840288
      0.97175239	      0.00000000	    -31.81266312	      0.00000000	     12.90038654
      0.97178682	     -0.00000000	    -31.95504151	      0.00000000	     12.72471581
      0.97182125	      0.00000000	    -32.09719183	      0.00000000	     12.55138759
      0.97186361	      0.00000000	    -32.27171658	      0.00000000	     12.34135248
      0.97190597	     -0.00000000	    -32.44581593	      0.00000000	     12.13481662
      0.97194833	     -0.00000000	    -32.61945962	      0.00000000	     11.93174079
      0.97199069	     -0.00000000	    -32.79262441	      0.00000000	     11.73207946
      0.97204442	      0.00000000	    -33.01155105	      0.00000000	     11.48366155
      0.97209815	     -0.00000000	    -33.22965116	      0.00000000	     11.24054851
      0.97215188	      0.00000000	    -33.44690467	      0.00000000	     11.00262814
      0.97221744	      0.00000000	    -33.71083853	      0.00000000	     10.71917607
      0.97228300	     -0.00000000	    -33.97347092	      0.00000000	     10.44307866
      0.97234856	     -0.00000000	    -34.23478860	      0.00000000	     10.17413045
      0.97243274	     -0.00000000	    -34.56836204	      0.00000000	      9.83897688
      0.97251692	      0.00000000	    -34.89974160	      0.00000000	      9.51485981
      0.97260110	     -0.00000000	    -35.22892118	      0.00000000	      9.20137604
      0.97270905	     -0.00000000	    -35.64786974	      0.00000000	      8.81427603
      0.97281701	     -0.00000000	    -36.06320178	      0.00000000	      8.44323659
      0.97292497	      0.00000000	    -36.47492910	      0.00000000	      8.08750276
      0.97303293	      0.00000000	    -36.88306950	      0.00000000	      7.74635176
      0.97316462	      0.00000000	    -37.37614491	      0.00000000	      7.34891549
      0.97329632	      0.00000000	    -37.86396684	      0.00000000	      6.97094641
      0.97342802	      0.00000000	    -38.34659386	      0.00000000	      6.61129188
      0.97355972	     -0.00000000	    -38.82409158	      0.00000000	      6.26884477
      0.97372644	      0.00000000	    -39.42131114	      0.00000000	      5.85835711
      0.97389316	      0.00000000	    -40.01058277	      0.00000000	      5.47165158
      0.97411526	     -0.00000000	    -40.78353211	      0.00000000	      4.99002360
      0.97429836	      0.00000000	    -41.41067730	      0.00000000	      4.61897564
      0.97448146	      0.00000000	    -42.02896504	      0.00000000	      4.26919383
      0.97466456	     -0.00000000	    -42.63864541	      0.00000000	      3.93902336
      0.97484766	      0.00000000	    -43.23997285	      0.00000000	      3.62722868
      0.97503076	      0.00000000	    -43.83320451	      0.00000000	      3.33288929
      0.97528524	     -0.00000000	    -44.64475241	      0.00000000	      2.95141225
      0.97547118	     -0.00000000	    -45.22855240	      0.00000000	      2.69207957
      0.97565712	      0.00000000	    -45.80491156	      0.00000000	      2.44842325
      0.97584307	     -0.00000000	    -46.37409889	      0.00000000	      2.21986241
      0.97602901	      0.00000000	    -46.93638135	      0.00000000	      2.00585026
      0.97621495	      0.00000000	    -47.49202321	      0.00000000	      1.80586690
      0.97640090	     -0.00000000	    -48.04128549	      0.00000000	      1.61941354
      0.97658684	      0.00000000	    -48.58442533	      0.00000000	      1.44600794
      0.97677278	     -0.00000000	    -49.12169527	      0.00000000	      1.28518091
      0.97695872	      0.00000000	    -49.65334258	      0.00000000	      1.13647375
      0.97714467	     -0.00000000	    -50.17960838	      0.00000000	      0.99943609
      0.97736849	     -0.00000000	    -50.80626920	      0.00000000	      0.84933245
      0.97759231	     -0.00000000	    -51.42586414	      0.00000000	      0.71472794
      0.97791408	      0.00000000	    -52.30499990	      0.00000000	      0.54684026
      0.97815870	      0.00000000	    -52.96469604	      0.00000000	      0.43819214
      0.97840332	     -0.00000000	    -53.61739633	      0.00000000	      0.34481576
      0.97864793	     -0.00000000	    -54.26346365	      0.00000000	      0.26566623
      0.97886701	      0.00000000	    -54.83671901	      0.00000000	      0.20596990
      0.97908610	      0.00000000	    -55.40509760	      0.00000000	      0.15601089
      0.97930518	     -0.00000000	    -55.96875464	      0.00000000	      0.11495244
      0.97952426	      0.00000000	    -56.52780894	      0.00000000	      0.08192952
      0.97974334	      0.00000000	    -57.08234284	      0.00000000	      0.05605340
      0.97996242	     -0.00000000	    -57.63240310	      0.00000000	      0.03641955
      0.98018150	      0.00000000	    -58.17800296	      0.00000000	      0.02211826
      0.98027731	     -0.00000000	    -58.41518601	      0.00000000	      0.01730925
      0.98036868	     -0.00000000	    -58.64059576	      0.00000000	      0.01344352
      0.98046005	      0.00000000	    -58.86522120	      0.00000000	      0.01021680
      0.98053774	      0.00000000	    -59.05558902	      0.00000000	      0.00792903
      0.98061543	      0.00000000	    -59.24538657	      0.00000000	      0.00601997
      0.98068200	      0.00000000	    -59.40758131	      0.00000000	      0.00465711
      0.98074858	     -0.00000000	    -59.56935598	      0.00000000	      0.00352211
      0.98081515	      0.00000000	    -59.73071013	      0.00000000	      0.00259244
      0.98087507	     -0.00000000	    -59.87555853	      0.00000000	      0.00191311
      0.98093498	      0.00000000	    -60.02006573	      0.00000000	      0.00136649
      0.98099489	     -0.00000000	    -60.16423139	      0.00000000	      0.00093720
      0.98105481	     -0.00000000	    -60.30805510	      0.00000000	      0.00061019
      0.98111472	      0.00000000	    -60.45153635	      0.00000000	      0.00037078
      0.98117463	     -0.00000000	    -60.59467450	      0.00000000	      0.00020467
      0.98122848	     -0.00000000	    -60.72302547	      0.00000000	      0.00010642
      0.98128233	      0.00000000	    -60.85109795	      0.00000000	      0.00004628
      0.98133618	     -0.00000000	    -60.97889109	      0.00000000	      0.00001466
      0.98139002	      0.00000000	    -61.10640390	      0.00000000	      0.00000225
      0.98144387	      0.00000000	    -61.23363521	      0.00000000	      0.00000001
      0.98149772	      0.00000000	    -61.36058367	      0.00000000	      0.00000000
      0.98155156	      0.00000000	    -61.48724773	      0.00000000	      0.00000000
      0.98160541	      0.00000000	    -61.61362562	      0.00000000	      0.00000000
      0.98165926	      0.00000000	    -61.73971537	      0.00000000	      0.00000000
      0.98171310	      0.00000000	    -61.86551475	      0.00000000	      0.00000000
      0.98176695	      0.00000000	    -61.99102129	      0.00000000	      0.00000000
      0.98182080	      0.00000000	    -62.11623225	      0.00000000	      0.00000000
      0.98187465	      0.00000000	    -62.24114461	      0.00000000	      0.00000000
      0.98192849	     -0.00000000	    -62.36575509	      0.00000000	      0.00000000
      0.98198234	      0.00000000	    -62.49006011	      0.00000000	      0.00000000
      0.98203619	     -0.00000000	    -62.61405576	      0.00000000	      0.00000000
      0.98209003	     -0.00000000	    -62.73773785	      0.00000000	      0.00000000
      0.98214388	      0.00000000	    -62.86110187	      0.00000000	      0.00000000
      0.98219773	     -0.00000000	    -62.98414298	      0.00000000	      0.00000000
      0.98225157	      0.00000000	    -63.10685601	      0.00000000	      0.00000000
      0.98230542	      0.00000000	    -63.22923545	      0.00000000	      0.00000000
      0.98235927	      0.00000000	    -63.35127548	      0.00000000	      0.00000000
      0.98241312	     -0.00000000	    -63.47296992	      0.00000000	      0.00000000
      0.98246696	     -0.00000000	    -63.59431226	      0.00000000	      0.00000000
      0.98252081	     -0.00000000	    -63.71529564	      0.00000000	      0.00000000
      0.98257466	      0.00000000	    -63.83591287	      0.00000000	      0.00000000
      0.98262850	      0.00000000	    -63.95615644	      0.00000000	      0.00000000
      0.98268235	      0.00000000	    -64.07601848	      0.00000000	      0.00000000
      0.98273620	     -0.00000000	    -64.19549081	      0.00000000	      0.00000000
      0.98279004	      0.00000000	    -64.31456494	      0.00000000	      0.00000000
      0.98284389	     -0.00000000	    -64.43323205	      0.00000000	      0.00000000
      0.98289774	     -0.00000000	    -64.55148301	      0.00000000	      0.00000000
      0.98295159	      0.00000000	    -64.66930843	      0.00000000	      0.00000000
      0.98300543	      0.00000000	    -64.78669859	      0.00000000	      0.00000000
      0.98305928	      0.00000000	    -64.90364354	      0.00000000	      0.00000000
      0.98311313	     -0.00000000	    -65.02013305	      0.00000000	      0.00000000
      0.98316697	     -0.00000000	    -65.13615666	      0.00000000	      0.00000000
      0.98322082	     -0.00000000	    -65.25170366	      0.00000000	      0.00000000
      0.98327467	     -0.00000000	    -65.36676315	      0.00000000	      0.00000000
      0.98332851	     -0.00000000	    -65.48132402	      0.00000000	      0.00000000
      0.98338236	     -0.00000000	    -65.59537502	      0.00000000	      0.00000000
      0.98343621	      0.00000000	    -65.70890469	      0.00000000	      0.00000000
      0.98349006	      0.00000000	    -65.82190148	      0.00000000	      0.00000000
      0.98354390	     -0.00000000	    -65.93435369	      0.00000000	      0.00000000
      0.98359775	      0.00000000	    -66.04624957	      0.00000000	      0.00000000
      0.98365160	     -0.00000000	    -66.15757724	      0.00000000	      0.00000000
      0.98370544	     -0.00000000	    -66.26832482	      0.00000000	      0.00000000
      0.98377119	      0.00000000	    -66.40273455	      0.00000000	      0.00000000
      0.98383693	     -0.00000000	    -66.53624007	      0.00000000	      0.00000000
      0.98390267	      0.00000000	    -66.66881974	      0.00000000	      0.00000000
      0.98396841	     -0.00000000	    -66.80045201	      0.00000000	      0.00000000
      0.98405218	      0.00000000	    -66.96677297	      0.00000000	      0.00000000
      0.98413595	      0.00000000	    -67.13147744	      0.00000000	      0.00000000
      0.98422011	     -0.00000000	    -67.29526753	      0.00000000	      0.00000000
      0.98430426	      0.00000000	    -67.45734077	      0.00000000	      0.00000000
      0.98437645	     -0.00000000	    -67.59496396	      0.00000000	      0.00000000
      0.98444864	     -0.00000000	    -67.73126860	      0.00000000	      0.00000000
      0.98452082	      0.00000000	    -67.86623050	      0.00000000	      0.00000000
      0.98458438	     -0.00000000	    -67.98392885	      0.00000000	      0.00000000
      0.98464794	     -0.00000000	    -68.10055298	      0.00000000	      0.00000000
      0.98471149	     -0.00000000	    -68.21608829	      0.00000000	      0.00000000
      0.98477505	     -0.00000000	    -68.33052108	      0.00000000	      0.00000000
      0.98483861	      0.00000000	    -68.44383902	      0.00000000	      0.00000000
      0.98490216	      0.00000000	    -68.55603058	      0.00000000	      0.00000000
      0.98495920	     -0.00000000	    -68.65574470	      0.00000000	      0.00000000
      0.98501624	     -0.00000000	    -68.75453556	      0.00000000	      0.00000000
      0.98507327	     -0.00000000	    -68.85239626	      0.00000000	      0.00000000
      0.98513031	     -0.00000000	    -68.94932036	      0.00000000	      0.00000000
      0.98518734	     -0.00000000	    -69.04530189	      0.00000000	      0.00000000
      0.98524438	      0.00000000	    -69.14033538	      0.00000000	      0.00000000
      0.98530142	      0.00000000	    -69.23441587	      0.00000000	      0.00000000
      0.98535845	      0.00000000	    -69.32753888	      0.00000000	      0.00000000
      0.98541549	     -0.00000000	    -69.41970044	      0.00000000	      0.00000000
      0.98547253	      0.00000000	    -69.51089710	      0.00000000	      0.00000000
      0.98552956	      0.00000000	    -69.60112590	      0.00000000	      0.00000000
      0.98558660	     -0.00000000	    -69.69038440	      0.00000000	      0.00000000
      0.98564364	      0.00000000	    -69.77867066	      0.00000000	      0.00000000
      0.98570067	     -0.00000000	    -69.86598325	      0.00000000	      0.00000000
      0.98575771	     -0.00000000	    -69.95232122	      0.00000000	      0.00000000
      0.98581475	     -0.00000000	    -70.03768414	      0.00000000	      0.00000000
      0.98587178	     -0.00000000	    -70.12207204	      0.00000000	      0.00000000
      0.98592882	      0.00000000	    -70.20548546	      0.00000000	      0.00000000
      0.98598586	     -0.00000000	    -70.28792540	      0.00000000	      0.00000000
      0.98604289	      0.00000000	    -70.36939331	      0.00000000	      0.00000000
      0.98609993	      0.00000000	    -70.44989111	      0.00000000	      0.00000000
      0.98615697	      0.00000000	    -70.52942116	      0.00000000	      0.00000000
      0.98621400	     -0.00000000	    -70.60798625	      0.00000000	      0.00000000
      0.98627104	     -0.00000000	    -70.68558961	      0.00000000	      0.00000000
      0.98632808	      0.00000000	    -70.76223487	      0.00000000	      0.00000000
      0.98638511	      0.00000000	    -70.83792604	      0.00000000	      0.00000000
      0.98644215	      0.00000000	    -70.91266754	      0.00000000	      0.00000000
      0.98649919	     -0.00000000	    -70.98646416	      0.00000000	      0.00000000
      0.98655622	     -0.00000000	    -71.05932105	      0.00000000	      0.00000000
      0.98661326	     -0.00000000	    -71.13124369	      0.00000000	      0.00000000
      0.98667030	     -0.00000000	    -71.20223792	      0.00000000	      0.00000000
      0.98672733	     -0.00000000	    -71.27230988	      0.00000000	      0.00000000
      0.98678437	      0.00000000	    -71.34146603	      0.00000000	      0.00000000
      0.98684141	      0.00000000	    -71.40971311	      0.00000000	      0.00000000
      0.98689844	      0.00000000	    -71.47705814	      0.00000000	      0.00000000
      0.98695548	     -0.00000000	    -71.54350842	      0.00000000	      0.00000000
      0.98701252	      0.00000000	    -71.60907149	      0.00000000	      0.00000000
      0.98706955	     -0.00000000	    -71.67375513	      0.00000000	      0.00000000
      0.98712659	      0.00000000	    -71.73756734	      0.00000000	      0.00000000
      0.98718362	      0.00000000	    -71.80051635	      0.00000000	      0.00000000
      0.98724066	      0.00000000	    -71.86261057	      0.00000000	      0.00000000
      0.98729770	      0.00000000	    -71.92385861	      0.00000000	      0.00000000
      0.98735473	     -0.00000000	    -71.98426923	      0.00000000	      0.00000000
      0.98741177	      0.00000000	    -72.04385139	      0.00000000	      0.00000000
      0.98746881	     -0.00000000	    -72.10261416	      0.00000000	      0.00000000
      0.98752584	      0.00000000	    -72.16056677	      0.00000000	      0.00000000
      0.98758288	      0.00000000	    -72.21771857	      0.00000000	      0.00000000
      0.98763992	     -0.00000000	    -72.27407903	      0.00000000	      0.00000000
      0.98769695	     -0.00000000	    -72.32965772	      0.00000000	      0.00000000
      0.98775399	      0.00000000	    -72.38446430	      0.00000000	      0.00000000
      0.98781103	     -0.00000000	    -72.43850850	      0.00000000	      0.00000000
      0.98786806	      0.00000000	    -72.49180016	      0.00000000	      0.00000000
      0.98792510	      0.00000000	    -72.54434915	      0.00000000	      0.00000000
      0.98798214	     -0.00000000	    -72.59616540	      0.00000000	      0.00000000
      0.98803917	     -0.00000000	    -72.64725888	      0.00000000	      0.00000000
      0.98809621	     -0.00000000	    -72.69763961	      0.00000000	      0.00000000
      0.98815325	     -0.00000000	    -72.74731763	      0.00000000	      0.00000000
      0.98821028	      0.00000000	    -72.79630299	      0.00000000	      0.00000000
      0.98827878	     -0.00000000	    -72.85423005	      0.00000000	      0.00000000
      0.98834728	     -0.00000000	    -72.91119007	      0.00000000	      0.00000000
      0.98841577	      0.00000000	    -72.96720050	      0.00000000	      0.00000000
      0.98848427	     -0.00000000	    -73.02227871	      0.00000000	      0.00000000
      0.98855277	     -0.00000000	    -73.07644207	      0.00000000	      0.00000000
      0.98862127	      0.00000000	    -73.12970786	      0.00000000	      0.00000000
      0.98868976	     -0.00000000	    -73.18209327	      0.00000000	      0.00000000
      0.98875826	     -0.00000000	    -73.23361544	      0.00000000	      0.00000000
      0.98882676	     -0.00000000	    -73.28429137	      0.00000000	      0.00000000
      0.98889526	     -0.00000000	    -73.33413796	      0.00000000	      0.00000000
      0.98896375	     -0.00000000	    -73.38317196	      0.00000000	      0.00000000
      0.98903225	     -0.00000000	    -73.43141001	      0.00000000	      0.00000000
      0.98910075	      0.00000000	    -73.47886858	      0.00000000	      0.00000000
      0.98918307	     -0.00000000	    -73.53490021	      0.00000000	      0.00000000
      0.98926540	     -0.00000000	    -73.58985740	      0.00000000	      0.00000000
      0.98934773	      0.00000000	    -73.64376779	      0.00000000	      0.00000000
      0.98943005	     -0.00000000	    -73.69665861	      0.00000000	      0.00000000
      0.98951238	      0.00000000	    -73.74855669	      0.00000000	      0.00000000
      0.98959470	     -0.00000000	    -73.79948843	      0.00000000	      0.00000000
      0.98967703	      0.00000000	    -73.84947980	      0.00000000	      0.00000000
      0.98975936	     -0.00000000	    -73.89855633	      0.00000000	      0.00000000
      0.98984168	     -0.00000000	    -73.94674308	      0.00000000	      0.00000000
      0.98994298	     -0.00000000	    -74.00484597	      0.00000000	      0.00000000
      0.99004427	      0.00000000	    -74.06168393	      0.00000000	      0.00000000
      0.99014556	      0.00000000	    -74.11730069	      0.00000000	      0.00000000
      0.99024685	      0.00000000	    -74.17173885	      0.00000000	      0.00000000
      0.99034814	     -0.00000000	    -74.22503990	      0.00000000	      0.00000000
      0.99047155	     -0.00000000	    -74.28850311	      0.00000000	      0.00000000
      0.99059497	     -0.00000000	    -74.35040883	      0.00000000	      0.00000000
      0.99071838	      0.00000000	    -74.41082530	      0.00000000	      0.00000000
      0.99087559	      0.00000000	    -74.48573445	      0.00000000	      0.00000000
      0.99103280	     -0.00000000	    -74.55846356	      0.00000000	      0.00000000
      0.99119558	     -0.00000000	    -74.63160464	      0.00000000	      0.00000000
      0.99135837	     -0.00000000	    -74.70267153	      0.00000000	      0.00000000
      0.99150402	     -0.00000000	    -74.76460456	      0.00000000	      0.00000000
      0.99164968	     -0.00000000	    -74.82505959	      0.00000000	      0.00000000
      0.99179534	      0.00000000	    -74.88411621	      0.00000000	      0.00000000
      0.99194099	      0.00000000	    -74.94184992	      0.00000000	      0.00000000
      0.99208665	     -0.00000000	    -74.99833228	      0.00000000	      0.00000000
      0.99223231	     -0.00000000	    -75.05363102	      0.00000000	      0.00000000
      0.99237796	      0.00000000	    -75.10781023	      0.00000000	      0.00000000
      0.99252362	      0.00000000	    -75.16093049	      0.00000000	      0.00000000
      0.99266928	     -0.00000000	    -75.21304898	      0.00000000	      0.00000000
      0.99281493	      0.00000000	    -75.26421970	      0.00000000	      0.00000000
      0.99296059	     -0.00000000	    -75.31449353	      0.00000000	      0.00000000
      0.99310625	     -0.00000000	    -75.36391845	      0.00000000	      0.00000065
      0.99325190	      0.00000000	    -75.41253962	      0.00000000	      0.00004121
      0.99339756	      0.00000000	    -75.46039956	      0.00000000	      0.00022509
      0.99354322	      0.00000000	    -75.50753826	      0.00000000	      0.00067001
      0.99368887	     -0.00000000	    -75.55399331	      0.00000000	      0.00150273
      0.99383453	     -0.00000000	    -75.59980005	      0.00000000	      0.00285825
      0.99398019	      0.00000000	    -75.64499166	      0.00000000	      0.00487874
      0.99412584	      0.00000000	    -75.68959930	      0.00000000	      0.00771216
      0.99427150	      0.00000000	    -75.73365221	      0.00000000	      0.01151052
      0.99441716	      0.00000000	    -75.77717783	      0.00000000	      0.01642795
      0.99456281	      0.00000000	    -75.82020187	      0.00000000	      0.02261839
      0.99470847	      0.00000000	    -75.86274846	      0.00000000	      0.03023314
      0.99485413	     -0.00000000	    -75.90484020	      0.00000000	      0.03941823
      0.99499978	     -0.00000000	    -75.94649827	      0.00000000	      0.05031174
      0.99514544	     -0.00000000	    -75.98774252	      0.00000000	      0.06304112
      0.99532203	     -0.00000000	    -76.03721719	      0.00000000	      0.08109892
      0.99549862	      0.00000000	    -76.08614164	      0.00000000	      0.10219530
      0.99567521	      0.00000000	    -76.13454429	      0.00000000	      0.12646506
      0.99585180	      0.00000000	    -76.18245136	      0.00000000	      0.15400121
      0.99602839	      0.00000000	    -76.22988705	      0.00000000	      0.18485288
      0.99625195	      0.00000000	    -76.28929938	      0.00000000	      0.22866999
      0.99647551	      0.00000000	    -76.34803314	      0.00000000	      0.27771655
      0.99677460	      0.00000000	    -76.42561181	      0.00000000	      0.35116469
      0.99700340	     -0.00000000	    -76.48423327	      0.00000000	      0.41300696
      0.99723220	      0.00000000	    -76.54226073	      0.00000000	      0.47931582
      0.99746100	     -0.00000000	    -76.59972237	      0.00000000	      0.54963694
      0.99766176	      0.00000000	    -76.64969694	      0.00000000	      0.61426041
      0.99786252	      0.00000000	    -76.69927092	      0.00000000	      0.68125527
      0.99806329	      0.00000000	    -76.74845841	      0.00000000	      0.75027773
      0.99826405	      0.00000000	    -76.79727227	      0.00000000	      0.82098869
      0.99846481	     -0.00000000	    -76.84572421	      0.00000000	      0.89305910
      0.99866557	      0.00000000	    -76.89382489	      0.00000000	      0.96617426
      0.99884404	      0.00000000	    -76.93629641	      0.00000000	      1.03180550
      0.99902251	      0.00000000	    -76.97850431	      0.00000000	      1.09783121
      0.99920097	      0.00000000	    -77.02045433	      0.00000000	      1.16406841
      0.99937944	     -0.00000000	    -77.06215180	      0.00000000	      1.23034746
      0.99955790	      0.00000000	    -77.10360160	      0.00000000	      1.29651212
      0.99973637	      0.00000000	    -77.14480823	      0.00000000	      1.36241940
      0.99991484	     -0.00000000	    -77.18577587	      0.00000000	      1.42793929
      1.00009330	     -0.00000000	    -77.22650834	      0.00000000	      1.49295424
      1.00027177	     -0.00000000	    -77.26700920	      0.00000000	      1.55735865
      1.00045023	     -0.00000000	    -77.30728172	      0.00000000	      1.62105823
      1.00062870	     -0.00000000	    -77.34732895	      0.00000000	      1.68396935
      1.00080717	     -0.00000000	    -77.38715369	      0.00000000	      1.74601832
      1.00098563	     -0.00000000	    -77.42675855	      0.00000000	      1.80714075
      1.00116410	      0.00000000	    -77.46614595	      0.00000000	      1.86728086
      1.00134256	      0.00000000	    -77.50531814	      0.00000000	      1.92639080
      1.00152103	      0.00000000	    -77.54427723	      0.00000000	      1.98443003
      1.00169950	      0.00000000	    -77.58302516	      0.00000000	      2.04136470
      1.00187796	     -0.00000000	    -77.62156376	      0.00000000	      2.09716710
      1.00205643	      0.00000000	    -77.65989475	      0.00000000	      2.15181511
      1.00223489	      0.00000000	    -77.69801972	      0.00000000	      2.20529168
      1.00241336	     -0.00000000	    -77.73594019	      0.00000000	      2.25758437
      1.00259183	     -0.00000000	    -77.77365758	      0.00000000	      2.30868489
      1.00277029	     -0.00000000	    -77.81117322	      0.00000000	      2.35858876
      1.00294876	     -0.00000000	    -77.84848839	      0.00000000	      2.40729485
      1.00312722	      0.00000000	    -77.88560430	      0.00000000	      2.45480507
      1.00330569	     -0.00000000	    -77.92252210	      0.00000000	      2.50112409
      1.00348416	     -0.00000000	    -77.95924287	      0.00000000	      2.54625897
      1.00366262	      0.00000000	    -77.99576766	      0.00000000	      2.59021896
      1.00384109	     -0.00000000	    -78.03209749	      0.00000000	      2.63301521
      1.00401955	      0.00000000	    -78.06823332	      0.00000000	      2.67466058
      1.00419802	     -0.00000000	    -78.10417609	      0.00000000	      2.71516940
      1.00437648	      0.00000000	    -78.13992668	      0.00000000	      2.75455730
      1.00455495	      0.00000000	    -78.17548600	      0.00000000	      2.79284104
      1.00473342	      0.00000000	    -78.21085487	      0.00000000	      2.83003836
      1.00491188	      0.00000000	    -78.24603414	      0.00000000	      2.86616780
      1.00509035	     -0.00000000	    -78.28102461	      0.00000000	      2.90124863
      1.00526881	     -0.00000000	    -78.31582709	      0.00000000	      2.93530068
      1.00544728	      0.00000000	    -78.35044234	      0.00000000	      2.96834424
      1.00562575	      0.00000000	    -78.38487114	      0.00000000	      3.00040001
      1.00580421	     -0.00000000	    -78.41911424	      0.00000000	      3.03148894
      1.00598268	     -0.00000000	    -78.45317239	      0.00000000	      3.06163221
      1.00616114	     -0.00000000	    -78.48704633	      0.00000000	      3.09085113
      1.00633961	      0.00000000	    -78.52073679	      0.00000000	      3.11916708
      1.00651808	      0.00000000	    -78.55424448	      0.00000000	      3.14660145
      1.00669654	     -0.00000000	    -78.58757014	      0.00000000	      3.17317557
      1.00687501	     -0.00000000	    -78.62071448	      0.00000000	      3.19891073
      1.00705347	      0.00000000	    -78.65367821	      0.00000000	      3.22382804
      1.00723194	      0.00000000	    -78.68646204	      0.00000000	      3.24794848
      1.00741041	     -0.00000000	    -78.71906667	      0.00000000	      3.27129280
      1.00758887	      0.00000000	    -78.75149282	      0.00000000	      3.29388153
      1.00776734	      0.00000000	    -78.78374118	      0.00000000	      3.31573496
      1.00794580	     -0.00000000	    -78.81581247	      0.00000000	      3.33687309
      1.00812427	     -0.00000000	    -78.84770738	      0.00000000	      3.35731562
      1.00830274	     -0.00000000	    -78.87942662	      0.00000000	      3.37708192
      1.00848120	     -0.00000000	    -78.91097090	      0.00000000	      3.39619107
      1.00865967	      0.00000000	    -78.94234091	      0.00000000	      3.41466178
      1.00883813	      0.00000000	    -78.97353737	      0.00000000	      3.43251240
      1.00901660	      0.00000000	    -79.00456098	      0.00000000	      3.44976095
      1.00919507	      0.00000000	    -79.03541245	      0.00000000	      3.46642506
      1.00937353	      0.00000000	    -79.06609248	      0.00000000	      3.48252200
      1.00955200	     -0.00000000	    -79.09660180	      0.00000000	      3.49806865
      1.00973046	      0.00000000	    -79.12694110	      0.00000000	      3.51308153
      1.00990893	     -0.00000000	    -79.15711109	      0.00000000	      3.52757677
      1.01008739	      0.00000000	    -79.18711251	      0.00000000	      3.54157013
      1.01026586	     -0.00000000	    -79.21694605	      0.00000000	      3.55507698
      1.01044433	      0.00000000	    -79.24661243	      0.00000000	      3.56811231
      1.01062279	      0.00000000	    -79.27611238	      0.00000000	      3.58069075
      1.01080126	      0.00000000	    -79.30544661	      0.00000000	      3.59282654
      1.01097972	     -0.00000000	    -79.33461583	      0.00000000	      3.60453356
      1.01115819	     -0.00000000	    -79.36362078	      0.00000000	      3.61582530
      1.01133666	     -0.00000000	    -79.39246218	      0.00000000	      3.62671492
      1.01151512	      0.00000000	    -79.42114074	      0.00000000	      3.63721519
      1.01169359	      0.00000000	    -79.44965719	      0.00000000	      3.64733855
      1.01187205	     -0.00000000	    -79.47801226	      0.00000000	      3.65709709
      1.01205052	      0.00000000	    -79.50620667	      0.00000000	      3.66650255
      1.01222899	     -0.00000000	    -79.53424115	      0.00000000	      3.67556637
      1.01240745	      0.00000000	    -79.56211643	      0.00000000	      3.68429962
      1.01258592	     -0.00000000	    -79.58983323	      0.00000000	      3.69271309
      1.01276438	      0.00000000	    -79.61739229	      0.00000000	      3.70081724
      1.01294285	      0.00000000	    -79.64479433	      0.00000000	      3.70862222
      1.01312132	      0.00000000	    -79.67204008	      0.00000000	      3.71613789
      1.01329978	     -0.00000000	    -79.69913027	      0.00000000	      3.72337381
      1.01347825	      0.00000000	    -79.72606564	      0.00000000	      3.73033926
      1.01365671	      0.00000000	    -79.75284690	      0.00000000	      3.73704325
      1.01383518	      0.00000000	    -79.77947479	      0.00000000	      3.74349450
      1.01401365	      0.00000000	    -79.80595005	      0.00000000	      3.74970148
      1.01419211	     -0.00000000	    -79.83227339	      0.00000000	      3.75567240
      1.01437058	     -0.00000000	    -79.85844556	      0.00000000	      3.76141520
      1.01454904	     -0.00000000	    -79.88446727	      0.00000000	      3.76693759
      1.01472751	     -0.00000000	    -79.91033925	      0.00000000	      3.77224705
      1.01490598	      0.00000000	    -79.93606224	      0.00000000	      3.77735080
      1.01508444	      0.00000000	    -79.96163696	      0.00000000	      3.78225586
      1.01526291	      0.00000000	    -79.98706414	      0.00000000	      3.78696901
      1.01544137	      0.00000000	    -80.01234450	      0.00000000	      3.79149682
      1.01561984	      0.00000000	    -80.03747877	      0.00000000	      3.79584567
      1.01579830	      0.00000000	    -80.06246767	      0.00000000	      3.80002170
      1.01597677	      0.00000000	    -80.08731193	      0.00000000	      3.80403089
      1.01615524	     -0.00000000	    -80.11201226	      0.00000000	      3.80787901
      1.01633370	     -0.00000000	    -80.13656939	      0.00000000	      3.81157165
      1.01651217	     -0.00000000	    -80.16098404	      0.00000000	      3.81511420
      1.01669063	      0.00000000	    -80.18525692	      0.00000000	      3.81851190
      1.01686910	     -0.00000000	    -80.20938875	      0.00000000	      3.82176982
      1.01704757	     -0.00000000	    -80.23338025	      0.00000000	      3.82489284
      1.01722603	      0.00000000	    -80.25723214	      0.00000000	      3.82788569
      1.01740450	     -0.00000000	    -80.28094512	      0.00000000	      3.83075297
      1.01758296	     -0.00000000	    -80.30451990	      0.00000000	      3.83349908
      1.01776143	      0.00000000	    -80.32795721	      0.00000000	      3.83612833
      1.01793990	      0.00000000	    -80.35125773	      0.00000000	      3.83864484
      1.01811836	      0.00000000	    -80.37442218	      0.00000000	      3.84105261
      1.01829683	     -0.00000000	    -80.39745127	      0.00000000	      3.84335552
      1.01847529	     -0.00000000	    -80.42034570	      0.00000000	      3.84555730
      1.01865376	     -0.00000000	    -80.44310616	      0.00000000	      3.84766157
      1.01883223	      0.00000000	    -80.46573336	      0.00000000	      3.84967183
      1.01901069	      0.00000000	    -80.48822799	      0.00000000	      3.85159143
      1.01918916	      0.00000000	    -80.51059075	      0.00000000	      3.85342366
      1.01936762	      0.00000000	    -80.53282233	      0.00000000	      3.85517166
      1.01954609	     -0.00000000	    -80.55492342	      0.00000000	      3.85683846
      1.01972456	     -0.00000000	    -80.57689471	      0.00000000	      3.85842703
      1.01990302	     -0.00000000	    -80.59873689	      0.00000000	      3.85994019
      1.02008149	     -0.00000000	    -80.62045063	      0.00000000	      3.86138069
      1.02025995	     -0.00000000	    -80.64203664	      0.00000000	      3.86275119
      1.02043842	      0.00000000	    -80.66349557	      0.00000000	      3.86405424
      1.02061689	      0.00000000	    -80.68482812	      0.00000000	      3.86529232
      1.02079535	      0.00000000	    -80.70603495	      0.00000000	      3.86646781
      1.02097382	      0.00000000	    -80.72711674	      0.00000000	      3.86758302
      1.02115228	     -0.00000000	    -80.74807416	      0.00000000	      3.86864018
      1.02133075	     -0.00000000	    -80.76890788	      0.00000000	      3.86964145
      1.02150922	     -0.00000000	    -80.78961856	      0.00000000	      3.87058888
      1.02168768	      0.00000000	    -80.81020687	      0.00000000	      3.87148450
      1.02186615	      0.00000000	    -80.83067347	      0.00000000	      3.87233023
      1.02204461	     -0.00000000	    -80.85101902	      0.00000000	      3.87312794
      1.02222308	      0.00000000	    -80.87124417	      0.00000000	      3.87387943
      1.02240154	     -0.00000000	    -80.89134957	      0.00000000	      3.87458646
      1.02258001	     -0.00000000	    -80.91133589	      0.00000000	      3.87525069
      1.02275848	      0.00000000	    -80.93120376	      0.00000000	      3.87587374
      1.02293694	     -0.00000000	    -80.95095383	      0.00000000	      3.87645719
      1.02311541	     -0.00000000	    -80.97058675	      0.00000000	      3.87700254
      1.02329387	      0.00000000	    -80.99010316	      0.00000000	      3.87751124
      1.02347234	     -0.00000000	    -81.00950369	      0.00000000	      3.87798471
      1.02365081	     -0.00000000	    -81.02878899	      0.00000000	      3.87842431
      1.02382927	     -0.00000000	    -81.04795967	      0.00000000	      3.87883133
      1.02400774	      0.00000000	    -81.06701639	      0.00000000	      3.87920705
      1.02418620	     -0.00000000	    -81.08595975	      0.00000000	      3.87955268
      1.02436467	     -0.00000000	    -81.10479039	      0.00000000	      3.87986940
      1.02454314	      0.00000000	    -81.12350893	      0.00000000	      3.88015834
      1.02472160	     -0.00000000	    -81.14211599	      0.00000000	      3.88042060
      1.02490007	      0.00000000	    -81.16061218	      0.00000000	      3.88065723
      1.02507853	     -0.00000000	    -81.17899813	      0.00000000	      3.88086925
      1.02529305	      0.00000000	    -81.20095297	      0.00000000	      3.88109291
      1.02550757	      0.00000000	    -81.22275047	      0.00000000	      3.88128406
      1.02566305	     -0.00000000	    -81.23845170	      0.00000000	      3.88140319
      1.02586026	      0.00000000	    -81.25824941	      0.00000000	      3.88153182
      1.02605747	      0.00000000	    -81.27791647	      0.00000000	      3.88163636
      1.02624169	     -0.00000000	    -81.29617025	      0.00000000	      3.88171321
      1.02642590	      0.00000000	    -81.31431138	      0.00000000	      3.88177085
      1.02662839	      0.00000000	    -81.33412200	      0.00000000	      3.88181302
      1.02683087	     -0.00000000	    -81.35379819	      0.00000000	      3.88183401
      1.02701302	      0.00000000	    -81.37138479	      0.00000000	      3.88183564
      1.02719517	      0.00000000	    -81.38886389	      0.00000000	      3.88182165
      1.02739826	     -0.00000000	    -81.40822620	      0.00000000	      3.88178847
      1.02760135	      0.00000000	    -81.42745650	      0.00000000	      3.88173762
      1.02777313	     -0.00000000	    -81.44361966	      0.00000000	      3.88168146
      1.02798086	      0.00000000	    -81.46304001	      0.00000000	      3.88159821
      1.02818858	      0.00000000	    -81.48232479	      0.00000000	      3.88149897
      1.02833071	      0.00000000	    -81.49544228	      0.00000000	      3.88142229
      1.02854103	     -0.00000000	    -81.51473869	      0.00000000	      3.88129633
      1.02875136	      0.00000000	    -81.53389858	      0.00000000	      3.88115617
      1.02890921	      0.00000000	    -81.54818927	      0.00000000	      3.88104211
      1.02906706	     -0.00000000	    -81.56240396	      0.00000000	      3.88092079
      1.02925437	      0.00000000	    -81.57917309	      0.00000000	      3.88076782
      1.02944168	     -0.00000000	    -81.59583636	      0.00000000	      3.88060553
      1.02962329	     -0.00000000	    -81.61189231	      0.00000000	      3.88043971
      1.02980490	      0.00000000	    -81.62784991	      0.00000000	      3.88026597
      1.03000188	      0.00000000	    -81.64504728	      0.00000000	      3.88006902
      1.03019886	      0.00000000	    -81.66213034	      0.00000000	      3.87986369
      1.03035655	     -0.00000000	    -81.67572439	      0.00000000	      3.87969358
      1.03056616	      0.00000000	    -81.69368187	      0.00000000	      3.87945999
      1.03077577	     -0.00000000	    -81.71151223	      0.00000000	      3.87921833
      1.03093793	     -0.00000000	    -81.72521909	      0.00000000	      3.87902618
      1.03110008	      0.00000000	    -81.73885077	      0.00000000	      3.87882971
      1.03127725	     -0.00000000	    -81.75365910	      0.00000000	      3.87861037
      1.03145441	      0.00000000	    -81.76837866	      0.00000000	      3.87838640
      1.03164639	     -0.00000000	    -81.78422922	      0.00000000	      3.87813877
      1.03183837	     -0.00000000	    -81.79997678	      0.00000000	      3.87788632
      1.03198517	      0.00000000	    -81.81194856	      0.00000000	      3.87769022
      1.03219764	      0.00000000	    -81.82917171	      0.00000000	      3.87740196
      1.03241011	      0.00000000	    -81.84627090	      0.00000000	      3.87710878
      1.03255015	      0.00000000	    -81.85747303	      0.00000000	      3.87691307
      1.03269018	     -0.00000000	    -81.86862194	      0.00000000	      3.87671548
      1.03287812	     -0.00000000	    -81.88350130	      0.00000000	      3.87644753
      1.03306605	      0.00000000	    -81.89828580	      0.00000000	      3.87617661
      1.03322836	     -0.00000000	    -81.91097858	      0.00000000	      3.87594040
      1.03342783	      0.00000000	    -81.92648076	      0.00000000	      3.87564750
      1.03366832	     -0.00000000	    -81.94503222	      0.00000000	      3.87529082
      1.03390881	     -0.00000000	    -81.96343224	      0.00000000	      3.87493066
      1.03406000	     -0.00000000	    -81.97492282	      0.00000000	      3.87470263
      1.03424385	     -0.00000000	    -81.98881548	      0.00000000	      3.87442382
      1.03448763	     -0.00000000	    -82.00710389	      0.00000000	      3.87405179
      1.03464183	      0.00000000	    -82.01859334	      0.00000000	      3.87381523
      1.03479603	      0.00000000	    -82.03002244	      0.00000000	      3.87357783
      1.03495023	      0.00000000	    -82.04139152	      0.00000000	      3.87333965
      1.03513424	      0.00000000	    -82.05488049	      0.00000000	      3.87305453
      1.03531825	      0.00000000	    -82.06828490	      0.00000000	      3.87276854
      1.03547962	      0.00000000	    -82.07997035	      0.00000000	      3.87251714
      1.03568182	     -0.00000000	    -82.09452233	      0.00000000	      3.87220144
      1.03593360	      0.00000000	    -82.11250230	      0.00000000	      3.87180747
      1.03620115	     -0.00000000	    -82.13143984	      0.00000000	      3.87138807
      1.03633136	     -0.00000000	    -82.14059346	      0.00000000	      3.87118379
      1.03648770	      0.00000000	    -82.15153048	      0.00000000	      3.87093840
      1.03669387	      0.00000000	    -82.16586380	      0.00000000	      3.87061473
      1.03690004	     -0.00000000	    -82.18009622	      0.00000000	      3.87029109
      1.03704099	      0.00000000	    -82.18976874	      0.00000000	      3.87006992
      1.03718194	      0.00000000	    -82.19939463	      0.00000000	      3.86984885
      1.03734957	     -0.00000000	    -82.21078207	      0.00000000	      3.86958613
      1.03756026	      0.00000000	    -82.22500192	      0.00000000	      3.86925629
      1.03784263	      0.00000000	    -82.24389912	      0.00000000	      3.86881508
      1.03797238	      0.00000000	    -82.25252112	      0.00000000	      3.86861272
      1.03812949	      0.00000000	    -82.26291023	      0.00000000	      3.86836804
      1.03832465	     -0.00000000	    -82.27573757	      0.00000000	      3.86806473
      1.03853369	      0.00000000	    -82.28938193	      0.00000000	      3.86774068
      1.03874273	      0.00000000	    -82.30292860	      0.00000000	      3.86741756
      1.03888756	     -0.00000000	    -82.31225760	      0.00000000	      3.86719428
      1.03903240	     -0.00000000	    -82.32154024	      0.00000000	      3.86697151
      1.03919786	      0.00000000	    -82.33208892	      0.00000000	      3.86671766
      1.03940636	     -0.00000000	    -82.34529502	      0.00000000	      3.86639887
      1.03960562	      0.00000000	    -82.35782811	      0.00000000	      3.86609534
      1.03980488	     -0.00000000	    -82.37027549	      0.00000000	      3.86579300
      1.03996159	      0.00000000	    -82.38000519	      0.00000000	      3.86555608
      1.04011830	      0.00000000	    -82.38968249	      0.00000000	      3.86531995
      1.04029074	     -0.00000000	    -82.40027022	      0.00000000	      3.86506108
      1.04046317	     -0.00000000	    -82.41079518	      0.00000000	      3.86480321
      1.04063221	      0.00000000	    -82.42105269	      0.00000000	      3.86455142
      1.04080126	      0.00000000	    -82.43125055	      0.00000000	      3.86430066
      1.04097100	      0.00000000	    -82.44143063	      0.00000000	      3.86404992
      1.04114074	     -0.00000000	    -82.45155123	      0.00000000	      3.86380026
      1.04130793	     -0.00000000	    -82.46146229	      0.00000000	      3.86355542
      1.04147512	      0.00000000	    -82.47131627	      0.00000000	      3.86331167
      1.04164216	      0.00000000	    -82.48110440	      0.00000000	      3.86306926
      1.04180920	     -0.00000000	    -82.49083618	      0.00000000	      3.86282797
      1.04197465	      0.00000000	    -82.50041997	      0.00000000	      3.86259010
      1.04214010	      0.00000000	    -82.50994906	      0.00000000	      3.86235337
      1.04230567	     -0.00000000	    -82.51943067	      0.00000000	      3.86211763
      1.04247124	      0.00000000	    -82.52885810	      0.00000000	      3.86188305
      1.04263546	      0.00000000	    -82.53815575	      0.00000000	      3.86165154
      1.04279969	     -0.00000000	    -82.54740067	      0.00000000	      3.86142121
      1.04296415	      0.00000000	    -82.55660665	      0.00000000	      3.86119173
      1.04312862	     -0.00000000	    -82.56576032	      0.00000000	      3.86096344
      1.04329309	     -0.00000000	    -82.57486192	      0.00000000	      3.86073638
      1.04345756	      0.00000000	    -82.58391177	      0.00000000	      3.86051053
      1.04362202	      0.00000000	    -82.59291013	      0.00000000	      3.86028592
      1.04378649	      0.00000000	    -82.60185728	      0.00000000	      3.86006255
      1.04395096	      0.00000000	    -82.61075348	      0.00000000	      3.85984043
      1.04411543	     -0.00000000	    -82.61959903	      0.00000000	      3.85961957
      1.04427989	     -0.00000000	    -82.62839417	      0.00000000	      3.85939998
      1.04444436	     -0.00000000	    -82.63713921	      0.00000000	      3.85918165
      1.04460883	     -0.00000000	    -82.64583438	      0.00000000	      3.85896461
      1.04477329	      0.00000000	    -82.65447998	      0.00000000	      3.85874885
      1.04491350	      0.00000000	    -82.66181121	      0.00000000	      3.85856594
      1.04505370	     -0.00000000	    -82.66910678	      0.00000000	      3.85838397
      1.04523584	     -0.00000000	    -82.67853098	      0.00000000	      3.85814900
      1.04541797	     -0.00000000	    -82.68789562	      0.00000000	      3.85791562
      1.04555166	      0.00000000	    -82.69473204	      0.00000000	      3.85774534
      1.04568536	     -0.00000000	    -82.70153670	      0.00000000	      3.85757592
      1.04586961	     -0.00000000	    -82.71086274	      0.00000000	      3.85734386
      1.04605386	      0.00000000	    -82.72012907	      0.00000000	      3.85711345
      1.04618810	     -0.00000000	    -82.72684274	      0.00000000	      3.85694663
      1.04632233	     -0.00000000	    -82.73352505	      0.00000000	      3.85678069
      1.04650685	      0.00000000	    -82.74265930	      0.00000000	      3.85655404
      1.04669137	      0.00000000	    -82.75173492	      0.00000000	      3.85632906
      1.04682115	      0.00000000	    -82.75808339	      0.00000000	      3.85617182
      1.04695093	     -0.00000000	    -82.76440314	      0.00000000	      3.85601541
      1.04713592	      0.00000000	    -82.77336165	      0.00000000	      3.85579391
      1.04732090	      0.00000000	    -82.78226242	      0.00000000	      3.85557409
      1.04745064	     -0.00000000	    -82.78847073	      0.00000000	      3.85542093
      1.04758038	     -0.00000000	    -82.79465093	      0.00000000	      3.85526860
      1.04776611	      0.00000000	    -82.80344916	      0.00000000	      3.85505199
      1.04795183	     -0.00000000	    -82.81219038	      0.00000000	      3.85483707
      1.04807678	     -0.00000000	    -82.81803945	      0.00000000	      3.85469344
      1.04820173	      0.00000000	    -82.82386297	      0.00000000	      3.85455058
      1.04838627	     -0.00000000	    -82.83241694	      0.00000000	      3.85434100
      1.04857080	      0.00000000	    -82.84091575	      0.00000000	      3.85413310
      1.04869990	      0.00000000	    -82.84682863	      0.00000000	      3.85398867
      1.04882900	      0.00000000	    -82.85271479	      0.00000000	      3.85384505
      1.04901573	      0.00000000	    -82.86118182	      0.00000000	      3.85363877
      1.04917638	      0.00000000	    -82.86842224	      0.00000000	      3.85346266
      1.04933704	     -0.00000000	    -82.87562190	      0.00000000	      3.85328783
      1.04949770	     -0.00000000	    -82.88278104	      0.00000000	      3.85311425
      1.04963000	      0.00000000	    -82.88864638	      0.00000000	      3.85297227
      1.04976230	      0.00000000	    -82.89448450	      0.00000000	      3.85283115
      1.04996546	     -0.00000000	    -82.90339641	      0.00000000	      3.85261611
      1.05008966	      0.00000000	    -82.90881354	      0.00000000	      3.85248564
      1.05021386	      0.00000000	    -82.91420703	      0.00000000	      3.85235592
      1.05039743	     -0.00000000	    -82.92213567	      0.00000000	      3.85216557
      1.05066317	     -0.00000000	    -82.93352246	      0.00000000	      3.85189294
      1.05078748	      0.00000000	    -82.93881252	      0.00000000	      3.85176658
      1.05093842	      0.00000000	    -82.94520505	      0.00000000	      3.85161416
      1.05111171	      0.00000000	    -82.95250176	      0.00000000	      3.85144054
      1.05128499	     -0.00000000	    -82.95975398	      0.00000000	      3.85126836
      1.05142650	     -0.00000000	    -82.96564367	      0.00000000	      3.85112884
      1.05156801	      0.00000000	    -82.97150399	      0.00000000	      3.85099027
      1.05175016	     -0.00000000	    -82.97900409	      0.00000000	      3.85081334
      1.05188194	     -0.00000000	    -82.98440018	      0.00000000	      3.85068632
      1.05201372	      0.00000000	    -82.98977115	      0.00000000	      3.85056013
      1.05218110	      0.00000000	    -82.99655747	      0.00000000	      3.85040105
      1.05234574	     -0.00000000	    -83.00319287	      0.00000000	      3.85024589
      1.05251037	      0.00000000	    -83.00978969	      0.00000000	      3.85009201
      1.05265755	     -0.00000000	    -83.01565479	      0.00000000	      3.84995554
      1.05280473	     -0.00000000	    -83.02148938	      0.00000000	      3.84982009
      1.05295191	     -0.00000000	    -83.02729358	      0.00000000	      3.84968567
      1.05309909	      0.00000000	    -83.03306755	      0.00000000	      3.84955227
      1.05325998	     -0.00000000	    -83.03934508	      0.00000000	      3.84940761
      1.05342088	      0.00000000	    -83.04558686	      0.00000000	      3.84926416
      1.05355513	      0.00000000	    -83.05076763	      0.00000000	      3.84914540
      1.05368937	      0.00000000	    -83.05592373	      0.00000000	      3.84902748
      1.05387079	      0.00000000	    -83.06285254	      0.00000000	      3.84886947
      1.05400396	      0.00000000	    -83.06791029	      0.00000000	      3.84875445
      1.05413713	     -0.00000000	    -83.07294410	      0.00000000	      3.84864026
      1.05429936	     -0.00000000	    -83.07904415	      0.00000000	      3.84850226
      1.05445749	     -0.00000000	    -83.08495626	      0.00000000	      3.84836892
      1.05461562	      0.00000000	    -83.09083514	      0.00000000	      3.84823672
      1.05477375	     -0.00000000	    -83.09668094	      0.00000000	      3.84810569
      1.05490637	      0.00000000	    -83.10155824	      0.00000000	      3.84799667
      1.05503899	      0.00000000	    -83.10641249	      0.00000000	      3.84788847
      1.05517161	     -0.00000000	    -83.11124381	      0.00000000	      3.84778106
      1.05535272	     -0.00000000	    -83.11780495	      0.00000000	      3.84763568
      1.05549682	      0.00000000	    -83.12299462	      0.00000000	      3.84752108
      1.05564091	     -0.00000000	    -83.12815759	      0.00000000	      3.84740742
      1.05578500	     -0.00000000	    -83.13329402	      0.00000000	      3.84729470
      1.05592909	      0.00000000	    -83.13840401	      0.00000000	      3.84718293
      1.05607318	      0.00000000	    -83.14348769	      0.00000000	      3.84707366
      1.05624810	     -0.00000000	    -83.14962376	      0.00000000	      3.84700501
      1.05637076	     -0.00000000	    -83.15390403	      0.00000000	      3.84706230
      1.05649343	     -0.00000000	    -83.15816549	      0.00000000	      3.84725353
      1.05666291	      0.00000000	    -83.16402237	      0.00000000	      3.84780968
      1.05682693	      0.00000000	    -83.16965675	      0.00000000	      3.84875191
      1.05700133	     -0.00000000	    -83.17561154	      0.00000000	      3.85028053
      1.05713295	     -0.00000000	    -83.18008067	      0.00000000	      3.85184659
      1.05726456	      0.00000000	    -83.18452871	      0.00000000	      3.85380679
      1.05744298	      0.00000000	    -83.19052521	      0.00000000	      3.85715190
      1.05757163	     -0.00000000	    -83.19482499	      0.00000000	      3.86009323
      1.05770027	      0.00000000	    -83.19910492	      0.00000000	      3.86350762
      1.05786098	     -0.00000000	    -83.20442365	      0.00000000	      3.86847376
      1.05801541	      0.00000000	    -83.20950597	      0.00000000	      3.87401674
      1.05816985	      0.00000000	    -83.21456015	      0.00000000	      3.88034988
      1.05830799	      0.00000000	    -83.21905740	      0.00000000	      3.88670997
      1.05844613	      0.00000000	    -83.22353237	      0.00000000	      3.89374737
      1.05858427	      0.00000000	    -83.22798515	      0.00000000	      3.90148036
      1.05872242	      0.00000000	    -83.23241587	      0.00000000	      3.90992538
      1.05888776	      0.00000000	    -83.23769031	      0.00000000	      3.92099027
      1.05902934	     -0.00000000	    -83.24218151	      0.00000000	      3.93130844
      1.05917091	      0.00000000	    -83.24664993	      0.00000000	      3.94241837
      1.05931248	      0.00000000	    -83.25109569	      0.00000000	      3.95433063
      1.05945406	      0.00000000	    -83.25551890	      0.00000000	      3.96705431
      1.05959563	      0.00000000	    -83.25991972	      0.00000000	      3.98059710
      1.05973720	      0.00000000	    -83.26429824	      0.00000000	      3.99496542
      1.05987878	      0.00000000	    -83.26865460	      0.00000000	      4.01016445
      1.06002035	      0.00000000	    -83.27298892	      0.00000000	      4.02619826
      1.06016192	      0.00000000	    -83.27730134	      0.00000000	      4.04306982
      1.06030350	     -0.00000000	    -83.28159197	      0.00000000	      4.06078114
      1.06044507	     -0.00000000	    -83.28586095	      0.00000000	      4.07933330
      1.06058664	     -0.00000000	    -83.29010839	      0.00000000	      4.09872652
      1.06072821	     -0.00000000	    -83.29433443	      0.00000000	      4.11896021
      1.06086979	     -0.00000000	    -83.29853919	      0.00000000	      4.14003304
      1.06101136	     -0.00000000	    -83.30272279	      0.00000000	      4.16194298
      1.06115293	      0.00000000	    -83.30688536	      0.00000000	      4.18468739
      1.06129451	      0.00000000	    -83.31102704	      0.00000000	      4.20826298
      1.06143608	      0.00000000	    -83.31514792	      0.00000000	      4.23266596
      1.06157765	     -0.00000000	    -83.31924816	      0.00000000	      4.25789200
      1.06171923	     -0.00000000	    -83.32332787	      0.00000000	      4.28393631
      1.06186080	      0.00000000	    -83.32738718	      0.00000000	      4.31079365
      1.06200237	      0.00000000	    -83.33142620	      0.00000000	      4.33845839
      1.06214394	      0.00000000	    -83.33544507	      0.00000000	      4.36692452
      1.06228552	      0.00000000	    -83.33944390	      0.00000000	      4.39618571
      1.06242709	      0.00000000	    -83.34342283	      0.00000000	      4.42623528
      1.06256866	     -0.00000000	    -83.34738196	      0.00000000	      4.45706630
      1.06271024	     -0.00000000	    -83.35132144	      0.00000000	      4.48867155
      1.06285181	      0.00000000	    -83.35524137	      0.00000000	      4.52104360
      1.06299338	     -0.00000000	    -83.35914188	      0.00000000	      4.55417476
      1.06311955	      0.00000000	    -83.36260156	      0.00000000	      4.58433295
      1.06324571	      0.00000000	    -83.36604599	      0.00000000	      4.61508205
      1.06340520	     -0.00000000	    -83.37037873	      0.00000000	      4.65479150
      1.06354095	      0.00000000	    -83.37404741	      0.00000000	      4.68931628
      1.06367670	      0.00000000	    -83.37769876	      0.00000000	      4.72450239
      1.06381244	     -0.00000000	    -83.38133291	      0.00000000	      4.76034225
      1.06394819	     -0.00000000	    -83.38494993	      0.00000000	      4.79682822
      1.06408394	      0.00000000	    -83.38854995	      0.00000000	      4.83395257
      1.06421968	      0.00000000	    -83.39213306	      0.00000000	      4.87170752
      1.06435543	     -0.00000000	    -83.39569937	      0.00000000	      4.91008521
      1.06452879	     -0.00000000	    -83.40022955	      0.00000000	      4.95998953
      1.06464018	      0.00000000	    -83.40312615	      0.00000000	      4.99257697
      1.06475157	      0.00000000	    -83.40601163	      0.00000000	      5.02556720
      1.06492285	      0.00000000	    -83.41042672	      0.00000000	      5.07706767
      1.06506079	     -0.00000000	    -83.41396383	      0.00000000	      5.11922045
      1.06530222	      0.00000000	    -83.42011412	      0.00000000	      5.19441396
      1.06544629	     -0.00000000	    -83.42376018	      0.00000000	      5.24013145
      1.06559208	     -0.00000000	    -83.42743155	      0.00000000	      5.28702661
      1.06573787	     -0.00000000	    -83.43108470	      0.00000000	      5.33454701
      1.06586381	      0.00000000	    -83.43422571	      0.00000000	      5.37609102
      1.06598974	     -0.00000000	    -83.43735329	      0.00000000	      5.41808785
      1.06614490	      0.00000000	    -83.44118818	      0.00000000	      5.47044238
      1.06627726	      0.00000000	    -83.44444368	      0.00000000	      5.51563121
      1.06640962	     -0.00000000	    -83.44768460	      0.00000000	      5.56129743
      1.06654198	     -0.00000000	    -83.45091103	      0.00000000	      5.60743379
      1.06667434	      0.00000000	    -83.45412305	      0.00000000	      5.65403313
      1.06680670	      0.00000000	    -83.45732075	      0.00000000	      5.70108828
      1.06697327	      0.00000000	    -83.46132465	      0.00000000	      5.76094131
      1.06708715	     -0.00000000	    -83.46404936	      0.00000000	      5.80226664
      1.06720104	     -0.00000000	    -83.46676366	      0.00000000	      5.84391320
      1.06736241	     -0.00000000	    -83.47059191	      0.00000000	      5.90346496
      1.06751540	      0.00000000	    -83.47420216	      0.00000000	      5.96049826
      1.06766838	      0.00000000	    -83.47779398	      0.00000000	      6.01808153
      1.06778908	     -0.00000000	    -83.48061471	      0.00000000	      6.06389157
      1.06790977	      0.00000000	    -83.48342412	      0.00000000	      6.11003238
      1.06807057	     -0.00000000	    -83.48714967	      0.00000000	      6.17201268
      1.06819955	      0.00000000	    -83.49012338	      0.00000000	      6.22213404
      1.06832852	     -0.00000000	    -83.49308438	      0.00000000	      6.27261388
      1.06845749	      0.00000000	    -83.49603273	      0.00000000	      6.32344629
      1.06861496	      0.00000000	    -83.49961543	      0.00000000	      6.38597884
      1.06873537	      0.00000000	    -83.50234227	      0.00000000	      6.43413458
      1.06885577	      0.00000000	    -83.50505828	      0.00000000	      6.48258171
      1.06900432	     -0.00000000	    -83.50839450	      0.00000000	      6.54275117
      1.06914479	      0.00000000	    -83.51153412	      0.00000000	      6.60003934
      1.06928526	     -0.00000000	    -83.51465928	      0.00000000	      6.65770314
      1.06942573	      0.00000000	    -83.51777004	      0.00000000	      6.71573557
      1.06954683	      0.00000000	    -83.52044035	      0.00000000	      6.76605609
      1.06966793	      0.00000000	    -83.52310008	      0.00000000	      6.81664107
      1.06978903	      0.00000000	    -83.52574930	      0.00000000	      6.86748619
      1.06996716	      0.00000000	    -83.52962724	      0.00000000	      6.94274239
      1.07007770	     -0.00000000	    -83.53202248	      0.00000000	      6.98971692
      1.07018825	     -0.00000000	    -83.53440909	      0.00000000	      7.03689639
      1.07035196	     -0.00000000	    -83.53792776	      0.00000000	      7.10713579
      1.07050428	      0.00000000	    -83.54118480	      0.00000000	      7.17287615
      1.07065659	      0.00000000	    -83.54442577	      0.00000000	      7.23898325
      1.07077429	     -0.00000000	    -83.54691904	      0.00000000	      7.29030870
      1.07089198	     -0.00000000	    -83.54940283	      0.00000000	      7.34184498
      1.07105092	      0.00000000	    -83.55274216	      0.00000000	      7.41177227
      1.07117810	     -0.00000000	    -83.55540194	      0.00000000	      7.46799373
      1.07130528	     -0.00000000	    -83.55805081	      0.00000000	      7.52444776
      1.07143246	      0.00000000	    -83.56068886	      0.00000000	      7.58113020
      1.07158509	      0.00000000	    -83.56384044	      0.00000000	      7.64944808
      1.07170444	     -0.00000000	    -83.56629410	      0.00000000	      7.70309024
      1.07182378	     -0.00000000	    -83.56873837	      0.00000000	      7.75692240
      1.07196837	      0.00000000	    -83.57168709	      0.00000000	      7.82238975
      1.07211296	     -0.00000000	    -83.57462219	      0.00000000	      7.88812560
      1.07223821	      0.00000000	    -83.57715396	      0.00000000	      7.94528603
      1.07236347	      0.00000000	    -83.57967560	      0.00000000	      8.00264029
      1.07248873	      0.00000000	    -83.58218720	      0.00000000	      8.06018488
      1.07264064	      0.00000000	    -83.58521979	      0.00000000	      8.13022465
      1.07276044	      0.00000000	    -83.58760095	      0.00000000	      8.18564730
      1.07288023	     -0.00000000	    -83.58997305	      0.00000000	      8.24123431
      1.07300003	      0.00000000	    -83.59233615	      0.00000000	      8.29698283
      1.07317382	      0.00000000	    -83.59574845	      0.00000000	      8.37814085
      1.07328262	     -0.00000000	    -83.59787522	      0.00000000	      8.42911706
      1.07339143	     -0.00000000	    -83.59999468	      0.00000000	      8.48021891
      1.07355185	     -0.00000000	    -83.60310636	      0.00000000	      8.55578912
      1.07369913	     -0.00000000	    -83.60594935	      0.00000000	      8.62540182
      1.07384642	      0.00000000	    -83.60877918	      0.00000000	      8.69523111
      1.07396283	     -0.00000000	    -83.61100644	      0.00000000	      8.75057074
      1.07407923	      0.00000000	    -83.61322557	      0.00000000	      8.80604051
      1.07423238	     -0.00000000	    -83.61613273	      0.00000000	      8.87921178
      1.07435887	      0.00000000	    -83.61852345	      0.00000000	      8.93981275
      1.07448537	      0.00000000	    -83.62090469	      0.00000000	      9.00055869
      1.07461186	      0.00000000	    -83.62327651	      0.00000000	      9.06144692
      1.07473835	     -0.00000000	    -83.62563895	      0.00000000	      9.12247480
      1.07486485	     -0.00000000	    -83.62799207	      0.00000000	      9.18363976
      1.07501931	      0.00000000	    -83.63085285	      0.00000000	      9.25850985
      1.07513085	     -0.00000000	    -83.63291025	      0.00000000	      9.31270048
      1.07524240	     -0.00000000	    -83.63496049	      0.00000000	      9.36699169
      1.07539211	     -0.00000000	    -83.63770107	      0.00000000	      9.44001411
      1.07553083	      0.00000000	    -83.64022894	      0.00000000	      9.50782794
      1.07566954	     -0.00000000	    -83.64274594	      0.00000000	      9.57578838
      1.07579018	      0.00000000	    -83.64492624	      0.00000000	      9.63501234
      1.07591083	      0.00000000	    -83.64709840	      0.00000000	      9.69434302
      1.07603147	      0.00000000	    -83.64926244	      0.00000000	      9.75377854
      1.07618265	     -0.00000000	    -83.65196292	      0.00000000	      9.82840501
      1.07630936	     -0.00000000	    -83.65421649	      0.00000000	      9.89107205
      1.07643607	      0.00000000	    -83.65646126	      0.00000000	      9.95384811
      1.07656278	      0.00000000	    -83.65869726	      0.00000000	     10.01673117
      1.07668949	      0.00000000	    -83.66092454	      0.00000000	     10.07971925
      1.07681620	      0.00000000	    -83.66314313	      0.00000000	     10.14281041
      1.07694290	      0.00000000	    -83.66535308	      0.00000000	     10.20600272
      1.07706961	     -0.00000000	    -83.66755443	      0.00000000	     10.26929433
      1.07719632	     -0.00000000	    -83.66974722	      0.00000000	     10.33268338
      1.07732303	      0.00000000	    -83.67193149	      0.00000000	     10.39616809
      1.07744974	     -0.00000000	    -83.67410729	      0.00000000	     10.45974667
      1.07757644	      0.00000000	    -83.67627464	      0.00000000	     10.52341740
      1.07770315	      0.00000000	    -83.67843361	      0.00000000	     10.58717857
      1.07785665	      0.00000000	    -83.68103779	      0.00000000	     10.66453808
      1.07796327	     -0.00000000	    -83.68283964	      0.00000000	     10.71835171
      1.07806990	      0.00000000	    -83.68463561	      0.00000000	     10.77222587
      1.07822253	     -0.00000000	    -83.68719629	      0.00000000	     10.84944664
      1.07836316	     -0.00000000	    -83.68954516	      0.00000000	     10.92070373
      1.07850380	      0.00000000	    -83.69188400	      0.00000000	     10.99206009
      1.07861815	     -0.00000000	    -83.69377848	      0.00000000	     11.05015649
      1.07873251	      0.00000000	    -83.69566640	      0.00000000	     11.10831614
      1.07887860	     -0.00000000	    -83.69806854	      0.00000000	     11.18270145
      1.07900364	     -0.00000000	    -83.70011617	      0.00000000	     11.24644947
      1.07912868	     -0.00000000	    -83.70215604	      0.00000000	     11.31026900
      1.07925371	     -0.00000000	    -83.70418820	      0.00000000	     11.37415875
      1.07937875	      0.00000000	    -83.70621267	      0.00000000	     11.43811746
      1.07950379	      0.00000000	    -83.70822949	      0.00000000	     11.50214388
      1.07962883	     -0.00000000	    -83.71023869	      0.00000000	     11.56623683
      1.07975387	      0.00000000	    -83.71224031	      0.00000000	     11.63039510
      1.07987891	      0.00000000	    -83.71423438	      0.00000000	     11.69461753
      1.08000395	      0.00000000	    -83.71622095	      0.00000000	     11.75890299
      1.08012899	     -0.00000000	    -83.71820003	      0.00000000	     11.82325035
      1.08025403	     -0.00000000	    -83.72017167	      0.00000000	     11.88765852
      1.08037906	      0.00000000	    -83.72213590	      0.00000000	     11.95212642
      1.08050410	     -0.00000000	    -83.72409275	      0.00000000	     12.01665300
      1.08062914	     -0.00000000	    -83.72604226	      0.00000000	     12.08123723
      1.08075418	     -0.00000000	    -83.72798446	      0.00000000	     12.14587809
      1.08087922	      0.00000000	    -83.72991937	      0.00000000	     12.21057459
      1.08100426	     -0.00000000	    -83.73184705	      0.00000000	     12.27532576
      1.08112930	     -0.00000000	    -83.73376751	      0.00000000	     12.34013064
      1.08125434	      0.00000000	    -83.73568079	      0.00000000	     12.40498831
      1.08137937	      0.00000000	    -83.73758691	      0.00000000	     12.46989784
      1.08150441	     -0.00000000	    -83.73948593	      0.00000000	     12.53485833
      1.08162945	     -0.00000000	    -83.74137785	      0.00000000	     12.59986891
      1.08175449	     -0.00000000	    -83.74326273	      0.00000000	     12.66492871
      1.08187953	     -0.00000000	    -83.74514058	      0.00000000	     12.73003690
      1.08200457	      0.00000000	    -83.74701144	      0.00000000	     12.79519263
      1.08212961	      0.00000000	    -83.74887534	      0.00000000	     12.86039510
      1.08225465	      0.00000000	    -83.75073231	      0.00000000	     12.92564351
      1.08237969	      0.00000000	    -83.75258238	      0.00000000	     12.99093709
      1.08250472	      0.00000000	    -83.75442559	      0.00000000	     13.05627506
      1.08262976	      0.00000000	    -83.75626195	      0.00000000	     13.12165668
      1.08275480	      0.00000000	    -83.75809151	      0.00000000	     13.18708122
      1.08287984	      0.00000000	    -83.75991428	      0.00000000	     13.25254797
      1.08300488	     -0.00000000	    -83.76173032	      0.00000000	     13.31805619
      1.08311654	     -0.00000000	    -83.76334631	      0.00000000	     13.37658789
      1.08322819	      0.00000000	    -83.76495696	      0.00000000	     13.43515164
      1.08336655	      0.00000000	    -83.76694535	      0.00000000	     13.50776161
      1.08350490	     -0.00000000	    -83.76892562	      0.00000000	     13.58041918
      1.08360906	      0.00000000	    -83.77041113	      0.00000000	     13.63515063
      1.08371322	      0.00000000	    -83.77189208	      0.00000000	     13.68990821
      1.08386673	     -0.00000000	    -83.77406637	      0.00000000	     13.77065490
      1.08399026	     -0.00000000	    -83.77580901	      0.00000000	     13.83567641
      1.08411380	      0.00000000	    -83.77754531	      0.00000000	     13.90073290
      1.08423734	     -0.00000000	    -83.77927531	      0.00000000	     13.96582381
      1.08436087	     -0.00000000	    -83.78099902	      0.00000000	     14.03094861
      1.08448441	     -0.00000000	    -83.78271649	      0.00000000	     14.09610675
      1.08460794	      0.00000000	    -83.78442772	      0.00000000	     14.16129772
      1.08473148	     -0.00000000	    -83.78613276	      0.00000000	     14.22652101
      1.08485502	     -0.00000000	    -83.78783161	      0.00000000	     14.29177612
      1.08497855	     -0.00000000	    -83.78952433	      0.00000000	     14.35706255
      1.08510209	      0.00000000	    -83.79121092	      0.00000000	     14.42237983
      1.08522563	      0.00000000	    -83.79289142	      0.00000000	     14.48772748
      1.08533433	      0.00000000	    -83.79436512	      0.00000000	     14.54525401
      1.08544303	     -0.00000000	    -83.79583415	      0.00000000	     14.60280339
      1.08558183	     -0.00000000	    -83.79770303	      0.00000000	     14.67631531
      1.08572062	     -0.00000000	    -83.79956435	      0.00000000	     14.74986338
      1.08582228	     -0.00000000	    -83.80092287	      0.00000000	     14.80375590
      1.08592394	     -0.00000000	    -83.80227738	      0.00000000	     14.85766725
      1.08607863	      0.00000000	    -83.80433086	      0.00000000	     14.93974106
      1.08620083	      0.00000000	    -83.80594643	      0.00000000	     15.00460339
      1.08632303	     -0.00000000	    -83.80755626	      0.00000000	     15.06949176
      1.08644523	     -0.00000000	    -83.80916037	      0.00000000	     15.13440578
      1.08656743	     -0.00000000	    -83.81075879	      0.00000000	     15.19934510
      1.08668963	      0.00000000	    -83.81235154	      0.00000000	     15.26430934
      1.08681183	      0.00000000	    -83.81393863	      0.00000000	     15.32929818
      1.08693403	      0.00000000	    -83.81552011	      0.00000000	     15.39431127
      1.08705623	      0.00000000	    -83.81709599	      0.00000000	     15.45934827
      1.08717842	      0.00000000	    -83.81866629	      0.00000000	     15.52440886
      1.08730062	      0.00000000	    -83.82023104	      0.00000000	     15.58949273
      1.08742282	      0.00000000	    -83.82179026	      0.00000000	     15.65459954
      1.08753031	     -0.00000000	    -83.82315721	      0.00000000	     15.71188681
      1.08763780	      0.00000000	    -83.82451992	      0.00000000	     15.76919139
      1.08777489	      0.00000000	    -83.82625181	      0.00000000	     15.84230400
      1.08791198	     -0.00000000	    -83.82797687	      0.00000000	     15.91544404
      1.08801309	      0.00000000	    -83.82924481	      0.00000000	     15.96940624
      1.08811421	      0.00000000	    -83.83050907	      0.00000000	     16.02338299
      1.08826568	      0.00000000	    -83.83239607	      0.00000000	     16.10426844
      1.08838751	      0.00000000	    -83.83390785	      0.00000000	     16.16934907
      1.08850934	      0.00000000	    -83.83541433	      0.00000000	     16.23445004
      1.08863117	     -0.00000000	    -83.83691555	      0.00000000	     16.29957109
      1.08875300	      0.00000000	    -83.83841150	      0.00000000	     16.36471197
      1.08887483	     -0.00000000	    -83.83990223	      0.00000000	     16.42987243
      1.08899666	      0.00000000	    -83.84138774	      0.00000000	     16.49505227
      1.08911849	     -0.00000000	    -83.84286808	      0.00000000	     16.56025123
      1.08922420	      0.00000000	    -83.84414839	      0.00000000	     16.61684046
      1.08932991	     -0.00000000	    -83.84542483	      0.00000000	     16.67344378
      1.08946716	      0.00000000	    -83.84707626	      0.00000000	     16.74695227
      1.08960441	      0.00000000	    -83.84872122	      0.00000000	     16.82048398
      1.08970370	      0.00000000	    -83.84990723	      0.00000000	     16.87369478
      1.08980299	     -0.00000000	    -83.85108989	      0.00000000	     16.92691747
      1.08995541	     -0.00000000	    -83.85289884	      0.00000000	     17.00864182
      1.09007636	     -0.00000000	    -83.85432878	      0.00000000	     17.07351488
      1.09019732	     -0.00000000	    -83.85575377	      0.00000000	     17.13840501
      1.09031827	     -0.00000000	    -83.85717387	      0.00000000	     17.20331201
      1.09043923	      0.00000000	    -83.85858907	      0.00000000	     17.26823572
      1.09056019	      0.00000000	    -83.85999940	      0.00000000	     17.33317596
      1.09068114	      0.00000000	    -83.86140488	      0.00000000	     17.39813258
      1.09078940	     -0.00000000	    -83.86265876	      0.00000000	     17.45628520
      1.09089766	     -0.00000000	    -83.86390877	      0.00000000	     17.51445070
      1.09100592	      0.00000000	    -83.86515495	      0.00000000	     17.57262894
      1.09115859	     -0.00000000	    -83.86690579	      0.00000000	     17.65469282
      1.09126466	      0.00000000	    -83.86811778	      0.00000000	     17.71172351
      1.09137073	      0.00000000	    -83.86932612	      0.00000000	     17.76876610
      1.09150765	      0.00000000	    -83.87088053	      0.00000000	     17.84241604
      1.09164457	      0.00000000	    -83.87242892	      0.00000000	     17.91608544
      1.09174542	      0.00000000	    -83.87356564	      0.00000000	     17.97036288
      1.09184627	     -0.00000000	    -83.87469912	      0.00000000	     18.02465070
      1.09198633	     -0.00000000	    -83.87626779	      0.00000000	     18.10005509
      1.09211302	     -0.00000000	    -83.87768146	      0.00000000	     18.16828286
      1.09223971	      0.00000000	    -83.87909009	      0.00000000	     18.23652656
      1.09235079	     -0.00000000	    -83.88032103	      0.00000000	     18.29637539
      1.09246188	      0.00000000	    -83.88154813	      0.00000000	     18.35623628
      1.09257296	      0.00000000	    -83.88277138	      0.00000000	     18.41610915
      1.09271097	     -0.00000000	    -83.88428590	      0.00000000	     18.49051474
      1.09282518	      0.00000000	    -83.88553473	      0.00000000	     18.55209987
      1.09293939	     -0.00000000	    -83.88677957	      0.00000000	     18.61369737
      1.09305360	     -0.00000000	    -83.88802040	      0.00000000	     18.67530717
      1.09316781	      0.00000000	    -83.88925727	      0.00000000	     18.73692915
      1.09330749	     -0.00000000	    -83.89076458	      0.00000000	     18.81230939
      1.09341162	      0.00000000	    -83.89188446	      0.00000000	     18.86851793
      1.09351575	     -0.00000000	    -83.89300107	      0.00000000	     18.92473641
      1.09365010	     -0.00000000	    -83.89443693	      0.00000000	     18.99728421
      1.09378445	     -0.00000000	    -83.89586739	      0.00000000	     19.06984833
      1.09388746	      0.00000000	    -83.89696058	      0.00000000	     19.12549808
      1.09399047	      0.00000000	    -83.89805061	      0.00000000	     19.18115731
      1.09412457	      0.00000000	    -83.89946480	      0.00000000	     19.25362222
      1.09424689	     -0.00000000	    -83.90075030	      0.00000000	     19.31974318
      1.09436922	     -0.00000000	    -83.90203143	      0.00000000	     19.38587725
      1.09449154	      0.00000000	    -83.90330819	      0.00000000	     19.45202437
      1.09459763	      0.00000000	    -83.90441188	      0.00000000	     19.50939734
      1.09470371	     -0.00000000	    -83.90551231	      0.00000000	     19.56678002
      1.09480979	     -0.00000000	    -83.90660950	      0.00000000	     19.62417236
      1.09496180	      0.00000000	    -83.90817618	      0.00000000	     19.70643456
      1.09506552	     -0.00000000	    -83.90924122	      0.00000000	     19.76256704
      1.09516923	      0.00000000	    -83.91030319	      0.00000000	     19.81870863
      1.09530510	      0.00000000	    -83.91168989	      0.00000000	     19.89227465
      1.09544097	     -0.00000000	    -83.91307137	      0.00000000	     19.96585616
      1.09553842	      0.00000000	    -83.91405901	      0.00000000	     20.01863973
      1.09563587	     -0.00000000	    -83.91504398	      0.00000000	     20.07143119
      1.09577677	     -0.00000000	    -83.91646334	      0.00000000	     20.14777003
      1.09590260	     -0.00000000	    -83.91772630	      0.00000000	     20.21596178
      1.09602843	     -0.00000000	    -83.91898489	      0.00000000	     20.28416651
      1.09613636	      0.00000000	    -83.92006101	      0.00000000	     20.34268268
      1.09624430	     -0.00000000	    -83.92113395	      0.00000000	     20.40120833
      1.09635224	      0.00000000	    -83.92220369	      0.00000000	     20.45974345
      1.09649219	     -0.00000000	    -83.92358604	      0.00000000	     20.53565678
      1.09660403	     -0.00000000	    -83.92468687	      0.00000000	     20.59633126
      1.09671588	     -0.00000000	    -83.92578432	      0.00000000	     20.65701579
      1.09682772	      0.00000000	    -83.92687839	      0.00000000	     20.71771035
      1.09693956	      0.00000000	    -83.92796912	      0.00000000	     20.77841489
      1.09707997	     -0.00000000	    -83.92933377	      0.00000000	     20.85464258
      1.09718106	     -0.00000000	    -83.93031304	      0.00000000	     20.90953432
      1.09728216	     -0.00000000	    -83.93128960	      0.00000000	     20.96443416
      1.09741686	      0.00000000	    -83.93258663	      0.00000000	     21.03759843
      1.09753654	      0.00000000	    -83.93373496	      0.00000000	     21.10261246
      1.09765622	      0.00000000	    -83.93487954	      0.00000000	     21.16763775
      1.09777589	     -0.00000000	    -83.93602038	      0.00000000	     21.23267429
      1.09789557	     -0.00000000	    -83.93715750	      0.00000000	     21.29772204
      1.09799618	     -0.00000000	    -83.93811056	      0.00000000	     21.35241342
      1.09809678	     -0.00000000	    -83.93906101	      0.00000000	     21.40711270
      1.09823006	      0.00000000	    -83.94031605	      0.00000000	     21.47958458
      1.09836333	      0.00000000	    -83.94156656	      0.00000000	     21.55207026
      1.09845809	     -0.00000000	    -83.94245296	      0.00000000	     21.60361883
      1.09855285	     -0.00000000	    -83.94333709	      0.00000000	     21.65517436
      1.09870000	      0.00000000	    -83.94470548	      0.00000000	     21.73524489
      1.09881848	      0.00000000	    -83.94580330	      0.00000000	     21.79972716
      1.09893696	     -0.00000000	    -83.94689759	      0.00000000	     21.86422028
      1.09905544	     -0.00000000	    -83.94798839	      0.00000000	     21.92872421
      1.09916005	      0.00000000	    -83.94894857	      0.00000000	     21.98568532
      1.09926466	     -0.00000000	    -83.94990604	      0.00000000	     22.04265485
      1.09939097	      0.00000000	    -83.95105858	      0.00000000	     22.11145668
      1.09951729	     -0.00000000	    -83.95220721	      0.00000000	     22.18027077
      1.09961691	      0.00000000	    -83.95311031	      0.00000000	     22.23454993
      1.09971653	     -0.00000000	    -83.95401099	      0.00000000	     22.28883671
      1.09985135	     -0.00000000	    -83.95522612	      0.00000000	     22.36231940
      1.09996942	     -0.00000000	    -83.95628665	      0.00000000	     22.42668359
      1.10008749	     -0.00000000	    -83.95734382	      0.00000000	     22.49105847
      1.10020556	     -0.00000000	    -83.95839765	      0.00000000	     22.55544404
      1.10030704	     -0.00000000	    -83.95930069	      0.00000000	     22.61078869
      1.10040851	     -0.00000000	    -83.96020128	      0.00000000	     22.66614122
      1.10053755	      0.00000000	    -83.96134293	      0.00000000	     22.73653878
      1.10066658	     -0.00000000	    -83.96248065	      0.00000000	     22.80694909
      1.10076314	      0.00000000	    -83.96332938	      0.00000000	     22.85964242
      1.10085969	      0.00000000	    -83.96417593	      0.00000000	     22.91234289
      1.10099898	     -0.00000000	    -83.96539339	      0.00000000	     22.98838554
      1.10111695	     -0.00000000	    -83.96642094	      0.00000000	     23.05279829
      1.10123492	      0.00000000	    -83.96744526	      0.00000000	     23.11722172
      1.10135289	     -0.00000000	    -83.96846636	      0.00000000	     23.18165582
      1.10145322	     -0.00000000	    -83.96933225	      0.00000000	     23.23646283
      1.10155355	     -0.00000000	    -83.97019583	      0.00000000	     23.29127756
      1.10168293	      0.00000000	    -83.97130612	      0.00000000	     23.36197868
      1.10181231	      0.00000000	    -83.97241261	      0.00000000	     23.43269267
      1.10190763	      0.00000000	    -83.97322527	      0.00000000	     23.48479248
      1.10200294	     -0.00000000	    -83.97403589	      0.00000000	     23.53689929
      1.10214317	     -0.00000000	    -83.97522484	      0.00000000	     23.61357740
      1.10226081	      0.00000000	    -83.97621887	      0.00000000	     23.67791445
      1.10237845	      0.00000000	    -83.97720980	      0.00000000	     23.74226218
      1.10249609	      0.00000000	    -83.97819767	      0.00000000	     23.80662059
      1.10259545	      0.00000000	    -83.97902963	      0.00000000	     23.86098597
      1.10269481	     -0.00000000	    -83.97985942	      0.00000000	     23.91535899
      1.10282428	     -0.00000000	    -83.98093737	      0.00000000	     23.98621790
      1.10295374	     -0.00000000	    -83.98201166	      0.00000000	     24.05708980
      1.10304811	     -0.00000000	    -83.98279243	      0.00000000	     24.10875872
      1.10314248	     -0.00000000	    -83.98357128	      0.00000000	     24.16043455
      1.10328309	      0.00000000	    -83.98472818	      0.00000000	     24.23744372
      1.10340038	      0.00000000	    -83.98568992	      0.00000000	     24.30168992
      1.10351767	      0.00000000	    -83.98664870	      0.00000000	     24.36594685
      1.10363495	      0.00000000	    -83.98760456	      0.00000000	     24.43021451
      1.10373338	      0.00000000	    -83.98840450	      0.00000000	     24.48416041
      1.10383182	      0.00000000	    -83.98920241	      0.00000000	     24.53811389
      1.10396134	      0.00000000	    -83.99024914	      0.00000000	     24.60911616
      1.10409085	      0.00000000	    -83.99129236	      0.00000000	     24.68013159
      1.10418433	     -0.00000000	    -83.99204315	      0.00000000	     24.73139729
      1.10427782	      0.00000000	    -83.99279212	      0.00000000	     24.78266985
      1.10441876	     -0.00000000	    -83.99391786	      0.00000000	     24.85998374
      1.10453569	      0.00000000	    -83.99484873	      0.00000000	     24.92414018
      1.10465262	     -0.00000000	    -83.99577678	      0.00000000	     24.98830743
      1.10476955	      0.00000000	    -83.99670203	      0.00000000	     25.05248549
      1.10486709	      0.00000000	    -83.99747169	      0.00000000	     25.10602892
      1.10496463	     -0.00000000	    -83.99823942	      0.00000000	     25.15957990
      1.10509419	     -0.00000000	    -83.99925620	      0.00000000	     25.23072259
      1.10522375	     -0.00000000	    -84.00026960	      0.00000000	     25.30187864
      1.10531638	     -0.00000000	    -84.00099198	      0.00000000	     25.35275535
      1.10540900	      0.00000000	    -84.00171265	      0.00000000	     25.40363891
      1.10555026	     -0.00000000	    -84.00280851	      0.00000000	     25.48125931
      1.10566685	      0.00000000	    -84.00370989	      0.00000000	     25.54532874
      1.10578343	      0.00000000	    -84.00460858	      0.00000000	     25.60940909
      1.10588829	      0.00000000	    -84.00541468	      0.00000000	     25.66705989
      1.10599316	      0.00000000	    -84.00621862	      0.00000000	     25.72471954
      1.10609803	      0.00000000	    -84.00702040	      0.00000000	     25.78238807
      1.10622832	     -0.00000000	    -84.00801355	      0.00000000	     25.85404743
      1.10633253	      0.00000000	    -84.00880554	      0.00000000	     25.91137396
      1.10643674	      0.00000000	    -84.00959543	      0.00000000	     25.96870929
      1.10654095	     -0.00000000	    -84.01038323	      0.00000000	     26.02605343
      1.10667642	     -0.00000000	    -84.01140427	      0.00000000	     26.10061515
      1.10677753	      0.00000000	    -84.01216404	      0.00000000	     26.15627446
      1.10687864	     -0.00000000	    -84.01292186	      0.00000000	     26.21194212
      1.10700360	     -0.00000000	    -84.01385573	      0.00000000	     26.28074972
      1.10712856	      0.00000000	    -84.01478664	      0.00000000	     26.34957011
      1.10722379	     -0.00000000	    -84.01549410	      0.00000000	     26.40202529
      1.10731902	      0.00000000	    -84.01619986	      0.00000000	     26.45448792
      1.10744884	      0.00000000	    -84.01715930	      0.00000000	     26.52602270
      1.10756541	     -0.00000000	    -84.01801812	      0.00000000	     26.59026590
      1.10768198	     -0.00000000	    -84.01887442	      0.00000000	     26.65452031
      1.10779855	     -0.00000000	    -84.01972821	      0.00000000	     26.71878596
      1.10789627	     -0.00000000	    -84.02044202	      0.00000000	     26.77266838
      1.10799399	      0.00000000	    -84.02115408	      0.00000000	     26.82655872
      1.10811770	      0.00000000	    -84.02205300	      0.00000000	     26.89479093
      1.10824141	      0.00000000	    -84.02294914	      0.00000000	     26.96303588
      1.10834205	      0.00000000	    -84.02367617	      0.00000000	     27.01856725
      1.10844270	     -0.00000000	    -84.02440138	      0.00000000	     27.07410707
      1.10856427	     -0.00000000	    -84.02527496	      0.00000000	     27.14120725
      1.10868584	     -0.00000000	    -84.02614590	      0.00000000	     27.20831981
      1.10878484	     -0.00000000	    -84.02685320	      0.00000000	     27.26298075
      1.10888384	      0.00000000	    -84.02755875	      0.00000000	     27.31764991
      1.10900648	     -0.00000000	    -84.02843041	      0.00000000	     27.38538590
      1.10912912	      0.00000000	    -84.02929941	      0.00000000	     27.45313455
      1.10922788	      0.00000000	    -84.02999725	      0.00000000	     27.50769718
      1.10932663	     -0.00000000	    -84.03069338	      0.00000000	     27.56226804
      1.10944948	      0.00000000	    -84.03155696	      0.00000000	     27.63016192
      1.10957232	     -0.00000000	    -84.03241793	      0.00000000	     27.69806857
      1.10967026	     -0.00000000	    -84.03310250	      0.00000000	     27.75221770
      1.10976820	      0.00000000	    -84.03378541	      0.00000000	     27.80637496
      1.10989175	     -0.00000000	    -84.03464452	      0.00000000	     27.87470159
      1.11001529	      0.00000000	    -84.03550102	      0.00000000	     27.94304122
      1.11011246	      0.00000000	    -84.03617287	      0.00000000	     27.99680102
      1.11020963	      0.00000000	    -84.03684311	      0.00000000	     28.05056888
      1.11033396	      0.00000000	    -84.03769841	      0.00000000	     28.11937856
      1.11045829	      0.00000000	    -84.03855110	      0.00000000	     28.18820145
      1.11055452	      0.00000000	    -84.03920926	      0.00000000	     28.24147402
      1.11065074	     -0.00000000	    -84.03986587	      0.00000000	     28.29475452
      1.11077614	      0.00000000	    -84.04071930	      0.00000000	     28.36420361
      1.11090155	     -0.00000000	    -84.04157013	      0.00000000	     28.43366622
      1.11099670	     -0.00000000	    -84.04221400	      0.00000000	     28.48638117
      1.11109185	     -0.00000000	    -84.04285638	      0.00000000	     28.53910392
      1.11121861	     -0.00000000	    -84.04370987	      0.00000000	     28.60935258
      1.11134537	     -0.00000000	    -84.04456074	      0.00000000	     28.67961510
      1.11143928	     -0.00000000	    -84.04518947	      0.00000000	     28.73168035
      1.11153319	      0.00000000	    -84.04581678	      0.00000000	     28.78375321
      1.11166169	      0.00000000	    -84.04667278	      0.00000000	     28.85501155
      1.11177546	      0.00000000	    -84.04742850	      0.00000000	     28.91811750
      1.11188923	      0.00000000	    -84.04818217	      0.00000000	     28.98123465
      1.11200300	     -0.00000000	    -84.04893378	      0.00000000	     29.04436302
      1.11210210	      0.00000000	    -84.04958683	      0.00000000	     29.09936065
      1.11220120	     -0.00000000	    -84.05023833	      0.00000000	     29.15436680
      1.11230030	      0.00000000	    -84.05088830	      0.00000000	     29.20938147
      1.11243918	     -0.00000000	    -84.05179658	      0.00000000	     29.28649283
      1.11253812	      0.00000000	    -84.05244185	      0.00000000	     29.34143943
      1.11263706	     -0.00000000	    -84.05308560	      0.00000000	     29.39639455
      1.11276080	      0.00000000	    -84.05388857	      0.00000000	     29.46513348
      1.11287189	     -0.00000000	    -84.05460745	      0.00000000	     29.52685735
      1.11298297	     -0.00000000	    -84.05532446	      0.00000000	     29.58859196
      1.11309406	      0.00000000	    -84.05603959	      0.00000000	     29.65033733
      1.11320515	      0.00000000	    -84.05675287	      0.00000000	     29.71209344
      1.11330086	     -0.00000000	    -84.05736589	      0.00000000	     29.76530767
      1.11339656	      0.00000000	    -84.05797754	      0.00000000	     29.81852988
      1.11351916	     -0.00000000	    -84.05875902	      0.00000000	     29.88671614
      1.11364176	      0.00000000	    -84.05953828	      0.00000000	     29.95491549
      1.11373485	     -0.00000000	    -84.06012851	      0.00000000	     30.00671116
      1.11382794	     -0.00000000	    -84.06071747	      0.00000000	     30.05851437
      1.11395724	      0.00000000	    -84.06153341	      0.00000000	     30.13048017
      1.11407025	     -0.00000000	    -84.06224449	      0.00000000	     30.19338655
      1.11418325	      0.00000000	    -84.06295371	      0.00000000	     30.25630407
      1.11428314	     -0.00000000	    -84.06357909	      0.00000000	     30.31192917
      1.11438303	      0.00000000	    -84.06420302	      0.00000000	     30.36756296
      1.11448292	     -0.00000000	    -84.06482552	      0.00000000	     30.42320545
      1.11461468	      0.00000000	    -84.06564445	      0.00000000	     30.49661499
      1.11471448	     -0.00000000	    -84.06626305	      0.00000000	     30.55222477
      1.11481427	      0.00000000	    -84.06688024	      0.00000000	     30.60784322
      1.11491407	      0.00000000	    -84.06749602	      0.00000000	     30.66347034
      1.11505068	      0.00000000	    -84.06833668	      0.00000000	     30.73963218
      1.11514716	      0.00000000	    -84.06892886	      0.00000000	     30.79343434
      1.11524365	     -0.00000000	    -84.06951973	      0.00000000	     30.84724459
      1.11536792	     -0.00000000	    -84.07027884	      0.00000000	     30.91656146
      1.11547948	      0.00000000	    -84.07095850	      0.00000000	     30.97880151
      1.11559104	     -0.00000000	    -84.07163645	      0.00000000	     31.04105233
      1.11570260	     -0.00000000	    -84.07231268	      0.00000000	     31.10331394
      1.11579711	      0.00000000	    -84.07288422	      0.00000000	     31.15606602
      1.11589161	      0.00000000	    -84.07345453	      0.00000000	     31.20882582
      1.11601195	     -0.00000000	    -84.07417897	      0.00000000	     31.27601741
      1.11613229	     -0.00000000	    -84.07490146	      0.00000000	     31.34322149
      1.11622977	      0.00000000	    -84.07548527	      0.00000000	     31.39766751
      1.11632724	     -0.00000000	    -84.07606780	      0.00000000	     31.45212171
      1.11644580	     -0.00000000	    -84.07677463	      0.00000000	     31.51836587
      1.11656437	     -0.00000000	    -84.07747960	      0.00000000	     31.58462210
      1.11665961	      0.00000000	    -84.07804458	      0.00000000	     31.63785702
      1.11675486	      0.00000000	    -84.07860837	      0.00000000	     31.69109972
      1.11687538	      0.00000000	    -84.07932008	      0.00000000	     31.75848380
      1.11699590	      0.00000000	    -84.08002990	      0.00000000	     31.82588027
      1.11709036	     -0.00000000	    -84.08058489	      0.00000000	     31.87871015
      1.11718482	     -0.00000000	    -84.08113873	      0.00000000	     31.93154762
      1.11730651	      0.00000000	    -84.08185058	      0.00000000	     31.99963229
      1.11742821	     -0.00000000	    -84.08256052	      0.00000000	     32.06772950
      1.11752118	      0.00000000	    -84.08310162	      0.00000000	     32.11976105
      1.11761415	      0.00000000	    -84.08364161	      0.00000000	     32.17179990
      1.11773782	      0.00000000	    -84.08435822	      0.00000000	     32.24103340
      1.11786149	     -0.00000000	    -84.08507289	      0.00000000	     32.31027976
      1.11795290	      0.00000000	    -84.08559992	      0.00000000	     32.36147117
      1.11804431	     -0.00000000	    -84.08612589	      0.00000000	     32.41266958
      1.11817039	     -0.00000000	    -84.08684969	      0.00000000	     32.48330148
      1.11828141	      0.00000000	    -84.08748534	      0.00000000	     32.54550133
      1.11839242	      0.00000000	    -84.08811948	      0.00000000	     32.60771140
      1.11850344	     -0.00000000	    -84.08875209	      0.00000000	     32.66993169
      1.11860053	      0.00000000	    -84.08930415	      0.00000000	     32.72435779
      1.11869762	      0.00000000	    -84.08985505	      0.00000000	     32.77879167
      1.11879471	     -0.00000000	    -84.09040482	      0.00000000	     32.83323329
      1.11892898	     -0.00000000	    -84.09116319	      0.00000000	     32.90853122
      1.11902634	      0.00000000	    -84.09171178	      0.00000000	     32.96314290
      1.11912371	     -0.00000000	    -84.09225923	      0.00000000	     33.01776230
      1.11924361	     -0.00000000	    -84.09293186	      0.00000000	     33.08503518
      1.11935135	     -0.00000000	    -84.09353481	      0.00000000	     33.14549537
      1.11945909	     -0.00000000	    -84.09413640	      0.00000000	     33.20596492
      1.11956683	      0.00000000	    -84.09473662	      0.00000000	     33.26644379
      1.11967457	     -0.00000000	    -84.09533549	      0.00000000	     33.32693196
      1.11978231	      0.00000000	    -84.09593300	      0.00000000	     33.38742940
      1.11987642	      0.00000000	    -84.09645384	      0.00000000	     33.44028218
      1.11997053	      0.00000000	    -84.09697366	      0.00000000	     33.49314198
      1.12008742	      0.00000000	    -84.09761785	      0.00000000	     33.55880300
      1.12020430	     -0.00000000	    -84.09826047	      0.00000000	     33.62447476
      1.12030186	      0.00000000	    -84.09879566	      0.00000000	     33.67929643
      1.12039942	     -0.00000000	    -84.09932977	      0.00000000	     33.73412552
      1.12049698	     -0.00000000	    -84.09986280	      0.00000000	     33.78896201
      1.12062845	     -0.00000000	    -84.10057937	      0.00000000	     33.86286575
      1.12072508	     -0.00000000	    -84.10110490	      0.00000000	     33.91720068
      1.12082172	      0.00000000	    -84.10162937	      0.00000000	     33.97154277
      1.12094069	     -0.00000000	    -84.10227364	      0.00000000	     34.03845327
      1.12105966	      0.00000000	    -84.10291635	      0.00000000	     34.10537453
      1.12114833	     -0.00000000	    -84.10339436	      0.00000000	     34.15525862
      1.12123700	     -0.00000000	    -84.10387151	      0.00000000	     34.20514862
      1.12136369	      0.00000000	    -84.10455175	      0.00000000	     34.27643878
      1.12147516	     -0.00000000	    -84.10514883	      0.00000000	     34.33917471
      1.12158663	      0.00000000	    -84.10574458	      0.00000000	     34.40191983
      1.12169809	      0.00000000	    -84.10633899	      0.00000000	     34.46467411
      1.12178959	     -0.00000000	    -84.10682595	      0.00000000	     34.51619451
      1.12188110	      0.00000000	    -84.10731201	      0.00000000	     34.56772102
      1.12200104	     -0.00000000	    -84.10794782	      0.00000000	     34.63527257
      1.12212098	     -0.00000000	    -84.10858210	      0.00000000	     34.70283448
      1.12221426	      0.00000000	    -84.10907435	      0.00000000	     34.75538441
      1.12230754	     -0.00000000	    -84.10956569	      0.00000000	     34.80794055
      1.12242694	      0.00000000	    -84.11019328	      0.00000000	     34.87522139
      1.12254634	      0.00000000	    -84.11081940	      0.00000000	     34.94251226
      1.12263700	      0.00000000	    -84.11129388	      0.00000000	     34.99361716
      1.12272767	      0.00000000	    -84.11176752	      0.00000000	     35.04472778
      1.12285020	     -0.00000000	    -84.11240629	      0.00000000	     35.11381102
      1.12295904	     -0.00000000	    -84.11297241	      0.00000000	     35.17518368
      1.12306788	      0.00000000	    -84.11353734	      0.00000000	     35.23656439
      1.12317672	      0.00000000	    -84.11410107	      0.00000000	     35.29795310
      1.12327291	      0.00000000	    -84.11459831	      0.00000000	     35.35221371
      1.12336910	      0.00000000	    -84.11509462	      0.00000000	     35.40648047
      1.12346530	     -0.00000000	    -84.11559002	      0.00000000	     35.46075335
      1.12359480	     -0.00000000	    -84.11625554	      0.00000000	     35.53383192
      1.12369148	      0.00000000	    -84.11675129	      0.00000000	     35.58839249
      1.12378815	      0.00000000	    -84.11724612	      0.00000000	     35.64295909
      1.12390470	     -0.00000000	    -84.11784148	      0.00000000	     35.70875142
      1.12402125	      0.00000000	    -84.11843552	      0.00000000	     35.77455238
      1.12410969	     -0.00000000	    -84.11888543	      0.00000000	     35.82448976
      1.12419814	      0.00000000	    -84.11933459	      0.00000000	     35.87443202
      1.12432224	      0.00000000	    -84.11996360	      0.00000000	     35.94451985
      1.12443211	     -0.00000000	    -84.12051928	      0.00000000	     36.00658079
      1.12454199	      0.00000000	    -84.12107382	      0.00000000	     36.06864906
      1.12465187	     -0.00000000	    -84.12162723	      0.00000000	     36.13072460
      1.12474343	      0.00000000	    -84.12208756	      0.00000000	     36.18246055
      1.12483499	      0.00000000	    -84.12254710	      0.00000000	     36.23420145
      1.12495237	      0.00000000	    -84.12313504	      0.00000000	     36.30053354
      1.12506974	      0.00000000	    -84.12372170	      0.00000000	     36.36687360
      1.12516284	     -0.00000000	    -84.12418617	      0.00000000	     36.41950158
      1.12525595	      0.00000000	    -84.12464984	      0.00000000	     36.47213448
      1.12537295	     -0.00000000	    -84.12523144	      0.00000000	     36.53828696
      1.12548996	     -0.00000000	    -84.12581180	      0.00000000	     36.60444706
      1.12558064	      0.00000000	    -84.12626077	      0.00000000	     36.65572897
      1.12567133	     -0.00000000	    -84.12670899	      0.00000000	     36.70701535
      1.12579113	     -0.00000000	    -84.12730004	      0.00000000	     36.77477802
      1.12591094	     -0.00000000	    -84.12788981	      0.00000000	     36.84254830
      1.12600007	      0.00000000	    -84.12832775	      0.00000000	     36.89297008
      1.12608920	      0.00000000	    -84.12876499	      0.00000000	     36.94339599
      1.12621165	      0.00000000	    -84.12936458	      0.00000000	     37.01268238
      1.12631932	     -0.00000000	    -84.12989074	      0.00000000	     37.07361325
      1.12642700	      0.00000000	    -84.13041590	      0.00000000	     37.13454989
      1.12653467	     -0.00000000	    -84.13094006	      0.00000000	     37.19549225
      1.12663006	      0.00000000	    -84.13140360	      0.00000000	     37.24948603
      1.12672545	      0.00000000	    -84.13186636	      0.00000000	     37.30348417
      1.12682084	      0.00000000	    -84.13232835	      0.00000000	     37.35748662
      1.12694794	      0.00000000	    -84.13294276	      0.00000000	     37.42945088
      1.12704388	      0.00000000	    -84.13340560	      0.00000000	     37.48377148
      1.12713981	      0.00000000	    -84.13386767	      0.00000000	     37.53809625
      1.12723574	      0.00000000	    -84.13432898	      0.00000000	     37.59242512
      1.12736567	     -0.00000000	    -84.13495253	      0.00000000	     37.66600948
      1.12745878	      0.00000000	    -84.13539856	      0.00000000	     37.71875006
      1.12755189	      0.00000000	    -84.13584388	      0.00000000	     37.77149433
      1.12767030	     -0.00000000	    -84.13640917	      0.00000000	     37.83857269
      1.12777633	      0.00000000	    -84.13691438	      0.00000000	     37.89864052
      1.12788235	     -0.00000000	    -84.13741869	      0.00000000	     37.95871287
      1.12798838	      0.00000000	    -84.13792209	      0.00000000	     38.01878970
      1.12808202	      0.00000000	    -84.13836597	      0.00000000	     38.07185326
      1.12817566	      0.00000000	    -84.13880914	      0.00000000	     38.12492019
      1.12826930	      0.00000000	    -84.13925163	      0.00000000	     38.17799042
      1.12840034	     -0.00000000	    -84.13986967	      0.00000000	     38.25225935
      1.12849496	     -0.00000000	    -84.14031517	      0.00000000	     38.30589662
      1.12858959	     -0.00000000	    -84.14075997	      0.00000000	     38.35953707
      1.12870579	      0.00000000	    -84.14130520	      0.00000000	     38.42540703
      1.12880953	     -0.00000000	    -84.14179110	      0.00000000	     38.48421915
      1.12891326	     -0.00000000	    -84.14227620	      0.00000000	     38.54303484
      1.12901700	     -0.00000000	    -84.14276047	      0.00000000	     38.60185401
      1.12912074	      0.00000000	    -84.14324394	      0.00000000	     38.66067659
      1.12922448	      0.00000000	    -84.14372659	      0.00000000	     38.71950250
      1.12932822	     -0.00000000	    -84.14420846	      0.00000000	     38.77833165
      1.12942107	      0.00000000	    -84.14463907	      0.00000000	     38.83098974
      1.12951392	      0.00000000	    -84.14506905	      0.00000000	     38.88365030
      1.12962628	     -0.00000000	    -84.14558856	      0.00000000	     38.94738216
      1.12973865	     -0.00000000	    -84.14610715	      0.00000000	     39.01111746
      1.12983064	      0.00000000	    -84.14653101	      0.00000000	     39.06329757
      1.12992263	      0.00000000	    -84.14695427	      0.00000000	     39.11547985
      1.13003813	     -0.00000000	    -84.14748486	      0.00000000	     39.18100312
      1.13015364	      0.00000000	    -84.14801450	      0.00000000	     39.24652961
      1.13024051	     -0.00000000	    -84.14841223	      0.00000000	     39.29581711
      1.13032739	     -0.00000000	    -84.14880944	      0.00000000	     39.34510630
      1.13045094	      0.00000000	    -84.14937345	      0.00000000	     39.41520911
      1.13055961	     -0.00000000	    -84.14986859	      0.00000000	     39.47686516
      1.13066827	     -0.00000000	    -84.15036292	      0.00000000	     39.53852361
      1.13075930	     -0.00000000	    -84.15077642	      0.00000000	     39.59017922
      1.13085033	     -0.00000000	    -84.15118934	      0.00000000	     39.64183639
      1.13096420	     -0.00000000	    -84.15170504	      0.00000000	     39.70645178
      1.13107806	      0.00000000	    -84.15221986	      0.00000000	     39.77106940
      1.13116959	      0.00000000	    -84.15263307	      0.00000000	     39.82301504
      1.13126112	     -0.00000000	    -84.15304573	      0.00000000	     39.87496200
      1.13137542	      0.00000000	    -84.15356023	      0.00000000	     39.93983031
      1.13148972	      0.00000000	    -84.15407386	      0.00000000	     40.00470045
      1.13157913	      0.00000000	    -84.15447509	      0.00000000	     40.05545005
      1.13166855	      0.00000000	    -84.15487578	      0.00000000	     40.10620065
      1.13178543	      0.00000000	    -84.15539880	      0.00000000	     40.17254318
      1.13190231	      0.00000000	    -84.15592092	      0.00000000	     40.23888718
      1.13199001	      0.00000000	    -84.15631209	      0.00000000	     40.28866469
      1.13207770	     -0.00000000	    -84.15670276	      0.00000000	     40.33844290
      1.13219740	      0.00000000	    -84.15723523	      0.00000000	     40.40639060
      1.13230283	     -0.00000000	    -84.15770347	      0.00000000	     40.46623796
      1.13240826	      0.00000000	    -84.15817102	      0.00000000	     40.52608607
      1.13251369	     -0.00000000	    -84.15863786	      0.00000000	     40.58593485
      1.13260779	     -0.00000000	    -84.15905393	      0.00000000	     40.63934835
      1.13270188	     -0.00000000	    -84.15946945	      0.00000000	     40.69276226
      1.13279597	      0.00000000	    -84.15988442	      0.00000000	     40.74617647
      1.13291885	      0.00000000	    -84.16042551	      0.00000000	     40.81592866
      1.13301357	      0.00000000	    -84.16084201	      0.00000000	     40.86969904
      1.13310829	      0.00000000	    -84.16125795	      0.00000000	     40.92346952
      1.13320301	     -0.00000000	    -84.16167337	      0.00000000	     40.97724004
      1.13332794	      0.00000000	    -84.16222046	      0.00000000	     41.04816117
      1.13342019	     -0.00000000	    -84.16262383	      0.00000000	     41.10052764
      1.13351243	     -0.00000000	    -84.16302671	      0.00000000	     41.15289395
      1.13362711	      0.00000000	    -84.16352686	      0.00000000	     41.21799435
      1.13374179	     -0.00000000	    -84.16402624	      0.00000000	     41.28309427
      1.13382658	     -0.00000000	    -84.16439500	      0.00000000	     41.33122852
      1.13391138	     -0.00000000	    -84.16476335	      0.00000000	     41.37936240
      1.13403389	      0.00000000	    -84.16529484	      0.00000000	     41.44890997
      1.13414069	     -0.00000000	    -84.16575742	      0.00000000	     41.50952913
      1.13424748	      0.00000000	    -84.16621936	      0.00000000	     41.57014740
      1.13435427	     -0.00000000	    -84.16668066	      0.00000000	     41.63076471
      1.13444291	     -0.00000000	    -84.16706309	      0.00000000	     41.68108044
      1.13453155	     -0.00000000	    -84.16744509	      0.00000000	     41.73139539
      1.13464577	      0.00000000	    -84.16793667	      0.00000000	     41.79622700
      1.13475999	     -0.00000000	    -84.16842755	      0.00000000	     41.86105711
      1.13484970	      0.00000000	    -84.16881259	      0.00000000	     41.91197420
      1.13493941	      0.00000000	    -84.16919720	      0.00000000	     41.96289023
      1.13505387	      0.00000000	    -84.16968729	      0.00000000	     42.02785038
      1.13516833	      0.00000000	    -84.17017668	      0.00000000	     42.09280859
      1.13525541	     -0.00000000	    -84.17054855	      0.00000000	     42.14222683
      1.13534249	      0.00000000	    -84.17092001	      0.00000000	     42.19164384
      1.13546036	      0.00000000	    -84.17142222	      0.00000000	     42.25853440
      1.13557823	      0.00000000	    -84.17192370	      0.00000000	     42.32542248
      1.13566332	     -0.00000000	    -84.17228526	      0.00000000	     42.37370485
      1.13574840	     -0.00000000	    -84.17264645	      0.00000000	     42.42198581
      1.13586996	      0.00000000	    -84.17316182	      0.00000000	     42.49095795
      1.13597501	      0.00000000	    -84.17360661	      0.00000000	     42.55056315
      1.13608007	      0.00000000	    -84.17405086	      0.00000000	     42.61016593
      1.13618512	     -0.00000000	    -84.17449456	      0.00000000	     42.66976622
      1.13627669	     -0.00000000	    -84.17488086	      0.00000000	     42.72171393
      1.13636826	      0.00000000	    -84.17526675	      0.00000000	     42.77365962
      1.13645983	     -0.00000000	    -84.17565224	      0.00000000	     42.82560322
      1.13658702	     -0.00000000	    -84.17618704	      0.00000000	     42.89775455
      1.13667944	     -0.00000000	    -84.17657513	      0.00000000	     42.95017491
      1.13677186	     -0.00000000	    -84.17696281	      0.00000000	     43.00259295
      1.13688497	     -0.00000000	    -84.17743677	      0.00000000	     43.06674771
      1.13698597	     -0.00000000	    -84.17785944	      0.00000000	     43.12402568
      1.13708697	     -0.00000000	    -84.17828165	      0.00000000	     43.18130063
      1.13718797	      0.00000000	    -84.17870337	      0.00000000	     43.23857250
      1.13728896	      0.00000000	    -84.17912463	      0.00000000	     43.29584121
      1.13738996	      0.00000000	    -84.17954542	      0.00000000	     43.35310668
      1.13749096	      0.00000000	    -84.17996576	      0.00000000	     43.41036884
      1.13759195	      0.00000000	    -84.18038563	      0.00000000	     43.46762761
      1.13768210	     -0.00000000	    -84.18076003	      0.00000000	     43.51873303
      1.13777225	     -0.00000000	    -84.18113406	      0.00000000	     43.56983564
      1.13788118	      0.00000000	    -84.18158556	      0.00000000	     43.63158363
      1.13799012	     -0.00000000	    -84.18203654	      0.00000000	     43.69332734
      1.13808298	      0.00000000	    -84.18242058	      0.00000000	     43.74595777
      1.13817584	      0.00000000	    -84.18280424	      0.00000000	     43.79858498
      1.13826870	     -0.00000000	    -84.18318754	      0.00000000	     43.85120889
      1.13839001	     -0.00000000	    -84.18368770	      0.00000000	     43.91994689
      1.13848259	      0.00000000	    -84.18406900	      0.00000000	     43.97240312
      1.13857517	      0.00000000	    -84.18444994	      0.00000000	     44.02485589
      1.13866775	      0.00000000	    -84.18483052	      0.00000000	     44.07730515
      1.13879292	      0.00000000	    -84.18534451	      0.00000000	     44.14821042
      1.13888326	      0.00000000	    -84.18571510	      0.00000000	     44.19938419
      1.13897360	      0.00000000	    -84.18608536	      0.00000000	     44.25055444
      1.13908750	     -0.00000000	    -84.18655167	      0.00000000	     44.31505801
      1.13918932	     -0.00000000	    -84.18696812	      0.00000000	     44.37272088
      1.13929114	      0.00000000	    -84.18738417	      0.00000000	     44.43037906
      1.13939296	      0.00000000	    -84.18779980	      0.00000000	     44.48803249
      1.13949478	     -0.00000000	    -84.18821504	      0.00000000	     44.54568109
      1.13958301	      0.00000000	    -84.18857448	      0.00000000	     44.59562484
      1.13967123	     -0.00000000	    -84.18893363	      0.00000000	     44.64556486
      1.13978275	     -0.00000000	    -84.18938722	      0.00000000	     44.70869030
      1.13989427	      0.00000000	    -84.18984034	      0.00000000	     44.77180963
      1.13998148	      0.00000000	    -84.19019435	      0.00000000	     44.82116513
      1.14006869	      0.00000000	    -84.19054809	      0.00000000	     44.87051678
      1.14018400	     -0.00000000	    -84.19101534	      0.00000000	     44.93575859
      1.14029930	     -0.00000000	    -84.19148211	      0.00000000	     45.00099351
      1.14038094	      0.00000000	    -84.19181233	      0.00000000	     45.04718145
      1.14046259	     -0.00000000	    -84.19214231	      0.00000000	     45.09336584
      1.14058812	     -0.00000000	    -84.19264920	      0.00000000	     45.16436744
      1.14068986	      0.00000000	    -84.19305965	      0.00000000	     45.22191111
      1.14079161	     -0.00000000	    -84.19346973	      0.00000000	     45.27944909
      1.14089335	     -0.00000000	    -84.19387947	      0.00000000	     45.33698131
      1.14099510	     -0.00000000	    -84.19428884	      0.00000000	     45.39450771
      1.14109685	     -0.00000000	    -84.19469787	      0.00000000	     45.45202822
      1.14118481	     -0.00000000	    -84.19505122	      0.00000000	     45.50175467
      1.14127278	     -0.00000000	    -84.19540432	      0.00000000	     45.55147661
      1.14138369	     -0.00000000	    -84.19584915	      0.00000000	     45.61416015
      1.14149460	     -0.00000000	    -84.19629358	      0.00000000	     45.67683640
      1.14158140	     -0.00000000	    -84.19664110	      0.00000000	     45.72588196
      1.14166820	      0.00000000	    -84.19698839	      0.00000000	     45.77492296
      1.14178296	      0.00000000	    -84.19744717	      0.00000000	     45.83975332
      1.14189772	     -0.00000000	    -84.19790554	      0.00000000	     45.90457555
      1.14197907	     -0.00000000	    -84.19823022	      0.00000000	     45.95052197
      1.14206042	     -0.00000000	    -84.19855469	      0.00000000	     45.99646423
      1.14218520	      0.00000000	    -84.19905199	      0.00000000	     46.06692454
      1.14228651	      0.00000000	    -84.19945543	      0.00000000	     46.12412729
      1.14238783	      0.00000000	    -84.19985855	      0.00000000	     46.18132343
      1.14248914	     -0.00000000	    -84.20026137	      0.00000000	     46.23851290
      1.14259045	     -0.00000000	    -84.20066389	      0.00000000	     46.29569563
      1.14269177	      0.00000000	    -84.20106611	      0.00000000	     46.35287157
      1.14277915	      0.00000000	    -84.20141279	      0.00000000	     46.40218207
      1.14286654	     -0.00000000	    -84.20175926	      0.00000000	     46.45148743
      1.14297719	     -0.00000000	    -84.20219768	      0.00000000	     46.51391475
      1.14308785	     -0.00000000	    -84.20263576	      0.00000000	     46.57633372
      1.14317411	     -0.00000000	    -84.20297703	      0.00000000	     46.62498721
      1.14326038	     -0.00000000	    -84.20331810	      0.00000000	     46.67363555
      1.14337488	     -0.00000000	    -84.20377053	      0.00000000	     46.73820511
      1.14348939	     -0.00000000	    -84.20422261	      0.00000000	     46.80276544
      1.14357018	      0.00000000	    -84.20454135	      0.00000000	     46.84830821
      1.14365097	      0.00000000	    -84.20485992	      0.00000000	     46.89384632
      1.14377566	      0.00000000	    -84.20535128	      0.00000000	     46.96412384
      1.14387659	      0.00000000	    -84.20574869	      0.00000000	     47.02099660
      1.14397751	     -0.00000000	    -84.20614584	      0.00000000	     47.07786194
      1.14407843	      0.00000000	    -84.20654274	      0.00000000	     47.13471981
      1.14417936	     -0.00000000	    -84.20693937	      0.00000000	     47.19157017
      1.14428028	      0.00000000	    -84.20733577	      0.00000000	     47.24841296
      1.14436709	      0.00000000	    -84.20767651	      0.00000000	     47.29729786
      1.14445389	      0.00000000	    -84.20801707	      0.00000000	     47.34617708
      1.14456433	     -0.00000000	    -84.20845007	      0.00000000	     47.40835291
      1.14467476	      0.00000000	    -84.20888279	      0.00000000	     47.47051945
      1.14476047	      0.00000000	    -84.20921842	      0.00000000	     47.51876116
      1.14484618	     -0.00000000	    -84.20955390	      0.00000000	     47.56699721
      1.14496049	      0.00000000	    -84.21000108	      0.00000000	     47.63132435
      1.14506326	      0.00000000	    -84.21040284	      0.00000000	     47.68914358
      1.14516603	     -0.00000000	    -84.21080436	      0.00000000	     47.74695454
      1.14525532	      0.00000000	    -84.21115308	      0.00000000	     47.79718275
      1.14534462	      0.00000000	    -84.21150162	      0.00000000	     47.84740465
      1.14543392	     -0.00000000	    -84.21185000	      0.00000000	     47.89762020
      1.14555780	      0.00000000	    -84.21233299	      0.00000000	     47.96726897
      1.14564803	      0.00000000	    -84.21268460	      0.00000000	     48.01799394
      1.14573826	      0.00000000	    -84.21303605	      0.00000000	     48.06871232
      1.14584842	      0.00000000	    -84.21346490	      0.00000000	     48.13062276
      1.14594669	      0.00000000	    -84.21384722	      0.00000000	     48.18583827
      1.14604495	     -0.00000000	    -84.21422936	      0.00000000	     48.24104584
      1.14614321	     -0.00000000	    -84.21461130	      0.00000000	     48.29624545
      1.14624147	     -0.00000000	    -84.21499307	      0.00000000	     48.35143704
      1.14633974	      0.00000000	    -84.21537465	      0.00000000	     48.40662061
      1.14643800	      0.00000000	    -84.21575605	      0.00000000	     48.46179609
      1.14653626	     -0.00000000	    -84.21613728	      0.00000000	     48.51696346
      1.14663452	     -0.00000000	    -84.21651834	      0.00000000	     48.57212268
      1.14672250	     -0.00000000	    -84.21685934	      0.00000000	     48.62149832
      1.14681047	     -0.00000000	    -84.21720021	      0.00000000	     48.67086737
      1.14691742	     -0.00000000	    -84.21761444	      0.00000000	     48.73087944
      1.14702437	     -0.00000000	    -84.21802848	      0.00000000	     48.79088169
      1.14711222	     -0.00000000	    -84.21836840	      0.00000000	     48.84015532
      1.14720006	      0.00000000	    -84.21870819	      0.00000000	     48.88942228
      1.14730930	     -0.00000000	    -84.21913058	      0.00000000	     48.95068210
      1.14741854	      0.00000000	    -84.21955280	      0.00000000	     49.01193152
      1.14750190	     -0.00000000	    -84.21987484	      0.00000000	     49.05866218
      1.14758526	      0.00000000	    -84.22019679	      0.00000000	     49.10538673
      1.14770121	      0.00000000	    -84.22064443	      0.00000000	     49.17036964
      1.14780466	      0.00000000	    -84.22104361	      0.00000000	     49.22833194
      1.14790810	     -0.00000000	    -84.22144264	      0.00000000	     49.28628475
      1.14799431	     -0.00000000	    -84.22177507	      0.00000000	     49.33457543
      1.14808052	      0.00000000	    -84.22210740	      0.00000000	     49.38285946
      1.14818951	      0.00000000	    -84.22252742	      0.00000000	     49.44389563
      1.14829851	     -0.00000000	    -84.22294728	      0.00000000	     49.50492111
      1.14838489	      0.00000000	    -84.22327993	      0.00000000	     49.55327933
      1.14847127	     -0.00000000	    -84.22361248	      0.00000000	     49.60163078
      1.14858125	     -0.00000000	    -84.22403573	      0.00000000	     49.66317825
      1.14869123	     -0.00000000	    -84.22445881	      0.00000000	     49.72471469
      1.14877518	      0.00000000	    -84.22478168	      0.00000000	     49.77167939
      1.14885912	      0.00000000	    -84.22510445	      0.00000000	     49.81863764
      1.14897247	     -0.00000000	    -84.22554013	      0.00000000	     49.88203137
      1.14908582	     -0.00000000	    -84.22597567	      0.00000000	     49.94541324
      1.14916756	      0.00000000	    -84.22628965	      0.00000000	     49.99111055
      1.14924929	     -0.00000000	    -84.22660356	      0.00000000	     50.03680165
      1.14936674	      0.00000000	    -84.22705447	      0.00000000	     50.10244216
      1.14946781	      0.00000000	    -84.22744243	      0.00000000	     50.15892399
      1.14956888	     -0.00000000	    -84.22783028	      0.00000000	     50.21539623
      1.14966996	     -0.00000000	    -84.22821803	      0.00000000	     50.27185889
      1.14975843	      0.00000000	    -84.22855737	      0.00000000	     50.32127452
      1.14984691	      0.00000000	    -84.22889662	      0.00000000	     50.37068276
      1.14993538	     -0.00000000	    -84.22923581	      0.00000000	     50.42008360
      1.15005667	      0.00000000	    -84.22970072	      0.00000000	     50.48779889
      1.15014617	      0.00000000	    -84.23004367	      0.00000000	     50.53775284
      1.15023567	      0.00000000	    -84.23038655	      0.00000000	     50.58769916
      1.15034391	     -0.00000000	    -84.23080117	      0.00000000	     50.64809883
      1.15044083	     -0.00000000	    -84.23117233	      0.00000000	     50.70216848
      1.15053775	      0.00000000	    -84.23154343	      0.00000000	     50.75622910
      1.15063467	      0.00000000	    -84.23191444	      0.00000000	     50.81028069
      1.15073158	     -0.00000000	    -84.23228540	      0.00000000	     50.86432321
      1.15082850	     -0.00000000	    -84.23265629	      0.00000000	     50.91835666
      1.15092542	      0.00000000	    -84.23302713	      0.00000000	     50.97238099
      1.15102234	     -0.00000000	    -84.23339790	      0.00000000	     51.02639622
      1.15111926	     -0.00000000	    -84.23376862	      0.00000000	     51.08040230
      1.15121617	      0.00000000	    -84.23413928	      0.00000000	     51.13439923
      1.15131309	      0.00000000	    -84.23450990	      0.00000000	     51.18838698
      1.15139893	      0.00000000	    -84.23483812	      0.00000000	     51.23619817
      1.15148478	      0.00000000	    -84.23516631	      0.00000000	     51.28400213
      1.15159166	     -0.00000000	    -84.23557486	      0.00000000	     51.34350961
      1.15169854	      0.00000000	    -84.23598337	      0.00000000	     51.40300585
      1.15178451	      0.00000000	    -84.23631195	      0.00000000	     51.45085952
      1.15187049	      0.00000000	    -84.23664051	      0.00000000	     51.49870588
      1.15197969	     -0.00000000	    -84.23705775	      0.00000000	     51.55946346
      1.15208889	     -0.00000000	    -84.23747497	      0.00000000	     51.62020922
      1.15217009	     -0.00000000	    -84.23778519	      0.00000000	     51.66537414
      1.15225130	      0.00000000	    -84.23809539	      0.00000000	     51.71053252
      1.15236804	     -0.00000000	    -84.23854133	      0.00000000	     51.77544377
      1.15247095	      0.00000000	    -84.23893442	      0.00000000	     51.83265460
      1.15257387	      0.00000000	    -84.23932748	      0.00000000	     51.88985487
      1.15265801	      0.00000000	    -84.23964884	      0.00000000	     51.93661476
      1.15274216	     -0.00000000	    -84.23997018	      0.00000000	     51.98336758
      1.15285139	      0.00000000	    -84.24038733	      0.00000000	     52.04405082
      1.15296063	      0.00000000	    -84.24080447	      0.00000000	     52.10472208
      1.15304479	      0.00000000	    -84.24112584	      0.00000000	     52.15145708
      1.15312895	      0.00000000	    -84.24144720	      0.00000000	     52.19818495
      1.15323958	      0.00000000	    -84.24186965	      0.00000000	     52.25960112
      1.15335021	     -0.00000000	    -84.24229209	      0.00000000	     52.32100496
      1.15343158	     -0.00000000	    -84.24260279	      0.00000000	     52.36615908
      1.15351295	      0.00000000	    -84.24291350	      0.00000000	     52.41130652
      1.15362788	      0.00000000	    -84.24335237	      0.00000000	     52.47506430
      1.15372761	      0.00000000	    -84.24373318	      0.00000000	     52.53037711
      1.15382734	     -0.00000000	    -84.24411401	      0.00000000	     52.58567982
      1.15392706	      0.00000000	    -84.24449485	      0.00000000	     52.64097242
      1.15401490	     -0.00000000	    -84.24483030	      0.00000000	     52.68966368
      1.15410274	     -0.00000000	    -84.24516575	      0.00000000	     52.73834708
      1.15419057	     -0.00000000	    -84.24550123	      0.00000000	     52.78702261
      1.15430923	      0.00000000	    -84.24595442	      0.00000000	     52.85276356
      1.15439810	     -0.00000000	    -84.24629389	      0.00000000	     52.90199300
      1.15448697	      0.00000000	    -84.24663337	      0.00000000	     52.95121438
      1.15457584	      0.00000000	    -84.24697287	      0.00000000	     53.00042767
      1.15469557	     -0.00000000	    -84.24743030	      0.00000000	     53.06671698
      1.15478211	     -0.00000000	    -84.24776097	      0.00000000	     53.11462160
      1.15486864	      0.00000000	    -84.24809166	      0.00000000	     53.16251855
      1.15497783	      0.00000000	    -84.24850893	      0.00000000	     53.22293856
      1.15507523	      0.00000000	    -84.24888119	      0.00000000	     53.27682495
      1.15517263	     -0.00000000	    -84.24925350	      0.00000000	     53.33070158
      1.15527002	      0.00000000	    -84.24962584	      0.00000000	     53.38456846
      1.15536742	     -0.00000000	    -84.24999824	      0.00000000	     53.43842557
      1.15545274	     -0.00000000	    -84.25032448	      0.00000000	     53.48559429
      1.15553806	     -0.00000000	    -84.25065076	      0.00000000	     53.53275549
      1.15564377	      0.00000000	    -84.25105510	      0.00000000	     53.59118124
      1.15574948	      0.00000000	    -84.25145951	      0.00000000	     53.64959545
      1.15583421	      0.00000000	    -84.25178369	      0.00000000	     53.69640580
      1.15591894	     -0.00000000	    -84.25210792	      0.00000000	     53.74320872
      1.15602746	     -0.00000000	    -84.25252325	      0.00000000	     53.80314304
      1.15613598	     -0.00000000	    -84.25293867	      0.00000000	     53.86306517
      1.15621615	      0.00000000	    -84.25324560	      0.00000000	     53.90732327
      1.15629631	     -0.00000000	    -84.25355258	      0.00000000	     53.95157472
      1.15641232	     -0.00000000	    -84.25399687	      0.00000000	     54.01559523
      1.15651435	      0.00000000	    -84.25438776	      0.00000000	     54.07189706
      1.15661639	      0.00000000	    -84.25477872	      0.00000000	     54.12818810
      1.15669944	     -0.00000000	    -84.25509702	      0.00000000	     54.17399704
      1.15678249	      0.00000000	    -84.25541536	      0.00000000	     54.21979884
      1.15689102	     -0.00000000	    -84.25583144	      0.00000000	     54.27963776
      1.15699954	     -0.00000000	    -84.25624762	      0.00000000	     54.33946447
      1.15708252	      0.00000000	    -84.25656591	      0.00000000	     54.38519983
      1.15716549	      0.00000000	    -84.25688426	      0.00000000	     54.43092804
      1.15727559	     -0.00000000	    -84.25730676	      0.00000000	     54.49159047
      1.15738569	     -0.00000000	    -84.25772938	      0.00000000	     54.55224032
      1.15746577	     -0.00000000	    -84.25803686	      0.00000000	     54.59634655
      1.15754585	      0.00000000	    -84.25834440	      0.00000000	     54.64044613
      1.15766058	     -0.00000000	    -84.25878513	      0.00000000	     54.70361471
      1.15775950	     -0.00000000	    -84.25916526	      0.00000000	     54.75807029
      1.15785842	     -0.00000000	    -84.25954550	      0.00000000	     54.81251570
      1.15795735	      0.00000000	    -84.25992584	      0.00000000	     54.86695093
      1.15804397	      0.00000000	    -84.26025900	      0.00000000	     54.91460913
      1.15813059	      0.00000000	    -84.26059223	      0.00000000	     54.96225953
      1.15821721	      0.00000000	    -84.26092556	      0.00000000	     55.00990212
      1.15833596	     -0.00000000	    -84.26138267	      0.00000000	     55.07520204
      1.15842372	     -0.00000000	    -84.26172057	      0.00000000	     55.12344741
      1.15851147	     -0.00000000	    -84.26205857	      0.00000000	     55.17168478
      1.15861738	      0.00000000	    -84.26246667	      0.00000000	     55.22989555
      1.15871214	      0.00000000	    -84.26283189	      0.00000000	     55.28196328
      1.15880690	      0.00000000	    -84.26319724	      0.00000000	     55.33402165
      1.15890165	     -0.00000000	    -84.26356271	      0.00000000	     55.38607070
      1.15899641	      0.00000000	    -84.26392831	      0.00000000	     55.43811039
      1.15909117	     -0.00000000	    -84.26429403	      0.00000000	     55.49014076
      1.15918592	      0.00000000	    -84.26465989	      0.00000000	     55.54216177
      1.15928068	     -0.00000000	    -84.26502587	      0.00000000	     55.59417346
      1.15937544	     -0.00000000	    -84.26539200	      0.00000000	     55.64617579
      1.15947019	     -0.00000000	    -84.26575825	      0.00000000	     55.69816880
      1.15956495	     -0.00000000	    -84.26612465	      0.00000000	     55.75015247
      1.15965970	     -0.00000000	    -84.26649118	      0.00000000	     55.80212681
      1.15974496	     -0.00000000	    -84.26682108	      0.00000000	     55.84887938
      1.15983021	     -0.00000000	    -84.26715108	      0.00000000	     55.89562441
      1.15993264	     -0.00000000	    -84.26754775	      0.00000000	     55.95177828
      1.16003506	     -0.00000000	    -84.26794458	      0.00000000	     56.00792125
      1.16012273	     -0.00000000	    -84.26828435	      0.00000000	     56.05596168
      1.16021039	     -0.00000000	    -84.26862424	      0.00000000	     56.10399414
      1.16029805	     -0.00000000	    -84.26896427	      0.00000000	     56.15201862
      1.16041206	      0.00000000	    -84.26940669	      0.00000000	     56.21446399
      1.16049975	      0.00000000	    -84.26974716	      0.00000000	     56.26248815
      1.16058745	     -0.00000000	    -84.27008777	      0.00000000	     56.31050434
      1.16067514	      0.00000000	    -84.27042852	      0.00000000	     56.35851256
      1.16079178	      0.00000000	    -84.27088197	      0.00000000	     56.42235639
      1.16087763	     -0.00000000	    -84.27121585	      0.00000000	     56.46933286
      1.16096347	      0.00000000	    -84.27154987	      0.00000000	     56.51630170
      1.16107006	      0.00000000	    -84.27196483	      0.00000000	     56.57461406
      1.16116563	      0.00000000	    -84.27233704	      0.00000000	     56.62688218
      1.16126119	     -0.00000000	    -84.27270943	      0.00000000	     56.67914084
      1.16135676	      0.00000000	    -84.27308199	      0.00000000	     56.73139005
      1.16145232	      0.00000000	    -84.27345475	      0.00000000	     56.78362982
      1.16153811	     -0.00000000	    -84.27378952	      0.00000000	     56.83051649
      1.16162389	     -0.00000000	    -84.27412445	      0.00000000	     56.87739555
      1.16170968	      0.00000000	    -84.27445953	      0.00000000	     56.92426701
      1.16182648	     -0.00000000	    -84.27491599	      0.00000000	     56.98807002
      1.16191556	      0.00000000	    -84.27526433	      0.00000000	     57.03672378
      1.16200464	      0.00000000	    -84.27561284	      0.00000000	     57.08536934
      1.16209373	      0.00000000	    -84.27596152	      0.00000000	     57.13400672
      1.16220479	      0.00000000	    -84.27639650	      0.00000000	     57.19463498
      1.16229190	     -0.00000000	    -84.27673782	      0.00000000	     57.24217439
      1.16237900	      0.00000000	    -84.27707932	      0.00000000	     57.28970598
      1.16246610	     -0.00000000	    -84.27742099	      0.00000000	     57.33722977
      1.16258192	     -0.00000000	    -84.27787553	      0.00000000	     57.40040412
      1.16266901	      0.00000000	    -84.27821756	      0.00000000	     57.44790259
      1.16275610	      0.00000000	    -84.27855976	      0.00000000	     57.49539326
      1.16286109	      0.00000000	    -84.27897253	      0.00000000	     57.55263296
      1.16295385	      0.00000000	    -84.27933744	      0.00000000	     57.60319595
      1.16304661	      0.00000000	    -84.27970255	      0.00000000	     57.65375011
      1.16313937	      0.00000000	    -84.28006787	      0.00000000	     57.70429544
      1.16323213	     -0.00000000	    -84.28043341	      0.00000000	     57.75483196
      1.16332489	      0.00000000	    -84.28079916	      0.00000000	     57.80535966
      1.16341764	     -0.00000000	    -84.28116512	      0.00000000	     57.85587856
      1.16351040	      0.00000000	    -84.28153131	      0.00000000	     57.90638865
      1.16360316	      0.00000000	    -84.28189771	      0.00000000	     57.95688994
      1.16369592	      0.00000000	    -84.28226434	      0.00000000	     58.00738244
      1.16378868	      0.00000000	    -84.28263119	      0.00000000	     58.05786615
      1.16388144	      0.00000000	    -84.28299826	      0.00000000	     58.10834108
      1.16397420	      0.00000000	    -84.28336557	      0.00000000	     58.15880723
      1.16406696	      0.00000000	    -84.28373310	      0.00000000	     58.20926461
      1.16415972	     -0.00000000	    -84.28410087	      0.00000000	     58.25971323
      1.16425248	     -0.00000000	    -84.28446887	      0.00000000	     58.31015308
      1.16434524	      0.00000000	    -84.28483710	      0.00000000	     58.36058418
      1.16443800	     -0.00000000	    -84.28520558	      0.00000000	     58.41100653
      1.16453076	      0.00000000	    -84.28557429	      0.00000000	     58.46142014
      1.16462352	      0.00000000	    -84.28594325	      0.00000000	     58.51182501
      1.16471628	     -0.00000000	    -84.28631245	      0.00000000	     58.56222115
      1.16480904	      0.00000000	    -84.28668190	      0.00000000	     58.61260856
      1.16490180	      0.00000000	    -84.28705159	      0.00000000	     58.66298726
      1.16499456	      0.00000000	    -84.28742153	      0.00000000	     58.71335724
      1.16508732	     -0.00000000	    -84.28779173	      0.00000000	     58.76371851
      1.16518008	      0.00000000	    -84.28816218	      0.00000000	     58.81407108
      1.16527284	     -0.00000000	    -84.28853289	      0.00000000	     58.86441496
      1.16536559	     -0.00000000	    -84.28890385	      0.00000000	     58.91475015
      1.16545835	     -0.00000000	    -84.28927508	      0.00000000	     58.96507666
      1.16555111	      0.00000000	    -84.28964656	      0.00000000	     59.01539449
      1.16564387	     -0.00000000	    -84.29001831	      0.00000000	     59.06570366
      1.16573663	      0.00000000	    -84.29039033	      0.00000000	     59.11600415
      1.16582939	      0.00000000	    -84.29076262	      0.00000000	     59.16629600
      1.16592215	      0.00000000	    -84.29113517	      0.00000000	     59.21657926
      1.16601491	      0.00000000	    -84.29150800	      0.00000000	     59.26685402
      1.16610767	      0.00000000	    -84.29188110	      0.00000000	     59.31712037
      1.16620043	     -0.00000000	    -84.29225448	      0.00000000	     59.36737841
      1.16629319	     -0.00000000	    -84.29262814	      0.00000000	     59.41762823
      1.16638595	     -0.00000000	    -84.29300207	      0.00000000	     59.46786993
      1.16647871	      0.00000000	    -84.29337629	      0.00000000	     59.51810359
      1.16657147	     -0.00000000	    -84.29375079	      0.00000000	     59.56832932
      1.16666423	     -0.00000000	    -84.29412559	      0.00000000	     59.61854719
      1.16675699	     -0.00000000	    -84.29450066	      0.00000000	     59.66875732
      1.16684975	      0.00000000	    -84.29487603	      0.00000000	     59.71895977
      1.16694251	     -0.00000000	    -84.29525169	      0.00000000	     59.76915466
      1.16703527	      0.00000000	    -84.29562765	      0.00000000	     59.81934206
      1.16712803	      0.00000000	    -84.29600390	      0.00000000	     59.86952208
      1.16722079	     -0.00000000	    -84.29638045	      0.00000000	     59.91969479
      1.16731355	      0.00000000	    -84.29675730	      0.00000000	     59.96986030
      1.16740630	     -0.00000000	    -84.29713445	      0.00000000	     60.02001869
      1.16749906	     -0.00000000	    -84.29751191	      0.00000000	     60.07017006
      1.16759182	      0.00000000	    -84.29788968	      0.00000000	     60.12031449
      1.16768458	      0.00000000	    -84.29826774	      0.00000000	     60.17045208
      1.16777734	     -0.00000000	    -84.29864613	      0.00000000	     60.22058291
      1.16787010	     -0.00000000	    -84.29902482	      0.00000000	     60.27070708
      1.16796286	     -0.00000000	    -84.29940384	      0.00000000	     60.32082467
      1.16805562	     -0.00000000	    -84.29978316	      0.00000000	     60.37093579
      1.16814838	     -0.00000000	    -84.30016281	      0.00000000	     60.42104049
      1.16823176	     -0.00000000	    -84.30050436	      0.00000000	     60.46607546
      1.16831515	      0.00000000	    -84.30084617	      0.00000000	     60.51110539
      1.16841638	      0.00000000	    -84.30126150	      0.00000000	     60.56576880
      1.16851762	     -0.00000000	    -84.30167723	      0.00000000	     60.62042499
      1.16860149	     -0.00000000	    -84.30202197	      0.00000000	     60.66570379
      1.16868537	     -0.00000000	    -84.30236698	      0.00000000	     60.71097777
      1.16878812	      0.00000000	    -84.30278997	      0.00000000	     60.76643092
      1.16889086	      0.00000000	    -84.30321338	      0.00000000	     60.82187707
      1.16897087	     -0.00000000	    -84.30354339	      0.00000000	     60.86505059
      1.16905089	      0.00000000	    -84.30387366	      0.00000000	     60.90822000
      1.16915905	     -0.00000000	    -84.30432052	      0.00000000	     60.96657066
      1.16926721	      0.00000000	    -84.30476785	      0.00000000	     61.02491404
      1.16934315	     -0.00000000	    -84.30508218	      0.00000000	     61.06587050
      1.16941909	      0.00000000	    -84.30539675	      0.00000000	     61.10682349
      1.16953561	      0.00000000	    -84.30587990	      0.00000000	     61.16965863
      1.16963063	      0.00000000	    -84.30627432	      0.00000000	     61.22089353
      1.16972565	      0.00000000	    -84.30666910	      0.00000000	     61.27212330
      1.16982068	     -0.00000000	    -84.30706426	      0.00000000	     61.32334802
      1.16991570	      0.00000000	    -84.30745979	      0.00000000	     61.37456779
      1.16999989	     -0.00000000	    -84.30781054	      0.00000000	     61.41994268
      1.17008407	      0.00000000	    -84.30816158	      0.00000000	     61.46531382
      1.17016826	     -0.00000000	    -84.30851292	      0.00000000	     61.51068127
      1.17028351	      0.00000000	    -84.30899439	      0.00000000	     61.57278152
      1.17036918	      0.00000000	    -84.30935266	      0.00000000	     61.61894037
      1.17045485	      0.00000000	    -84.30971125	      0.00000000	     61.66509564
      1.17054052	      0.00000000	    -84.31007016	      0.00000000	     61.71124739
      1.17065563	      0.00000000	    -84.31055290	      0.00000000	     61.77325285
      1.17073908	     -0.00000000	    -84.31090320	      0.00000000	     61.81819638
      1.17082252	      0.00000000	    -84.31125380	      0.00000000	     61.86313678
      1.17092760	     -0.00000000	    -84.31169574	      0.00000000	     61.91972319
      1.17102117	      0.00000000	    -84.31208973	      0.00000000	     61.97011326
      1.17111475	     -0.00000000	    -84.31248411	      0.00000000	     62.02049967
      1.17120832	      0.00000000	    -84.31287889	      0.00000000	     62.07088249
      1.17130190	     -0.00000000	    -84.31327407	      0.00000000	     62.12126182
      1.17138518	      0.00000000	    -84.31362610	      0.00000000	     62.16609660
      1.17146847	     -0.00000000	    -84.31397846	      0.00000000	     62.21092873
      1.17156879	      0.00000000	    -84.31440335	      0.00000000	     62.26493159
      1.17166912	     -0.00000000	    -84.31482871	      0.00000000	     62.31893082
      1.17175211	      0.00000000	    -84.31518092	      0.00000000	     62.36359758
      1.17183510	      0.00000000	    -84.31553346	      0.00000000	     62.40826198
      1.17193742	      0.00000000	    -84.31596854	      0.00000000	     62.46332440
      1.17203974	     -0.00000000	    -84.31640412	      0.00000000	     62.51838345
      1.17211911	      0.00000000	    -84.31674235	      0.00000000	     62.56109158
      1.17219848	     -0.00000000	    -84.31708088	      0.00000000	     62.60379779
      1.17230607	     -0.00000000	    -84.31754025	      0.00000000	     62.66168434
      1.17241366	      0.00000000	    -84.31800019	      0.00000000	     62.71956761
      1.17248894	      0.00000000	    -84.31832235	      0.00000000	     62.76006836
      1.17256422	     -0.00000000	    -84.31864479	      0.00000000	     62.80056761
      1.17268021	      0.00000000	    -84.31914211	      0.00000000	     62.86296239
      1.17277467	      0.00000000	    -84.31954764	      0.00000000	     62.91377513
      1.17286914	     -0.00000000	    -84.31995360	      0.00000000	     62.96458578
      1.17296360	     -0.00000000	    -84.32036001	      0.00000000	     63.01539443
      1.17305806	     -0.00000000	    -84.32076687	      0.00000000	     63.06620118
      1.17314131	     -0.00000000	    -84.32112581	      0.00000000	     63.11097580
      1.17322456	     -0.00000000	    -84.32148510	      0.00000000	     63.15574907
      1.17330781	     -0.00000000	    -84.32184474	      0.00000000	     63.20052104
      1.17342362	     -0.00000000	    -84.32234561	      0.00000000	     63.26279982
      1.17350848	      0.00000000	    -84.32271310	      0.00000000	     63.30843615
      1.17359335	     -0.00000000	    -84.32308095	      0.00000000	     63.35407136
      1.17369586	     -0.00000000	    -84.32352581	      0.00000000	     63.40919709
      1.17378702	     -0.00000000	    -84.32392183	      0.00000000	     63.45821315
      1.17387817	      0.00000000	    -84.32431830	      0.00000000	     63.50722814
      1.17396933	     -0.00000000	    -84.32471520	      0.00000000	     63.55624213
      1.17406048	      0.00000000	    -84.32511254	      0.00000000	     63.60525520
      1.17415164	     -0.00000000	    -84.32551032	      0.00000000	     63.65426743
      1.17424279	      0.00000000	    -84.32590856	      0.00000000	     63.70327889
      1.17433395	      0.00000000	    -84.32630723	      0.00000000	     63.75228967
      1.17442510	     -0.00000000	    -84.32670635	      0.00000000	     63.80129984
      1.17451626	     -0.00000000	    -84.32710593	      0.00000000	     63.85030947
      1.17460741	      0.00000000	    -84.32750596	      0.00000000	     63.89931864
      1.17469857	     -0.00000000	    -84.32790644	      0.00000000	     63.94832744
      1.17478972	     -0.00000000	    -84.32830738	      0.00000000	     63.99733593
      1.17488088	      0.00000000	    -84.32870878	      0.00000000	     64.04634420
      1.17497203	     -0.00000000	    -84.32911065	      0.00000000	     64.09535231
      1.17506319	     -0.00000000	    -84.32951297	      0.00000000	     64.14436035
      1.17515434	     -0.00000000	    -84.32991577	      0.00000000	     64.19336839
      1.17524550	     -0.00000000	    -84.33031903	      0.00000000	     64.24237651
      1.17533665	     -0.00000000	    -84.33072277	      0.00000000	     64.29138477
      1.17542781	     -0.00000000	    -84.33112697	      0.00000000	     64.34039327
      1.17551896	     -0.00000000	    -84.33153165	      0.00000000	     64.38940207
      1.17560072	      0.00000000	    -84.33189501	      0.00000000	     64.43335784
      1.17568247	     -0.00000000	    -84.33225875	      0.00000000	     64.47731397
      1.17578236	     -0.00000000	    -84.33270370	      0.00000000	     64.53101936
      1.17588225	      0.00000000	    -84.33314922	      0.00000000	     64.58472547
      1.17596473	     -0.00000000	    -84.33351755	      0.00000000	     64.62907366
      1.17604721	     -0.00000000	    -84.33388628	      0.00000000	     64.67342245
      1.17614840	      0.00000000	    -84.33433918	      0.00000000	     64.72783024
      1.17624959	     -0.00000000	    -84.33479270	      0.00000000	     64.78223914
      1.17632830	     -0.00000000	    -84.33514588	      0.00000000	     64.82456156
      1.17640701	      0.00000000	    -84.33549943	      0.00000000	     64.86688475
      1.17651345	      0.00000000	    -84.33597816	      0.00000000	     64.92412334
      1.17661990	     -0.00000000	    -84.33645758	      0.00000000	     64.98136355
      1.17669474	     -0.00000000	    -84.33679508	      0.00000000	     65.02161254
      1.17676959	      0.00000000	    -84.33713293	      0.00000000	     65.06186242
      1.17688395	      0.00000000	    -84.33764982	      0.00000000	     65.12336476
      1.17697759	     -0.00000000	    -84.33807364	      0.00000000	     65.17372446
      1.17707123	     -0.00000000	    -84.33849800	      0.00000000	     65.22408581
      1.17716487	      0.00000000	    -84.33892291	      0.00000000	     65.27444888
      1.17725851	      0.00000000	    -84.33934836	      0.00000000	     65.32481377
      1.17734075	     -0.00000000	    -84.33972250	      0.00000000	     65.36905111
      1.17742299	      0.00000000	    -84.34009706	      0.00000000	     65.41328996
      1.17752184	      0.00000000	    -84.34054778	      0.00000000	     65.46645986
      1.17762068	     -0.00000000	    -84.34099912	      0.00000000	     65.51963211
      1.17770357	      0.00000000	    -84.34137811	      0.00000000	     65.56422594
      1.17778647	      0.00000000	    -84.34175753	      0.00000000	     65.60882155
      1.17786936	     -0.00000000	    -84.34213740	      0.00000000	     65.65341898
      1.17798391	      0.00000000	    -84.34266308	      0.00000000	     65.71505159
      1.17806743	      0.00000000	    -84.34304688	      0.00000000	     65.75999036
      1.17815095	      0.00000000	    -84.34343114	      0.00000000	     65.80493116
      1.17825307	     -0.00000000	    -84.34390159	      0.00000000	     65.85988231
      1.17834375	      0.00000000	    -84.34431991	      0.00000000	     65.90868140
      1.17843443	      0.00000000	    -84.34473879	      0.00000000	     65.95748309
      1.17852511	     -0.00000000	    -84.34515820	      0.00000000	     66.00628746
      1.17861579	     -0.00000000	    -84.34557816	      0.00000000	     66.05509457
      1.17870647	     -0.00000000	    -84.34599866	      0.00000000	     66.10390449
      1.17879715	      0.00000000	    -84.34641973	      0.00000000	     66.15271729
      1.17888783	      0.00000000	    -84.34684134	      0.00000000	     66.20153304
      1.17897851	     -0.00000000	    -84.34726351	      0.00000000	     66.25035180
      1.17906918	      0.00000000	    -84.34768624	      0.00000000	     66.29917365
      1.17915986	      0.00000000	    -84.34810953	      0.00000000	     66.34799864
      1.17925054	     -0.00000000	    -84.34853337	      0.00000000	     66.39682686
      1.17933200	      0.00000000	    -84.34891460	      0.00000000	     66.44069094
      1.17941346	      0.00000000	    -84.34929627	      0.00000000	     66.48455772
      1.17951174	     -0.00000000	    -84.34975743	      0.00000000	     66.53749277
      1.17961003	     -0.00000000	    -84.35021925	      0.00000000	     66.59043191
      1.17969354	     -0.00000000	    -84.35061215	      0.00000000	     66.63541232
      1.17977704	      0.00000000	    -84.35100554	      0.00000000	     66.68039579
      1.17986055	      0.00000000	    -84.35139942	      0.00000000	     66.72538237
      1.17997110	     -0.00000000	    -84.35192164	      0.00000000	     66.78494635
      1.18005495	     -0.00000000	    -84.35231831	      0.00000000	     66.83012674
      1.18013880	      0.00000000	    -84.35271547	      0.00000000	     66.87531045
      1.18022266	     -0.00000000	    -84.35311314	      0.00000000	     66.92049750
      1.18033500	      0.00000000	    -84.35364671	      0.00000000	     66.98104290
      1.18041714	     -0.00000000	    -84.35403745	      0.00000000	     67.02531864
      1.18049929	      0.00000000	    -84.35442867	      0.00000000	     67.06959777
      1.18060169	      0.00000000	    -84.35491705	      0.00000000	     67.12480065
      1.18069296	     -0.00000000	    -84.35535299	      0.00000000	     67.17400734
      1.18078423	      0.00000000	    -84.35578954	      0.00000000	     67.22321840
      1.18087550	      0.00000000	    -84.35622669	      0.00000000	     67.27243388
      1.18096677	     -0.00000000	    -84.35666447	      0.00000000	     67.32165386
      1.18105804	     -0.00000000	    -84.35710286	      0.00000000	     67.37087839
      1.18113912	      0.00000000	    -84.35749279	      0.00000000	     67.41460639
      1.18122019	      0.00000000	    -84.35788321	      0.00000000	     67.45833807
      1.18131846	      0.00000000	    -84.35835714	      0.00000000	     67.51135487
      1.18141674	      0.00000000	    -84.35883179	      0.00000000	     67.56437722
      1.18149936	      0.00000000	    -84.35923138	      0.00000000	     67.60895562
      1.18158197	      0.00000000	    -84.35963149	      0.00000000	     67.65353806
      1.18166459	      0.00000000	    -84.36003212	      0.00000000	     67.69812457
      1.18177691	      0.00000000	    -84.36057760	      0.00000000	     67.75874587
      1.18186004	      0.00000000	    -84.36098196	      0.00000000	     67.80361873
      1.18194317	      0.00000000	    -84.36138685	      0.00000000	     67.84849588
      1.18204391	     -0.00000000	    -84.36187826	      0.00000000	     67.90289018
      1.18213384	      0.00000000	    -84.36231756	      0.00000000	     67.95144697
      1.18222377	      0.00000000	    -84.36275748	      0.00000000	     68.00000892
      1.18231369	     -0.00000000	    -84.36319804	      0.00000000	     68.04857611
      1.18240362	     -0.00000000	    -84.36363923	      0.00000000	     68.09714857
      1.18249354	      0.00000000	    -84.36408106	      0.00000000	     68.14572639
      1.18258347	      0.00000000	    -84.36452353	      0.00000000	     68.19430958
      1.18267340	      0.00000000	    -84.36496664	      0.00000000	     68.24289824
      1.18276332	      0.00000000	    -84.36541040	      0.00000000	     68.29149239
      1.18285325	      0.00000000	    -84.36585480	      0.00000000	     68.34009210
      1.18294317	      0.00000000	    -84.36629986	      0.00000000	     68.38869741
      1.18303310	     -0.00000000	    -84.36674556	      0.00000000	     68.43730840
      1.18312303	     -0.00000000	    -84.36719192	      0.00000000	     68.48592508
      1.18320332	     -0.00000000	    -84.36759104	      0.00000000	     68.52934160
      1.18328362	      0.00000000	    -84.36799069	      0.00000000	     68.57276274
      1.18338218	     -0.00000000	    -84.36848194	      0.00000000	     68.62606430
      1.18348074	     -0.00000000	    -84.36897399	      0.00000000	     68.67937296
      1.18356181	     -0.00000000	    -84.36937931	      0.00000000	     68.72322632
      1.18364287	      0.00000000	    -84.36978518	      0.00000000	     68.76708457
      1.18374265	      0.00000000	    -84.37028548	      0.00000000	     68.82107364
      1.18384243	     -0.00000000	    -84.37078662	      0.00000000	     68.87507025
      1.18391984	     -0.00000000	    -84.37117596	      0.00000000	     68.91696585
      1.18399725	     -0.00000000	    -84.37156581	      0.00000000	     68.95886605
      1.18410215	      0.00000000	    -84.37209489	      0.00000000	     69.01565045
      1.18420704	     -0.00000000	    -84.37262489	      0.00000000	     69.07244342
      1.18428075	      0.00000000	    -84.37299788	      0.00000000	     69.11235768
      1.18435446	      0.00000000	    -84.37337134	      0.00000000	     69.15227624
      1.18446695	     -0.00000000	    -84.37394221	      0.00000000	     69.21320799
      1.18455928	     -0.00000000	    -84.37441150	      0.00000000	     69.26322006
      1.18465160	     -0.00000000	    -84.37488153	      0.00000000	     69.31323904
      1.18474392	      0.00000000	    -84.37535230	      0.00000000	     69.36326495
      1.18483624	     -0.00000000	    -84.37582380	      0.00000000	     69.41329788
      1.18491663	     -0.00000000	    -84.37623500	      0.00000000	     69.45687311
      1.18499703	      0.00000000	    -84.37664675	      0.00000000	     69.50045372
      1.18509511	      0.00000000	    -84.37714988	      0.00000000	     69.55363050
      1.18519319	      0.00000000	    -84.37765384	      0.00000000	     69.60681539
      1.18527419	     -0.00000000	    -84.37807065	      0.00000000	     69.65074080
      1.18535519	      0.00000000	    -84.37848803	      0.00000000	     69.69467182
      1.18545391	     -0.00000000	    -84.37899756	      0.00000000	     69.74822549
      1.18555263	     -0.00000000	    -84.37950795	      0.00000000	     69.80178758
      1.18563126	      0.00000000	    -84.37991509	      0.00000000	     69.84445427
      1.18570989	      0.00000000	    -84.38032277	      0.00000000	     69.88712636
      1.18581163	     -0.00000000	    -84.38085110	      0.00000000	     69.94234735
      1.18591337	      0.00000000	    -84.38138036	      0.00000000	     69.99757748
      1.18598991	      0.00000000	    -84.38177917	      0.00000000	     70.03913527
      1.18606645	      0.00000000	    -84.38217850	      0.00000000	     70.08069829
      1.18617182	     -0.00000000	    -84.38272909	      0.00000000	     70.13792194
      1.18627719	     -0.00000000	    -84.38328069	      0.00000000	     70.19515562
      1.18635079	     -0.00000000	    -84.38366664	      0.00000000	     70.23514332
      1.18642440	     -0.00000000	    -84.38405307	      0.00000000	     70.27513597
      1.18653558	     -0.00000000	    -84.38463772	      0.00000000	     70.33555236
      1.18662876	      0.00000000	    -84.38512864	      0.00000000	     70.38620088
      1.18672195	     -0.00000000	    -84.38562037	      0.00000000	     70.43685741
      1.18681514	     -0.00000000	    -84.38611290	      0.00000000	     70.48752203
      1.18689629	     -0.00000000	    -84.38654248	      0.00000000	     70.53164903
      1.18697744	      0.00000000	    -84.38697268	      0.00000000	     70.57578222
      1.18705859	      0.00000000	    -84.38740350	      0.00000000	     70.61992160
      1.18717063	      0.00000000	    -84.38799933	      0.00000000	     70.68087288
      1.18725323	     -0.00000000	    -84.38843938	      0.00000000	     70.72581759
      1.18733584	      0.00000000	    -84.38888007	      0.00000000	     70.77076881
      1.18743533	     -0.00000000	    -84.38941174	      0.00000000	     70.82491980
      1.18752382	      0.00000000	    -84.38988543	      0.00000000	     70.87309218
      1.18761232	      0.00000000	    -84.39035987	      0.00000000	     70.92127211
      1.18770081	     -0.00000000	    -84.39083506	      0.00000000	     70.96945963
      1.18778930	     -0.00000000	    -84.39131102	      0.00000000	     71.01765474
      1.18787780	     -0.00000000	    -84.39178772	      0.00000000	     71.06585751
      1.18796629	      0.00000000	    -84.39226520	      0.00000000	     71.11406793
      1.18805478	     -0.00000000	    -84.39274343	      0.00000000	     71.16228605
      1.18814328	     -0.00000000	    -84.39322244	      0.00000000	     71.21051188
      1.18823177	     -0.00000000	    -84.39370221	      0.00000000	     71.25874545
      1.18832026	      0.00000000	    -84.39418276	      0.00000000	     71.30698679
      1.18840876	     -0.00000000	    -84.39466407	      0.00000000	     71.35523592
      1.18849725	      0.00000000	    -84.39514617	      0.00000000	     71.40349286
      1.18858574	     -0.00000000	    -84.39562904	      0.00000000	     71.45175765
      1.18867424	      0.00000000	    -84.39611269	      0.00000000	     71.50003028
      1.18876273	     -0.00000000	    -84.39659713	      0.00000000	     71.54831081
      1.18885123	      0.00000000	    -84.39708235	      0.00000000	     71.59659924
      1.18893972	     -0.00000000	    -84.39756836	      0.00000000	     71.64489560
      1.18902821	     -0.00000000	    -84.39805517	      0.00000000	     71.69319990
      1.18911671	     -0.00000000	    -84.39854276	      0.00000000	     71.74151217
      1.18920520	     -0.00000000	    -84.39903115	      0.00000000	     71.78983242
      1.18929369	      0.00000000	    -84.39952034	      0.00000000	     71.83816068
      1.18938219	      0.00000000	    -84.40001033	      0.00000000	     71.88649696
      1.18947068	      0.00000000	    -84.40050111	      0.00000000	     71.93484129
      1.18955917	      0.00000000	    -84.40099271	      0.00000000	     71.98319367
      1.18964767	     -0.00000000	    -84.40148511	      0.00000000	     72.03155414
      1.18973616	      0.00000000	    -84.40197833	      0.00000000	     72.07992269
[truncated: 681,701 more chars]
