# Supplementary material for: Musculoskeletal simulations to examine the effects of accentuated eccentric loading (AEL) on jump height
Source: PeerJ. 2023 Jan 23;11:e14687. doi: 10.7717/peerj.14687 (PMC9879160; doi:10.7717/peerj.14687)
Supplement: Supplemental Information 2 — Added15 folder contains the code and simulation results for a complete jump with an additional 15% model mass. Dropped15 folder contains the code and simulation results for the push-off phase with the original model mass. [file peerj-11-14687-s002.zip › Supplementary Simulation code and output results AEL15/Added15/Optimized_for_J_Results/TwoSegment_Two_Segment_Moment_knee_coordinate.sto]

Moment_knee_coordinate
version=1
nRows=12722
nColumns=5
inDegrees=no

This analysis gathers basic information about muscles during a simulation (e.g., forces, tendon lengths, moment arms, etc).
Units are S.I. units (second, meters, Newtons, ...)
Angles are in degrees.

endheader
time	vastus	recfem	glut	ham
      0.00000000	     -2.72276544	     -0.87757210	      0.00000000	      2.78811762
      0.00010000	     -2.72303043	     -0.87760700	      0.00000000	      2.78802825
      0.00023094	     -2.72405667	     -0.87774121	      0.00000000	      2.78768293
      0.00036189	     -2.72567816	     -0.87795148	      0.00000000	      2.78713867
      0.00049283	     -2.72775441	     -0.87821836	      0.00000000	      2.78644353
      0.00062377	     -2.73018359	     -0.87852779	      0.00000000	      2.78563228
      0.00075471	     -2.73289198	     -0.87886964	      0.00000000	      2.78473000
      0.00092167	     -2.73666756	     -0.87934130	      0.00000000	      2.78347543
      0.00108864	     -2.74073463	     -0.87984370	      0.00000000	      2.78212747
      0.00125560	     -2.74504239	     -0.88037015	      0.00000000	      2.78070282
      0.00146694	     -2.75078923	     -0.88106453	      0.00000000	      2.77880577
      0.00167828	     -2.75682517	     -0.88178547	      0.00000000	      2.77681593
      0.00193496	     -2.76450706	     -0.88269270	      0.00000000	      2.77428484
      0.00219165	     -2.77254671	     -0.88363214	      0.00000000	      2.77163475
      0.00252490	     -2.78348779	     -0.88489782	      0.00000000	      2.76802213
      0.00285816	     -2.79496979	     -0.88621416	      0.00000000	      2.76421889
      0.00331636	     -2.81159547	     -0.88810517	      0.00000000	      2.75868317
      0.00377455	     -2.82914218	     -0.89008846	      0.00000000	      2.75279754
      0.00443132	     -2.85579496	     -0.89308788	      0.00000000	      2.74376361
      0.00508809	     -2.88408426	     -0.89626494	      0.00000000	      2.73404534
      0.00611478	     -2.93125549	     -0.90156645	      0.00000000	      2.71754221
      0.00691445	     -2.97021144	     -0.90595832	      0.00000000	      2.70363972
      0.00771412	     -3.01087177	     -0.91056051	      0.00000000	      2.68887710
      0.00851379	     -3.05303930	     -0.91535502	      0.00000000	      2.67330874
      0.00931345	     -3.09653238	     -0.92032419	      0.00000000	      2.65698895
      0.01031496	     -3.15261843	     -0.92676798	      0.00000000	      2.63557155
      0.01117276	     -3.20187382	     -0.93245968	      0.00000000	      2.61643341
      0.01192114	     -3.24562201	     -0.93754001	      0.00000000	      2.59918800
      0.01266951	     -3.28998478	     -0.94271516	      0.00000000	      2.58147088
      0.01351831	     -3.34092629	     -0.94868625	      0.00000000	      2.56084962
      0.01436710	     -3.39241540	     -0.95475181	      0.00000000	      2.53971350
      0.01510582	     -3.43758802	     -0.96009788	      0.00000000	      2.52093243
      0.01584455	     -3.48302853	     -0.96549850	      0.00000000	      2.50181895
      0.01677016	     -3.54025634	     -0.97233226	      0.00000000	      2.47743531
      0.01743280	     -3.58137152	     -0.97726389	      0.00000000	      2.45970334
      0.01809543	     -3.62257222	     -0.98222404	      0.00000000	      2.44175568
      0.01904497	     -3.68170260	     -0.98937442	      0.00000000	      2.41568417
      0.01985779	     -3.73235318	     -0.99552885	      0.00000000	      2.39305617
      0.02056646	     -3.77650407	     -1.00091549	      0.00000000	      2.37310767
      0.02127514	     -3.82062095	     -1.00631819	      0.00000000	      2.35296393
      0.02202269	     -3.86709797	     -1.01203151	      0.00000000	      2.33151232
      0.02277025	     -3.91349222	     -1.01775635	      0.00000000	      2.30986044
      0.02350164	     -3.95878556	     -1.02336584	      0.00000000	      2.28848948
      0.02423303	     -4.00396781	     -1.02898122	      0.00000000	      2.26693860
      0.02502522	     -4.05276686	     -1.03506747	      0.00000000	      2.24339824
      0.02581741	     -4.10140950	     -1.04115547	      0.00000000	      2.21965613
      0.02656472	     -4.14714441	     -1.04689804	      0.00000000	      2.19707705
      0.02731203	     -4.19272570	     -1.05263828	      0.00000000	      2.17432318
      0.02805934	     -4.23814900	     -1.05837451	      0.00000000	      2.15139572
      0.02880665	     -4.28341145	     -1.06410524	      0.00000000	      2.12829523
      0.02955396	     -4.32851134	     -1.06982904	      0.00000000	      2.10502172
      0.03030127	     -4.37344802	     -1.07554464	      0.00000000	      2.08157472
      0.03104858	     -4.41822160	     -1.08125084	      0.00000000	      2.05795333
      0.03179589	     -4.46283289	     -1.08694652	      0.00000000	      2.03415629
      0.03254320	     -4.50728320	     -1.09263066	      0.00000000	      2.01018202
      0.03329051	     -4.55157420	     -1.09830229	      0.00000000	      1.98602867
      0.03403782	     -4.59570781	     -1.10396052	      0.00000000	      1.96169420
      0.03478513	     -4.63968611	     -1.10960450	      0.00000000	      1.93717636
      0.03553244	     -4.68351124	     -1.11523345	      0.00000000	      1.91247281
      0.03627975	     -4.72718536	     -1.12084662	      0.00000000	      1.88758109
      0.03702706	     -4.77071053	     -1.12644330	      0.00000000	      1.86249870
      0.03777437	     -4.81408870	     -1.13202283	      0.00000000	      1.83722311
      0.03852168	     -4.85732167	     -1.13758457	      0.00000000	      1.81175182
      0.03926899	     -4.90041104	     -1.14312791	      0.00000000	      1.78608235
      0.04001630	     -4.94335819	     -1.14865227	      0.00000000	      1.76021231
      0.04076361	     -4.98616425	     -1.15415710	      0.00000000	      1.73413942
      0.04151092	     -5.02883012	     -1.15964186	      0.00000000	      1.70786150
      0.04225823	     -5.07135643	     -1.16510604	      0.00000000	      1.68137655
      0.04300554	     -5.11374354	     -1.17054913	      0.00000000	      1.65468275
      0.04375285	     -5.15599153	     -1.17597065	      0.00000000	      1.62777847
      0.04450016	     -5.19810024	     -1.18137013	      0.00000000	      1.60066231
      0.04524747	     -5.24006921	     -1.18674711	      0.00000000	      1.57333314
      0.04599478	     -5.28189774	     -1.19210115	      0.00000000	      1.54579009
      0.04666588	     -5.31934032	     -1.19688928	      0.00000000	      1.52087305
      0.04733698	     -5.35666794	     -1.20165824	      0.00000000	      1.49578290
      0.04800809	     -5.39387969	     -1.20640772	      0.00000000	      1.47051964
      0.04867919	     -5.43097440	     -1.21113742	      0.00000000	      1.44508355
      0.04935029	     -5.46795079	     -1.21584706	      0.00000000	      1.41947516
      0.05002139	     -5.50480743	     -1.22053633	      0.00000000	      1.39369526
      0.05069249	     -5.54154277	     -1.22520495	      0.00000000	      1.36774491
      0.05136359	     -5.57815516	     -1.22985264	      0.00000000	      1.34162548
      0.05203469	     -5.61464281	     -1.23447910	      0.00000000	      1.31533865
      0.05270579	     -5.65100386	     -1.23908407	      0.00000000	      1.28888644
      0.05337690	     -5.68723635	     -1.24366727	      0.00000000	      1.26227121
      0.05404800	     -5.72333823	     -1.24822842	      0.00000000	      1.23549568
      0.05471910	     -5.75930739	     -1.25276726	      0.00000000	      1.20856297
      0.05539020	     -5.79514165	     -1.25728352	      0.00000000	      1.18147661
      0.05606130	     -5.83083877	     -1.26177694	      0.00000000	      1.15424055
      0.05673240	     -5.86639647	     -1.26624727	      0.00000000	      1.12685921
      0.05740350	     -5.90181242	     -1.27069423	      0.00000000	      1.09933750
      0.05807460	     -5.93708427	     -1.27511759	      0.00000000	      1.07168082
      0.05874571	     -5.97220964	     -1.27951710	      0.00000000	      1.04389514
      0.05941681	     -6.00718615	     -1.28389251	      0.00000000	      1.01598701
      0.06008791	     -6.04201140	     -1.28824357	      0.00000000	      0.98796359
      0.06075901	     -6.07668299	     -1.29257007	      0.00000000	      0.95983270
      0.06143011	     -6.11119854	     -1.29687177	      0.00000000	      0.93160287
      0.06210121	     -6.14555566	     -1.30114844	      0.00000000	      0.90328339
      0.06277231	     -6.17975201	     -1.30539988	      0.00000000	      0.87488437
      0.06344341	     -6.21378525	     -1.30962585	      0.00000000	      0.84641679
      0.06411451	     -6.24765309	     -1.31382617	      0.00000000	      0.81789255
      0.06478562	     -6.28135326	     -1.31800063	      0.00000000	      0.78932462
      0.06545672	     -6.31488354	     -1.32214903	      0.00000000	      0.76072701
      0.06612782	     -6.34824175	     -1.32627120	      0.00000000	      0.73211495
      0.06679892	     -6.38142577	     -1.33036694	      0.00000000	      0.70350497
      0.06747002	     -6.41443350	     -1.33443610	      0.00000000	      0.67491498
      0.06814112	     -6.44726293	     -1.33847851	      0.00000000	      0.64636441
      0.06881222	     -6.47991211	     -1.34249402	      0.00000000	      0.61787435
      0.06948332	     -6.51237913	     -1.34648246	      0.00000000	      0.58946767
      0.07015443	     -6.54466216	     -1.35044372	      0.00000000	      0.56116922
      0.07082553	     -6.57675944	     -1.35437766	      0.00000000	      0.53300596
      0.07149663	     -6.60866929	     -1.35828416	      0.00000000	      0.50500716
      0.07216773	     -6.64039009	     -1.36216311	      0.00000000	      0.47720459
      0.07283883	     -6.67192032	     -1.36601441	      0.00000000	      0.44963278
      0.07350993	     -6.70325852	     -1.36983797	      0.00000000	      0.42232917
      0.07418103	     -6.73440333	     -1.37363371	      0.00000000	      0.39533442
      0.07485213	     -6.76535348	     -1.37740157	      0.00000000	      0.36869259
      0.07552324	     -6.79610778	     -1.38114149	      0.00000000	      0.34245146
      0.07619434	     -6.82666515	     -1.38485343	      0.00000000	      0.31666268
      0.07686544	     -6.85702460	     -1.38853735	      0.00000000	      0.29138206
      0.07753654	     -6.88718524	     -1.39219323	      0.00000000	      0.26666976
      0.07820764	     -6.91714627	     -1.39582108	      0.00000000	      0.24259039
      0.07887874	     -6.94690703	     -1.39942089	      0.00000000	      0.21921312
      0.07954984	     -6.97646693	     -1.40299270	      0.00000000	      0.19661160
      0.08022094	     -7.00582551	     -1.40653653	      0.00000000	      0.17486379
      0.08089205	     -7.03498243	     -1.41005244	      0.00000000	      0.15405157
      0.08156315	     -7.06393744	     -1.41354048	      0.00000000	      0.13426002
      0.08223425	     -7.09269041	     -1.41700075	      0.00000000	      0.11557647
      0.08290535	     -7.12124134	     -1.42043333	      0.00000000	      0.09808899
      0.08357645	     -7.14959030	     -1.42383834	      0.00000000	      0.08188445
      0.08424755	     -7.17773751	     -1.42721588	      0.00000000	      0.06704586
      0.08491865	     -7.20568327	     -1.43056611	      0.00000000	      0.05364903
      0.08558975	     -7.23342795	     -1.43388916	      0.00000000	      0.04175842
      0.08626085	     -7.26097203	     -1.43718520	      0.00000000	      0.03142210
      0.08693196	     -7.28831603	     -1.44045438	      0.00000000	      0.02266587
      0.08760306	     -7.31546053	     -1.44369688	      0.00000000	      0.01548678
      0.08827416	     -7.34240611	     -1.44691285	      0.00000000	      0.00984601
      0.08894526	     -7.36915336	     -1.45010249	      0.00000000	      0.00566177
      0.08961636	     -7.39570260	     -1.45326591	      0.00000000	      0.00280259
      0.09028746	     -7.42205404	     -1.45640326	      0.00000000	      0.00108174
      0.09095856	     -7.44820787	     -1.45951463	      0.00000000	      0.00025351
      0.09162966	     -7.47416421	     -1.46260013	      0.00000000	      0.00001214
      0.09230077	     -7.49992305	     -1.46565982	      0.00000000	      0.00000000
      0.09297187	     -7.52548423	     -1.46869376	      0.00000000	      0.00000000
      0.09364297	     -7.55084759	     -1.47170198	      0.00000000	      0.00000000
      0.09431407	     -7.57601314	     -1.47468454	      0.00000000	      0.00000000
      0.09498517	     -7.60098107	     -1.47764152	      0.00000000	      0.00000000
      0.09565627	     -7.62575168	     -1.48057301	      0.00000000	      0.00000000
      0.09632737	     -7.65032540	     -1.48347913	      0.00000000	      0.00000000
      0.09699847	     -7.67470276	     -1.48636000	      0.00000000	      0.00000000
      0.09766958	     -7.69888434	     -1.48921577	      0.00000000	      0.00000000
      0.09834068	     -7.72287084	     -1.49204659	      0.00000000	      0.00000000
      0.09901178	     -7.74666298	     -1.49485261	      0.00000000	      0.00000000
      0.09968288	     -7.77026158	     -1.49763402	      0.00000000	      0.00000000
      0.10035398	     -7.79366750	     -1.50039098	      0.00000000	      0.00000000
      0.10102508	     -7.81688166	     -1.50312369	      0.00000000	      0.00000000
      0.10169618	     -7.83990504	     -1.50583233	      0.00000000	      0.00000000
      0.10236728	     -7.86273867	     -1.50851710	      0.00000000	      0.00000000
      0.10303839	     -7.88538360	     -1.51117822	      0.00000000	      0.00000000
      0.10370949	     -7.90784098	     -1.51381590	      0.00000000	      0.00000000
      0.10438059	     -7.93011194	     -1.51643034	      0.00000000	      0.00000000
      0.10505169	     -7.95219770	     -1.51902177	      0.00000000	      0.00000000
      0.10572279	     -7.97409949	     -1.52159042	      0.00000000	      0.00000000
      0.10639389	     -7.99581859	     -1.52413652	      0.00000000	      0.00000000
      0.10706499	     -8.01735633	     -1.52666030	      0.00000000	      0.00000000
      0.10773609	     -8.03871404	     -1.52916199	      0.00000000	      0.00000000
      0.10840719	     -8.05989310	     -1.53164186	      0.00000000	      0.00000000
      0.10907830	     -8.08089493	     -1.53410012	      0.00000000	      0.00000000
      0.10974940	     -8.10172097	     -1.53653704	      0.00000000	      0.00000000
      0.11042050	     -8.12237267	     -1.53895287	      0.00000000	      0.00000000
      0.11109160	     -8.14285153	     -1.54134785	      0.00000000	      0.00000000
      0.11176270	     -8.16315905	     -1.54372225	      0.00000000	      0.00000000
      0.11243380	     -8.18329677	     -1.54607632	      0.00000000	      0.00000000
      0.11310490	     -8.20326624	     -1.54841032	      0.00000000	      0.00000000
      0.11377600	     -8.22306903	     -1.55072451	      0.00000000	      0.00000000
      0.11444711	     -8.24270673	     -1.55301916	      0.00000000	      0.00000000
      0.11511821	     -8.26218094	     -1.55529453	      0.00000000	      0.00000000
      0.11578931	     -8.28149328	     -1.55755088	      0.00000000	      0.00000000
      0.11646041	     -8.30064538	     -1.55978848	      0.00000000	      0.00000000
      0.11713151	     -8.31963886	     -1.56200760	      0.00000000	      0.00000000
      0.11780261	     -8.33847540	     -1.56420851	      0.00000000	      0.00000000
      0.11847371	     -8.35715664	     -1.56639147	      0.00000000	      0.00000000
      0.11914481	     -8.37568425	     -1.56855675	      0.00000000	      0.00000000
      0.11981592	     -8.39405990	     -1.57070462	      0.00000000	      0.00000000
      0.12048702	     -8.41228527	     -1.57283535	      0.00000000	      0.00000000
      0.12115812	     -8.43036205	     -1.57494921	      0.00000000	      0.00000000
      0.12182922	     -8.44829190	     -1.57704646	      0.00000000	      0.00000000
      0.12250032	     -8.46607653	     -1.57912737	      0.00000000	      0.00000000
      0.12317142	     -8.48371761	     -1.58119222	      0.00000000	      0.00000000
      0.12384252	     -8.50121683	     -1.58324126	      0.00000000	      0.00000000
      0.12451362	     -8.51857589	     -1.58527477	      0.00000000	      0.00000000
      0.12518472	     -8.53579645	     -1.58729300	      0.00000000	      0.00000000
      0.12585583	     -8.55288020	     -1.58929622	      0.00000000	      0.00000000
      0.12652693	     -8.56982883	     -1.59128470	      0.00000000	      0.00000000
      0.12719803	     -8.58664400	     -1.59325870	      0.00000000	      0.00000000
      0.12786913	     -8.60332737	     -1.59521847	      0.00000000	      0.00000000
      0.12854023	     -8.61988062	     -1.59716427	      0.00000000	      0.00000000
      0.12921133	     -8.63630540	     -1.59909637	      0.00000000	      0.00000000
      0.12988243	     -8.65260335	     -1.60101502	      0.00000000	      0.00000000
      0.13055353	     -8.66877613	     -1.60292047	      0.00000000	      0.00000000
      0.13122464	     -8.68482535	     -1.60481298	      0.00000000	      0.00000000
      0.13189574	     -8.70075264	     -1.60669280	      0.00000000	      0.00000000
      0.13256684	     -8.71655963	     -1.60856018	      0.00000000	      0.00000000
      0.13323794	     -8.73224791	     -1.61041536	      0.00000000	      0.00000000
      0.13390904	     -8.74781909	     -1.61225860	      0.00000000	      0.00000000
      0.13458014	     -8.76327473	     -1.61409013	      0.00000000	      0.00000000
      0.13525124	     -8.77861643	     -1.61591019	      0.00000000	      0.00000000
      0.13592234	     -8.79384574	     -1.61771904	      0.00000000	      0.00000000
      0.13659345	     -8.80896421	     -1.61951690	      0.00000000	      0.00000000
      0.13726455	     -8.82397338	     -1.62130401	      0.00000000	      0.00000000
      0.13793565	     -8.83887478	     -1.62308060	      0.00000000	      0.00000000
      0.13860675	     -8.85366991	     -1.62484692	      0.00000000	      0.00000000
      0.13927785	     -8.86836029	     -1.62660318	      0.00000000	      0.00000000
      0.13994895	     -8.88294741	     -1.62834961	      0.00000000	      0.00000000
      0.14062005	     -8.89743272	     -1.63008644	      0.00000000	      0.00000000
      0.14129115	     -8.91181771	     -1.63181390	      0.00000000	      0.00000000
      0.14196226	     -8.92610380	     -1.63353219	      0.00000000	      0.00000000
      0.14263336	     -8.94029245	     -1.63524155	      0.00000000	      0.00000000
      0.14330446	     -8.95438507	     -1.63694218	      0.00000000	      0.00000000
      0.14397556	     -8.96838306	     -1.63863430	      0.00000000	      0.00000000
      0.14464666	     -8.98228782	     -1.64031813	      0.00000000	      0.00000000
      0.14531776	     -8.99610073	     -1.64199386	      0.00000000	      0.00000000
      0.14598886	     -9.00982315	     -1.64366172	      0.00000000	      0.00000000
      0.14665996	     -9.02345642	     -1.64532189	      0.00000000	      0.00000000
      0.14733106	     -9.03700189	     -1.64697459	      0.00000000	      0.00000000
      0.14800217	     -9.05046088	     -1.64862002	      0.00000000	      0.00000000
      0.14867327	     -9.06383468	     -1.65025836	      0.00000000	      0.00000000
      0.14934437	     -9.07712460	     -1.65188983	      0.00000000	      0.00000000
      0.15001547	     -9.09033191	     -1.65351460	      0.00000000	      0.00000000
      0.15068657	     -9.10345788	     -1.65513288	      0.00000000	      0.00000000
      0.15135767	     -9.11650374	     -1.65674484	      0.00000000	      0.00000000
      0.15148119	     -9.11889627	     -1.65704086	      0.00000000	      0.00000000
      0.15160471	     -9.12128614	     -1.65739090	      0.00000000	      0.00000000
      0.15222230	     -9.13319499	     -1.66556283	      0.00000000	      0.00000000
      0.15283988	     -9.14503168	     -1.69593531	      0.00000000	      0.00000000
      0.15360744	     -9.15962005	     -1.77807348	      0.00000000	      0.00000000
      0.15437500	     -9.17404165	     -1.91333073	      0.00000000	      0.00000000
      0.15514256	     -9.18827068	     -2.09779109	      0.00000000	      0.00000000
      0.15591011	     -9.20229529	     -2.32520302	      0.00000000	      0.00000000
      0.15667767	     -9.21611500	     -2.59011738	      0.00000000	      0.00000000
      0.15744523	     -9.22973560	     -2.88791619	      0.00000000	      0.00000000
      0.15821279	     -9.24316548	     -3.21439599	      0.00000000	      0.00000000
      0.15898034	     -9.25641380	     -3.56582323	      0.00000000	      0.00000000
      0.15974790	     -9.26948945	     -3.93899211	      0.00000000	      0.00000000
      0.16051546	     -9.28240066	     -4.33121236	      0.00000000	      0.00000000
      0.16128302	     -9.29515469	     -4.74026878	      0.00000000	      0.00000000
      0.16205057	     -9.30775784	     -5.16437250	      0.00000000	      0.00000000
      0.16281813	     -9.32021545	     -5.60211219	      0.00000000	      0.00000000
      0.16358569	     -9.33253203	     -6.05240808	      0.00000000	      0.00000000
      0.16435325	     -9.34471138	     -6.51446825	      0.00000000	      0.00000000
      0.16512081	     -9.35675663	     -6.98774462	      0.00000000	      0.00000000
      0.16588836	     -9.36867044	     -7.47188452	      0.00000000	      0.00000000
      0.16665592	     -9.38045500	     -7.96667301	      0.00000000	      0.00000000
      0.16742348	     -9.39211224	     -8.47196163	      0.00000000	      0.00000000
      0.16819104	     -9.40364387	     -8.98758231	      0.00000000	      0.00000000
      0.16895859	     -9.41505156	     -9.51325186	      0.00000000	      0.00000000
      0.16972615	     -9.42633708	    -10.04848122	      0.00000000	      0.00000000
      0.17049371	     -9.43750248	    -10.59251174	      0.00000000	      0.00000000
      0.17126127	     -9.44855018	    -11.14430124	      0.00000000	      0.00000000
      0.17202882	     -9.45948307	    -11.70257081	      0.00000000	      0.00000000
      0.17279638	     -9.47030451	    -12.26590273	      0.00000000	      0.00000000
      0.17356394	     -9.48101822	    -12.83286207	      0.00000000	      0.00000000
      0.17433150	     -9.49162813	    -13.40210886	      0.00000000	      0.00000000
      0.17509905	     -9.50213822	    -13.97247774	      0.00000000	      0.00000000
      0.17586661	     -9.51255238	    -14.54301722	      0.00000000	      0.00000000
      0.17663417	     -9.52287424	    -15.11299413	      0.00000000	      0.00000000
      0.17740173	     -9.53310716	    -15.68187470	      0.00000000	      0.00000000
      0.17816928	     -9.54325419	    -16.24933521	      0.00000000	      0.00000000
      0.17893684	     -9.55331791	    -16.81604806	      0.00000000	      0.00000000
      0.17970440	     -9.56329996	    -17.38364967	      0.00000000	      0.00000000
      0.18047196	     -9.57320082	    -17.95397311	      0.00000000	      0.00000000
      0.18115777	     -9.58197848	    -18.46743738	      0.00000000	      0.00000000
      0.18184358	     -9.59069018	    -18.98599163	      0.00000000	      0.00000000
      0.18252939	     -9.59933521	    -19.51089657	      0.00000000	      0.00000000
      0.18321520	     -9.60791269	    -20.04319401	      0.00000000	      0.00000000
      0.18390101	     -9.61642184	    -20.58361281	      0.00000000	      0.00000000
      0.18458683	     -9.62486211	    -21.13251126	      0.00000000	      0.00000000
      0.18527264	     -9.63323333	    -21.68986913	      0.00000000	      0.00000000
      0.18595845	     -9.64153576	    -22.25532798	      0.00000000	      0.00000000
      0.18664426	     -9.64977016	    -22.82826544	      0.00000000	      0.00000000
      0.18733007	     -9.65793769	    -23.40788419	      0.00000000	      0.00000000
      0.18801588	     -9.66603988	    -23.99329774	      0.00000000	      0.00000000
      0.18870169	     -9.67407848	    -24.58360183	      0.00000000	      0.00000000
      0.18938751	     -9.68205544	    -25.17792677	      0.00000000	      0.00000000
      0.19007332	     -9.68997273	    -25.77547118	      0.00000000	      0.00000000
      0.19075913	     -9.69783233	    -26.37552027	      0.00000000	      0.00000000
      0.19144494	     -9.70563618	    -26.97745272	      0.00000000	      0.00000000
      0.19213075	     -9.71338610	    -27.58073972	      0.00000000	      0.00000000
      0.19281656	     -9.72108383	    -28.18493953	      0.00000000	      0.00000000
      0.19350237	     -9.72873099	    -28.78968943	      0.00000000	      0.00000000
      0.19418819	     -9.73632909	    -29.39469677	      0.00000000	      0.00000000
      0.19487400	     -9.74387953	    -29.99972999	      0.00000000	      0.00000000
      0.19555981	     -9.75138363	    -30.60461011	      0.00000000	      0.00000000
      0.19624562	     -9.75884261	    -31.20920315	      0.00000000	      0.00000000
      0.19693143	     -9.76625763	    -31.81341325	      0.00000000	      0.00000000
      0.19761724	     -9.77362975	    -32.41717694	      0.00000000	      0.00000000
      0.19830305	     -9.78096000	    -33.02045809	      0.00000000	      0.00000000
      0.19898887	     -9.78824934	    -33.62324374	      0.00000000	      0.00000000
      0.19967468	     -9.79549868	    -34.22554065	      0.00000000	      0.00000000
      0.20036049	     -9.80270890	    -34.82737240	      0.00000000	      0.00000000
      0.20104630	     -9.80988083	    -35.42877706	      0.00000000	      0.00000000
      0.20173211	     -9.81701524	    -36.02980537	      0.00000000	      0.00000000
      0.20241792	     -9.82411290	    -36.63051918	      0.00000000	      0.00000000
      0.20310373	     -9.83117452	    -37.23099038	      0.00000000	      0.00000000
      0.20378955	     -9.83820079	    -37.83130004	      0.00000000	      0.00000000
      0.20447536	     -9.84519236	    -38.43153779	      0.00000000	      0.00000000
      0.20516117	     -9.85214985	    -39.03180142	      0.00000000	      0.00000000
      0.20584698	     -9.85907386	    -39.63219670	      0.00000000	      0.00000000
      0.20653279	     -9.86596493	    -40.23283731	      0.00000000	      0.00000000
      0.20721860	     -9.87282361	    -40.83384485	      0.00000000	      0.00000000
      0.20790442	     -9.87965038	    -41.43534904	      0.00000000	      0.00000000
      0.20859023	     -9.88644571	    -42.03748786	      0.00000000	      0.00000000
      0.20927604	     -9.89321003	    -42.64040782	      0.00000000	      0.00000000
      0.20996185	     -9.89994375	    -43.24426414	      0.00000000	      0.00000000
      0.21064766	     -9.90664722	    -43.84922086	      0.00000000	      0.00000000
      0.21133347	     -9.91332079	    -44.45545079	      0.00000000	      0.00000000
      0.21201928	     -9.91996474	    -45.06313532	      0.00000000	      0.00000000
      0.21270510	     -9.92657935	    -45.67246377	      0.00000000	      0.00000000
      0.21339091	     -9.93316485	    -46.28363239	      0.00000000	      0.00000000
      0.21407672	     -9.93972142	    -46.89684269	      0.00000000	      0.00000000
      0.21476253	     -9.94624923	    -47.51229911	      0.00000000	      0.00000000
      0.21544834	     -9.95274841	    -48.13020563	      0.00000000	      0.00000000
      0.21606535	     -9.95857139	    -48.68837870	      0.00000000	      0.00000000
      0.21668235	     -9.96437115	    -49.24883423	      0.00000000	      0.00000000
      0.21729936	     -9.97014789	    -49.81169944	      0.00000000	      0.00000000
      0.21791637	     -9.97590165	    -50.37708597	      0.00000000	      0.00000000
      0.21853338	     -9.98163247	    -50.94508473	      0.00000000	      0.00000000
      0.21915038	     -9.98734036	    -51.51576021	      0.00000000	      0.00000000
      0.21976739	     -9.99302536	    -52.08914488	      0.00000000	      0.00000000
      0.22038440	     -9.99868748	    -52.66523380	      0.00000000	      0.00000000
      0.22100140	    -10.00432679	    -53.24398008	      0.00000000	      0.00000000
      0.22161841	    -10.00994333	    -53.82529162	      0.00000000	      0.00000000
      0.22223542	    -10.01553722	    -54.40902971	      0.00000000	      0.00000000
      0.22285242	    -10.02110857	    -54.99500965	      0.00000000	      0.00000000
      0.22346943	    -10.02665753	    -55.58300398	      0.00000000	      0.00000000
      0.22408644	    -10.03218428	    -56.17274792	      0.00000000	      0.00000000
      0.22470344	    -10.03768903	    -56.76394700	      0.00000000	      0.00000000
      0.22532045	    -10.04317201	    -57.35628604	      0.00000000	      0.00000000
      0.22593746	    -10.04863346	    -57.94943902	      0.00000000	      0.00000000
      0.22655447	    -10.05407364	    -58.54307887	      0.00000000	      0.00000000
      0.22717147	    -10.05949280	    -59.13688659	      0.00000000	      0.00000000
      0.22778848	    -10.06489115	    -59.73055917	      0.00000000	      0.00000000
      0.22840549	    -10.07026891	    -60.32381581	      0.00000000	      0.00000000
      0.22902249	    -10.07562623	    -60.91640250	      0.00000000	      0.00000000
      0.22963950	    -10.08096324	    -61.50809476	      0.00000000	      0.00000000
      0.23025651	    -10.08627999	    -62.09869890	      0.00000000	      0.00000000
      0.23087351	    -10.09157649	    -62.68805193	      0.00000000	      0.00000000
      0.23149052	    -10.09685264	    -63.27602045	      0.00000000	      0.00000000
      0.23210753	    -10.10210829	    -63.86249887	      0.00000000	      0.00000000
      0.23272453	    -10.10734319	    -64.44743898	      0.00000000	      0.00000000
      0.23334154	    -10.11255699	    -65.03090233	      0.00000000	      0.00000000
      0.23395855	    -10.11774919	    -65.61296634	      0.00000000	      0.00000000
      0.23457556	    -10.12291917	    -66.19370466	      0.00000000	      0.00000000
      0.23519256	    -10.12806617	    -66.77318742	      0.00000000	      0.00000000
      0.23580957	    -10.13318931	    -67.35148141	      0.00000000	      0.00000000
      0.23642658	    -10.13828760	    -67.92865025	      0.00000000	      0.00000000
      0.23704358	    -10.14335989	    -68.50475460	      0.00000000	      0.00000000
      0.23766059	    -10.14840488	    -69.07985233	      0.00000000	      0.00000000
      0.23827760	    -10.15342111	    -69.65399861	      0.00000000	      0.00000000
      0.23889460	    -10.15840691	    -70.22724615	      0.00000000	      0.00000000
      0.23951161	    -10.16336043	    -70.79964526	      0.00000000	      0.00000000
      0.24012862	    -10.16827957	    -71.37124400	      0.00000000	      0.00000000
      0.24074562	    -10.17316197	    -71.94208832	      0.00000000	      0.00000000
      0.24136263	    -10.17800502	    -72.51222213	      0.00000000	      0.00000000
      0.24197964	    -10.18280575	    -73.08168746	      0.00000000	      0.00000000
      0.24259665	    -10.18756091	    -73.65052449	      0.00000000	      0.00000000
      0.24321365	    -10.19226685	    -74.21877173	      0.00000000	      0.00000000
      0.24383066	    -10.19691956	    -74.78646601	      0.00000000	      0.00000000
      0.24444767	    -10.20151462	    -75.35364263	      0.00000000	      0.00000000
      0.24506467	    -10.20604722	    -75.92033545	      0.00000000	      0.00000000
      0.24568168	    -10.21051214	    -76.48657688	      0.00000000	      0.00000000
      0.24629869	    -10.21490381	    -77.05239804	      0.00000000	      0.00000000
      0.24691569	    -10.21921632	    -77.61782877	      0.00000000	      0.00000000
      0.24753270	    -10.22344355	    -78.18289772	      0.00000000	      0.00000000
      0.24814971	    -10.22757922	    -78.74763240	      0.00000000	      0.00000000
      0.24876672	    -10.23161709	    -79.31205922	      0.00000000	      0.00000000
      0.24938372	    -10.23555112	    -79.87620357	      0.00000000	      0.00000000
      0.25000073	    -10.23937567	    -80.44008984	      0.00000000	      0.00000000
      0.25036010	    -10.24155102	    -80.76840825	      0.00000000	      0.00000000
      0.25057370	    -10.24282513	    -80.96351832	      0.00000000	      0.00000000
      0.25078730	    -10.24408500	    -81.15859192	      0.00000000	      0.00000000
      0.25135747	    -10.24737710	    -81.67898603	      0.00000000	      0.00000000
      0.25192765	    -10.25056498	    -82.19863109	      0.00000000	      0.00000000
      0.25249783	    -10.25364722	    -82.71720246	      0.00000000	      0.00000000
      0.25306800	    -10.25662354	    -83.23440028	      0.00000000	      0.00000000
      0.25363818	    -10.25949468	    -83.74994698	      0.00000000	      0.00000000
      0.25420835	    -10.26226228	    -84.26358509	      0.00000000	      0.00000000
      0.25477853	    -10.26492889	    -84.77507526	      0.00000000	      0.00000000
      0.25534871	    -10.26749778	    -85.28419454	      0.00000000	      0.00000000
      0.25591888	    -10.26997289	    -85.79073475	      0.00000000	      0.00000000
      0.25648906	    -10.27235863	    -86.29450102	      0.00000000	      0.00000000
      0.25705923	    -10.27465981	    -86.79531052	      0.00000000	      0.00000000
      0.25762941	    -10.27688146	    -87.29299122	      0.00000000	      0.00000000
      0.25798806	    -10.27824069	    -87.60436670	      0.00000000	      0.00000000
      0.25815732	    -10.27887225	    -87.75084906	      0.00000000	      0.00000000
      0.25851126	    -10.28533814	    -88.05618060	      0.00000000	      0.00000000
      0.25886520	    -10.31966926	    -88.36015291	      0.00000000	      0.00000000
      0.25945600	    -10.48918553	    -88.86441758	      0.00000000	      0.00000000
      0.26004680	    -10.83855823	    -89.36461907	      0.00000000	      0.00000000
      0.26063759	    -11.38512786	    -89.86058456	      0.00000000	      0.00000000
      0.26122839	    -12.12779003	    -90.35214733	      0.00000000	      0.00000000
      0.26181919	    -13.05549505	    -90.83914908	      0.00000000	      0.00000000
      0.26240999	    -14.15231571	    -91.32144042	      0.00000000	      0.00000000
      0.26300079	    -15.40056690	    -91.79888041	      0.00000000	      0.00000000
      0.26359159	    -16.78272106	    -92.27133555	      0.00000000	      0.00000000
      0.26418238	    -18.28251397	    -92.73867863	      0.00000000	      0.00000000
      0.26477318	    -19.88549466	    -93.20078752	      0.00000000	      0.00000000
      0.26529948	    -21.39021561	    -93.60793969	      0.00000000	      0.00000000
      0.26582577	    -22.95942003	    -94.01076298	      0.00000000	      0.00000000
      0.26635207	    -24.58675460	    -94.40917759	      0.00000000	      0.00000000
      0.26687836	    -26.26687022	    -94.80310497	      0.00000000	      0.00000000
      0.26740466	    -27.99526008	    -95.19246769	      0.00000000	      0.00000000
      0.26793095	    -29.76807293	    -95.57718931	      0.00000000	      0.00000000
      0.26845725	    -31.58190256	    -95.95719445	      0.00000000	      0.00000000
      0.26898355	    -33.43355771	    -96.33240882	      0.00000000	      0.00000000
      0.26950984	    -35.31982862	    -96.70275946	      0.00000000	      0.00000000
      0.27003614	    -37.23728232	    -97.06817493	      0.00000000	      0.00000000
      0.27056243	    -39.18213265	    -97.42858562	      0.00000000	      0.00000000
      0.27108873	    -41.15022913	    -97.78392408	      0.00000000	      0.00000000
      0.27161502	    -43.13718373	    -98.13412540	      0.00000000	      0.00000000
      0.27214132	    -45.13860945	    -98.47912747	      0.00000000	      0.00000000
      0.27266761	    -47.15040385	    -98.81887142	      0.00000000	      0.00000000
      0.27319391	    -49.16899644	    -99.15330180	      0.00000000	      0.00000000
      0.27372020	    -51.19150100	    -99.48236696	      0.00000000	      0.00000000
      0.27424650	    -53.21575474	    -99.80601922	      0.00000000	      0.00000000
      0.27477280	    -55.24026349	   -100.12421516	      0.00000000	      0.00000000
      0.27529909	    -57.26408977	   -100.43691590	      0.00000000	      0.00000000
      0.27582539	    -59.28672106	   -100.74408732	      0.00000000	      0.00000000
      0.27635168	    -61.30794439	   -101.04570031	      0.00000000	      0.00000000
      0.27687798	    -63.32808884	   -101.34173105	      0.00000000	      0.00000000
      0.27740427	    -65.35047613	   -101.63216110	      0.00000000	      0.00000000
      0.27793057	    -67.37954467	   -101.91697736	      0.00000000	      0.00000000
      0.27845686	    -69.41932577	   -102.19617213	      0.00000000	      0.00000000
      0.27898316	    -71.47340157	   -102.46974331	      0.00000000	      0.00000000
      0.27950945	    -73.54468680	   -102.73769462	      0.00000000	      0.00000000
      0.28003575	    -75.63509857	   -103.00003577	      0.00000000	      0.00000000
      0.28050233	    -77.50483822	   -103.22793210	      0.00000000	      0.00000000
      0.28096891	    -79.38954969	   -103.45144665	      0.00000000	      0.00000000
      0.28143549	    -81.28779631	   -103.67059861	      0.00000000	      0.00000000
      0.28190207	    -83.19742368	   -103.88541113	      0.00000000	      0.00000000
      0.28236865	    -85.11581617	   -104.09591138	      0.00000000	      0.00000000
      0.28283523	    -87.04018657	   -104.30213051	      0.00000000	      0.00000000
      0.28330181	    -88.96784047	   -104.50410351	      0.00000000	      0.00000000
      0.28376839	    -90.89637559	   -104.70186915	      0.00000000	      0.00000000
      0.28423497	    -92.82380067	   -104.89546977	      0.00000000	      0.00000000
      0.28470155	    -94.74857953	   -105.08495114	      0.00000000	      0.00000000
      0.28516813	    -96.66961754	   -105.27036222	      0.00000000	      0.00000000
      0.28563471	    -98.58621155	   -105.45175496	      0.00000000	      0.00000000
      0.28610129	   -100.49798189	   -105.62918413	      0.00000000	      0.00000000
      0.28656787	   -102.40480052	   -105.80270707	      0.00000000	      0.00000000
      0.28703445	   -104.30672404	   -105.97238351	      0.00000000	      0.00000000
      0.28750103	   -106.20393632	   -106.13827534	      0.00000000	      0.00000000
      0.28796761	   -108.09670222	   -106.30044643	      0.00000000	      0.00000000
      0.28843420	   -109.98533212	   -106.45896238	      0.00000000	      0.00000000
      0.28890078	   -111.87015605	   -106.61389038	      0.00000000	      0.00000000
      0.28936736	   -113.75150559	   -106.76529895	      0.00000000	      0.00000000
      0.28983394	   -115.62970199	   -106.91325775	      0.00000000	      0.00000000
      0.29030052	   -117.50504882	   -107.05783743	      0.00000000	      0.00000000
      0.29076710	   -119.37782810	   -107.19910936	      0.00000000	      0.00000000
      0.29123368	   -121.24829869	   -107.33714552	      0.00000000	      0.00000000
      0.29170026	   -123.11669626	   -107.47201824	      0.00000000	      0.00000000
      0.29216684	   -124.98323430	   -107.60380011	      0.00000000	      0.00000000
      0.29263342	   -126.84810569	   -107.73256375	      0.00000000	      0.00000000
      0.29310000	   -128.71148461	   -107.85838165	      0.00000000	      0.00000000
      0.29356658	   -130.57352852	   -107.98132608	      0.00000000	      0.00000000
      0.29403316	   -132.43438021	   -108.10146887	      0.00000000	      0.00000000
      0.29449974	   -134.29416971	   -108.21888133	      0.00000000	      0.00000000
      0.29496632	   -136.15301610	   -108.33363411	      0.00000000	      0.00000000
      0.29543290	   -138.01102914	   -108.44579709	      0.00000000	      0.00000000
      0.29589948	   -139.86831083	   -108.55543927	      0.00000000	      0.00000000
      0.29636606	   -141.72495673	   -108.66262868	      0.00000000	      0.00000000
      0.29683264	   -143.58105720	   -108.76743230	      0.00000000	      0.00000000
      0.29729922	   -145.43669848	   -108.86991598	      0.00000000	      0.00000000
      0.29776580	   -147.29196367	   -108.97014436	      0.00000000	      0.00000000
      0.29823238	   -149.14693360	   -109.06818083	      0.00000000	      0.00000000
      0.29869896	   -151.00168760	   -109.16408747	      0.00000000	      0.00000000
      0.29916554	   -152.85630416	   -109.25792503	      0.00000000	      0.00000000
      0.29963212	   -154.71086153	   -109.34975284	      0.00000000	      0.00000000
      0.30009870	   -156.56543823	   -109.43962885	      0.00000000	      0.00000000
      0.30056528	   -158.42011347	   -109.52760955	      0.00000000	      0.00000000
      0.30103186	   -160.27496749	   -109.61375000	      0.00000000	      0.00000000
      0.30149844	   -162.13008183	   -109.69810379	      0.00000000	      0.00000000
      0.30196502	   -163.98553945	   -109.78072305	      0.00000000	      0.00000000
      0.30243160	   -165.84142479	   -109.86165843	      0.00000000	      0.00000000
      0.30289818	   -167.69782367	   -109.94095914	      0.00000000	      0.00000000
      0.30336477	   -169.55482301	   -110.01867292	      0.00000000	      0.00000000
      0.30383135	   -171.41251051	   -110.09484608	      0.00000000	      0.00000000
      0.30429793	   -173.27097402	   -110.16952350	      0.00000000	      0.00000000
      0.30476451	   -175.13030144	   -110.24274865	      0.00000000	      0.00000000
      0.30523109	   -176.99057990	   -110.31456361	      0.00000000	      0.00000000
      0.30569767	   -178.85189436	   -110.38500911	      0.00000000	      0.00000000
      0.30616425	   -180.71432586	   -110.45412453	      0.00000000	      0.00000000
      0.30628177	   -181.18363936	   -110.47132887	      0.00000000	      0.00000000
      0.30639930	   -181.65302958	   -110.48845183	      0.00000000	      0.00000000
      0.30685672	   -183.48065041	   -110.55433069	      0.00000000	      0.00000000
      0.30731413	   -185.30950713	   -110.61901986	      0.00000000	      0.00000000
      0.30777155	   -187.13964213	   -110.68255220	      0.00000000	      0.00000000
      0.30822897	   -188.97108134	   -110.74495949	      0.00000000	      0.00000000
      0.30868638	   -190.80383140	   -110.80627237	      0.00000000	      0.00000000
      0.30914380	   -192.63787735	   -110.86652040	      0.00000000	      0.00000000
      0.30960121	   -194.47318012	   -110.92573205	      0.00000000	      0.00000000
      0.31005863	   -196.30967413	   -110.98393472	      0.00000000	      0.00000000
      0.31051605	   -198.14726518	   -111.04115480	      0.00000000	      0.00000000
      0.31097346	   -199.98582878	   -111.09741770	      0.00000000	      0.00000000
      0.31143088	   -201.82520936	   -111.15274782	      0.00000000	      0.00000000
      0.31188829	   -203.66522043	   -111.20716868	      0.00000000	      0.00000000
      0.31234571	   -205.50564609	   -111.26070288	      0.00000000	      0.00000000
      0.31280313	   -207.34624381	   -111.31337218	      0.00000000	      0.00000000
      0.31326054	   -209.18674867	   -111.36519750	      0.00000000	      0.00000000
      0.31371796	   -211.02687891	   -111.41619899	      0.00000000	      0.00000000
      0.31417537	   -212.86634240	   -111.46639601	      0.00000000	      0.00000000
      0.31463279	   -214.70484398	   -111.51580724	      0.00000000	      0.00000000
      0.31509021	   -216.54209299	   -111.56445062	      0.00000000	      0.00000000
      0.31554762	   -218.37781058	   -111.61234343	      0.00000000	      0.00000000
      0.31600504	   -220.21173657	   -111.65950232	      0.00000000	      0.00000000
      0.31646245	   -222.04363506	   -111.70594330	      0.00000000	      0.00000000
      0.31691987	   -223.87329901	   -111.75168178	      0.00000000	      0.00000000
      0.31737729	   -225.70055318	   -111.79673260	      0.00000000	      0.00000000
      0.31783470	   -227.52525571	   -111.84111005	      0.00000000	      0.00000000
      0.31829212	   -229.34729831	   -111.88482784	      0.00000000	      0.00000000
      0.31874953	   -231.16660518	   -111.92789920	      0.00000000	      0.00000000
      0.31920695	   -232.98313095	   -111.97033683	      0.00000000	      0.00000000
      0.31975717	   -235.16451507	   -112.02056245	      0.00000000	      0.00000000
      0.32030740	   -237.34186711	   -112.06990922	      0.00000000	      0.00000000
      0.32080446	   -239.30544273	   -112.11374893	      0.00000000	      0.00000000
      0.32130153	   -241.26584053	   -112.15690084	      0.00000000	      0.00000000
      0.32191269	   -243.67199267	   -112.20903408	      0.00000000	      0.00000000
      0.32252385	   -246.07365112	   -112.26017064	      0.00000000	      0.00000000
      0.32294978	   -247.74483717	   -112.29523007	      0.00000000	      0.00000000
      0.32337570	   -249.41408313	   -112.32982311	      0.00000000	      0.00000000
      0.32390701	   -251.49398181	   -112.37233140	      0.00000000	      0.00000000
      0.32443832	   -253.57163223	   -112.41413692	      0.00000000	      0.00000000
      0.32491296	   -255.42603223	   -112.45089893	      0.00000000	      0.00000000
      0.32549563	   -257.70058306	   -112.49528558	      0.00000000	      0.00000000
      0.32607829	   -259.97325525	   -112.53886778	      0.00000000	      0.00000000
      0.32652751	   -261.72426195	   -112.57192788	      0.00000000	      0.00000000
      0.32708490	   -263.89552959	   -112.61230297	      0.00000000	      0.00000000
      0.32764228	   -266.06539425	   -112.65197366	      0.00000000	      0.00000000
      0.32813418	   -267.97921675	   -112.68640645	      0.00000000	      0.00000000
      0.32874614	   -270.35871945	   -112.72849794	      0.00000000	      0.00000000
      0.32935810	   -272.73667181	   -112.76977407	      0.00000000	      0.00000000
      0.32981677	   -274.51796372	   -112.80018280	      0.00000000	      0.00000000
      0.33027544	   -276.29839330	   -112.83014397	      0.00000000	      0.00000000
      0.33078423	   -278.27237155	   -112.86286044	      0.00000000	      0.00000000
      0.33140606	   -280.68343478	   -112.90211185	      0.00000000	      0.00000000
      0.33186234	   -282.45156430	   -112.93040489	      0.00000000	      0.00000000
      0.33247509	   -284.82463396	   -112.96772982	      0.00000000	      0.00000000
      0.33330676	   -288.04280545	   -113.01717070	      0.00000000	      0.00000000
      0.33371563	   -289.62379747	   -113.04096734	      0.00000000	      0.00000000
      0.33424414	   -291.66619134	   -113.07123225	      0.00000000	      0.00000000
      0.33472633	   -293.52836026	   -113.09836047	      0.00000000	      0.00000000
      0.33543629	   -296.26802786	   -113.13746838	      0.00000000	      0.00000000
      0.33598519	   -298.38434426	   -113.16702598	      0.00000000	      0.00000000
      0.33679153	   -301.49016869	   -113.20937915	      0.00000000	      0.00000000
      0.33712845	   -302.78676944	   -113.22670074	      0.00000000	      0.00000000
      0.33754833	   -304.40169802	   -113.24797957	      0.00000000	      0.00000000
      0.33815349	   -306.72736143	   -113.27804784	      0.00000000	      0.00000000
      0.33870914	   -308.86067063	   -113.30503248	      0.00000000	      0.00000000
      0.33917980	   -310.66609009	   -113.32742333	      0.00000000	      0.00000000
      0.33965045	   -312.47001500	   -113.34938719	      0.00000000	      0.00000000
      0.34012111	   -314.27240437	   -113.37092374	      0.00000000	      0.00000000
      0.34059177	   -316.07322331	   -113.39203343	      0.00000000	      0.00000000
      0.34106242	   -317.87243162	   -113.41271552	      0.00000000	      0.00000000
      0.34153308	   -319.66999649	   -113.43297026	      0.00000000	      0.00000000
      0.34194606	   -321.24589642	   -113.45038992	      0.00000000	      0.00000000
      0.34235904	   -322.82047982	   -113.46747965	      0.00000000	      0.00000000
      0.34277202	   -324.39372166	   -113.48423859	      0.00000000	      0.00000000
      0.34339154	   -326.75119070	   -113.50875746	      0.00000000	      0.00000000
      0.34374369	   -328.08986575	   -113.52236136	      0.00000000	      0.00000000
      0.34409585	   -329.42751262	   -113.53572319	      0.00000000	      0.00000000
      0.34466999	   -331.60612382	   -113.55698694	      0.00000000	      0.00000000
      0.34521101	   -333.65644450	   -113.57643067	      0.00000000	      0.00000000
      0.34561472	   -335.18475937	   -113.59056364	      0.00000000	      0.00000000
      0.34601843	   -336.71163149	   -113.60437357	      0.00000000	      0.00000000
      0.34651756	   -338.59733187	   -113.62099925	      0.00000000	      0.00000000
      0.34701668	   -340.48076628	   -113.63712709	      0.00000000	      0.00000000
      0.34737744	   -341.84067954	   -113.64847329	      0.00000000	      0.00000000
      0.34773821	   -343.19937978	   -113.65955713	      0.00000000	      0.00000000
      0.34823304	   -345.06100173	   -113.67433173	      0.00000000	      0.00000000
      0.34872787	   -346.92028965	   -113.68860842	      0.00000000	      0.00000000
      0.34911412	   -348.36998893	   -113.69940516	      0.00000000	      0.00000000
      0.34950038	   -349.81823326	   -113.70989549	      0.00000000	      0.00000000
      0.34996737	   -351.56719889	   -113.72216754	      0.00000000	      0.00000000
      0.35043435	   -353.31399264	   -113.73398740	      0.00000000	      0.00000000
      0.35083450	   -354.80902464	   -113.74375421	      0.00000000	      0.00000000
      0.35123465	   -356.30242795	   -113.75318564	      0.00000000	      0.00000000
      0.35167429	   -357.94134762	   -113.76315980	      0.00000000	      0.00000000
      0.35211394	   -359.57826192	   -113.77272520	      0.00000000	      0.00000000
      0.35255358	   -361.21315182	   -113.78188008	      0.00000000	      0.00000000
      0.35299323	   -362.84599437	   -113.79062202	      0.00000000	      0.00000000
      0.35336805	   -364.23646845	   -113.79774782	      0.00000000	      0.00000000
      0.35374288	   -365.62542641	   -113.80457077	      0.00000000	      0.00000000
      0.35417100	   -367.21001652	   -113.81199210	      0.00000000	      0.00000000
      0.35459913	   -368.79259285	   -113.81901504	      0.00000000	      0.00000000
      0.35500037	   -370.27396037	   -113.82523402	      0.00000000	      0.00000000
      0.35540162	   -371.75352585	   -113.83110016	      0.00000000	      0.00000000
      0.35579851	   -373.21526367	   -113.83655442	      0.00000000	      0.00000000
      0.35619540	   -374.67520695	   -113.84166091	      0.00000000	      0.00000000
      0.35658239	   -376.09696253	   -113.84630404	      0.00000000	      0.00000000
      0.35707921	   -377.91971220	   -113.85177706	      0.00000000	      0.00000000
      0.35727973	   -378.65453745	   -113.85383005	      0.00000000	      0.00000000
      0.35748024	   -379.38872364	   -113.85579326	      0.00000000	      0.00000000
      0.35790698	   -380.94725525	   -113.85967197	      0.00000000	      0.00000000
      0.35833372	   -382.49734800	   -113.86314231	      0.00000000	      0.00000000
      0.35871080	   -383.85747400	   -113.86586858	      0.00000000	      0.00000000
      0.35908788	   -385.20657069	   -113.86827510	      0.00000000	      0.00000000
      0.35942484	   -386.40140809	   -113.87015496	      0.00000000	      0.00000000
      0.35990671	   -388.09035278	   -113.87239942	      0.00000000	      0.00000000
      0.36031944	   -389.51678768	   -113.87390655	      0.00000000	      0.00000000
      0.36067603	   -390.73298984	   -113.87490060	      0.00000000	      0.00000000
      0.36103262	   -391.93335312	   -113.87560915	      0.00000000	      0.00000000
      0.36140656	   -393.17436553	   -113.87604613	      0.00000000	      0.00000000
      0.36178050	   -394.39654360	   -113.87617029	      0.00000000	      0.00000000
      0.36218730	   -395.70405295	   -113.87595101	      0.00000000	      0.00000000
      0.36259409	   -396.98799773	   -113.87536341	      0.00000000	      0.00000000
      0.36288014	   -397.87645073	   -113.87473036	      0.00000000	      0.00000000
      0.36331083	   -399.19143053	   -113.87343589	      0.00000000	      0.00000000
      0.36374152	   -400.47877031	   -113.87173259	      0.00000000	      0.00000000
      0.36409483	   -401.51400148	   -113.87003158	      0.00000000	      0.00000000
      0.36444814	   -402.53036466	   -113.86805779	      0.00000000	      0.00000000
      0.36480590	   -403.54026195	   -113.86578252	      0.00000000	      0.00000000
      0.36524593	   -404.75576487	   -113.86260419	      0.00000000	      0.00000000
      0.36578808	   -406.21303998	   -113.85811571	      0.00000000	      0.00000000
      0.36624889	   -407.41684321	   -113.85380714	      0.00000000	      0.00000000
      0.36656927	   -408.23507327	   -113.85054630	      0.00000000	      0.00000000
      0.36688965	   -409.03803947	   -113.84706903	      0.00000000	      0.00000000
      0.36726218	   -409.95263403	   -113.84275546	      0.00000000	      0.00000000
      0.36763470	   -410.84692583	   -113.83815288	      0.00000000	      0.00000000
      0.36802239	   -411.75628537	   -113.83305827	      0.00000000	      0.00000000
      0.36841007	   -412.64413454	   -113.82765507	      0.00000000	      0.00000000
      0.36875923	   -413.42555996	   -113.82252677	      0.00000000	      0.00000000
      0.36920767	   -414.40425324	   -113.81557870	      0.00000000	      0.00000000
      0.36965611	   -415.35533380	   -113.80822755	      0.00000000	      0.00000000
      0.36999348	   -416.05293388	   -113.80243400	      0.00000000	      0.00000000
      0.37033085	   -416.73538657	   -113.79641615	      0.00000000	      0.00000000
      0.37060028	   -417.26967573	   -113.79145027	      0.00000000	      0.00000000
      0.37100911	   -418.06244361	   -113.78364616	      0.00000000	      0.00000000
      0.37141794	   -418.83392424	   -113.77552029	      0.00000000	      0.00000000
      0.37176189	   -419.46678430	   -113.76843714	      0.00000000	      0.00000000
      0.37210584	   -420.08508939	   -113.76113031	      0.00000000	      0.00000000
      0.37245277	   -420.69423165	   -113.75353586	      0.00000000	      0.00000000
      0.37279969	   -421.28904708	   -113.74571779	      0.00000000	      0.00000000
      0.37318625	   -421.93523095	   -113.73674570	      0.00000000	      0.00000000
      0.37357280	   -422.56425729	   -113.72750116	      0.00000000	      0.00000000
      0.37388810	   -423.06484946	   -113.71976103	      0.00000000	      0.00000000
      0.37431222	   -423.72087264	   -113.70906904	      0.00000000	      0.00000000
      0.37473633	   -424.35738340	   -113.69805864	      0.00000000	      0.00000000
      0.37506024	   -424.83061323	   -113.68943788	      0.00000000	      0.00000000
      0.37538414	   -425.29289274	   -113.68063512	      0.00000000	      0.00000000
      0.37567927	   -425.70472378	   -113.67245740	      0.00000000	      0.00000000
      0.37611342	   -426.29458646	   -113.66015813	      0.00000000	      0.00000000
      0.37648103	   -426.77948035	   -113.64949515	      0.00000000	      0.00000000
      0.37680961	   -427.20178320	   -113.63977413	      0.00000000	      0.00000000
      0.37713818	   -427.61380311	   -113.62987474	      0.00000000	      0.00000000
      0.37747586	   -428.02671455	   -113.61951701	      0.00000000	      0.00000000
      0.37781354	   -428.42914019	   -113.60897450	      0.00000000	      0.00000000
      0.37819358	   -428.86974337	   -113.59689060	      0.00000000	      0.00000000
      0.37857362	   -429.29755784	   -113.58457741	      0.00000000	      0.00000000
      0.37888916	   -429.64322398	   -113.57418182	      0.00000000	      0.00000000
      0.37929530	   -430.07565488	   -113.56057350	      0.00000000	      0.00000000
      0.37970144	   -430.49430384	   -113.54671154	      0.00000000	      0.00000000
      0.38002185	   -430.81504817	   -113.53559873	      0.00000000	      0.00000000
      0.38034227	   -431.12753599	   -113.52433137	      0.00000000	      0.00000000
      0.38071726	   -431.48295981	   -113.51095014	      0.00000000	      0.00000000
      0.38109226	   -431.82747805	   -113.49736146	      0.00000000	      0.00000000
      0.38140797	   -432.10922524	   -113.48576216	      0.00000000	      0.00000000
      0.38180534	   -432.45326469	   -113.47095798	      0.00000000	      0.00000000
      0.38220270	   -432.78573229	   -113.45592817	      0.00000000	      0.00000000
      0.38244459	   -432.98254825	   -113.44666981	      0.00000000	      0.00000000
      0.38282262	   -433.28185004	   -113.43203647	      0.00000000	      0.00000000
      0.38320065	   -433.57121407	   -113.41720482	      0.00000000	      0.00000000
      0.38352141	   -433.80909008	   -113.40446632	      0.00000000	      0.00000000
      0.38384217	   -434.04006298	   -113.39158791	      0.00000000	      0.00000000
      0.38417667	   -434.27370212	   -113.37801005	      0.00000000	      0.00000000
      0.38458262	   -434.54750136	   -113.36133184	      0.00000000	      0.00000000
      0.38498857	   -434.81082483	   -113.34443630	      0.00000000	      0.00000000
      0.38534542	   -435.03381559	   -113.32940683	      0.00000000	      0.00000000
      0.38570227	   -435.24901717	   -113.31421301	      0.00000000	      0.00000000
      0.38607100	   -435.46334876	   -113.29834242	      0.00000000	      0.00000000
      0.38643973	   -435.66966089	   -113.28229986	      0.00000000	      0.00000000
      0.38669073	   -435.80558959	   -113.27128189	      0.00000000	      0.00000000
      0.38706618	   -436.00219960	   -113.25465533	      0.00000000	      0.00000000
      0.38744162	   -436.19089710	   -113.23785524	      0.00000000	      0.00000000
      0.38775396	   -436.34195340	   -113.22374823	      0.00000000	      0.00000000
      0.38806630	   -436.48771696	   -113.20952336	      0.00000000	      0.00000000
      0.38839824	   -436.63691526	   -113.19427805	      0.00000000	      0.00000000
      0.38873017	   -436.78032274	   -113.17890192	      0.00000000	      0.00000000
      0.38909601	   -436.93178173	   -113.16180521	      0.00000000	      0.00000000
      0.38946185	   -437.07644303	   -113.14455248	      0.00000000	      0.00000000
      0.38975650	   -437.18809671	   -113.13054435	      0.00000000	      0.00000000
      0.39014500	   -437.32879200	   -113.11192329	      0.00000000	      0.00000000
      0.39053349	   -437.46220398	   -113.09313096	      0.00000000	      0.00000000
      0.39083731	   -437.56155250	   -113.07831624	      0.00000000	      0.00000000
      0.39114113	   -437.65659378	   -113.06339857	      0.00000000	      0.00000000
      0.39148509	   -437.75907439	   -113.04638657	      0.00000000	      0.00000000
      0.39182905	   -437.85620479	   -113.02924472	      0.00000000	      0.00000000
      0.39215274	   -437.94280098	   -113.01299605	      0.00000000	      0.00000000
      0.39254882	   -438.04253296	   -112.99295901	      0.00000000	      0.00000000
      0.39294491	   -438.13552526	   -112.97275412	      0.00000000	      0.00000000
      0.39319368	   -438.19054301	   -112.95997880	      0.00000000	      0.00000000
      0.39359643	   -438.27416301	   -112.93915832	      0.00000000	      0.00000000
      0.39391841	   -438.33624232	   -112.92239081	      0.00000000	      0.00000000
      0.39424040	   -438.39415231	   -112.90551594	      0.00000000	      0.00000000
      0.39456238	   -438.44795561	   -112.88853427	      0.00000000	      0.00000000
      0.39488298	   -438.49750981	   -112.87152065	      0.00000000	      0.00000000
      0.39520358	   -438.54311635	   -112.85440267	      0.00000000	      0.00000000
      0.39551620	   -438.58384509	   -112.83761054	      0.00000000	      0.00000000
      0.39590413	   -438.62932697	   -112.81663785	      0.00000000	      0.00000000
      0.39629205	   -438.66930473	   -112.79551560	      0.00000000	      0.00000000
      0.39658364	   -438.69579224	   -112.77954126	      0.00000000	      0.00000000
      0.39695075	   -438.72486513	   -112.75931063	      0.00000000	      0.00000000
      0.39731786	   -438.74924921	   -112.73894883	      0.00000000	      0.00000000
      0.39761193	   -438.76545430	   -112.72254477	      0.00000000	      0.00000000
      0.39800327	   -438.78250654	   -112.70058558	      0.00000000	      0.00000000
      0.39839461	   -438.79449180	   -112.67848024	      0.00000000	      0.00000000
      0.39867238	   -438.79997672	   -112.66270169	      0.00000000	      0.00000000
      0.39895016	   -438.80298909	   -112.64685039	      0.00000000	      0.00000000
      0.39928221	   -438.80339181	   -112.62780677	      0.00000000	      0.00000000
      0.39961427	   -438.80036312	   -112.60866034	      0.00000000	      0.00000000
      0.39993414	   -438.79425158	   -112.59011992	      0.00000000	      0.00000000
      0.40031862	   -438.78282555	   -112.56770980	      0.00000000	      0.00000000
      0.40070310	   -438.76702190	   -112.54516424	      0.00000000	      0.00000000
      0.40103819	   -438.74974030	   -112.52540464	      0.00000000	      0.00000000
      0.40137329	   -438.72924611	   -112.50554333	      0.00000000	      0.00000000
      0.40172777	   -438.70412700	   -112.48442327	      0.00000000	      0.00000000
      0.40208224	   -438.67552980	   -112.46319057	      0.00000000	      0.00000000
      0.40235285	   -438.65139409	   -112.44690596	      0.00000000	      0.00000000
      0.40272950	   -438.61453307	   -112.42413246	      0.00000000	      0.00000000
      0.40310614	   -438.57392958	   -112.40123358	      0.00000000	      0.00000000
      0.40338663	   -438.54130129	   -112.38409966	      0.00000000	      0.00000000
      0.40366712	   -438.50666202	   -112.36689682	      0.00000000	      0.00000000
      0.40398603	   -438.46486899	   -112.34725395	      0.00000000	      0.00000000
      0.40430494	   -438.42055046	   -112.32752273	      0.00000000	      0.00000000
      0.40464374	   -438.37074606	   -112.30646521	      0.00000000	      0.00000000
      0.40498253	   -438.31818037	   -112.28530879	      0.00000000	      0.00000000
      0.40527725	   -438.27024219	   -112.26682452	      0.00000000	      0.00000000
      0.40565627	   -438.20561748	   -112.24294411	      0.00000000	      0.00000000
      0.40603529	   -438.13770152	   -112.21894136	      0.00000000	      0.00000000
      0.40632970	   -438.08271418	   -112.20021281	      0.00000000	      0.00000000
      0.40662411	   -438.02580452	   -112.18141098	      0.00000000	      0.00000000
      0.40691339	   -437.96804099	   -112.16286572	      0.00000000	      0.00000000
      0.40728699	   -437.89077428	   -112.13881076	      0.00000000	      0.00000000
      0.40766059	   -437.81055217	   -112.11463897	      0.00000000	      0.00000000
      0.40794484	   -437.74756989	   -112.09617031	      0.00000000	      0.00000000
      0.40822909	   -437.68293043	   -112.07763443	      0.00000000	      0.00000000
      0.40855733	   -437.60625361	   -112.05614606	      0.00000000	      0.00000000
      0.40888558	   -437.52743157	   -112.03456856	      0.00000000	      0.00000000
      0.40918449	   -437.45381729	   -112.01484240	      0.00000000	      0.00000000
      0.40955851	   -437.35927725	   -111.99005582	      0.00000000	      0.00000000
      0.40993253	   -437.26208380	   -111.96515450	      0.00000000	      0.00000000
      0.41021715	   -437.18637423	   -111.94612867	      0.00000000	      0.00000000
      0.41050177	   -437.10917639	   -111.92703673	      0.00000000	      0.00000000
      0.41083959	   -437.01564437	   -111.90429026	      0.00000000	      0.00000000
      0.41117742	   -436.92007792	   -111.88145105	      0.00000000	      0.00000000
      0.41145226	   -436.84085002	   -111.86280151	      0.00000000	      0.00000000
      0.41181378	   -436.73465079	   -111.83817797	      0.00000000	      0.00000000
      0.41217529	   -436.62622909	   -111.81344890	      0.00000000	      0.00000000
      0.41246050	   -436.53914842	   -111.79386494	      0.00000000	      0.00000000
      0.41274572	   -436.45072704	   -111.77421555	      0.00000000	      0.00000000
      0.41307150	   -436.34811250	   -111.75169145	      0.00000000	      0.00000000
      0.41339728	   -436.24379970	   -111.72908227	      0.00000000	      0.00000000
      0.41368935	   -436.14885667	   -111.70873994	      0.00000000	      0.00000000
      0.41405941	   -436.02666596	   -111.68286884	      0.00000000	      0.00000000
      0.41442946	   -435.90238592	   -111.65688849	      0.00000000	      0.00000000
      0.41470981	   -435.80686567	   -111.63713369	      0.00000000	      0.00000000
      0.41499016	   -435.71018324	   -111.61731637	      0.00000000	      0.00000000
      0.41531710	   -435.59598404	   -111.59412632	      0.00000000	      0.00000000
      0.41564404	   -435.48024972	   -111.57085144	      0.00000000	      0.00000000
      0.41591077	   -435.38471080	   -111.55180055	      0.00000000	      0.00000000
      0.41628133	   -435.25033715	   -111.52524042	      0.00000000	      0.00000000
      0.41665188	   -435.11408017	   -111.49857163	      0.00000000	      0.00000000
      0.41690734	   -435.01906646	   -111.48012319	      0.00000000	      0.00000000
      0.41716280	   -434.92318396	   -111.46162318	      0.00000000	      0.00000000
      0.41748546	   -434.80085159	   -111.43818260	      0.00000000	      0.00000000
      0.41780813	   -434.67717102	   -111.41465994	      0.00000000	      0.00000000
      0.41806785	   -434.57665318	   -111.39566659	      0.00000000	      0.00000000
      0.41843760	   -434.43208840	   -111.36853523	      0.00000000	      0.00000000
      0.41880735	   -434.28583090	   -111.34129624	      0.00000000	      0.00000000
      0.41905445	   -434.18715826	   -111.32303251	      0.00000000	      0.00000000
      0.41930155	   -434.08775120	   -111.30472074	      0.00000000	      0.00000000
      0.41962666	   -433.95586184	   -111.28055574	      0.00000000	      0.00000000
      0.41995176	   -433.82273512	   -111.25630772	      0.00000000	      0.00000000
      0.42021734	   -433.71307868	   -111.23643791	      0.00000000	      0.00000000
      0.42057501	   -433.56412746	   -111.20959008	      0.00000000	      0.00000000
      0.42093269	   -433.41374306	   -111.18264183	      0.00000000	      0.00000000
      0.42121604	   -433.29360606	   -111.16122203	      0.00000000	      0.00000000
      0.42149939	   -433.17259578	   -111.13973923	      0.00000000	      0.00000000
      0.42176860	   -433.05683069	   -111.11927102	      0.00000000	      0.00000000
      0.42213172	   -432.89946290	   -111.09157197	      0.00000000	      0.00000000
      0.42249484	   -432.74071982	   -111.06376947	      0.00000000	      0.00000000
      0.42276148	   -432.62329143	   -111.04328809	      0.00000000	      0.00000000
      0.42302812	   -432.50514230	   -111.02275091	      0.00000000	      0.00000000
      0.42333359	   -432.36891469	   -110.99915471	      0.00000000	      0.00000000
      0.42363906	   -432.23176540	   -110.97548530	      0.00000000	      0.00000000
      0.42395967	   -432.08683713	   -110.95056336	      0.00000000	      0.00000000
      0.42428029	   -431.94092145	   -110.92556072	      0.00000000	      0.00000000
      0.42457261	   -431.80703724	   -110.90269476	      0.00000000	      0.00000000
      0.42493542	   -431.63975357	   -110.87422077	      0.00000000	      0.00000000
      0.42529824	   -431.47125863	   -110.84564334	      0.00000000	      0.00000000
      0.42557233	   -431.34317637	   -110.82398571	      0.00000000	      0.00000000
      0.42590476	   -431.18693026	   -110.79763898	      0.00000000	      0.00000000
      0.42631435	   -430.99308265	   -110.76505804	      0.00000000	      0.00000000
      0.42665921	   -430.82874014	   -110.73752349	      0.00000000	      0.00000000
      0.42692810	   -430.69989251	   -110.71598914	      0.00000000	      0.00000000
      0.42719700	   -430.57043393	   -110.69439778	      0.00000000	      0.00000000
      0.42748631	   -430.43047176	   -110.67110339	      0.00000000	      0.00000000
      0.42784146	   -430.25771188	   -110.64241712	      0.00000000	      0.00000000
      0.42819662	   -430.08392626	   -110.61363125	      0.00000000	      0.00000000
      0.42845011	   -429.95926876	   -110.59302458	      0.00000000	      0.00000000
      0.42881647	   -429.77820929	   -110.56315317	      0.00000000	      0.00000000
      0.42906560	   -429.65448153	   -110.54277877	      0.00000000	      0.00000000
      0.42931474	   -429.53027376	   -110.52235527	      0.00000000	      0.00000000
      0.42965928	   -429.35771966	   -110.49402981	      0.00000000	      0.00000000
      0.43000382	   -429.18426829	   -110.46561020	      0.00000000	      0.00000000
      0.43029144	   -429.03879598	   -110.44181388	      0.00000000	      0.00000000
      0.43057905	   -428.89271363	   -110.41795182	      0.00000000	      0.00000000
      0.43084921	   -428.75494890	   -110.39547827	      0.00000000	      0.00000000
      0.43119877	   -428.57591358	   -110.36631343	      0.00000000	      0.00000000
      0.43154833	   -428.39600814	   -110.33705124	      0.00000000	      0.00000000
      0.43182307	   -428.25400803	   -110.31398421	      0.00000000	      0.00000000
      0.43209781	   -428.11148293	   -110.29085691	      0.00000000	      0.00000000
      0.43241319	   -427.94723062	   -110.26423353	      0.00000000	      0.00000000
      0.43272858	   -427.78230147	   -110.23753059	      0.00000000	      0.00000000
      0.43298552	   -427.64743871	   -110.21571682	      0.00000000	      0.00000000
      0.43334610	   -427.45744460	   -110.18501630	      0.00000000	      0.00000000
      0.43370667	   -427.26659505	   -110.15421142	      0.00000000	      0.00000000
      0.43394761	   -427.13859552	   -110.13356897	      0.00000000	      0.00000000
      0.43418855	   -427.01022204	   -110.11287981	      0.00000000	      0.00000000
      0.43450428	   -426.84143752	   -110.08569748	      0.00000000	      0.00000000
      0.43482002	   -426.67202343	   -110.05843484	      0.00000000	      0.00000000
      0.43508385	   -426.52998033	   -110.03559206	      0.00000000	      0.00000000
      0.43543130	   -426.34226430	   -110.00542426	      0.00000000	      0.00000000
      0.43577875	   -426.15380944	   -109.97515887	      0.00000000	      0.00000000
      0.43605010	   -426.00611746	   -109.95145360	      0.00000000	      0.00000000
      0.43632146	   -425.85798392	   -109.92768867	      0.00000000	      0.00000000
      0.43662680	   -425.69077787	   -109.90087649	      0.00000000	      0.00000000
      0.43693214	   -425.52302311	   -109.87398864	      0.00000000	      0.00000000
      0.43722787	   -425.36002828	   -109.84787455	      0.00000000	      0.00000000
      0.43758447	   -425.16281186	   -109.81629063	      0.00000000	      0.00000000
      0.43801686	   -424.92270799	   -109.77785536	      0.00000000	      0.00000000
      0.43838578	   -424.71701700	   -109.74494178	      0.00000000	      0.00000000
      0.43863876	   -424.57552699	   -109.72230737	      0.00000000	      0.00000000
      0.43889175	   -424.43368260	   -109.69962064	      0.00000000	      0.00000000
      0.43919598	   -424.26263675	   -109.67226853	      0.00000000	      0.00000000
      0.43950021	   -424.09108667	   -109.64484066	      0.00000000	      0.00000000
      0.43978614	   -423.92940424	   -109.61899421	      0.00000000	      0.00000000
      0.44014164	   -423.72777242	   -109.58676557	      0.00000000	      0.00000000
      0.44049713	   -423.52546988	   -109.55443318	      0.00000000	      0.00000000
      0.44076405	   -423.37313679	   -109.53008860	      0.00000000	      0.00000000
      0.44109514	   -423.18366466	   -109.49980990	      0.00000000	      0.00000000
      0.44149420	   -422.95454151	   -109.46319525	      0.00000000	      0.00000000
      0.44189326	   -422.72460223	   -109.42644935	      0.00000000	      0.00000000
      0.44215014	   -422.57615855	   -109.40272592	      0.00000000	      0.00000000
      0.44247914	   -422.38555331	   -109.37226253	      0.00000000	      0.00000000
      0.44280814	   -422.19440630	   -109.34170969	      0.00000000	      0.00000000
      0.44307018	   -422.04177683	   -109.31731094	      0.00000000	      0.00000000
      0.44342909	   -421.83217619	   -109.28380067	      0.00000000	      0.00000000
      0.44378800	   -421.62194423	   -109.25018364	      0.00000000	      0.00000000
      0.44402530	   -421.48260172	   -109.22789855	      0.00000000	      0.00000000
      0.44426260	   -421.34298667	   -109.20556671	      0.00000000	      0.00000000
      0.44457371	   -421.15953855	   -109.17621849	      0.00000000	      0.00000000
      0.44488481	   -420.97562740	   -109.14678987	      0.00000000	      0.00000000
      0.44515310	   -420.81665557	   -109.12134646	      0.00000000	      0.00000000
      0.44549372	   -420.61433672	   -109.08895759	      0.00000000	      0.00000000
      0.44583434	   -420.41147254	   -109.05647215	      0.00000000	      0.00000000
      0.44609597	   -420.25528299	   -109.03145424	      0.00000000	      0.00000000
      0.44643644	   -420.05155390	   -108.99881249	      0.00000000	      0.00000000
      0.44677691	   -419.84728895	   -108.96607407	      0.00000000	      0.00000000
      0.44704830	   -419.68408629	   -108.93990879	      0.00000000	      0.00000000
      0.44731969	   -419.52054656	   -108.91368201	      0.00000000	      0.00000000
      0.44762691	   -419.33500966	   -108.88391826	      0.00000000	      0.00000000
      0.44793413	   -419.14904467	   -108.85407563	      0.00000000	      0.00000000
      0.44817141	   -419.00512454	   -108.83097294	      0.00000000	      0.00000000
      0.44853255	   -418.78559211	   -108.79572025	      0.00000000	      0.00000000
      0.44882183	   -418.60932491	   -108.76740405	      0.00000000	      0.00000000
      0.44911110	   -418.43268492	   -108.73901785	      0.00000000	      0.00000000
      0.44940038	   -418.25567296	   -108.71056154	      0.00000000	      0.00000000
      0.44968688	   -418.07999128	   -108.68230868	      0.00000000	      0.00000000
      0.44997338	   -417.90394740	   -108.65398701	      0.00000000	      0.00000000
      0.45025348	   -417.73149146	   -108.62623216	      0.00000000	      0.00000000
      0.45053358	   -417.55869164	   -108.59841152	      0.00000000	      0.00000000
      0.45084377	   -417.36692617	   -108.56752501	      0.00000000	      0.00000000
      0.45115396	   -417.17474156	   -108.53655776	      0.00000000	      0.00000000
      0.45140288	   -417.02021499	   -108.51164874	      0.00000000	      0.00000000
      0.45175418	   -416.80168104	   -108.47640709	      0.00000000	      0.00000000
      0.45210547	   -416.58261398	   -108.44106177	      0.00000000	      0.00000000
      0.45234280	   -416.43431276	   -108.41712401	      0.00000000	      0.00000000
      0.45258014	   -416.28576938	   -108.39313890	      0.00000000	      0.00000000
      0.45288400	   -416.09523170	   -108.36236088	      0.00000000	      0.00000000
      0.45318787	   -415.90429885	   -108.33150525	      0.00000000	      0.00000000
      0.45343833	   -415.74662226	   -108.30601354	      0.00000000	      0.00000000
      0.45378906	   -415.52538199	   -108.27022947	      0.00000000	      0.00000000
      0.45413978	   -415.30361832	   -108.23434196	      0.00000000	      0.00000000
      0.45437849	   -415.15238201	   -108.20985693	      0.00000000	      0.00000000
      0.45461720	   -415.00090400	   -108.18532396	      0.00000000	      0.00000000
      0.45491759	   -414.80994668	   -108.15438447	      0.00000000	      0.00000000
      0.45521798	   -414.61860782	   -108.12336910	      0.00000000	      0.00000000
      0.45543727	   -414.47868290	   -108.10067885	      0.00000000	      0.00000000
      0.45580313	   -414.24478765	   -108.06273357	      0.00000000	      0.00000000
      0.45606509	   -414.07696430	   -108.03549432	      0.00000000	      0.00000000
      0.45632706	   -413.90885237	   -108.00819743	      0.00000000	      0.00000000
      0.45658902	   -413.74045178	   -107.98084284	      0.00000000	      0.00000000
      0.45687165	   -413.55844552	   -107.95126602	      0.00000000	      0.00000000
      0.45722165	   -413.33258851	   -107.91454575	      0.00000000	      0.00000000
      0.45765479	   -413.05237118	   -107.86896067	      0.00000000	      0.00000000
      0.45808792	   -412.77136721	   -107.82321797	      0.00000000	      0.00000000
      0.45830750	   -412.62861426	   -107.79996890	      0.00000000	      0.00000000
      0.45852708	   -412.48565924	   -107.77667933	      0.00000000	      0.00000000
      0.45884532	   -412.27811005	   -107.74285293	      0.00000000	      0.00000000
      0.45916356	   -412.07013670	   -107.70894153	      0.00000000	      0.00000000
      0.45943613	   -411.89167156	   -107.67982905	      0.00000000	      0.00000000
      0.45970870	   -411.71289530	   -107.65065425	      0.00000000	      0.00000000
      0.45995667	   -411.54998333	   -107.62405836	      0.00000000	      0.00000000
      0.46031018	   -411.31728682	   -107.58605350	      0.00000000	      0.00000000
      0.46062471	   -411.10981283	   -107.55215193	      0.00000000	      0.00000000
      0.46088516	   -410.93769686	   -107.52401647	      0.00000000	      0.00000000
      0.46114561	   -410.76529653	   -107.49582421	      0.00000000	      0.00000000
      0.46142798	   -410.57806514	   -107.46519507	      0.00000000	      0.00000000
      0.46171036	   -410.39049936	   -107.43449925	      0.00000000	      0.00000000
      0.46200501	   -410.19441417	   -107.40239652	      0.00000000	      0.00000000
      0.46229967	   -409.99796450	   -107.37022125	      0.00000000	      0.00000000
      0.46258535	   -409.80715328	   -107.33895728	      0.00000000	      0.00000000
      0.46294038	   -409.56954407	   -107.30000900	      0.00000000	      0.00000000
      0.46338846	   -409.26890896	   -107.25070373	      0.00000000	      0.00000000
      0.46371057	   -409.05226317	   -107.21515535	      0.00000000	      0.00000000
      0.46397365	   -408.87499923	   -107.18605812	      0.00000000	      0.00000000
      0.46423672	   -408.69744323	   -107.15690330	      0.00000000	      0.00000000
      0.46452272	   -408.50409129	   -107.12514394	      0.00000000	      0.00000000
      0.46480871	   -408.31039370	   -107.09331663	      0.00000000	      0.00000000
      0.46506024	   -408.13974787	   -107.06526793	      0.00000000	      0.00000000
      0.46541800	   -407.89657095	   -107.02528291	      0.00000000	      0.00000000
      0.46572215	   -407.68941367	   -106.99120725	      0.00000000	      0.00000000
      0.46598651	   -407.50903334	   -106.96152642	      0.00000000	      0.00000000
      0.46625087	   -407.32835606	   -106.93178777	      0.00000000	      0.00000000
      0.46654196	   -407.12907438	   -106.89897669	      0.00000000	      0.00000000
      0.46683304	   -406.92943201	   -106.86609565	      0.00000000	      0.00000000
      0.46710991	   -406.73919693	   -106.83475431	      0.00000000	      0.00000000
      0.46744374	   -406.50939771	   -106.79688241	      0.00000000	      0.00000000
      0.46777109	   -406.28359500	   -106.75965628	      0.00000000	      0.00000000
      0.46809844	   -406.05733387	   -106.72234205	      0.00000000	      0.00000000
      0.46836951	   -405.86962600	   -106.69137660	      0.00000000	      0.00000000
      0.46864058	   -405.68160298	   -106.66035088	      0.00000000	      0.00000000
      0.46891582	   -405.49037000	   -106.62878715	      0.00000000	      0.00000000
      0.46926944	   -405.24419562	   -106.58814305	      0.00000000	      0.00000000
      0.46962306	   -404.99748289	   -106.54739678	      0.00000000	      0.00000000
      0.46988526	   -404.81420302	   -106.51711848	      0.00000000	      0.00000000
      0.47014746	   -404.63062636	   -106.48678415	      0.00000000	      0.00000000
      0.47043351	   -404.43001370	   -106.45362696	      0.00000000	      0.00000000
      0.47078557	   -404.18261847	   -106.41272662	      0.00000000	      0.00000000
      0.47113996	   -403.93304106	   -106.37145361	      0.00000000	      0.00000000
      0.47149436	   -403.68291855	   -106.33007887	      0.00000000	      0.00000000
      0.47175280	   -403.50017777	   -106.29984316	      0.00000000	      0.00000000
      0.47201123	   -403.31714633	   -106.26955352	      0.00000000	      0.00000000
      0.47229265	   -403.11750915	   -106.23650932	      0.00000000	      0.00000000
      0.47263265	   -402.87584944	   -106.19650073	      0.00000000	      0.00000000
      0.47293466	   -402.66077455	   -106.16088563	      0.00000000	      0.00000000
      0.47330791	   -402.39440869	   -106.11676723	      0.00000000	      0.00000000
      0.47363554	   -402.16009483	   -106.07794898	      0.00000000	      0.00000000
      0.47403671	   -401.87254754	   -106.03030109	      0.00000000	      0.00000000
      0.47428086	   -401.69720384	   -106.00124035	      0.00000000	      0.00000000
      0.47462680	   -401.44831212	   -105.95998322	      0.00000000	      0.00000000
      0.47497273	   -401.19889382	   -105.91863108	      0.00000000	      0.00000000
      0.47520732	   -401.02945662	   -105.89053513	      0.00000000	      0.00000000
      0.47544190	   -400.85977676	   -105.86239566	      0.00000000	      0.00000000
      0.47571472	   -400.66214342	   -105.82961641	      0.00000000	      0.00000000
      0.47607024	   -400.40409340	   -105.78681033	      0.00000000	      0.00000000
      0.47650347	   -400.08889793	   -105.73451580	      0.00000000	      0.00000000
      0.47673636	   -399.91910876	   -105.70634198	      0.00000000	      0.00000000
      0.47696926	   -399.74907936	   -105.67812572	      0.00000000	      0.00000000
      0.47727079	   -399.52858088	   -105.64153049	      0.00000000	      0.00000000
      0.47757233	   -399.30767924	   -105.60486444	      0.00000000	      0.00000000
      0.47785542	   -399.09992167	   -105.57037672	      0.00000000	      0.00000000
      0.47813851	   -398.89180829	   -105.53582685	      0.00000000	      0.00000000
      0.47842552	   -398.68045774	   -105.50073660	      0.00000000	      0.00000000
      0.47871252	   -398.46874112	   -105.46558279	      0.00000000	      0.00000000
      0.47899846	   -398.25743986	   -105.43049535	      0.00000000	      0.00000000
      0.47928441	   -398.04577490	   -105.39534511	      0.00000000	      0.00000000
      0.47956963	   -397.83428822	   -105.36022227	      0.00000000	      0.00000000
      0.47991595	   -397.57700478	   -105.31749098	      0.00000000	      0.00000000
      0.48018809	   -397.37445077	   -105.28384761	      0.00000000	      0.00000000
      0.48052656	   -397.12207337	   -105.24192671	      0.00000000	      0.00000000
      0.48078029	   -396.93255160	   -105.21044504	      0.00000000	      0.00000000
      0.48116304	   -396.64611033	   -105.16286209	      0.00000000	      0.00000000
      0.48143046	   -396.44559218	   -105.12955134	      0.00000000	      0.00000000
      0.48169788	   -396.24475566	   -105.09618691	      0.00000000	      0.00000000
      0.48196530	   -396.04360058	   -105.06276892	      0.00000000	      0.00000000
      0.48227074	   -395.81345344	   -105.02453385	      0.00000000	      0.00000000
      0.48257619	   -395.58289089	   -104.98622931	      0.00000000	      0.00000000
      0.48288163	   -395.35191333	   -104.94785556	      0.00000000	      0.00000000
      0.48314994	   -395.14867963	   -104.91409101	      0.00000000	      0.00000000
      0.48341824	   -394.94512602	   -104.88027340	      0.00000000	      0.00000000
      0.48368654	   -394.74125239	   -104.84640284	      0.00000000	      0.00000000
      0.48399106	   -394.50947763	   -104.80789734	      0.00000000	      0.00000000
      0.48429557	   -394.27729118	   -104.76932407	      0.00000000	      0.00000000
      0.48456461	   -394.07181186	   -104.73518834	      0.00000000	      0.00000000
      0.48483364	   -393.86601166	   -104.70100006	      0.00000000	      0.00000000
      0.48513646	   -393.63399188	   -104.66245714	      0.00000000	      0.00000000
      0.48543927	   -393.40156638	   -104.62384809	      0.00000000	      0.00000000
      0.48570624	   -393.19631252	   -104.58975383	      0.00000000	      0.00000000
      0.48597322	   -392.99074395	   -104.55560852	      0.00000000	      0.00000000
      0.48627909	   -392.75484006	   -104.51642612	      0.00000000	      0.00000000
      0.48658496	   -392.51852414	   -104.47717721	      0.00000000	      0.00000000
      0.48684468	   -392.31753959	   -104.44379800	      0.00000000	      0.00000000
      0.48710440	   -392.11625878	   -104.41037118	      0.00000000	      0.00000000
      0.48742042	   -391.87094825	   -104.36963461	      0.00000000	      0.00000000
      0.48773644	   -391.62520055	   -104.32882811	      0.00000000	      0.00000000
      0.48797951	   -391.43588661	   -104.29739436	      0.00000000	      0.00000000
      0.48822258	   -391.24631492	   -104.26591956	      0.00000000	      0.00000000
      0.48855730	   -390.98484537	   -104.22251045	      0.00000000	      0.00000000
      0.48884995	   -390.75583220	   -104.18449267	      0.00000000	      0.00000000
      0.48914261	   -390.52644802	   -104.14641617	      0.00000000	      0.00000000
      0.48943527	   -390.29669331	   -104.10828112	      0.00000000	      0.00000000
      0.48968389	   -390.10121779	   -104.07583820	      0.00000000	      0.00000000
      0.48993251	   -389.90547608	   -104.04335338	      0.00000000	      0.00000000
      0.49029352	   -389.62077958	   -103.99611000	      0.00000000	      0.00000000
      0.49053124	   -389.43300793	   -103.96495340	      0.00000000	      0.00000000
      0.49076896	   -389.24499505	   -103.93375902	      0.00000000	      0.00000000
      0.49109409	   -388.98745472	   -103.89103265	      0.00000000	      0.00000000
      0.49141403	   -388.73358991	   -103.84892037	      0.00000000	      0.00000000
      0.49184138	   -388.39382272	   -103.79256504	      0.00000000	      0.00000000
      0.49205842	   -388.22097130	   -103.76389818	      0.00000000	      0.00000000
      0.49227545	   -388.04792193	   -103.73520059	      0.00000000	      0.00000000
      0.49259963	   -387.78907927	   -103.69227945	      0.00000000	      0.00000000
      0.49295786	   -387.50254043	   -103.64477135	      0.00000000	      0.00000000
      0.49320489	   -387.30463323	   -103.61196183	      0.00000000	      0.00000000
      0.49345192	   -387.10647333	   -103.57911330	      0.00000000	      0.00000000
      0.49383045	   -386.80234322	   -103.52870395	      0.00000000	      0.00000000
      0.49405802	   -386.61922125	   -103.49835492	      0.00000000	      0.00000000
      0.49428558	   -386.43588765	   -103.46797333	      0.00000000	      0.00000000
      0.49463279	   -386.15576500	   -103.42155695	      0.00000000	      0.00000000
      0.49518301	   -385.71084722	   -103.34784612	      0.00000000	      0.00000000
      0.49541068	   -385.52639136	   -103.31729115	      0.00000000	      0.00000000
      0.49571231	   -385.28170083	   -103.27676231	      0.00000000	      0.00000000
      0.49604385	   -385.01232637	   -103.23215022	      0.00000000	      0.00000000
      0.49637539	   -384.74251712	   -103.18747160	      0.00000000	      0.00000000
      0.49662318	   -384.54058156	   -103.15403597	      0.00000000	      0.00000000
      0.49687097	   -384.33840575	   -103.12056361	      0.00000000	      0.00000000
      0.49722444	   -384.04958548	   -103.07275161	      0.00000000	      0.00000000
      0.49747884	   -383.84142057	   -103.03829530	      0.00000000	      0.00000000
      0.49773324	   -383.63300705	   -103.00380102	      0.00000000	      0.00000000
      0.49804509	   -383.37718918	   -102.96146521	      0.00000000	      0.00000000
      0.49834021	   -383.13475789	   -102.92134912	      0.00000000	      0.00000000
      0.49863533	   -382.89199812	   -102.88118285	      0.00000000	      0.00000000
      0.49893045	   -382.64891243	   -102.84096680	      0.00000000	      0.00000000
      0.49918967	   -382.43512449	   -102.80560115	      0.00000000	      0.00000000
      0.49944890	   -382.22108850	   -102.77019759	      0.00000000	      0.00000000
      0.49970812	   -382.00680584	   -102.73475632	      0.00000000	      0.00000000
      0.50006560	   -381.71090400	   -102.68582063	      0.00000000	      0.00000000
      0.50030855	   -381.50954088	   -102.65252282	      0.00000000	      0.00000000
      0.50055149	   -381.30796619	   -102.61919261	      0.00000000	      0.00000000
      0.50088079	   -381.03440798	   -102.57396403	      0.00000000	      0.00000000
      0.50118418	   -380.78203627	   -102.53224234	      0.00000000	      0.00000000
      0.50148757	   -380.52934256	   -102.49047118	      0.00000000	      0.00000000
      0.50175133	   -380.30939576	   -102.45411619	      0.00000000	      0.00000000
      0.50201509	   -380.08920975	   -102.41772436	      0.00000000	      0.00000000
      0.50227886	   -379.86878675	   -102.38129600	      0.00000000	      0.00000000
      0.50260944	   -379.59218913	   -102.33558750	      0.00000000	      0.00000000
      0.50288495	   -379.36139496	   -102.29745109	      0.00000000	      0.00000000
      0.50316045	   -379.13034941	   -102.25927574	      0.00000000	      0.00000000
      0.50343596	   -378.89905516	   -102.22106177	      0.00000000	      0.00000000
      0.50371147	   -378.66751445	   -102.18280947	      0.00000000	      0.00000000
      0.50398697	   -378.43572995	   -102.14451916	      0.00000000	      0.00000000
      0.50426248	   -378.20370404	   -102.10619114	      0.00000000	      0.00000000
      0.50459744	   -377.92129013	   -102.05954235	      0.00000000	      0.00000000
      0.50484133	   -377.71543262	   -102.02554083	      0.00000000	      0.00000000
      0.50508523	   -377.50939238	   -101.99151054	      0.00000000	      0.00000000
      0.50541378	   -377.23155298	   -101.94562373	      0.00000000	      0.00000000
      0.50570556	   -376.98453543	   -101.90482916	      0.00000000	      0.00000000
      0.50599734	   -376.73726559	   -101.86399447	      0.00000000	      0.00000000
      0.50628912	   -376.48974704	   -101.82312009	      0.00000000	      0.00000000
      0.50654719	   -376.27061523	   -101.78693442	      0.00000000	      0.00000000
      0.50680527	   -376.05129379	   -101.75071827	      0.00000000	      0.00000000
      0.50706335	   -375.83178487	   -101.71447187	      0.00000000	      0.00000000
      0.50740877	   -375.53769619	   -101.66591137	      0.00000000	      0.00000000
      0.50767084	   -375.31434943	   -101.62903241	      0.00000000	      0.00000000
      0.50793291	   -375.09081786	   -101.59212322	      0.00000000	      0.00000000
      0.50819499	   -374.86710388	   -101.55518405	      0.00000000	      0.00000000
      0.50853901	   -374.57316267	   -101.50664906	      0.00000000	      0.00000000
      0.50879756	   -374.35205728	   -101.47014037	      0.00000000	      0.00000000
      0.50905610	   -374.13078300	   -101.43360344	      0.00000000	      0.00000000
      0.50937214	   -373.86007264	   -101.38890291	      0.00000000	      0.00000000
      0.50965040	   -373.62152367	   -101.34951213	      0.00000000	      0.00000000
      0.50992866	   -373.38278878	   -101.31008967	      0.00000000	      0.00000000
      0.51020692	   -373.14387155	   -101.27063591	      0.00000000	      0.00000000
      0.51048518	   -372.90477503	   -101.23115117	      0.00000000	      0.00000000
      0.51076344	   -372.66550290	   -101.19163583	      0.00000000	      0.00000000
      0.51104170	   -372.42605827	   -101.15209021	      0.00000000	      0.00000000
      0.51131996	   -372.18644485	   -101.11251471	      0.00000000	      0.00000000
      0.51159822	   -371.94666582	   -101.07290963	      0.00000000	      0.00000000
      0.51187648	   -371.70672495	   -101.03327538	      0.00000000	      0.00000000
      0.51215474	   -371.46662549	   -100.99361226	      0.00000000	      0.00000000
      0.51243300	   -371.22637124	   -100.95392069	      0.00000000	      0.00000000
      0.51271126	   -370.98596551	   -100.91420097	      0.00000000	      0.00000000
      0.51298952	   -370.74541217	   -100.87445351	      0.00000000	      0.00000000
      0.51326778	   -370.50471457	   -100.83467864	      0.00000000	      0.00000000
      0.51354604	   -370.26387664	   -100.79487674	      0.00000000	      0.00000000
      0.51382430	   -370.02290178	   -100.75504816	      0.00000000	      0.00000000
      0.51410256	   -369.78179396	   -100.71519329	      0.00000000	      0.00000000
      0.51438082	   -369.54055662	   -100.67531245	      0.00000000	      0.00000000
      0.51465908	   -369.29919382	   -100.63540606	      0.00000000	      0.00000000
      0.51493734	   -369.05770902	   -100.59547443	      0.00000000	      0.00000000
      0.51521560	   -368.81610633	   -100.55551800	      0.00000000	      0.00000000
      0.51549386	   -368.57438925	   -100.51553706	      0.00000000	      0.00000000
      0.51577212	   -368.33256195	   -100.47553205	      0.00000000	      0.00000000
      0.51605038	   -368.09062796	   -100.43550329	      0.00000000	      0.00000000
      0.51632864	   -367.84859149	   -100.39545120	      0.00000000	      0.00000000
      0.51660690	   -367.60645613	   -100.35537609	      0.00000000	      0.00000000
      0.51688516	   -367.36422613	   -100.31527840	      0.00000000	      0.00000000
      0.51716342	   -367.12190509	   -100.27515845	      0.00000000	      0.00000000
      0.51744168	   -366.87949734	   -100.23501667	      0.00000000	      0.00000000
      0.51771994	   -366.63700650	   -100.19485337	      0.00000000	      0.00000000
      0.51799820	   -366.39443693	   -100.15466899	      0.00000000	      0.00000000
      0.51827646	   -366.15179228	   -100.11446385	      0.00000000	      0.00000000
      0.51855472	   -365.90907698	   -100.07423839	      0.00000000	      0.00000000
      0.51883298	   -365.66629467	   -100.03399292	      0.00000000	      0.00000000
      0.51911124	   -365.42344985	    -99.99372789	      0.00000000	      0.00000000
      0.51938950	   -365.18054616	    -99.95344361	      0.00000000	      0.00000000
      0.51966776	   -364.93758816	    -99.91314053	      0.00000000	      0.00000000
      0.51991620	   -364.72062082	    -99.87714040	      0.00000000	      0.00000000
      0.52016464	   -364.50361635	    -99.84112584	      0.00000000	      0.00000000
      0.52048548	   -364.22332669	    -99.79459577	      0.00000000	      0.00000000
      0.52075540	   -363.98747983	    -99.75543223	      0.00000000	      0.00000000
      0.52102533	   -363.75160062	    -99.71625271	      0.00000000	      0.00000000
      0.52129525	   -363.51569315	    -99.67705759	      0.00000000	      0.00000000
      0.52156517	   -363.27976102	    -99.63784720	      0.00000000	      0.00000000
      0.52183509	   -363.04380826	    -99.59862192	      0.00000000	      0.00000000
      0.52217093	   -362.75021478	    -99.54979789	      0.00000000	      0.00000000
      0.52240192	   -362.54826122	    -99.51620255	      0.00000000	      0.00000000
      0.52263292	   -362.34630110	    -99.48259708	      0.00000000	      0.00000000
      0.52295674	   -362.06317707	    -99.43547062	      0.00000000	      0.00000000
      0.52326647	   -361.79238028	    -99.39037861	      0.00000000	      0.00000000
      0.52360934	   -361.49260550	    -99.34044088	      0.00000000	      0.00000000
      0.52385397	   -361.27872865	    -99.30479893	      0.00000000	      0.00000000
      0.52409861	   -361.06486182	    -99.26914721	      0.00000000	      0.00000000
      0.52445368	   -360.75446938	    -99.21738380	      0.00000000	      0.00000000
      0.52468859	   -360.54913496	    -99.18312682	      0.00000000	      0.00000000
      0.52492351	   -360.34381871	    -99.14886162	      0.00000000	      0.00000000
      0.52524212	   -360.06538756	    -99.10237596	      0.00000000	      0.00000000
      0.52554765	   -359.79842284	    -99.05778443	      0.00000000	      0.00000000
      0.52591720	   -359.47558845	    -99.00383379	      0.00000000	      0.00000000
      0.52612672	   -359.29259054	    -98.97323853	      0.00000000	      0.00000000
      0.52633623	   -359.10961983	    -98.94263790	      0.00000000	      0.00000000
      0.52667063	   -358.81765387	    -98.89378763	      0.00000000	      0.00000000
      0.52700503	   -358.52576916	    -98.84492475	      0.00000000	      0.00000000
      0.52723597	   -358.32423622	    -98.81117157	      0.00000000	      0.00000000
      0.52746691	   -358.12274808	    -98.77741293	      0.00000000	      0.00000000
      0.52781114	   -357.82250987	    -98.72708456	      0.00000000	      0.00000000
      0.52807775	   -357.59005074	    -98.68809736	      0.00000000	      0.00000000
      0.52834436	   -357.35766296	    -98.64910392	      0.00000000	      0.00000000
      0.52861097	   -357.12535053	    -98.61010460	      0.00000000	      0.00000000
      0.52893233	   -356.84543423	    -98.56308877	      0.00000000	      0.00000000
      0.52917144	   -356.63723513	    -98.52810080	      0.00000000	      0.00000000
      0.52941056	   -356.42910580	    -98.49310891	      0.00000000	      0.00000000
      0.52971329	   -356.16570551	    -98.44880179	      0.00000000	      0.00000000
      0.53001276	   -355.90527007	    -98.40496798	      0.00000000	      0.00000000
      0.53031222	   -355.64495923	    -98.36112943	      0.00000000	      0.00000000
      0.53061169	   -355.38477804	    -98.31728659	      0.00000000	      0.00000000
      0.53086123	   -355.16807512	    -98.28074996	      0.00000000	      0.00000000
      0.53111077	   -354.95146889	    -98.24421095	      0.00000000	      0.00000000
      0.53136031	   -354.73496259	    -98.20766988	      0.00000000	      0.00000000
      0.53168153	   -354.45642212	    -98.16063069	      0.00000000	      0.00000000
      0.53196792	   -354.20822825	    -98.11868915	      0.00000000	      0.00000000
      0.53225431	   -353.96017942	    -98.07674610	      0.00000000	      0.00000000
      0.53250999	   -353.73885990	    -98.03930048	      0.00000000	      0.00000000
      0.53276566	   -353.51766280	    -98.00185428	      0.00000000	      0.00000000
      0.53302134	   -353.29659159	    -97.96440784	      0.00000000	      0.00000000
      0.53332930	   -353.03048577	    -97.91930418	      0.00000000	      0.00000000
      0.53363726	   -352.76457283	    -97.87420111	      0.00000000	      0.00000000
      0.53386848	   -352.56505256	    -97.84033793	      0.00000000	      0.00000000
      0.53409970	   -352.36564652	    -97.80647561	      0.00000000	      0.00000000
      0.53442749	   -352.08315299	    -97.75847156	      0.00000000	      0.00000000
      0.53470976	   -351.84008119	    -97.71713586	      0.00000000	      0.00000000
      0.53499204	   -351.59719194	    -97.67580255	      0.00000000	      0.00000000
      0.53527431	   -351.35448979	    -97.63447209	      0.00000000	      0.00000000
      0.53551767	   -351.14540302	    -97.59884256	      0.00000000	      0.00000000
      0.53576102	   -350.93646096	    -97.56321569	      0.00000000	      0.00000000
      0.53610901	   -350.63793811	    -97.51227569	      0.00000000	      0.00000000
      0.53633543	   -350.44387295	    -97.47913572	      0.00000000	      0.00000000
      0.53656184	   -350.24994020	    -97.44599873	      0.00000000	      0.00000000
      0.53687631	   -349.98080796	    -97.39997969	      0.00000000	      0.00000000
      0.53731022	   -349.60989692	    -97.33649411	      0.00000000	      0.00000000
      0.53755604	   -349.39998639	    -97.30053263	      0.00000000	      0.00000000
      0.53780187	   -349.19024428	    -97.26457594	      0.00000000	      0.00000000
      0.53810441	   -348.93235624	    -97.22033220	      0.00000000	      0.00000000
      0.53839053	   -348.68869811	    -97.17849573	      0.00000000	      0.00000000
      0.53867665	   -348.44527910	    -97.13666697	      0.00000000	      0.00000000
      0.53895860	   -348.20565378	    -97.09545723	      0.00000000	      0.00000000
      0.53924054	   -347.96626755	    -97.05425576	      0.00000000	      0.00000000
      0.53952248	   -347.72712353	    -97.01306288	      0.00000000	      0.00000000
      0.53980443	   -347.48822525	    -96.97187902	      0.00000000	      0.00000000
      0.54008637	   -347.24957563	    -96.93070451	      0.00000000	      0.00000000
      0.54036831	   -347.01117823	    -96.88953979	      0.00000000	      0.00000000
      0.54060987	   -346.80713038	    -96.85427931	      0.00000000	      0.00000000
      0.54085143	   -346.60327189	    -96.81902653	      0.00000000	      0.00000000
      0.54116060	   -346.34263225	    -96.77391800	      0.00000000	      0.00000000
      0.54146978	   -346.08230985	    -96.72882294	      0.00000000	      0.00000000
      0.54170097	   -345.88785111	    -96.69511006	      0.00000000	      0.00000000
      0.54193217	   -345.69357357	    -96.66140519	      0.00000000	      0.00000000
      0.54224425	   -345.43162322	    -96.61592261	      0.00000000	      0.00000000
      0.54255632	   -345.17000968	    -96.57045548	      0.00000000	      0.00000000
      0.54279501	   -344.97014741	    -96.53569124	      0.00000000	      0.00000000
      0.54303370	   -344.77048607	    -96.50093656	      0.00000000	      0.00000000
      0.54334202	   -344.51287442	    -96.45605684	      0.00000000	      0.00000000
      0.54365034	   -344.25560421	    -96.41119390	      0.00000000	      0.00000000
      0.54388994	   -344.05591678	    -96.37634267	      0.00000000	      0.00000000
      0.54412954	   -343.85643923	    -96.34150210	      0.00000000	      0.00000000
      0.54443597	   -343.60162726	    -96.29695887	      0.00000000	      0.00000000
      0.54474240	   -343.34716431	    -96.25243386	      0.00000000	      0.00000000
      0.54498456	   -343.14632634	    -96.21726160	      0.00000000	      0.00000000
      0.54522671	   -342.94570987	    -96.18210123	      0.00000000	      0.00000000
      0.54553044	   -342.69439642	    -96.13801749	      0.00000000	      0.00000000
      0.54583417	   -342.44343672	    -96.09395326	      0.00000000	      0.00000000
      0.54607937	   -342.24110282	    -96.05839576	      0.00000000	      0.00000000
      0.54632456	   -342.03900287	    -96.02285149	      0.00000000	      0.00000000
      0.54662516	   -341.79155494	    -95.97929352	      0.00000000	      0.00000000
      0.54692576	   -341.54446351	    -95.93575620	      0.00000000	      0.00000000
      0.54717441	   -341.34034881	    -95.89975944	      0.00000000	      0.00000000
      0.54742305	   -341.13648133	    -95.86377734	      0.00000000	      0.00000000
      0.54772000	   -340.89334003	    -95.82082551	      0.00000000	      0.00000000
      0.54801694	   -340.65055579	    -95.77789530	      0.00000000	      0.00000000
      0.54826982	   -340.44408793	    -95.74135398	      0.00000000	      0.00000000
      0.54852269	   -340.23788221	    -95.70482887	      0.00000000	      0.00000000
      0.54881501	   -339.99983614	    -95.66262624	      0.00000000	      0.00000000
      0.54910733	   -339.76214445	    -95.62044599	      0.00000000	      0.00000000
      0.54936584	   -339.55224078	    -95.58316317	      0.00000000	      0.00000000
      0.54962436	   -339.34261741	    -95.54589839	      0.00000000	      0.00000000
      0.54991018	   -339.11117840	    -95.50471844	      0.00000000	      0.00000000
      0.55019600	   -338.88008566	    -95.46356118	      0.00000000	      0.00000000
      0.55048181	   -338.64934082	    -95.42242691	      0.00000000	      0.00000000
      0.55076763	   -338.41894603	    -95.38131600	      0.00000000	      0.00000000
      0.55100387	   -338.22878279	    -95.34735437	      0.00000000	      0.00000000
      0.55124011	   -338.03886091	    -95.31340911	      0.00000000	      0.00000000
      0.55153894	   -337.79896893	    -95.27049421	      0.00000000	      0.00000000
      0.55183777	   -337.55946664	    -95.22760613	      0.00000000	      0.00000000
      0.55209643	   -337.35247216	    -95.19050461	      0.00000000	      0.00000000
      0.55235509	   -337.14577237	    -95.15342370	      0.00000000	      0.00000000
      0.55263963	   -336.91873066	    -95.11265630	      0.00000000	      0.00000000
      0.55292418	   -336.69204860	    -95.07191442	      0.00000000	      0.00000000
      0.55320872	   -336.46572753	    -95.03119830	      0.00000000	      0.00000000
      0.55349327	   -336.23976927	    -94.99050830	      0.00000000	      0.00000000
      0.55373618	   -336.04716058	    -94.95579280	      0.00000000	      0.00000000
      0.55397909	   -335.85481831	    -94.92109672	      0.00000000	      0.00000000
      0.55427295	   -335.62248440	    -94.87914842	      0.00000000	      0.00000000
      0.55456682	   -335.39054326	    -94.83722911	      0.00000000	      0.00000000
      0.55482970	   -335.18339851	    -94.79975577	      0.00000000	      0.00000000
      0.55509257	   -334.97657040	    -94.76230611	      0.00000000	      0.00000000
      0.55537122	   -334.75767351	    -94.72263447	      0.00000000	      0.00000000
      0.55564988	   -334.53913484	    -94.68298994	      0.00000000	      0.00000000
      0.55592853	   -334.32095543	    -94.64337273	      0.00000000	      0.00000000
      0.55620718	   -334.10313671	    -94.60378315	      0.00000000	      0.00000000
      0.55648584	   -333.88567960	    -94.56422138	      0.00000000	      0.00000000
      0.55676449	   -333.66858556	    -94.52468774	      0.00000000	      0.00000000
      0.55704314	   -333.45185540	    -94.48518241	      0.00000000	      0.00000000
      0.55732180	   -333.23549062	    -94.44570570	      0.00000000	      0.00000000
      0.55756098	   -333.05006839	    -94.41184428	      0.00000000	      0.00000000
      0.55780015	   -332.86491679	    -94.37800426	      0.00000000	      0.00000000
      0.55809132	   -332.63988442	    -94.33683744	      0.00000000	      0.00000000
      0.55838249	   -332.41525523	    -94.29570282	      0.00000000	      0.00000000
      0.55867366	   -332.19103018	    -94.25460062	      0.00000000	      0.00000000
      0.55896483	   -331.96721072	    -94.21353116	      0.00000000	      0.00000000
      0.55919336	   -331.79182575	    -94.18131997	      0.00000000	      0.00000000
      0.55942189	   -331.61669182	    -94.14912923	      0.00000000	      0.00000000
      0.55970425	   -331.40065620	    -94.10938505	      0.00000000	      0.00000000
      0.55998661	   -331.18500545	    -94.06967249	      0.00000000	      0.00000000
      0.56025812	   -330.97800178	    -94.03151533	      0.00000000	      0.00000000
      0.56052963	   -330.77135568	    -93.99338781	      0.00000000	      0.00000000
      0.56080424	   -330.56271192	    -93.95485481	      0.00000000	      0.00000000
      0.56107886	   -330.35443559	    -93.91635254	      0.00000000	      0.00000000
      0.56135240	   -330.14733891	    -93.87803142	      0.00000000	      0.00000000
      0.56162594	   -329.94060836	    -93.83974119	      0.00000000	      0.00000000
      0.56189957	   -329.73417665	    -93.80146943	      0.00000000	      0.00000000
      0.56217320	   -329.52811281	    -93.76322896	      0.00000000	      0.00000000
      0.56244648	   -329.32267936	    -93.72506864	      0.00000000	      0.00000000
      0.56271977	   -329.11761425	    -93.68693991	      0.00000000	      0.00000000
      0.56299278	   -328.91311674	    -93.64887994	      0.00000000	      0.00000000
      0.56326580	   -328.70898820	    -93.61085186	      0.00000000	      0.00000000
      0.56353844	   -328.50551494	    -93.57290917	      0.00000000	      0.00000000
      0.56381107	   -328.30241088	    -93.53499864	      0.00000000	      0.00000000
      0.56408316	   -328.10008244	    -93.49719632	      0.00000000	      0.00000000
      0.56435524	   -327.89812294	    -93.45942638	      0.00000000	      0.00000000
      0.56462628	   -327.69731133	    -93.42183479	      0.00000000	      0.00000000
      0.56489732	   -327.49686695	    -93.38427567	      0.00000000	      0.00000000
      0.56516558	   -327.29883796	    -93.34713343	      0.00000000	      0.00000000
      0.56543383	   -327.10116976	    -93.31002333	      0.00000000	      0.00000000
      0.56568248	   -326.91827686	    -93.27565541	      0.00000000	      0.00000000
      0.56601813	   -326.67187898	    -93.22930566	      0.00000000	      0.00000000
      0.56635378	   -326.42604840	    -93.18300701	      0.00000000	      0.00000000
      0.56659238	   -326.25164205	    -93.15012625	      0.00000000	      0.00000000
      0.56683099	   -326.07752318	    -93.11727158	      0.00000000	      0.00000000
      0.56710398	   -325.87866312	    -93.07971398	      0.00000000	      0.00000000
      0.56737697	   -325.68018016	    -93.04219080	      0.00000000	      0.00000000
      0.56762918	   -325.49713964	    -93.00755432	      0.00000000	      0.00000000
      0.56796294	   -325.25541088	    -92.96176407	      0.00000000	      0.00000000
      0.56836634	   -324.96400139	    -92.90648952	      0.00000000	      0.00000000
      0.56858322	   -324.80767156	    -92.87680368	      0.00000000	      0.00000000
      0.56880010	   -324.65158118	    -92.84714009	      0.00000000	      0.00000000
      0.56908940	   -324.44374657	    -92.80760683	      0.00000000	      0.00000000
      0.56937869	   -324.23633868	    -92.76811345	      0.00000000	      0.00000000
      0.56964559	   -324.04536920	    -92.73171356	      0.00000000	      0.00000000
      0.56991248	   -323.85476359	    -92.69534788	      0.00000000	      0.00000000
      0.57018464	   -323.66077876	    -92.65830131	      0.00000000	      0.00000000
      0.57045679	   -323.46717286	    -92.62129058	      0.00000000	      0.00000000
      0.57072455	   -323.27706104	    -92.58491216	      0.00000000	      0.00000000
      0.57104644	   -323.04900365	    -92.54122599	      0.00000000	      0.00000000
      0.57127939	   -322.88429224	    -92.50964238	      0.00000000	      0.00000000
      0.57162176	   -322.64271198	    -92.46327057	      0.00000000	      0.00000000
      0.57190197	   -322.44544873	    -92.42536254	      0.00000000	      0.00000000
      0.57218217	   -322.24858863	    -92.38749333	      0.00000000	      0.00000000
      0.57246237	   -322.05213236	    -92.34966316	      0.00000000	      0.00000000
      0.57270034	   -321.88560778	    -92.31756637	      0.00000000	      0.00000000
      0.57293830	   -321.71937469	    -92.28549791	      0.00000000	      0.00000000
      0.57322398	   -321.52019859	    -92.24703753	      0.00000000	      0.00000000
      0.57350965	   -321.32144289	    -92.20861821	      0.00000000	      0.00000000
      0.57377622	   -321.13635950	    -92.17280556	      0.00000000	      0.00000000
      0.57404278	   -320.95164246	    -92.13702889	      0.00000000	      0.00000000
      0.57431915	   -320.76052269	    -92.09997526	      0.00000000	      0.00000000
      0.57459552	   -320.56979697	    -92.06296053	      0.00000000	      0.00000000
      0.57486766	   -320.38237196	    -92.02654974	      0.00000000	      0.00000000
      0.57513980	   -320.19532928	    -91.99017690	      0.00000000	      0.00000000
      0.57541399	   -320.00726063	    -91.95356781	      0.00000000	      0.00000000
      0.57568819	   -319.81958030	    -91.91699745	      0.00000000	      0.00000000
      0.57596150	   -319.63289156	    -91.88058365	      0.00000000	      0.00000000
      0.57623481	   -319.44658881	    -91.84420855	      0.00000000	      0.00000000
      0.57650859	   -319.26035388	    -91.80781003	      0.00000000	      0.00000000
      0.57678237	   -319.07450637	    -91.77145054	      0.00000000	      0.00000000
      0.57705597	   -318.88916951	    -91.73515434	      0.00000000	      0.00000000
      0.57732957	   -318.70421963	    -91.69889732	      0.00000000	      0.00000000
      0.57760328	   -318.51957559	    -91.66266366	      0.00000000	      0.00000000
      0.57787700	   -318.33531889	    -91.62646942	      0.00000000	      0.00000000
      0.57815068	   -318.15147290	    -91.59031928	      0.00000000	      0.00000000
      0.57842437	   -317.96801416	    -91.55420875	      0.00000000	      0.00000000
      0.57869808	   -317.78491825	    -91.51813310	      0.00000000	      0.00000000
      0.57897180	   -317.60220966	    -91.48209725	      0.00000000	      0.00000000
      0.57924552	   -317.41989061	    -91.44610173	      0.00000000	      0.00000000
      0.57951923	   -317.23795879	    -91.41014620	      0.00000000	      0.00000000
      0.57979296	   -317.05640422	    -91.37422876	      0.00000000	      0.00000000
      0.58006669	   -316.87523682	    -91.33835148	      0.00000000	      0.00000000
      0.58034043	   -316.69445341	    -91.30251384	      0.00000000	      0.00000000
      0.58061416	   -316.51405702	    -91.26671652	      0.00000000	      0.00000000
      0.58088790	   -316.33404060	    -91.23095823	      0.00000000	      0.00000000
      0.58116165	   -316.15441105	    -91.19524044	      0.00000000	      0.00000000
      0.58143540	   -315.97516259	    -91.15956210	      0.00000000	      0.00000000
      0.58170915	   -315.79630080	    -91.12392441	      0.00000000	      0.00000000
      0.58198292	   -315.61781806	    -91.08832597	      0.00000000	      0.00000000
      0.58225668	   -315.43972178	    -91.05276835	      0.00000000	      0.00000000
      0.58253046	   -315.26200401	    -91.01725007	      0.00000000	      0.00000000
      0.58280423	   -315.08467244	    -90.98177276	      0.00000000	      0.00000000
      0.58307802	   -314.90771793	    -90.94633470	      0.00000000	      0.00000000
      0.58335181	   -314.73114933	    -90.91093775	      0.00000000	      0.00000000
      0.58362562	   -314.55495680	    -90.87558006	      0.00000000	      0.00000000
      0.58389942	   -314.37914987	    -90.84026364	      0.00000000	      0.00000000
      0.58417324	   -314.20371777	    -90.80498643	      0.00000000	      0.00000000
      0.58444706	   -314.02867094	    -90.76975062	      0.00000000	      0.00000000
      0.58472090	   -313.85399786	    -90.73455401	      0.00000000	      0.00000000
      0.58499474	   -313.67970969	    -90.69939895	      0.00000000	      0.00000000
      0.58526859	   -313.50579414	    -90.66428306	      0.00000000	      0.00000000
      0.58554245	   -313.33226311	    -90.62920886	      0.00000000	      0.00000000
      0.58581633	   -313.15910365	    -90.59417382	      0.00000000	      0.00000000
      0.58609020	   -312.98632827	    -90.55918060	      0.00000000	      0.00000000
      0.58636410	   -312.81392342	    -90.52422654	      0.00000000	      0.00000000
      0.58663800	   -312.64190219	    -90.48931441	      0.00000000	      0.00000000
      0.58691192	   -312.47025046	    -90.45444146	      0.00000000	      0.00000000
      0.58718584	   -312.29898188	    -90.41961055	      0.00000000	      0.00000000
      0.58745978	   -312.12808176	    -90.38481883	      0.00000000	      0.00000000
      0.58773372	   -311.95756429	    -90.35006926	      0.00000000	      0.00000000
      0.58800768	   -311.78741426	    -90.31535888	      0.00000000	      0.00000000
      0.58828165	   -311.61764635	    -90.28069078	      0.00000000	      0.00000000
      0.58855564	   -311.44824486	    -90.24606187	      0.00000000	      0.00000000
      0.58882963	   -311.27922493	    -90.21147534	      0.00000000	      0.00000000
      0.58910364	   -311.11057040	    -90.17692801	      0.00000000	      0.00000000
      0.58937766	   -310.94229684	    -90.14242317	      0.00000000	      0.00000000
      0.58965170	   -310.77438767	    -90.10795754	      0.00000000	      0.00000000
      0.58992574	   -310.60685884	    -90.07353450	      0.00000000	      0.00000000
      0.59019981	   -310.43969337	    -90.03915067	      0.00000000	      0.00000000
      0.59047388	   -310.27290761	    -90.00480952	      0.00000000	      0.00000000
      0.59074798	   -310.10648416	    -89.97050760	      0.00000000	      0.00000000
      0.59102207	   -309.94043976	    -89.93624845	      0.00000000	      0.00000000
      0.59129620	   -309.77475661	    -89.90202853	      0.00000000	      0.00000000
      0.59157032	   -309.60945184	    -89.86785148	      0.00000000	      0.00000000
      0.59184447	   -309.44450724	    -89.83371365	      0.00000000	      0.00000000
      0.59211863	   -309.27994030	    -89.79961878	      0.00000000	      0.00000000
      0.59239281	   -309.11573247	    -89.76556314	      0.00000000	      0.00000000
      0.59266700	   -308.95190156	    -89.73155054	      0.00000000	      0.00000000
      0.59294121	   -308.78842867	    -89.69757716	      0.00000000	      0.00000000
      0.59321543	   -308.62533193	    -89.66364690	      0.00000000	      0.00000000
      0.59348967	   -308.46259210	    -89.62975587	      0.00000000	      0.00000000
      0.59376392	   -308.30022765	    -89.59590802	      0.00000000	      0.00000000
      0.59403820	   -308.13821899	    -89.56209940	      0.00000000	      0.00000000
      0.59431247	   -307.97658490	    -89.52833404	      0.00000000	      0.00000000
      0.59458678	   -307.81530546	    -89.49460791	      0.00000000	      0.00000000
      0.59486109	   -307.65439976	    -89.46092509	      0.00000000	      0.00000000
      0.59513544	   -307.49384757	    -89.42728149	      0.00000000	      0.00000000
      0.59540978	   -307.33366825	    -89.39368128	      0.00000000	      0.00000000
      0.59568416	   -307.17384129	    -89.36012028	      0.00000000	      0.00000000
      0.59595854	   -307.01438632	    -89.32660272	      0.00000000	      0.00000000
      0.59623295	   -306.85528253	    -89.29312436	      0.00000000	      0.00000000
      0.59650736	   -306.69654983	    -89.25968950	      0.00000000	      0.00000000
      0.59678181	   -306.53816712	    -89.22629383	      0.00000000	      0.00000000
      0.59705626	   -306.38015458	    -89.19294171	      0.00000000	      0.00000000
      0.59733074	   -306.22249081	    -89.15962877	      0.00000000	      0.00000000
      0.59760523	   -306.06519628	    -89.12635942	      0.00000000	      0.00000000
      0.59787975	   -305.90824930	    -89.09312923	      0.00000000	      0.00000000
      0.59815427	   -305.75167059	    -89.05994269	      0.00000000	      0.00000000
      0.59842883	   -305.59543818	    -89.02679529	      0.00000000	      0.00000000
      0.59870339	   -305.43957306	    -88.99369158	      0.00000000	      0.00000000
      0.59897798	   -305.28405300	    -88.96062698	      0.00000000	      0.00000000
      0.59925258	   -305.12889920	    -88.92760612	      0.00000000	      0.00000000
      0.59952721	   -304.97408921	    -88.89462434	      0.00000000	      0.00000000
      0.59980185	   -304.81964445	    -88.86168634	      0.00000000	      0.00000000
      0.60007652	   -304.66554221	    -88.82878740	      0.00000000	      0.00000000
      0.60035119	   -304.51180415	    -88.79593226	      0.00000000	      0.00000000
      0.60062591	   -304.35840731	    -88.76311616	      0.00000000	      0.00000000
      0.60090062	   -304.20537359	    -88.73034390	      0.00000000	      0.00000000
      0.60117537	   -304.05267979	    -88.69761064	      0.00000000	      0.00000000
      0.60145013	   -303.90034800	    -88.66492124	      0.00000000	      0.00000000
      0.60172492	   -303.74835480	    -88.63227082	      0.00000000	      0.00000000
      0.60199971	   -303.59672251	    -88.59966428	      0.00000000	      0.00000000
      0.60227455	   -303.44542748	    -88.56709669	      0.00000000	      0.00000000
      0.60254938	   -303.29449221	    -88.53457300	      0.00000000	      0.00000000
      0.60282426	   -303.14389285	    -88.50208822	      0.00000000	      0.00000000
      0.60309914	   -302.99365211	    -88.46964736	      0.00000000	      0.00000000
      0.60337406	   -302.84374591	    -88.43724537	      0.00000000	      0.00000000
      0.60364898	   -302.69419716	    -88.40488732	      0.00000000	      0.00000000
      0.60392394	   -302.54498157	    -88.37256810	      0.00000000	      0.00000000
      0.60419891	   -302.39612223	    -88.34029283	      0.00000000	      0.00000000
      0.60447391	   -302.24759467	    -88.30805635	      0.00000000	      0.00000000
      0.60474892	   -302.09942214	    -88.27586383	      0.00000000	      0.00000000
      0.60502397	   -301.95157998	    -88.24371005	      0.00000000	      0.00000000
      0.60529902	   -301.80409163	    -88.21160024	      0.00000000	      0.00000000
      0.60557412	   -301.65693224	    -88.17952913	      0.00000000	      0.00000000
      0.60584921	   -301.51012540	    -88.14750198	      0.00000000	      0.00000000
      0.60612435	   -301.36364608	    -88.11551350	      0.00000000	      0.00000000
      0.60639950	   -301.21751806	    -88.08356898	      0.00000000	      0.00000000
      0.60667468	   -301.07171612	    -88.05166306	      0.00000000	      0.00000000
      0.60694987	   -300.92626417	    -88.01980111	      0.00000000	      0.00000000
      0.60722510	   -300.78113685	    -87.98797772	      0.00000000	      0.00000000
      0.60750034	   -300.63635823	    -87.95619828	      0.00000000	      0.00000000
      0.60777562	   -300.49190277	    -87.92445736	      0.00000000	      0.00000000
      0.60805089	   -300.34779468	    -87.89276038	      0.00000000	      0.00000000
      0.60832622	   -300.20400819	    -87.86110183	      0.00000000	      0.00000000
      0.60860155	   -300.06056773	    -87.82948722	      0.00000000	      0.00000000
      0.60887693	   -299.91744746	    -87.79791101	      0.00000000	      0.00000000
      0.60915230	   -299.77467185	    -87.76637873	      0.00000000	      0.00000000
      0.60942772	   -299.63221491	    -87.73488477	      0.00000000	      0.00000000
      0.60970315	   -299.49010126	    -87.70343473	      0.00000000	      0.00000000
      0.60997862	   -299.34830478	    -87.67202297	      0.00000000	      0.00000000
      0.61025409	   -299.20685021	    -87.64065509	      0.00000000	      0.00000000
      0.61052961	   -299.06571128	    -87.60932544	      0.00000000	      0.00000000
      0.61080514	   -298.92491284	    -87.57803966	      0.00000000	      0.00000000
      0.61108071	   -298.78442853	    -87.54679204	      0.00000000	      0.00000000
      0.61135628	   -298.64428327	    -87.51558826	      0.00000000	      0.00000000
      0.61163190	   -298.50445060	    -87.48442259	      0.00000000	      0.00000000
      0.61190752	   -298.36495553	    -87.45330072	      0.00000000	      0.00000000
      0.61218319	   -298.22577149	    -87.42221690	      0.00000000	      0.00000000
      0.61245887	   -298.08692360	    -87.39117687	      0.00000000	      0.00000000
      0.61273459	   -297.94838518	    -87.36017481	      0.00000000	      0.00000000
      0.61301031	   -297.81018143	    -87.32921650	      0.00000000	      0.00000000
      0.61328609	   -297.67228558	    -87.29829610	      0.00000000	      0.00000000
      0.61356186	   -297.53472290	    -87.26741942	      0.00000000	      0.00000000
      0.61383769	   -297.39746655	    -87.23658059	      0.00000000	      0.00000000
      0.61411352	   -297.26054185	    -87.20578544	      0.00000000	      0.00000000
      0.61438939	   -297.12392189	    -87.17502807	      0.00000000	      0.00000000
      0.61466527	   -296.98763207	    -87.14431434	      0.00000000	      0.00000000
      0.61494120	   -296.85164539	    -87.11363833	      0.00000000	      0.00000000
      0.61521714	   -296.71598730	    -87.08300591	      0.00000000	      0.00000000
      0.61549312	   -296.58063077	    -87.05241115	      0.00000000	      0.00000000
      0.61576910	   -296.44560126	    -87.02185993	      0.00000000	      0.00000000
      0.61604514	   -296.31087172	    -86.99134631	      0.00000000	      0.00000000
      0.61632118	   -296.17646761	    -86.96087618	      0.00000000	      0.00000000
      0.61659727	   -296.04236187	    -86.93044359	      0.00000000	      0.00000000
      0.61687336	   -295.90857999	    -86.90005444	      0.00000000	      0.00000000
      0.61714950	   -295.77509486	    -86.86970275	      0.00000000	      0.00000000
      0.61742565	   -295.64193199	    -86.83939446	      0.00000000	      0.00000000
      0.61770185	   -295.50906427	    -86.80912358	      0.00000000	      0.00000000
      0.61797805	   -295.37651718	    -86.77889604	      0.00000000	      0.00000000
      0.61825430	   -295.24426366	    -86.74870584	      0.00000000	      0.00000000
      0.61853055	   -295.11232913	    -86.71855892	      0.00000000	      0.00000000
      0.61880686	   -294.98068658	    -86.68844929	      0.00000000	      0.00000000
      0.61908317	   -294.84936136	    -86.65838289	      0.00000000	      0.00000000
      0.61935953	   -294.71832655	    -86.62835373	      0.00000000	      0.00000000
      0.61963589	   -294.58760740	    -86.59836772	      0.00000000	      0.00000000
      0.61991230	   -294.45717712	    -86.56841891	      0.00000000	      0.00000000
      0.62018872	   -294.32706081	    -86.53851320	      0.00000000	      0.00000000
      0.62046519	   -294.19723183	    -86.50864464	      0.00000000	      0.00000000
      0.62074166	   -294.06771512	    -86.47881911	      0.00000000	      0.00000000
      0.62101818	   -293.93848425	    -86.44903070	      0.00000000	      0.00000000
      0.62129471	   -293.80956392	    -86.41928525	      0.00000000	      0.00000000
      0.62157129	   -293.68092799	    -86.38957691	      0.00000000	      0.00000000
      0.62184786	   -293.55260087	    -86.35991145	      0.00000000	      0.00000000
      0.62212449	   -293.42455675	    -86.33028310	      0.00000000	      0.00000000
      0.62240112	   -293.29681969	    -86.30069757	      0.00000000	      0.00000000
      0.62267781	   -293.16936432	    -86.27114915	      0.00000000	      0.00000000
      0.62295449	   -293.04221425	    -86.24164348	      0.00000000	      0.00000000
      0.62323123	   -292.91534466	    -86.21217496	      0.00000000	      0.00000000
      0.62350796	   -292.78877858	    -86.18274911	      0.00000000	      0.00000000
      0.62378475	   -292.66249194	    -86.15336050	      0.00000000	      0.00000000
      0.62406153	   -292.53650700	    -86.12401447	      0.00000000	      0.00000000
      0.62433836	   -292.41080065	    -86.09470582	      0.00000000	      0.00000000
      0.62461520	   -292.28539418	    -86.06543966	      0.00000000	      0.00000000
      0.62489208	   -292.16026573	    -86.03621108	      0.00000000	      0.00000000
      0.62516896	   -292.03543533	    -86.00702491	      0.00000000	      0.00000000
      0.62544588	   -291.91088279	    -85.97787661	      0.00000000	      0.00000000
      0.62572280	   -291.78662644	    -85.94877063	      0.00000000	      0.00000000
      0.62599976	   -291.66264842	    -85.91970297	      0.00000000	      0.00000000
      0.62627671	   -291.53896470	    -85.89067754	      0.00000000	      0.00000000
      0.62655370	   -291.41556070	    -85.86169110	      0.00000000	      0.00000000
      0.62683069	   -291.29244908	    -85.83274678	      0.00000000	      0.00000000
      0.62710770	   -291.16962007	    -85.80384248	      0.00000000	      0.00000000
      0.62738471	   -291.04708148	    -85.77498021	      0.00000000	      0.00000000
      0.62766172	   -290.92483085	    -85.74615957	      0.00000000	      0.00000000
      0.62793873	   -290.80286865	    -85.71738084	      0.00000000	      0.00000000
      0.62821571	   -290.68120416	    -85.68864641	      0.00000000	      0.00000000
      0.62849270	   -290.55982603	    -85.65995377	      0.00000000	      0.00000000
      0.62876961	   -290.43876377	    -85.63131011	      0.00000000	      0.00000000
      0.62904653	   -290.31798569	    -85.60270810	      0.00000000	      0.00000000
      0.62932329	   -290.19755951	    -85.57416400	      0.00000000	      0.00000000
      0.62960004	   -290.07741515	    -85.54566139	      0.00000000	      0.00000000
      0.62987645	   -289.95770236	    -85.51723604	      0.00000000	      0.00000000
      0.63015286	   -289.83826863	    -85.48885196	      0.00000000	      0.00000000
      0.63042842	   -289.71947743	    -85.46059584	      0.00000000	      0.00000000
      0.63070398	   -289.60096155	    -85.43238060	      0.00000000	      0.00000000
      0.63097688	   -289.48386167	    -85.40447838	      0.00000000	      0.00000000
      0.63124977	   -289.36702981	    -85.37661615	      0.00000000	      0.00000000
      0.63150418	   -289.25835562	    -85.35067799	      0.00000000	      0.00000000
      0.63184481	   -289.11321001	    -85.31600276	      0.00000000	      0.00000000
      0.63218544	   -288.96847703	    -85.28138955	      0.00000000	      0.00000000
      0.63243734	   -288.86170908	    -85.25583240	      0.00000000	      0.00000000
      0.63268923	   -288.75516502	    -85.23030907	      0.00000000	      0.00000000
      0.63297293	   -288.63544126	    -85.20160493	      0.00000000	      0.00000000
      0.63325662	   -288.51599923	    -85.17294354	      0.00000000	      0.00000000
      0.63353108	   -288.40070668	    -85.14525441	      0.00000000	      0.00000000
      0.63380555	   -288.28567576	    -85.11760517	      0.00000000	      0.00000000
      0.63408153	   -288.17027705	    -85.08984455	      0.00000000	      0.00000000
      0.63435750	   -288.05514072	    -85.06212412	      0.00000000	      0.00000000
      0.63462926	   -287.94201552	    -85.03486565	      0.00000000	      0.00000000
      0.63490103	   -287.82914269	    -85.00764603	      0.00000000	      0.00000000
      0.63512168	   -287.73768361	    -84.98557434	      0.00000000	      0.00000000
      0.63547749	   -287.59054635	    -84.95003582	      0.00000000	      0.00000000
      0.63572546	   -287.48825990	    -84.92530839	      0.00000000	      0.00000000
      0.63597343	   -287.38617977	    -84.90061304	      0.00000000	      0.00000000
      0.63622140	   -287.28430560	    -84.87594978	      0.00000000	      0.00000000
      0.63645781	   -287.18736895	    -84.85246546	      0.00000000	      0.00000000
      0.63680803	   -287.04411066	    -84.81772984	      0.00000000	      0.00000000
      0.63708383	   -286.93157793	    -84.79041979	      0.00000000	      0.00000000
      0.63735963	   -286.81929515	    -84.76314910	      0.00000000	      0.00000000
      0.63763543	   -286.70726187	    -84.73591779	      0.00000000	      0.00000000
      0.63791123	   -286.59547640	    -84.70872570	      0.00000000	      0.00000000
      0.63818703	   -286.48393822	    -84.68157287	      0.00000000	      0.00000000
      0.63846283	   -286.37264569	    -84.65445912	      0.00000000	      0.00000000
      0.63873864	   -286.26159822	    -84.62738447	      0.00000000	      0.00000000
      0.63901045	   -286.15239482	    -84.60073946	      0.00000000	      0.00000000
      0.63928226	   -286.04342727	    -84.57413229	      0.00000000	      0.00000000
      0.63956093	   -285.93195324	    -84.54689282	      0.00000000	      0.00000000
      0.63983961	   -285.82072483	    -84.51969298	      0.00000000	      0.00000000
      0.64011575	   -285.71074813	    -84.49277930	      0.00000000	      0.00000000
      0.64039189	   -285.60101034	    -84.46590438	      0.00000000	      0.00000000
      0.64066940	   -285.49096411	    -84.43893426	      0.00000000	      0.00000000
      0.64094692	   -285.38115690	    -84.41200314	      0.00000000	      0.00000000
      0.64122345	   -285.27197690	    -84.38520656	      0.00000000	      0.00000000
      0.64149998	   -285.16303194	    -84.35844856	      0.00000000	      0.00000000
      0.64177476	   -285.05500977	    -84.33189847	      0.00000000	      0.00000000
      0.64204953	   -284.94721742	    -84.30538632	      0.00000000	      0.00000000
      0.64231419	   -284.84361273	    -84.27988680	      0.00000000	      0.00000000
      0.64264680	   -284.71370240	    -84.24788890	      0.00000000	      0.00000000
      0.64302160	   -284.56770962	    -84.21189820	      0.00000000	      0.00000000
      0.64333340	   -284.44657658	    -84.18201078	      0.00000000	      0.00000000
      0.64358115	   -284.35053177	    -84.15829731	      0.00000000	      0.00000000
      0.64382890	   -284.25466789	    -84.13461431	      0.00000000	      0.00000000
      0.64411274	   -284.14506008	    -84.10751867	      0.00000000	      0.00000000
      0.64439658	   -284.03568724	    -84.08046285	      0.00000000	      0.00000000
      0.64466987	   -283.93060115	    -84.05445041	      0.00000000	      0.00000000
      0.64494316	   -283.82573058	    -84.02847475	      0.00000000	      0.00000000
      0.64520711	   -283.72464461	    -84.00342095	      0.00000000	      0.00000000
      0.64554021	   -283.59736347	    -83.97185319	      0.00000000	      0.00000000
      0.64594205	   -283.44423523	    -83.93384334	      0.00000000	      0.00000000
      0.64622287	   -283.33749209	    -83.90732704	      0.00000000	      0.00000000
      0.64650369	   -283.23096923	    -83.88084907	      0.00000000	      0.00000000
      0.64678451	   -283.12466613	    -83.85440945	      0.00000000	      0.00000000
      0.64706533	   -283.01858081	    -83.82800798	      0.00000000	      0.00000000
      0.64734615	   -282.91271276	    -83.80164471	      0.00000000	      0.00000000
      0.64762698	   -282.80705998	    -83.77531943	      0.00000000	      0.00000000
      0.64790780	   -282.70162198	    -83.74903219	      0.00000000	      0.00000000
      0.64818862	   -282.59639671	    -83.72278278	      0.00000000	      0.00000000
      0.64846944	   -282.49138372	    -83.69657124	      0.00000000	      0.00000000
      0.64875026	   -282.38658093	    -83.67039737	      0.00000000	      0.00000000
      0.64903108	   -282.28198789	    -83.64426121	      0.00000000	      0.00000000
      0.64931190	   -282.17760250	    -83.61816255	      0.00000000	      0.00000000
      0.64959272	   -282.07342434	    -83.59210144	      0.00000000	      0.00000000
      0.64987355	   -281.96945126	    -83.56607767	      0.00000000	      0.00000000
      0.65015437	   -281.86568285	    -83.54009128	      0.00000000	      0.00000000
      0.65043519	   -281.76211695	    -83.51414206	      0.00000000	      0.00000000
      0.65071601	   -281.65875317	    -83.48823007	      0.00000000	      0.00000000
      0.65099683	   -281.55558931	    -83.46235507	      0.00000000	      0.00000000
      0.65127765	   -281.45262498	    -83.43651714	      0.00000000	      0.00000000
      0.65155847	   -281.34985799	    -83.41071604	      0.00000000	      0.00000000
      0.65183930	   -281.24728794	    -83.38495184	      0.00000000	      0.00000000
      0.65212012	   -281.14491261	    -83.35922429	      0.00000000	      0.00000000
      0.65240094	   -281.04273161	    -83.33353348	      0.00000000	      0.00000000
      0.65268176	   -280.94074272	    -83.30787917	      0.00000000	      0.00000000
      0.65296258	   -280.83894554	    -83.28226142	      0.00000000	      0.00000000
      0.65324340	   -280.73733783	    -83.25667999	      0.00000000	      0.00000000
      0.65352422	   -280.63591919	    -83.23113496	      0.00000000	      0.00000000
      0.65380504	   -280.53468738	    -83.20562609	      0.00000000	      0.00000000
      0.65408587	   -280.43364198	    -83.18015344	      0.00000000	      0.00000000
      0.65436669	   -280.33278076	    -83.15471678	      0.00000000	      0.00000000
      0.65464751	   -280.23210329	    -83.12931618	      0.00000000	      0.00000000
      0.65492833	   -280.13160732	    -83.10395140	      0.00000000	      0.00000000
      0.65520915	   -280.03129241	    -83.07862251	      0.00000000	      0.00000000
      0.65548997	   -279.93115632	    -83.05332926	      0.00000000	      0.00000000
      0.65577079	   -279.83119860	    -83.02807173	      0.00000000	      0.00000000
      0.65605162	   -279.73141700	    -83.00284969	      0.00000000	      0.00000000
      0.65633244	   -279.63181104	    -82.97766318	      0.00000000	      0.00000000
      0.65661326	   -279.53237850	    -82.95251198	      0.00000000	      0.00000000
      0.65689408	   -279.43311887	    -82.92739616	      0.00000000	      0.00000000
      0.65717490	   -279.33402994	    -82.90231547	      0.00000000	      0.00000000
      0.65745572	   -279.23511117	    -82.87726998	      0.00000000	      0.00000000
      0.65773654	   -279.13636036	    -82.85225946	      0.00000000	      0.00000000
      0.65801736	   -279.03777694	    -82.82728396	      0.00000000	      0.00000000
      0.65829819	   -278.93935873	    -82.80234327	      0.00000000	      0.00000000
      0.65857901	   -278.84110513	    -82.77743742	      0.00000000	      0.00000000
      0.65885983	   -278.74301398	    -82.75256619	      0.00000000	      0.00000000
      0.65914065	   -278.64508464	    -82.72772964	      0.00000000	      0.00000000
      0.65942147	   -278.54731497	    -82.70292755	      0.00000000	      0.00000000
      0.65970229	   -278.44970428	    -82.67815995	      0.00000000	      0.00000000
      0.65998311	   -278.35225048	    -82.65342665	      0.00000000	      0.00000000
      0.66026394	   -278.25495282	    -82.62872765	      0.00000000	      0.00000000
      0.66054476	   -278.15780924	    -82.60406278	      0.00000000	      0.00000000
      0.66082558	   -278.06081896	    -82.57943205	      0.00000000	      0.00000000
      0.66110640	   -277.96397993	    -82.55483526	      0.00000000	      0.00000000
      0.66138722	   -277.86729132	    -82.53027243	      0.00000000	      0.00000000
      0.66165738	   -277.77441459	    -82.50667426	      0.00000000	      0.00000000
      0.66192753	   -277.68167441	    -82.48310736	      0.00000000	      0.00000000
      0.66220659	   -277.58602144	    -82.45879695	      0.00000000	      0.00000000
      0.66248564	   -277.49051131	    -82.43451971	      0.00000000	      0.00000000
      0.66275759	   -277.39756979	    -82.41089264	      0.00000000	      0.00000000
      0.66302954	   -277.30476121	    -82.38729691	      0.00000000	      0.00000000
      0.66328316	   -277.21832543	    -82.36531942	      0.00000000	      0.00000000
      0.66362826	   -277.10089413	    -82.33545821	      0.00000000	      0.00000000
      0.66397336	   -276.98367025	    -82.30564707	      0.00000000	      0.00000000
      0.66419723	   -276.90773667	    -82.28633531	      0.00000000	      0.00000000
      0.66442109	   -276.83188857	    -82.26704453	      0.00000000	      0.00000000
      0.66471029	   -276.73402840	    -82.24215447	      0.00000000	      0.00000000
      0.66499950	   -276.63630774	    -82.21729919	      0.00000000	      0.00000000
      0.66525477	   -276.55016554	    -82.19538859	      0.00000000	      0.00000000
      0.66558786	   -276.43792386	    -82.16683942	      0.00000000	      0.00000000
      0.66592095	   -276.32586069	    -82.13833600	      0.00000000	      0.00000000
      0.66617765	   -276.23961902	    -82.11640090	      0.00000000	      0.00000000
      0.66643435	   -276.15348078	    -82.09449282	      0.00000000	      0.00000000
      0.66670438	   -276.06297909	    -82.07147602	      0.00000000	      0.00000000
      0.66704517	   -275.94892187	    -82.04247039	      0.00000000	      0.00000000
      0.66746450	   -275.80881530	    -82.00684391	      0.00000000	      0.00000000
      0.66772365	   -275.72236014	    -81.98486242	      0.00000000	      0.00000000
      0.66809544	   -275.59849705	    -81.95337371	      0.00000000	      0.00000000
      0.66834479	   -275.51553826	    -81.93228657	      0.00000000	      0.00000000
      0.66859413	   -275.43266729	    -81.91122432	      0.00000000	      0.00000000
      0.66884348	   -275.34988356	    -81.89018697	      0.00000000	      0.00000000
      0.66912004	   -275.25816688	    -81.86688303	      0.00000000	      0.00000000
      0.66945886	   -275.14594084	    -81.83837334	      0.00000000	      0.00000000
      0.66982515	   -275.02479096	    -81.80760395	      0.00000000	      0.00000000
      0.67019144	   -274.90381773	    -81.77688764	      0.00000000	      0.00000000
      0.67040737	   -274.83258706	    -81.75880565	      0.00000000	      0.00000000
      0.67062329	   -274.76141597	    -81.74074202	      0.00000000	      0.00000000
      0.67092465	   -274.66218114	    -81.71556137	      0.00000000	      0.00000000
      0.67122600	   -274.56305872	    -81.69041624	      0.00000000	      0.00000000
      0.67149341	   -274.47519661	    -81.66813382	      0.00000000	      0.00000000
      0.67176081	   -274.38742009	    -81.64587920	      0.00000000	      0.00000000
      0.67198169	   -274.31497947	    -81.62751762	      0.00000000	      0.00000000
      0.67233090	   -274.20056735	    -81.59852679	      0.00000000	      0.00000000
      0.67259400	   -274.11445742	    -81.57671525	      0.00000000	      0.00000000
      0.67285710	   -274.02842426	    -81.55493023	      0.00000000	      0.00000000
      0.67312020	   -273.94246721	    -81.53317176	      0.00000000	      0.00000000
      0.67339863	   -273.85158308	    -81.51017438	      0.00000000	      0.00000000
      0.67367706	   -273.76078095	    -81.48720654	      0.00000000	      0.00000000
      0.67392262	   -273.68076655	    -81.46697497	      0.00000000	      0.00000000
      0.67426043	   -273.57079139	    -81.43917987	      0.00000000	      0.00000000
      0.67459824	   -273.46092981	    -81.41142790	      0.00000000	      0.00000000
      0.67483207	   -273.38494622	    -81.39224259	      0.00000000	      0.00000000
      0.67506591	   -273.30901480	    -81.37307784	      0.00000000	      0.00000000
      0.67534241	   -273.21929595	    -81.35044303	      0.00000000	      0.00000000
      0.67567838	   -273.11037343	    -81.32297814	      0.00000000	      0.00000000
      0.67603786	   -272.99393933	    -81.29363775	      0.00000000	      0.00000000
      0.67639734	   -272.87761659	    -81.26434527	      0.00000000	      0.00000000
      0.67662481	   -272.80406621	    -81.24583437	      0.00000000	      0.00000000
      0.67685228	   -272.73055822	    -81.22734255	      0.00000000	      0.00000000
      0.67714441	   -272.63621559	    -81.20362219	      0.00000000	      0.00000000
      0.67743654	   -272.54193925	    -81.17993308	      0.00000000	      0.00000000
      0.67769163	   -272.45966829	    -81.15927283	      0.00000000	      0.00000000
      0.67802146	   -272.35336403	    -81.13259459	      0.00000000	      0.00000000
      0.67835129	   -272.24713694	    -81.10595579	      0.00000000	      0.00000000
      0.67860961	   -272.16399027	    -81.08511933	      0.00000000	      0.00000000
      0.67886794	   -272.08088795	    -81.06430691	      0.00000000	      0.00000000
      0.67915842	   -271.98749302	    -81.04093257	      0.00000000	      0.00000000
      0.67944889	   -271.89415054	    -81.01758845	      0.00000000	      0.00000000
      0.67967697	   -271.82089722	    -80.99928068	      0.00000000	      0.00000000
      0.68002450	   -271.70933293	    -80.97141925	      0.00000000	      0.00000000
      0.68029699	   -271.62190609	    -80.94960397	      0.00000000	      0.00000000
      0.68056948	   -271.53451824	    -80.92781484	      0.00000000	      0.00000000
      0.68084196	   -271.44716858	    -80.90605192	      0.00000000	      0.00000000
      0.68111923	   -271.35832329	    -80.88393387	      0.00000000	      0.00000000
      0.68139650	   -271.26951407	    -80.86184276	      0.00000000	      0.00000000
      0.68166781	   -271.18264911	    -80.84025301	      0.00000000	      0.00000000
      0.68193911	   -271.09581541	    -80.81868888	      0.00000000	      0.00000000
      0.68221770	   -271.00667924	    -80.79657189	      0.00000000	      0.00000000
      0.68255620	   -270.89841358	    -80.76973466	      0.00000000	      0.00000000
      0.68294346	   -270.77460544	    -80.73908085	      0.00000000	      0.00000000
      0.68325599	   -270.67472263	    -80.71437943	      0.00000000	      0.00000000
      0.68350796	   -270.59421359	    -80.69448830	      0.00000000	      0.00000000
      0.68375994	   -270.51372235	    -80.67461882	      0.00000000	      0.00000000
      0.68401768	   -270.43140649	    -80.65431709	      0.00000000	      0.00000000
      0.68434952	   -270.32544513	    -80.62821107	      0.00000000	      0.00000000
      0.68468137	   -270.21950694	    -80.60214221	      0.00000000	      0.00000000
      0.68493849	   -270.13743788	    -80.58196898	      0.00000000	      0.00000000
      0.68519561	   -270.05537961	    -80.56181791	      0.00000000	      0.00000000
      0.68548554	   -269.96286360	    -80.53912248	      0.00000000	      0.00000000
      0.68577546	   -269.87035755	    -80.51645502	      0.00000000	      0.00000000
      0.68602698	   -269.79011121	    -80.49681265	      0.00000000	      0.00000000
      0.68636817	   -269.68126256	    -80.47020078	      0.00000000	      0.00000000
      0.68670937	   -269.57241960	    -80.44362728	      0.00000000	      0.00000000
      0.68693960	   -269.49897447	    -80.42571726	      0.00000000	      0.00000000
      0.68716983	   -269.42552954	    -80.40782461	      0.00000000	      0.00000000
      0.68745958	   -269.33309694	    -80.38533113	      0.00000000	      0.00000000
      0.68774933	   -269.24066083	    -80.36286494	      0.00000000	      0.00000000
      0.68797041	   -269.17012853	    -80.34574155	      0.00000000	      0.00000000
      0.68831742	   -269.05941190	    -80.31889638	      0.00000000	      0.00000000
      0.68858605	   -268.97369270	    -80.29814105	      0.00000000	      0.00000000
      0.68885468	   -268.88796329	    -80.27740876	      0.00000000	      0.00000000
      0.68912331	   -268.80222284	    -80.25669956	      0.00000000	      0.00000000
      0.68940039	   -268.71377160	    -80.23536295	      0.00000000	      0.00000000
      0.68967747	   -268.62530505	    -80.21405072	      0.00000000	      0.00000000
      0.68988182	   -268.56005131	    -80.19834881	      0.00000000	      0.00000000
      0.69019481	   -268.46008248	    -80.17432374	      0.00000000	      0.00000000
      0.69050780	   -268.36008787	    -80.15032947	      0.00000000	      0.00000000
      0.69077424	   -268.27494337	    -80.12992813	      0.00000000	      0.00000000
      0.69104068	   -268.18977688	    -80.10954896	      0.00000000	      0.00000000
      0.69131179	   -268.10309391	    -80.08883541	      0.00000000	      0.00000000
      0.69158289	   -268.01638478	    -80.06814465	      0.00000000	      0.00000000
      0.69187417	   -267.92319394	    -80.04593990	      0.00000000	      0.00000000
      0.69216544	   -267.82996902	    -80.02376126	      0.00000000	      0.00000000
      0.69243046	   -267.74511570	    -80.00360431	      0.00000000	      0.00000000
      0.69276905	   -267.63666154	    -79.97788309	      0.00000000	      0.00000000
      0.69310764	   -267.52815310	    -79.95219675	      0.00000000	      0.00000000
      0.69335931	   -267.44746118	    -79.93312650	      0.00000000	      0.00000000
      0.69361098	   -267.36673630	    -79.91407538	      0.00000000	      0.00000000
      0.69389905	   -267.27429528	    -79.89229262	      0.00000000	      0.00000000
      0.69418712	   -267.18180738	    -79.87053473	      0.00000000	      0.00000000
      0.69445745	   -267.09496923	    -79.85013895	      0.00000000	      0.00000000
      0.69479504	   -266.98646429	    -79.82469955	      0.00000000	      0.00000000
      0.69513262	   -266.87788677	    -79.79929392	      0.00000000	      0.00000000
      0.69538642	   -266.79620799	    -79.78021600	      0.00000000	      0.00000000
      0.69569801	   -266.69586882	    -79.75681952	      0.00000000	      0.00000000
      0.69608511	   -266.57111933	    -79.72779320	      0.00000000	      0.00000000
      0.69640202	   -266.46890843	    -79.70406272	      0.00000000	      0.00000000
      0.69665287	   -266.38794824	    -79.68529935	      0.00000000	      0.00000000
      0.69690371	   -266.30693893	    -79.66655420	      0.00000000	      0.00000000
      0.69714424	   -266.22921707	    -79.64859777	      0.00000000	      0.00000000
      0.69748255	   -266.11981414	    -79.62336870	      0.00000000	      0.00000000
      0.69782086	   -266.01031447	    -79.59817241	      0.00000000	      0.00000000
      0.69804711	   -265.93702950	    -79.58134029	      0.00000000	      0.00000000
      0.69827336	   -265.86369911	    -79.56452273	      0.00000000	      0.00000000
      0.69856906	   -265.76778577	    -79.54256397	      0.00000000	      0.00000000
      0.69886477	   -265.67179103	    -79.52062985	      0.00000000	      0.00000000
      0.69911208	   -265.59144289	    -79.50230434	      0.00000000	      0.00000000
      0.69944044	   -265.48467082	    -79.47799960	      0.00000000	      0.00000000
      0.69976880	   -265.37779134	    -79.45372490	      0.00000000	      0.00000000
      0.70003473	   -265.29115098	    -79.43408719	      0.00000000	      0.00000000
      0.70030066	   -265.20443712	    -79.41446903	      0.00000000	      0.00000000
      0.70055118	   -265.12267934	    -79.39600548	      0.00000000	      0.00000000
      0.70088032	   -265.01516008	    -79.37177360	      0.00000000	      0.00000000
      0.70120946	   -264.90752135	    -79.34757129	      0.00000000	      0.00000000
      0.70146367	   -264.82430354	    -79.32889890	      0.00000000	      0.00000000
      0.70171788	   -264.74101175	    -79.31024402	      0.00000000	      0.00000000
      0.70200511	   -264.64681027	    -79.28918695	      0.00000000	      0.00000000
      0.70229234	   -264.55251105	    -79.26815203	      0.00000000	      0.00000000
      0.70257358	   -264.46008269	    -79.24757731	      0.00000000	      0.00000000
      0.70285482	   -264.36755744	    -79.22702365	      0.00000000	      0.00000000
      0.70315940	   -264.26723851	    -79.20478704	      0.00000000	      0.00000000
      0.70346399	   -264.16680222	    -79.18257494	      0.00000000	      0.00000000
      0.70369981	   -264.08896066	    -79.16539467	      0.00000000	      0.00000000
      0.70403226	   -263.97909795	    -79.14119901	      0.00000000	      0.00000000
      0.70436471	   -263.86908912	    -79.11703222	      0.00000000	      0.00000000
      0.70460379	   -263.78988506	    -79.09967058	      0.00000000	      0.00000000
      0.70484287	   -263.71060330	    -79.08232375	      0.00000000	      0.00000000
      0.70512926	   -263.61552630	    -79.06156302	      0.00000000	      0.00000000
      0.70541566	   -263.52033474	    -79.04082334	      0.00000000	      0.00000000
      0.70569659	   -263.42684552	    -79.02049949	      0.00000000	      0.00000000
      0.70597753	   -263.33324315	    -79.00019570	      0.00000000	      0.00000000
      0.70628310	   -263.23129953	    -78.97813349	      0.00000000	      0.00000000
      0.70658868	   -263.12921867	    -78.95609482	      0.00000000	      0.00000000
      0.70682405	   -263.05049814	    -78.93913594	      0.00000000	      0.00000000
      0.70715567	   -262.93944237	    -78.91526503	      0.00000000	      0.00000000
      0.70748728	   -262.82821936	    -78.89142150	      0.00000000	      0.00000000
      0.70772856	   -262.74718972	    -78.87409068	      0.00000000	      0.00000000
      0.70796984	   -262.66606961	    -78.85677423	      0.00000000	      0.00000000
      0.70825538	   -262.56994885	    -78.83629936	      0.00000000	      0.00000000
      0.70854092	   -262.47369865	    -78.81584443	      0.00000000	      0.00000000
      0.70882692	   -262.37716298	    -78.79537658	      0.00000000	      0.00000000
      0.70911292	   -262.28049478	    -78.77492855	      0.00000000	      0.00000000
      0.70941146	   -262.17944391	    -78.75360469	      0.00000000	      0.00000000
      0.70971000	   -262.07824582	    -78.73230223	      0.00000000	      0.00000000
      0.70997646	   -261.98779541	    -78.71330660	      0.00000000	      0.00000000
      0.71031087	   -261.87411243	    -78.68949125	      0.00000000	      0.00000000
      0.71064528	   -261.76023945	    -78.66570236	      0.00000000	      0.00000000
      0.71090001	   -261.67336953	    -78.64759916	      0.00000000	      0.00000000
      0.71115474	   -261.58638744	    -78.62951115	      0.00000000	      0.00000000
      0.71145597	   -261.48337869	    -78.60814027	      0.00000000	      0.00000000
      0.71175721	   -261.38021057	    -78.58679044	      0.00000000	      0.00000000
      0.71198603	   -261.30173626	    -78.57058702	      0.00000000	      0.00000000
      0.71231923	   -261.18729853	    -78.54701386	      0.00000000	      0.00000000
      0.71265242	   -261.07266165	    -78.52346614	      0.00000000	      0.00000000
      0.71288525	   -260.99243745	    -78.50702669	      0.00000000	      0.00000000
      0.71311808	   -260.91211466	    -78.49059955	      0.00000000	      0.00000000
      0.71341187	   -260.81061506	    -78.46988791	      0.00000000	      0.00000000
      0.71370567	   -260.70895622	    -78.44919563	      0.00000000	      0.00000000
      0.71395668	   -260.62197552	    -78.43153215	      0.00000000	      0.00000000
      0.71428982	   -260.50635291	    -78.40811079	      0.00000000	      0.00000000
      0.71462296	   -260.39052172	    -78.38471397	      0.00000000	      0.00000000
      0.71487560	   -260.30254109	    -78.36698727	      0.00000000	      0.00000000
      0.71512823	   -260.21443910	    -78.34927454	      0.00000000	      0.00000000
      0.71540627	   -260.11733585	    -78.32979655	      0.00000000	      0.00000000
      0.71568431	   -260.02008385	    -78.31033529	      0.00000000	      0.00000000
      0.71598933	   -259.91322245	    -78.28900462	      0.00000000	      0.00000000
      0.71629436	   -259.80618018	    -78.26769387	      0.00000000	      0.00000000
      0.71651286	   -259.72938655	    -78.25243967	      0.00000000	      0.00000000
      0.71685184	   -259.61006822	    -78.22879527	      0.00000000	      0.00000000
      0.71714102	   -259.50810084	    -78.20864377	      0.00000000	      0.00000000
      0.71743019	   -259.40596693	    -78.18850965	      0.00000000	      0.00000000
      0.71771937	   -259.30366704	    -78.16839301	      0.00000000	      0.00000000
      0.71800855	   -259.20119927	    -78.14829356	      0.00000000	      0.00000000
      0.71829773	   -259.09856404	    -78.12821138	      0.00000000	      0.00000000
      0.71858690	   -258.99575966	    -78.10814621	      0.00000000	      0.00000000
      0.71887608	   -258.89278642	    -78.08809809	      0.00000000	      0.00000000
      0.71914390	   -258.79726466	    -78.06954529	      0.00000000	      0.00000000
      0.71941173	   -258.70159688	    -78.05100694	      0.00000000	      0.00000000
      0.71968868	   -258.60251408	    -78.03185179	      0.00000000	      0.00000000
      0.71996563	   -258.50327401	    -78.01271188	      0.00000000	      0.00000000
      0.72027457	   -258.39238778	    -77.99137962	      0.00000000	      0.00000000
      0.72058350	   -258.28130471	    -77.97006611	      0.00000000	      0.00000000
      0.72080897	   -258.20011041	    -77.95452302	      0.00000000	      0.00000000
      0.72114038	   -258.08056873	    -77.93169361	      0.00000000	      0.00000000
      0.72147180	   -257.96079900	    -77.90888542	      0.00000000	      0.00000000
      0.72170870	   -257.87504222	    -77.89259406	      0.00000000	      0.00000000
      0.72194561	   -257.78916837	    -77.87631342	      0.00000000	      0.00000000
      0.72223871	   -257.68276212	    -77.85618562	      0.00000000	      0.00000000
      0.72253182	   -257.57617567	    -77.83607396	      0.00000000	      0.00000000
      0.72280113	   -257.47807865	    -77.81760835	      0.00000000	      0.00000000
      0.72313082	   -257.35778463	    -77.79502187	      0.00000000	      0.00000000
      0.72346051	   -257.23726127	    -77.77245539	      0.00000000	      0.00000000
      0.72369497	   -257.15141028	    -77.75641914	      0.00000000	      0.00000000
      0.72401980	   -257.03227541	    -77.73421815	      0.00000000	      0.00000000
      0.72434463	   -256.91291709	    -77.71203619	      0.00000000	      0.00000000
      0.72460593	   -256.81674082	    -77.69420638	      0.00000000	      0.00000000
      0.72486723	   -256.72041963	    -77.67638871	      0.00000000	      0.00000000
      0.72513987	   -256.61976244	    -77.65781044	      0.00000000	      0.00000000
      0.72541251	   -256.51894697	    -77.63924518	      0.00000000	      0.00000000
      0.72572434	   -256.40344653	    -77.61802727	      0.00000000	      0.00000000
      0.72603617	   -256.28773882	    -77.59682613	      0.00000000	      0.00000000
      0.72627579	   -256.19868293	    -77.58054555	      0.00000000	      0.00000000
      0.72659814	   -256.07868916	    -77.55865985	      0.00000000	      0.00000000
      0.72692048	   -255.95847366	    -77.53679167	      0.00000000	      0.00000000
      0.72717680	   -255.86272307	    -77.51941508	      0.00000000	      0.00000000
      0.72743312	   -255.76683220	    -77.50204938	      0.00000000	      0.00000000
      0.72773089	   -255.65525939	    -77.48188920	      0.00000000	      0.00000000
      0.72802866	   -255.54349718	    -77.46174349	      0.00000000	      0.00000000
      0.72829681	   -255.44268872	    -77.44361375	      0.00000000	      0.00000000
      0.72862534	   -255.31896918	    -77.42141697	      0.00000000	      0.00000000
      0.72895388	   -255.19501920	    -77.39923734	      0.00000000	      0.00000000
      0.72919199	   -255.10503790	    -77.38317246	      0.00000000	      0.00000000
      0.72951266	   -254.98367001	    -77.36155205	      0.00000000	      0.00000000
      0.72983333	   -254.86208305	    -77.33994756	      0.00000000	      0.00000000
      0.73009027	   -254.76450216	    -77.32264811	      0.00000000	      0.00000000
      0.73034721	   -254.66678078	    -77.30535869	      0.00000000	      0.00000000
      0.73064729	   -254.55247215	    -77.28517857	      0.00000000	      0.00000000
      0.73094738	   -254.43797217	    -77.26501187	      0.00000000	      0.00000000
      0.73121030	   -254.33749148	    -77.24735296	      0.00000000	      0.00000000
      0.73153796	   -254.21206797	    -77.22536067	      0.00000000	      0.00000000
      0.73186562	   -254.08641715	    -77.20338390	      0.00000000	      0.00000000
      0.73211740	   -253.98971079	    -77.18650703	      0.00000000	      0.00000000
      0.73242333	   -253.87202301	    -77.16601205	      0.00000000	      0.00000000
      0.73272927	   -253.75413776	    -77.14553015	      0.00000000	      0.00000000
      0.73303731	   -253.63524025	    -77.12492004	      0.00000000	      0.00000000
      0.73334536	   -253.51614328	    -77.10432289	      0.00000000	      0.00000000
      0.73362538	   -253.40770673	    -77.08561040	      0.00000000	      0.00000000
      0.73390540	   -253.29910588	    -77.06690836	      0.00000000	      0.00000000
      0.73421973	   -253.17700502	    -77.04592746	      0.00000000	      0.00000000
      0.73453406	   -253.05469806	    -77.02495943	      0.00000000	      0.00000000
      0.73473113	   -252.97791135	    -77.01181977	      0.00000000	      0.00000000
      0.73503099	   -252.86091670	    -76.99183574	      0.00000000	      0.00000000
      0.73533086	   -252.74373564	    -76.97186305	      0.00000000	      0.00000000
      0.73556658	   -252.65148947	    -76.95617045	      0.00000000	      0.00000000
      0.73588854	   -252.52531198	    -76.93474812	      0.00000000	      0.00000000
      0.73621049	   -252.39892113	    -76.91333837	      0.00000000	      0.00000000
      0.73646603	   -252.29845149	    -76.89635398	      0.00000000	      0.00000000
      0.73672157	   -252.19784802	    -76.87937729	      0.00000000	      0.00000000
      0.73702029	   -252.08007304	    -76.85954112	      0.00000000	      0.00000000
      0.73731901	   -251.96211601	    -76.83971516	      0.00000000	      0.00000000
      0.73759283	   -251.85383544	    -76.82155125	      0.00000000	      0.00000000
      0.73786664	   -251.74540264	    -76.80339566	      0.00000000	      0.00000000
      0.73818133	   -251.62059601	    -76.78254000	      0.00000000	      0.00000000
      0.73849602	   -251.49558957	    -76.76169499	      0.00000000	      0.00000000
      0.73870206	   -251.41363170	    -76.74805208	      0.00000000	      0.00000000
      0.73903476	   -251.28111525	    -76.72603233	      0.00000000	      0.00000000
      0.73936746	   -251.14837789	    -76.70402400	      0.00000000	      0.00000000
      0.73959776	   -251.05636444	    -76.68879578	      0.00000000	      0.00000000
      0.73982806	   -250.96424574	    -76.67357285	      0.00000000	      0.00000000
      0.74012453	   -250.84550248	    -76.65398331	      0.00000000	      0.00000000
      0.74042101	   -250.72658545	    -76.63440216	      0.00000000	      0.00000000
      0.74069118	   -250.61806686	    -76.61656525	      0.00000000	      0.00000000
      0.74101552	   -250.48760120	    -76.59516093	      0.00000000	      0.00000000
      0.74133987	   -250.35692957	    -76.57376604	      0.00000000	      0.00000000
      0.74159949	   -250.25218281	    -76.55664670	      0.00000000	      0.00000000
      0.74192682	   -250.11993520	    -76.53507148	      0.00000000	      0.00000000
      0.74225414	   -249.98748021	    -76.51350525	      0.00000000	      0.00000000
      0.74250723	   -249.88492477	    -76.49683630	      0.00000000	      0.00000000
      0.74276031	   -249.78224618	    -76.48017247	      0.00000000	      0.00000000
      0.74306514	   -249.65841299	    -76.46010849	      0.00000000	      0.00000000
      0.74336997	   -249.53440239	    -76.44005157	      0.00000000	      0.00000000
      0.74362702	   -249.42968994	    -76.42314340	      0.00000000	      0.00000000
      0.74395088	   -249.29758202	    -76.40184715	      0.00000000	      0.00000000
      0.74427475	   -249.16527613	    -76.38055821	      0.00000000	      0.00000000
      0.74452439	   -249.06315705	    -76.36415303	      0.00000000	      0.00000000
      0.74482963	   -248.93813558	    -76.34409966	      0.00000000	      0.00000000
      0.74513487	   -248.81294012	    -76.32405216	      0.00000000	      0.00000000
      0.74543358	   -248.69025712	    -76.30443932	      0.00000000	      0.00000000
      0.74573228	   -248.56740893	    -76.28483170	      0.00000000	      0.00000000
      0.74603473	   -248.44285220	    -76.26498325	      0.00000000	      0.00000000
      0.74633718	   -248.31812777	    -76.24513973	      0.00000000	      0.00000000
      0.74663244	   -248.19621153	    -76.22577317	      0.00000000	      0.00000000
      0.74692769	   -248.07413719	    -76.20641090	      0.00000000	      0.00000000
      0.74723275	   -247.94784254	    -76.18640975	      0.00000000	      0.00000000
      0.74753780	   -247.82138122	    -76.16641275	      0.00000000	      0.00000000
      0.74782807	   -247.70089968	    -76.14738928	      0.00000000	      0.00000000
      0.74811833	   -247.58026926	    -76.12836917	      0.00000000	      0.00000000
      0.74842797	   -247.45141992	    -76.10808233	      0.00000000	      0.00000000
      0.74873762	   -247.32240387	    -76.08779884	      0.00000000	      0.00000000
      0.74901715	   -247.20579474	    -76.06949092	      0.00000000	      0.00000000
      0.74929667	   -247.08905208	    -76.05118535	      0.00000000	      0.00000000
      0.74961084	   -246.95768538	    -76.03061399	      0.00000000	      0.00000000
      0.74992500	   -246.82615369	    -76.01004512	      0.00000000	      0.00000000
      0.75018390	   -246.71763994	    -75.99309662	      0.00000000	      0.00000000
      0.75050662	   -246.58221896	    -75.97197134	      0.00000000	      0.00000000
      0.75082934	   -246.44663035	    -75.95084788	      0.00000000	      0.00000000
      0.75106827	   -246.34614143	    -75.93521021	      0.00000000	      0.00000000
      0.75138068	   -246.21460793	    -75.91476352	      0.00000000	      0.00000000
      0.75169310	   -246.08292412	    -75.89431777	      0.00000000	      0.00000000
      0.75188876	   -246.00037879	    -75.88151350	      0.00000000	      0.00000000
      0.75218353	   -245.87591086	    -75.86222334	      0.00000000	      0.00000000
      0.75247829	   -245.75131548	    -75.84293338	      0.00000000	      0.00000000
      0.75274706	   -245.63760354	    -75.82534522	      0.00000000	      0.00000000
      0.75301582	   -245.52378962	    -75.80775682	      0.00000000	      0.00000000
      0.75332827	   -245.39134906	    -75.78730874	      0.00000000	      0.00000000
      0.75364072	   -245.25877706	    -75.76685980	      0.00000000	      0.00000000
      0.75390027	   -245.14855676	    -75.74987271	      0.00000000	      0.00000000
      0.75422142	   -245.01205235	    -75.72885171	      0.00000000	      0.00000000
      0.75454257	   -244.87542032	    -75.70782890	      0.00000000	      0.00000000
      0.75474205	   -244.79049277	    -75.69477010	      0.00000000	      0.00000000
      0.75503719	   -244.66474844	    -75.67544652	      0.00000000	      0.00000000
      0.75533234	   -244.53890595	    -75.65612070	      0.00000000	      0.00000000
      0.75560338	   -244.42325448	    -75.63837052	      0.00000000	      0.00000000
      0.75587443	   -244.30752611	    -75.62061799	      0.00000000	      0.00000000
      0.75618644	   -244.17421561	    -75.60017922	      0.00000000	      0.00000000
      0.75649845	   -244.04081200	    -75.57973677	      0.00000000	      0.00000000
      0.75676581	   -243.92642740	    -75.56221636	      0.00000000	      0.00000000
      0.75703318	   -243.81198089	    -75.54469277	      0.00000000	      0.00000000
      0.75738035	   -243.66328349	    -75.52193313	      0.00000000	      0.00000000
      0.75772752	   -243.51449457	    -75.49916745	      0.00000000	      0.00000000
      0.75795276	   -243.41791447	    -75.48439360	      0.00000000	      0.00000000
      0.75817801	   -243.32130070	    -75.46961689	      0.00000000	      0.00000000
      0.75847338	   -243.19455673	    -75.45023464	      0.00000000	      0.00000000
      0.75876876	   -243.06776200	    -75.43084690	      0.00000000	      0.00000000
      0.75905191	   -242.94616886	    -75.41225575	      0.00000000	      0.00000000
      0.75933507	   -242.82453665	    -75.39365899	      0.00000000	      0.00000000
      0.75964569	   -242.69106358	    -75.37325128	      0.00000000	      0.00000000
      0.75995632	   -242.55755289	    -75.35283616	      0.00000000	      0.00000000
      0.76023928	   -242.43590193	    -75.33423215	      0.00000000	      0.00000000
      0.76052224	   -242.31422718	    -75.31562142	      0.00000000	      0.00000000
      0.76083519	   -242.17963647	    -75.29503056	      0.00000000	      0.00000000
      0.76114814	   -242.04502560	    -75.27443079	      0.00000000	      0.00000000
      0.76142772	   -241.92475220	    -75.25601930	      0.00000000	      0.00000000
      0.76170730	   -241.80446930	    -75.23760012	      0.00000000	      0.00000000
      0.76202040	   -241.66975831	    -75.21696320	      0.00000000	      0.00000000
      0.76233350	   -241.53504342	    -75.19631592	      0.00000000	      0.00000000
      0.76261157	   -241.41540319	    -75.17797008	      0.00000000	      0.00000000
      0.76288963	   -241.29576562	    -75.15961547	      0.00000000	      0.00000000
      0.76320243	   -241.16118803	    -75.13895697	      0.00000000	      0.00000000
      0.76351523	   -241.02662085	    -75.11828664	      0.00000000	      0.00000000
      0.76379399	   -240.90671293	    -75.09985599	      0.00000000	      0.00000000
      0.76407274	   -240.78681830	    -75.08141533	      0.00000000	      0.00000000
      0.76438535	   -240.65237918	    -75.06072250	      0.00000000	      0.00000000
      0.76469796	   -240.51796298	    -75.04001633	      0.00000000	      0.00000000
      0.76497865	   -240.39729565	    -75.02141301	      0.00000000	      0.00000000
      0.76525933	   -240.27665134	    -75.00279831	      0.00000000	      0.00000000
      0.76557187	   -240.14234652	    -74.98205753	      0.00000000	      0.00000000
      0.76588440	   -240.00807586	    -74.96130186	      0.00000000	      0.00000000
      0.76616752	   -239.88647802	    -74.94248704	      0.00000000	      0.00000000
      0.76645063	   -239.76491250	    -74.92365934	      0.00000000	      0.00000000
      0.76676311	   -239.63077614	    -74.90286318	      0.00000000	      0.00000000
      0.76707559	   -239.49668447	    -74.88205053	      0.00000000	      0.00000000
      0.76736127	   -239.37413203	    -74.86300770	      0.00000000	      0.00000000
      0.76764696	   -239.25162122	    -74.84395040	      0.00000000	      0.00000000
      0.76795935	   -239.11771014	    -74.82309498	      0.00000000	      0.00000000
      0.76827173	   -238.98385415	    -74.80222144	      0.00000000	      0.00000000
      0.76856000	   -238.86038188	    -74.78294271	      0.00000000	      0.00000000
      0.76884828	   -238.73696099	    -74.76364783	      0.00000000	      0.00000000
      0.76916051	   -238.60334189	    -74.74273057	      0.00000000	      0.00000000
      0.76947274	   -238.46978859	    -74.72179355	      0.00000000	      0.00000000
      0.76976356	   -238.34545831	    -74.70227459	      0.00000000	      0.00000000
      0.77005437	   -238.22118985	    -74.68273774	      0.00000000	      0.00000000
      0.77036638	   -238.08793386	    -74.66175641	      0.00000000	      0.00000000
      0.77067840	   -237.95475474	    -74.64075365	      0.00000000	      0.00000000
      0.77097167	   -237.82964554	    -74.62099217	      0.00000000	      0.00000000
      0.77126495	   -237.70460922	    -74.60121100	      0.00000000	      0.00000000
      0.77157668	   -237.57178829	    -74.58016322	      0.00000000	      0.00000000
      0.77188841	   -237.43905536	    -74.55909236	      0.00000000	      0.00000000
      0.77218404	   -237.31326014	    -74.53908780	      0.00000000	      0.00000000
      0.77247967	   -237.18754889	    -74.51906171	      0.00000000	      0.00000000
      0.77279106	   -237.05523111	    -74.49794461	      0.00000000	      0.00000000
      0.77310245	   -236.92301163	    -74.47680277	      0.00000000	      0.00000000
      0.77340030	   -236.79663409	    -74.45655644	      0.00000000	      0.00000000
      0.77369815	   -236.67035066	    -74.43628668	      0.00000000	      0.00000000
      0.77400915	   -236.53859346	    -74.41509648	      0.00000000	      0.00000000
      0.77432015	   -236.40694284	    -74.39387989	      0.00000000	      0.00000000
      0.77462005	   -236.28009305	    -74.37339508	      0.00000000	      0.00000000
      0.77491995	   -236.15334524	    -74.35288494	      0.00000000	      0.00000000
      0.77523055	   -236.02218737	    -74.33161648	      0.00000000	      0.00000000
      0.77554114	   -235.89114107	    -74.31032001	      0.00000000	      0.00000000
      0.77584290	   -235.76392956	    -74.28960204	      0.00000000	      0.00000000
      0.77614466	   -235.63682439	    -74.26885684	      0.00000000	      0.00000000
      0.77645485	   -235.50627852	    -74.24750316	      0.00000000	      0.00000000
      0.77676504	   -235.37584509	    -74.22611989	      0.00000000	      0.00000000
      0.77706843	   -235.24837615	    -74.20517581	      0.00000000	      0.00000000
      0.77737183	   -235.12101370	    -74.18420262	      0.00000000	      0.00000000
      0.77768165	   -234.99106214	    -74.16275469	      0.00000000	      0.00000000
      0.77799148	   -234.86121949	    -74.14127559	      0.00000000	      0.00000000
      0.77829628	   -234.73358475	    -74.12011358	      0.00000000	      0.00000000
      0.77860109	   -234.60605232	    -74.09892062	      0.00000000	      0.00000000
      0.77890589	   -234.47862009	    -74.07769630	      0.00000000	      0.00000000
      0.77921070	   -234.35128619	    -74.05644026	      0.00000000	      0.00000000
      0.77951550	   -234.22404814	    -74.03515210	      0.00000000	      0.00000000
      0.77982031	   -234.09690365	    -74.01383148	      0.00000000	      0.00000000
      0.78012511	   -233.96984990	    -73.99247798	      0.00000000	      0.00000000
      0.78042992	   -233.84288426	    -73.97109128	      0.00000000	      0.00000000
      0.78073472	   -233.71600364	    -73.94967098	      0.00000000	      0.00000000
      0.78103953	   -233.58920510	    -73.92821675	      0.00000000	      0.00000000
      0.78134433	   -233.46248532	    -73.90672820	      0.00000000	      0.00000000
      0.78164914	   -233.33584114	    -73.88520499	      0.00000000	      0.00000000
      0.78195394	   -233.20926906	    -73.86364677	      0.00000000	      0.00000000
      0.78225875	   -233.08276571	    -73.84205320	      0.00000000	      0.00000000
      0.78256355	   -232.95632748	    -73.82042392	      0.00000000	      0.00000000
      0.78286836	   -232.82995086	    -73.79875860	      0.00000000	      0.00000000
      0.78317316	   -232.70363213	    -73.77705690	      0.00000000	      0.00000000
      0.78347797	   -232.57736770	    -73.75531849	      0.00000000	      0.00000000
      0.78378277	   -232.45115380	    -73.73354304	      0.00000000	      0.00000000
      0.78408758	   -232.32498677	    -73.71173024	      0.00000000	      0.00000000
      0.78439238	   -232.19886282	    -73.68987975	      0.00000000	      0.00000000
      0.78469719	   -232.07277826	    -73.66799127	      0.00000000	      0.00000000
      0.78500199	   -231.94672930	    -73.64606448	      0.00000000	      0.00000000
      0.78530680	   -231.82071228	    -73.62409908	      0.00000000	      0.00000000
      0.78561160	   -231.69472346	    -73.60209476	      0.00000000	      0.00000000
      0.78591641	   -231.56875929	    -73.58005123	      0.00000000	      0.00000000
      0.78622121	   -231.44281616	    -73.55796820	      0.00000000	      0.00000000
      0.78652602	   -231.31689061	    -73.53584536	      0.00000000	      0.00000000
      0.78683082	   -231.19097916	    -73.51368245	      0.00000000	      0.00000000
      0.78713563	   -231.06507844	    -73.49147917	      0.00000000	      0.00000000
      0.78744043	   -230.93918511	    -73.46923525	      0.00000000	      0.00000000
      0.78774524	   -230.81329587	    -73.44695043	      0.00000000	      0.00000000
      0.78805004	   -230.68740746	    -73.42462443	      0.00000000	      0.00000000
      0.78835485	   -230.56151672	    -73.40225699	      0.00000000	      0.00000000
      0.78865965	   -230.43562047	    -73.37984785	      0.00000000	      0.00000000
      0.78896446	   -230.30971561	    -73.35739675	      0.00000000	      0.00000000
      0.78926926	   -230.18379906	    -73.33490346	      0.00000000	      0.00000000
      0.78957407	   -230.05786782	    -73.31236772	      0.00000000	      0.00000000
      0.78987887	   -229.93191887	    -73.28978929	      0.00000000	      0.00000000
      0.79018368	   -229.80594929	    -73.26716794	      0.00000000	      0.00000000
      0.79048848	   -229.67995615	    -73.24450342	      0.00000000	      0.00000000
      0.79079329	   -229.55393658	    -73.22179553	      0.00000000	      0.00000000
      0.79109809	   -229.42788773	    -73.19904402	      0.00000000	      0.00000000
      0.79140290	   -229.30180679	    -73.17624868	      0.00000000	      0.00000000
      0.79170770	   -229.17569097	    -73.15340930	      0.00000000	      0.00000000
      0.79201251	   -229.04953753	    -73.13052566	      0.00000000	      0.00000000
      0.79231731	   -228.92334375	    -73.10759755	      0.00000000	      0.00000000
      0.79262212	   -228.79710692	    -73.08462478	      0.00000000	      0.00000000
      0.79292692	   -228.67082437	    -73.06160714	      0.00000000	      0.00000000
      0.79323173	   -228.54449346	    -73.03854443	      0.00000000	      0.00000000
      0.79353653	   -228.41811157	    -73.01543646	      0.00000000	      0.00000000
      0.79384134	   -228.29167609	    -72.99228305	      0.00000000	      0.00000000
      0.79414614	   -228.16518445	    -72.96908401	      0.00000000	      0.00000000
      0.79445095	   -228.03863408	    -72.94583916	      0.00000000	      0.00000000
      0.79475575	   -227.91202245	    -72.92254831	      0.00000000	      0.00000000
      0.79506056	   -227.78534702	    -72.89921131	      0.00000000	      0.00000000
      0.79536536	   -227.65860529	    -72.87582797	      0.00000000	      0.00000000
      0.79567017	   -227.53179476	    -72.85239812	      0.00000000	      0.00000000
      0.79597497	   -227.40491295	    -72.82892161	      0.00000000	      0.00000000
      0.79627978	   -227.27795740	    -72.80539828	      0.00000000	      0.00000000
      0.79658458	   -227.15092565	    -72.78182796	      0.00000000	      0.00000000
      0.79688939	   -227.02381525	    -72.75821049	      0.00000000	      0.00000000
      0.79719419	   -226.89662376	    -72.73454574	      0.00000000	      0.00000000
      0.79749900	   -226.76934874	    -72.71083355	      0.00000000	      0.00000000
      0.79780380	   -226.64198779	    -72.68707377	      0.00000000	      0.00000000
      0.79810861	   -226.51453847	    -72.66326625	      0.00000000	      0.00000000
      0.79841341	   -226.38699837	    -72.63941087	      0.00000000	      0.00000000
      0.79871822	   -226.25936508	    -72.61550748	      0.00000000	      0.00000000
      0.79902302	   -226.13163619	    -72.59155594	      0.00000000	      0.00000000
      0.79932783	   -226.00380929	    -72.56755613	      0.00000000	      0.00000000
      0.79963263	   -225.87588195	    -72.54350791	      0.00000000	      0.00000000
      0.79993744	   -225.74785178	    -72.51941115	      0.00000000	      0.00000000
      0.80024224	   -225.61971636	    -72.49526573	      0.00000000	      0.00000000
      0.80054705	   -225.49147325	    -72.47107152	      0.00000000	      0.00000000
      0.80085185	   -225.36312004	    -72.44682840	      0.00000000	      0.00000000
      0.80115666	   -225.23465428	    -72.42253626	      0.00000000	      0.00000000
      0.80146146	   -225.10607353	    -72.39819496	      0.00000000	      0.00000000
      0.80176627	   -224.97737535	    -72.37380441	      0.00000000	      0.00000000
      0.80207107	   -224.84855725	    -72.34936447	      0.00000000	      0.00000000
      0.80237588	   -224.71961677	    -72.32487505	      0.00000000	      0.00000000
      0.80268068	   -224.59055140	    -72.30033603	      0.00000000	      0.00000000
      0.80298549	   -224.46135865	    -72.27574729	      0.00000000	      0.00000000
      0.80329029	   -224.33203598	    -72.25110874	      0.00000000	      0.00000000
      0.80359510	   -224.20258085	    -72.22642026	      0.00000000	      0.00000000
      0.80389990	   -224.07299069	    -72.20168176	      0.00000000	      0.00000000
      0.80420471	   -223.94326292	    -72.17689311	      0.00000000	      0.00000000
      0.80450951	   -223.81339493	    -72.15205423	      0.00000000	      0.00000000
      0.80481432	   -223.68338408	    -72.12716502	      0.00000000	      0.00000000
      0.80511912	   -223.55322770	    -72.10222536	      0.00000000	      0.00000000
      0.80542393	   -223.42292310	    -72.07723516	      0.00000000	      0.00000000
      0.80572873	   -223.29246757	    -72.05219433	      0.00000000	      0.00000000
      0.80603354	   -223.16185834	    -72.02710276	      0.00000000	      0.00000000
      0.80633834	   -223.03109264	    -72.00196035	      0.00000000	      0.00000000
      0.80664315	   -222.90016762	    -71.97676702	      0.00000000	      0.00000000
      0.80694795	   -222.76908044	    -71.95152267	      0.00000000	      0.00000000
      0.80725276	   -222.63782818	    -71.92622719	      0.00000000	      0.00000000
      0.80755756	   -222.50640789	    -71.90088051	      0.00000000	      0.00000000
      0.80786237	   -222.37481660	    -71.87548251	      0.00000000	      0.00000000
      0.80816717	   -222.24305125	    -71.85003311	      0.00000000	      0.00000000
      0.80847198	   -222.11110876	    -71.82453222	      0.00000000	      0.00000000
      0.80877678	   -221.97898599	    -71.79897974	      0.00000000	      0.00000000
      0.80908159	   -221.84667974	    -71.77337559	      0.00000000	      0.00000000
      0.80938639	   -221.71418677	    -71.74771965	      0.00000000	      0.00000000
      0.80969120	   -221.58150376	    -71.72201186	      0.00000000	      0.00000000
      0.80999600	   -221.44862733	    -71.69625211	      0.00000000	      0.00000000
      0.81030081	   -221.31555405	    -71.67044031	      0.00000000	      0.00000000
      0.81060561	   -221.18228041	    -71.64457637	      0.00000000	      0.00000000
      0.81091042	   -221.04880282	    -71.61866020	      0.00000000	      0.00000000
      0.81121522	   -220.91511763	    -71.59269170	      0.00000000	      0.00000000
      0.81152003	   -220.78122111	    -71.56667078	      0.00000000	      0.00000000
      0.81182483	   -220.64710944	    -71.54059736	      0.00000000	      0.00003718
      0.81212964	   -220.51277884	    -71.51447135	      0.00000000	      0.00375986
      0.81243444	   -220.37822641	    -71.48829284	      0.00000000	      0.02249326
      0.81273925	   -220.24345117	    -71.46206226	      0.00000000	      0.06947845
      0.81315297	   -220.06016133	    -71.42637657	      0.00000000	      0.19844797
      0.81351202	   -219.90077003	    -71.39533263	      0.00000000	      0.38057091
      0.81387107	   -219.74108616	    -71.36422216	      0.00000000	      0.62464585
      0.81417463	   -219.60586412	    -71.33787058	      0.00000000	      0.87064614
      0.81447818	   -219.47044203	    -71.31147429	      0.00000000	      1.14334673
      0.81478173	   -219.33482389	    -71.28503452	      0.00000000	      1.43371653
      0.81506268	   -219.20913049	    -71.26052548	      0.00000000	      1.71116404
      0.81534362	   -219.08326986	    -71.23598027	      0.00000000	      1.99135429
      0.81565243	   -218.94473310	    -71.20895947	      0.00000000	      2.29719344
      0.81596124	   -218.80599095	    -71.18189560	      0.00000000	      2.59637713
      0.81627005	   -218.66703984	    -71.15478870	      0.00000000	      2.88560996
      0.81657885	   -218.52787593	    -71.12763880	      0.00000000	      3.16267262
      0.81688766	   -218.38849416	    -71.10044575	      0.00000000	      3.42619460
      0.81719647	   -218.24888922	    -71.07320943	      0.00000000	      3.67545157
      0.81750528	   -218.10905495	    -71.04592959	      0.00000000	      3.91019957
      0.81781409	   -217.96898489	    -71.01860599	      0.00000000	      4.13054380
      0.81812290	   -217.82867199	    -70.99123834	      0.00000000	      4.33683742
      0.81843170	   -217.68810891	    -70.96382637	      0.00000000	      4.52960415
      0.81874051	   -217.54728781	    -70.93636977	      0.00000000	      4.70947984
      0.81904932	   -217.40620060	    -70.90886825	      0.00000000	      4.87716850
      0.81935813	   -217.26483878	    -70.88132149	      0.00000000	      5.03340977
      0.81966694	   -217.12319356	    -70.85372921	      0.00000000	      5.17895483
      0.81997575	   -216.98125583	    -70.82609109	      0.00000000	      5.31454907
      0.82028455	   -216.83901617	    -70.79840685	      0.00000000	      5.44091970
      0.82059336	   -216.69646488	    -70.77067621	      0.00000000	      5.55876721
      0.82090217	   -216.55359195	    -70.74289889	      0.00000000	      5.66875970
      0.82121098	   -216.41038710	    -70.71507460	      0.00000000	      5.77152945
      0.82151979	   -216.26683975	    -70.68720309	      0.00000000	      5.86767103
      0.82182859	   -216.12293906	    -70.65928409	      0.00000000	      5.95774070
      0.82213740	   -215.97867389	    -70.63131735	      0.00000000	      6.04225663
      0.82244621	   -215.83403284	    -70.60330261	      0.00000000	      6.12169977
      0.82275502	   -215.68900422	    -70.57523964	      0.00000000	      6.19651517
      0.82306383	   -215.54357609	    -70.54712819	      0.00000000	      6.26711362
      0.82337264	   -215.39773622	    -70.51896804	      0.00000000	      6.33387340
      0.82368144	   -215.25147213	    -70.49075894	      0.00000000	      6.39714220
      0.82399025	   -215.10477107	    -70.46250068	      0.00000000	      6.45723908
      0.82429906	   -214.95762004	    -70.43419303	      0.00000000	      6.51445635
      0.82460787	   -214.81000580	    -70.40583577	      0.00000000	      6.56906152
      0.82491668	   -214.66191487	    -70.37742869	      0.00000000	      6.62129909
      0.82522549	   -214.51333354	    -70.34897158	      0.00000000	      6.67139234
      0.82553429	   -214.36424787	    -70.32046421	      0.00000000	      6.71954494
      0.82584310	   -214.21464377	    -70.29190640	      0.00000000	      6.76594259
      0.82615191	   -214.06450691	    -70.26329792	      0.00000000	      6.81075442
      0.82646072	   -213.91382282	    -70.23463857	      0.00000000	      6.85413443
      0.82676953	   -213.76257691	    -70.20592815	      0.00000000	      6.89622271
      0.82707834	   -213.61075443	    -70.17716647	      0.00000000	      6.93714666
      0.82738714	   -213.45834056	    -70.14835331	      0.00000000	      6.97702210
      0.82769595	   -213.30532042	    -70.11948848	      0.00000000	      7.01595425
      0.82800476	   -213.15167908	    -70.09057177	      0.00000000	      7.05403865
      0.82831357	   -212.99740162	    -70.06160300	      0.00000000	      7.09136209
      0.82862238	   -212.84247316	    -70.03258197	      0.00000000	      7.12800329
      0.82893118	   -212.68687888	    -70.00350847	      0.00000000	      7.16403370
      0.82923999	   -212.53060408	    -69.97438231	      0.00000000	      7.19951814
      0.82954880	   -212.37363420	    -69.94520330	      0.00000000	      7.23451537
      0.82985761	   -212.21595490	    -69.91597124	      0.00000000	      7.26907869
      0.83016642	   -212.05755204	    -69.88668593	      0.00000000	      7.30325639
      0.83047523	   -211.89841179	    -69.85734719	      0.00000000	      7.33709224
      0.83078403	   -211.73852061	    -69.82795480	      0.00000000	      7.37062590
      0.83109284	   -211.57786535	    -69.79850859	      0.00000000	      7.40389331
      0.83140165	   -211.41643324	    -69.76900834	      0.00000000	      7.43692700
      0.83171046	   -211.25421197	    -69.73945388	      0.00000000	      7.46975644
      0.83201927	   -211.09118971	    -69.70984499	      0.00000000	      7.50240832
      0.83232808	   -210.92735512	    -69.68018149	      0.00000000	      7.53490679
      0.83263688	   -210.76269744	    -69.65046317	      0.00000000	      7.56727371
      0.83294569	   -210.59720649	    -69.62068985	      0.00000000	      7.59952886
      0.83325450	   -210.43087266	    -69.59086132	      0.00000000	      7.63169016
      0.83356331	   -210.26368700	    -69.56097738	      0.00000000	      7.66377380
      0.83387212	   -210.09564120	    -69.53103784	      0.00000000	      7.69579443
      0.83418092	   -209.92672761	    -69.50104249	      0.00000000	      7.72776529
      0.83448973	   -209.75693928	    -69.47099114	      0.00000000	      7.75969837
      0.83479854	   -209.58626990	    -69.44088359	      0.00000000	      7.79160449
      0.83510735	   -209.41471389	    -69.41071962	      0.00000000	      7.82349346
      0.83541616	   -209.24226634	    -69.38049905	      0.00000000	      7.85537411
      0.83572497	   -209.06892304	    -69.35022167	      0.00000000	      7.88725444
      0.83603377	   -208.89468044	    -69.31988727	      0.00000000	      7.91914167
      0.83634258	   -208.71953568	    -69.28949565	      0.00000000	      7.95104232
      0.83665139	   -208.54348655	    -69.25904659	      0.00000000	      7.98296227
      0.83696020	   -208.36653149	    -69.22853991	      0.00000000	      8.01490685
      0.83726901	   -208.18866957	    -69.19797537	      0.00000000	      8.04688083
      0.83757782	   -208.00990044	    -69.16735278	      0.00000000	      8.07888856
      0.83788662	   -207.83022437	    -69.13667192	      0.00000000	      8.11093391
      0.83819543	   -207.64964217	    -69.10593258	      0.00000000	      8.14302042
      0.83850424	   -207.46815520	    -69.07513454	      0.00000000	      8.17515124
      0.83881305	   -207.28576533	    -69.04427760	      0.00000000	      8.20732922
      0.83912186	   -207.10247490	    -69.01336152	      0.00000000	      8.23955692
      0.83943067	   -206.91828673	    -68.98238610	      0.00000000	      8.27183666
      0.83973947	   -206.73320407	    -68.95135111	      0.00000000	      8.30417050
      0.84004828	   -206.54723056	    -68.92025633	      0.00000000	      8.33656031
      0.84035709	   -206.36037024	    -68.88910153	      0.00000000	      8.36900775
      0.84066590	   -206.17262747	    -68.85788649	      0.00000000	      8.40151431
      0.84097471	   -205.98400696	    -68.82661098	      0.00000000	      8.43408134
      0.84128351	   -205.79451371	    -68.79527478	      0.00000000	      8.46671002
      0.84159232	   -205.60415299	    -68.76387764	      0.00000000	      8.49940144
      0.84190113	   -205.41293031	    -68.73241933	      0.00000000	      8.53215652
      0.84220994	   -205.22085142	    -68.70089962	      0.00000000	      8.56497612
      0.84251875	   -205.02792224	    -68.66931828	      0.00000000	      8.59786098
      0.84282756	   -204.83414890	    -68.63767505	      0.00000000	      8.63081175
      0.84313636	   -204.63953767	    -68.60596969	      0.00000000	      8.66382901
      0.84344517	   -204.44409493	    -68.57420197	      0.00000000	      8.69691327
      0.84375398	   -204.24782720	    -68.54237163	      0.00000000	      8.73006497
      0.84406279	   -204.05074110	    -68.51047841	      0.00000000	      8.76328449
      0.84437160	   -203.85284330	    -68.47852208	      0.00000000	      8.79657215
      0.84468041	   -203.65414054	    -68.44650237	      0.00000000	      8.82992823
      0.84498921	   -203.45463962	    -68.41441902	      0.00000000	      8.86335296
      0.84529802	   -203.25434733	    -68.38227178	      0.00000000	      8.89684655
      0.84560683	   -203.05327051	    -68.35006037	      0.00000000	      8.93040913
      0.84591564	   -202.85141597	    -68.31778453	      0.00000000	      8.96404084
      0.84622445	   -202.64879052	    -68.28544400	      0.00000000	      8.99774177
      0.84653325	   -202.44540094	    -68.25303850	      0.00000000	      9.03151197
      0.84684206	   -202.24125399	    -68.22056775	      0.00000000	      9.06535149
      0.84715087	   -202.03635635	    -68.18803148	      0.00000000	      9.09926034
      0.84745968	   -201.83071467	    -68.15542940	      0.00000000	      9.13323852
      0.84776849	   -201.62433552	    -68.12276123	      0.00000000	      9.16728598
      0.84807730	   -201.41722541	    -68.09002668	      0.00000000	      9.20140269
      0.84838610	   -201.20939075	    -68.05722546	      0.00000000	      9.23558859
      0.84869491	   -201.00083786	    -68.02435727	      0.00000000	      9.26984360
      0.84900372	   -200.79157300	    -67.99142182	      0.00000000	      9.30416762
      0.84931253	   -200.58160228	    -67.95841880	      0.00000000	      9.33856055
      0.84962134	   -200.37093173	    -67.92534791	      0.00000000	      9.37302226
      0.84993015	   -200.15956728	    -67.89220885	      0.00000000	      9.40755264
      0.85023895	   -199.94751472	    -67.85900129	      0.00000000	      9.44215153
      0.85054776	   -199.73477973	    -67.82572492	      0.00000000	      9.47681879
      0.85085657	   -199.52136787	    -67.79237942	      0.00000000	      9.51155425
      0.85116538	   -199.30728456	    -67.75896448	      0.00000000	      9.54635774
      0.85147419	   -199.09253512	    -67.72547976	      0.00000000	      9.58122909
      0.85178299	   -198.87712471	    -67.69192492	      0.00000000	      9.61616810
      0.85209180	   -198.66105836	    -67.65829965	      0.00000000	      9.65117458
      0.85240061	   -198.44434099	    -67.62460359	      0.00000000	      9.68624833
      0.85270942	   -198.22697735	    -67.59083641	      0.00000000	      9.72138913
      0.85301823	   -198.00897207	    -67.55699776	      0.00000000	      9.75659677
      0.85332704	   -197.79032964	    -67.52308728	      0.00000000	      9.79187101
      0.85363584	   -197.57105442	    -67.48910463	      0.00000000	      9.82721164
      0.85394465	   -197.35115060	    -67.45504944	      0.00000000	      9.86261840
      0.85425346	   -197.13062226	    -67.42092135	      0.00000000	      9.89809106
      0.85456227	   -196.90947333	    -67.38672000	      0.00000000	      9.93362936
      0.85487108	   -196.68770759	    -67.35244500	      0.00000000	      9.96923304
      0.85517989	   -196.46532869	    -67.31809599	      0.00000000	     10.00490183
      0.85548869	   -196.24234014	    -67.28367259	      0.00000000	     10.04063547
      0.85579750	   -196.01874530	    -67.24917440	      0.00000000	     10.07643368
      0.85610631	   -195.79454742	    -67.21460104	      0.00000000	     10.11229617
      0.85641512	   -195.56974957	    -67.17995212	      0.00000000	     10.14822265
      0.85672393	   -195.34435471	    -67.14522723	      0.00000000	     10.18421283
      0.85703274	   -195.11836566	    -67.11042598	      0.00000000	     10.22026639
      0.85734154	   -194.89178510	    -67.07554795	      0.00000000	     10.25638304
      0.85765035	   -194.66461559	    -67.04059273	      0.00000000	     10.29256244
      0.85795916	   -194.43685953	    -67.00555991	      0.00000000	     10.32880428
      0.85826797	   -194.20851920	    -66.97044905	      0.00000000	     10.36510822
      0.85857678	   -193.97959677	    -66.93525974	      0.00000000	     10.40147393
      0.85888558	   -193.75009426	    -66.89999155	      0.00000000	     10.43790106
      0.85916329	   -193.54321099	    -66.86820746	      0.00000000	     10.47071177
      0.85944100	   -193.33586119	    -66.83635886	      0.00000000	     10.50357167
      0.85971871	   -193.12804636	    -66.80444548	      0.00000000	     10.53648042
      0.85999642	   -192.91976754	    -66.77246696	      0.00000000	     10.56943775
      0.86027413	   -192.71102581	    -66.74042298	      0.00000000	     10.60244339
      0.86055184	   -192.50182213	    -66.70831321	      0.00000000	     10.63549706
      0.86082954	   -192.29215739	    -66.67613731	      0.00000000	     10.66859847
      0.86110725	   -192.08203240	    -66.64389493	      0.00000000	     10.70174732
      0.86138496	   -191.87144791	    -66.61158574	      0.00000000	     10.73494331
      0.86166267	   -191.66040456	    -66.57920937	      0.00000000	     10.76818615
      0.86194038	   -191.44890294	    -66.54676548	      0.00000000	     10.80147551
      0.86221809	   -191.23694358	    -66.51425372	      0.00000000	     10.83481108
      0.86249580	   -191.02452689	    -66.48167372	      0.00000000	     10.86819254
      0.86277350	   -190.81165326	    -66.44902512	      0.00000000	     10.90161955
      0.86305121	   -190.59832297	    -66.41630755	      0.00000000	     10.93509179
      0.86332892	   -190.38453625	    -66.38352064	      0.00000000	     10.96860890
      0.86360663	   -190.17029325	    -66.35066402	      0.00000000	     11.00217053
      0.86388434	   -189.95559406	    -66.31773731	      0.00000000	     11.03577632
      0.86416205	   -189.74043869	    -66.28474012	      0.00000000	     11.06942592
      0.86443976	   -189.52482711	    -66.25167208	      0.00000000	     11.10311894
      0.86471746	   -189.30875918	    -66.21853279	      0.00000000	     11.13685501
      0.86499517	   -189.09223474	    -66.18532185	      0.00000000	     11.17063373
      0.86527288	   -188.87525353	    -66.15203887	      0.00000000	     11.20445470
      0.86555059	   -188.65781525	    -66.11868346	      0.00000000	     11.23831753
      0.86582830	   -188.43991952	    -66.08525519	      0.00000000	     11.27222178
      0.86610601	   -188.22156592	    -66.05175367	      0.00000000	     11.30616705
      0.86638372	   -188.00275394	    -66.01817847	      0.00000000	     11.34015288
      0.86666142	   -187.78348303	    -65.98452919	      0.00000000	     11.37417884
      0.86693913	   -187.56375258	    -65.95080539	      0.00000000	     11.40824448
      0.86721684	   -187.34356191	    -65.91700666	      0.00000000	     11.44234932
      0.86749455	   -187.12291029	    -65.88313256	      0.00000000	     11.47649288
      0.86777226	   -186.90179692	    -65.84918265	      0.00000000	     11.51067469
      0.86804997	   -186.68022097	    -65.81515651	      0.00000000	     11.54489424
      0.86832768	   -186.45818152	    -65.78105368	      0.00000000	     11.57915101
      0.86860538	   -186.23567761	    -65.74687372	      0.00000000	     11.61344449
      0.86888309	   -186.01270824	    -65.71261617	      0.00000000	     11.64777413
      0.86916080	   -185.78927232	    -65.67828058	      0.00000000	     11.68213939
      0.86943851	   -185.56536875	    -65.64386649	      0.00000000	     11.71653969
      0.86971622	   -185.34099634	    -65.60937343	      0.00000000	     11.75097445
      0.86999393	   -185.11615387	    -65.57480093	      0.00000000	     11.78544308
      0.87027164	   -184.89084005	    -65.54014852	      0.00000000	     11.81994497
      0.87054935	   -184.66505355	    -65.50541572	      0.00000000	     11.85447949
      0.87082705	   -184.43879299	    -65.47060204	      0.00000000	     11.88904599
      0.87110476	   -184.21205693	    -65.43570700	      0.00000000	     11.92364381
      0.87138247	   -183.98484390	    -65.40073010	      0.00000000	     11.95827227
      0.87166018	   -183.75715236	    -65.36567084	      0.00000000	     11.99293066
      0.87193789	   -183.52898073	    -65.33052872	      0.00000000	     12.02761826
      0.87221560	   -183.30032737	    -65.29530323	      0.00000000	     12.06233434
      0.87249331	   -183.07119062	    -65.25999387	      0.00000000	     12.09707812
      0.87277101	   -182.84156874	    -65.22460010	      0.00000000	     12.13184883
      0.87304872	   -182.61145996	    -65.18912141	      0.00000000	     12.16664564
      0.87332643	   -182.38086246	    -65.15355726	      0.00000000	     12.20146772
      0.87360414	   -182.14977437	    -65.11790714	      0.00000000	     12.23631422
      0.87388185	   -181.91819379	    -65.08217049	      0.00000000	     12.27118424
      0.87415956	   -181.68611875	    -65.04634677	      0.00000000	     12.30607686
      0.87443727	   -181.45354725	    -65.01043544	      0.00000000	     12.34099114
      0.87471497	   -181.22047723	    -64.97443593	      0.00000000	     12.37592611
      0.87499268	   -180.98690662	    -64.93834770	      0.00000000	     12.41088074
      0.87527039	   -180.75283326	    -64.90217017	      0.00000000	     12.44585400
      0.87554810	   -180.51825498	    -64.86590277	      0.00000000	     12.48084482
      0.87582581	   -180.28316955	    -64.82954494	      0.00000000	     12.51585207
      0.87610352	   -180.04757469	    -64.79309607	      0.00000000	     12.55087460
      0.87638123	   -179.81146810	    -64.75655560	      0.00000000	     12.58591122
      0.87665893	   -179.57484741	    -64.71992292	      0.00000000	     12.62096069
      0.87693664	   -179.33771023	    -64.68319743	      0.00000000	     12.65602174
      0.87721435	   -179.10005411	    -64.64637853	      0.00000000	     12.69109303
      0.87749206	   -178.86187656	    -64.60946562	      0.00000000	     12.72617320
      0.87776977	   -178.62317506	    -64.57245806	      0.00000000	     12.76126082
      0.87804748	   -178.38394703	    -64.53535525	      0.00000000	     12.79635441
      0.87832519	   -178.14418986	    -64.49815655	      0.00000000	     12.83145245
      0.87860289	   -177.90390089	    -64.46086132	      0.00000000	     12.86655334
      0.87888060	   -177.66307742	    -64.42346893	      0.00000000	     12.90165544
      0.87915831	   -177.42171671	    -64.38597873	      0.00000000	     12.93675705
      0.87943602	   -177.17981598	    -64.34839006	      0.00000000	     12.97185637
      0.87971373	   -176.93737239	    -64.31070226	      0.00000000	     13.00695158
      0.87999144	   -176.69438309	    -64.27291467	      0.00000000	     13.04204077
      0.88026915	   -176.45084516	    -64.23502661	      0.00000000	     13.07712194
      0.88054685	   -176.20675564	    -64.19703741	      0.00000000	     13.11219303
      0.88082456	   -175.96211155	    -64.15894638	      0.00000000	     13.14725192
      0.88110227	   -175.71690985	    -64.12075281	      0.00000000	     13.18229637
      0.88137998	   -175.47114745	    -64.08245603	      0.00000000	     13.21732409
      0.88165769	   -175.22482124	    -64.04405531	      0.00000000	     13.25233268
      0.88190751	   -175.00274544	    -64.00942119	      0.00000000	     13.28380747
      0.88215733	   -174.78020829	    -63.97470183	      0.00000000	     13.31526299
      0.88240716	   -174.55720763	    -63.93989674	      0.00000000	     13.34669724
      0.88265698	   -174.33374106	    -63.90500537	      0.00000000	     13.37810822
      0.88290680	   -174.10980616	    -63.87002718	      0.00000000	     13.40949390
      0.88315662	   -173.88540049	    -63.83496164	      0.00000000	     13.44085215
      0.88340645	   -173.66052158	    -63.79980820	      0.00000000	     13.47218080
      0.88365627	   -173.43516693	    -63.76456631	      0.00000000	     13.50347761
      0.88390609	   -173.20933400	    -63.72923544	      0.00000000	     13.53474028
      0.88415592	   -172.98302025	    -63.69381507	      0.00000000	     13.56596644
      0.88440574	   -172.75622308	    -63.65830466	      0.00000000	     13.59715367
      0.88465556	   -172.52893988	    -63.62270367	      0.00000000	     13.62829949
      0.88490538	   -172.30116800	    -63.58701156	      0.00000000	     13.65940134
      0.88515521	   -172.07290478	    -63.55122778	      0.00000000	     13.69045664
      0.88540503	   -171.84414751	    -63.51535178	      0.00000000	     13.72146273
      0.88565485	   -171.61489347	    -63.47938299	      0.00000000	     13.75241692
      0.88590468	   -171.38513988	    -63.44332087	      0.00000000	     13.78331646
      0.88615450	   -171.15488397	    -63.40716483	      0.00000000	     13.81415859
      0.88640432	   -170.92412291	    -63.37091430	      0.00000000	     13.84494049
      0.88665414	   -170.69285385	    -63.33456871	      0.00000000	     13.87565932
      0.88690397	   -170.46107391	    -63.29812747	      0.00000000	     13.90631225
      0.88715379	   -170.22878019	    -63.26159000	      0.00000000	     13.93689639
      0.88740361	   -169.99596975	    -63.22495569	      0.00000000	     13.96740890
      0.88765343	   -169.76263961	    -63.18822396	      0.00000000	     13.99784692
      0.88790326	   -169.52878678	    -63.15139419	      0.00000000	     14.02820762
      0.88815308	   -169.29440822	    -63.11446577	      0.00000000	     14.05848819
      0.88840290	   -169.05950087	    -63.07743810	      0.00000000	     14.08868587
      0.88865273	   -168.82406163	    -63.04031055	      0.00000000	     14.11879796
      0.88890255	   -168.58808739	    -63.00308249	      0.00000000	     14.14882179
      0.88915237	   -168.35157498	    -62.96575329	      0.00000000	     14.17875481
      0.88940219	   -168.11452122	    -62.92832232	      0.00000000	     14.20859453
      0.88965202	   -167.87692288	    -62.89078893	      0.00000000	     14.23833855
      0.88990184	   -167.63877671	    -62.85315247	      0.00000000	     14.26798462
      0.89015166	   -167.40007943	    -62.81541228	      0.00000000	     14.29753055
      0.89040149	   -167.16082771	    -62.77756772	      0.00000000	     14.32697433
      0.89065131	   -166.92101822	    -62.73961810	      0.00000000	     14.35631407
      0.89090113	   -166.68064755	    -62.70156276	      0.00000000	     14.38554801
      0.89115095	   -166.43971231	    -62.66340103	      0.00000000	     14.41467456
      0.89140078	   -166.19820903	    -62.62513221	      0.00000000	     14.44369229
      0.89165060	   -165.95613424	    -62.58675561	      0.00000000	     14.47259990
      0.89190042	   -165.71348441	    -62.54827054	      0.00000000	     14.50139630
      0.89215025	   -165.47025600	    -62.50967630	      0.00000000	     14.53008053
      0.89240007	   -165.22644541	    -62.47097218	      0.00000000	     14.55865181
      0.89264989	   -164.98204904	    -62.43215746	      0.00000000	     14.58710952
      0.89289971	   -164.73706322	    -62.39323143	      0.00000000	     14.61545321
      0.89314954	   -164.49148427	    -62.35419335	      0.00000000	     14.64368258
      0.89339936	   -164.24530846	    -62.31504249	      0.00000000	     14.67179749
      0.89364918	   -163.99853204	    -62.27577811	      0.00000000	     14.69979795
      0.89389900	   -163.75115120	    -62.23639946	      0.00000000	     14.72768411
      0.89414883	   -163.50316212	    -62.19690579	      0.00000000	     14.75545626
      0.89439865	   -163.25456094	    -62.15729635	      0.00000000	     14.78311480
      0.89464847	   -163.00534375	    -62.11757035	      0.00000000	     14.81066027
      0.89489830	   -162.75550661	    -62.07772704	      0.00000000	     14.83809332
      0.89514812	   -162.50504556	    -62.03776563	      0.00000000	     14.86541469
      0.89539794	   -162.25395657	    -61.99768533	      0.00000000	     14.89262522
      0.89564776	   -162.00223560	    -61.95748534	      0.00000000	     14.91972584
      0.89589759	   -161.74987857	    -61.91716488	      0.00000000	     14.94671754
      0.89614741	   -161.49688135	    -61.87672313	      0.00000000	     14.97360138
      0.89639723	   -161.24323978	    -61.83615928	      0.00000000	     15.00037849
      0.89664706	   -160.98894967	    -61.79547250	      0.00000000	     15.02705002
      0.89689688	   -160.73400678	    -61.75466196	      0.00000000	     15.05361719
      0.89714670	   -160.47840683	    -61.71372683	      0.00000000	     15.08008124
      0.89739652	   -160.22214552	    -61.67266627	      0.00000000	     15.10644342
      0.89764635	   -159.96521848	    -61.63147943	      0.00000000	     15.13270502
      0.89789617	   -159.70762134	    -61.59016544	      0.00000000	     15.15886731
      0.89814599	   -159.44934965	    -61.54872344	      0.00000000	     15.18493161
      0.89839581	   -159.19039896	    -61.50715256	      0.00000000	     15.21089918
      0.89864564	   -158.93076474	    -61.46545192	      0.00000000	     15.23677133
      0.89889546	   -158.67044244	    -61.42362063	      0.00000000	     15.26254930
      0.89914528	   -158.40942749	    -61.38165778	      0.00000000	     15.28823436
      0.89939511	   -158.14771523	    -61.33956249	      0.00000000	     15.31382774
      0.89964493	   -157.88530101	    -61.29733384	      0.00000000	     15.33933063
      0.89989475	   -157.62218009	    -61.25497090	      0.00000000	     15.36474422
      0.90014457	   -157.35834774	    -61.21247275	      0.00000000	     15.39006964
      0.90039440	   -157.09379914	    -61.16983845	      0.00000000	     15.41530800
      0.90064422	   -156.82852945	    -61.12706707	      0.00000000	     15.44046037
      0.90089404	   -156.56253379	    -61.08415764	      0.00000000	     15.46552780
      0.90114387	   -156.29580723	    -61.04110921	      0.00000000	     15.49051125
      0.90139369	   -156.02834479	    -60.99792081	      0.00000000	     15.51541170
      0.90164351	   -155.76014146	    -60.95459146	      0.00000000	     15.54023004
      0.90189333	   -155.49119217	    -60.91112017	      0.00000000	     15.56496713
      0.90214316	   -155.22149181	    -60.86750595	      0.00000000	     15.58962380
      0.90239298	   -154.95103523	    -60.82374780	      0.00000000	     15.61420081
      0.90264280	   -154.67981722	    -60.77984471	      0.00000000	     15.63869888
      0.90289262	   -154.40783254	    -60.73579565	      0.00000000	     15.66311870
      0.90314245	   -154.13507589	    -60.69159959	      0.00000000	     15.68746090
      0.90339227	   -153.86154193	    -60.64725550	      0.00000000	     15.71172607
      0.90364209	   -153.58722526	    -60.60276233	      0.00000000	     15.73591473
      0.90389192	   -153.31212044	    -60.55811901	      0.00000000	     15.76002740
      0.90414174	   -153.03622197	    -60.51332449	      0.00000000	     15.78406452
      0.90439156	   -152.75952431	    -60.46837768	      0.00000000	     15.80802648
      0.90464138	   -152.48202187	    -60.42327750	      0.00000000	     15.83191366
      0.90489121	   -152.20370899	    -60.37802286	      0.00000000	     15.85572636
      0.90514103	   -151.92457997	    -60.33261264	      0.00000000	     15.87946486
      0.90536584	   -151.67269959	    -60.29161575	      0.00000000	     15.90076297
      0.90559064	   -151.42014929	    -60.25049113	      0.00000000	     15.92200138
      0.90581545	   -151.16692493	    -60.20923798	      0.00000000	     15.94318015
      0.90604026	   -150.91302223	    -60.16785547	      0.00000000	     15.96429935
      0.90626506	   -150.65843684	    -60.12634276	      0.00000000	     15.98535904
      0.90648987	   -150.40316437	    -60.08469900	      0.00000000	     16.00635926
      0.90671468	   -150.14720041	    -60.04292335	      0.00000000	     16.02730000
      0.90693948	   -149.89054048	    -60.00101493	      0.00000000	     16.04818126
      0.90716429	   -149.63318008	    -59.95897287	      0.00000000	     16.06900298
      0.90738909	   -149.37511465	    -59.91679631	      0.00000000	     16.08976510
      0.90761390	   -149.11633960	    -59.87448436	      0.00000000	     16.11046754
      0.90783871	   -148.85685029	    -59.83203612	      0.00000000	     16.13111017
      0.90806351	   -148.59664202	    -59.78945070	      0.00000000	     16.15169287
      0.90828832	   -148.33571006	    -59.74672719	      0.00000000	     16.17221547
      0.90851313	   -148.07404963	    -59.70386467	      0.00000000	     16.19267780
      0.90873793	   -147.81165589	    -59.66086223	      0.00000000	     16.21307965
      0.90896274	   -147.54852397	    -59.61771893	      0.00000000	     16.23342081
      0.90918755	   -147.28464893	    -59.57443384	      0.00000000	     16.25370102
      0.90941235	   -147.02002579	    -59.53100600	      0.00000000	     16.27392004
      0.90963716	   -146.75464953	    -59.48743446	      0.00000000	     16.29407756
      0.90986197	   -146.48851506	    -59.44371826	      0.00000000	     16.31417331
      0.91008677	   -146.22161724	    -59.39985643	      0.00000000	     16.33420694
      0.91031158	   -145.95395088	    -59.35584797	      0.00000000	     16.35417813
      0.91053639	   -145.68551074	    -59.31169190	      0.00000000	     16.37408652
      0.91076119	   -145.41629151	    -59.26738723	      0.00000000	     16.39393173
      0.91098600	   -145.14628785	    -59.22293294	      0.00000000	     16.41371336
      0.91121081	   -144.87549434	    -59.17832800	      0.00000000	     16.43343102
      0.91143561	   -144.60390551	    -59.13357140	      0.00000000	     16.45308427
      0.91166042	   -144.33151583	    -59.08866210	      0.00000000	     16.47267266
      0.91188523	   -144.05831971	    -59.04359904	      0.00000000	     16.49219574
      0.91211003	   -143.78431151	    -58.99838117	      0.00000000	     16.51165303
      0.91233484	   -143.50948551	    -58.95300742	      0.00000000	     16.53104404
      0.91255964	   -143.23383594	    -58.90747671	      0.00000000	     16.55036826
      0.91278445	   -142.95735697	    -58.86178795	      0.00000000	     16.56962515
      0.91300926	   -142.68004270	    -58.81594005	      0.00000000	     16.58881419
      0.91323406	   -142.40188717	    -58.76993188	      0.00000000	     16.60793482
      0.91345887	   -142.12288434	    -58.72376233	      0.00000000	     16.62698647
      0.91368368	   -141.84302812	    -58.67743026	      0.00000000	     16.64596855
      0.91390848	   -141.56231235	    -58.63093453	      0.00000000	     16.66488047
      0.91413329	   -141.28073080	    -58.58427397	      0.00000000	     16.68372161
      0.91435810	   -140.99827717	    -58.53744743	      0.00000000	     16.70249133
      0.91458290	   -140.71494508	    -58.49045372	      0.00000000	     16.72118901
      0.91480771	   -140.43072809	    -58.44329165	      0.00000000	     16.73981397
      0.91503252	   -140.14561970	    -58.39596001	      0.00000000	     16.75836556
      0.91525732	   -139.85961331	    -58.34845757	      0.00000000	     16.77684308
      0.91548213	   -139.57270227	    -58.30078312	      0.00000000	     16.79524583
      0.91570694	   -139.28487984	    -58.25293540	      0.00000000	     16.81357310
      0.91593174	   -138.99613921	    -58.20491316	      0.00000000	     16.83182417
      0.91615655	   -138.70647350	    -58.15671512	      0.00000000	     16.84999828
      0.91638136	   -138.41587575	    -58.10834000	      0.00000000	     16.86809470
      0.91660616	   -138.12433891	    -58.05978650	      0.00000000	     16.88611264
      0.91683097	   -137.83185587	    -58.01105329	      0.00000000	     16.90405132
      0.91705578	   -137.53841943	    -57.96213907	      0.00000000	     16.92190995
      0.91728058	   -137.24402231	    -57.91304247	      0.00000000	     16.93968772
      0.91750539	   -136.94865715	    -57.86376214	      0.00000000	     16.95738379
      0.91773019	   -136.65231652	    -57.81429671	      0.00000000	     16.97499734
      0.91795500	   -136.35499288	    -57.76464478	      0.00000000	     16.99252750
      0.91817981	   -136.05667864	    -57.71480495	      0.00000000	     17.00997342
      0.91840461	   -135.75736611	    -57.66477580	      0.00000000	     17.02733420
      0.91862942	   -135.45704751	    -57.61455588	      0.00000000	     17.04460896
      0.91885423	   -135.15571498	    -57.56414374	      0.00000000	     17.06179677
      0.91907903	   -134.85336059	    -57.51353792	      0.00000000	     17.07889673
      0.91930384	   -134.54997630	    -57.46273691	      0.00000000	     17.09590787
      0.91952865	   -134.24555399	    -57.41173921	      0.00000000	     17.11282926
      0.91975345	   -133.94008546	    -57.36054329	      0.00000000	     17.12965992
      0.91997826	   -133.63356242	    -57.30914761	      0.00000000	     17.14639887
      0.92020307	   -133.32597649	    -57.25755061	      0.00000000	     17.16304510
      0.92042787	   -133.01731919	    -57.20575070	      0.00000000	     17.17959760
      0.92065268	   -132.70758198	    -57.15374629	      0.00000000	     17.19605534
      0.92087749	   -132.39675619	    -57.10153575	      0.00000000	     17.21241727
      0.92110229	   -132.08483309	    -57.04911743	      0.00000000	     17.22868232
      0.92132710	   -131.77180385	    -56.99648969	      0.00000000	     17.24484943
      0.92155191	   -131.45765953	    -56.94365083	      0.00000000	     17.26091748
      0.92177671	   -131.14239113	    -56.89059915	      0.00000000	     17.27688538
      0.92200152	   -130.82598954	    -56.83733294	      0.00000000	     17.29275198
      0.92222633	   -130.50844554	    -56.78385043	      0.00000000	     17.30851615
      0.92245113	   -130.18974984	    -56.73014986	      0.00000000	     17.32417672
      0.92267594	   -129.86989305	    -56.67622944	      0.00000000	     17.33973252
      0.92290074	   -129.54886567	    -56.62208735	      0.00000000	     17.35518234
      0.92312555	   -129.22665812	    -56.56772176	      0.00000000	     17.37052498
      0.92335036	   -128.90326071	    -56.51313079	      0.00000000	     17.38575919
      0.92357516	   -128.57866365	    -56.45831256	      0.00000000	     17.40088374
      0.92377745	   -128.28555792	    -56.40879134	      0.00000000	     17.41439794
      0.92397973	   -127.99146549	    -56.35908312	      0.00000000	     17.42782146
      0.92418201	   -127.69637915	    -56.30918651	      0.00000000	     17.44115328
      0.92438429	   -127.40029151	    -56.25910006	      0.00000000	     17.45439244
      0.92458657	   -127.10319510	    -56.20882231	      0.00000000	     17.46753798
      0.92478885	   -126.80508238	    -56.15835176	      0.00000000	     17.48058890
      0.92499113	   -126.50594574	    -56.10768693	      0.00000000	     17.49354421
      0.92519341	   -126.20577749	    -56.05682627	      0.00000000	     17.50640290
      0.92539569	   -125.90456989	    -56.00576827	      0.00000000	     17.51916396
      0.92559797	   -125.60231512	    -55.95451134	      0.00000000	     17.53182635
      0.92580025	   -125.29900526	    -55.90305392	      0.00000000	     17.54438903
      0.92600253	   -124.99463237	    -55.85139439	      0.00000000	     17.55685094
      0.92620482	   -124.68918839	    -55.79953114	      0.00000000	     17.56921103
      0.92640710	   -124.38266520	    -55.74746251	      0.00000000	     17.58146820
      0.92660938	   -124.07505461	    -55.69518683	      0.00000000	     17.59362137
      0.92681166	   -123.76634834	    -55.64270242	      0.00000000	     17.60566943
      0.92701394	   -123.45653802	    -55.59000756	      0.00000000	     17.61761127
      0.92721622	   -123.14561522	    -55.53710051	      0.00000000	     17.62944578
      0.92741850	   -122.83357141	    -55.48397950	      0.00000000	     17.64117180
      0.92762078	   -122.52039797	    -55.43064274	      0.00000000	     17.65278819
      0.92782306	   -122.20608621	    -55.37708841	      0.00000000	     17.66429380
      0.92802534	   -121.89062734	    -55.32331468	      0.00000000	     17.67568746
      0.92822762	   -121.57401250	    -55.26931967	      0.00000000	     17.68696797
      0.92842991	   -121.25623271	    -55.21510149	      0.00000000	     17.69813416
      0.92863219	   -120.93727892	    -55.16065819	      0.00000000	     17.70918482
      0.92883447	   -120.61714199	    -55.10598784	      0.00000000	     17.72011873
      0.92903675	   -120.29581267	    -55.05108843	      0.00000000	     17.73093468
      0.92923903	   -119.97328163	    -54.99595795	      0.00000000	     17.74163142
      0.92944131	   -119.64953945	    -54.94059435	      0.00000000	     17.75220771
      0.92964359	   -119.32457659	    -54.88499554	      0.00000000	     17.76266230
      0.92984587	   -118.99838343	    -54.82915940	      0.00000000	     17.77299391
      0.93004815	   -118.67095025	    -54.77308378	      0.00000000	     17.78320129
      0.93025043	   -118.34226723	    -54.71676649	      0.00000000	     17.79328313
      0.93045271	   -118.01232445	    -54.66020530	      0.00000000	     17.80323814
      0.93065499	   -117.68111188	    -54.60339794	      0.00000000	     17.81306503
      0.93085728	   -117.34861939	    -54.54634211	      0.00000000	     17.82276248
      0.93105956	   -117.01483675	    -54.48903547	      0.00000000	     17.83232916
      0.93126184	   -116.67975362	    -54.43147562	      0.00000000	     17.84176375
      0.93146412	   -116.34335956	    -54.37366014	      0.00000000	     17.85106491
      0.93166640	   -116.00564401	    -54.31558654	      0.00000000	     17.86023129
      0.93186868	   -115.66659631	    -54.25725232	      0.00000000	     17.86926154
      0.93207096	   -115.32620570	    -54.19865489	      0.00000000	     17.87815431
      0.93227324	   -114.98446128	    -54.13979164	      0.00000000	     17.88690822
      0.93247552	   -114.64135206	    -54.08065991	      0.00000000	     17.89552190
      0.93267780	   -114.29686694	    -54.02125696	      0.00000000	     17.90399399
      0.93288008	   -113.95099468	    -53.96158004	      0.00000000	     17.91232309
      0.93308237	   -113.60372395	    -53.90162630	      0.00000000	     17.92050783
      0.93328465	   -113.25504327	    -53.84139285	      0.00000000	     17.92854681
      0.93348693	   -112.90494108	    -53.78087676	      0.00000000	     17.93643866
      0.93368921	   -112.55340565	    -53.72007500	      0.00000000	     17.94428529
      0.93389149	   -112.20042499	    -53.65898449	      0.00000000	     17.95186006
      0.93409377	   -111.84598693	    -53.59760207	      0.00000000	     17.95909761
      0.93429605	   -111.49007924	    -53.53592453	      0.00000000	     17.96600975
      0.93449833	   -111.13268957	    -53.47394858	      0.00000000	     17.97260736
      0.93470061	   -110.77380544	    -53.41167086	      0.00000000	     17.97890040
      0.93488209	   -110.45054908	    -53.35553854	      0.00000000	     17.98429450
      0.93506357	   -110.12607041	    -53.29915800	      0.00000000	     17.98945700
      0.93524504	   -109.80036025	    -53.24252666	      0.00000000	     17.99439349
      0.93542652	   -109.47340926	    -53.18564188	      0.00000000	     17.99910917
      0.93560800	   -109.14520799	    -53.12850093	      0.00000000	     18.00360886
      0.93578947	   -108.81574692	    -53.07110107	      0.00000000	     18.00789701
      0.93597095	   -108.48501640	    -53.01343945	      0.00000000	     18.01197774
      0.93615243	   -108.15300671	    -52.95551318	      0.00000000	     18.01585483
      0.93633391	   -107.81970802	    -52.89731929	      0.00000000	     18.01953180
      0.93651538	   -107.48511040	    -52.83885475	      0.00000000	     18.02301186
      0.93669686	   -107.14920383	    -52.78011644	      0.00000000	     18.02629799
      0.93687834	   -106.81197815	    -52.72110118	      0.00000000	     18.02939294
      0.93705981	   -106.47342312	    -52.66180572	      0.00000000	     18.03229925
      0.93724129	   -106.13352838	    -52.60222669	      0.00000000	     18.03501926
      0.93742277	   -105.79228343	    -52.54236066	      0.00000000	     18.03755512
      0.93760425	   -105.44967766	    -52.48220412	      0.00000000	     18.03990885
      0.93778572	   -105.10570035	    -52.42175344	      0.00000000	     18.04208229
      0.93796720	   -104.76034061	    -52.36100491	      0.00000000	     18.04407717
      0.93814868	   -104.41358743	    -52.29995470	      0.00000000	     18.04589510
      0.93833015	   -104.06542965	    -52.23859889	      0.00000000	     18.04753759
      0.93851163	   -103.71585596	    -52.17693344	      0.00000000	     18.04900606
      0.93869311	   -103.36485487	    -52.11495420	      0.00000000	     18.05030186
      0.93887459	   -103.01241475	    -52.05265687	      0.00000000	     18.05142625
      0.93905606	   -102.65852376	    -51.99003706	      0.00000000	     18.05238048
      0.93923754	   -102.30316988	    -51.92709021	      0.00000000	     18.05316575
      0.93941902	   -101.94634090	    -51.86381163	      0.00000000	     18.05378322
      0.93960049	   -101.58802438	    -51.80019650	      0.00000000	     18.05423407
      0.93978197	   -101.22820766	    -51.73623981	      0.00000000	     18.05451945
      0.93996345	   -100.86687785	    -51.67193640	      0.00000000	     18.05464054
      0.94014493	   -100.50402178	    -51.60728095	      0.00000000	     18.05459856
      0.94030818	   -100.17627558	    -51.54881052	      0.00000000	     18.05442242
      0.94047144	    -99.84727323	    -51.49004655	      0.00000000	     18.05411629
      0.94063470	    -99.51700462	    -51.43098477	      0.00000000	     18.05368114
      0.94079796	    -99.18545936	    -51.37162076	      0.00000000	     18.05311798
      0.94096122	    -98.85262685	    -51.31194996	      0.00000000	     18.05242793
      0.94112448	    -98.51849621	    -51.25196765	      0.00000000	     18.05161213
      0.94128774	    -98.18305632	    -51.19166897	      0.00000000	     18.05067183
      0.94145100	    -97.84629579	    -51.13104887	      0.00000000	     18.04960836
      0.94161426	    -97.50820291	    -51.07010213	      0.00000000	     18.04842314
      0.94177752	    -97.16876570	    -51.00882337	      0.00000000	     18.04711769
      0.94194078	    -96.82797181	    -50.94720699	      0.00000000	     18.04569364
      0.94210404	    -96.48580857	    -50.88524720	      0.00000000	     18.04415275
      0.94226730	    -96.14226291	    -50.82293800	      0.00000000	     18.04249692
      0.94243056	    -95.79732138	    -50.76027317	      0.00000000	     18.04072818
      0.94259382	    -95.45097010	    -50.69724625	      0.00000000	     18.03884872
      0.94275708	    -95.10319473	    -50.63385055	      0.00000000	     18.03686088
      0.94292034	    -94.75398045	    -50.57007911	      0.00000000	     18.03476721
      0.94308360	    -94.40331196	    -50.50592472	      0.00000000	     18.03257041
      0.94324686	    -94.05117337	    -50.44137987	      0.00000000	     18.03027340
      0.94341012	    -93.69754825	    -50.37643677	      0.00000000	     18.02787931
      0.94355596	    -93.38039038	    -50.31808092	      0.00000000	     18.02566129
      0.94370179	    -93.06202004	    -50.25939483	      0.00000000	     18.02337106
      0.94384763	    -92.74242426	    -50.20037230	      0.00000000	     18.02101130
      0.94399347	    -92.42158957	    -50.14100693	      0.00000000	     18.01858486
      0.94413930	    -92.09950201	    -50.08129207	      0.00000000	     18.01609479
      0.94428514	    -91.77614709	    -50.02122083	      0.00000000	     18.01354430
      0.94443098	    -91.45150981	    -49.96078607	      0.00000000	     18.01093679
      0.94457682	    -91.12557456	    -49.89998041	      0.00000000	     18.00827585
      0.94472265	    -90.79832520	    -49.83879619	      0.00000000	     18.00556530
      0.94486849	    -90.46974493	    -49.77722548	      0.00000000	     18.00280911
      0.94501433	    -90.13981631	    -49.71526007	      0.00000000	     18.00001151
      0.94516016	    -89.80852122	    -49.65289143	      0.00000000	     17.99717692
      0.94530600	    -89.47584082	    -49.59011077	      0.00000000	     17.99431000
      0.94545184	    -89.14175554	    -49.52690896	      0.00000000	     17.99141563
      0.94559767	    -88.80624501	    -49.46327654	      0.00000000	     17.98849893
      0.94574351	    -88.46928805	    -49.39920373	      0.00000000	     17.98556526
      0.94587386	    -88.16688003	    -49.34155568	      0.00000000	     17.98293335
      0.94600420	    -87.86328254	    -49.28354025	      0.00000000	     17.98029654
      0.94613455	    -87.55847868	    -49.22514978	      0.00000000	     17.97765914
      0.94626490	    -87.25245095	    -49.16637633	      0.00000000	     17.97502562
      0.94639524	    -86.94518115	    -49.10721172	      0.00000000	     17.97240063
      0.94652559	    -86.63665044	    -49.04764756	      0.00000000	     17.96978898
      0.94665594	    -86.32683928	    -48.98767516	      0.00000000	     17.96719562
      0.94678628	    -86.01572741	    -48.92728562	      0.00000000	     17.96462570
      0.94691663	    -85.70329383	    -48.86646975	      0.00000000	     17.96208451
      0.94704698	    -85.38951676	    -48.80521812	      0.00000000	     17.95957749
      0.94717732	    -85.07437361	    -48.74352102	      0.00000000	     17.95711027
      0.94730767	    -84.75784096	    -48.68136847	      0.00000000	     17.95468861
      0.94743802	    -84.43989453	    -48.61875021	      0.00000000	     17.95231844
      0.94756836	    -84.12050909	    -48.55565572	      0.00000000	     17.95000584
      0.94769871	    -83.79965852	    -48.49207419	      0.00000000	     17.94775703
      0.94782905	    -83.47731568	    -48.42799452	      0.00000000	     17.94557840
      0.94794564	    -83.18772139	    -48.37024961	      0.00000000	     17.94369454
      0.94806222	    -82.89688989	    -48.31208875	      0.00000000	     17.94187683
      0.94817880	    -82.60479963	    -48.25350340	      0.00000000	     17.94013008
      0.94829539	    -82.31142832	    -48.19448485	      0.00000000	     17.93845924
      0.94841197	    -82.01675287	    -48.13502419	      0.00000000	     17.93686930
      0.94852856	    -81.72074941	    -48.07511232	      0.00000000	     17.93536538
      0.94864514	    -81.42339320	    -48.01473993	      0.00000000	     17.93395265
      0.94876172	    -81.12465868	    -47.95389754	      0.00000000	     17.93263636
      0.94887831	    -80.82451934	    -47.89257545	      0.00000000	     17.93142183
      0.94899489	    -80.52294776	    -47.83076378	      0.00000000	     17.93031447
      0.94911147	    -80.21991553	    -47.76845243	      0.00000000	     17.92931974
      0.94922806	    -79.91539322	    -47.70563112	      0.00000000	     17.92844318
      0.94934464	    -79.60935030	    -47.64228934	      0.00000000	     17.92769040
      0.94946122	    -79.30175518	    -47.57841641	      0.00000000	     17.92706705
      0.94957781	    -78.99257508	    -47.51400140	      0.00000000	     17.92657886
      0.94969439	    -78.68177599	    -47.44903320	      0.00000000	     17.92623163
      0.94981097	    -78.36932266	    -47.38350047	      0.00000000	     17.92603121
      0.94992756	    -78.05517851	    -47.31739167	      0.00000000	     17.92598352
      0.95004414	    -77.73930560	    -47.25069502	      0.00000000	     17.92609453
      0.95016072	    -77.42166453	    -47.18339854	      0.00000000	     17.92637027
      0.95024780	    -77.18322345	    -47.13273251	      0.00000000	     17.92669297
      0.95033488	    -76.94371789	    -47.08171158	      0.00000000	     17.92712949
      0.95044326	    -76.64407280	    -47.01769774	      0.00000000	     17.92784293
      0.95055165	    -76.34268969	    -46.95310905	      0.00000000	     17.92875231
      0.95066003	    -76.03952983	    -46.88793397	      0.00000000	     17.92986336
      0.95076842	    -75.73455505	    -46.82216119	      0.00000000	     17.93118100
      0.95087681	    -75.42772645	    -46.75577940	      0.00000000	     17.93270991
      0.95098519	    -75.11900404	    -46.68877721	      0.00000000	     17.93445464
      0.95109358	    -74.80834658	    -46.62114309	      0.00000000	     17.93641968
      0.95120196	    -74.49571149	    -46.55286544	      0.00000000	     17.93860946
      0.95131035	    -74.18105483	    -46.48393249	      0.00000000	     17.94102837
      0.95141874	    -73.86433121	    -46.41433237	      0.00000000	     17.94368077
      0.95152712	    -73.54549377	    -46.34405308	      0.00000000	     17.94657096
      0.95163551	    -73.22449416	    -46.27308247	      0.00000000	     17.94970325
      0.95174389	    -72.90128244	    -46.20140825	      0.00000000	     17.95308190
      0.95185228	    -72.57580711	    -46.12901799	      0.00000000	     17.95671116
      0.95196066	    -72.24801502	    -46.05589909	      0.00000000	     17.96059527
      0.95206905	    -71.91785137	    -45.98203881	      0.00000000	     17.96473848
      0.95217744	    -71.58525965	    -45.90742422	      0.00000000	     17.96914502
      0.95228582	    -71.25018163	    -45.83204222	      0.00000000	     17.97381917
      0.95239421	    -70.91255733	    -45.75587953	      0.00000000	     17.97876520
      0.95250259	    -70.57232496	    -45.67892266	      0.00000000	     17.98398745
      0.95261098	    -70.22942092	    -45.60115790	      0.00000000	     17.98949029
      0.95271936	    -69.88377974	    -45.52257133	      0.00000000	     17.99527817
      0.95282775	    -69.53533403	    -45.44314878	      0.00000000	     18.00135565
      0.95293614	    -69.18401443	    -45.36287582	      0.00000000	     18.00772735
      0.95304452	    -68.82974959	    -45.28173774	      0.00000000	     18.01439805
      0.95315291	    -68.47246610	    -45.19971956	      0.00000000	     18.02137265
      0.95326129	    -68.11208850	    -45.11680599	      0.00000000	     18.02865619
      0.95336968	    -67.74853922	    -45.03298141	      0.00000000	     18.03625390
      0.95347807	    -67.38173852	    -44.94822989	      0.00000000	     18.04417116
      0.95358645	    -67.01160449	    -44.86253510	      0.00000000	     18.05241358
      0.95369484	    -66.63805298	    -44.77588038	      0.00000000	     18.06098696
      0.95380322	    -66.26099758	    -44.68824865	      0.00000000	     18.06989736
      0.95391161	    -65.88034957	    -44.59962240	      0.00000000	     18.07915108
      0.95401999	    -65.49601788	    -44.50998371	      0.00000000	     18.08875468
      0.95412838	    -65.10790902	    -44.41931418	      0.00000000	     18.09871504
      0.95423677	    -64.71592705	    -44.32759493	      0.00000000	     18.10903932
      0.95434515	    -64.31997351	    -44.23480655	      0.00000000	     18.11973504
      0.95445354	    -63.91994738	    -44.14092911	      0.00000000	     18.13081005
      0.95456192	    -63.51574499	    -44.04594211	      0.00000000	     18.14227260
      0.95463114	    -63.25540165	    -43.98469638	      0.00000000	     18.14979645
      0.95470035	    -62.99332953	    -43.92299371	      0.00000000	     18.15746627
      0.95504642	    -61.65784798	    -43.60781363	      0.00000000	     18.19740557
      0.95625245	    -56.72371227	    -42.43068765	      0.00000000	     18.33459493
      0.95745848	    -51.49950843	    -41.15223681	      0.00000000	     18.42132661
      0.95866452	    -46.18054388	    -39.79901524	      0.00000000	     18.41411382
      0.96000372	    -40.38253316	    -38.23898329	      0.00000000	     18.26453631
      0.96134292	    -34.86408619	    -36.64872720	      0.00000000	     17.94909399
      0.96251120	    -30.33262070	    -35.25871498	      0.00000000	     17.53502568
      0.96367948	    -26.06745955	    -33.88352057	      0.00000000	     16.99497196
      0.96484775	    -22.06322621	    -32.53771601	      0.00000000	     16.33651535
      0.96601603	    -18.32235855	    -31.23400494	      0.00000000	     15.57044358
      0.96718430	    -14.85629550	    -29.98322789	      0.00000000	     14.71026356
      0.96835258	    -11.68152594	    -28.79433847	      0.00000000	     13.77157096
      0.96977663	     -8.23126234	    -27.43890285	      0.00000000	     12.54567457
      0.96991904	     -7.91270598	    -27.30936150	      0.00000000	     12.41926610
      0.96999024	     -7.75527879	    -27.24501078	      0.00000000	     12.35584641
      0.97034625	     -6.98682544	    -26.92748641	      0.00000000	     12.03675142
      0.97036554	     -6.94608105	    -26.91048297	      0.00000000	     12.01937135
      0.97046200	     -6.74375214	    -26.82577932	      0.00000000	     11.93234310
      0.97047200	     -6.72290918	    -26.81702775	      0.00000000	     11.92330864
      0.97048200	     -6.70209129	    -26.80828182	      0.00000000	     11.91427198
      0.97049200	     -6.68129874	    -26.79954159	      0.00000000	     11.90523307
      0.97050200	     -6.66053276	    -26.79080735	      0.00000000	     11.89619169
      0.97051200	     -6.63979646	    -26.78207988	      0.00000000	     11.88714723
      0.97052200	     -6.61909564	    -26.77336061	      0.00000000	     11.87809855
      0.97053200	     -6.59843968	    -26.76465186	      0.00000000	     11.86904382
      0.97054200	     -6.57784228	    -26.75595703	      0.00000000	     11.85998035
      0.97055200	     -6.55732224	    -26.74728079	      0.00000000	     11.85090445
      0.97056200	     -6.53690415	    -26.73862926	      0.00000000	     11.84181128
      0.97057200	     -6.51661908	    -26.73001017	      0.00000000	     11.83269478
      0.97058200	     -6.49650521	    -26.72143305	      0.00000000	     11.82354746
      0.97059200	     -6.47660834	    -26.71290934	      0.00000000	     11.81436039
      0.97060200	     -6.45698249	    -26.70445255	      0.00000000	     11.80512302
      0.97061200	     -6.43769027	    -26.69607837	      0.00000000	     11.79582316
      0.97062200	     -6.41880327	    -26.68780475	      0.00000000	     11.78644690
      0.97063445	     -6.39597360	    -26.67767341	      0.00000000	     11.77464028
      0.97064445	     -6.37830534	    -26.66970319	      0.00000000	     11.76503261
      0.97065445	     -6.36133931	    -26.66190823	      0.00000000	     11.75529106
      0.97066445	     -6.34518722	    -26.65431670	      0.00000000	     11.74539412
      0.97067445	     -6.32997015	    -26.64695914	      0.00000000	     11.73531853
      0.97068445	     -6.31581822	    -26.63986843	      0.00000000	     11.72503938
      0.97069445	     -6.30287018	    -26.63307963	      0.00000000	     11.71453016
      0.97070445	     -6.29127284	    -26.62662987	      0.00000000	     11.70376295
      0.97071445	     -6.28118041	    -26.62055819	      0.00000000	     11.69270854
      0.97072445	     -6.27275364	    -26.61490525	      0.00000000	     11.68133660
      0.97073445	     -6.26615886	    -26.60971315	      0.00000000	     11.66961592
      0.97074445	     -6.26156693	    -26.60502509	      0.00000000	     11.65751463
      0.97075445	     -6.25915201	    -26.60088511	      0.00000000	     11.64500043
      0.97076445	     -6.25909031	    -26.59733767	      0.00000000	     11.63204092
      0.97077445	     -6.26155868	    -26.59442734	      0.00000000	     11.61860385
      0.97078445	     -6.26673321	    -26.59219840	      0.00000000	     11.60465744
      0.97079445	     -6.27478775	    -26.59069442	      0.00000000	     11.59017065
      0.97080445	     -6.28589242	    -26.58995787	      0.00000000	     11.57511356
      0.97081664	     -6.30379030	    -26.59015719	      0.00000000	     11.55594902
      0.97082883	     -6.32674888	    -26.59162769	      0.00000000	     11.53584667
      0.97084346	     -6.36137034	    -26.59516365	      0.00000000	     11.51041294
      0.97086106	     -6.41376677	    -26.60210903	      0.00000000	     11.47785812
      0.97087866	     -6.47849892	    -26.61213322	      0.00000000	     11.44307056
      0.97089420	     -6.54632872	    -26.62363781	      0.00000000	     11.41043991
      0.97090974	     -6.62443341	    -26.63768772	      0.00000000	     11.37599181
      0.97092528	     -6.71298773	    -26.65431509	      0.00000000	     11.33971857
      0.97094083	     -6.81208114	    -26.67352956	      0.00000000	     11.30162991
      0.97095637	     -6.92171958	    -26.69531902	      0.00000000	     11.26175219
      0.97097191	     -7.04182928	    -26.71965103	      0.00000000	     11.22012714
      0.97098745	     -7.17226223	    -26.74647461	      0.00000000	     11.17681026
      0.97100299	     -7.31280313	    -26.77572236	      0.00000000	     11.13186901
      0.97101853	     -7.46317717	    -26.80731284	      0.00000000	     11.08538087
      0.97103408	     -7.62305857	    -26.84115303	      0.00000000	     11.03743133
      0.97104962	     -7.79207928	    -26.87714078	      0.00000000	     10.98811190
      0.97106516	     -7.96983774	    -26.91516721	      0.00000000	     10.93751826
      0.97108070	     -8.15590722	    -26.95511892	      0.00000000	     10.88574846
      0.97109624	     -8.34984375	    -26.99688001	      0.00000000	     10.83290139
      0.97111178	     -8.55119333	    -27.04033390	      0.00000000	     10.77907540
      0.97112732	     -8.75949842	    -27.08536486	      0.00000000	     10.72436714
      0.97114287	     -8.97430356	    -27.13185932	      0.00000000	     10.66887058
      0.97115841	     -9.19516017	    -27.17970694	      0.00000000	     10.61267629
      0.97117395	     -9.42163056	    -27.22880140	      0.00000000	     10.55587078
      0.97118949	     -9.65329114	    -27.27904110	      0.00000000	     10.49853618
      0.97120503	     -9.88973491	    -27.33032950	      0.00000000	     10.44074985
      0.97122057	    -10.13057327	    -27.38257551	      0.00000000	     10.38258434
      0.97123612	    -10.37543735	    -27.43569356	      0.00000000	     10.32410725
      0.97125166	    -10.62397873	    -27.48960367	      0.00000000	     10.26538130
      0.97126720	    -10.87586983	    -27.54423138	      0.00000000	     10.20646445
      0.97128274	    -11.13080390	    -27.59950766	      0.00000000	     10.14741000
      0.97129828	    -11.38849472	    -27.65536866	      0.00000000	     10.08826685
      0.97131382	    -11.64867614	    -27.71175556	      0.00000000	     10.02907964
      0.97132936	    -11.91110138	    -27.76861428	      0.00000000	      9.96988906
      0.97134491	    -12.17554220	    -27.82589522	      0.00000000	      9.91073206
      0.97136378	    -12.49902331	    -27.89594595	      0.00000000	      9.83899898
      0.97138265	    -12.82482246	    -27.96647887	      0.00000000	      9.76741802
      0.97140152	    -13.15262952	    -28.03742825	      0.00000000	      9.69603630
      0.97142039	    -13.48216552	    -28.10873545	      0.00000000	      9.62489512
      0.97143926	    -13.81318010	    -28.18034825	      0.00000000	      9.55403058
      0.97145813	    -14.14544908	    -28.25222024	      0.00000000	      9.48347409
      0.97147700	    -14.47877204	    -28.32431021	      0.00000000	      9.41325288
      0.97150035	    -14.89245206	    -28.41376886	      0.00000000	      9.32685332
      0.97152370	    -15.30717575	    -28.50344508	      0.00000000	      9.24104057
      0.97154705	    -15.72268553	    -28.59328679	      0.00000000	      9.15584550
      0.97157040	    -16.13875926	    -28.68324927	      0.00000000	      9.07129325
      0.97159868	    -16.64313573	    -28.79230696	      0.00000000	      8.96978404
      0.97162696	    -17.14777355	    -28.90142811	      0.00000000	      8.86927470
      0.97165524	    -17.65243523	    -29.01056487	      0.00000000	      8.76978544
      0.97168352	    -18.15692513	    -29.11967748	      0.00000000	      8.67133031
      0.97171795	    -18.77069829	    -29.25244609	      0.00000000	      8.55286638
      0.97175239	    -19.38375078	    -29.38508174	      0.00000000	      8.43595673
      0.97178682	    -19.99590593	    -29.51754566	      0.00000000	      8.32060248
      0.97182125	    -20.60703077	    -29.64980684	      0.00000000	      8.20679926
      0.97186361	    -21.35729829	    -29.81220375	      0.00000000	      8.06891028
      0.97190597	    -22.10573846	    -29.97422029	      0.00000000	      7.93333309
      0.97194833	    -22.85228057	    -30.13582870	      0.00000000	      7.80003992
      0.97199069	    -23.59689402	    -30.29700764	      0.00000000	      7.66899936
      0.97204442	    -24.53859478	    -30.50080473	      0.00000000	      7.50597403
      0.97209815	    -25.47724891	    -30.70385934	      0.00000000	      7.34644532
      0.97215188	    -26.41295288	    -30.90615295	      0.00000000	      7.19033820
      0.97221744	    -27.55092359	    -31.15194969	      0.00000000	      7.00437435
      0.97228300	    -28.68494261	    -31.39657547	      0.00000000	      6.82325450
      0.97234856	    -29.81527246	    -31.64001795	      0.00000000	      6.64684261
      0.97243274	    -31.26152618	    -31.95083430	      0.00000000	      6.42702989
      0.97251692	    -32.70252644	    -32.25967483	      0.00000000	      6.21448312
      0.97260110	    -34.13853422	    -32.56653356	      0.00000000	      6.00893605
      0.97270905	    -35.97293972	    -32.95717465	      0.00000000	      5.75515748
      0.97281701	    -37.79865130	    -33.34455647	      0.00000000	      5.51194891
      0.97292497	    -39.61439450	    -33.72868909	      0.00000000	      5.27881236
      0.97303293	    -41.41819533	    -34.10958812	      0.00000000	      5.05527115
      0.97316462	    -43.59880694	    -34.56990592	      0.00000000	      4.79489857
      0.97329632	    -45.75261639	    -35.02548692	      0.00000000	      4.54733243
      0.97342802	    -47.87426351	    -35.47638378	      0.00000000	      4.31181326
      0.97355972	    -49.95883011	    -35.92265568	      0.00000000	      4.08761186
      0.97372644	    -52.53820037	    -36.48105909	      0.00000000	      3.81893264
      0.97389316	    -55.04561763	    -37.03229706	      0.00000000	      3.56589401
      0.97411526	    -58.26827816	    -37.75576816	      0.00000000	      3.25085493
      0.97429836	    -60.82224388	    -38.34311946	      0.00000000	      3.00824133
      0.97448146	    -63.28425075	    -38.92249090	      0.00000000	      2.77961553
      0.97466456	    -65.66151516	    -39.49411042	      0.00000000	      2.56388847
      0.97484766	    -67.96507579	    -40.05821008	      0.00000000	      2.36024512
      0.97503076	    -70.20543023	    -40.61502462	      0.00000000	      2.16807627
      0.97528524	    -73.23158284	    -41.37726227	      0.00000000	      1.91913183
      0.97547118	    -75.38858848	    -41.92596132	      0.00000000	      1.74997621
      0.97565712	    -77.50613193	    -42.46797764	      0.00000000	      1.59110929
      0.97584307	    -79.58741974	    -43.00355749	      0.00000000	      1.44214457
      0.97602901	    -81.63376081	    -43.53294539	      0.00000000	      1.30271808
      0.97621495	    -83.64499538	    -44.05638351	      0.00000000	      1.17248378
      0.97640090	    -85.61999611	    -44.57411119	      0.00000000	      1.05110968
      0.97658684	    -87.55713864	    -45.08636429	      0.00000000	      0.93827493
      0.97677278	    -89.45467835	    -45.59337460	      0.00000000	      0.83366752
      0.97695872	    -91.31101260	    -46.09536913	      0.00000000	      0.73698258
      0.97714467	    -93.12483705	    -46.59256934	      0.00000000	      0.64792103
      0.97736849	    -95.25046740	    -47.18499580	      0.00000000	      0.55041140
      0.97759231	    -97.31228623	    -47.77114792	      0.00000000	      0.46301302
      0.97791408	   -100.16455045	    -48.60353096	      0.00000000	      0.35406828
      0.97815870	   -102.24552222	    -49.22868779	      0.00000000	      0.28360871
      0.97840332	   -104.25277684	    -49.84767796	      0.00000000	      0.22308517
      0.97864793	   -106.18838985	    -50.46083500	      0.00000000	      0.17181013
      0.97886701	   -107.86310275	    -51.00527331	      0.00000000	      0.13315670
      0.97908610	   -109.48414708	    -51.54543999	      0.00000000	      0.10082337
      0.97930518	   -111.05346983	    -52.08147705	      0.00000000	      0.07426287
      0.97952426	   -112.57305033	    -52.61349274	      0.00000000	      0.05291044
      0.97974334	   -114.04486666	    -53.14156143	      0.00000000	      0.03618684
      0.97996242	   -115.47087066	    -53.66572440	      0.00000000	      0.02350343
      0.98018150	   -116.85296949	    -54.18599173	      0.00000000	      0.01426907
      0.98027731	   -117.44403142	    -54.41227412	      0.00000000	      0.01116495
      0.98036868	   -118.00039506	    -54.62738795	      0.00000000	      0.00867019
      0.98046005	   -118.54971369	    -54.84181554	      0.00000000	      0.00658820
      0.98053774	   -119.01133063	    -55.02358980	      0.00000000	      0.00511232
      0.98061543	   -119.46804337	    -55.20486458	      0.00000000	      0.00388096
      0.98068200	   -119.85559779	    -55.35981187	      0.00000000	      0.00300204
      0.98074858	   -120.23968153	    -55.51439087	      0.00000000	      0.00227016
      0.98081515	   -120.62035894	    -55.66860099	      0.00000000	      0.00167077
      0.98087507	   -120.96008682	    -55.80706423	      0.00000000	      0.00123284
      0.98093498	   -121.29716012	    -55.94522781	      0.00000000	      0.00088051
      0.98099489	   -121.63163035	    -56.08309122	      0.00000000	      0.00060383
      0.98105481	   -121.96355029	    -56.22065387	      0.00000000	      0.00039310
      0.98111472	   -122.29297388	    -56.35791506	      0.00000000	      0.00023885
      0.98117463	   -122.61995614	    -56.49487394	      0.00000000	      0.00013183
      0.98122848	   -122.91179221	    -56.61770596	      0.00000000	      0.00006854
      0.98128233	   -123.20174281	    -56.74029209	      0.00000000	      0.00002980
      0.98133618	   -123.48984973	    -56.86263130	      0.00000000	      0.00000944
      0.98139002	   -123.77615522	    -56.98472242	      0.00000000	      0.00000145
      0.98144387	   -124.06070191	    -57.10656409	      0.00000000	      0.00000000
      0.98149772	   -124.34353280	    -57.22815475	      0.00000000	      0.00000000
      0.98155156	   -124.62469114	    -57.34949267	      0.00000000	      0.00000000
      0.98160541	   -124.90422043	    -57.47057586	      0.00000000	      0.00000000
      0.98165926	   -125.18216429	    -57.59140214	      0.00000000	      0.00000000
      0.98171310	   -125.45856647	    -57.71196907	      0.00000000	      0.00000000
      0.98176695	   -125.73347072	    -57.83227394	      0.00000000	      0.00000000
      0.98182080	   -126.00692078	    -57.95231382	      0.00000000	      0.00000000
      0.98187465	   -126.27896027	    -58.07208546	      0.00000000	      0.00000000
      0.98192849	   -126.54963265	    -58.19158534	      0.00000000	      0.00000000
      0.98198234	   -126.81898116	    -58.31080965	      0.00000000	      0.00000000
      0.98203619	   -127.08704871	    -58.42975428	      0.00000000	      0.00000000
      0.98209003	   -127.35387787	    -58.54841481	      0.00000000	      0.00000000
      0.98214388	   -127.61951075	    -58.66678648	      0.00000000	      0.00000000
      0.98219773	   -127.88398898	    -58.78486423	      0.00000000	      0.00000000
      0.98225157	   -128.14735359	    -58.90264268	      0.00000000	      0.00000000
      0.98230542	   -128.40964498	    -59.02011611	      0.00000000	      0.00000000
      0.98235927	   -128.67090283	    -59.13727845	      0.00000000	      0.00000000
      0.98241312	   -128.93116605	    -59.25412332	      0.00000000	      0.00000000
      0.98246696	   -129.19047270	    -59.37064399	      0.00000000	      0.00000000
      0.98252081	   -129.44885992	    -59.48683340	      0.00000000	      0.00000000
      0.98257466	   -129.70636386	    -59.60268416	      0.00000000	      0.00000000
      0.98262850	   -129.96301966	    -59.71818855	      0.00000000	      0.00000000
      0.98268235	   -130.21886131	    -59.83333852	      0.00000000	      0.00000000
      0.98273620	   -130.47392166	    -59.94812570	      0.00000000	      0.00000000
      0.98279004	   -130.72823231	    -60.06254141	      0.00000000	      0.00000000
      0.98284389	   -130.98182358	    -60.17657665	      0.00000000	      0.00000000
      0.98289774	   -131.23472447	    -60.29022215	      0.00000000	      0.00000000
      0.98295159	   -131.48696255	    -60.40346832	      0.00000000	      0.00000000
      0.98300543	   -131.73856397	    -60.51630532	      0.00000000	      0.00000000
      0.98305928	   -131.98955338	    -60.62872304	      0.00000000	      0.00000000
      0.98311313	   -132.23995391	    -60.74071111	      0.00000000	      0.00000000
      0.98316697	   -132.48978710	    -60.85225895	      0.00000000	      0.00000000
      0.98322082	   -132.73907290	    -60.96335572	      0.00000000	      0.00000000
      0.98327467	   -132.98782961	    -61.07399043	      0.00000000	      0.00000000
      0.98332851	   -133.23607386	    -61.18415185	      0.00000000	      0.00000000
      0.98338236	   -133.48382061	    -61.29382862	      0.00000000	      0.00000000
      0.98343621	   -133.73108310	    -61.40300922	      0.00000000	      0.00000000
      0.98349006	   -133.97787283	    -61.51168202	      0.00000000	      0.00000000
      0.98354390	   -134.22419959	    -61.61983525	      0.00000000	      0.00000000
      0.98359775	   -134.47007142	    -61.72745709	      0.00000000	      0.00000000
      0.98365160	   -134.71549465	    -61.83453563	      0.00000000	      0.00000000
      0.98370544	   -134.96047383	    -61.94105893	      0.00000000	      0.00000000
      0.98377119	   -135.25897500	    -62.07034483	      0.00000000	      0.00000000
      0.98383693	   -135.55682015	    -62.19876349	      0.00000000	      0.00000000
      0.98390267	   -135.85400725	    -62.32629323	      0.00000000	      0.00000000
      0.98396841	   -136.15053061	    -62.45291251	      0.00000000	      0.00000000
      0.98405218	   -136.52738748	    -62.61289941	      0.00000000	      0.00000000
      0.98413595	   -136.90312387	    -62.77132986	      0.00000000	      0.00000000
      0.98422011	   -137.27942100	    -62.92887769	      0.00000000	      0.00000000
      0.98430426	   -137.65450530	    -63.08476951	      0.00000000	      0.00000000
      0.98437645	   -137.97523642	    -63.21713904	      0.00000000	      0.00000000
      0.98444864	   -138.29499773	    -63.34823505	      0.00000000	      0.00000000
      0.98452082	   -138.61374717	    -63.47803347	      0.00000000	      0.00000000
      0.98458438	   -138.89351923	    -63.59122311	      0.00000000	      0.00000000
      0.98464794	   -139.17243832	    -63.70337376	      0.00000000	      0.00000000
      0.98471149	   -139.45046938	    -63.81447096	      0.00000000	      0.00000000
      0.98477505	   -139.72757571	    -63.92450109	      0.00000000	      0.00000000
      0.98483861	   -140.00371911	    -64.03345191	      0.00000000	      0.00000000
      0.98490216	   -140.27886008	    -64.14131195	      0.00000000	      0.00000000
      0.98495920	   -140.52488796	    -64.23716927	      0.00000000	      0.00000000
      0.98501624	   -140.77004574	    -64.33213212	      0.00000000	      0.00000000
      0.98507327	   -141.01430279	    -64.42619364	      0.00000000	      0.00000000
      0.98513031	   -141.25762807	    -64.51934745	      0.00000000	      0.00000000
      0.98518734	   -141.49999014	    -64.61158766	      0.00000000	      0.00000000
      0.98524438	   -141.74135735	    -64.70290886	      0.00000000	      0.00000000
      0.98530142	   -141.98169784	    -64.79330613	      0.00000000	      0.00000000
      0.98535845	   -142.22097969	    -64.88277508	      0.00000000	      0.00000000
      0.98541549	   -142.45917098	    -64.97131178	      0.00000000	      0.00000000
      0.98547253	   -142.69623989	    -65.05891285	      0.00000000	      0.00000000
      0.98552956	   -142.93215477	    -65.14557538	      0.00000000	      0.00000000
      0.98558660	   -143.16688421	    -65.23129699	      0.00000000	      0.00000000
      0.98564364	   -143.40039716	    -65.31607579	      0.00000000	      0.00000000
      0.98570067	   -143.63266293	    -65.39991038	      0.00000000	      0.00000000
      0.98575771	   -143.86365132	    -65.48279987	      0.00000000	      0.00000000
      0.98581475	   -144.09333268	    -65.56474385	      0.00000000	      0.00000000
      0.98587178	   -144.32167794	    -65.64574240	      0.00000000	      0.00000000
      0.98592882	   -144.54865868	    -65.72579606	      0.00000000	      0.00000000
      0.98598586	   -144.77424720	    -65.80490586	      0.00000000	      0.00000000
      0.98604289	   -144.99841658	    -65.88307326	      0.00000000	      0.00000000
      0.98609993	   -145.22114068	    -65.96030018	      0.00000000	      0.00000000
      0.98615697	   -145.44239423	    -66.03658898	      0.00000000	      0.00000000
      0.98621400	   -145.66215284	    -66.11194245	      0.00000000	      0.00000000
      0.98627104	   -145.88039308	    -66.18636378	      0.00000000	      0.00000000
      0.98632808	   -146.09709244	    -66.25985657	      0.00000000	      0.00000000
      0.98638511	   -146.31222944	    -66.33242482	      0.00000000	      0.00000000
      0.98644215	   -146.52578359	    -66.40407289	      0.00000000	      0.00000000
      0.98649919	   -146.73773546	    -66.47480552	      0.00000000	      0.00000000
      0.98655622	   -146.94806665	    -66.54462780	      0.00000000	      0.00000000
      0.98661326	   -147.15675987	    -66.61354514	      0.00000000	      0.00000000
      0.98667030	   -147.36379890	    -66.68156329	      0.00000000	      0.00000000
      0.98672733	   -147.56916860	    -66.74868832	      0.00000000	      0.00000000
      0.98678437	   -147.77285495	    -66.81492658	      0.00000000	      0.00000000
      0.98684141	   -147.97484504	    -66.88028472	      0.00000000	      0.00000000
      0.98689844	   -148.17512706	    -66.94476964	      0.00000000	      0.00000000
      0.98695548	   -148.37369030	    -67.00838851	      0.00000000	      0.00000000
      0.98701252	   -148.57052516	    -67.07114875	      0.00000000	      0.00000000
      0.98706955	   -148.76562313	    -67.13305800	      0.00000000	      0.00000000
      0.98712659	   -148.95897680	    -67.19412410	      0.00000000	      0.00000000
      0.98718362	   -149.15057982	    -67.25435513	      0.00000000	      0.00000000
      0.98724066	   -149.34042692	    -67.31375934	      0.00000000	      0.00000000
      0.98729770	   -149.52851386	    -67.37234516	      0.00000000	      0.00000000
      0.98735473	   -149.71483745	    -67.43012119	      0.00000000	      0.00000000
      0.98741177	   -149.89939550	    -67.48709617	      0.00000000	      0.00000000
      0.98746881	   -150.08218685	    -67.54327900	      0.00000000	      0.00000000
      0.98752584	   -150.26321127	    -67.59867870	      0.00000000	      0.00000000
      0.98758288	   -150.44246953	    -67.65330441	      0.00000000	      0.00000000
      0.98763992	   -150.61996330	    -67.70716539	      0.00000000	      0.00000000
      0.98769695	   -150.79569517	    -67.76027097	      0.00000000	      0.00000000
      0.98775399	   -150.96966862	    -67.81263060	      0.00000000	      0.00000000
      0.98781103	   -151.14188798	    -67.86425378	      0.00000000	      0.00000000
      0.98786806	   -151.31235842	    -67.91515008	      0.00000000	      0.00000000
      0.98792510	   -151.48108591	    -67.96532915	      0.00000000	      0.00000000
      0.98798214	   -151.64807719	    -68.01480066	      0.00000000	      0.00000000
      0.98803917	   -151.81333977	    -68.06357432	      0.00000000	      0.00000000
      0.98809621	   -151.97688187	    -68.11165990	      0.00000000	      0.00000000
      0.98815325	   -152.13871240	    -68.15906717	      0.00000000	      0.00000000
      0.98821028	   -152.29884096	    -68.20580591	      0.00000000	      0.00000000
      0.98827878	   -152.48891019	    -68.26106641	      0.00000000	      0.00000000
      0.98834728	   -152.67655837	    -68.31539381	      0.00000000	      0.00000000
      0.98841577	   -152.86180555	    -68.36880505	      0.00000000	      0.00000000
      0.98848427	   -153.04467291	    -68.42131702	      0.00000000	      0.00000000
      0.98855277	   -153.22518267	    -68.47294658	      0.00000000	      0.00000000
      0.98862127	   -153.40335803	    -68.52371051	      0.00000000	      0.00000000
      0.98868976	   -153.57922314	    -68.57362552	      0.00000000	      0.00000000
      0.98875826	   -153.75280294	    -68.62270819	      0.00000000	      0.00000000
      0.98882676	   -153.92412319	    -68.67097504	      0.00000000	      0.00000000
      0.98889526	   -154.09321036	    -68.71844244	      0.00000000	      0.00000000
      0.98896375	   -154.26009155	    -68.76512663	      0.00000000	      0.00000000
      0.98903225	   -154.42479446	    -68.81104373	      0.00000000	      0.00000000
      0.98910075	   -154.58734732	    -68.85620969	      0.00000000	      0.00000000
      0.98918307	   -154.77991370	    -68.90952263	      0.00000000	      0.00000000
      0.98926540	   -154.96946630	    -68.96180042	      0.00000000	      0.00000000
      0.98934773	   -155.15605643	    -69.01306979	      0.00000000	      0.00000000
      0.98943005	   -155.33973599	    -69.06335710	      0.00000000	      0.00000000
      0.98951238	   -155.52055733	    -69.11268828	      0.00000000	      0.00000000
      0.98959470	   -155.69857315	    -69.16108886	      0.00000000	      0.00000000
      0.98967703	   -155.87383636	    -69.20858393	      0.00000000	      0.00000000
      0.98975936	   -156.04640001	    -69.25519815	      0.00000000	      0.00000000
      0.98984168	   -156.21631716	    -69.30095573	      0.00000000	      0.00000000
      0.98994298	   -156.42182482	    -69.35611405	      0.00000000	      0.00000000
      0.99004427	   -156.62350468	    -69.41005478	      0.00000000	      0.00000000
      0.99014556	   -156.82145441	    -69.46282009	      0.00000000	      0.00000000
      0.99024685	   -157.01577087	    -69.51445111	      0.00000000	      0.00000000
      0.99034814	   -157.20654988	    -69.56498784	      0.00000000	      0.00000000
      0.99047155	   -157.43434983	    -69.62513882	      0.00000000	      0.00000000
      0.99059497	   -157.65720731	    -69.68379122	      0.00000000	      0.00000000
      0.99071838	   -157.87528732	    -69.74101080	      0.00000000	      0.00000000
      0.99087559	   -158.14642712	    -69.81192552	      0.00000000	      0.00000000
      0.99103280	   -158.41040019	    -69.88074318	      0.00000000	      0.00000000
      0.99119558	   -158.67650932	    -69.94991679	      0.00000000	      0.00000000
      0.99135837	   -158.93560511	    -70.01709547	      0.00000000	      0.00000000
      0.99150402	   -159.16176005	    -70.07561283	      0.00000000	      0.00000000
      0.99164968	   -159.38277722	    -70.13270888	      0.00000000	      0.00000000
      0.99179534	   -159.59886802	    -70.18846027	      0.00000000	      0.00000000
      0.99194099	   -159.81023481	    -70.24293967	      0.00000000	      0.00000000
      0.99208665	   -160.01707104	    -70.29621599	      0.00000000	      0.00000000
      0.99223231	   -160.21956132	    -70.34835443	      0.00000000	      0.00000000
      0.99237796	   -160.41788162	    -70.39941669	      0.00000000	      0.00000000
      0.99252362	   -160.61219942	    -70.44946108	      0.00000000	      0.00000000
      0.99266928	   -160.80267400	    -70.49854268	      0.00000000	      0.00000000
      0.99281493	   -160.98945667	    -70.54671344	      0.00000000	      0.00000000
      0.99296059	   -161.17269102	    -70.59402239	      0.00000000	      0.00000000
      0.99310625	   -161.35251323	    -70.64051570	      0.00000000	      0.00000042
      0.99325190	   -161.52905235	    -70.68623689	      0.00000000	      0.00002641
      0.99339756	   -161.70243061	    -70.73122688	      0.00000000	      0.00014425
      0.99354322	   -161.87276372	    -70.77552421	      0.00000000	      0.00042935
      0.99368887	   -162.04016119	    -70.81916509	      0.00000000	      0.00096291
      0.99383453	   -162.20472660	    -70.86218356	      0.00000000	      0.00183141
      0.99398019	   -162.36655792	    -70.90461159	      0.00000000	      0.00312588
      0.99412584	   -162.52574781	    -70.94647921	      0.00000000	      0.00494104
      0.99427150	   -162.68238386	    -70.98781461	      0.00000000	      0.00737422
      0.99441716	   -162.83654889	    -71.02864422	      0.00000000	      0.01052406
      0.99456281	   -162.98832122	    -71.06899285	      0.00000000	      0.01448907
      0.99470847	   -163.13777492	    -71.10888375	      0.00000000	      0.01936605
      0.99485413	   -163.28498004	    -71.14833873	      0.00000000	      0.02524840
      0.99499978	   -163.43000284	    -71.18737822	      0.00000000	      0.03222441
      0.99514544	   -163.57290605	    -71.22602134	      0.00000000	      0.04037556
      0.99532203	   -163.74339930	    -71.27236501	      0.00000000	      0.05193788
      0.99549862	   -163.91096383	    -71.31818209	      0.00000000	      0.06544472
      0.99567521	   -164.07569298	    -71.36350003	      0.00000000	      0.08098207
      0.99585180	   -164.23767427	    -71.40834414	      0.00000000	      0.09860914
      0.99602839	   -164.39698981	    -71.45273779	      0.00000000	      0.11835703
      0.99625195	   -164.59498024	    -71.50832770	      0.00000000	      0.14640143
      0.99647551	   -164.78896720	    -71.56326997	      0.00000000	      0.17778959
      0.99677460	   -165.04246079	    -71.63582244	      0.00000000	      0.22478818
      0.99700340	   -165.23189182	    -71.69063309	      0.00000000	      0.26435537
      0.99723220	   -165.41756658	    -71.74487821	      0.00000000	      0.30677565
      0.99746100	   -165.59959844	    -71.79858507	      0.00000000	      0.35175769
      0.99766176	   -165.75640799	    -71.84528700	      0.00000000	      0.39309074
      0.99786252	   -165.91056124	    -71.89160840	      0.00000000	      0.43593620
      0.99806329	   -166.06212148	    -71.93756294	      0.00000000	      0.48007386
      0.99826405	   -166.21114860	    -71.98316307	      0.00000000	      0.52528656
      0.99846481	   -166.35769930	    -72.02842011	      0.00000000	      0.57136365
      0.99866557	   -166.50182745	    -72.07334440	      0.00000000	      0.61810368
      0.99884404	   -166.62795611	    -72.11300759	      0.00000000	      0.66005521
      0.99902251	   -166.75224533	    -72.15242134	      0.00000000	      0.70225476
      0.99920097	   -166.87472814	    -72.19159123	      0.00000000	      0.74458530
      0.99937944	   -166.99543626	    -72.23052240	      0.00000000	      0.78693833
      0.99955790	   -167.11440020	    -72.26921959	      0.00000000	      0.82921397
      0.99973637	   -167.23164940	    -72.30768717	      0.00000000	      0.87132082
      0.99991484	   -167.34721223	    -72.34592916	      0.00000000	      0.91317579
      1.00009330	   -167.46111615	    -72.38394929	      0.00000000	      0.95470380
      1.00027177	   -167.57338772	    -72.42175099	      0.00000000	      0.99583741
      1.00045023	   -167.68405267	    -72.45933745	      0.00000000	      1.03651643
      1.00062870	   -167.79313598	    -72.49671160	      0.00000000	      1.07668747
      1.00080717	   -167.90066189	    -72.53387617	      0.00000000	      1.11630355
      1.00098563	   -168.00665399	    -72.57083367	      0.00000000	      1.15532362
      1.00116410	   -168.11113524	    -72.60758646	      0.00000000	      1.19371214
      1.00134256	   -168.21412803	    -72.64413671	      0.00000000	      1.23143863
      1.00152103	   -168.31565417	    -72.68048645	      0.00000000	      1.26847732
      1.00169950	   -168.41573500	    -72.71663756	      0.00000000	      1.30480670
      1.00187796	   -168.51439132	    -72.75259182	      0.00000000	      1.34040919
      1.00205643	   -168.61164352	    -72.78835086	      0.00000000	      1.37527078
      1.00223489	   -168.70751154	    -72.82391626	      0.00000000	      1.40938072
      1.00241336	   -168.80201491	    -72.85928944	      0.00000000	      1.44273117
      1.00259183	   -168.89517278	    -72.89447179	      0.00000000	      1.47531698
      1.00277029	   -168.98700392	    -72.92946459	      0.00000000	      1.50713541
      1.00294876	   -169.07752678	    -72.96426908	      0.00000000	      1.53818588
      1.00312722	   -169.16675945	    -72.99888639	      0.00000000	      1.56846973
      1.00330569	   -169.25471972	    -73.03331764	      0.00000000	      1.59799006
      1.00348416	   -169.34142506	    -73.06756388	      0.00000000	      1.62675153
      1.00366262	   -169.42689266	    -73.10162611	      0.00000000	      1.65476015
      1.00384109	   -169.51113944	    -73.13550529	      0.00000000	      1.68202317
      1.00401955	   -169.59418204	    -73.16920235	      0.00000000	      1.70854892
      1.00419802	   -169.67603685	    -73.20271817	      0.00000000	      1.73434667
      1.00437648	   -169.75671999	    -73.23605361	      0.00000000	      1.75942652
      1.00455495	   -169.83624737	    -73.26920952	      0.00000000	      1.78379929
      1.00473342	   -169.91463465	    -73.30218669	      0.00000000	      1.80747640
      1.00491188	   -169.99189727	    -73.33498593	      0.00000000	      1.83046982
      1.00509035	   -170.06805044	    -73.36760799	      0.00000000	      1.85279193
      1.00526881	   -170.14310917	    -73.40005363	      0.00000000	      1.87445551
      1.00544728	   -170.21708826	    -73.43232359	      0.00000000	      1.89547361
      1.00562575	   -170.29000229	    -73.46441859	      0.00000000	      1.91585953
      1.00580421	   -170.36186569	    -73.49633935	      0.00000000	      1.93562676
      1.00598268	   -170.43269263	    -73.52808658	      0.00000000	      1.95478890
      1.00616114	   -170.50249716	    -73.55966096	      0.00000000	      1.97335964
      1.00633961	   -170.57129308	    -73.59106320	      0.00000000	      1.99135272
      1.00651808	   -170.63909407	    -73.62229396	      0.00000000	      2.00878185
      1.00669654	   -170.70591359	    -73.65335393	      0.00000000	      2.02566077
      1.00687501	   -170.77176494	    -73.68424378	      0.00000000	      2.04200310
      1.00705347	   -170.83666125	    -73.71496418	      0.00000000	      2.05782242
      1.00723194	   -170.90061548	    -73.74551580	      0.00000000	      2.07313217
      1.00741041	   -170.96364043	    -73.77589930	      0.00000000	      2.08794568
      1.00758887	   -171.02574872	    -73.80611535	      0.00000000	      2.10227612
      1.00776734	   -171.08695284	    -73.83616460	      0.00000000	      2.11613648
      1.00794580	   -171.14726509	    -73.86604772	      0.00000000	      2.12953961
      1.00812427	   -171.20669763	    -73.89576537	      0.00000000	      2.14249812
      1.00830274	   -171.26526246	    -73.92531820	      0.00000000	      2.15502445
      1.00848120	   -171.32297144	    -73.95470688	      0.00000000	      2.16713081
      1.00865967	   -171.37983626	    -73.98393207	      0.00000000	      2.17882921
      1.00883813	   -171.43586849	    -74.01299443	      0.00000000	      2.19013140
      1.00901660	   -171.49107953	    -74.04189462	      0.00000000	      2.20104892
      1.00919507	   -171.54548065	    -74.07063330	      0.00000000	      2.21159308
      1.00937353	   -171.59908297	    -74.09921113	      0.00000000	      2.22177494
      1.00955200	   -171.65189746	    -74.12762879	      0.00000000	      2.23160531
      1.00973046	   -171.70393497	    -74.15588694	      0.00000000	      2.24109477
      1.00990893	   -171.75520621	    -74.18398623	      0.00000000	      2.25025366
      1.01008739	   -171.80572173	    -74.21192735	      0.00000000	      2.25909205
      1.01026586	   -171.85549199	    -74.23971096	      0.00000000	      2.26761981
      1.01044433	   -171.90452727	    -74.26733773	      0.00000000	      2.27584652
      1.01062279	   -171.95283775	    -74.29480834	      0.00000000	      2.28378155
      1.01080126	   -172.00043347	    -74.32212345	      0.00000000	      2.29143402
      1.01097972	   -172.04732433	    -74.34928373	      0.00000000	      2.29881281
      1.01115819	   -172.09352013	    -74.37628988	      0.00000000	      2.30592656
      1.01133666	   -172.13903051	    -74.40314255	      0.00000000	      2.31278368
      1.01151512	   -172.18386502	    -74.42984243	      0.00000000	      2.31939235
      1.01169359	   -172.22803306	    -74.45639019	      0.00000000	      2.32576054
      1.01187205	   -172.27154392	    -74.48278652	      0.00000000	      2.33189596
      1.01205052	   -172.31440677	    -74.50903208	      0.00000000	      2.33780616
      1.01222899	   -172.35663065	    -74.53512758	      0.00000000	      2.34349842
      1.01240745	   -172.39822451	    -74.56107367	      0.00000000	      2.34897984
      1.01258592	   -172.43919715	    -74.58687105	      0.00000000	      2.35425732
      1.01276438	   -172.47955727	    -74.61252040	      0.00000000	      2.35933755
      1.01294285	   -172.51931346	    -74.63802240	      0.00000000	      2.36422701
      1.01312132	   -172.55847420	    -74.66337773	      0.00000000	      2.36893202
      1.01329978	   -172.59704783	    -74.68858707	      0.00000000	      2.37345870
      1.01347825	   -172.63504262	    -74.71365111	      0.00000000	      2.37781297
      1.01365671	   -172.67246671	    -74.73857054	      0.00000000	      2.38200058
      1.01383518	   -172.70932812	    -74.76334602	      0.00000000	      2.38602713
      1.01401365	   -172.74563479	    -74.78797826	      0.00000000	      2.38989802
      1.01419211	   -172.78139454	    -74.81246792	      0.00000000	      2.39361850
      1.01437058	   -172.81661508	    -74.83681570	      0.00000000	      2.39719364
      1.01454904	   -172.85130403	    -74.86102227	      0.00000000	      2.40062838
      1.01472751	   -172.88546891	    -74.88508831	      0.00000000	      2.40392749
      1.01490598	   -172.91911712	    -74.90901452	      0.00000000	      2.40709558
      1.01508444	   -172.95225597	    -74.93280156	      0.00000000	      2.41013715
      1.01526291	   -172.98489269	    -74.95645013	      0.00000000	      2.41305653
      1.01544137	   -173.01703438	    -74.97996089	      0.00000000	      2.41585791
      1.01561984	   -173.04868807	    -75.00333453	      0.00000000	      2.41854536
      1.01579830	   -173.07986069	    -75.02657172	      0.00000000	      2.42112282
      1.01597677	   -173.11055906	    -75.04967315	      0.00000000	      2.42359409
      1.01615524	   -173.14078992	    -75.07263948	      0.00000000	      2.42596288
      1.01633370	   -173.17055992	    -75.09547140	      0.00000000	      2.42823273
      1.01651217	   -173.19987561	    -75.11816957	      0.00000000	      2.43040711
      1.01669063	   -173.22874347	    -75.14073468	      0.00000000	      2.43248935
      1.01686910	   -173.25716987	    -75.16316738	      0.00000000	      2.43448269
      1.01704757	   -173.28516110	    -75.18546836	      0.00000000	      2.43639025
      1.01722603	   -173.31272336	    -75.20763828	      0.00000000	      2.43821505
      1.01740450	   -173.33986278	    -75.22967780	      0.00000000	      2.43996001
      1.01758296	   -173.36658539	    -75.25158760	      0.00000000	      2.44162797
      1.01776143	   -173.39289714	    -75.27336834	      0.00000000	      2.44322166
      1.01793990	   -173.41880390	    -75.29502068	      0.00000000	      2.44474371
      1.01811836	   -173.44431146	    -75.31654528	      0.00000000	      2.44619668
      1.01829683	   -173.46942553	    -75.33794281	      0.00000000	      2.44758304
      1.01847529	   -173.49415173	    -75.35921391	      0.00000000	      2.44890518
      1.01865376	   -173.51849562	    -75.38035926	      0.00000000	      2.45016540
      1.01883223	   -173.54246267	    -75.40137949	      0.00000000	      2.45136593
      1.01901069	   -173.56605827	    -75.42227527	      0.00000000	      2.45250893
      1.01918916	   -173.58928775	    -75.44304725	      0.00000000	      2.45359646
      1.01936762	   -173.61215636	    -75.46369607	      0.00000000	      2.45463056
      1.01954609	   -173.63466927	    -75.48422238	      0.00000000	      2.45561315
      1.01972456	   -173.65683158	    -75.50462683	      0.00000000	      2.45654611
      1.01990302	   -173.67864832	    -75.52491006	      0.00000000	      2.45743126
      1.02008149	   -173.70012445	    -75.54507271	      0.00000000	      2.45827035
      1.02025995	   -173.72126486	    -75.56511542	      0.00000000	      2.45906506
      1.02043842	   -173.74207438	    -75.58503883	      0.00000000	      2.45981704
      1.02061689	   -173.76255774	    -75.60484357	      0.00000000	      2.46052784
      1.02079535	   -173.78271965	    -75.62453028	      0.00000000	      2.46119901
      1.02097382	   -173.80256472	    -75.64409958	      0.00000000	      2.46183201
      1.02115228	   -173.82209751	    -75.66355211	      0.00000000	      2.46242826
      1.02133075	   -173.84132250	    -75.68288849	      0.00000000	      2.46298912
      1.02150922	   -173.86024412	    -75.70210934	      0.00000000	      2.46351593
      1.02168768	   -173.87886673	    -75.72121529	      0.00000000	      2.46400996
      1.02186615	   -173.89719465	    -75.74020695	      0.00000000	      2.46447244
      1.02204461	   -173.91523210	    -75.75908495	      0.00000000	      2.46490456
      1.02222308	   -173.93298326	    -75.77784989	      0.00000000	      2.46530748
      1.02240154	   -173.95045227	    -75.79650240	      0.00000000	      2.46568229
      1.02258001	   -173.96764318	    -75.81504307	      0.00000000	      2.46603008
      1.02275848	   -173.98455999	    -75.83347252	      0.00000000	      2.46635187
      1.02293694	   -174.00120665	    -75.85179136	      0.00000000	      2.46664866
      1.02311541	   -174.01758706	    -75.87000018	      0.00000000	      2.46692141
      1.02329387	   -174.03370505	    -75.88809958	      0.00000000	      2.46717105
      1.02347234	   -174.04956439	    -75.90609018	      0.00000000	      2.46739848
      1.02365081	   -174.06516882	    -75.92397255	      0.00000000	      2.46760456
      1.02382927	   -174.08052201	    -75.94174729	      0.00000000	      2.46779011
      1.02400774	   -174.09562757	    -75.95941500	      0.00000000	      2.46795596
      1.02418620	   -174.11048908	    -75.97697626	      0.00000000	      2.46810286
      1.02436467	   -174.12511005	    -75.99443166	      0.00000000	      2.46823158
      1.02454314	   -174.13949395	    -76.01178178	      0.00000000	      2.46834283
      1.02472160	   -174.15364420	    -76.02902721	      0.00000000	      2.46843730
      1.02490007	   -174.16756416	    -76.04616851	      0.00000000	      2.46851568
      1.02507853	   -174.18125715	    -76.06320627	      0.00000000	      2.46857860
      1.02529305	   -174.19742033	    -76.08354941	      0.00000000	      2.46863466
      1.02550757	   -174.21326596	    -76.10374478	      0.00000000	      2.46867034
      1.02566305	   -174.22455555	    -76.11829071	      0.00000000	      2.46868403
      1.02586026	   -174.23864243	    -76.13663020	      0.00000000	      2.46868731
      1.02605747	   -174.25247302	    -76.15484698	      0.00000000	      2.46867552
      1.02624169	   -174.26516426	    -76.17175317	      0.00000000	      2.46865150
      1.02642590	   -174.27763867	    -76.18855356	      0.00000000	      2.46861547
      1.02662839	   -174.29110358	    -76.20689834	      0.00000000	      2.46856263
      1.02683087	   -174.30431467	    -76.22511686	      0.00000000	      2.46849659
      1.02701302	   -174.31598591	    -76.24139905	      0.00000000	      2.46842641
      1.02719517	   -174.32745806	    -76.25758028	      0.00000000	      2.46834651
      1.02739826	   -174.34001769	    -76.27550316	      0.00000000	      2.46824648
      1.02760135	   -174.35233748	    -76.29330205	      0.00000000	      2.46813547
      1.02777313	   -174.36257356	    -76.30826068	      0.00000000	      2.46803341
      1.02798086	   -174.37472917	    -76.32623204	      0.00000000	      2.46790048
      1.02818858	   -174.38664546	    -76.34407605	      0.00000000	      2.46775764
      1.02833071	   -174.39466304	    -76.35621242	      0.00000000	      2.46765448
      1.02854103	   -174.40632811	    -76.37406395	      0.00000000	      2.46749409
      1.02875136	   -174.41775879	    -76.39178721	      0.00000000	      2.46732494
      1.02890921	   -174.42618602	    -76.40500510	      0.00000000	      2.46719253
      1.02906706	   -174.43448512	    -76.41815157	      0.00000000	      2.46705565
      1.02925437	   -174.44416880	    -76.43365910	      0.00000000	      2.46688768
      1.02944168	   -174.45367702	    -76.44906717	      0.00000000	      2.46671400
      1.02962329	   -174.46273094	    -76.46391218	      0.00000000	      2.46654041
      1.02980490	   -174.47162475	    -76.47866478	      0.00000000	      2.46636198
      1.03000188	   -174.48109283	    -76.49456188	      0.00000000	      2.46616326
      1.03019886	   -174.49037827	    -76.51035158	      0.00000000	      2.46595943
      1.03035655	   -174.49768208	    -76.52291517	      0.00000000	      2.46579278
      1.03056616	   -174.50721461	    -76.53950972	      0.00000000	      2.46556672
      1.03077577	   -174.51654961	    -76.55598482	      0.00000000	      2.46533579
      1.03093793	   -174.52363764	    -76.56864849	      0.00000000	      2.46515400
      1.03110008	   -174.53061097	    -76.58124152	      0.00000000	      2.46496961
      1.03127725	   -174.53810052	    -76.59492020	      0.00000000	      2.46476534
      1.03145441	   -174.54545681	    -76.60851546	      0.00000000	      2.46455831
      1.03164639	   -174.55327987	    -76.62315374	      0.00000000	      2.46433103
      1.03183837	   -174.56095107	    -76.63769523	      0.00000000	      2.46410089
      1.03198517	   -174.56671561	    -76.64874900	      0.00000000	      2.46392310
      1.03219764	   -174.57490671	    -76.66464972	      0.00000000	      2.46366317
      1.03241011	   -174.58291999	    -76.68043396	      0.00000000	      2.46340036
      1.03255015	   -174.58810537	    -76.69077351	      0.00000000	      2.46322570
      1.03269018	   -174.59321569	    -76.70106304	      0.00000000	      2.46304995
      1.03287812	   -174.59995750	    -76.71479408	      0.00000000	      2.46281249
      1.03306605	   -174.60656759	    -76.72843597	      0.00000000	      2.46257333
      1.03322836	   -174.61217189	    -76.74014650	      0.00000000	      2.46236551
      1.03342783	   -174.61892822	    -76.75444737	      0.00000000	      2.46210865
      1.03366832	   -174.62688575	    -76.77155881	      0.00000000	      2.46179700
      1.03390881	   -174.63464088	    -76.78852791	      0.00000000	      2.46148343
      1.03406000	   -174.63941440	    -76.79912355	      0.00000000	      2.46128543
      1.03424385	   -174.64511453	    -76.81193276	      0.00000000	      2.46104385
      1.03448763	   -174.65249924	    -76.82879252	      0.00000000	      2.46072230
      1.03464183	   -174.65706949	    -76.83938302	      0.00000000	      2.46051828
      1.03479603	   -174.66156272	    -76.84991681	      0.00000000	      2.46031385
      1.03495023	   -174.66597998	    -76.86039417	      0.00000000	      2.46010905
      1.03513424	   -174.67115306	    -76.87282371	      0.00000000	      2.45986424
      1.03531825	   -174.67622084	    -76.88517377	      0.00000000	      2.45961904
      1.03547962	   -174.68057941	    -76.89593879	      0.00000000	      2.45940378
      1.03568182	   -174.68592993	    -76.90934284	      0.00000000	      2.45913379
      1.03593360	   -174.69242246	    -76.92590181	      0.00000000	      2.45879734
      1.03620115	   -174.69911926	    -76.94333945	      0.00000000	      2.45843967
      1.03633136	   -174.70230405	    -76.95176688	      0.00000000	      2.45826562
      1.03648770	   -174.70606485	    -76.96183517	      0.00000000	      2.45805667
      1.03669387	   -174.71092001	    -76.97502824	      0.00000000	      2.45778128
      1.03690004	   -174.71565856	    -76.98812646	      0.00000000	      2.45750610
      1.03704099	   -174.71883191	    -76.99702702	      0.00000000	      2.45731815
      1.03718194	   -174.72195227	    -77.00588373	      0.00000000	      2.45713035
      1.03734957	   -174.72559499	    -77.01636002	      0.00000000	      2.45690725
      1.03756026	   -174.73006969	    -77.02944022	      0.00000000	      2.45662728
      1.03784263	   -174.73588878	    -77.04681963	      0.00000000	      2.45625290
      1.03797238	   -174.73849548	    -77.05474786	      0.00000000	      2.45608124
      1.03812949	   -174.74159606	    -77.06429995	      0.00000000	      2.45587371
      1.03832465	   -174.74536351	    -77.07609220	      0.00000000	      2.45561647
      1.03853369	   -174.74929707	    -77.08863355	      0.00000000	      2.45534166
      1.03874273	   -174.75312710	    -77.10108303	      0.00000000	      2.45506764
      1.03888756	   -174.75572089	    -77.10965523	      0.00000000	      2.45487828
      1.03903240	   -174.75826638	    -77.11818383	      0.00000000	      2.45468933
      1.03919786	   -174.76111605	    -77.12787441	      0.00000000	      2.45447401
      1.03940636	   -174.76461912	    -77.14000437	      0.00000000	      2.45420354
      1.03960562	   -174.76787722	    -77.15151424	      0.00000000	      2.45394596
      1.03980488	   -174.77104893	    -77.16294349	      0.00000000	      2.45368930
      1.03996159	   -174.77348355	    -77.17187602	      0.00000000	      2.45348812
      1.04011830	   -174.77586623	    -77.18075927	      0.00000000	      2.45328755
      1.04029074	   -174.77842859	    -77.19047688	      0.00000000	      2.45306758
      1.04046317	   -174.78092969	    -77.20013546	      0.00000000	      2.45284838
      1.04063221	   -174.78332291	    -77.20954721	      0.00000000	      2.45263426
      1.04080126	   -174.78565882	    -77.21890284	      0.00000000	      2.45242090
      1.04097100	   -174.78794738	    -77.22824079	      0.00000000	      2.45220747
      1.04114074	   -174.79017970	    -77.23752279	      0.00000000	      2.45199484
      1.04130793	   -174.79232422	    -77.24661124	      0.00000000	      2.45178621
      1.04147512	   -174.79441560	    -77.25564600	      0.00000000	      2.45157838
      1.04164216	   -174.79645261	    -77.26461904	      0.00000000	      2.45137157
      1.04180920	   -174.79843796	    -77.27353906	      0.00000000	      2.45116558
      1.04197465	   -174.80035405	    -77.28232210	      0.00000000	      2.45096239
      1.04214010	   -174.80222079	    -77.29105368	      0.00000000	      2.45076004
      1.04230567	   -174.80404004	    -77.29974041	      0.00000000	      2.45055838
      1.04247124	   -174.80581113	    -77.30837618	      0.00000000	      2.45035758
      1.04263546	   -174.80752079	    -77.31689174	      0.00000000	      2.45015926
      1.04279969	   -174.80918429	    -77.32535769	      0.00000000	      2.44996179
      1.04296415	   -174.81080448	    -77.33378665	      0.00000000	      2.44976490
      1.04312862	   -174.81237955	    -77.34216639	      0.00000000	      2.44956888
      1.04329309	   -174.81390999	    -77.35049715	      0.00000000	      2.44937374
      1.04345756	   -174.81539646	    -77.35877920	      0.00000000	      2.44917948
      1.04362202	   -174.81683943	    -77.36701280	      0.00000000	      2.44898611
      1.04378649	   -174.81823956	    -77.37519821	      0.00000000	      2.44879364
      1.04395096	   -174.81959729	    -77.38333568	      0.00000000	      2.44860207
      1.04411543	   -174.82091327	    -77.39142548	      0.00000000	      2.44841141
      1.04427989	   -174.82218792	    -77.39946784	      0.00000000	      2.44822165
      1.04444436	   -174.82342190	    -77.40746305	      0.00000000	      2.44803281
      1.04460883	   -174.82461556	    -77.41541132	      0.00000000	      2.44784489
      1.04477329	   -174.82576962	    -77.42331294	      0.00000000	      2.44765788
      1.04491350	   -174.82672237	    -77.43001223	      0.00000000	      2.44749919
      1.04505370	   -174.82764699	    -77.43667796	      0.00000000	      2.44734117
      1.04523584	   -174.82880648	    -77.44528708	      0.00000000	      2.44713691
      1.04541797	   -174.82991967	    -77.45384015	      0.00000000	      2.44693379
      1.04555166	   -174.83070760	    -77.46008304	      0.00000000	      2.44678542
      1.04568536	   -174.83147119	    -77.46629604	      0.00000000	      2.44663766
      1.04586961	   -174.83248401	    -77.47480972	      0.00000000	      2.44643505
      1.04605386	   -174.83345170	    -77.48326719	      0.00000000	      2.44623361
      1.04618810	   -174.83412858	    -77.48939374	      0.00000000	      2.44608760
      1.04632233	   -174.83478210	    -77.49549078	      0.00000000	      2.44594221
      1.04650685	   -174.83564263	    -77.50382352	      0.00000000	      2.44574338
      1.04669137	   -174.83646010	    -77.51210105	      0.00000000	      2.44554574
      1.04682115	   -174.83700950	    -77.51789022	      0.00000000	      2.44540745
      1.04695093	   -174.83753812	    -77.52365236	      0.00000000	      2.44526974
      1.04713592	   -174.83825598	    -77.53181895	      0.00000000	      2.44507447
      1.04732090	   -174.83893261	    -77.53993118	      0.00000000	      2.44488039
      1.04745064	   -174.83938278	    -77.54558844	      0.00000000	      2.44474499
      1.04758038	   -174.83981317	    -77.55121923	      0.00000000	      2.44461017
      1.04776611	   -174.84039513	    -77.55923382	      0.00000000	      2.44441821
      1.04795183	   -174.84093752	    -77.56719473	      0.00000000	      2.44422744
      1.04807678	   -174.84128033	    -77.57252067	      0.00000000	      2.44409978
      1.04820173	   -174.84160567	    -77.57782256	      0.00000000	      2.44397266
      1.04838627	   -174.84205443	    -77.58560885	      0.00000000	      2.44378592
      1.04857080	   -174.84246592	    -77.59334319	      0.00000000	      2.44360036
      1.04869990	   -174.84273182	    -77.59872316	      0.00000000	      2.44347125
      1.04882900	   -174.84297994	    -77.60407797	      0.00000000	      2.44334272
      1.04901573	   -174.84330761	    -77.61177916	      0.00000000	      2.44315784
      1.04917638	   -174.84356042	    -77.61836325	      0.00000000	      2.44299974
      1.04933704	   -174.84378653	    -77.62490894	      0.00000000	      2.44284254
      1.04949770	   -174.84398644	    -77.63141646	      0.00000000	      2.44268622
      1.04963000	   -174.84413147	    -77.63674694	      0.00000000	      2.44255817
      1.04976230	   -174.84425911	    -77.64205177	      0.00000000	      2.44243072
      1.04996546	   -174.84442150	    -77.65014786	      0.00000000	      2.44223619
      1.05008966	   -174.84450107	    -77.65506803	      0.00000000	      2.44211795
      1.05021386	   -174.84456574	    -77.65996593	      0.00000000	      2.44200025
      1.05039743	   -174.84463447	    -77.66716457	      0.00000000	      2.44182726
      1.05066317	   -174.84467801	    -77.67749985	      0.00000000	      2.44157888
      1.05078748	   -174.84467593	    -77.68230014	      0.00000000	      2.44146352
      1.05093842	   -174.84465451	    -77.68809975	      0.00000000	      2.44132415
      1.05111171	   -174.84460459	    -77.69471819	      0.00000000	      2.44116511
      1.05128499	   -174.84452798	    -77.70129470	      0.00000000	      2.44100709
      1.05142650	   -174.84444579	    -77.70663447	      0.00000000	      2.44087879
      1.05156801	   -174.84434624	    -77.71194655	      0.00000000	      2.44075118
      1.05175016	   -174.84419273	    -77.71874347	      0.00000000	      2.44058791
      1.05188194	   -174.84406417	    -77.72363254	      0.00000000	      2.44047049
      1.05201372	   -174.84392099	    -77.72849795	      0.00000000	      2.44035365
      1.05218110	   -174.84371834	    -77.73464415	      0.00000000	      2.44020608
      1.05234574	   -174.84349657	    -77.74065222	      0.00000000	      2.44006185
      1.05251037	   -174.84325288	    -77.74662393	      0.00000000	      2.43991853
      1.05265755	   -174.84301658	    -77.75193203	      0.00000000	      2.43979116
      1.05280473	   -174.84276319	    -77.75721137	      0.00000000	      2.43966452
      1.05295191	   -174.84249279	    -77.76246205	      0.00000000	      2.43953859
      1.05309909	   -174.84220565	    -77.76768424	      0.00000000	      2.43941338
      1.05325998	   -174.84187274	    -77.77336055	      0.00000000	      2.43927732
      1.05342088	   -174.84152030	    -77.77900314	      0.00000000	      2.43914211
      1.05355513	   -174.84121134	    -77.78368551	      0.00000000	      2.43902995
      1.05368937	   -174.84088910	    -77.78834462	      0.00000000	      2.43891838
      1.05387079	   -174.84043262	    -77.79460403	      0.00000000	      2.43876854
      1.05400396	   -174.84008244	    -77.79917202	      0.00000000	      2.43865923
      1.05413713	   -174.83971952	    -77.80371745	      0.00000000	      2.43855050
      1.05429936	   -174.83926047	    -77.80922436	      0.00000000	      2.43841882
      1.05445749	   -174.83879526	    -77.81456024	      0.00000000	      2.43829129
      1.05461562	   -174.83831279	    -77.81986478	      0.00000000	      2.43816456
      1.05477375	   -174.83781316	    -77.82513812	      0.00000000	      2.43803865
      1.05490637	   -174.83738118	    -77.82953675	      0.00000000	      2.43793366
      1.05503899	   -174.83693738	    -77.83391364	      0.00000000	      2.43782925
      1.05517161	   -174.83648195	    -77.83826889	      0.00000000	      2.43772539
      1.05535272	   -174.83584134	    -77.84418198	      0.00000000	      2.43758446
      1.05549682	   -174.83531656	    -77.84885777	      0.00000000	      2.43747309
      1.05564091	   -174.83477843	    -77.85350838	      0.00000000	      2.43736237
      1.05578500	   -174.83422719	    -77.85813394	      0.00000000	      2.43725231
      1.05592909	   -174.83366290	    -77.86273456	      0.00000000	      2.43714291
      1.05607318	   -174.83308578	    -77.86731035	      0.00000000	      2.43703517
      1.05624810	   -174.83236803	    -77.87283186	      0.00000000	      2.43694499
      1.05637076	   -174.83185369	    -77.87668243	      0.00000000	      2.43694859
      1.05649343	   -174.83133027	    -77.88051526	      0.00000000	      2.43703708
      1.05666291	   -174.83059244	    -77.88578165	      0.00000000	      2.43734433
      1.05682693	   -174.82986234	    -77.89084648	      0.00000000	      2.43789764
      1.05700133	   -174.82906899	    -77.89619769	      0.00000000	      2.43881969
      1.05713295	   -174.82845874	    -77.90021271	      0.00000000	      2.43977682
      1.05726456	   -174.82783878	    -77.90420783	      0.00000000	      2.44098362
      1.05744298	   -174.82698287	    -77.90959219	      0.00000000	      2.44305525
      1.05757163	   -174.82635494	    -77.91345194	      0.00000000	      2.44488428
      1.05770027	   -174.82571798	    -77.91729295	      0.00000000	      2.44701292
      1.05786098	   -174.82490986	    -77.92206494	      0.00000000	      2.45011591
      1.05801541	   -174.82412036	    -77.92662346	      0.00000000	      2.45358585
      1.05816985	   -174.82331847	    -77.93115541	      0.00000000	      2.45755618
      1.05830799	   -174.82259073	    -77.93518685	      0.00000000	      2.46154780
      1.05844613	   -174.82185335	    -77.93919725	      0.00000000	      2.46596831
      1.05858427	   -174.82110637	    -77.94318671	      0.00000000	      2.47082925
      1.05872242	   -174.82034998	    -77.94715533	      0.00000000	      2.47614104
      1.05888776	   -174.81943237	    -77.95187827	      0.00000000	      2.48310467
      1.05902934	   -174.81863632	    -77.95589866	      0.00000000	      2.48960153
      1.05917091	   -174.81783071	    -77.95989752	      0.00000000	      2.49659964
      1.05931248	   -174.81701581	    -77.96387500	      0.00000000	      2.50410568
      1.05945406	   -174.81619162	    -77.96783118	      0.00000000	      2.51212538
      1.05959563	   -174.81535839	    -77.97176621	      0.00000000	      2.52066359
      1.05973720	   -174.81451615	    -77.97568019	      0.00000000	      2.52972435
      1.05987878	   -174.81366512	    -77.97957324	      0.00000000	      2.53931091
      1.06002035	   -174.81280534	    -77.98344548	      0.00000000	      2.54942583
      1.06016192	   -174.81193703	    -77.98729703	      0.00000000	      2.56007097
      1.06030350	   -174.81106021	    -77.99112800	      0.00000000	      2.57124758
      1.06044507	   -174.81017511	    -77.99493853	      0.00000000	      2.58295632
      1.06058664	   -174.80928176	    -77.99872871	      0.00000000	      2.59519730
      1.06072821	   -174.80838036	    -78.00249869	      0.00000000	      2.60797012
      1.06086979	   -174.80747097	    -78.00624856	      0.00000000	      2.62127393
      1.06101136	   -174.80655377	    -78.00997846	      0.00000000	      2.63510742
      1.06115293	   -174.80562881	    -78.01368849	      0.00000000	      2.64946888
      1.06129451	   -174.80469628	    -78.01737879	      0.00000000	      2.66435623
      1.06143608	   -174.80375623	    -78.02104946	      0.00000000	      2.67976702
      1.06157765	   -174.80280884	    -78.02470063	      0.00000000	      2.69569851
      1.06171923	   -174.80185414	    -78.02833241	      0.00000000	      2.71214763
      1.06186080	   -174.80089234	    -78.03194493	      0.00000000	      2.72911104
      1.06200237	   -174.79992346	    -78.03553830	      0.00000000	      2.74658517
      1.06214394	   -174.79894769	    -78.03911263	      0.00000000	      2.76456618
      1.06228552	   -174.79796505	    -78.04266804	      0.00000000	      2.78305005
      1.06242709	   -174.79697575	    -78.04620466	      0.00000000	      2.80203252
      1.06256866	   -174.79597978	    -78.04972259	      0.00000000	      2.82150920
      1.06271024	   -174.79497737	    -78.05322196	      0.00000000	      2.84147548
      1.06285181	   -174.79396849	    -78.05670287	      0.00000000	      2.86192664
      1.06299338	   -174.79295338	    -78.06016545	      0.00000000	      2.88285780
      1.06311955	   -174.79204346	    -78.06323576	      0.00000000	      2.90191106
      1.06324571	   -174.79112874	    -78.06629170	      0.00000000	      2.92133793
      1.06340520	   -174.78996546	    -78.07013450	      0.00000000	      2.94642619
      1.06354095	   -174.78896951	    -78.07338726	      0.00000000	      2.96823908
      1.06367670	   -174.78796814	    -78.07662365	      0.00000000	      2.99047002
      1.06381244	   -174.78696154	    -78.07984380	      0.00000000	      3.01311421
      1.06394819	   -174.78594969	    -78.08304780	      0.00000000	      3.03616680
      1.06408394	   -174.78493276	    -78.08623574	      0.00000000	      3.05962287
      1.06421968	   -174.78391075	    -78.08940771	      0.00000000	      3.08347748
      1.06435543	   -174.78288380	    -78.09256383	      0.00000000	      3.10772565
      1.06452879	   -174.78156515	    -78.09657153	      0.00000000	      3.13925679
      1.06464018	   -174.78071378	    -78.09913321	      0.00000000	      3.15984660
      1.06475157	   -174.77985917	    -78.10168439	      0.00000000	      3.18069092
      1.06492285	   -174.77853903	    -78.10558670	      0.00000000	      3.21323062
      1.06506079	   -174.77747046	    -78.10871186	      0.00000000	      3.23986409
      1.06530222	   -174.77558911	    -78.11414346	      0.00000000	      3.28737363
      1.06544629	   -174.77445977	    -78.11736198	      0.00000000	      3.31625919
      1.06559208	   -174.77331194	    -78.12060175	      0.00000000	      3.34588872
      1.06573787	   -174.77215926	    -78.12382433	      0.00000000	      3.37591313
      1.06586381	   -174.77115962	    -78.12659423	      0.00000000	      3.40216139
      1.06598974	   -174.77015647	    -78.12935146	      0.00000000	      3.42869561
      1.06614490	   -174.76891571	    -78.13273110	      0.00000000	      3.46177375
      1.06627726	   -174.76785317	    -78.13559915	      0.00000000	      3.49032432
      1.06640962	   -174.76678682	    -78.13845344	      0.00000000	      3.51917629
      1.06654198	   -174.76571683	    -78.14129407	      0.00000000	      3.54832508
      1.06667434	   -174.76464316	    -78.14412110	      0.00000000	      3.57776613
      1.06680670	   -174.76356593	    -78.14693463	      0.00000000	      3.60749490
      1.06697327	   -174.76220523	    -78.15045621	      0.00000000	      3.64530881
      1.06708715	   -174.76127177	    -78.15285188	      0.00000000	      3.67141704
      1.06720104	   -174.76033571	    -78.15523773	      0.00000000	      3.69772799
      1.06736241	   -174.75900513	    -78.15860159	      0.00000000	      3.73535047
      1.06751540	   -174.75773909	    -78.16177268	      0.00000000	      3.77138144
      1.06766838	   -174.75646873	    -78.16492638	      0.00000000	      3.80775940
      1.06778908	   -174.75546342	    -78.16740221	      0.00000000	      3.83669934
      1.06790977	   -174.75445551	    -78.16986736	      0.00000000	      3.86584794
      1.06807057	   -174.75310856	    -78.17313525	      0.00000000	      3.90500236
      1.06819955	   -174.75202498	    -78.17574271	      0.00000000	      3.93666478
      1.06832852	   -174.75093847	    -78.17833819	      0.00000000	      3.96855329
      1.06845749	   -174.74984914	    -78.18092174	      0.00000000	      4.00066412
      1.06861496	   -174.74851530	    -78.18406002	      0.00000000	      4.04016539
      1.06873537	   -174.74749268	    -78.18644777	      0.00000000	      4.07058454
      1.06885577	   -174.74646764	    -78.18882531	      0.00000000	      4.10118739
      1.06900432	   -174.74519974	    -78.19174477	      0.00000000	      4.13919442
      1.06914479	   -174.74399757	    -78.19449119	      0.00000000	      4.17538091
      1.06928526	   -174.74279235	    -78.19722396	      0.00000000	      4.21180412
      1.06942573	   -174.74158401	    -78.19994316	      0.00000000	      4.24845964
      1.06954683	   -174.74053994	    -78.20227658	      0.00000000	      4.28024358
      1.06966793	   -174.73949361	    -78.20460002	      0.00000000	      4.31219413
      1.06978903	   -174.73844511	    -78.20691356	      0.00000000	      4.34430858
      1.06996716	   -174.73689884	    -78.21029880	      0.00000000	      4.39184059
      1.07007770	   -174.73593700	    -78.21238894	      0.00000000	      4.42150934
      1.07018825	   -174.73497338	    -78.21447096	      0.00000000	      4.45130716
      1.07035196	   -174.73354316	    -78.21753945	      0.00000000	      4.49566858
      1.07050428	   -174.73220910	    -78.22037860	      0.00000000	      4.53718777
      1.07065659	   -174.73087191	    -78.22320261	      0.00000000	      4.57893784
      1.07077429	   -174.72983649	    -78.22537434	      0.00000000	      4.61135201
      1.07089198	   -174.72879927	    -78.22753715	      0.00000000	      4.64389887
      1.07105092	   -174.72739559	    -78.23044386	      0.00000000	      4.68805955
      1.07117810	   -174.72627006	    -78.23275817	      0.00000000	      4.72356407
      1.07130528	   -174.72514240	    -78.23506221	      0.00000000	      4.75921491
      1.07143246	   -174.72401273	    -78.23735606	      0.00000000	      4.79500944
      1.07158509	   -174.72265434	    -78.24009541	      0.00000000	      4.83815092
      1.07170444	   -174.72159019	    -78.24222734	      0.00000000	      4.87202439
      1.07182378	   -174.72052424	    -78.24435043	      0.00000000	      4.90601734
      1.07196837	   -174.71923059	    -78.24691078	      0.00000000	      4.94735678
      1.07211296	   -174.71793440	    -78.24945829	      0.00000000	      4.98886502
      1.07223821	   -174.71680956	    -78.25165492	      0.00000000	      5.02495779
      1.07236347	   -174.71568284	    -78.25384202	      0.00000000	      5.06117236
      1.07248873	   -174.71455436	    -78.25601966	      0.00000000	      5.09750654
      1.07264064	   -174.71318332	    -78.25864802	      0.00000000	      5.14172951
      1.07276044	   -174.71210035	    -78.26071100	      0.00000000	      5.17672264
      1.07288023	   -174.71101574	    -78.26276546	      0.00000000	      5.21181902
      1.07300003	   -174.70992959	    -78.26481144	      0.00000000	      5.24701682
      1.07317382	   -174.70835105	    -78.26776462	      0.00000000	      5.29825638
      1.07328262	   -174.70736119	    -78.26960451	      0.00000000	      5.33043989
      1.07339143	   -174.70637004	    -78.27143751	      0.00000000	      5.36270227
      1.07355185	   -174.70490642	    -78.27412762	      0.00000000	      5.41041153
      1.07369913	   -174.70356030	    -78.27658438	      0.00000000	      5.45435879
      1.07384642	   -174.70221201	    -78.27902875	      0.00000000	      5.49844193
      1.07396283	   -174.70114478	    -78.28095191	      0.00000000	      5.53337715
      1.07407923	   -174.70007625	    -78.28286741	      0.00000000	      5.56839399
      1.07423238	   -174.69866839	    -78.28537584	      0.00000000	      5.61458457
      1.07435887	   -174.69750385	    -78.28743783	      0.00000000	      5.65283922
      1.07448537	   -174.69633771	    -78.28949091	      0.00000000	      5.69118474
      1.07461186	   -174.69517009	    -78.29153513	      0.00000000	      5.72961942
      1.07473835	   -174.69400091	    -78.29357051	      0.00000000	      5.76814160
      1.07486485	   -174.69283026	    -78.29559712	      0.00000000	      5.80674965
      1.07501931	   -174.69139874	    -78.29805995	      0.00000000	      5.85400765
      1.07513085	   -174.69036363	    -78.29983046	      0.00000000	      5.88821215
      1.07524240	   -174.68932736	    -78.30159424	      0.00000000	      5.92247963
      1.07539211	   -174.68793478	    -78.30395100	      0.00000000	      5.96856903
      1.07553083	   -174.68664270	    -78.30612392	      0.00000000	      6.01137010
      1.07566954	   -174.68534897	    -78.30828662	      0.00000000	      6.05426289
      1.07579018	   -174.68422236	    -78.31015928	      0.00000000	      6.09164105
      1.07591083	   -174.68309454	    -78.31202429	      0.00000000	      6.12908594
      1.07603147	   -174.68196544	    -78.31388167	      0.00000000	      6.16659639
      1.07618265	   -174.68054882	    -78.31619851	      0.00000000	      6.21369313
      1.07630936	   -174.67936003	    -78.31813114	      0.00000000	      6.25324153
      1.07643607	   -174.67816995	    -78.32005549	      0.00000000	      6.29285804
      1.07656278	   -174.67697851	    -78.32197158	      0.00000000	      6.33254139
      1.07668949	   -174.67578580	    -78.32387947	      0.00000000	      6.37229031
      1.07681620	   -174.67459176	    -78.32577918	      0.00000000	      6.41210359
      1.07694290	   -174.67339648	    -78.32767078	      0.00000000	      6.45198000
      1.07706961	   -174.67219989	    -78.32955427	      0.00000000	      6.49191837
      1.07719632	   -174.67100208	    -78.33142973	      0.00000000	      6.53191753
      1.07732303	   -174.66980299	    -78.33329716	      0.00000000	      6.57197635
      1.07744974	   -174.66860269	    -78.33515662	      0.00000000	      6.61209369
      1.07757644	   -174.66740114	    -78.33700815	      0.00000000	      6.65226848
      1.07770315	   -174.66619841	    -78.33885178	      0.00000000	      6.69249962
      1.07785665	   -174.66473976	    -78.34107463	      0.00000000	      6.74130991
      1.07796327	   -174.66372551	    -78.34261201	      0.00000000	      6.77526323
      1.07806990	   -174.66271039	    -78.34414387	      0.00000000	      6.80925422
      1.07822253	   -174.66125590	    -78.34632708	      0.00000000	      6.85797449
      1.07836316	   -174.65991421	    -78.34832879	      0.00000000	      6.90293122
      1.07850380	   -174.65857115	    -78.35032105	      0.00000000	      6.94794971
      1.07861815	   -174.65747794	    -78.35193416	      0.00000000	      6.98460188
      1.07873251	   -174.65638385	    -78.35354108	      0.00000000	      7.02129337
      1.07887860	   -174.65498487	    -78.35558485	      0.00000000	      7.06822037
      1.07900364	   -174.65378630	    -78.35732625	      0.00000000	      7.10843594
      1.07912868	   -174.65258662	    -78.35906034	      0.00000000	      7.14869591
      1.07925371	   -174.65138592	    -78.36078718	      0.00000000	      7.18899948
      1.07937875	   -174.65018412	    -78.36250679	      0.00000000	      7.22934585
      1.07950379	   -174.64898133	    -78.36421921	      0.00000000	      7.26973423
      1.07962883	   -174.64777746	    -78.36592447	      0.00000000	      7.31016386
      1.07975387	   -174.64657260	    -78.36762260	      0.00000000	      7.35063400
      1.07987891	   -174.64536669	    -78.36931363	      0.00000000	      7.39114390
      1.08000395	   -174.64415980	    -78.37099761	      0.00000000	      7.43169285
      1.08012899	   -174.64295188	    -78.37267455	      0.00000000	      7.47228014
      1.08025403	   -174.64174301	    -78.37434449	      0.00000000	      7.51290507
      1.08037906	   -174.64053311	    -78.37600747	      0.00000000	      7.55356697
      1.08050410	   -174.63932227	    -78.37766351	      0.00000000	      7.59426517
      1.08062914	   -174.63811043	    -78.37931264	      0.00000000	      7.63499902
      1.08075418	   -174.63689766	    -78.38095491	      0.00000000	      7.67576787
      1.08087922	   -174.63568390	    -78.38259033	      0.00000000	      7.71657111
      1.08100426	   -174.63446924	    -78.38421894	      0.00000000	      7.75740811
      1.08112930	   -174.63325360	    -78.38584077	      0.00000000	      7.79827829
      1.08125434	   -174.63203707	    -78.38745585	      0.00000000	      7.83918103
      1.08137937	   -174.63081957	    -78.38906421	      0.00000000	      7.88011577
      1.08150441	   -174.62960120	    -78.39066588	      0.00000000	      7.92108193
      1.08162945	   -174.62838188	    -78.39226089	      0.00000000	      7.96207897
      1.08175449	   -174.62716170	    -78.39384927	      0.00000000	      8.00310633
      1.08187953	   -174.62594058	    -78.39543105	      0.00000000	      8.04416349
      1.08200457	   -174.62471862	    -78.39700626	      0.00000000	      8.08524992
      1.08212961	   -174.62349573	    -78.39857492	      0.00000000	      8.12636511
      1.08225465	   -174.62227201	    -78.40013708	      0.00000000	      8.16750855
      1.08237969	   -174.62104738	    -78.40169275	      0.00000000	      8.20867975
      1.08250472	   -174.61982194	    -78.40324197	      0.00000000	      8.24987824
      1.08262976	   -174.61859558	    -78.40478475	      0.00000000	      8.29110353
      1.08275480	   -174.61736845	    -78.40632115	      0.00000000	      8.33235517
      1.08287984	   -174.61614040	    -78.40785116	      0.00000000	      8.37363270
      1.08300488	   -174.61491160	    -78.40937485	      0.00000000	      8.41493568
      1.08311654	   -174.61381354	    -78.41073011	      0.00000000	      8.45183934
      1.08322819	   -174.61271487	    -78.41208037	      0.00000000	      8.48876263
      1.08336655	   -174.61135257	    -78.41374654	      0.00000000	      8.53454101
      1.08350490	   -174.60998934	    -78.41540508	      0.00000000	      8.58034852
      1.08360906	   -174.60896231	    -78.41664870	      0.00000000	      8.61485380
      1.08371322	   -174.60793477	    -78.41788804	      0.00000000	      8.64937505
      1.08386673	   -174.60641939	    -78.41970674	      0.00000000	      8.70027992
      1.08399026	   -174.60519905	    -78.42116365	      0.00000000	      8.74127042
      1.08411380	   -174.60397790	    -78.42261461	      0.00000000	      8.78228229
      1.08423734	   -174.60275604	    -78.42405964	      0.00000000	      8.82331516
      1.08436087	   -174.60153338	    -78.42549877	      0.00000000	      8.86436869
      1.08448441	   -174.60031003	    -78.42693202	      0.00000000	      8.90544254
      1.08460794	   -174.59908588	    -78.42835942	      0.00000000	      8.94653639
      1.08473148	   -174.59786106	    -78.42978100	      0.00000000	      8.98764991
      1.08485502	   -174.59663545	    -78.43119677	      0.00000000	      9.02878279
      1.08497855	   -174.59540918	    -78.43260677	      0.00000000	      9.06993472
      1.08510209	   -174.59418212	    -78.43401101	      0.00000000	      9.11110540
      1.08522563	   -174.59295443	    -78.43540954	      0.00000000	      9.15229452
      1.08533433	   -174.59187349	    -78.43663543	      0.00000000	      9.18855336
      1.08544303	   -174.59079205	    -78.43785692	      0.00000000	      9.22482606
      1.08558183	   -174.58941044	    -78.43941016	      0.00000000	      9.27115898
      1.08572062	   -174.58802801	    -78.44095629	      0.00000000	      9.31751380
      1.08582228	   -174.58701485	    -78.44208425	      0.00000000	      9.35147985
      1.08592394	   -174.58600127	    -78.44320844	      0.00000000	      9.38545730
      1.08607863	   -174.58445797	    -78.44491190	      0.00000000	      9.43718314
      1.08620083	   -174.58323817	    -78.44625138	      0.00000000	      9.47806092
      1.08632303	   -174.58201766	    -78.44758546	      0.00000000	      9.51895444
      1.08644523	   -174.58079656	    -78.44891417	      0.00000000	      9.55986344
      1.08656743	   -174.57957476	    -78.45023753	      0.00000000	      9.60078770
      1.08668963	   -174.57835238	    -78.45155557	      0.00000000	      9.64172700
      1.08681183	   -174.57712930	    -78.45286830	      0.00000000	      9.68268112
      1.08693403	   -174.57590566	    -78.45417575	      0.00000000	      9.72364984
      1.08705623	   -174.57468133	    -78.45547794	      0.00000000	      9.76463296
      1.08717842	   -174.57345645	    -78.45677490	      0.00000000	      9.80563026
      1.08730062	   -174.57223088	    -78.45806663	      0.00000000	      9.84664155
      1.08742282	   -174.57100478	    -78.45935318	      0.00000000	      9.88766663
      1.08753031	   -174.56992572	    -78.46048055	      0.00000000	      9.92376391
      1.08763780	   -174.56884624	    -78.46160395	      0.00000000	      9.95987157
      1.08777489	   -174.56746874	    -78.46303098	      0.00000000	     10.00593912
      1.08791198	   -174.56609054	    -78.46445160	      0.00000000	     10.05202311
      1.08801309	   -174.56507351	    -78.46549527	      0.00000000	     10.08602300
      1.08811421	   -174.56405612	    -78.46653548	      0.00000000	     10.12003161
      1.08826568	   -174.56253128	    -78.46808726	      0.00000000	     10.17099345
      1.08838751	   -174.56130421	    -78.46932979	      0.00000000	     10.21199672
      1.08850934	   -174.56007652	    -78.47056733	      0.00000000	     10.25301215
      1.08863117	   -174.55884833	    -78.47179993	      0.00000000	     10.29403955
      1.08875300	   -174.55761951	    -78.47302759	      0.00000000	     10.33507878
      1.08887483	   -174.55639021	    -78.47425035	      0.00000000	     10.37612969
      1.08899666	   -174.55516028	    -78.47546820	      0.00000000	     10.41719214
      1.08911849	   -174.55392988	    -78.47668120	      0.00000000	     10.45826596
      1.08922420	   -174.55286175	    -78.47772978	      0.00000000	     10.49391532
      1.08932991	   -174.55179325	    -78.47877474	      0.00000000	     10.52957306
      1.08946716	   -174.55040539	    -78.48012598	      0.00000000	     10.57587961
      1.08960441	   -174.54901691	    -78.48147115	      0.00000000	     10.62219995
      1.08970370	   -174.54801193	    -78.48244052	      0.00000000	     10.65571887
      1.08980299	   -174.54700665	    -78.48340674	      0.00000000	     10.68924484
      1.08995541	   -174.54546276	    -78.48488385	      0.00000000	     10.74072368
      1.09007636	   -174.54423705	    -78.48605078	      0.00000000	     10.78158703
      1.09019732	   -174.54301077	    -78.48721308	      0.00000000	     10.82246047
      1.09031827	   -174.54178406	    -78.48837078	      0.00000000	     10.86334390
      1.09043923	   -174.54055678	    -78.48952387	      0.00000000	     10.90423720
      1.09056019	   -174.53932908	    -78.49067240	      0.00000000	     10.94514027
      1.09068114	   -174.53810082	    -78.49181637	      0.00000000	     10.98605300
      1.09078940	   -174.53700112	    -78.49283643	      0.00000000	     11.02267970
      1.09089766	   -174.53590100	    -78.49385287	      0.00000000	     11.05931400
      1.09100592	   -174.53480051	    -78.49486571	      0.00000000	     11.09595581
      1.09115859	   -174.53324794	    -78.49628789	      0.00000000	     11.14764038
      1.09126466	   -174.53216884	    -78.49727180	      0.00000000	     11.18355822
      1.09137073	   -174.53108935	    -78.49825230	      0.00000000	     11.21948306
      1.09150765	   -174.52969541	    -78.49951292	      0.00000000	     11.26586631
      1.09164457	   -174.52830083	    -78.50076789	      0.00000000	     11.31226099
      1.09174542	   -174.52727326	    -78.50168871	      0.00000000	     11.34644269
      1.09184627	   -174.52624534	    -78.50260648	      0.00000000	     11.38063049
      1.09198633	   -174.52481740	    -78.50387594	      0.00000000	     11.42811573
      1.09211302	   -174.52352515	    -78.50501928	      0.00000000	     11.47108080
      1.09223971	   -174.52223246	    -78.50615788	      0.00000000	     11.51405522
      1.09235079	   -174.52109859	    -78.50715231	      0.00000000	     11.55174264
      1.09246188	   -174.51996439	    -78.50814313	      0.00000000	     11.58943711
      1.09257296	   -174.51882980	    -78.50913035	      0.00000000	     11.62713859
      1.09271097	   -174.51741966	    -78.51035193	      0.00000000	     11.67399046
      1.09282518	   -174.51625230	    -78.51135862	      0.00000000	     11.71276890
      1.09293939	   -174.51508460	    -78.51236157	      0.00000000	     11.75155455
      1.09305360	   -174.51391650	    -78.51336076	      0.00000000	     11.79034738
      1.09316781	   -174.51274806	    -78.51435622	      0.00000000	     11.82914732
      1.09330749	   -174.51131851	    -78.51556862	      0.00000000	     11.87660929
      1.09341162	   -174.51025245	    -78.51646888	      0.00000000	     11.91199957
      1.09351575	   -174.50918606	    -78.51736607	      0.00000000	     11.94739563
      1.09365010	   -174.50780978	    -78.51851913	      0.00000000	     11.99307220
      1.09378445	   -174.50643298	    -78.51966712	      0.00000000	     12.03875827
      1.09388746	   -174.50537703	    -78.52054394	      0.00000000	     12.07379459
      1.09399047	   -174.50432075	    -78.52141780	      0.00000000	     12.10883643
      1.09412457	   -174.50294542	    -78.52255090	      0.00000000	     12.15445808
      1.09424689	   -174.50169031	    -78.52358025	      0.00000000	     12.19608509
      1.09436922	   -174.50043486	    -78.52460549	      0.00000000	     12.23771972
      1.09449154	   -174.49917896	    -78.52562664	      0.00000000	     12.27936192
      1.09459763	   -174.49808959	    -78.52650888	      0.00000000	     12.31547993
      1.09470371	   -174.49699990	    -78.52738805	      0.00000000	     12.35160358
      1.09480979	   -174.49590994	    -78.52826419	      0.00000000	     12.38773282
      1.09496180	   -174.49434747	    -78.52951444	      0.00000000	     12.43951714
      1.09506552	   -174.49328123	    -78.53036384	      0.00000000	     12.47485215
      1.09516923	   -174.49221468	    -78.53121036	      0.00000000	     12.51019243
      1.09530510	   -174.49081701	    -78.53231507	      0.00000000	     12.55650045
      1.09544097	   -174.48941885	    -78.53341489	      0.00000000	     12.60281742
      1.09553842	   -174.48841584	    -78.53420071	      0.00000000	     12.63604234
      1.09563587	   -174.48741256	    -78.53498402	      0.00000000	     12.66927183
      1.09577677	   -174.48596167	    -78.53611213	      0.00000000	     12.71732246
      1.09590260	   -174.48466547	    -78.53711525	      0.00000000	     12.76024429
      1.09602843	   -174.48336895	    -78.53811427	      0.00000000	     12.80317361
      1.09613636	   -174.48225646	    -78.53896796	      0.00000000	     12.84000425
      1.09624430	   -174.48114375	    -78.53981865	      0.00000000	     12.87684036
      1.09635224	   -174.48003075	    -78.54066635	      0.00000000	     12.91368194
      1.09649219	   -174.47858722	    -78.54176108	      0.00000000	     12.96146051
      1.09660403	   -174.47743334	    -78.54263230	      0.00000000	     12.99964741
      1.09671588	   -174.47627923	    -78.54350035	      0.00000000	     13.03784012
      1.09682772	   -174.47512481	    -78.54436524	      0.00000000	     13.07603861
      1.09693956	   -174.47397015	    -78.54522698	      0.00000000	     13.11424286
      1.09707997	   -174.47252007	    -78.54630444	      0.00000000	     13.16221583
      1.09718106	   -174.47147584	    -78.54707715	      0.00000000	     13.19676076
      1.09728216	   -174.47043136	    -78.54784730	      0.00000000	     13.23131037
      1.09741686	   -174.46903933	    -78.54886957	      0.00000000	     13.27735350
      1.09753654	   -174.46780226	    -78.54977404	      0.00000000	     13.31826696
      1.09765622	   -174.46656493	    -78.55067499	      0.00000000	     13.35918691
      1.09777589	   -174.46532727	    -78.55157243	      0.00000000	     13.40011334
      1.09789557	   -174.46408939	    -78.55246639	      0.00000000	     13.44104623
      1.09799618	   -174.46304848	    -78.55321520	      0.00000000	     13.47546166
      1.09809678	   -174.46200741	    -78.55396157	      0.00000000	     13.50988165
      1.09823006	   -174.46062799	    -78.55494652	      0.00000000	     13.55548455
      1.09836333	   -174.45924828	    -78.55592722	      0.00000000	     13.60109541
      1.09845809	   -174.45826698	    -78.55662194	      0.00000000	     13.63353136
      1.09855285	   -174.45728556	    -78.55731454	      0.00000000	     13.66597132
      1.09870000	   -174.45576123	    -78.55838578	      0.00000000	     13.71635286
      1.09881848	   -174.45453364	    -78.55924460	      0.00000000	     13.75692539
      1.09893696	   -174.45330574	    -78.56010011	      0.00000000	     13.79750418
      1.09905544	   -174.45207764	    -78.56095235	      0.00000000	     13.83808920
      1.09916005	   -174.45099306	    -78.56170207	      0.00000000	     13.87392789
      1.09926466	   -174.44990834	    -78.56244926	      0.00000000	     13.90977143
      1.09939097	   -174.44859824	    -78.56334811	      0.00000000	     13.95305891
      1.09951729	   -174.44728792	    -78.56424328	      0.00000000	     13.99635346
      1.09961691	   -174.44625428	    -78.56494667	      0.00000000	     14.03050286
      1.09971653	   -174.44522051	    -78.56564779	      0.00000000	     14.06465665
      1.09985135	   -174.44382115	    -78.56659307	      0.00000000	     14.11088665
      1.09996942	   -174.44259543	    -78.56741752	      0.00000000	     14.15137934
      1.10008749	   -174.44136944	    -78.56823880	      0.00000000	     14.19187819
      1.10020556	   -174.44014328	    -78.56905696	      0.00000000	     14.23238320
      1.10030704	   -174.43908923	    -78.56975761	      0.00000000	     14.26720011
      1.10040851	   -174.43803505	    -78.57045597	      0.00000000	     14.30202156
      1.10053755	   -174.43669430	    -78.57134069	      0.00000000	     14.34630702
      1.10066658	   -174.43535334	    -78.57222172	      0.00000000	     14.39059982
      1.10076314	   -174.43434974	    -78.57287855	      0.00000000	     14.42374702
      1.10085969	   -174.43334603	    -78.57353333	      0.00000000	     14.45689833
      1.10099898	   -174.43189773	    -78.57447437	      0.00000000	     14.50473243
      1.10111695	   -174.43067096	    -78.57526803	      0.00000000	     14.54525020
      1.10123492	   -174.42944394	    -78.57605866	      0.00000000	     14.58577414
      1.10135289	   -174.42821679	    -78.57684629	      0.00000000	     14.62630423
      1.10145322	   -174.42717292	    -78.57751376	      0.00000000	     14.66077829
      1.10155355	   -174.42612896	    -78.57817908	      0.00000000	     14.69525681
      1.10168293	   -174.42478242	    -78.57903390	      0.00000000	     14.73972728
      1.10181231	   -174.42343569	    -78.57988515	      0.00000000	     14.78420518
      1.10190763	   -174.42244342	    -78.58050995	      0.00000000	     14.81697466
      1.10200294	   -174.42145107	    -78.58113283	      0.00000000	     14.84974817
      1.10214317	   -174.41999077	    -78.58204580	      0.00000000	     14.89797559
      1.10226081	   -174.41876555	    -78.58280852	      0.00000000	     14.93844038
      1.10237845	   -174.41754011	    -78.58356833	      0.00000000	     14.97891135
      1.10249609	   -174.41631455	    -78.58432528	      0.00000000	     15.01938848
      1.10259545	   -174.41527926	    -78.58496235	      0.00000000	     15.05358024
      1.10269481	   -174.41424388	    -78.58559739	      0.00000000	     15.08777642
      1.10282428	   -174.41289458	    -78.58642179	      0.00000000	     15.13234028
      1.10295374	   -174.41154513	    -78.58724276	      0.00000000	     15.17691166
      1.10304811	   -174.41056129	    -78.58783903	      0.00000000	     15.20940586
      1.10314248	   -174.40957739	    -78.58843349	      0.00000000	     15.24190405
      1.10328309	   -174.40811117	    -78.58931588	      0.00000000	     15.29033337
      1.10340038	   -174.40688803	    -78.59004885	      0.00000000	     15.33073576
      1.10351767	   -174.40566469	    -78.59077905	      0.00000000	     15.37114435
      1.10363495	   -174.40444126	    -78.59150651	      0.00000000	     15.41155916
      1.10373338	   -174.40341430	    -78.59211492	      0.00000000	     15.44548271
      1.10383182	   -174.40238728	    -78.59272141	      0.00000000	     15.47941063
      1.10396134	   -174.40103577	    -78.59351649	      0.00000000	     15.52405889
      1.10409085	   -174.39968412	    -78.59430828	      0.00000000	     15.56871477
      1.10418433	   -174.39870837	    -78.59487773	      0.00000000	     15.60095124
      1.10427782	   -174.39773257	    -78.59544547	      0.00000000	     15.63319168
      1.10441876	   -174.39626122	    -78.59629821	      0.00000000	     15.68180639
      1.10453569	   -174.39504038	    -78.59700277	      0.00000000	     15.72214716
      1.10465262	   -174.39381935	    -78.59770469	      0.00000000	     15.76249420
      1.10476955	   -174.39259826	    -78.59840400	      0.00000000	     15.80284751
      1.10486709	   -174.39157951	    -78.59898532	      0.00000000	     15.83651367
      1.10496463	   -174.39056071	    -78.59956484	      0.00000000	     15.87018421
      1.10509419	   -174.38920729	    -78.60033180	      0.00000000	     15.91491509
      1.10522375	   -174.38785377	    -78.60109559	      0.00000000	     15.95965372
      1.10531638	   -174.38688601	    -78.60163967	      0.00000000	     15.99164154
      1.10540900	   -174.38591822	    -78.60218215	      0.00000000	     16.02363333
      1.10555026	   -174.38444199	    -78.60300643	      0.00000000	     16.07243462
      1.10566685	   -174.38322361	    -78.60368389	      0.00000000	     16.11271561
      1.10578343	   -174.38200507	    -78.60435882	      0.00000000	     16.15300294
      1.10588829	   -174.38090893	    -78.60496380	      0.00000000	     16.18924757
      1.10599316	   -174.37981265	    -78.60556675	      0.00000000	     16.22549735
      1.10609803	   -174.37871633	    -78.60616769	      0.00000000	     16.26175229
      1.10622832	   -174.37735411	    -78.60691149	      0.00000000	     16.30680237
      1.10633253	   -174.37626449	    -78.60750420	      0.00000000	     16.34284137
      1.10643674	   -174.37517475	    -78.60809494	      0.00000000	     16.37888549
      1.10654095	   -174.37408495	    -78.60868372	      0.00000000	     16.41493474
      1.10667642	   -174.37266805	    -78.60944624	      0.00000000	     16.46180717
      1.10677753	   -174.37161050	    -78.61001321	      0.00000000	     16.49679635
      1.10687864	   -174.37055284	    -78.61057835	      0.00000000	     16.53179038
      1.10700360	   -174.36924568	    -78.61127427	      0.00000000	     16.57504397
      1.10712856	   -174.36793838	    -78.61196743	      0.00000000	     16.61830501
      1.10722379	   -174.36694210	    -78.61249383	      0.00000000	     16.65127836
      1.10731902	   -174.36594572	    -78.61301864	      0.00000000	     16.68425605
      1.10744884	   -174.36458728	    -78.61373156	      0.00000000	     16.72922183
      1.10756541	   -174.36336743	    -78.61436920	      0.00000000	     16.76960368
      1.10768198	   -174.36214754	    -78.61500449	      0.00000000	     16.80999207
      1.10779855	   -174.36092751	    -78.61563742	      0.00000000	     16.85038701
      1.10789627	   -174.35990476	    -78.61616622	      0.00000000	     16.88425506
      1.10799399	   -174.35888193	    -78.61669338	      0.00000000	     16.91812774
      1.10811770	   -174.35758705	    -78.61735839	      0.00000000	     16.96101446
      1.10824141	   -174.35629206	    -78.61802080	      0.00000000	     17.00390861
      1.10834205	   -174.35523849	    -78.61855781	      0.00000000	     17.03881145
      1.10844270	   -174.35418483	    -78.61909311	      0.00000000	     17.07371922
      1.10856427	   -174.35291203	    -78.61973746	      0.00000000	     17.11589239
      1.10868584	   -174.35163913	    -78.62037934	      0.00000000	     17.15807279
      1.10878484	   -174.35060257	    -78.62090023	      0.00000000	     17.19242691
      1.10888384	   -174.34956592	    -78.62141949	      0.00000000	     17.22678585
      1.10900648	   -174.34828169	    -78.62206052	      0.00000000	     17.26935662
      1.10912912	   -174.34699736	    -78.62269906	      0.00000000	     17.31193480
      1.10922788	   -174.34596318	    -78.62321146	      0.00000000	     17.34622552
      1.10932663	   -174.34492893	    -78.62372226	      0.00000000	     17.38052105
      1.10944948	   -174.34364236	    -78.62435546	      0.00000000	     17.42318905
      1.10957232	   -174.34235571	    -78.62498621	      0.00000000	     17.46586452
      1.10967026	   -174.34132991	    -78.62548736	      0.00000000	     17.49989378
      1.10976820	   -174.34030404	    -78.62598696	      0.00000000	     17.53392779
      1.10989175	   -174.33900997	    -78.62661498	      0.00000000	     17.57686575
      1.11001529	   -174.33771582	    -78.62724058	      0.00000000	     17.61981132
      1.11011246	   -174.33669795	    -78.62773093	      0.00000000	     17.65359433
      1.11020963	   -174.33568003	    -78.62821978	      0.00000000	     17.68738207
      1.11033396	   -174.33437754	    -78.62884313	      0.00000000	     17.73062158
      1.11045829	   -174.33307498	    -78.62946406	      0.00000000	     17.77386883
      1.11055452	   -174.33206692	    -78.62994296	      0.00000000	     17.80734411
      1.11065074	   -174.33105880	    -78.63042041	      0.00000000	     17.84082404
      1.11077614	   -174.32974499	    -78.63104051	      0.00000000	     17.88446334
      1.11090155	   -174.32843110	    -78.63165818	      0.00000000	     17.92811056
      1.11099670	   -174.32743419	    -78.63212525	      0.00000000	     17.96123392
      1.11109185	   -174.32643723	    -78.63259093	      0.00000000	     17.99436184
      1.11121861	   -174.32510909	    -78.63320917	      0.00000000	     18.03850154
      1.11134537	   -174.32378089	    -78.63382497	      0.00000000	     18.08264935
      1.11143928	   -174.32279688	    -78.63427965	      0.00000000	     18.11536296
      1.11153319	   -174.32181283	    -78.63473300	      0.00000000	     18.14808104
      1.11166169	   -174.32046645	    -78.63535115	      0.00000000	     18.19285310
      1.11177546	   -174.31927429	    -78.63589641	      0.00000000	     18.23250247
      1.11188923	   -174.31808216	    -78.63643976	      0.00000000	     18.27215840
      1.11200300	   -174.31688997	    -78.63698120	      0.00000000	     18.31182092
      1.11210210	   -174.31585155	    -78.63745128	      0.00000000	     18.34637465
      1.11220120	   -174.31481308	    -78.63791991	      0.00000000	     18.38093339
      1.11230030	   -174.31377463	    -78.63838712	      0.00000000	     18.41549712
      1.11243918	   -174.31231932	    -78.63903945	      0.00000000	     18.46394282
      1.11253812	   -174.31128254	    -78.63950250	      0.00000000	     18.49846295
      1.11263706	   -174.31024573	    -78.63996413	      0.00000000	     18.53298808
      1.11276080	   -174.30894913	    -78.64053947	      0.00000000	     18.57617229
      1.11287189	   -174.30778503	    -78.64105414	      0.00000000	     18.61494894
      1.11298297	   -174.30662098	    -78.64156706	      0.00000000	     18.65373189
      1.11309406	   -174.30545688	    -78.64207823	      0.00000000	     18.69252115
      1.11320515	   -174.30429285	    -78.64258766	      0.00000000	     18.73131673
      1.11330086	   -174.30328993	    -78.64302517	      0.00000000	     18.76474590
      1.11339656	   -174.30228706	    -78.64346140	      0.00000000	     18.79817976
      1.11351916	   -174.30100243	    -78.64401832	      0.00000000	     18.84101346
      1.11364176	   -174.29971784	    -78.64457316	      0.00000000	     18.88385485
      1.11373485	   -174.29874236	    -78.64499308	      0.00000000	     18.91639144
      1.11382794	   -174.29776693	    -78.64541182	      0.00000000	     18.94893247
      1.11395724	   -174.29641207	    -78.64599147	      0.00000000	     18.99413843
      1.11407025	   -174.29522804	    -78.64649619	      0.00000000	     19.03365317
      1.11418325	   -174.29404399	    -78.64699917	      0.00000000	     19.07317445
      1.11428314	   -174.29299741	    -78.64744234	      0.00000000	     19.10811466
      1.11438303	   -174.29195080	    -78.64788417	      0.00000000	     19.14305999
      1.11448292	   -174.29090424	    -78.64832467	      0.00000000	     19.17801042
      1.11461468	   -174.28952375	    -78.64890368	      0.00000000	     19.22412025
      1.11471448	   -174.28847824	    -78.64934068	      0.00000000	     19.25904933
      1.11481427	   -174.28743272	    -78.64977636	      0.00000000	     19.29398352
      1.11491407	   -174.28638723	    -78.65021073	      0.00000000	     19.32892279
      1.11505068	   -174.28495608	    -78.65080322	      0.00000000	     19.37675931
      1.11514716	   -174.28394534	    -78.65122023	      0.00000000	     19.41055155
      1.11524365	   -174.28293458	    -78.65163602	      0.00000000	     19.44434853
      1.11536792	   -174.28163284	    -78.65216977	      0.00000000	     19.48788440
      1.11547948	   -174.28046421	    -78.65264723	      0.00000000	     19.52697506
      1.11559104	   -174.27929567	    -78.65312311	      0.00000000	     19.56607206
      1.11570260	   -174.27812710	    -78.65359739	      0.00000000	     19.60517540
      1.11579711	   -174.27713726	    -78.65399794	      0.00000000	     19.63830595
      1.11589161	   -174.27614740	    -78.65439735	      0.00000000	     19.67144104
      1.11601195	   -174.27488706	    -78.65490430	      0.00000000	     19.71363938
      1.11613229	   -174.27362673	    -78.65540943	      0.00000000	     19.75584506
      1.11622977	   -174.27260592	    -78.65581727	      0.00000000	     19.79003802
      1.11632724	   -174.27158510	    -78.65622393	      0.00000000	     19.82423578
      1.11644580	   -174.27034354	    -78.65671697	      0.00000000	     19.86583732
      1.11656437	   -174.26910199	    -78.65720827	      0.00000000	     19.90744595
      1.11665961	   -174.26810470	    -78.65760170	      0.00000000	     19.94087691
      1.11675486	   -174.26710740	    -78.65799402	      0.00000000	     19.97431244
      1.11687538	   -174.26584550	    -78.65848888	      0.00000000	     20.01662807
      1.11699590	   -174.26458362	    -78.65898198	      0.00000000	     20.05895098
      1.11709036	   -174.26359473	    -78.65936722	      0.00000000	     20.09212617
      1.11718482	   -174.26260584	    -78.65975138	      0.00000000	     20.12530582
      1.11730651	   -174.26133188	    -78.66024475	      0.00000000	     20.16805960
      1.11742821	   -174.26005794	    -78.66073635	      0.00000000	     20.21082075
      1.11752118	   -174.25908480	    -78.66111073	      0.00000000	     20.24349324
      1.11761415	   -174.25811167	    -78.66148409	      0.00000000	     20.27617002
      1.11773782	   -174.25681730	    -78.66197916	      0.00000000	     20.31964339
      1.11786149	   -174.25552296	    -78.66247244	      0.00000000	     20.36312431
      1.11795290	   -174.25456634	    -78.66283590	      0.00000000	     20.39526789
      1.11804431	   -174.25360974	    -78.66319840	      0.00000000	     20.42741559
      1.11817039	   -174.25229034	    -78.66369682	      0.00000000	     20.47176519
      1.11828141	   -174.25112869	    -78.66413415	      0.00000000	     20.51081987
      1.11839242	   -174.24996715	    -78.66457008	      0.00000000	     20.54988055
      1.11850344	   -174.24880563	    -78.66500460	      0.00000000	     20.58894723
      1.11860053	   -174.24778987	    -78.66538349	      0.00000000	     20.62311978
      1.11869762	   -174.24677412	    -78.66576131	      0.00000000	     20.65729688
      1.11879471	   -174.24575844	    -78.66613808	      0.00000000	     20.69147853
      1.11892898	   -174.24435397	    -78.66665735	      0.00000000	     20.73875447
      1.11902634	   -174.24333561	    -78.66703266	      0.00000000	     20.77304213
      1.11912371	   -174.24231727	    -78.66740691	      0.00000000	     20.80733431
      1.11924361	   -174.24106332	    -78.66786636	      0.00000000	     20.84957040
      1.11935135	   -174.23993658	    -78.66827786	      0.00000000	     20.88752884
      1.11945909	   -174.23880996	    -78.66868810	      0.00000000	     20.92549277
      1.11956683	   -174.23768336	    -78.66909707	      0.00000000	     20.96346216
      1.11967457	   -174.23655689	    -78.66950479	      0.00000000	     21.00143700
      1.11978231	   -174.23543043	    -78.66991125	      0.00000000	     21.03941726
      1.11987642	   -174.23444658	    -78.67026529	      0.00000000	     21.07259788
      1.11997053	   -174.23346274	    -78.67061838	      0.00000000	     21.10578262
      1.12008742	   -174.23224093	    -78.67105561	      0.00000000	     21.14700339
      1.12020430	   -174.23101917	    -78.67149139	      0.00000000	     21.18823045
      1.12030186	   -174.22999954	    -78.67185402	      0.00000000	     21.22264574
      1.12039942	   -174.22897994	    -78.67221565	      0.00000000	     21.25706537
      1.12049698	   -174.22796042	    -78.67257629	      0.00000000	     21.29148932
      1.12062845	   -174.22658670	    -78.67306068	      0.00000000	     21.33788236
      1.12072508	   -174.22557700	    -78.67341562	      0.00000000	     21.37199071
      1.12082172	   -174.22456733	    -78.67376960	      0.00000000	     21.40610325
      1.12094069	   -174.22332444	    -78.67420407	      0.00000000	     21.44810501
      1.12105966	   -174.22208161	    -78.67463709	      0.00000000	     21.49011305
      1.12114833	   -174.22115543	    -78.67495891	      0.00000000	     21.52142615
      1.12123700	   -174.22022928	    -78.67527992	      0.00000000	     21.55274270
      1.12136369	   -174.21890617	    -78.67573720	      0.00000000	     21.59749193
      1.12147516	   -174.21774209	    -78.67613822	      0.00000000	     21.63687117
      1.12158663	   -174.21657814	    -78.67653800	      0.00000000	     21.67625577
      1.12169809	   -174.21541423	    -78.67693655	      0.00000000	     21.71564571
      1.12178959	   -174.21445893	    -78.67726281	      0.00000000	     21.74798399
      1.12188110	   -174.21350365	    -78.67758824	      0.00000000	     21.78032584
      1.12200104	   -174.21225158	    -78.67801358	      0.00000000	     21.82272574
      1.12212098	   -174.21099959	    -78.67843753	      0.00000000	     21.86513168
      1.12221426	   -174.21002605	    -78.67876628	      0.00000000	     21.89811487
      1.12230754	   -174.20905253	    -78.67909418	      0.00000000	     21.93110165
      1.12242694	   -174.20780657	    -78.67951269	      0.00000000	     21.97332995
      1.12254634	   -174.20656069	    -78.67992984	      0.00000000	     22.01556407
      1.12263700	   -174.20561474	    -78.68024571	      0.00000000	     22.04763900
      1.12272767	   -174.20466882	    -78.68056080	      0.00000000	     22.07971724
      1.12285020	   -174.20339059	    -78.68098541	      0.00000000	     22.12307508
      1.12295904	   -174.20225526	    -78.68136140	      0.00000000	     22.16159322
      1.12306788	   -174.20112007	    -78.68173629	      0.00000000	     22.20011601
      1.12317672	   -174.19998494	    -78.68211009	      0.00000000	     22.23864343
      1.12327291	   -174.19898187	    -78.68243954	      0.00000000	     22.27269694
      1.12336910	   -174.19797885	    -78.68276813	      0.00000000	     22.30675401
      1.12346530	   -174.19697593	    -78.68309589	      0.00000000	     22.34081461
      1.12359480	   -174.19562578	    -78.68353583	      0.00000000	     22.38667681
      1.12369148	   -174.19461802	    -78.68386327	      0.00000000	     22.42091723
      1.12378815	   -174.19361032	    -78.68418987	      0.00000000	     22.45516113
      1.12390470	   -174.19239559	    -78.68458250	      0.00000000	     22.49644946
      1.12402125	   -174.19118095	    -78.68497391	      0.00000000	     22.53774275
      1.12410969	   -174.19025938	    -78.68527014	      0.00000000	     22.56908057
      1.12419814	   -174.18933784	    -78.68556568	      0.00000000	     22.60042121
      1.12432224	   -174.18804488	    -78.68597922	      0.00000000	     22.64440350
      1.12443211	   -174.18690024	    -78.68634424	      0.00000000	     22.68334824
      1.12454199	   -174.18575576	    -78.68670821	      0.00000000	     22.72229719
      1.12465187	   -174.18461133	    -78.68707114	      0.00000000	     22.76125029
      1.12474343	   -174.18365778	    -78.68737281	      0.00000000	     22.79371489
      1.12483499	   -174.18270427	    -78.68767375	      0.00000000	     22.82618231
      1.12495237	   -174.18148214	    -78.68805849	      0.00000000	     22.86780530
      1.12506974	   -174.18026011	    -78.68844205	      0.00000000	     22.90943285
      1.12516284	   -174.17929092	    -78.68874549	      0.00000000	     22.94245591
      1.12525595	   -174.17832177	    -78.68904820	      0.00000000	     22.97548177
      1.12537295	   -174.17710397	    -78.68942760	      0.00000000	     23.01699044
      1.12548996	   -174.17588626	    -78.68980588	      0.00000000	     23.05850344
      1.12558064	   -174.17494264	    -78.69009828	      0.00000000	     23.09068062
      1.12567133	   -174.17399906	    -78.69039001	      0.00000000	     23.12286033
      1.12579113	   -174.17275263	    -78.69077441	      0.00000000	     23.16537769
      1.12591094	   -174.17150631	    -78.69115763	      0.00000000	     23.20789937
      1.12600007	   -174.17057927	    -78.69144198	      0.00000000	     23.23953562
      1.12608920	   -174.16965227	    -78.69172570	      0.00000000	     23.27117420
      1.12621165	   -174.16837885	    -78.69211446	      0.00000000	     23.31464594
      1.12631932	   -174.16725921	    -78.69245532	      0.00000000	     23.35287483
      1.12642700	   -174.16613973	    -78.69279527	      0.00000000	     23.39110697
      1.12653467	   -174.16502033	    -78.69313431	      0.00000000	     23.42934232
      1.12663006	   -174.16402881	    -78.69343391	      0.00000000	     23.46321779
      1.12672545	   -174.16303734	    -78.69373281	      0.00000000	     23.49709571
      1.12682084	   -174.16204600	    -78.69403101	      0.00000000	     23.53097602
      1.12694794	   -174.16072517	    -78.69442727	      0.00000000	     23.57612485
      1.12704388	   -174.15972841	    -78.69472553	      0.00000000	     23.61020407
      1.12713981	   -174.15873173	    -78.69502310	      0.00000000	     23.64428560
      1.12723574	   -174.15773517	    -78.69531997	      0.00000000	     23.67836940
      1.12736567	   -174.15638565	    -78.69572093	      0.00000000	     23.72453287
      1.12745878	   -174.15541864	    -78.69600751	      0.00000000	     23.75761956
      1.12755189	   -174.15445169	    -78.69629345	      0.00000000	     23.79070828
      1.12767030	   -174.15322223	    -78.69665614	      0.00000000	     23.83278897
      1.12777633	   -174.15212145	    -78.69698003	      0.00000000	     23.87047131
      1.12788235	   -174.15102085	    -78.69730310	      0.00000000	     23.90815613
      1.12798838	   -174.14992032	    -78.69762534	      0.00000000	     23.94584338
      1.12808202	   -174.14894849	    -78.69790929	      0.00000000	     23.97913078
      1.12817566	   -174.14797673	    -78.69819260	      0.00000000	     24.01242001
      1.12826930	   -174.14700509	    -78.69847528	      0.00000000	     24.04571102
      1.12840034	   -174.14564557	    -78.69886981	      0.00000000	     24.09229951
      1.12849496	   -174.14466396	    -78.69915397	      0.00000000	     24.12594553
      1.12858959	   -174.14368241	    -78.69943749	      0.00000000	     24.15959325
      1.12870579	   -174.14247734	    -78.69978479	      0.00000000	     24.20091193
      1.12880953	   -174.14140156	    -78.70009406	      0.00000000	     24.23780302
      1.12891326	   -174.14032595	    -78.70040259	      0.00000000	     24.27469599
      1.12901700	   -174.13925043	    -78.70071037	      0.00000000	     24.31159080
      1.12912074	   -174.13817508	    -78.70101744	      0.00000000	     24.34848740
      1.12922448	   -174.13709981	    -78.70132376	      0.00000000	     24.38538573
      1.12932822	   -174.13602474	    -78.70162937	      0.00000000	     24.42228574
      1.12942107	   -174.13506254	    -78.70190228	      0.00000000	     24.45531472
      1.12951392	   -174.13410048	    -78.70217463	      0.00000000	     24.48834496
      1.12962628	   -174.13293634	    -78.70250346	      0.00000000	     24.52831907
      1.12973865	   -174.13177239	    -78.70283145	      0.00000000	     24.56829493
      1.12983064	   -174.13081958	    -78.70309935	      0.00000000	     24.60102286
      1.12992263	   -174.12986691	    -78.70336670	      0.00000000	     24.63375189
      1.13003813	   -174.12867086	    -78.70370161	      0.00000000	     24.67484807
      1.13015364	   -174.12747502	    -78.70403567	      0.00000000	     24.71594583
      1.13024051	   -174.12657563	    -78.70428636	      0.00000000	     24.74685832
      1.13032739	   -174.12567638	    -78.70453658	      0.00000000	     24.77777163
      1.13045094	   -174.12439758	    -78.70489162	      0.00000000	     24.82173844
      1.13055961	   -174.12327310	    -78.70520308	      0.00000000	     24.86040724
      1.13066827	   -174.12214873	    -78.70551379	      0.00000000	     24.89907715
      1.13075930	   -174.12120696	    -78.70577353	      0.00000000	     24.93147336
      1.13085033	   -174.12026526	    -78.70603276	      0.00000000	     24.96387028
      1.13096420	   -174.11908755	    -78.70635629	      0.00000000	     25.00439359
      1.13107806	   -174.11790996	    -78.70667903	      0.00000000	     25.04491787
      1.13116959	   -174.11696351	    -78.70693791	      0.00000000	     25.07749475
      1.13126112	   -174.11601712	    -78.70719628	      0.00000000	     25.11007217
      1.13137542	   -174.11483555	    -78.70751821	      0.00000000	     25.15075257
      1.13148972	   -174.11365410	    -78.70783936	      0.00000000	     25.19143369
      1.13157913	   -174.11273001	    -78.70809007	      0.00000000	     25.22325929
      1.13166855	   -174.11180599	    -78.70834030	      0.00000000	     25.25508526
      1.13178543	   -174.11059829	    -78.70866670	      0.00000000	     25.29668861
      1.13190231	   -174.10939074	    -78.70899231	      0.00000000	     25.33829244
      1.13199001	   -174.10848490	    -78.70923610	      0.00000000	     25.36950725
      1.13207770	   -174.10757913	    -78.70947944	      0.00000000	     25.40072226
      1.13219740	   -174.10634294	    -78.70981091	      0.00000000	     25.44333061
      1.13230283	   -174.10525428	    -78.71010217	      0.00000000	     25.48085905
      1.13240826	   -174.10416581	    -78.71039282	      0.00000000	     25.51838760
      1.13251369	   -174.10307743	    -78.71068285	      0.00000000	     25.55591620
      1.13260779	   -174.10210627	    -78.71094117	      0.00000000	     25.58940921
      1.13270188	   -174.10113518	    -78.71119901	      0.00000000	     25.62290219
      1.13279597	   -174.10016424	    -78.71145636	      0.00000000	     25.65639507
      1.13291885	   -174.09889648	    -78.71179170	      0.00000000	     25.70013209
      1.13301357	   -174.09791936	    -78.71204966	      0.00000000	     25.73384762
      1.13310829	   -174.09694233	    -78.71230713	      0.00000000	     25.76756294
      1.13320301	   -174.09596545	    -78.71256413	      0.00000000	     25.80127798
      1.13332794	   -174.09467714	    -78.71290237	      0.00000000	     25.84574630
      1.13342019	   -174.09372605	    -78.71315160	      0.00000000	     25.87858032
      1.13351243	   -174.09277504	    -78.71340038	      0.00000000	     25.91141396
      1.13362711	   -174.09159296	    -78.71370905	      0.00000000	     25.95223148
      1.13374179	   -174.09041102	    -78.71401704	      0.00000000	     25.99304828
      1.13382658	   -174.08953727	    -78.71424434	      0.00000000	     26.02322754
      1.13391138	   -174.08866357	    -78.71447127	      0.00000000	     26.05340634
      1.13403389	   -174.08740137	    -78.71479852	      0.00000000	     26.09701060
      1.13414069	   -174.08630135	    -78.71508315	      0.00000000	     26.13501661
      1.13424748	   -174.08520152	    -78.71536722	      0.00000000	     26.17302170
      1.13435427	   -174.08410180	    -78.71565072	      0.00000000	     26.21102581
      1.13444291	   -174.08318913	    -78.71588563	      0.00000000	     26.24257104
      1.13453155	   -174.08227653	    -78.71612015	      0.00000000	     26.27411553
      1.13464577	   -174.08110079	    -78.71642179	      0.00000000	     26.31476073
      1.13475999	   -174.07992521	    -78.71672279	      0.00000000	     26.35540456
      1.13484970	   -174.07900206	    -78.71695878	      0.00000000	     26.38732562
      1.13493941	   -174.07807900	    -78.71719438	      0.00000000	     26.41924577
      1.13505387	   -174.07690148	    -78.71749443	      0.00000000	     26.45997002
      1.13516833	   -174.07572412	    -78.71779386	      0.00000000	     26.50069264
      1.13525541	   -174.07482856	    -78.71802127	      0.00000000	     26.53167289
      1.13534249	   -174.07393308	    -78.71824832	      0.00000000	     26.56265212
      1.13546036	   -174.07272111	    -78.71855513	      0.00000000	     26.60458502
      1.13557823	   -174.07150931	    -78.71886130	      0.00000000	     26.64651591
      1.13566332	   -174.07063472	    -78.71908193	      0.00000000	     26.67678294
      1.13574840	   -174.06976021	    -78.71930224	      0.00000000	     26.70704886
      1.13586996	   -174.06851106	    -78.71961641	      0.00000000	     26.75028506
      1.13597501	   -174.06743167	    -78.71988741	      0.00000000	     26.78764907
      1.13608007	   -174.06635247	    -78.72015794	      0.00000000	     26.82501120
      1.13618512	   -174.06527338	    -78.72042798	      0.00000000	     26.86237140
      1.13627669	   -174.06433298	    -78.72066298	      0.00000000	     26.89493433
      1.13636826	   -174.06339267	    -78.72089761	      0.00000000	     26.92749572
      1.13645983	   -174.06245250	    -78.72113190	      0.00000000	     26.96005552
      1.13658702	   -174.06114669	    -78.72145677	      0.00000000	     27.00528167
      1.13667944	   -174.06019810	    -78.72169239	      0.00000000	     27.03813966
      1.13677186	   -174.05924961	    -78.72192765	      0.00000000	     27.07099591
      1.13688497	   -174.05808888	    -78.72221513	      0.00000000	     27.11120851
      1.13698597	   -174.05705265	    -78.72247137	      0.00000000	     27.14711033
      1.13708697	   -174.05601660	    -78.72272721	      0.00000000	     27.18300993
      1.13718797	   -174.05498066	    -78.72298263	      0.00000000	     27.21890726
      1.13728896	   -174.05394491	    -78.72323766	      0.00000000	     27.25480228
      1.13738996	   -174.05290927	    -78.72349228	      0.00000000	     27.29069494
      1.13749096	   -174.05187383	    -78.72374652	      0.00000000	     27.32658518
      1.13759195	   -174.05083848	    -78.72400035	      0.00000000	     27.36247298
      1.13768210	   -174.04991453	    -78.72422659	      0.00000000	     27.39450378
      1.13777225	   -174.04899065	    -78.72445252	      0.00000000	     27.42653256
      1.13788118	   -174.04787445	    -78.72472513	      0.00000000	     27.46523302
      1.13799012	   -174.04675838	    -78.72499729	      0.00000000	     27.50393041
      1.13808298	   -174.04580716	    -78.72522895	      0.00000000	     27.53691582
      1.13817584	   -174.04485603	    -78.72546029	      0.00000000	     27.56989893
      1.13826870	   -174.04390506	    -78.72569132	      0.00000000	     27.60287969
      1.13839001	   -174.04266296	    -78.72599265	      0.00000000	     27.64595914
      1.13848259	   -174.04171518	    -78.72622227	      0.00000000	     27.67883416
      1.13857517	   -174.04076750	    -78.72645159	      0.00000000	     27.71170673
      1.13866775	   -174.03981997	    -78.72668060	      0.00000000	     27.74457682
      1.13879292	   -174.03853909	    -78.72698975	      0.00000000	     27.78901290
      1.13888326	   -174.03761475	    -78.72721255	      0.00000000	     27.82108300
      1.13897360	   -174.03669051	    -78.72743508	      0.00000000	     27.85315063
      1.13908750	   -174.03552556	    -78.72771521	      0.00000000	     27.89357367
      1.13918932	   -174.03448419	    -78.72796529	      0.00000000	     27.92970942
      1.13929114	   -174.03344303	    -78.72821503	      0.00000000	     27.96584190
      1.13939296	   -174.03240197	    -78.72846442	      0.00000000	     28.00197106
      1.13949478	   -174.03136112	    -78.72871348	      0.00000000	     28.03809685
      1.13958301	   -174.03045939	    -78.72892899	      0.00000000	     28.06939409
      1.13967123	   -174.02955782	    -78.72914426	      0.00000000	     28.10068874
      1.13978275	   -174.02841825	    -78.72941603	      0.00000000	     28.14024560
      1.13989427	   -174.02727891	    -78.72968741	      0.00000000	     28.17979821
      1.13998148	   -174.02638802	    -78.72989936	      0.00000000	     28.21072568
      1.14006869	   -174.02549729	    -78.73011109	      0.00000000	     28.24165050
      1.14018400	   -174.02431980	    -78.73039064	      0.00000000	     28.28253205
      1.14029930	   -174.02314256	    -78.73066981	      0.00000000	     28.32340884
      1.14038094	   -174.02230904	    -78.73086723	      0.00000000	     28.35235036
      1.14046259	   -174.02147566	    -78.73106446	      0.00000000	     28.38128944
      1.14058812	   -174.02019451	    -78.73136733	      0.00000000	     28.42577853
      1.14068986	   -174.01915629	    -78.73161248	      0.00000000	     28.46183459
      1.14079161	   -174.01811819	    -78.73185733	      0.00000000	     28.49788676
      1.14089335	   -174.01708029	    -78.73210189	      0.00000000	     28.53393497
      1.14099510	   -174.01604250	    -78.73234616	      0.00000000	     28.56997920
      1.14109685	   -174.01500493	    -78.73259014	      0.00000000	     28.60601940
      1.14118481	   -174.01410794	    -78.73280085	      0.00000000	     28.63717586
      1.14127278	   -174.01321110	    -78.73301136	      0.00000000	     28.66832925
      1.14138369	   -174.01208051	    -78.73327647	      0.00000000	     28.70760339
      1.14149460	   -174.01095014	    -78.73354125	      0.00000000	     28.74687255
      1.14158140	   -174.01006560	    -78.73374825	      0.00000000	     28.77760127
      1.14166820	   -174.00918121	    -78.73395505	      0.00000000	     28.80832688
      1.14178296	   -174.00801210	    -78.73422816	      0.00000000	     28.84894460
      1.14189772	   -174.00684324	    -78.73450094	      0.00000000	     28.88955681
      1.14197907	   -174.00601474	    -78.73469411	      0.00000000	     28.91834274
      1.14206042	   -174.00518637	    -78.73488711	      0.00000000	     28.94712585
      1.14218520	   -174.00391595	    -78.73518284	      0.00000000	     28.99126926
      1.14228651	   -174.00288465	    -78.73542267	      0.00000000	     29.02710642
      1.14238783	   -174.00185346	    -78.73566226	      0.00000000	     29.06293911
      1.14248914	   -174.00082248	    -78.73590161	      0.00000000	     29.09876727
      1.14259045	   -173.99979161	    -78.73614071	      0.00000000	     29.13459089
      1.14269177	   -173.99876096	    -78.73637959	      0.00000000	     29.17040991
      1.14277915	   -173.99787207	    -78.73658543	      0.00000000	     29.20130119
      1.14286654	   -173.99698333	    -78.73679111	      0.00000000	     29.23218901
      1.14297719	   -173.99585809	    -78.73705131	      0.00000000	     29.27129685
      1.14308785	   -173.99473307	    -78.73731125	      0.00000000	     29.31039905
      1.14317411	   -173.99385613	    -78.73751369	      0.00000000	     29.34087763
      1.14326038	   -173.99297935	    -78.73771599	      0.00000000	     29.37135274
      1.14337488	   -173.99181564	    -78.73798427	      0.00000000	     29.41180111
      1.14348939	   -173.99065217	    -78.73825229	      0.00000000	     29.45224327
      1.14357018	   -173.98983140	    -78.73844122	      0.00000000	     29.48077211
      1.14365097	   -173.98901077	    -78.73863001	      0.00000000	     29.50929781
      1.14377566	   -173.98774433	    -78.73892116	      0.00000000	     29.55332021
      1.14387659	   -173.98671951	    -78.73915658	      0.00000000	     29.58894539
      1.14397751	   -173.98569481	    -78.73939181	      0.00000000	     29.62456558
      1.14407843	   -173.98467032	    -78.73962684	      0.00000000	     29.66018077
      1.14417936	   -173.98364593	    -78.73986168	      0.00000000	     29.69579091
      1.14428028	   -173.98262177	    -78.74009634	      0.00000000	     29.73139598
      1.14436709	   -173.98174095	    -78.74029801	      0.00000000	     29.76201613
      1.14445389	   -173.98086029	    -78.74049956	      0.00000000	     29.79263249
      1.14456433	   -173.97974006	    -78.74075577	      0.00000000	     29.83157705
      1.14467476	   -173.97862006	    -78.74101178	      0.00000000	     29.87051539
      1.14476047	   -173.97775091	    -78.74121031	      0.00000000	     29.90073157
      1.14484618	   -173.97688191	    -78.74140873	      0.00000000	     29.93094395
      1.14496049	   -173.97572301	    -78.74167319	      0.00000000	     29.97123453
      1.14506326	   -173.97468141	    -78.74191075	      0.00000000	     30.00744860
      1.14516603	   -173.97363993	    -78.74214813	      0.00000000	     30.04365713
      1.14525532	   -173.97273511	    -78.74235428	      0.00000000	     30.07511611
      1.14534462	   -173.97183039	    -78.74256030	      0.00000000	     30.10657087
      1.14543392	   -173.97092581	    -78.74276620	      0.00000000	     30.13802140
      1.14555780	   -173.96967116	    -78.74305163	      0.00000000	     30.18164273
      1.14564803	   -173.96875745	    -78.74325940	      0.00000000	     30.21341167
      1.14573826	   -173.96784383	    -78.74346705	      0.00000000	     30.24517623
      1.14584842	   -173.96672865	    -78.74372040	      0.00000000	     30.28394994
      1.14594669	   -173.96573405	    -78.74394625	      0.00000000	     30.31853035
      1.14604495	   -173.96473964	    -78.74417198	      0.00000000	     30.35310548
      1.14614321	   -173.96374534	    -78.74439757	      0.00000000	     30.38767531
      1.14624147	   -173.96275124	    -78.74462304	      0.00000000	     30.42223981
      1.14633974	   -173.96175725	    -78.74484838	      0.00000000	     30.45679896
      1.14643800	   -173.96076346	    -78.74507361	      0.00000000	     30.49135273
      1.14653626	   -173.95976978	    -78.74529871	      0.00000000	     30.52590111
      1.14663452	   -173.95877630	    -78.74552371	      0.00000000	     30.56044406
      1.14672250	   -173.95788695	    -78.74572504	      0.00000000	     30.59136483
      1.14681047	   -173.95699776	    -78.74592629	      0.00000000	     30.62228122
      1.14691742	   -173.95591686	    -78.74617085	      0.00000000	     30.65986226
      1.14702437	   -173.95483618	    -78.74641528	      0.00000000	     30.69743677
      1.14711222	   -173.95394868	    -78.74661594	      0.00000000	     30.72829254
      1.14720006	   -173.95306135	    -78.74681653	      0.00000000	     30.75914388
      1.14730930	   -173.95195800	    -78.74706587	      0.00000000	     30.79750490
      1.14741854	   -173.95085487	    -78.74731510	      0.00000000	     30.83585900
      1.14750190	   -173.95001320	    -78.74750520	      0.00000000	     30.86512126
      1.14758526	   -173.94917166	    -78.74769524	      0.00000000	     30.89437947
      1.14770121	   -173.94800127	    -78.74795947	      0.00000000	     30.93507041
      1.14780466	   -173.94695735	    -78.74819511	      0.00000000	     30.97136483
      1.14790810	   -173.94591356	    -78.74843064	      0.00000000	     31.00765294
      1.14799431	   -173.94504384	    -78.74862688	      0.00000000	     31.03789069
      1.14808052	   -173.94417420	    -78.74882305	      0.00000000	     31.06812403
      1.14818951	   -173.94307491	    -78.74907100	      0.00000000	     31.10634186
      1.14829851	   -173.94197578	    -78.74931885	      0.00000000	     31.14455259
      1.14838489	   -173.94110484	    -78.74951523	      0.00000000	     31.17483153
      1.14847127	   -173.94023399	    -78.74971156	      0.00000000	     31.20510598
      1.14858125	   -173.93912549	    -78.74996144	      0.00000000	     31.24364255
      1.14869123	   -173.93801714	    -78.75021124	      0.00000000	     31.28217181
      1.14877518	   -173.93717129	    -78.75040187	      0.00000000	     31.31157714
      1.14885912	   -173.93632553	    -78.75059246	      0.00000000	     31.34097819
      1.14897247	   -173.93518375	    -78.75084973	      0.00000000	     31.38066931
      1.14908582	   -173.93404215	    -78.75110694	      0.00000000	     31.42035258
      1.14916756	   -173.93321912	    -78.75129238	      0.00000000	     31.44896332
      1.14924929	   -173.93239616	    -78.75147778	      0.00000000	     31.47756996
      1.14936674	   -173.93121390	    -78.75174412	      0.00000000	     31.51866629
      1.14946781	   -173.93019656	    -78.75197329	      0.00000000	     31.55402818
      1.14956888	   -173.92917943	    -78.75220243	      0.00000000	     31.58938373
      1.14966996	   -173.92816242	    -78.75243152	      0.00000000	     31.62473294
      1.14975843	   -173.92727238	    -78.75263203	      0.00000000	     31.65567000
      1.14984691	   -173.92638242	    -78.75283251	      0.00000000	     31.68660217
      1.14993538	   -173.92549262	    -78.75303298	      0.00000000	     31.71752945
      1.15005667	   -173.92427290	    -78.75330776	      0.00000000	     31.75992204
      1.15014617	   -173.92337313	    -78.75351050	      0.00000000	     31.79119499
      1.15023567	   -173.92247346	    -78.75371321	      0.00000000	     31.82246289
      1.15034391	   -173.92138552	    -78.75395837	      0.00000000	     31.86027456
      1.15044083	   -173.92041155	    -78.75417785	      0.00000000	     31.89412315
      1.15053775	   -173.91943777	    -78.75439733	      0.00000000	     31.92796579
      1.15063467	   -173.91846410	    -78.75461679	      0.00000000	     31.96180246
      1.15073158	   -173.91749063	    -78.75483625	      0.00000000	     31.99563315
      1.15082850	   -173.91651727	    -78.75505570	      0.00000000	     32.02945786
      1.15092542	   -173.91554411	    -78.75527515	      0.00000000	     32.06327655
      1.15102234	   -173.91457105	    -78.75549460	      0.00000000	     32.09708924
      1.15111926	   -173.91359820	    -78.75571405	      0.00000000	     32.13089589
      1.15121617	   -173.91262545	    -78.75593350	      0.00000000	     32.16469651
      1.15131309	   -173.91165291	    -78.75615296	      0.00000000	     32.19849107
      1.15139893	   -173.91079157	    -78.75634735	      0.00000000	     32.22841906
      1.15148478	   -173.90993039	    -78.75654175	      0.00000000	     32.25834227
      1.15159166	   -173.90885833	    -78.75678380	      0.00000000	     32.29559106
      1.15169854	   -173.90778649	    -78.75702587	      0.00000000	     32.33283243
      1.15178451	   -173.90692434	    -78.75722061	      0.00000000	     32.36278592
      1.15187049	   -173.90606235	    -78.75741537	      0.00000000	     32.39273460
      1.15197969	   -173.90496771	    -78.75766276	      0.00000000	     32.43076450
      1.15208889	   -173.90387330	    -78.75791018	      0.00000000	     32.46878662
      1.15217009	   -173.90305954	    -78.75809419	      0.00000000	     32.49705609
      1.15225130	   -173.90224593	    -78.75827823	      0.00000000	     32.52532125
      1.15236804	   -173.90107639	    -78.75854284	      0.00000000	     32.56594959
      1.15247095	   -173.90004560	    -78.75877616	      0.00000000	     32.60175782
      1.15257387	   -173.89901493	    -78.75900951	      0.00000000	     32.63755910
      1.15265801	   -173.89817243	    -78.75920034	      0.00000000	     32.66682555
      1.15274216	   -173.89733000	    -78.75939120	      0.00000000	     32.69608735
      1.15285139	   -173.89623657	    -78.75963903	      0.00000000	     32.73406762
      1.15296063	   -173.89514330	    -78.75988690	      0.00000000	     32.77204000
      1.15304479	   -173.89430118	    -78.76007792	      0.00000000	     32.80128981
      1.15312895	   -173.89345915	    -78.76026898	      0.00000000	     32.83053493
      1.15323958	   -173.89235244	    -78.76052020	      0.00000000	     32.86897253
      1.15335021	   -173.89124589	    -78.76077149	      0.00000000	     32.90740200
      1.15343158	   -173.89043221	    -78.76095636	      0.00000000	     32.93566137
      1.15351295	   -173.88961860	    -78.76114127	      0.00000000	     32.96391634
      1.15362788	   -173.88846961	    -78.76140254	      0.00000000	     33.00381799
      1.15372761	   -173.88747277	    -78.76162931	      0.00000000	     33.03843416
      1.15382734	   -173.88647612	    -78.76185616	      0.00000000	     33.07304369
      1.15392706	   -173.88547960	    -78.76208307	      0.00000000	     33.10764657
      1.15401490	   -173.88460208	    -78.76228300	      0.00000000	     33.13811796
      1.15410274	   -173.88372464	    -78.76248299	      0.00000000	     33.16858419
      1.15419057	   -173.88284736	    -78.76268304	      0.00000000	     33.19904525
      1.15430923	   -173.88166246	    -78.76295338	      0.00000000	     33.24018540
      1.15439810	   -173.88077517	    -78.76315595	      0.00000000	     33.27099249
      1.15448697	   -173.87988798	    -78.76335858	      0.00000000	     33.30179427
      1.15457584	   -173.87900093	    -78.76356129	      0.00000000	     33.33259074
      1.15469557	   -173.87780605	    -78.76383450	      0.00000000	     33.37407255
      1.15478211	   -173.87694258	    -78.76403207	      0.00000000	     33.40404950
      1.15486864	   -173.87607919	    -78.76422970	      0.00000000	     33.43402140
      1.15497783	   -173.87499007	    -78.76447917	      0.00000000	     33.47182936
      1.15507523	   -173.87401868	    -78.76470181	      0.00000000	     33.50554857
      1.15517263	   -173.87304748	    -78.76492455	      0.00000000	     33.53926136
      1.15527002	   -173.87207639	    -78.76514739	      0.00000000	     33.57296774
      1.15536742	   -173.87110551	    -78.76537034	      0.00000000	     33.60666769
      1.15545274	   -173.87025514	    -78.76556572	      0.00000000	     33.63618227
      1.15553806	   -173.86940492	    -78.76576120	      0.00000000	     33.66569192
      1.15564377	   -173.86835158	    -78.76600352	      0.00000000	     33.70224966
      1.15574948	   -173.86729846	    -78.76624598	      0.00000000	     33.73879983
      1.15583421	   -173.86645448	    -78.76644040	      0.00000000	     33.76808911
      1.15591894	   -173.86561065	    -78.76663492	      0.00000000	     33.79737352
      1.15602746	   -173.86453002	    -78.76688420	      0.00000000	     33.83487385
      1.15613598	   -173.86344963	    -78.76713363	      0.00000000	     33.87236617
      1.15621615	   -173.86265160	    -78.76731799	      0.00000000	     33.90005751
      1.15629631	   -173.86185371	    -78.76750244	      0.00000000	     33.92774448
      1.15641232	   -173.86069932	    -78.76776950	      0.00000000	     33.96780006
      1.15651435	   -173.85968411	    -78.76800456	      0.00000000	     34.00302594
      1.15661639	   -173.85866903	    -78.76823978	      0.00000000	     34.03824474
      1.15669944	   -173.85784300	    -78.76843134	      0.00000000	     34.06690511
      1.15678249	   -173.85701704	    -78.76862300	      0.00000000	     34.09556078
      1.15689102	   -173.85593796	    -78.76887361	      0.00000000	     34.13299837
      1.15699954	   -173.85485904	    -78.76912440	      0.00000000	     34.17042793
      1.15708252	   -173.85403426	    -78.76931628	      0.00000000	     34.19904123
      1.15716549	   -173.85320957	    -78.76950826	      0.00000000	     34.22764983
      1.15727559	   -173.85211554	    -78.76976317	      0.00000000	     34.26560126
      1.15738569	   -173.85102168	    -78.77001827	      0.00000000	     34.30354443
      1.15746577	   -173.85022622	    -78.77020395	      0.00000000	     34.33113749
      1.15754585	   -173.84943084	    -78.77038973	      0.00000000	     34.35872618
      1.15766058	   -173.84829152	    -78.77065610	      0.00000000	     34.39824408
      1.15775950	   -173.84730930	    -78.77088594	      0.00000000	     34.43231083
      1.15785842	   -173.84632728	    -78.77111597	      0.00000000	     34.46637089
      1.15795735	   -173.84534538	    -78.77134616	      0.00000000	     34.50042427
      1.15804397	   -173.84448574	    -78.77154789	      0.00000000	     34.53023784
      1.15813059	   -173.84362620	    -78.77174974	      0.00000000	     34.56004629
      1.15821721	   -173.84276680	    -78.77195174	      0.00000000	     34.58984961
      1.15833596	   -173.84158885	    -78.77222888	      0.00000000	     34.63069825
      1.15842372	   -173.84071855	    -78.77243386	      0.00000000	     34.66087806
      1.15851147	   -173.83984834	    -78.77263898	      0.00000000	     34.69105260
      1.15861738	   -173.83879823	    -78.77288676	      0.00000000	     34.72746560
      1.15871214	   -173.83785888	    -78.77310862	      0.00000000	     34.76003560
      1.15880690	   -173.83691972	    -78.77333067	      0.00000000	     34.79259945
      1.15890165	   -173.83598067	    -78.77355289	      0.00000000	     34.82515717
      1.15899641	   -173.83504181	    -78.77377530	      0.00000000	     34.85770875
      1.15909117	   -173.83410305	    -78.77399789	      0.00000000	     34.89025420
      1.15918592	   -173.83316450	    -78.77422068	      0.00000000	     34.92279352
      1.15928068	   -173.83222604	    -78.77444365	      0.00000000	     34.95532670
      1.15937544	   -173.83128778	    -78.77466683	      0.00000000	     34.98785374
      1.15947019	   -173.83034962	    -78.77489018	      0.00000000	     35.02037466
      1.15956495	   -173.82941166	    -78.77511375	      0.00000000	     35.05288944
      1.15965970	   -173.82847379	    -78.77533751	      0.00000000	     35.08539809
      1.15974496	   -173.82763019	    -78.77553900	      0.00000000	     35.11464042
      1.15983021	   -173.82678667	    -78.77574065	      0.00000000	     35.14387778
      1.15993264	   -173.82577337	    -78.77598316	      0.00000000	     35.17899973
      1.16003506	   -173.82476021	    -78.77622590	      0.00000000	     35.21411452
      1.16012273	   -173.82389330	    -78.77643385	      0.00000000	     35.24416129
      1.16021039	   -173.82302647	    -78.77664198	      0.00000000	     35.27420281
      1.16029805	   -173.82215980	    -78.77685029	      0.00000000	     35.30423909
      1.16041206	   -173.82103283	    -78.77712149	      0.00000000	     35.34329436
      1.16049975	   -173.82016614	    -78.77733031	      0.00000000	     35.37332987
      1.16058745	   -173.81929954	    -78.77753932	      0.00000000	     35.40336015
      1.16067514	   -173.81843309	    -78.77774852	      0.00000000	     35.43338518
      1.16079178	   -173.81728079	    -78.77802708	      0.00000000	     35.47331365
      1.16087763	   -173.81643294	    -78.77823231	      0.00000000	     35.50269285
      1.16096347	   -173.81558518	    -78.77843773	      0.00000000	     35.53206703
      1.16107006	   -173.81453269	    -78.77869307	      0.00000000	     35.56853509
      1.16116563	   -173.81358923	    -78.77892223	      0.00000000	     35.60122282
      1.16126119	   -173.81264597	    -78.77915164	      0.00000000	     35.63390433
      1.16135676	   -173.81170282	    -78.77938129	      0.00000000	     35.66657964
      1.16145232	   -173.81075987	    -78.77961119	      0.00000000	     35.69924875
      1.16153811	   -173.80991349	    -78.77981777	      0.00000000	     35.72856994
      1.16162389	   -173.80906726	    -78.78002456	      0.00000000	     35.75788613
      1.16170968	   -173.80822114	    -78.78023154	      0.00000000	     35.78719733
      1.16182648	   -173.80706936	    -78.78051369	      0.00000000	     35.82709634
      1.16191556	   -173.80619102	    -78.78072914	      0.00000000	     35.85752151
      1.16200464	   -173.80531284	    -78.78094481	      0.00000000	     35.88794130
      1.16209373	   -173.80443477	    -78.78116071	      0.00000000	     35.91835571
      1.16220479	   -173.80334023	    -78.78143022	      0.00000000	     35.95626802
      1.16229190	   -173.80248194	    -78.78164182	      0.00000000	     35.98599528
      1.16237900	   -173.80162381	    -78.78185365	      0.00000000	     36.01571739
      1.16246610	   -173.80076579	    -78.78206571	      0.00000000	     36.04543438
      1.16258192	   -173.79962520	    -78.78234800	      0.00000000	     36.08493741
      1.16266901	   -173.79876759	    -78.78256055	      0.00000000	     36.11463799
      1.16275610	   -173.79791013	    -78.78277333	      0.00000000	     36.14433345
      1.16286109	   -173.79687661	    -78.78303015	      0.00000000	     36.18012455
      1.16295385	   -173.79596366	    -78.78325733	      0.00000000	     36.21174051
      1.16304661	   -173.79505082	    -78.78348478	      0.00000000	     36.24335067
      1.16313937	   -173.79413815	    -78.78371250	      0.00000000	     36.27495503
      1.16323213	   -173.79322560	    -78.78394049	      0.00000000	     36.30655360
      1.16332489	   -173.79231322	    -78.78416875	      0.00000000	     36.33814637
      1.16341764	   -173.79140096	    -78.78439729	      0.00000000	     36.36973336
      1.16351040	   -173.79048887	    -78.78462610	      0.00000000	     36.40131455
      1.16360316	   -173.78957689	    -78.78485519	      0.00000000	     36.43288997
      1.16369592	   -173.78866509	    -78.78508457	      0.00000000	     36.46445961
      1.16378868	   -173.78775340	    -78.78531423	      0.00000000	     36.49602348
      1.16388144	   -173.78684189	    -78.78554417	      0.00000000	     36.52758157
      1.16397420	   -173.78593049	    -78.78577440	      0.00000000	     36.55913389
      1.16406696	   -173.78501926	    -78.78600492	      0.00000000	     36.59068045
      1.16415972	   -173.78410815	    -78.78623573	      0.00000000	     36.62222124
      1.16425248	   -173.78319722	    -78.78646684	      0.00000000	     36.65375628
      1.16434524	   -173.78228640	    -78.78669824	      0.00000000	     36.68528557
      1.16443800	   -173.78137575	    -78.78692994	      0.00000000	     36.71680910
      1.16453076	   -173.78046522	    -78.78716194	      0.00000000	     36.74832689
      1.16462352	   -173.77955486	    -78.78739425	      0.00000000	     36.77983893
      1.16471628	   -173.77864462	    -78.78762685	      0.00000000	     36.81134523
      1.16480904	   -173.77773455	    -78.78785976	      0.00000000	     36.84284579
      1.16490180	   -173.77682459	    -78.78809298	      0.00000000	     36.87434063
      1.16499456	   -173.77591481	    -78.78832651	      0.00000000	     36.90582973
      1.16508732	   -173.77500515	    -78.78856036	      0.00000000	     36.93731311
      1.16518008	   -173.77409566	    -78.78879452	      0.00000000	     36.96879077
      1.16527284	   -173.77318628	    -78.78902899	      0.00000000	     37.00026272
      1.16536559	   -173.77227708	    -78.78926378	      0.00000000	     37.03172894
      1.16545835	   -173.77136799	    -78.78949889	      0.00000000	     37.06318947
      1.16555111	   -173.77045908	    -78.78973433	      0.00000000	     37.09464428
      1.16564387	   -173.76955029	    -78.78997009	      0.00000000	     37.12609339
      1.16573663	   -173.76864166	    -78.79020618	      0.00000000	     37.15753681
      1.16582939	   -173.76773316	    -78.79044260	      0.00000000	     37.18897454
      1.16592215	   -173.76682482	    -78.79067935	      0.00000000	     37.22040661
      1.16601491	   -173.76591660	    -78.79091643	      0.00000000	     37.25183309
      1.16610767	   -173.76500856	    -78.79115385	      0.00000000	     37.28325404
      1.16620043	   -173.76410063	    -78.79139161	      0.00000000	     37.31466951
      1.16629319	   -173.76319288	    -78.79162971	      0.00000000	     37.34607956
      1.16638595	   -173.76228524	    -78.79186814	      0.00000000	     37.37748425
      1.16647871	   -173.76137778	    -78.79210692	      0.00000000	     37.40888364
      1.16657147	   -173.76047043	    -78.79234605	      0.00000000	     37.44027779
      1.16666423	   -173.75956326	    -78.79258553	      0.00000000	     37.47166675
      1.16675699	   -173.75865620	    -78.79282535	      0.00000000	     37.50305059
      1.16684975	   -173.75774932	    -78.79306553	      0.00000000	     37.53442935
      1.16694251	   -173.75684254	    -78.79330606	      0.00000000	     37.56580311
      1.16703527	   -173.75593596	    -78.79354695	      0.00000000	     37.59717191
      1.16712803	   -173.75502947	    -78.79378820	      0.00000000	     37.62853581
      1.16722079	   -173.75412318	    -78.79402981	      0.00000000	     37.65989487
      1.16731355	   -173.75321698	    -78.79427178	      0.00000000	     37.69124916
      1.16740630	   -173.75231098	    -78.79451412	      0.00000000	     37.72259871
      1.16749906	   -173.75140507	    -78.79475682	      0.00000000	     37.75394360
      1.16759182	   -173.75049936	    -78.79499989	      0.00000000	     37.78528387
      1.16768458	   -173.74959374	    -78.79524333	      0.00000000	     37.81661959
      1.16777734	   -173.74868833	    -78.79548716	      0.00000000	     37.84795081
      1.16787010	   -173.74778300	    -78.79573134	      0.00000000	     37.87927759
      1.16796286	   -173.74687787	    -78.79597592	      0.00000000	     37.91059998
      1.16805562	   -173.74597283	    -78.79622087	      0.00000000	     37.94191805
      1.16814838	   -173.74506800	    -78.79646620	      0.00000000	     37.97323184
      1.16823176	   -173.74425470	    -78.79668707	      0.00000000	     38.00137697
      1.16831515	   -173.74344155	    -78.79690824	      0.00000000	     38.02951873
      1.16841638	   -173.74245445	    -78.79717719	      0.00000000	     38.06368070
      1.16851762	   -173.74146756	    -78.79744661	      0.00000000	     38.09783783
      1.16860149	   -173.74064999	    -78.79767017	      0.00000000	     38.12613436
      1.16868537	   -173.73983257	    -78.79789407	      0.00000000	     38.15442765
      1.16878812	   -173.73883138	    -78.79816877	      0.00000000	     38.18908195
      1.16889086	   -173.73783041	    -78.79844397	      0.00000000	     38.22373155
      1.16897087	   -173.73705099	    -78.79865861	      0.00000000	     38.25071145
      1.16905089	   -173.73627172	    -78.79887356	      0.00000000	     38.27768859
      1.16915905	   -173.73521843	    -78.79916461	      0.00000000	     38.31415236
      1.16926721	   -173.73416538	    -78.79945622	      0.00000000	     38.35061121
      1.16934315	   -173.73342615	    -78.79966127	      0.00000000	     38.37620473
      1.16941909	   -173.73268705	    -78.79986661	      0.00000000	     38.40179590
      1.16953561	   -173.73155308	    -78.80018223	      0.00000000	     38.44106068
      1.16963063	   -173.73062854	    -78.80044010	      0.00000000	     38.47307633
      1.16972565	   -173.72970413	    -78.80069840	      0.00000000	     38.50508847
      1.16982068	   -173.72877991	    -78.80095716	      0.00000000	     38.53709718
      1.16991570	   -173.72785579	    -78.80121635	      0.00000000	     38.56910251
      1.16999989	   -173.72703724	    -78.80144636	      0.00000000	     38.59745534
      1.17008407	   -173.72621876	    -78.80167672	      0.00000000	     38.62580562
      1.17016826	   -173.72540043	    -78.80190744	      0.00000000	     38.65415337
      1.17028351	   -173.72428034	    -78.80222386	      0.00000000	     38.69295620
      1.17036918	   -173.72344788	    -78.80245951	      0.00000000	     38.72179791
      1.17045485	   -173.72261552	    -78.80269553	      0.00000000	     38.75063715
      1.17054052	   -173.72178330	    -78.80293192	      0.00000000	     38.77947395
      1.17065563	   -173.72066528	    -78.80325014	      0.00000000	     38.81821621
      1.17073908	   -173.71985501	    -78.80348125	      0.00000000	     38.84629757
      1.17082252	   -173.71904482	    -78.80371271	      0.00000000	     38.87437675
      1.17092760	   -173.71802480	    -78.80400469	      0.00000000	     38.90973216
      1.17102117	   -173.71711653	    -78.80426520	      0.00000000	     38.94121578
      1.17111475	   -173.71620846	    -78.80452618	      0.00000000	     38.97269684
      1.17120832	   -173.71530048	    -78.80478762	      0.00000000	     39.00417538
      1.17130190	   -173.71439271	    -78.80504952	      0.00000000	     39.03565147
      1.17138518	   -173.71358488	    -78.80528301	      0.00000000	     39.06366319
      1.17146847	   -173.71277719	    -78.80551687	      0.00000000	     39.09167304
      1.17156879	   -173.71180436	    -78.80579908	      0.00000000	     39.12541222
      1.17166912	   -173.71083174	    -78.80608183	      0.00000000	     39.15914881
      1.17175211	   -173.71002726	    -78.80631615	      0.00000000	     39.18705460
      1.17183510	   -173.70922293	    -78.80655084	      0.00000000	     39.21495871
      1.17193742	   -173.70823142	    -78.80684070	      0.00000000	     39.24935869
      1.17203974	   -173.70724014	    -78.80713115	      0.00000000	     39.28375624
      1.17211911	   -173.70647126	    -78.80735685	      0.00000000	     39.31043745
      1.17219848	   -173.70570253	    -78.80758290	      0.00000000	     39.33711728
      1.17230607	   -173.70466064	    -78.80788988	      0.00000000	     39.37328039
      1.17241366	   -173.70361898	    -78.80819752	      0.00000000	     39.40944109
      1.17248894	   -173.70289018	    -78.80841316	      0.00000000	     39.43474241
      1.17256422	   -173.70216151	    -78.80862913	      0.00000000	     39.46004262
      1.17268021	   -173.70103902	    -78.80896251	      0.00000000	     39.49902080
      1.17277467	   -173.70012503	    -78.80923460	      0.00000000	     39.53076334
      1.17286914	   -173.69921118	    -78.80950719	      0.00000000	     39.56250430
      1.17296360	   -173.69829751	    -78.80978030	      0.00000000	     39.59424374
      1.17305806	   -173.69738395	    -78.81005392	      0.00000000	     39.62598170
      1.17314131	   -173.69657901	    -78.81029551	      0.00000000	     39.65395129
      1.17322456	   -173.69577415	    -78.81053749	      0.00000000	     39.68191982
      1.17330781	   -173.69496943	    -78.81077989	      0.00000000	     39.70988732
      1.17342362	   -173.69385018	    -78.81111776	      0.00000000	     39.74879037
      1.17350848	   -173.69303018	    -78.81136586	      0.00000000	     39.77729729
      1.17359335	   -173.69221027	    -78.81161439	      0.00000000	     39.80580328
      1.17369586	   -173.69122003	    -78.81191519	      0.00000000	     39.84023722
      1.17378702	   -173.69033963	    -78.81218318	      0.00000000	     39.87085452
      1.17387817	   -173.68945942	    -78.81245169	      0.00000000	     39.90147090
      1.17396933	   -173.68857931	    -78.81272069	      0.00000000	     39.93208639
      1.17406048	   -173.68769939	    -78.81299021	      0.00000000	     39.96270106
      1.17415164	   -173.68681958	    -78.81326023	      0.00000000	     39.99331494
      1.17424279	   -173.68593995	    -78.81353077	      0.00000000	     40.02392809
      1.17433395	   -173.68506042	    -78.81380182	      0.00000000	     40.05454056
      1.17442510	   -173.68418109	    -78.81407339	      0.00000000	     40.08515239
      1.17451626	   -173.68330185	    -78.81434547	      0.00000000	     40.11576363
      1.17460741	   -173.68242281	    -78.81461808	      0.00000000	     40.14637432
      1.17469857	   -173.68154387	    -78.81489121	      0.00000000	     40.17698453
      1.17478972	   -173.68066512	    -78.81516487	      0.00000000	     40.20759429
      1.17488088	   -173.67978647	    -78.81543906	      0.00000000	     40.23820366
      1.17497203	   -173.67890802	    -78.81571378	      0.00000000	     40.26881267
      1.17506319	   -173.67802966	    -78.81598902	      0.00000000	     40.29942138
      1.17515434	   -173.67715150	    -78.81626481	      0.00000000	     40.33002984
      1.17524550	   -173.67627344	    -78.81654113	      0.00000000	     40.36063809
      1.17533665	   -173.67539557	    -78.81681800	      0.00000000	     40.39124618
      1.17542781	   -173.67451780	    -78.81709540	      0.00000000	     40.42185417
      1.17551896	   -173.67364024	    -78.81737335	      0.00000000	     40.45246208
      1.17560072	   -173.67285323	    -78.81762310	      0.00000000	     40.47991397
      1.17568247	   -173.67206638	    -78.81787330	      0.00000000	     40.50736587
      1.17578236	   -173.67110515	    -78.81817958	      0.00000000	     40.54090620
      1.17588225	   -173.67014414	    -78.81848654	      0.00000000	     40.57444667
      1.17596473	   -173.66935068	    -78.81874050	      0.00000000	     40.60214271
      1.17604721	   -173.66855738	    -78.81899492	      0.00000000	     40.62983892
      1.17614840	   -173.66758429	    -78.81930767	      0.00000000	     40.66381679
      1.17624959	   -173.66661143	    -78.81962112	      0.00000000	     40.69779503
      1.17632830	   -173.66585478	    -78.81986541	      0.00000000	     40.72422508
      1.17640701	   -173.66509827	    -78.82011013	      0.00000000	     40.75065541
      1.17651345	   -173.66407533	    -78.82044176	      0.00000000	     40.78639995
      1.17661990	   -173.66305264	    -78.82077417	      0.00000000	     40.82214514
      1.17669474	   -173.66233361	    -78.82100836	      0.00000000	     40.84727951
      1.17676959	   -173.66161472	    -78.82124295	      0.00000000	     40.87241426
      1.17688395	   -173.66051646	    -78.82160215	      0.00000000	     40.91082015
      1.17697759	   -173.65961739	    -78.82189694	      0.00000000	     40.94226758
      1.17707123	   -173.65871846	    -78.82219235	      0.00000000	     40.97371578
      1.17716487	   -173.65781972	    -78.82248838	      0.00000000	     41.00516479
      1.17725851	   -173.65692109	    -78.82278503	      0.00000000	     41.03661467
      1.17734075	   -173.65613199	    -78.82304609	      0.00000000	     41.06423803
      1.17742299	   -173.65534299	    -78.82330764	      0.00000000	     41.09186213
      1.17752184	   -173.65439491	    -78.82362262	      0.00000000	     41.12506279
      1.17762068	   -173.65344699	    -78.82393831	      0.00000000	     41.15826461
      1.17770357	   -173.65265220	    -78.82420360	      0.00000000	     41.18610967
      1.17778647	   -173.65185750	    -78.82446938	      0.00000000	     41.21395563
      1.17786936	   -173.65106295	    -78.82473567	      0.00000000	     41.24180252
      1.17798391	   -173.64996513	    -78.82510449	      0.00000000	     41.28028592
      1.17806743	   -173.64916489	    -78.82537400	      0.00000000	     41.30834544
      1.17815095	   -173.64836474	    -78.82564403	      0.00000000	     41.33640601
      1.17825307	   -173.64738662	    -78.82597489	      0.00000000	     41.37071666
      1.17834375	   -173.64651818	    -78.82626934	      0.00000000	     41.40118579
      1.17843443	   -173.64564992	    -78.82656441	      0.00000000	     41.43165629
      1.17852511	   -173.64478178	    -78.82686009	      0.00000000	     41.46212822
      1.17861579	   -173.64391382	    -78.82715640	      0.00000000	     41.49260161
      1.17870647	   -173.64304597	    -78.82745332	      0.00000000	     41.52307650
      1.17879715	   -173.64217832	    -78.82775087	      0.00000000	     41.55355294
      1.17888783	   -173.64131077	    -78.82804904	      0.00000000	     41.58403098
      1.17897851	   -173.64044342	    -78.82834785	      0.00000000	     41.61451064
      1.17906918	   -173.63957617	    -78.82864729	      0.00000000	     41.64499198
      1.17915986	   -173.63870913	    -78.82894736	      0.00000000	     41.67547503
      1.17925054	   -173.63784218	    -78.82924806	      0.00000000	     41.70595985
      1.17933200	   -173.63706359	    -78.82951873	      0.00000000	     41.73334521
      1.17941346	   -173.63628509	    -78.82978991	      0.00000000	     41.76073205
      1.17951174	   -173.63534591	    -78.83011782	      0.00000000	     41.79378011
      1.17961003	   -173.63440688	    -78.83044648	      0.00000000	     41.82683043
      1.17969354	   -173.63360925	    -78.83072632	      0.00000000	     41.85491182
      1.17977704	   -173.63281172	    -78.83100671	      0.00000000	     41.88299492
      1.17986055	   -173.63201433	    -78.83128765	      0.00000000	     41.91107974
      1.17997110	   -173.63095883	    -78.83166045	      0.00000000	     41.94826481
      1.18005495	   -173.63015845	    -78.83194386	      0.00000000	     41.97647013
      1.18013880	   -173.62935818	    -78.83222783	      0.00000000	     42.00467731
      1.18022266	   -173.62855805	    -78.83251237	      0.00000000	     42.03288637
      1.18033500	   -173.62748625	    -78.83289447	      0.00000000	     42.07068289
      1.18041714	   -173.62670270	    -78.83317453	      0.00000000	     42.09832255
      1.18049929	   -173.62591926	    -78.83345513	      0.00000000	     42.12596411
      1.18060169	   -173.62494282	    -78.83380570	      0.00000000	     42.16042463
      1.18069296	   -173.62407266	    -78.83411889	      0.00000000	     42.19114175
      1.18078423	   -173.62320269	    -78.83443277	      0.00000000	     42.22186133
      1.18087550	   -173.62233283	    -78.83474733	      0.00000000	     42.25258343
      1.18096677	   -173.62146318	    -78.83506260	      0.00000000	     42.28330807
      1.18105804	   -173.62059362	    -78.83537855	      0.00000000	     42.31403531
      1.18113912	   -173.61982141	    -78.83565979	      0.00000000	     42.34133126
      1.18122019	   -173.61904929	    -78.83594157	      0.00000000	     42.36862931
      1.18131846	   -173.61811351	    -78.83628390	      0.00000000	     42.40172301
      1.18141674	   -173.61717788	    -78.83662704	      0.00000000	     42.43481988
      1.18149936	   -173.61639151	    -78.83691615	      0.00000000	     42.46264577
      1.18158197	   -173.61560523	    -78.83720583	      0.00000000	     42.49047397
      1.18166459	   -173.61481909	    -78.83749611	      0.00000000	     42.51830450
      1.18177691	   -173.61375054	    -78.83789166	      0.00000000	     42.55614348
      1.18186004	   -173.61295985	    -78.83818513	      0.00000000	     42.58415225
      1.18194317	   -173.61216926	    -78.83847920	      0.00000000	     42.61216349
      1.18204391	   -173.61121130	    -78.83883639	      0.00000000	     42.64611483
      1.18213384	   -173.61035639	    -78.83915596	      0.00000000	     42.67642230
      1.18222377	   -173.60950166	    -78.83947624	      0.00000000	     42.70673275
      1.18231369	   -173.60864704	    -78.83979723	      0.00000000	     42.73704622
      1.18240362	   -173.60779262	    -78.84011893	      0.00000000	     42.76736274
      1.18249354	   -173.60693831	    -78.84044134	      0.00000000	     42.79768235
      1.18258347	   -173.60608419	    -78.84076448	      0.00000000	     42.82800507
      1.18267340	   -173.60523018	    -78.84108833	      0.00000000	     42.85833095
      1.18276332	   -173.60437638	    -78.84141291	      0.00000000	     42.88866002
      1.18285325	   -173.60352267	    -78.84173820	      0.00000000	     42.91899231
      1.18294317	   -173.60266917	    -78.84206423	      0.00000000	     42.94932785
      1.18303310	   -173.60181577	    -78.84239099	      0.00000000	     42.97966668
      1.18312303	   -173.60096259	    -78.84271848	      0.00000000	     43.01000883
      1.18320332	   -173.60020082	    -78.84301153	      0.00000000	     43.03710529
      1.18328362	   -173.59943922	    -78.84330517	      0.00000000	     43.06420444
      1.18338218	   -173.59850456	    -78.84366638	      0.00000000	     43.09746969
      1.18348074	   -173.59757013	    -78.84402849	      0.00000000	     43.13073908
      1.18356181	   -173.59680163	    -78.84432701	      0.00000000	     43.15810729
      1.18364287	   -173.59603328	    -78.84462613	      0.00000000	     43.18547834
      1.18374265	   -173.59508772	    -78.84499514	      0.00000000	     43.21917158
      1.18384243	   -173.59414239	    -78.84536508	      0.00000000	     43.25286920
      1.18391984	   -173.59340910	    -78.84565271	      0.00000000	     43.27901475
      1.18399725	   -173.59267595	    -78.84594091	      0.00000000	     43.30516299
      1.18410215	   -173.59168265	    -78.84633233	      0.00000000	     43.34059956
      1.18420704	   -173.59068960	    -78.84672479	      0.00000000	     43.37604115
      1.18428075	   -173.58999186	    -78.84700120	      0.00000000	     43.40094939
      1.18435446	   -173.58929425	    -78.84727813	      0.00000000	     43.42586015
      1.18446695	   -173.58822976	    -78.84770176	      0.00000000	     43.46388366
      1.18455928	   -173.58735636	    -78.84805034	      0.00000000	     43.49509261
      1.18465160	   -173.58648310	    -78.84839972	      0.00000000	     43.52630561
      1.18474392	   -173.58561004	    -78.84874993	      0.00000000	     43.55752269
      1.18483624	   -173.58473710	    -78.84910096	      0.00000000	     43.58874387
      1.18491663	   -173.58397711	    -78.84940733	      0.00000000	     43.61593516
      1.18499703	   -173.58321721	    -78.84971431	      0.00000000	     43.64312960
      1.18509511	   -173.58229031	    -78.85008970	      0.00000000	     43.67631182
      1.18519319	   -173.58136356	    -78.85046603	      0.00000000	     43.70949880
      1.18527419	   -173.58059844	    -78.85077751	      0.00000000	     43.73690771
      1.18535519	   -173.57983342	    -78.85108963	      0.00000000	     43.76431991
      1.18545391	   -173.57890116	    -78.85147095	      0.00000000	     43.79773622
      1.18555263	   -173.57796905	    -78.85185323	      0.00000000	     43.83115748
      1.18563126	   -173.57722683	    -78.85215841	      0.00000000	     43.85778009
      1.18570989	   -173.57648469	    -78.85246420	      0.00000000	     43.88440588
      1.18581163	   -173.57552466	    -78.85286077	      0.00000000	     43.91886143
      1.18591337	   -173.57456479	    -78.85325839	      0.00000000	     43.95332236
      1.18598991	   -173.57384282	    -78.85355822	      0.00000000	     43.97925220
      1.18606645	   -173.57312093	    -78.85385864	      0.00000000	     44.00518513
      1.18617182	   -173.57212740	    -78.85427318	      0.00000000	     44.04088908
      1.18627719	   -173.57113405	    -78.85468883	      0.00000000	     44.07659894
      1.18635079	   -173.57044029	    -78.85497988	      0.00000000	     44.10154831
      1.18642440	   -173.56974661	    -78.85527147	      0.00000000	     44.12650059
      1.18653558	   -173.56869906	    -78.85571297	      0.00000000	     44.16419536
      1.18662876	   -173.56782120	    -78.85608401	      0.00000000	     44.19579550
      1.18672195	   -173.56694353	    -78.85645595	      0.00000000	     44.22740038
      1.18681514	   -173.56606599	    -78.85682878	      0.00000000	     44.25901002
      1.18689629	   -173.56530199	    -78.85715420	      0.00000000	     44.28654063
      1.18697744	   -173.56453808	    -78.85748030	      0.00000000	     44.31407489
      1.18705859	   -173.56377431	    -78.85780710	      0.00000000	     44.34161280
      1.18717063	   -173.56272002	    -78.85825942	      0.00000000	     44.37963908
      1.18725323	   -173.56194291	    -78.85859375	      0.00000000	     44.40767893
      1.18733584	   -173.56116590	    -78.85892880	      0.00000000	     44.43572262
      1.18743533	   -173.56023024	    -78.85933333	      0.00000000	     44.46950549
      1.18752382	   -173.55939814	    -78.85969401	      0.00000000	     44.49955826
      1.18761232	   -173.55856624	    -78.86005553	      0.00000000	     44.52961549
      1.18770081	   -173.55773446	    -78.86041789	      0.00000000	     44.55967720
      1.18778930	   -173.55690287	    -78.86078109	      0.00000000	     44.58974341
      1.18787780	   -173.55607140	    -78.86114513	      0.00000000	     44.61981414
      1.18796629	   -173.55524012	    -78.86151003	      0.00000000	     44.64988940
      1.18805478	   -173.55440896	    -78.86187576	      0.00000000	     44.67996922
      1.18814328	   -173.55357799	    -78.86224236	      0.00000000	     44.71005360
      1.18823177	   -173.55274714	    -78.86260980	      0.00000000	     44.74014256
      1.18832026	   -173.55191648	    -78.86297810	      0.00000000	     44.77023612
      1.18840876	   -173.55108594	    -78.86334726	      0.00000000	     44.80033429
      1.18849725	   -173.55025560	    -78.86371729	      0.00000000	     44.83043708
      1.18858574	   -173.54942537	    -78.86408817	      0.00000000	     44.86054452
      1.18867424	   -173.54859534	    -78.86445993	      0.00000000	     44.89065661
      1.18876273	   -173.54776543	    -78.86483255	      0.00000000	     44.92077337
      1.18885123	   -173.54693571	    -78.86520605	      0.00000000	     44.95089480
      1.18893972	   -173.54610611	    -78.86558041	      0.00000000	     44.98102094
      1.18902821	   -173.54527671	    -78.86595566	      0.00000000	     45.01115177
      1.18911671	   -173.54444742	    -78.86633179	      0.00000000	     45.04128733
      1.18920520	   -173.54361833	    -78.86670880	      0.00000000	     45.07142762
      1.18929369	   -173.54278936	    -78.86708669	      0.00000000	     45.10157265
      1.18938219	   -173.54196059	    -78.86746548	      0.00000000	     45.13172243
      1.18947068	   -173.54113192	    -78.86784515	      0.00000000	     45.16187699
      1.18955917	   -173.54030347	    -78.86822571	      0.00000000	     45.19203631
      1.18964767	   -173.53947512	    -78.86860717	      0.00000000	     45.22220042
      1.18973616	   -173.53864699	    -78.86898953	      0.00000000	     45.25236932
[truncated: 681,701 more chars]
