# Supplementary material for: Musculoskeletal simulations to examine the effects of accentuated eccentric loading (AEL) on jump height
Source: PeerJ. 2023 Jan 23;11:e14687. doi: 10.7717/peerj.14687 (PMC9879160; doi:10.7717/peerj.14687)
Supplement: Supplemental Information 2 — Added15 folder contains the code and simulation results for a complete jump with an additional 15% model mass. Dropped15 folder contains the code and simulation results for the push-off phase with the original model mass. [file peerj-11-14687-s002.zip › Supplementary Simulation code and output results AEL15/Added15/Optimized_for_J_Results/TwoSegment_Two_Segment_MomentArm_BoxCenter_coord_5.sto]

MomentArm_BoxCenter_coord_5
version=1
nRows=12722
nColumns=5
inDegrees=no

This analysis gathers basic information about muscles during a simulation (e.g., forces, tendon lengths, moment arms, etc).
Units are S.I. units (second, meters, Newtons, ...)
Angles are in degrees.

endheader
time	vastus	recfem	glut	ham
      0.00000000	      0.00000000	      0.00000000	      0.00000000	      0.00000000
      0.00010000	      0.00000000	      0.00000000	      0.00000000	      0.00000000
      0.00023094	      0.00000000	     -0.00000000	      0.00000000	      0.00000000
      0.00036189	      0.00000000	      0.00000000	      0.00000000	      0.00000000
      0.00049283	      0.00000000	      0.00000000	      0.00000000	      0.00000000
      0.00062377	      0.00000000	      0.00000000	      0.00000000	      0.00000000
      0.00075471	      0.00000000	      0.00000000	      0.00000000	      0.00000000
      0.00092167	      0.00000000	     -0.00000000	      0.00000000	      0.00000000
      0.00108864	      0.00000000	      0.00000000	      0.00000000	      0.00000000
      0.00125560	      0.00000000	      0.00000000	      0.00000000	      0.00000000
      0.00146694	      0.00000000	     -0.00000000	      0.00000000	      0.00000000
      0.00167828	      0.00000000	      0.00000000	      0.00000000	      0.00000000
      0.00193496	      0.00000000	     -0.00000000	      0.00000000	      0.00000000
      0.00219165	      0.00000000	     -0.00000000	      0.00000000	      0.00000000
      0.00252490	      0.00000000	      0.00000000	      0.00000000	      0.00000000
      0.00285816	      0.00000000	      0.00000000	      0.00000000	      0.00000000
      0.00331636	      0.00000000	      0.00000000	      0.00000000	      0.00000000
      0.00377455	      0.00000000	      0.00000000	      0.00000000	      0.00000000
      0.00443132	      0.00000000	     -0.00000000	      0.00000000	      0.00000000
      0.00508809	      0.00000000	     -0.00000000	      0.00000000	      0.00000000
      0.00611478	      0.00000000	      0.00000000	      0.00000000	      0.00000000
      0.00691445	      0.00000000	      0.00000000	      0.00000000	      0.00000000
      0.00771412	      0.00000000	     -0.00000000	      0.00000000	      0.00000000
      0.00851379	      0.00000000	      0.00000000	      0.00000000	      0.00000000
      0.00931345	      0.00000000	     -0.00000000	      0.00000000	      0.00000000
      0.01031496	      0.00000000	      0.00000000	      0.00000000	      0.00000000
      0.01117276	      0.00000000	      0.00000000	      0.00000000	      0.00000000
      0.01192114	      0.00000000	      0.00000000	      0.00000000	      0.00000000
      0.01266951	      0.00000000	      0.00000000	      0.00000000	      0.00000000
      0.01351831	      0.00000000	      0.00000000	      0.00000000	      0.00000000
      0.01436710	      0.00000000	      0.00000000	      0.00000000	      0.00000000
      0.01510582	      0.00000000	      0.00000000	      0.00000000	      0.00000000
      0.01584455	      0.00000000	     -0.00000000	      0.00000000	      0.00000000
      0.01677016	      0.00000000	     -0.00000000	      0.00000000	      0.00000000
      0.01743280	      0.00000000	      0.00000000	      0.00000000	      0.00000000
      0.01809543	      0.00000000	     -0.00000000	      0.00000000	      0.00000000
      0.01904497	      0.00000000	      0.00000000	      0.00000000	      0.00000000
      0.01985779	      0.00000000	      0.00000000	      0.00000000	      0.00000000
      0.02056646	      0.00000000	      0.00000000	      0.00000000	      0.00000000
      0.02127514	      0.00000000	     -0.00000000	      0.00000000	      0.00000000
      0.02202269	      0.00000000	      0.00000000	      0.00000000	      0.00000000
      0.02277025	      0.00000000	     -0.00000000	      0.00000000	      0.00000000
      0.02350164	      0.00000000	      0.00000000	      0.00000000	      0.00000000
      0.02423303	      0.00000000	     -0.00000000	      0.00000000	      0.00000000
      0.02502522	      0.00000000	      0.00000000	      0.00000000	      0.00000000
      0.02581741	      0.00000000	      0.00000000	      0.00000000	      0.00000000
      0.02656472	      0.00000000	      0.00000000	      0.00000000	      0.00000000
      0.02731203	      0.00000000	     -0.00000000	      0.00000000	      0.00000000
      0.02805934	      0.00000000	     -0.00000000	      0.00000000	      0.00000000
      0.02880665	      0.00000000	     -0.00000000	      0.00000000	      0.00000000
      0.02955396	      0.00000000	      0.00000000	      0.00000000	      0.00000000
      0.03030127	      0.00000000	      0.00000000	      0.00000000	      0.00000000
      0.03104858	      0.00000000	      0.00000000	      0.00000000	      0.00000000
      0.03179589	      0.00000000	     -0.00000000	      0.00000000	      0.00000000
      0.03254320	      0.00000000	      0.00000000	      0.00000000	      0.00000000
      0.03329051	      0.00000000	     -0.00000000	      0.00000000	      0.00000000
      0.03403782	      0.00000000	     -0.00000000	      0.00000000	      0.00000000
      0.03478513	      0.00000000	     -0.00000000	      0.00000000	      0.00000000
      0.03553244	      0.00000000	      0.00000000	      0.00000000	      0.00000000
      0.03627975	      0.00000000	      0.00000000	      0.00000000	      0.00000000
      0.03702706	      0.00000000	      0.00000000	      0.00000000	      0.00000000
      0.03777437	      0.00000000	     -0.00000000	      0.00000000	      0.00000000
      0.03852168	      0.00000000	     -0.00000000	      0.00000000	      0.00000000
      0.03926899	      0.00000000	      0.00000000	      0.00000000	      0.00000000
      0.04001630	      0.00000000	      0.00000000	      0.00000000	      0.00000000
      0.04076361	      0.00000000	      0.00000000	      0.00000000	      0.00000000
      0.04151092	      0.00000000	     -0.00000000	      0.00000000	      0.00000000
      0.04225823	      0.00000000	     -0.00000000	      0.00000000	      0.00000000
      0.04300554	      0.00000000	      0.00000000	      0.00000000	      0.00000000
      0.04375285	      0.00000000	      0.00000000	      0.00000000	      0.00000000
      0.04450016	      0.00000000	     -0.00000000	      0.00000000	      0.00000000
      0.04524747	      0.00000000	      0.00000000	      0.00000000	      0.00000000
      0.04599478	      0.00000000	      0.00000000	      0.00000000	      0.00000000
      0.04666588	      0.00000000	      0.00000000	      0.00000000	      0.00000000
      0.04733698	      0.00000000	      0.00000000	      0.00000000	      0.00000000
      0.04800809	      0.00000000	     -0.00000000	      0.00000000	      0.00000000
      0.04867919	      0.00000000	      0.00000000	      0.00000000	      0.00000000
      0.04935029	      0.00000000	      0.00000000	      0.00000000	      0.00000000
      0.05002139	      0.00000000	      0.00000000	      0.00000000	      0.00000000
      0.05069249	      0.00000000	      0.00000000	      0.00000000	      0.00000000
      0.05136359	      0.00000000	     -0.00000000	      0.00000000	      0.00000000
      0.05203469	      0.00000000	     -0.00000000	      0.00000000	      0.00000000
      0.05270579	      0.00000000	      0.00000000	      0.00000000	      0.00000000
      0.05337690	      0.00000000	     -0.00000000	      0.00000000	      0.00000000
      0.05404800	      0.00000000	     -0.00000000	      0.00000000	      0.00000000
      0.05471910	      0.00000000	     -0.00000000	      0.00000000	      0.00000000
      0.05539020	      0.00000000	     -0.00000000	      0.00000000	      0.00000000
      0.05606130	      0.00000000	      0.00000000	      0.00000000	      0.00000000
      0.05673240	      0.00000000	      0.00000000	      0.00000000	      0.00000000
      0.05740350	      0.00000000	      0.00000000	      0.00000000	      0.00000000
      0.05807460	      0.00000000	     -0.00000000	      0.00000000	      0.00000000
      0.05874571	      0.00000000	     -0.00000000	      0.00000000	      0.00000000
      0.05941681	      0.00000000	     -0.00000000	      0.00000000	      0.00000000
      0.06008791	      0.00000000	      0.00000000	      0.00000000	      0.00000000
      0.06075901	      0.00000000	      0.00000000	      0.00000000	      0.00000000
      0.06143011	      0.00000000	     -0.00000000	      0.00000000	      0.00000000
      0.06210121	      0.00000000	     -0.00000000	      0.00000000	      0.00000000
      0.06277231	      0.00000000	     -0.00000000	      0.00000000	      0.00000000
      0.06344341	      0.00000000	      0.00000000	      0.00000000	      0.00000000
      0.06411451	      0.00000000	      0.00000000	      0.00000000	      0.00000000
      0.06478562	      0.00000000	      0.00000000	      0.00000000	      0.00000000
      0.06545672	      0.00000000	      0.00000000	      0.00000000	      0.00000000
      0.06612782	      0.00000000	      0.00000000	      0.00000000	      0.00000000
      0.06679892	      0.00000000	     -0.00000000	      0.00000000	      0.00000000
      0.06747002	      0.00000000	      0.00000000	      0.00000000	      0.00000000
      0.06814112	      0.00000000	      0.00000000	      0.00000000	      0.00000000
      0.06881222	      0.00000000	     -0.00000000	      0.00000000	      0.00000000
      0.06948332	      0.00000000	     -0.00000000	      0.00000000	      0.00000000
      0.07015443	      0.00000000	      0.00000000	      0.00000000	      0.00000000
      0.07082553	      0.00000000	      0.00000000	      0.00000000	      0.00000000
      0.07149663	      0.00000000	      0.00000000	      0.00000000	      0.00000000
      0.07216773	      0.00000000	      0.00000000	      0.00000000	      0.00000000
      0.07283883	      0.00000000	      0.00000000	      0.00000000	      0.00000000
      0.07350993	      0.00000000	     -0.00000000	      0.00000000	      0.00000000
      0.07418103	      0.00000000	     -0.00000000	      0.00000000	      0.00000000
      0.07485213	      0.00000000	      0.00000000	      0.00000000	      0.00000000
      0.07552324	      0.00000000	      0.00000000	      0.00000000	      0.00000000
      0.07619434	      0.00000000	      0.00000000	      0.00000000	      0.00000000
      0.07686544	      0.00000000	     -0.00000000	      0.00000000	      0.00000000
      0.07753654	      0.00000000	     -0.00000000	      0.00000000	      0.00000000
      0.07820764	      0.00000000	      0.00000000	      0.00000000	      0.00000000
      0.07887874	      0.00000000	      0.00000000	      0.00000000	      0.00000000
      0.07954984	      0.00000000	      0.00000000	      0.00000000	      0.00000000
      0.08022094	      0.00000000	      0.00000000	      0.00000000	      0.00000000
      0.08089205	      0.00000000	     -0.00000000	      0.00000000	      0.00000000
      0.08156315	      0.00000000	     -0.00000000	      0.00000000	      0.00000000
      0.08223425	      0.00000000	     -0.00000000	      0.00000000	      0.00000000
      0.08290535	      0.00000000	     -0.00000000	      0.00000000	      0.00000000
      0.08357645	      0.00000000	     -0.00000000	      0.00000000	      0.00000000
      0.08424755	      0.00000000	      0.00000000	      0.00000000	      0.00000000
      0.08491865	      0.00000000	      0.00000000	      0.00000000	      0.00000000
      0.08558975	      0.00000000	      0.00000000	      0.00000000	      0.00000000
      0.08626085	      0.00000000	     -0.00000000	      0.00000000	      0.00000000
      0.08693196	      0.00000000	     -0.00000000	      0.00000000	      0.00000000
      0.08760306	      0.00000000	      0.00000000	      0.00000000	      0.00000000
      0.08827416	      0.00000000	      0.00000000	      0.00000000	      0.00000000
      0.08894526	      0.00000000	      0.00000000	      0.00000000	      0.00000000
      0.08961636	      0.00000000	      0.00000000	      0.00000000	      0.00000000
      0.09028746	      0.00000000	     -0.00000000	      0.00000000	      0.00000000
      0.09095856	      0.00000000	     -0.00000000	      0.00000000	      0.00000000
      0.09162966	      0.00000000	     -0.00000000	      0.00000000	      0.00000000
      0.09230077	      0.00000000	      0.00000000	      0.00000000	      0.00000000
      0.09297187	      0.00000000	     -0.00000000	      0.00000000	      0.00000000
      0.09364297	      0.00000000	      0.00000000	      0.00000000	      0.00000000
      0.09431407	      0.00000000	      0.00000000	      0.00000000	      0.00000000
      0.09498517	      0.00000000	      0.00000000	      0.00000000	      0.00000000
      0.09565627	      0.00000000	      0.00000000	      0.00000000	      0.00000000
      0.09632737	      0.00000000	      0.00000000	      0.00000000	      0.00000000
      0.09699847	      0.00000000	      0.00000000	      0.00000000	      0.00000000
      0.09766958	      0.00000000	     -0.00000000	      0.00000000	      0.00000000
      0.09834068	      0.00000000	      0.00000000	      0.00000000	      0.00000000
      0.09901178	      0.00000000	      0.00000000	      0.00000000	      0.00000000
      0.09968288	      0.00000000	     -0.00000000	      0.00000000	      0.00000000
      0.10035398	      0.00000000	      0.00000000	      0.00000000	      0.00000000
      0.10102508	      0.00000000	      0.00000000	      0.00000000	      0.00000000
      0.10169618	      0.00000000	      0.00000000	      0.00000000	      0.00000000
      0.10236728	      0.00000000	     -0.00000000	      0.00000000	      0.00000000
      0.10303839	      0.00000000	      0.00000000	      0.00000000	      0.00000000
      0.10370949	      0.00000000	      0.00000000	      0.00000000	      0.00000000
      0.10438059	      0.00000000	     -0.00000000	      0.00000000	      0.00000000
      0.10505169	      0.00000000	     -0.00000000	      0.00000000	      0.00000000
      0.10572279	      0.00000000	      0.00000000	      0.00000000	      0.00000000
      0.10639389	      0.00000000	     -0.00000000	      0.00000000	      0.00000000
      0.10706499	      0.00000000	      0.00000000	      0.00000000	      0.00000000
      0.10773609	      0.00000000	     -0.00000000	      0.00000000	      0.00000000
      0.10840719	      0.00000000	     -0.00000000	      0.00000000	      0.00000000
      0.10907830	      0.00000000	      0.00000000	      0.00000000	      0.00000000
      0.10974940	      0.00000000	     -0.00000000	      0.00000000	      0.00000000
      0.11042050	      0.00000000	     -0.00000000	      0.00000000	      0.00000000
      0.11109160	      0.00000000	     -0.00000000	      0.00000000	      0.00000000
      0.11176270	      0.00000000	      0.00000000	      0.00000000	      0.00000000
      0.11243380	      0.00000000	      0.00000000	      0.00000000	      0.00000000
      0.11310490	      0.00000000	      0.00000000	      0.00000000	      0.00000000
      0.11377600	      0.00000000	     -0.00000000	      0.00000000	      0.00000000
      0.11444711	      0.00000000	     -0.00000000	      0.00000000	      0.00000000
      0.11511821	      0.00000000	     -0.00000000	      0.00000000	      0.00000000
      0.11578931	      0.00000000	      0.00000000	      0.00000000	      0.00000000
      0.11646041	      0.00000000	     -0.00000000	      0.00000000	      0.00000000
      0.11713151	      0.00000000	      0.00000000	      0.00000000	      0.00000000
      0.11780261	      0.00000000	     -0.00000000	      0.00000000	      0.00000000
      0.11847371	      0.00000000	     -0.00000000	      0.00000000	      0.00000000
      0.11914481	      0.00000000	      0.00000000	      0.00000000	      0.00000000
      0.11981592	      0.00000000	      0.00000000	      0.00000000	      0.00000000
      0.12048702	      0.00000000	     -0.00000000	      0.00000000	      0.00000000
      0.12115812	      0.00000000	      0.00000000	      0.00000000	      0.00000000
      0.12182922	      0.00000000	      0.00000000	      0.00000000	      0.00000000
      0.12250032	      0.00000000	     -0.00000000	      0.00000000	      0.00000000
      0.12317142	      0.00000000	     -0.00000000	      0.00000000	      0.00000000
      0.12384252	      0.00000000	     -0.00000000	      0.00000000	      0.00000000
      0.12451362	      0.00000000	     -0.00000000	      0.00000000	      0.00000000
      0.12518472	      0.00000000	      0.00000000	      0.00000000	      0.00000000
      0.12585583	      0.00000000	      0.00000000	      0.00000000	      0.00000000
      0.12652693	      0.00000000	      0.00000000	      0.00000000	      0.00000000
      0.12719803	      0.00000000	     -0.00000000	      0.00000000	      0.00000000
      0.12786913	      0.00000000	      0.00000000	      0.00000000	      0.00000000
      0.12854023	      0.00000000	      0.00000000	      0.00000000	      0.00000000
      0.12921133	      0.00000000	      0.00000000	      0.00000000	      0.00000000
      0.12988243	      0.00000000	     -0.00000000	      0.00000000	      0.00000000
      0.13055353	      0.00000000	     -0.00000000	      0.00000000	      0.00000000
      0.13122464	      0.00000000	      0.00000000	      0.00000000	      0.00000000
      0.13189574	      0.00000000	      0.00000000	      0.00000000	      0.00000000
      0.13256684	      0.00000000	     -0.00000000	      0.00000000	      0.00000000
      0.13323794	      0.00000000	      0.00000000	      0.00000000	      0.00000000
      0.13390904	      0.00000000	      0.00000000	      0.00000000	      0.00000000
      0.13458014	      0.00000000	     -0.00000000	      0.00000000	      0.00000000
      0.13525124	      0.00000000	     -0.00000000	      0.00000000	      0.00000000
      0.13592234	      0.00000000	      0.00000000	      0.00000000	      0.00000000
      0.13659345	      0.00000000	     -0.00000000	      0.00000000	      0.00000000
      0.13726455	      0.00000000	      0.00000000	      0.00000000	      0.00000000
      0.13793565	      0.00000000	      0.00000000	      0.00000000	      0.00000000
      0.13860675	      0.00000000	     -0.00000000	      0.00000000	      0.00000000
      0.13927785	      0.00000000	      0.00000000	      0.00000000	      0.00000000
      0.13994895	      0.00000000	     -0.00000000	      0.00000000	      0.00000000
      0.14062005	      0.00000000	     -0.00000000	      0.00000000	      0.00000000
      0.14129115	      0.00000000	     -0.00000000	      0.00000000	      0.00000000
      0.14196226	      0.00000000	     -0.00000000	      0.00000000	      0.00000000
      0.14263336	      0.00000000	     -0.00000000	      0.00000000	      0.00000000
      0.14330446	      0.00000000	     -0.00000000	      0.00000000	      0.00000000
      0.14397556	      0.00000000	      0.00000000	      0.00000000	      0.00000000
      0.14464666	      0.00000000	      0.00000000	      0.00000000	      0.00000000
      0.14531776	      0.00000000	      0.00000000	      0.00000000	      0.00000000
      0.14598886	      0.00000000	      0.00000000	      0.00000000	      0.00000000
      0.14665996	      0.00000000	      0.00000000	      0.00000000	      0.00000000
      0.14733106	      0.00000000	      0.00000000	      0.00000000	      0.00000000
      0.14800217	      0.00000000	      0.00000000	      0.00000000	      0.00000000
      0.14867327	      0.00000000	     -0.00000000	      0.00000000	      0.00000000
      0.14934437	      0.00000000	     -0.00000000	      0.00000000	      0.00000000
      0.15001547	      0.00000000	      0.00000000	      0.00000000	      0.00000000
      0.15068657	      0.00000000	      0.00000000	      0.00000000	      0.00000000
      0.15135767	      0.00000000	      0.00000000	      0.00000000	      0.00000000
      0.15148119	      0.00000000	      0.00000000	      0.00000000	      0.00000000
      0.15160471	      0.00000000	     -0.00000000	      0.00000000	      0.00000000
      0.15222230	      0.00000000	     -0.00000000	      0.00000000	      0.00000000
      0.15283988	      0.00000000	      0.00000000	      0.00000000	      0.00000000
      0.15360744	      0.00000000	      0.00000000	      0.00000000	      0.00000000
      0.15437500	      0.00000000	     -0.00000000	      0.00000000	      0.00000000
      0.15514256	      0.00000000	     -0.00000000	      0.00000000	      0.00000000
      0.15591011	      0.00000000	      0.00000000	      0.00000000	      0.00000000
      0.15667767	      0.00000000	     -0.00000000	      0.00000000	      0.00000000
      0.15744523	      0.00000000	     -0.00000000	      0.00000000	      0.00000000
      0.15821279	      0.00000000	      0.00000000	      0.00000000	      0.00000000
      0.15898034	      0.00000000	     -0.00000000	      0.00000000	      0.00000000
      0.15974790	      0.00000000	      0.00000000	      0.00000000	      0.00000000
      0.16051546	      0.00000000	      0.00000000	      0.00000000	      0.00000000
      0.16128302	      0.00000000	      0.00000000	      0.00000000	      0.00000000
      0.16205057	      0.00000000	      0.00000000	      0.00000000	      0.00000000
      0.16281813	      0.00000000	     -0.00000000	      0.00000000	      0.00000000
      0.16358569	      0.00000000	      0.00000000	      0.00000000	      0.00000000
      0.16435325	      0.00000000	     -0.00000000	      0.00000000	      0.00000000
      0.16512081	      0.00000000	      0.00000000	      0.00000000	      0.00000000
      0.16588836	      0.00000000	      0.00000000	      0.00000000	      0.00000000
      0.16665592	      0.00000000	      0.00000000	      0.00000000	      0.00000000
      0.16742348	      0.00000000	      0.00000000	      0.00000000	      0.00000000
      0.16819104	      0.00000000	     -0.00000000	      0.00000000	      0.00000000
      0.16895859	      0.00000000	      0.00000000	      0.00000000	      0.00000000
      0.16972615	      0.00000000	     -0.00000000	      0.00000000	      0.00000000
      0.17049371	      0.00000000	      0.00000000	      0.00000000	      0.00000000
      0.17126127	      0.00000000	      0.00000000	      0.00000000	      0.00000000
      0.17202882	      0.00000000	     -0.00000000	      0.00000000	      0.00000000
      0.17279638	      0.00000000	      0.00000000	      0.00000000	      0.00000000
      0.17356394	      0.00000000	      0.00000000	      0.00000000	      0.00000000
      0.17433150	      0.00000000	     -0.00000000	      0.00000000	      0.00000000
      0.17509905	      0.00000000	     -0.00000000	      0.00000000	      0.00000000
      0.17586661	      0.00000000	      0.00000000	      0.00000000	      0.00000000
      0.17663417	      0.00000000	     -0.00000000	      0.00000000	      0.00000000
      0.17740173	      0.00000000	     -0.00000000	      0.00000000	      0.00000000
      0.17816928	      0.00000000	      0.00000000	      0.00000000	      0.00000000
      0.17893684	      0.00000000	     -0.00000000	      0.00000000	      0.00000000
      0.17970440	      0.00000000	     -0.00000000	      0.00000000	      0.00000000
      0.18047196	      0.00000000	     -0.00000000	      0.00000000	      0.00000000
      0.18115777	      0.00000000	      0.00000000	      0.00000000	      0.00000000
      0.18184358	      0.00000000	      0.00000000	      0.00000000	      0.00000000
      0.18252939	      0.00000000	     -0.00000000	      0.00000000	      0.00000000
      0.18321520	      0.00000000	     -0.00000000	      0.00000000	      0.00000000
      0.18390101	      0.00000000	     -0.00000000	      0.00000000	      0.00000000
      0.18458683	      0.00000000	      0.00000000	      0.00000000	      0.00000000
      0.18527264	      0.00000000	     -0.00000000	      0.00000000	      0.00000000
      0.18595845	      0.00000000	      0.00000000	      0.00000000	      0.00000000
      0.18664426	      0.00000000	     -0.00000000	      0.00000000	      0.00000000
      0.18733007	      0.00000000	      0.00000000	      0.00000000	      0.00000000
      0.18801588	      0.00000000	     -0.00000000	      0.00000000	      0.00000000
      0.18870169	      0.00000000	      0.00000000	      0.00000000	      0.00000000
      0.18938751	      0.00000000	      0.00000000	      0.00000000	      0.00000000
      0.19007332	      0.00000000	     -0.00000000	      0.00000000	      0.00000000
      0.19075913	      0.00000000	      0.00000000	      0.00000000	      0.00000000
      0.19144494	      0.00000000	     -0.00000000	      0.00000000	      0.00000000
      0.19213075	      0.00000000	      0.00000000	      0.00000000	      0.00000000
      0.19281656	      0.00000000	     -0.00000000	      0.00000000	      0.00000000
      0.19350237	      0.00000000	      0.00000000	      0.00000000	      0.00000000
      0.19418819	      0.00000000	     -0.00000000	      0.00000000	      0.00000000
      0.19487400	      0.00000000	      0.00000000	      0.00000000	      0.00000000
      0.19555981	      0.00000000	      0.00000000	      0.00000000	      0.00000000
      0.19624562	      0.00000000	     -0.00000000	      0.00000000	      0.00000000
      0.19693143	      0.00000000	      0.00000000	      0.00000000	      0.00000000
      0.19761724	      0.00000000	     -0.00000000	      0.00000000	      0.00000000
      0.19830305	      0.00000000	     -0.00000000	      0.00000000	      0.00000000
      0.19898887	      0.00000000	     -0.00000000	      0.00000000	      0.00000000
      0.19967468	      0.00000000	      0.00000000	      0.00000000	      0.00000000
      0.20036049	      0.00000000	      0.00000000	      0.00000000	      0.00000000
      0.20104630	      0.00000000	     -0.00000000	      0.00000000	      0.00000000
      0.20173211	      0.00000000	     -0.00000000	      0.00000000	      0.00000000
      0.20241792	      0.00000000	     -0.00000000	      0.00000000	      0.00000000
      0.20310373	      0.00000000	      0.00000000	      0.00000000	      0.00000000
      0.20378955	      0.00000000	      0.00000000	      0.00000000	      0.00000000
      0.20447536	      0.00000000	     -0.00000000	      0.00000000	      0.00000000
      0.20516117	      0.00000000	      0.00000000	      0.00000000	      0.00000000
      0.20584698	      0.00000000	      0.00000000	      0.00000000	      0.00000000
      0.20653279	      0.00000000	     -0.00000000	      0.00000000	      0.00000000
      0.20721860	      0.00000000	     -0.00000000	      0.00000000	      0.00000000
      0.20790442	      0.00000000	     -0.00000000	      0.00000000	      0.00000000
      0.20859023	      0.00000000	      0.00000000	      0.00000000	      0.00000000
      0.20927604	      0.00000000	      0.00000000	      0.00000000	      0.00000000
      0.20996185	      0.00000000	      0.00000000	      0.00000000	      0.00000000
      0.21064766	      0.00000000	      0.00000000	      0.00000000	      0.00000000
      0.21133347	      0.00000000	      0.00000000	      0.00000000	      0.00000000
      0.21201928	      0.00000000	      0.00000000	      0.00000000	      0.00000000
      0.21270510	      0.00000000	      0.00000000	      0.00000000	      0.00000000
      0.21339091	      0.00000000	     -0.00000000	      0.00000000	      0.00000000
      0.21407672	      0.00000000	     -0.00000000	      0.00000000	      0.00000000
      0.21476253	      0.00000000	      0.00000000	      0.00000000	      0.00000000
      0.21544834	      0.00000000	      0.00000000	      0.00000000	      0.00000000
      0.21606535	      0.00000000	      0.00000000	      0.00000000	      0.00000000
      0.21668235	      0.00000000	     -0.00000000	      0.00000000	      0.00000000
      0.21729936	      0.00000000	      0.00000000	      0.00000000	      0.00000000
      0.21791637	      0.00000000	      0.00000000	      0.00000000	      0.00000000
      0.21853338	      0.00000000	     -0.00000000	      0.00000000	      0.00000000
      0.21915038	      0.00000000	      0.00000000	      0.00000000	      0.00000000
      0.21976739	      0.00000000	      0.00000000	      0.00000000	      0.00000000
      0.22038440	      0.00000000	     -0.00000000	      0.00000000	      0.00000000
      0.22100140	      0.00000000	     -0.00000000	      0.00000000	      0.00000000
      0.22161841	      0.00000000	      0.00000000	      0.00000000	      0.00000000
      0.22223542	      0.00000000	      0.00000000	      0.00000000	      0.00000000
      0.22285242	      0.00000000	      0.00000000	      0.00000000	      0.00000000
      0.22346943	      0.00000000	      0.00000000	      0.00000000	      0.00000000
      0.22408644	      0.00000000	      0.00000000	      0.00000000	      0.00000000
      0.22470344	      0.00000000	      0.00000000	      0.00000000	      0.00000000
      0.22532045	      0.00000000	      0.00000000	      0.00000000	      0.00000000
      0.22593746	      0.00000000	     -0.00000000	      0.00000000	      0.00000000
      0.22655447	      0.00000000	      0.00000000	      0.00000000	      0.00000000
      0.22717147	      0.00000000	     -0.00000000	      0.00000000	      0.00000000
      0.22778848	      0.00000000	      0.00000000	      0.00000000	      0.00000000
      0.22840549	      0.00000000	      0.00000000	      0.00000000	      0.00000000
      0.22902249	      0.00000000	     -0.00000000	      0.00000000	      0.00000000
      0.22963950	      0.00000000	      0.00000000	      0.00000000	      0.00000000
      0.23025651	      0.00000000	     -0.00000000	      0.00000000	      0.00000000
      0.23087351	      0.00000000	     -0.00000000	      0.00000000	      0.00000000
      0.23149052	      0.00000000	      0.00000000	      0.00000000	      0.00000000
      0.23210753	      0.00000000	     -0.00000000	      0.00000000	      0.00000000
      0.23272453	      0.00000000	     -0.00000000	      0.00000000	      0.00000000
      0.23334154	      0.00000000	      0.00000000	      0.00000000	      0.00000000
      0.23395855	      0.00000000	     -0.00000000	      0.00000000	      0.00000000
      0.23457556	      0.00000000	     -0.00000000	      0.00000000	      0.00000000
      0.23519256	      0.00000000	     -0.00000000	      0.00000000	      0.00000000
      0.23580957	      0.00000000	     -0.00000000	      0.00000000	      0.00000000
      0.23642658	      0.00000000	     -0.00000000	      0.00000000	      0.00000000
      0.23704358	      0.00000000	     -0.00000000	      0.00000000	      0.00000000
      0.23766059	      0.00000000	      0.00000000	      0.00000000	      0.00000000
      0.23827760	      0.00000000	     -0.00000000	      0.00000000	      0.00000000
      0.23889460	      0.00000000	     -0.00000000	      0.00000000	      0.00000000
      0.23951161	      0.00000000	      0.00000000	      0.00000000	      0.00000000
      0.24012862	      0.00000000	     -0.00000000	      0.00000000	      0.00000000
      0.24074562	      0.00000000	     -0.00000000	      0.00000000	      0.00000000
      0.24136263	      0.00000000	      0.00000000	      0.00000000	      0.00000000
      0.24197964	      0.00000000	      0.00000000	      0.00000000	      0.00000000
      0.24259665	      0.00000000	      0.00000000	      0.00000000	      0.00000000
      0.24321365	      0.00000000	     -0.00000000	      0.00000000	      0.00000000
      0.24383066	      0.00000000	      0.00000000	      0.00000000	      0.00000000
      0.24444767	      0.00000000	      0.00000000	      0.00000000	      0.00000000
      0.24506467	      0.00000000	      0.00000000	      0.00000000	      0.00000000
      0.24568168	      0.00000000	     -0.00000000	      0.00000000	      0.00000000
      0.24629869	      0.00000000	      0.00000000	      0.00000000	      0.00000000
      0.24691569	      0.00000000	     -0.00000000	      0.00000000	      0.00000000
      0.24753270	      0.00000000	      0.00000000	      0.00000000	      0.00000000
      0.24814971	      0.00000000	     -0.00000000	      0.00000000	      0.00000000
      0.24876672	      0.00000000	     -0.00000000	      0.00000000	      0.00000000
      0.24938372	      0.00000000	     -0.00000000	      0.00000000	      0.00000000
      0.25000073	      0.00000000	      0.00000000	      0.00000000	      0.00000000
      0.25036010	      0.00000000	     -0.00000000	      0.00000000	      0.00000000
      0.25057370	      0.00000000	     -0.00000000	      0.00000000	      0.00000000
      0.25078730	      0.00000000	     -0.00000000	      0.00000000	      0.00000000
      0.25135747	      0.00000000	      0.00000000	      0.00000000	      0.00000000
      0.25192765	      0.00000000	      0.00000000	      0.00000000	      0.00000000
      0.25249783	      0.00000000	      0.00000000	      0.00000000	      0.00000000
      0.25306800	      0.00000000	      0.00000000	      0.00000000	      0.00000000
      0.25363818	      0.00000000	     -0.00000000	      0.00000000	      0.00000000
      0.25420835	      0.00000000	      0.00000000	      0.00000000	      0.00000000
      0.25477853	      0.00000000	      0.00000000	      0.00000000	      0.00000000
      0.25534871	      0.00000000	      0.00000000	      0.00000000	      0.00000000
      0.25591888	      0.00000000	      0.00000000	      0.00000000	      0.00000000
      0.25648906	      0.00000000	      0.00000000	      0.00000000	      0.00000000
      0.25705923	      0.00000000	      0.00000000	      0.00000000	      0.00000000
      0.25762941	      0.00000000	      0.00000000	      0.00000000	      0.00000000
      0.25798806	      0.00000000	      0.00000000	      0.00000000	      0.00000000
      0.25815732	      0.00000000	      0.00000000	      0.00000000	      0.00000000
      0.25851126	      0.00000000	     -0.00000000	      0.00000000	      0.00000000
      0.25886520	      0.00000000	      0.00000000	      0.00000000	      0.00000000
      0.25945600	      0.00000000	      0.00000000	      0.00000000	      0.00000000
      0.26004680	      0.00000000	     -0.00000000	      0.00000000	      0.00000000
      0.26063759	      0.00000000	     -0.00000000	      0.00000000	      0.00000000
      0.26122839	      0.00000000	      0.00000000	      0.00000000	      0.00000000
      0.26181919	      0.00000000	     -0.00000000	      0.00000000	      0.00000000
      0.26240999	      0.00000000	      0.00000000	      0.00000000	      0.00000000
      0.26300079	      0.00000000	     -0.00000000	      0.00000000	      0.00000000
      0.26359159	      0.00000000	      0.00000000	      0.00000000	      0.00000000
      0.26418238	      0.00000000	     -0.00000000	      0.00000000	      0.00000000
      0.26477318	      0.00000000	      0.00000000	      0.00000000	      0.00000000
      0.26529948	      0.00000000	      0.00000000	      0.00000000	      0.00000000
      0.26582577	      0.00000000	     -0.00000000	      0.00000000	      0.00000000
      0.26635207	      0.00000000	     -0.00000000	      0.00000000	      0.00000000
      0.26687836	      0.00000000	      0.00000000	      0.00000000	      0.00000000
      0.26740466	      0.00000000	     -0.00000000	      0.00000000	      0.00000000
      0.26793095	      0.00000000	     -0.00000000	      0.00000000	      0.00000000
      0.26845725	      0.00000000	      0.00000000	      0.00000000	      0.00000000
      0.26898355	      0.00000000	     -0.00000000	      0.00000000	      0.00000000
      0.26950984	      0.00000000	     -0.00000000	      0.00000000	      0.00000000
      0.27003614	      0.00000000	      0.00000000	      0.00000000	      0.00000000
      0.27056243	      0.00000000	      0.00000000	      0.00000000	      0.00000000
      0.27108873	      0.00000000	     -0.00000000	      0.00000000	      0.00000000
      0.27161502	      0.00000000	     -0.00000000	      0.00000000	      0.00000000
      0.27214132	      0.00000000	     -0.00000000	      0.00000000	      0.00000000
      0.27266761	      0.00000000	     -0.00000000	      0.00000000	      0.00000000
      0.27319391	      0.00000000	     -0.00000000	      0.00000000	      0.00000000
      0.27372020	      0.00000000	      0.00000000	      0.00000000	      0.00000000
      0.27424650	      0.00000000	      0.00000000	      0.00000000	      0.00000000
      0.27477280	      0.00000000	      0.00000000	      0.00000000	      0.00000000
      0.27529909	      0.00000000	      0.00000000	      0.00000000	      0.00000000
      0.27582539	      0.00000000	      0.00000000	      0.00000000	      0.00000000
      0.27635168	      0.00000000	      0.00000000	      0.00000000	      0.00000000
      0.27687798	      0.00000000	      0.00000000	      0.00000000	      0.00000000
      0.27740427	      0.00000000	      0.00000000	      0.00000000	      0.00000000
      0.27793057	      0.00000000	      0.00000000	      0.00000000	      0.00000000
      0.27845686	      0.00000000	      0.00000000	      0.00000000	      0.00000000
      0.27898316	      0.00000000	      0.00000000	      0.00000000	      0.00000000
      0.27950945	      0.00000000	     -0.00000000	      0.00000000	      0.00000000
      0.28003575	      0.00000000	      0.00000000	      0.00000000	      0.00000000
      0.28050233	      0.00000000	     -0.00000000	      0.00000000	      0.00000000
      0.28096891	      0.00000000	      0.00000000	      0.00000000	      0.00000000
      0.28143549	      0.00000000	      0.00000000	      0.00000000	      0.00000000
      0.28190207	      0.00000000	      0.00000000	      0.00000000	      0.00000000
      0.28236865	      0.00000000	      0.00000000	      0.00000000	      0.00000000
      0.28283523	      0.00000000	     -0.00000000	      0.00000000	      0.00000000
      0.28330181	      0.00000000	      0.00000000	      0.00000000	      0.00000000
      0.28376839	      0.00000000	      0.00000000	      0.00000000	      0.00000000
      0.28423497	      0.00000000	      0.00000000	      0.00000000	      0.00000000
      0.28470155	      0.00000000	     -0.00000000	      0.00000000	      0.00000000
      0.28516813	      0.00000000	      0.00000000	      0.00000000	      0.00000000
      0.28563471	      0.00000000	     -0.00000000	      0.00000000	      0.00000000
      0.28610129	      0.00000000	      0.00000000	      0.00000000	      0.00000000
      0.28656787	      0.00000000	     -0.00000000	      0.00000000	      0.00000000
      0.28703445	      0.00000000	      0.00000000	      0.00000000	      0.00000000
      0.28750103	      0.00000000	      0.00000000	      0.00000000	      0.00000000
      0.28796761	      0.00000000	     -0.00000000	      0.00000000	      0.00000000
      0.28843420	      0.00000000	     -0.00000000	      0.00000000	      0.00000000
      0.28890078	      0.00000000	      0.00000000	      0.00000000	      0.00000000
      0.28936736	      0.00000000	      0.00000000	      0.00000000	      0.00000000
      0.28983394	      0.00000000	      0.00000000	      0.00000000	      0.00000000
      0.29030052	      0.00000000	     -0.00000000	      0.00000000	      0.00000000
      0.29076710	      0.00000000	      0.00000000	      0.00000000	      0.00000000
      0.29123368	      0.00000000	      0.00000000	      0.00000000	      0.00000000
      0.29170026	      0.00000000	      0.00000000	      0.00000000	      0.00000000
      0.29216684	      0.00000000	      0.00000000	      0.00000000	      0.00000000
      0.29263342	      0.00000000	     -0.00000000	      0.00000000	      0.00000000
      0.29310000	      0.00000000	     -0.00000000	      0.00000000	      0.00000000
      0.29356658	      0.00000000	      0.00000000	      0.00000000	      0.00000000
      0.29403316	      0.00000000	     -0.00000000	      0.00000000	      0.00000000
      0.29449974	      0.00000000	      0.00000000	      0.00000000	      0.00000000
      0.29496632	      0.00000000	      0.00000000	      0.00000000	      0.00000000
      0.29543290	      0.00000000	      0.00000000	      0.00000000	      0.00000000
      0.29589948	      0.00000000	      0.00000000	      0.00000000	      0.00000000
      0.29636606	      0.00000000	      0.00000000	      0.00000000	      0.00000000
      0.29683264	      0.00000000	      0.00000000	      0.00000000	      0.00000000
      0.29729922	      0.00000000	     -0.00000000	      0.00000000	      0.00000000
      0.29776580	      0.00000000	     -0.00000000	      0.00000000	      0.00000000
      0.29823238	      0.00000000	     -0.00000000	      0.00000000	      0.00000000
      0.29869896	      0.00000000	      0.00000000	      0.00000000	      0.00000000
      0.29916554	      0.00000000	     -0.00000000	      0.00000000	      0.00000000
      0.29963212	      0.00000000	     -0.00000000	      0.00000000	      0.00000000
      0.30009870	      0.00000000	      0.00000000	      0.00000000	      0.00000000
      0.30056528	      0.00000000	     -0.00000000	      0.00000000	      0.00000000
      0.30103186	      0.00000000	      0.00000000	      0.00000000	      0.00000000
      0.30149844	      0.00000000	      0.00000000	      0.00000000	      0.00000000
      0.30196502	      0.00000000	      0.00000000	      0.00000000	      0.00000000
      0.30243160	      0.00000000	     -0.00000000	      0.00000000	      0.00000000
      0.30289818	      0.00000000	     -0.00000000	      0.00000000	      0.00000000
      0.30336477	      0.00000000	      0.00000000	      0.00000000	      0.00000000
      0.30383135	      0.00000000	      0.00000000	      0.00000000	      0.00000000
      0.30429793	      0.00000000	     -0.00000000	      0.00000000	      0.00000000
      0.30476451	      0.00000000	     -0.00000000	      0.00000000	      0.00000000
      0.30523109	      0.00000000	     -0.00000000	      0.00000000	      0.00000000
      0.30569767	      0.00000000	     -0.00000000	      0.00000000	      0.00000000
      0.30616425	      0.00000000	      0.00000000	      0.00000000	      0.00000000
      0.30628177	      0.00000000	     -0.00000000	      0.00000000	      0.00000000
      0.30639930	      0.00000000	      0.00000000	      0.00000000	      0.00000000
      0.30685672	      0.00000000	      0.00000000	      0.00000000	      0.00000000
      0.30731413	      0.00000000	     -0.00000000	      0.00000000	      0.00000000
      0.30777155	      0.00000000	      0.00000000	      0.00000000	      0.00000000
      0.30822897	      0.00000000	     -0.00000000	      0.00000000	      0.00000000
      0.30868638	      0.00000000	      0.00000000	      0.00000000	      0.00000000
      0.30914380	      0.00000000	     -0.00000000	      0.00000000	      0.00000000
      0.30960121	      0.00000000	     -0.00000000	      0.00000000	      0.00000000
      0.31005863	      0.00000000	      0.00000000	      0.00000000	      0.00000000
      0.31051605	      0.00000000	      0.00000000	      0.00000000	      0.00000000
      0.31097346	      0.00000000	      0.00000000	      0.00000000	      0.00000000
      0.31143088	      0.00000000	      0.00000000	      0.00000000	      0.00000000
      0.31188829	      0.00000000	      0.00000000	      0.00000000	      0.00000000
      0.31234571	      0.00000000	      0.00000000	      0.00000000	      0.00000000
      0.31280313	      0.00000000	      0.00000000	      0.00000000	      0.00000000
      0.31326054	      0.00000000	      0.00000000	      0.00000000	      0.00000000
      0.31371796	      0.00000000	     -0.00000000	      0.00000000	      0.00000000
      0.31417537	      0.00000000	     -0.00000000	      0.00000000	      0.00000000
      0.31463279	      0.00000000	     -0.00000000	      0.00000000	      0.00000000
      0.31509021	      0.00000000	     -0.00000000	      0.00000000	      0.00000000
      0.31554762	      0.00000000	      0.00000000	      0.00000000	      0.00000000
      0.31600504	      0.00000000	      0.00000000	      0.00000000	      0.00000000
      0.31646245	      0.00000000	      0.00000000	      0.00000000	      0.00000000
      0.31691987	      0.00000000	      0.00000000	      0.00000000	      0.00000000
      0.31737729	      0.00000000	      0.00000000	      0.00000000	      0.00000000
      0.31783470	      0.00000000	     -0.00000000	      0.00000000	      0.00000000
      0.31829212	      0.00000000	     -0.00000000	      0.00000000	      0.00000000
      0.31874953	      0.00000000	      0.00000000	      0.00000000	      0.00000000
      0.31920695	      0.00000000	     -0.00000000	      0.00000000	      0.00000000
      0.31975717	      0.00000000	      0.00000000	      0.00000000	      0.00000000
      0.32030740	      0.00000000	      0.00000000	      0.00000000	      0.00000000
      0.32080446	      0.00000000	      0.00000000	      0.00000000	      0.00000000
      0.32130153	      0.00000000	      0.00000000	      0.00000000	      0.00000000
      0.32191269	      0.00000000	      0.00000000	      0.00000000	      0.00000000
      0.32252385	      0.00000000	     -0.00000000	      0.00000000	      0.00000000
      0.32294978	      0.00000000	      0.00000000	      0.00000000	      0.00000000
      0.32337570	      0.00000000	      0.00000000	      0.00000000	      0.00000000
      0.32390701	      0.00000000	      0.00000000	      0.00000000	      0.00000000
      0.32443832	      0.00000000	      0.00000000	      0.00000000	      0.00000000
      0.32491296	      0.00000000	     -0.00000000	      0.00000000	      0.00000000
      0.32549563	      0.00000000	     -0.00000000	      0.00000000	      0.00000000
      0.32607829	      0.00000000	      0.00000000	      0.00000000	      0.00000000
      0.32652751	      0.00000000	     -0.00000000	      0.00000000	      0.00000000
      0.32708490	      0.00000000	     -0.00000000	      0.00000000	      0.00000000
      0.32764228	      0.00000000	      0.00000000	      0.00000000	      0.00000000
      0.32813418	      0.00000000	      0.00000000	      0.00000000	      0.00000000
      0.32874614	      0.00000000	     -0.00000000	      0.00000000	      0.00000000
      0.32935810	      0.00000000	      0.00000000	      0.00000000	      0.00000000
      0.32981677	      0.00000000	      0.00000000	      0.00000000	      0.00000000
      0.33027544	      0.00000000	     -0.00000000	      0.00000000	      0.00000000
      0.33078423	      0.00000000	      0.00000000	      0.00000000	      0.00000000
      0.33140606	      0.00000000	      0.00000000	      0.00000000	      0.00000000
      0.33186234	      0.00000000	     -0.00000000	      0.00000000	      0.00000000
      0.33247509	      0.00000000	      0.00000000	      0.00000000	      0.00000000
      0.33330676	      0.00000000	      0.00000000	      0.00000000	      0.00000000
      0.33371563	      0.00000000	     -0.00000000	      0.00000000	      0.00000000
      0.33424414	      0.00000000	      0.00000000	      0.00000000	      0.00000000
      0.33472633	      0.00000000	      0.00000000	      0.00000000	      0.00000000
      0.33543629	      0.00000000	     -0.00000000	      0.00000000	      0.00000000
      0.33598519	      0.00000000	     -0.00000000	      0.00000000	      0.00000000
      0.33679153	      0.00000000	     -0.00000000	      0.00000000	      0.00000000
      0.33712845	      0.00000000	     -0.00000000	      0.00000000	      0.00000000
      0.33754833	      0.00000000	      0.00000000	      0.00000000	      0.00000000
      0.33815349	      0.00000000	      0.00000000	      0.00000000	      0.00000000
      0.33870914	      0.00000000	     -0.00000000	      0.00000000	      0.00000000
      0.33917980	      0.00000000	      0.00000000	      0.00000000	      0.00000000
      0.33965045	      0.00000000	     -0.00000000	      0.00000000	      0.00000000
      0.34012111	      0.00000000	      0.00000000	      0.00000000	      0.00000000
      0.34059177	      0.00000000	      0.00000000	      0.00000000	      0.00000000
      0.34106242	      0.00000000	      0.00000000	      0.00000000	      0.00000000
      0.34153308	      0.00000000	      0.00000000	      0.00000000	      0.00000000
      0.34194606	      0.00000000	      0.00000000	      0.00000000	      0.00000000
      0.34235904	      0.00000000	      0.00000000	      0.00000000	      0.00000000
      0.34277202	      0.00000000	      0.00000000	      0.00000000	      0.00000000
      0.34339154	      0.00000000	      0.00000000	      0.00000000	      0.00000000
      0.34374369	      0.00000000	      0.00000000	      0.00000000	      0.00000000
      0.34409585	      0.00000000	     -0.00000000	      0.00000000	      0.00000000
      0.34466999	      0.00000000	      0.00000000	      0.00000000	      0.00000000
      0.34521101	      0.00000000	     -0.00000000	      0.00000000	      0.00000000
      0.34561472	      0.00000000	      0.00000000	      0.00000000	      0.00000000
      0.34601843	      0.00000000	     -0.00000000	      0.00000000	      0.00000000
      0.34651756	      0.00000000	      0.00000000	      0.00000000	      0.00000000
      0.34701668	      0.00000000	      0.00000000	      0.00000000	      0.00000000
      0.34737744	      0.00000000	     -0.00000000	      0.00000000	      0.00000000
      0.34773821	      0.00000000	     -0.00000000	      0.00000000	      0.00000000
      0.34823304	      0.00000000	     -0.00000000	      0.00000000	      0.00000000
      0.34872787	      0.00000000	      0.00000000	      0.00000000	      0.00000000
      0.34911412	      0.00000000	      0.00000000	      0.00000000	      0.00000000
      0.34950038	      0.00000000	     -0.00000000	      0.00000000	      0.00000000
      0.34996737	      0.00000000	      0.00000000	      0.00000000	      0.00000000
      0.35043435	      0.00000000	      0.00000000	      0.00000000	      0.00000000
      0.35083450	      0.00000000	      0.00000000	      0.00000000	      0.00000000
      0.35123465	      0.00000000	      0.00000000	      0.00000000	      0.00000000
      0.35167429	      0.00000000	     -0.00000000	      0.00000000	      0.00000000
      0.35211394	      0.00000000	     -0.00000000	      0.00000000	      0.00000000
      0.35255358	      0.00000000	     -0.00000000	      0.00000000	      0.00000000
      0.35299323	      0.00000000	      0.00000000	      0.00000000	      0.00000000
      0.35336805	      0.00000000	     -0.00000000	      0.00000000	      0.00000000
      0.35374288	      0.00000000	      0.00000000	      0.00000000	      0.00000000
      0.35417100	      0.00000000	      0.00000000	      0.00000000	      0.00000000
      0.35459913	      0.00000000	      0.00000000	      0.00000000	      0.00000000
      0.35500037	      0.00000000	      0.00000000	      0.00000000	      0.00000000
      0.35540162	      0.00000000	     -0.00000000	      0.00000000	      0.00000000
      0.35579851	      0.00000000	      0.00000000	      0.00000000	      0.00000000
      0.35619540	      0.00000000	      0.00000000	      0.00000000	      0.00000000
      0.35658239	      0.00000000	      0.00000000	      0.00000000	      0.00000000
      0.35707921	      0.00000000	      0.00000000	      0.00000000	      0.00000000
      0.35727973	      0.00000000	      0.00000000	      0.00000000	      0.00000000
      0.35748024	      0.00000000	      0.00000000	      0.00000000	      0.00000000
      0.35790698	      0.00000000	      0.00000000	      0.00000000	      0.00000000
      0.35833372	      0.00000000	      0.00000000	      0.00000000	      0.00000000
      0.35871080	      0.00000000	      0.00000000	      0.00000000	      0.00000000
      0.35908788	      0.00000000	     -0.00000000	      0.00000000	      0.00000000
      0.35942484	      0.00000000	      0.00000000	      0.00000000	      0.00000000
      0.35990671	      0.00000000	      0.00000000	      0.00000000	      0.00000000
      0.36031944	      0.00000000	     -0.00000000	      0.00000000	      0.00000000
      0.36067603	      0.00000000	      0.00000000	      0.00000000	      0.00000000
      0.36103262	      0.00000000	     -0.00000000	      0.00000000	      0.00000000
      0.36140656	      0.00000000	      0.00000000	      0.00000000	      0.00000000
      0.36178050	      0.00000000	     -0.00000000	      0.00000000	      0.00000000
      0.36218730	      0.00000000	     -0.00000000	      0.00000000	      0.00000000
      0.36259409	      0.00000000	     -0.00000000	      0.00000000	      0.00000000
      0.36288014	      0.00000000	      0.00000000	      0.00000000	      0.00000000
      0.36331083	      0.00000000	     -0.00000000	      0.00000000	      0.00000000
      0.36374152	      0.00000000	      0.00000000	      0.00000000	      0.00000000
      0.36409483	      0.00000000	      0.00000000	      0.00000000	      0.00000000
      0.36444814	      0.00000000	      0.00000000	      0.00000000	      0.00000000
      0.36480590	      0.00000000	     -0.00000000	      0.00000000	      0.00000000
      0.36524593	      0.00000000	      0.00000000	      0.00000000	      0.00000000
      0.36578808	      0.00000000	      0.00000000	      0.00000000	      0.00000000
      0.36624889	      0.00000000	     -0.00000000	      0.00000000	      0.00000000
      0.36656927	      0.00000000	     -0.00000000	      0.00000000	      0.00000000
      0.36688965	      0.00000000	      0.00000000	      0.00000000	      0.00000000
      0.36726218	      0.00000000	     -0.00000000	      0.00000000	      0.00000000
      0.36763470	      0.00000000	     -0.00000000	      0.00000000	      0.00000000
      0.36802239	      0.00000000	      0.00000000	      0.00000000	      0.00000000
      0.36841007	      0.00000000	      0.00000000	      0.00000000	      0.00000000
      0.36875923	      0.00000000	      0.00000000	      0.00000000	      0.00000000
      0.36920767	      0.00000000	     -0.00000000	      0.00000000	      0.00000000
      0.36965611	      0.00000000	     -0.00000000	      0.00000000	      0.00000000
      0.36999348	      0.00000000	     -0.00000000	      0.00000000	      0.00000000
      0.37033085	      0.00000000	      0.00000000	      0.00000000	      0.00000000
      0.37060028	      0.00000000	     -0.00000000	      0.00000000	      0.00000000
      0.37100911	      0.00000000	      0.00000000	      0.00000000	      0.00000000
      0.37141794	      0.00000000	      0.00000000	      0.00000000	      0.00000000
      0.37176189	      0.00000000	     -0.00000000	      0.00000000	      0.00000000
      0.37210584	      0.00000000	     -0.00000000	      0.00000000	      0.00000000
      0.37245277	      0.00000000	      0.00000000	      0.00000000	      0.00000000
      0.37279969	      0.00000000	      0.00000000	      0.00000000	      0.00000000
      0.37318625	      0.00000000	     -0.00000000	      0.00000000	      0.00000000
      0.37357280	      0.00000000	     -0.00000000	      0.00000000	      0.00000000
      0.37388810	      0.00000000	      0.00000000	      0.00000000	      0.00000000
      0.37431222	      0.00000000	      0.00000000	      0.00000000	      0.00000000
      0.37473633	      0.00000000	      0.00000000	      0.00000000	      0.00000000
      0.37506024	      0.00000000	     -0.00000000	      0.00000000	      0.00000000
      0.37538414	      0.00000000	      0.00000000	      0.00000000	      0.00000000
      0.37567927	      0.00000000	      0.00000000	      0.00000000	      0.00000000
      0.37611342	      0.00000000	     -0.00000000	      0.00000000	      0.00000000
      0.37648103	      0.00000000	     -0.00000000	      0.00000000	      0.00000000
      0.37680961	      0.00000000	     -0.00000000	      0.00000000	      0.00000000
      0.37713818	      0.00000000	      0.00000000	      0.00000000	      0.00000000
      0.37747586	      0.00000000	     -0.00000000	      0.00000000	      0.00000000
      0.37781354	      0.00000000	     -0.00000000	      0.00000000	      0.00000000
      0.37819358	      0.00000000	      0.00000000	      0.00000000	      0.00000000
      0.37857362	      0.00000000	     -0.00000000	      0.00000000	      0.00000000
      0.37888916	      0.00000000	      0.00000000	      0.00000000	      0.00000000
      0.37929530	      0.00000000	      0.00000000	      0.00000000	      0.00000000
      0.37970144	      0.00000000	      0.00000000	      0.00000000	      0.00000000
      0.38002185	      0.00000000	     -0.00000000	      0.00000000	      0.00000000
      0.38034227	      0.00000000	      0.00000000	      0.00000000	      0.00000000
      0.38071726	      0.00000000	      0.00000000	      0.00000000	      0.00000000
      0.38109226	      0.00000000	      0.00000000	      0.00000000	      0.00000000
      0.38140797	      0.00000000	     -0.00000000	      0.00000000	      0.00000000
      0.38180534	      0.00000000	      0.00000000	      0.00000000	      0.00000000
      0.38220270	      0.00000000	     -0.00000000	      0.00000000	      0.00000000
      0.38244459	      0.00000000	     -0.00000000	      0.00000000	      0.00000000
      0.38282262	      0.00000000	     -0.00000000	      0.00000000	      0.00000000
      0.38320065	      0.00000000	     -0.00000000	      0.00000000	      0.00000000
      0.38352141	      0.00000000	     -0.00000000	      0.00000000	      0.00000000
      0.38384217	      0.00000000	      0.00000000	      0.00000000	      0.00000000
      0.38417667	      0.00000000	     -0.00000000	      0.00000000	      0.00000000
      0.38458262	      0.00000000	     -0.00000000	      0.00000000	      0.00000000
      0.38498857	      0.00000000	      0.00000000	      0.00000000	      0.00000000
      0.38534542	      0.00000000	      0.00000000	      0.00000000	      0.00000000
      0.38570227	      0.00000000	      0.00000000	      0.00000000	      0.00000000
      0.38607100	      0.00000000	      0.00000000	      0.00000000	      0.00000000
      0.38643973	      0.00000000	      0.00000000	      0.00000000	      0.00000000
      0.38669073	      0.00000000	      0.00000000	      0.00000000	      0.00000000
      0.38706618	      0.00000000	     -0.00000000	      0.00000000	      0.00000000
      0.38744162	      0.00000000	      0.00000000	      0.00000000	      0.00000000
      0.38775396	      0.00000000	      0.00000000	      0.00000000	      0.00000000
      0.38806630	      0.00000000	     -0.00000000	      0.00000000	      0.00000000
      0.38839824	      0.00000000	     -0.00000000	      0.00000000	      0.00000000
      0.38873017	      0.00000000	     -0.00000000	      0.00000000	      0.00000000
      0.38909601	      0.00000000	      0.00000000	      0.00000000	      0.00000000
      0.38946185	      0.00000000	      0.00000000	      0.00000000	      0.00000000
      0.38975650	      0.00000000	      0.00000000	      0.00000000	      0.00000000
      0.39014500	      0.00000000	      0.00000000	      0.00000000	      0.00000000
      0.39053349	      0.00000000	     -0.00000000	      0.00000000	      0.00000000
      0.39083731	      0.00000000	      0.00000000	      0.00000000	      0.00000000
      0.39114113	      0.00000000	      0.00000000	      0.00000000	      0.00000000
      0.39148509	      0.00000000	      0.00000000	      0.00000000	      0.00000000
      0.39182905	      0.00000000	      0.00000000	      0.00000000	      0.00000000
      0.39215274	      0.00000000	      0.00000000	      0.00000000	      0.00000000
      0.39254882	      0.00000000	     -0.00000000	      0.00000000	      0.00000000
      0.39294491	      0.00000000	      0.00000000	      0.00000000	      0.00000000
      0.39319368	      0.00000000	     -0.00000000	      0.00000000	      0.00000000
      0.39359643	      0.00000000	      0.00000000	      0.00000000	      0.00000000
      0.39391841	      0.00000000	      0.00000000	      0.00000000	      0.00000000
      0.39424040	      0.00000000	      0.00000000	      0.00000000	      0.00000000
      0.39456238	      0.00000000	      0.00000000	      0.00000000	      0.00000000
      0.39488298	      0.00000000	     -0.00000000	      0.00000000	      0.00000000
      0.39520358	      0.00000000	     -0.00000000	      0.00000000	      0.00000000
      0.39551620	      0.00000000	      0.00000000	      0.00000000	      0.00000000
      0.39590413	      0.00000000	     -0.00000000	      0.00000000	      0.00000000
      0.39629205	      0.00000000	     -0.00000000	      0.00000000	      0.00000000
      0.39658364	      0.00000000	      0.00000000	      0.00000000	      0.00000000
      0.39695075	      0.00000000	     -0.00000000	      0.00000000	      0.00000000
      0.39731786	      0.00000000	      0.00000000	      0.00000000	      0.00000000
      0.39761193	      0.00000000	      0.00000000	      0.00000000	      0.00000000
      0.39800327	      0.00000000	      0.00000000	      0.00000000	      0.00000000
      0.39839461	      0.00000000	     -0.00000000	      0.00000000	      0.00000000
      0.39867238	      0.00000000	      0.00000000	      0.00000000	      0.00000000
      0.39895016	      0.00000000	     -0.00000000	      0.00000000	      0.00000000
      0.39928221	      0.00000000	      0.00000000	      0.00000000	      0.00000000
      0.39961427	      0.00000000	      0.00000000	      0.00000000	      0.00000000
      0.39993414	      0.00000000	      0.00000000	      0.00000000	      0.00000000
      0.40031862	      0.00000000	     -0.00000000	      0.00000000	      0.00000000
      0.40070310	      0.00000000	      0.00000000	      0.00000000	      0.00000000
      0.40103819	      0.00000000	      0.00000000	      0.00000000	      0.00000000
      0.40137329	      0.00000000	      0.00000000	      0.00000000	      0.00000000
      0.40172777	      0.00000000	     -0.00000000	      0.00000000	      0.00000000
      0.40208224	      0.00000000	     -0.00000000	      0.00000000	      0.00000000
      0.40235285	      0.00000000	      0.00000000	      0.00000000	      0.00000000
      0.40272950	      0.00000000	      0.00000000	      0.00000000	      0.00000000
      0.40310614	      0.00000000	      0.00000000	      0.00000000	      0.00000000
      0.40338663	      0.00000000	      0.00000000	      0.00000000	      0.00000000
      0.40366712	      0.00000000	      0.00000000	      0.00000000	      0.00000000
      0.40398603	      0.00000000	      0.00000000	      0.00000000	      0.00000000
      0.40430494	      0.00000000	      0.00000000	      0.00000000	      0.00000000
      0.40464374	      0.00000000	      0.00000000	      0.00000000	      0.00000000
      0.40498253	      0.00000000	      0.00000000	      0.00000000	      0.00000000
      0.40527725	      0.00000000	      0.00000000	      0.00000000	      0.00000000
      0.40565627	      0.00000000	      0.00000000	      0.00000000	      0.00000000
      0.40603529	      0.00000000	      0.00000000	      0.00000000	      0.00000000
      0.40632970	      0.00000000	      0.00000000	      0.00000000	      0.00000000
      0.40662411	      0.00000000	     -0.00000000	      0.00000000	      0.00000000
      0.40691339	      0.00000000	     -0.00000000	      0.00000000	      0.00000000
      0.40728699	      0.00000000	      0.00000000	      0.00000000	      0.00000000
      0.40766059	      0.00000000	      0.00000000	      0.00000000	      0.00000000
      0.40794484	      0.00000000	     -0.00000000	      0.00000000	      0.00000000
      0.40822909	      0.00000000	     -0.00000000	      0.00000000	      0.00000000
      0.40855733	      0.00000000	     -0.00000000	      0.00000000	      0.00000000
      0.40888558	      0.00000000	      0.00000000	      0.00000000	      0.00000000
      0.40918449	      0.00000000	      0.00000000	      0.00000000	      0.00000000
      0.40955851	      0.00000000	      0.00000000	      0.00000000	      0.00000000
      0.40993253	      0.00000000	      0.00000000	      0.00000000	      0.00000000
      0.41021715	      0.00000000	     -0.00000000	      0.00000000	      0.00000000
      0.41050177	      0.00000000	      0.00000000	      0.00000000	      0.00000000
      0.41083959	      0.00000000	      0.00000000	      0.00000000	      0.00000000
      0.41117742	      0.00000000	      0.00000000	      0.00000000	      0.00000000
      0.41145226	      0.00000000	      0.00000000	      0.00000000	      0.00000000
      0.41181378	      0.00000000	      0.00000000	      0.00000000	      0.00000000
      0.41217529	      0.00000000	     -0.00000000	      0.00000000	      0.00000000
      0.41246050	      0.00000000	     -0.00000000	      0.00000000	      0.00000000
      0.41274572	      0.00000000	      0.00000000	      0.00000000	      0.00000000
      0.41307150	      0.00000000	      0.00000000	      0.00000000	      0.00000000
      0.41339728	      0.00000000	      0.00000000	      0.00000000	      0.00000000
      0.41368935	      0.00000000	      0.00000000	      0.00000000	      0.00000000
      0.41405941	      0.00000000	      0.00000000	      0.00000000	      0.00000000
      0.41442946	      0.00000000	     -0.00000000	      0.00000000	      0.00000000
      0.41470981	      0.00000000	     -0.00000000	      0.00000000	      0.00000000
      0.41499016	      0.00000000	     -0.00000000	      0.00000000	      0.00000000
      0.41531710	      0.00000000	      0.00000000	      0.00000000	      0.00000000
      0.41564404	      0.00000000	      0.00000000	      0.00000000	      0.00000000
      0.41591077	      0.00000000	      0.00000000	      0.00000000	      0.00000000
      0.41628133	      0.00000000	      0.00000000	      0.00000000	      0.00000000
      0.41665188	      0.00000000	      0.00000000	      0.00000000	      0.00000000
      0.41690734	      0.00000000	     -0.00000000	      0.00000000	      0.00000000
      0.41716280	      0.00000000	      0.00000000	      0.00000000	      0.00000000
      0.41748546	      0.00000000	      0.00000000	      0.00000000	      0.00000000
      0.41780813	      0.00000000	     -0.00000000	      0.00000000	      0.00000000
      0.41806785	      0.00000000	     -0.00000000	      0.00000000	      0.00000000
      0.41843760	      0.00000000	     -0.00000000	      0.00000000	      0.00000000
      0.41880735	      0.00000000	      0.00000000	      0.00000000	      0.00000000
      0.41905445	      0.00000000	      0.00000000	      0.00000000	      0.00000000
      0.41930155	      0.00000000	      0.00000000	      0.00000000	      0.00000000
      0.41962666	      0.00000000	      0.00000000	      0.00000000	      0.00000000
      0.41995176	      0.00000000	      0.00000000	      0.00000000	      0.00000000
      0.42021734	      0.00000000	      0.00000000	      0.00000000	      0.00000000
      0.42057501	      0.00000000	      0.00000000	      0.00000000	      0.00000000
      0.42093269	      0.00000000	     -0.00000000	      0.00000000	      0.00000000
      0.42121604	      0.00000000	     -0.00000000	      0.00000000	      0.00000000
      0.42149939	      0.00000000	      0.00000000	      0.00000000	      0.00000000
      0.42176860	      0.00000000	      0.00000000	      0.00000000	      0.00000000
      0.42213172	      0.00000000	      0.00000000	      0.00000000	      0.00000000
      0.42249484	      0.00000000	     -0.00000000	      0.00000000	      0.00000000
      0.42276148	      0.00000000	     -0.00000000	      0.00000000	      0.00000000
      0.42302812	      0.00000000	      0.00000000	      0.00000000	      0.00000000
      0.42333359	      0.00000000	      0.00000000	      0.00000000	      0.00000000
      0.42363906	      0.00000000	      0.00000000	      0.00000000	      0.00000000
      0.42395967	      0.00000000	      0.00000000	      0.00000000	      0.00000000
      0.42428029	      0.00000000	      0.00000000	      0.00000000	      0.00000000
      0.42457261	      0.00000000	      0.00000000	      0.00000000	      0.00000000
      0.42493542	      0.00000000	     -0.00000000	      0.00000000	      0.00000000
      0.42529824	      0.00000000	      0.00000000	      0.00000000	      0.00000000
      0.42557233	      0.00000000	     -0.00000000	      0.00000000	      0.00000000
      0.42590476	      0.00000000	      0.00000000	      0.00000000	      0.00000000
      0.42631435	      0.00000000	     -0.00000000	      0.00000000	      0.00000000
      0.42665921	      0.00000000	      0.00000000	      0.00000000	      0.00000000
      0.42692810	      0.00000000	      0.00000000	      0.00000000	      0.00000000
      0.42719700	      0.00000000	     -0.00000000	      0.00000000	      0.00000000
      0.42748631	      0.00000000	      0.00000000	      0.00000000	      0.00000000
      0.42784146	      0.00000000	      0.00000000	      0.00000000	      0.00000000
      0.42819662	      0.00000000	      0.00000000	      0.00000000	      0.00000000
      0.42845011	      0.00000000	      0.00000000	      0.00000000	      0.00000000
      0.42881647	      0.00000000	      0.00000000	      0.00000000	      0.00000000
      0.42906560	      0.00000000	      0.00000000	      0.00000000	      0.00000000
      0.42931474	      0.00000000	      0.00000000	      0.00000000	      0.00000000
      0.42965928	      0.00000000	      0.00000000	      0.00000000	      0.00000000
      0.43000382	      0.00000000	      0.00000000	      0.00000000	      0.00000000
      0.43029144	      0.00000000	      0.00000000	      0.00000000	      0.00000000
      0.43057905	      0.00000000	     -0.00000000	      0.00000000	      0.00000000
      0.43084921	      0.00000000	      0.00000000	      0.00000000	      0.00000000
      0.43119877	      0.00000000	      0.00000000	      0.00000000	      0.00000000
      0.43154833	      0.00000000	      0.00000000	      0.00000000	      0.00000000
      0.43182307	      0.00000000	      0.00000000	      0.00000000	      0.00000000
      0.43209781	      0.00000000	      0.00000000	      0.00000000	      0.00000000
      0.43241319	      0.00000000	      0.00000000	      0.00000000	      0.00000000
      0.43272858	      0.00000000	      0.00000000	      0.00000000	      0.00000000
      0.43298552	      0.00000000	      0.00000000	      0.00000000	      0.00000000
      0.43334610	      0.00000000	      0.00000000	      0.00000000	      0.00000000
      0.43370667	      0.00000000	      0.00000000	      0.00000000	      0.00000000
      0.43394761	      0.00000000	      0.00000000	      0.00000000	      0.00000000
      0.43418855	      0.00000000	      0.00000000	      0.00000000	      0.00000000
      0.43450428	      0.00000000	     -0.00000000	      0.00000000	      0.00000000
      0.43482002	      0.00000000	     -0.00000000	      0.00000000	      0.00000000
      0.43508385	      0.00000000	      0.00000000	      0.00000000	      0.00000000
      0.43543130	      0.00000000	     -0.00000000	      0.00000000	      0.00000000
      0.43577875	      0.00000000	      0.00000000	      0.00000000	      0.00000000
      0.43605010	      0.00000000	      0.00000000	      0.00000000	      0.00000000
      0.43632146	      0.00000000	      0.00000000	      0.00000000	      0.00000000
      0.43662680	      0.00000000	      0.00000000	      0.00000000	      0.00000000
      0.43693214	      0.00000000	      0.00000000	      0.00000000	      0.00000000
      0.43722787	      0.00000000	      0.00000000	      0.00000000	      0.00000000
      0.43758447	      0.00000000	      0.00000000	      0.00000000	      0.00000000
      0.43801686	      0.00000000	      0.00000000	      0.00000000	      0.00000000
      0.43838578	      0.00000000	     -0.00000000	      0.00000000	      0.00000000
      0.43863876	      0.00000000	      0.00000000	      0.00000000	      0.00000000
      0.43889175	      0.00000000	     -0.00000000	      0.00000000	      0.00000000
      0.43919598	      0.00000000	      0.00000000	      0.00000000	      0.00000000
      0.43950021	      0.00000000	      0.00000000	      0.00000000	      0.00000000
      0.43978614	      0.00000000	      0.00000000	      0.00000000	      0.00000000
      0.44014164	      0.00000000	      0.00000000	      0.00000000	      0.00000000
      0.44049713	      0.00000000	     -0.00000000	      0.00000000	      0.00000000
      0.44076405	      0.00000000	     -0.00000000	      0.00000000	      0.00000000
      0.44109514	      0.00000000	     -0.00000000	      0.00000000	      0.00000000
      0.44149420	      0.00000000	      0.00000000	      0.00000000	      0.00000000
      0.44189326	      0.00000000	     -0.00000000	      0.00000000	      0.00000000
      0.44215014	      0.00000000	      0.00000000	      0.00000000	      0.00000000
      0.44247914	      0.00000000	      0.00000000	      0.00000000	      0.00000000
      0.44280814	      0.00000000	      0.00000000	      0.00000000	      0.00000000
      0.44307018	      0.00000000	      0.00000000	      0.00000000	      0.00000000
      0.44342909	      0.00000000	     -0.00000000	      0.00000000	      0.00000000
      0.44378800	      0.00000000	      0.00000000	      0.00000000	      0.00000000
      0.44402530	      0.00000000	     -0.00000000	      0.00000000	      0.00000000
      0.44426260	      0.00000000	     -0.00000000	      0.00000000	      0.00000000
      0.44457371	      0.00000000	     -0.00000000	      0.00000000	      0.00000000
      0.44488481	      0.00000000	     -0.00000000	      0.00000000	      0.00000000
      0.44515310	      0.00000000	     -0.00000000	      0.00000000	      0.00000000
      0.44549372	      0.00000000	      0.00000000	      0.00000000	      0.00000000
      0.44583434	      0.00000000	      0.00000000	      0.00000000	      0.00000000
      0.44609597	      0.00000000	      0.00000000	      0.00000000	      0.00000000
      0.44643644	      0.00000000	      0.00000000	      0.00000000	      0.00000000
      0.44677691	      0.00000000	      0.00000000	      0.00000000	      0.00000000
      0.44704830	      0.00000000	      0.00000000	      0.00000000	      0.00000000
      0.44731969	      0.00000000	     -0.00000000	      0.00000000	      0.00000000
      0.44762691	      0.00000000	      0.00000000	      0.00000000	      0.00000000
      0.44793413	      0.00000000	     -0.00000000	      0.00000000	      0.00000000
      0.44817141	      0.00000000	     -0.00000000	      0.00000000	      0.00000000
      0.44853255	      0.00000000	      0.00000000	      0.00000000	      0.00000000
      0.44882183	      0.00000000	      0.00000000	      0.00000000	      0.00000000
      0.44911110	      0.00000000	      0.00000000	      0.00000000	      0.00000000
      0.44940038	      0.00000000	      0.00000000	      0.00000000	      0.00000000
      0.44968688	      0.00000000	      0.00000000	      0.00000000	      0.00000000
      0.44997338	      0.00000000	      0.00000000	      0.00000000	      0.00000000
      0.45025348	      0.00000000	     -0.00000000	      0.00000000	      0.00000000
      0.45053358	      0.00000000	      0.00000000	      0.00000000	      0.00000000
      0.45084377	      0.00000000	     -0.00000000	      0.00000000	      0.00000000
      0.45115396	      0.00000000	      0.00000000	      0.00000000	      0.00000000
      0.45140288	      0.00000000	      0.00000000	      0.00000000	      0.00000000
      0.45175418	      0.00000000	      0.00000000	      0.00000000	      0.00000000
      0.45210547	      0.00000000	     -0.00000000	      0.00000000	      0.00000000
      0.45234280	      0.00000000	     -0.00000000	      0.00000000	      0.00000000
      0.45258014	      0.00000000	      0.00000000	      0.00000000	      0.00000000
      0.45288400	      0.00000000	     -0.00000000	      0.00000000	      0.00000000
      0.45318787	      0.00000000	      0.00000000	      0.00000000	      0.00000000
      0.45343833	      0.00000000	      0.00000000	      0.00000000	      0.00000000
      0.45378906	      0.00000000	     -0.00000000	      0.00000000	      0.00000000
      0.45413978	      0.00000000	     -0.00000000	      0.00000000	      0.00000000
      0.45437849	      0.00000000	     -0.00000000	      0.00000000	      0.00000000
      0.45461720	      0.00000000	      0.00000000	      0.00000000	      0.00000000
      0.45491759	      0.00000000	      0.00000000	      0.00000000	      0.00000000
      0.45521798	      0.00000000	      0.00000000	      0.00000000	      0.00000000
      0.45543727	      0.00000000	     -0.00000000	      0.00000000	      0.00000000
      0.45580313	      0.00000000	      0.00000000	      0.00000000	      0.00000000
      0.45606509	      0.00000000	      0.00000000	      0.00000000	      0.00000000
      0.45632706	      0.00000000	      0.00000000	      0.00000000	      0.00000000
      0.45658902	      0.00000000	     -0.00000000	      0.00000000	      0.00000000
      0.45687165	      0.00000000	      0.00000000	      0.00000000	      0.00000000
      0.45722165	      0.00000000	     -0.00000000	      0.00000000	      0.00000000
      0.45765479	      0.00000000	      0.00000000	      0.00000000	      0.00000000
      0.45808792	      0.00000000	      0.00000000	      0.00000000	      0.00000000
      0.45830750	      0.00000000	     -0.00000000	      0.00000000	      0.00000000
      0.45852708	      0.00000000	     -0.00000000	      0.00000000	      0.00000000
      0.45884532	      0.00000000	      0.00000000	      0.00000000	      0.00000000
      0.45916356	      0.00000000	      0.00000000	      0.00000000	      0.00000000
      0.45943613	      0.00000000	     -0.00000000	      0.00000000	      0.00000000
      0.45970870	      0.00000000	      0.00000000	      0.00000000	      0.00000000
      0.45995667	      0.00000000	      0.00000000	      0.00000000	      0.00000000
      0.46031018	      0.00000000	      0.00000000	      0.00000000	      0.00000000
      0.46062471	      0.00000000	      0.00000000	      0.00000000	      0.00000000
      0.46088516	      0.00000000	      0.00000000	      0.00000000	      0.00000000
      0.46114561	      0.00000000	      0.00000000	      0.00000000	      0.00000000
      0.46142798	      0.00000000	      0.00000000	      0.00000000	      0.00000000
      0.46171036	      0.00000000	     -0.00000000	      0.00000000	      0.00000000
      0.46200501	      0.00000000	      0.00000000	      0.00000000	      0.00000000
      0.46229967	      0.00000000	      0.00000000	      0.00000000	      0.00000000
      0.46258535	      0.00000000	      0.00000000	      0.00000000	      0.00000000
      0.46294038	      0.00000000	     -0.00000000	      0.00000000	      0.00000000
      0.46338846	      0.00000000	      0.00000000	      0.00000000	      0.00000000
      0.46371057	      0.00000000	      0.00000000	      0.00000000	      0.00000000
      0.46397365	      0.00000000	     -0.00000000	      0.00000000	      0.00000000
      0.46423672	      0.00000000	      0.00000000	      0.00000000	      0.00000000
      0.46452272	      0.00000000	      0.00000000	      0.00000000	      0.00000000
      0.46480871	      0.00000000	     -0.00000000	      0.00000000	      0.00000000
      0.46506024	      0.00000000	      0.00000000	      0.00000000	      0.00000000
      0.46541800	      0.00000000	      0.00000000	      0.00000000	      0.00000000
      0.46572215	      0.00000000	     -0.00000000	      0.00000000	      0.00000000
      0.46598651	      0.00000000	      0.00000000	      0.00000000	      0.00000000
      0.46625087	      0.00000000	      0.00000000	      0.00000000	      0.00000000
      0.46654196	      0.00000000	     -0.00000000	      0.00000000	      0.00000000
      0.46683304	      0.00000000	      0.00000000	      0.00000000	      0.00000000
      0.46710991	      0.00000000	      0.00000000	      0.00000000	      0.00000000
      0.46744374	      0.00000000	      0.00000000	      0.00000000	      0.00000000
      0.46777109	      0.00000000	      0.00000000	      0.00000000	      0.00000000
      0.46809844	      0.00000000	      0.00000000	      0.00000000	      0.00000000
      0.46836951	      0.00000000	     -0.00000000	      0.00000000	      0.00000000
      0.46864058	      0.00000000	     -0.00000000	      0.00000000	      0.00000000
      0.46891582	      0.00000000	      0.00000000	      0.00000000	      0.00000000
      0.46926944	      0.00000000	      0.00000000	      0.00000000	      0.00000000
      0.46962306	      0.00000000	     -0.00000000	      0.00000000	      0.00000000
      0.46988526	      0.00000000	      0.00000000	      0.00000000	      0.00000000
      0.47014746	      0.00000000	      0.00000000	      0.00000000	      0.00000000
      0.47043351	      0.00000000	     -0.00000000	      0.00000000	      0.00000000
      0.47078557	      0.00000000	     -0.00000000	      0.00000000	      0.00000000
      0.47113996	      0.00000000	      0.00000000	      0.00000000	      0.00000000
      0.47149436	      0.00000000	      0.00000000	      0.00000000	      0.00000000
      0.47175280	      0.00000000	      0.00000000	      0.00000000	      0.00000000
      0.47201123	      0.00000000	     -0.00000000	      0.00000000	      0.00000000
      0.47229265	      0.00000000	      0.00000000	      0.00000000	      0.00000000
      0.47263265	      0.00000000	     -0.00000000	      0.00000000	      0.00000000
      0.47293466	      0.00000000	      0.00000000	      0.00000000	      0.00000000
      0.47330791	      0.00000000	      0.00000000	      0.00000000	      0.00000000
      0.47363554	      0.00000000	     -0.00000000	      0.00000000	      0.00000000
      0.47403671	      0.00000000	     -0.00000000	      0.00000000	      0.00000000
      0.47428086	      0.00000000	      0.00000000	      0.00000000	      0.00000000
      0.47462680	      0.00000000	     -0.00000000	      0.00000000	      0.00000000
      0.47497273	      0.00000000	      0.00000000	      0.00000000	      0.00000000
      0.47520732	      0.00000000	     -0.00000000	      0.00000000	      0.00000000
      0.47544190	      0.00000000	      0.00000000	      0.00000000	      0.00000000
      0.47571472	      0.00000000	      0.00000000	      0.00000000	      0.00000000
      0.47607024	      0.00000000	     -0.00000000	      0.00000000	      0.00000000
      0.47650347	      0.00000000	      0.00000000	      0.00000000	      0.00000000
      0.47673636	      0.00000000	     -0.00000000	      0.00000000	      0.00000000
      0.47696926	      0.00000000	      0.00000000	      0.00000000	      0.00000000
      0.47727079	      0.00000000	      0.00000000	      0.00000000	      0.00000000
      0.47757233	      0.00000000	     -0.00000000	      0.00000000	      0.00000000
      0.47785542	      0.00000000	      0.00000000	      0.00000000	      0.00000000
      0.47813851	      0.00000000	      0.00000000	      0.00000000	      0.00000000
      0.47842552	      0.00000000	      0.00000000	      0.00000000	      0.00000000
      0.47871252	      0.00000000	      0.00000000	      0.00000000	      0.00000000
      0.47899846	      0.00000000	      0.00000000	      0.00000000	      0.00000000
      0.47928441	      0.00000000	      0.00000000	      0.00000000	      0.00000000
      0.47956963	      0.00000000	     -0.00000000	      0.00000000	      0.00000000
      0.47991595	      0.00000000	      0.00000000	      0.00000000	      0.00000000
      0.48018809	      0.00000000	      0.00000000	      0.00000000	      0.00000000
      0.48052656	      0.00000000	     -0.00000000	      0.00000000	      0.00000000
      0.48078029	      0.00000000	     -0.00000000	      0.00000000	      0.00000000
      0.48116304	      0.00000000	     -0.00000000	      0.00000000	      0.00000000
      0.48143046	      0.00000000	     -0.00000000	      0.00000000	      0.00000000
      0.48169788	      0.00000000	      0.00000000	      0.00000000	      0.00000000
      0.48196530	      0.00000000	     -0.00000000	      0.00000000	      0.00000000
      0.48227074	      0.00000000	      0.00000000	      0.00000000	      0.00000000
      0.48257619	      0.00000000	      0.00000000	      0.00000000	      0.00000000
      0.48288163	      0.00000000	      0.00000000	      0.00000000	      0.00000000
      0.48314994	      0.00000000	     -0.00000000	      0.00000000	      0.00000000
      0.48341824	      0.00000000	     -0.00000000	      0.00000000	      0.00000000
      0.48368654	      0.00000000	      0.00000000	      0.00000000	      0.00000000
      0.48399106	      0.00000000	     -0.00000000	      0.00000000	      0.00000000
      0.48429557	      0.00000000	      0.00000000	      0.00000000	      0.00000000
      0.48456461	      0.00000000	      0.00000000	      0.00000000	      0.00000000
      0.48483364	      0.00000000	     -0.00000000	      0.00000000	      0.00000000
      0.48513646	      0.00000000	      0.00000000	      0.00000000	      0.00000000
      0.48543927	      0.00000000	      0.00000000	      0.00000000	      0.00000000
      0.48570624	      0.00000000	      0.00000000	      0.00000000	      0.00000000
      0.48597322	      0.00000000	     -0.00000000	      0.00000000	      0.00000000
      0.48627909	      0.00000000	     -0.00000000	      0.00000000	      0.00000000
      0.48658496	      0.00000000	     -0.00000000	      0.00000000	      0.00000000
      0.48684468	      0.00000000	      0.00000000	      0.00000000	      0.00000000
      0.48710440	      0.00000000	     -0.00000000	      0.00000000	      0.00000000
      0.48742042	      0.00000000	      0.00000000	      0.00000000	      0.00000000
      0.48773644	      0.00000000	      0.00000000	      0.00000000	      0.00000000
      0.48797951	      0.00000000	      0.00000000	      0.00000000	      0.00000000
      0.48822258	      0.00000000	      0.00000000	      0.00000000	      0.00000000
      0.48855730	      0.00000000	      0.00000000	      0.00000000	      0.00000000
      0.48884995	      0.00000000	      0.00000000	      0.00000000	      0.00000000
      0.48914261	      0.00000000	      0.00000000	      0.00000000	      0.00000000
      0.48943527	      0.00000000	      0.00000000	      0.00000000	      0.00000000
      0.48968389	      0.00000000	      0.00000000	      0.00000000	      0.00000000
      0.48993251	      0.00000000	     -0.00000000	      0.00000000	      0.00000000
      0.49029352	      0.00000000	     -0.00000000	      0.00000000	      0.00000000
      0.49053124	      0.00000000	     -0.00000000	      0.00000000	      0.00000000
      0.49076896	      0.00000000	      0.00000000	      0.00000000	      0.00000000
      0.49109409	      0.00000000	     -0.00000000	      0.00000000	      0.00000000
      0.49141403	      0.00000000	      0.00000000	      0.00000000	      0.00000000
      0.49184138	      0.00000000	     -0.00000000	      0.00000000	      0.00000000
      0.49205842	      0.00000000	      0.00000000	      0.00000000	      0.00000000
      0.49227545	      0.00000000	     -0.00000000	      0.00000000	      0.00000000
      0.49259963	      0.00000000	      0.00000000	      0.00000000	      0.00000000
      0.49295786	      0.00000000	     -0.00000000	      0.00000000	      0.00000000
      0.49320489	      0.00000000	      0.00000000	      0.00000000	      0.00000000
      0.49345192	      0.00000000	      0.00000000	      0.00000000	      0.00000000
      0.49383045	      0.00000000	      0.00000000	      0.00000000	      0.00000000
      0.49405802	      0.00000000	      0.00000000	      0.00000000	      0.00000000
      0.49428558	      0.00000000	      0.00000000	      0.00000000	      0.00000000
      0.49463279	      0.00000000	     -0.00000000	      0.00000000	      0.00000000
      0.49518301	      0.00000000	      0.00000000	      0.00000000	      0.00000000
      0.49541068	      0.00000000	      0.00000000	      0.00000000	      0.00000000
      0.49571231	      0.00000000	      0.00000000	      0.00000000	      0.00000000
      0.49604385	      0.00000000	      0.00000000	      0.00000000	      0.00000000
      0.49637539	      0.00000000	     -0.00000000	      0.00000000	      0.00000000
      0.49662318	      0.00000000	      0.00000000	      0.00000000	      0.00000000
      0.49687097	      0.00000000	      0.00000000	      0.00000000	      0.00000000
      0.49722444	      0.00000000	     -0.00000000	      0.00000000	      0.00000000
      0.49747884	      0.00000000	      0.00000000	      0.00000000	      0.00000000
      0.49773324	      0.00000000	     -0.00000000	      0.00000000	      0.00000000
      0.49804509	      0.00000000	      0.00000000	      0.00000000	      0.00000000
      0.49834021	      0.00000000	      0.00000000	      0.00000000	      0.00000000
      0.49863533	      0.00000000	     -0.00000000	      0.00000000	      0.00000000
      0.49893045	      0.00000000	     -0.00000000	      0.00000000	      0.00000000
      0.49918967	      0.00000000	      0.00000000	      0.00000000	      0.00000000
      0.49944890	      0.00000000	      0.00000000	      0.00000000	      0.00000000
      0.49970812	      0.00000000	      0.00000000	      0.00000000	      0.00000000
      0.50006560	      0.00000000	     -0.00000000	      0.00000000	      0.00000000
      0.50030855	      0.00000000	     -0.00000000	      0.00000000	      0.00000000
      0.50055149	      0.00000000	      0.00000000	      0.00000000	      0.00000000
      0.50088079	      0.00000000	     -0.00000000	      0.00000000	      0.00000000
      0.50118418	      0.00000000	     -0.00000000	      0.00000000	      0.00000000
      0.50148757	      0.00000000	     -0.00000000	      0.00000000	      0.00000000
      0.50175133	      0.00000000	     -0.00000000	      0.00000000	      0.00000000
      0.50201509	      0.00000000	     -0.00000000	      0.00000000	      0.00000000
      0.50227886	      0.00000000	      0.00000000	      0.00000000	      0.00000000
      0.50260944	      0.00000000	      0.00000000	      0.00000000	      0.00000000
      0.50288495	      0.00000000	     -0.00000000	      0.00000000	      0.00000000
      0.50316045	      0.00000000	      0.00000000	      0.00000000	      0.00000000
      0.50343596	      0.00000000	     -0.00000000	      0.00000000	      0.00000000
      0.50371147	      0.00000000	      0.00000000	      0.00000000	      0.00000000
      0.50398697	      0.00000000	      0.00000000	      0.00000000	      0.00000000
      0.50426248	      0.00000000	      0.00000000	      0.00000000	      0.00000000
      0.50459744	      0.00000000	     -0.00000000	      0.00000000	      0.00000000
      0.50484133	      0.00000000	     -0.00000000	      0.00000000	      0.00000000
      0.50508523	      0.00000000	      0.00000000	      0.00000000	      0.00000000
      0.50541378	      0.00000000	      0.00000000	      0.00000000	      0.00000000
      0.50570556	      0.00000000	      0.00000000	      0.00000000	      0.00000000
      0.50599734	      0.00000000	      0.00000000	      0.00000000	      0.00000000
      0.50628912	      0.00000000	      0.00000000	      0.00000000	      0.00000000
      0.50654719	      0.00000000	     -0.00000000	      0.00000000	      0.00000000
      0.50680527	      0.00000000	      0.00000000	      0.00000000	      0.00000000
      0.50706335	      0.00000000	      0.00000000	      0.00000000	      0.00000000
      0.50740877	      0.00000000	      0.00000000	      0.00000000	      0.00000000
      0.50767084	      0.00000000	     -0.00000000	      0.00000000	      0.00000000
      0.50793291	      0.00000000	      0.00000000	      0.00000000	      0.00000000
      0.50819499	      0.00000000	      0.00000000	      0.00000000	      0.00000000
      0.50853901	      0.00000000	     -0.00000000	      0.00000000	      0.00000000
      0.50879756	      0.00000000	      0.00000000	      0.00000000	      0.00000000
      0.50905610	      0.00000000	      0.00000000	      0.00000000	      0.00000000
      0.50937214	      0.00000000	      0.00000000	      0.00000000	      0.00000000
      0.50965040	      0.00000000	      0.00000000	      0.00000000	      0.00000000
      0.50992866	      0.00000000	      0.00000000	      0.00000000	      0.00000000
      0.51020692	      0.00000000	      0.00000000	      0.00000000	      0.00000000
      0.51048518	      0.00000000	      0.00000000	      0.00000000	      0.00000000
      0.51076344	      0.00000000	      0.00000000	      0.00000000	      0.00000000
      0.51104170	      0.00000000	     -0.00000000	      0.00000000	      0.00000000
      0.51131996	      0.00000000	      0.00000000	      0.00000000	      0.00000000
      0.51159822	      0.00000000	      0.00000000	      0.00000000	      0.00000000
      0.51187648	      0.00000000	      0.00000000	      0.00000000	      0.00000000
      0.51215474	      0.00000000	      0.00000000	      0.00000000	      0.00000000
      0.51243300	      0.00000000	      0.00000000	      0.00000000	      0.00000000
      0.51271126	      0.00000000	     -0.00000000	      0.00000000	      0.00000000
      0.51298952	      0.00000000	      0.00000000	      0.00000000	      0.00000000
      0.51326778	      0.00000000	      0.00000000	      0.00000000	      0.00000000
      0.51354604	      0.00000000	      0.00000000	      0.00000000	      0.00000000
      0.51382430	      0.00000000	      0.00000000	      0.00000000	      0.00000000
      0.51410256	      0.00000000	     -0.00000000	      0.00000000	      0.00000000
      0.51438082	      0.00000000	      0.00000000	      0.00000000	      0.00000000
      0.51465908	      0.00000000	     -0.00000000	      0.00000000	      0.00000000
      0.51493734	      0.00000000	      0.00000000	      0.00000000	      0.00000000
      0.51521560	      0.00000000	      0.00000000	      0.00000000	      0.00000000
      0.51549386	      0.00000000	      0.00000000	      0.00000000	      0.00000000
      0.51577212	      0.00000000	      0.00000000	      0.00000000	      0.00000000
      0.51605038	      0.00000000	      0.00000000	      0.00000000	      0.00000000
      0.51632864	      0.00000000	      0.00000000	      0.00000000	      0.00000000
      0.51660690	      0.00000000	      0.00000000	      0.00000000	      0.00000000
      0.51688516	      0.00000000	      0.00000000	      0.00000000	      0.00000000
      0.51716342	      0.00000000	      0.00000000	      0.00000000	      0.00000000
      0.51744168	      0.00000000	      0.00000000	      0.00000000	      0.00000000
      0.51771994	      0.00000000	     -0.00000000	      0.00000000	      0.00000000
      0.51799820	      0.00000000	      0.00000000	      0.00000000	      0.00000000
      0.51827646	      0.00000000	      0.00000000	      0.00000000	      0.00000000
      0.51855472	      0.00000000	      0.00000000	      0.00000000	      0.00000000
      0.51883298	      0.00000000	     -0.00000000	      0.00000000	      0.00000000
      0.51911124	      0.00000000	     -0.00000000	      0.00000000	      0.00000000
      0.51938950	      0.00000000	      0.00000000	      0.00000000	      0.00000000
      0.51966776	      0.00000000	     -0.00000000	      0.00000000	      0.00000000
      0.51991620	      0.00000000	      0.00000000	      0.00000000	      0.00000000
      0.52016464	      0.00000000	     -0.00000000	      0.00000000	      0.00000000
      0.52048548	      0.00000000	      0.00000000	      0.00000000	      0.00000000
      0.52075540	      0.00000000	      0.00000000	      0.00000000	      0.00000000
      0.52102533	      0.00000000	      0.00000000	      0.00000000	      0.00000000
      0.52129525	      0.00000000	      0.00000000	      0.00000000	      0.00000000
      0.52156517	      0.00000000	      0.00000000	      0.00000000	      0.00000000
      0.52183509	      0.00000000	     -0.00000000	      0.00000000	      0.00000000
      0.52217093	      0.00000000	      0.00000000	      0.00000000	      0.00000000
      0.52240192	      0.00000000	      0.00000000	      0.00000000	      0.00000000
      0.52263292	      0.00000000	     -0.00000000	      0.00000000	      0.00000000
      0.52295674	      0.00000000	      0.00000000	      0.00000000	      0.00000000
      0.52326647	      0.00000000	      0.00000000	      0.00000000	      0.00000000
      0.52360934	      0.00000000	      0.00000000	      0.00000000	      0.00000000
      0.52385397	      0.00000000	     -0.00000000	      0.00000000	      0.00000000
      0.52409861	      0.00000000	      0.00000000	      0.00000000	      0.00000000
      0.52445368	      0.00000000	      0.00000000	      0.00000000	      0.00000000
      0.52468859	      0.00000000	      0.00000000	      0.00000000	      0.00000000
      0.52492351	      0.00000000	     -0.00000000	      0.00000000	      0.00000000
      0.52524212	      0.00000000	      0.00000000	      0.00000000	      0.00000000
      0.52554765	      0.00000000	      0.00000000	      0.00000000	      0.00000000
      0.52591720	      0.00000000	      0.00000000	      0.00000000	      0.00000000
      0.52612672	      0.00000000	     -0.00000000	      0.00000000	      0.00000000
      0.52633623	      0.00000000	     -0.00000000	      0.00000000	      0.00000000
      0.52667063	      0.00000000	      0.00000000	      0.00000000	      0.00000000
      0.52700503	      0.00000000	      0.00000000	      0.00000000	      0.00000000
      0.52723597	      0.00000000	      0.00000000	      0.00000000	      0.00000000
      0.52746691	      0.00000000	      0.00000000	      0.00000000	      0.00000000
      0.52781114	      0.00000000	     -0.00000000	      0.00000000	      0.00000000
      0.52807775	      0.00000000	      0.00000000	      0.00000000	      0.00000000
      0.52834436	      0.00000000	      0.00000000	      0.00000000	      0.00000000
      0.52861097	      0.00000000	     -0.00000000	      0.00000000	      0.00000000
      0.52893233	      0.00000000	      0.00000000	      0.00000000	      0.00000000
      0.52917144	      0.00000000	     -0.00000000	      0.00000000	      0.00000000
      0.52941056	      0.00000000	      0.00000000	      0.00000000	      0.00000000
      0.52971329	      0.00000000	      0.00000000	      0.00000000	      0.00000000
      0.53001276	      0.00000000	      0.00000000	      0.00000000	      0.00000000
      0.53031222	      0.00000000	     -0.00000000	      0.00000000	      0.00000000
      0.53061169	      0.00000000	      0.00000000	      0.00000000	      0.00000000
      0.53086123	      0.00000000	      0.00000000	      0.00000000	      0.00000000
      0.53111077	      0.00000000	     -0.00000000	      0.00000000	      0.00000000
      0.53136031	      0.00000000	      0.00000000	      0.00000000	      0.00000000
      0.53168153	      0.00000000	      0.00000000	      0.00000000	      0.00000000
      0.53196792	      0.00000000	      0.00000000	      0.00000000	      0.00000000
      0.53225431	      0.00000000	      0.00000000	      0.00000000	      0.00000000
      0.53250999	      0.00000000	     -0.00000000	      0.00000000	      0.00000000
      0.53276566	      0.00000000	      0.00000000	      0.00000000	      0.00000000
      0.53302134	      0.00000000	     -0.00000000	      0.00000000	      0.00000000
      0.53332930	      0.00000000	      0.00000000	      0.00000000	      0.00000000
      0.53363726	      0.00000000	      0.00000000	      0.00000000	      0.00000000
      0.53386848	      0.00000000	     -0.00000000	      0.00000000	      0.00000000
      0.53409970	      0.00000000	      0.00000000	      0.00000000	      0.00000000
      0.53442749	      0.00000000	      0.00000000	      0.00000000	      0.00000000
      0.53470976	      0.00000000	      0.00000000	      0.00000000	      0.00000000
      0.53499204	      0.00000000	      0.00000000	      0.00000000	      0.00000000
      0.53527431	      0.00000000	      0.00000000	      0.00000000	      0.00000000
      0.53551767	      0.00000000	      0.00000000	      0.00000000	      0.00000000
      0.53576102	      0.00000000	      0.00000000	      0.00000000	      0.00000000
      0.53610901	      0.00000000	      0.00000000	      0.00000000	      0.00000000
      0.53633543	      0.00000000	      0.00000000	      0.00000000	      0.00000000
      0.53656184	      0.00000000	      0.00000000	      0.00000000	      0.00000000
      0.53687631	      0.00000000	     -0.00000000	      0.00000000	      0.00000000
      0.53731022	      0.00000000	     -0.00000000	      0.00000000	      0.00000000
      0.53755604	      0.00000000	      0.00000000	      0.00000000	      0.00000000
      0.53780187	      0.00000000	     -0.00000000	      0.00000000	      0.00000000
      0.53810441	      0.00000000	      0.00000000	      0.00000000	      0.00000000
      0.53839053	      0.00000000	      0.00000000	      0.00000000	      0.00000000
      0.53867665	      0.00000000	     -0.00000000	      0.00000000	      0.00000000
      0.53895860	      0.00000000	      0.00000000	      0.00000000	      0.00000000
      0.53924054	      0.00000000	      0.00000000	      0.00000000	      0.00000000
      0.53952248	      0.00000000	      0.00000000	      0.00000000	      0.00000000
      0.53980443	      0.00000000	      0.00000000	      0.00000000	      0.00000000
      0.54008637	      0.00000000	      0.00000000	      0.00000000	      0.00000000
      0.54036831	      0.00000000	      0.00000000	      0.00000000	      0.00000000
      0.54060987	      0.00000000	      0.00000000	      0.00000000	      0.00000000
      0.54085143	      0.00000000	     -0.00000000	      0.00000000	      0.00000000
      0.54116060	      0.00000000	     -0.00000000	      0.00000000	      0.00000000
      0.54146978	      0.00000000	     -0.00000000	      0.00000000	      0.00000000
      0.54170097	      0.00000000	     -0.00000000	      0.00000000	      0.00000000
      0.54193217	      0.00000000	      0.00000000	      0.00000000	      0.00000000
      0.54224425	      0.00000000	      0.00000000	      0.00000000	      0.00000000
      0.54255632	      0.00000000	      0.00000000	      0.00000000	      0.00000000
      0.54279501	      0.00000000	     -0.00000000	      0.00000000	      0.00000000
      0.54303370	      0.00000000	     -0.00000000	      0.00000000	      0.00000000
      0.54334202	      0.00000000	      0.00000000	      0.00000000	      0.00000000
      0.54365034	      0.00000000	      0.00000000	      0.00000000	      0.00000000
      0.54388994	      0.00000000	      0.00000000	      0.00000000	      0.00000000
      0.54412954	      0.00000000	      0.00000000	      0.00000000	      0.00000000
      0.54443597	      0.00000000	      0.00000000	      0.00000000	      0.00000000
      0.54474240	      0.00000000	      0.00000000	      0.00000000	      0.00000000
      0.54498456	      0.00000000	      0.00000000	      0.00000000	      0.00000000
      0.54522671	      0.00000000	      0.00000000	      0.00000000	      0.00000000
      0.54553044	      0.00000000	      0.00000000	      0.00000000	      0.00000000
      0.54583417	      0.00000000	      0.00000000	      0.00000000	      0.00000000
      0.54607937	      0.00000000	     -0.00000000	      0.00000000	      0.00000000
      0.54632456	      0.00000000	     -0.00000000	      0.00000000	      0.00000000
      0.54662516	      0.00000000	      0.00000000	      0.00000000	      0.00000000
      0.54692576	      0.00000000	      0.00000000	      0.00000000	      0.00000000
      0.54717441	      0.00000000	      0.00000000	      0.00000000	      0.00000000
      0.54742305	      0.00000000	     -0.00000000	      0.00000000	      0.00000000
      0.54772000	      0.00000000	     -0.00000000	      0.00000000	      0.00000000
      0.54801694	      0.00000000	     -0.00000000	      0.00000000	      0.00000000
      0.54826982	      0.00000000	      0.00000000	      0.00000000	      0.00000000
      0.54852269	      0.00000000	      0.00000000	      0.00000000	      0.00000000
      0.54881501	      0.00000000	     -0.00000000	      0.00000000	      0.00000000
      0.54910733	      0.00000000	      0.00000000	      0.00000000	      0.00000000
      0.54936584	      0.00000000	     -0.00000000	      0.00000000	      0.00000000
      0.54962436	      0.00000000	      0.00000000	      0.00000000	      0.00000000
      0.54991018	      0.00000000	      0.00000000	      0.00000000	      0.00000000
      0.55019600	      0.00000000	      0.00000000	      0.00000000	      0.00000000
      0.55048181	      0.00000000	      0.00000000	      0.00000000	      0.00000000
      0.55076763	      0.00000000	     -0.00000000	      0.00000000	      0.00000000
      0.55100387	      0.00000000	      0.00000000	      0.00000000	      0.00000000
      0.55124011	      0.00000000	     -0.00000000	      0.00000000	      0.00000000
      0.55153894	      0.00000000	      0.00000000	      0.00000000	      0.00000000
      0.55183777	      0.00000000	      0.00000000	      0.00000000	      0.00000000
      0.55209643	      0.00000000	      0.00000000	      0.00000000	      0.00000000
      0.55235509	      0.00000000	      0.00000000	      0.00000000	      0.00000000
      0.55263963	      0.00000000	      0.00000000	      0.00000000	      0.00000000
      0.55292418	      0.00000000	      0.00000000	      0.00000000	      0.00000000
      0.55320872	      0.00000000	      0.00000000	      0.00000000	      0.00000000
      0.55349327	      0.00000000	      0.00000000	      0.00000000	      0.00000000
      0.55373618	      0.00000000	     -0.00000000	      0.00000000	      0.00000000
      0.55397909	      0.00000000	     -0.00000000	      0.00000000	      0.00000000
      0.55427295	      0.00000000	      0.00000000	      0.00000000	      0.00000000
      0.55456682	      0.00000000	      0.00000000	      0.00000000	      0.00000000
      0.55482970	      0.00000000	      0.00000000	      0.00000000	      0.00000000
      0.55509257	      0.00000000	      0.00000000	      0.00000000	      0.00000000
      0.55537122	      0.00000000	      0.00000000	      0.00000000	      0.00000000
      0.55564988	      0.00000000	      0.00000000	      0.00000000	      0.00000000
      0.55592853	      0.00000000	     -0.00000000	      0.00000000	      0.00000000
      0.55620718	      0.00000000	      0.00000000	      0.00000000	      0.00000000
      0.55648584	      0.00000000	     -0.00000000	      0.00000000	      0.00000000
      0.55676449	      0.00000000	     -0.00000000	      0.00000000	      0.00000000
      0.55704314	      0.00000000	     -0.00000000	      0.00000000	      0.00000000
      0.55732180	      0.00000000	     -0.00000000	      0.00000000	      0.00000000
      0.55756098	      0.00000000	      0.00000000	      0.00000000	      0.00000000
      0.55780015	      0.00000000	      0.00000000	      0.00000000	      0.00000000
      0.55809132	      0.00000000	     -0.00000000	      0.00000000	      0.00000000
      0.55838249	      0.00000000	     -0.00000000	      0.00000000	      0.00000000
      0.55867366	      0.00000000	      0.00000000	      0.00000000	      0.00000000
      0.55896483	      0.00000000	     -0.00000000	      0.00000000	      0.00000000
      0.55919336	      0.00000000	     -0.00000000	      0.00000000	      0.00000000
      0.55942189	      0.00000000	      0.00000000	      0.00000000	      0.00000000
      0.55970425	      0.00000000	      0.00000000	      0.00000000	      0.00000000
      0.55998661	      0.00000000	      0.00000000	      0.00000000	      0.00000000
      0.56025812	      0.00000000	      0.00000000	      0.00000000	      0.00000000
      0.56052963	      0.00000000	     -0.00000000	      0.00000000	      0.00000000
      0.56080424	      0.00000000	     -0.00000000	      0.00000000	      0.00000000
      0.56107886	      0.00000000	      0.00000000	      0.00000000	      0.00000000
      0.56135240	      0.00000000	      0.00000000	      0.00000000	      0.00000000
      0.56162594	      0.00000000	      0.00000000	      0.00000000	      0.00000000
      0.56189957	      0.00000000	      0.00000000	      0.00000000	      0.00000000
      0.56217320	      0.00000000	     -0.00000000	      0.00000000	      0.00000000
      0.56244648	      0.00000000	     -0.00000000	      0.00000000	      0.00000000
      0.56271977	      0.00000000	      0.00000000	      0.00000000	      0.00000000
      0.56299278	      0.00000000	      0.00000000	      0.00000000	      0.00000000
      0.56326580	      0.00000000	     -0.00000000	      0.00000000	      0.00000000
      0.56353844	      0.00000000	      0.00000000	      0.00000000	      0.00000000
      0.56381107	      0.00000000	      0.00000000	      0.00000000	      0.00000000
      0.56408316	      0.00000000	      0.00000000	      0.00000000	      0.00000000
      0.56435524	      0.00000000	     -0.00000000	      0.00000000	      0.00000000
      0.56462628	      0.00000000	      0.00000000	      0.00000000	      0.00000000
      0.56489732	      0.00000000	      0.00000000	      0.00000000	      0.00000000
      0.56516558	      0.00000000	      0.00000000	      0.00000000	      0.00000000
      0.56543383	      0.00000000	      0.00000000	      0.00000000	      0.00000000
      0.56568248	      0.00000000	      0.00000000	      0.00000000	      0.00000000
      0.56601813	      0.00000000	     -0.00000000	      0.00000000	      0.00000000
      0.56635378	      0.00000000	     -0.00000000	      0.00000000	      0.00000000
      0.56659238	      0.00000000	      0.00000000	      0.00000000	      0.00000000
      0.56683099	      0.00000000	      0.00000000	      0.00000000	      0.00000000
      0.56710398	      0.00000000	      0.00000000	      0.00000000	      0.00000000
      0.56737697	      0.00000000	     -0.00000000	      0.00000000	      0.00000000
      0.56762918	      0.00000000	      0.00000000	      0.00000000	      0.00000000
      0.56796294	      0.00000000	      0.00000000	      0.00000000	      0.00000000
      0.56836634	      0.00000000	      0.00000000	      0.00000000	      0.00000000
      0.56858322	      0.00000000	      0.00000000	      0.00000000	      0.00000000
      0.56880010	      0.00000000	      0.00000000	      0.00000000	      0.00000000
      0.56908940	      0.00000000	      0.00000000	      0.00000000	      0.00000000
      0.56937869	      0.00000000	      0.00000000	      0.00000000	      0.00000000
      0.56964559	      0.00000000	     -0.00000000	      0.00000000	      0.00000000
      0.56991248	      0.00000000	      0.00000000	      0.00000000	      0.00000000
      0.57018464	      0.00000000	      0.00000000	      0.00000000	      0.00000000
      0.57045679	      0.00000000	      0.00000000	      0.00000000	      0.00000000
      0.57072455	      0.00000000	     -0.00000000	      0.00000000	      0.00000000
      0.57104644	      0.00000000	      0.00000000	      0.00000000	      0.00000000
      0.57127939	      0.00000000	      0.00000000	      0.00000000	      0.00000000
      0.57162176	      0.00000000	      0.00000000	      0.00000000	      0.00000000
      0.57190197	      0.00000000	      0.00000000	      0.00000000	      0.00000000
      0.57218217	      0.00000000	      0.00000000	      0.00000000	      0.00000000
      0.57246237	      0.00000000	     -0.00000000	      0.00000000	      0.00000000
      0.57270034	      0.00000000	      0.00000000	      0.00000000	      0.00000000
      0.57293830	      0.00000000	      0.00000000	      0.00000000	      0.00000000
      0.57322398	      0.00000000	      0.00000000	      0.00000000	      0.00000000
      0.57350965	      0.00000000	     -0.00000000	      0.00000000	      0.00000000
      0.57377622	      0.00000000	      0.00000000	      0.00000000	      0.00000000
      0.57404278	      0.00000000	      0.00000000	      0.00000000	      0.00000000
      0.57431915	      0.00000000	      0.00000000	      0.00000000	      0.00000000
      0.57459552	      0.00000000	     -0.00000000	      0.00000000	      0.00000000
      0.57486766	      0.00000000	     -0.00000000	      0.00000000	      0.00000000
      0.57513980	      0.00000000	      0.00000000	      0.00000000	      0.00000000
      0.57541399	      0.00000000	      0.00000000	      0.00000000	      0.00000000
      0.57568819	      0.00000000	      0.00000000	      0.00000000	      0.00000000
      0.57596150	      0.00000000	     -0.00000000	      0.00000000	      0.00000000
      0.57623481	      0.00000000	     -0.00000000	      0.00000000	      0.00000000
      0.57650859	      0.00000000	      0.00000000	      0.00000000	      0.00000000
      0.57678237	      0.00000000	      0.00000000	      0.00000000	      0.00000000
      0.57705597	      0.00000000	      0.00000000	      0.00000000	      0.00000000
      0.57732957	      0.00000000	      0.00000000	      0.00000000	      0.00000000
      0.57760328	      0.00000000	      0.00000000	      0.00000000	      0.00000000
      0.57787700	      0.00000000	      0.00000000	      0.00000000	      0.00000000
      0.57815068	      0.00000000	     -0.00000000	      0.00000000	      0.00000000
      0.57842437	      0.00000000	      0.00000000	      0.00000000	      0.00000000
      0.57869808	      0.00000000	      0.00000000	      0.00000000	      0.00000000
      0.57897180	      0.00000000	      0.00000000	      0.00000000	      0.00000000
      0.57924552	      0.00000000	      0.00000000	      0.00000000	      0.00000000
      0.57951923	      0.00000000	      0.00000000	      0.00000000	      0.00000000
      0.57979296	      0.00000000	     -0.00000000	      0.00000000	      0.00000000
      0.58006669	      0.00000000	      0.00000000	      0.00000000	      0.00000000
      0.58034043	      0.00000000	      0.00000000	      0.00000000	      0.00000000
      0.58061416	      0.00000000	      0.00000000	      0.00000000	      0.00000000
      0.58088790	      0.00000000	     -0.00000000	      0.00000000	      0.00000000
      0.58116165	      0.00000000	      0.00000000	      0.00000000	      0.00000000
      0.58143540	      0.00000000	     -0.00000000	      0.00000000	      0.00000000
      0.58170915	      0.00000000	      0.00000000	      0.00000000	      0.00000000
      0.58198292	      0.00000000	     -0.00000000	      0.00000000	      0.00000000
      0.58225668	      0.00000000	      0.00000000	      0.00000000	      0.00000000
      0.58253046	      0.00000000	      0.00000000	      0.00000000	      0.00000000
      0.58280423	      0.00000000	      0.00000000	      0.00000000	      0.00000000
      0.58307802	      0.00000000	      0.00000000	      0.00000000	      0.00000000
      0.58335181	      0.00000000	     -0.00000000	      0.00000000	      0.00000000
      0.58362562	      0.00000000	      0.00000000	      0.00000000	      0.00000000
      0.58389942	      0.00000000	     -0.00000000	      0.00000000	      0.00000000
      0.58417324	      0.00000000	      0.00000000	      0.00000000	      0.00000000
      0.58444706	      0.00000000	      0.00000000	      0.00000000	      0.00000000
      0.58472090	      0.00000000	      0.00000000	      0.00000000	      0.00000000
      0.58499474	      0.00000000	     -0.00000000	      0.00000000	      0.00000000
      0.58526859	      0.00000000	     -0.00000000	      0.00000000	      0.00000000
      0.58554245	      0.00000000	     -0.00000000	      0.00000000	      0.00000000
      0.58581633	      0.00000000	      0.00000000	      0.00000000	      0.00000000
      0.58609020	      0.00000000	      0.00000000	      0.00000000	      0.00000000
      0.58636410	      0.00000000	      0.00000000	      0.00000000	      0.00000000
      0.58663800	      0.00000000	      0.00000000	      0.00000000	      0.00000000
      0.58691192	      0.00000000	      0.00000000	      0.00000000	      0.00000000
      0.58718584	      0.00000000	     -0.00000000	      0.00000000	      0.00000000
      0.58745978	      0.00000000	      0.00000000	      0.00000000	      0.00000000
      0.58773372	      0.00000000	      0.00000000	      0.00000000	      0.00000000
      0.58800768	      0.00000000	      0.00000000	      0.00000000	      0.00000000
      0.58828165	      0.00000000	     -0.00000000	      0.00000000	      0.00000000
      0.58855564	      0.00000000	      0.00000000	      0.00000000	      0.00000000
      0.58882963	      0.00000000	      0.00000000	      0.00000000	      0.00000000
      0.58910364	      0.00000000	      0.00000000	      0.00000000	      0.00000000
      0.58937766	      0.00000000	      0.00000000	      0.00000000	      0.00000000
      0.58965170	      0.00000000	     -0.00000000	      0.00000000	      0.00000000
      0.58992574	      0.00000000	      0.00000000	      0.00000000	      0.00000000
      0.59019981	      0.00000000	     -0.00000000	      0.00000000	      0.00000000
      0.59047388	      0.00000000	      0.00000000	      0.00000000	      0.00000000
      0.59074798	      0.00000000	      0.00000000	      0.00000000	      0.00000000
      0.59102207	      0.00000000	      0.00000000	      0.00000000	      0.00000000
      0.59129620	      0.00000000	      0.00000000	      0.00000000	      0.00000000
      0.59157032	      0.00000000	      0.00000000	      0.00000000	      0.00000000
      0.59184447	      0.00000000	     -0.00000000	      0.00000000	      0.00000000
      0.59211863	      0.00000000	      0.00000000	      0.00000000	      0.00000000
      0.59239281	      0.00000000	     -0.00000000	      0.00000000	      0.00000000
      0.59266700	      0.00000000	      0.00000000	      0.00000000	      0.00000000
      0.59294121	      0.00000000	      0.00000000	      0.00000000	      0.00000000
      0.59321543	      0.00000000	      0.00000000	      0.00000000	      0.00000000
      0.59348967	      0.00000000	      0.00000000	      0.00000000	      0.00000000
      0.59376392	      0.00000000	      0.00000000	      0.00000000	      0.00000000
      0.59403820	      0.00000000	      0.00000000	      0.00000000	      0.00000000
      0.59431247	      0.00000000	      0.00000000	      0.00000000	      0.00000000
      0.59458678	      0.00000000	      0.00000000	      0.00000000	      0.00000000
      0.59486109	      0.00000000	     -0.00000000	      0.00000000	      0.00000000
      0.59513544	      0.00000000	      0.00000000	      0.00000000	      0.00000000
      0.59540978	      0.00000000	      0.00000000	      0.00000000	      0.00000000
      0.59568416	      0.00000000	      0.00000000	      0.00000000	      0.00000000
      0.59595854	      0.00000000	     -0.00000000	      0.00000000	      0.00000000
      0.59623295	      0.00000000	      0.00000000	      0.00000000	      0.00000000
      0.59650736	      0.00000000	      0.00000000	      0.00000000	      0.00000000
      0.59678181	      0.00000000	      0.00000000	      0.00000000	      0.00000000
      0.59705626	      0.00000000	      0.00000000	      0.00000000	      0.00000000
      0.59733074	      0.00000000	      0.00000000	      0.00000000	      0.00000000
      0.59760523	      0.00000000	      0.00000000	      0.00000000	      0.00000000
      0.59787975	      0.00000000	     -0.00000000	      0.00000000	      0.00000000
      0.59815427	      0.00000000	      0.00000000	      0.00000000	      0.00000000
      0.59842883	      0.00000000	     -0.00000000	      0.00000000	      0.00000000
      0.59870339	      0.00000000	      0.00000000	      0.00000000	      0.00000000
      0.59897798	      0.00000000	     -0.00000000	      0.00000000	      0.00000000
      0.59925258	      0.00000000	     -0.00000000	      0.00000000	      0.00000000
      0.59952721	      0.00000000	      0.00000000	      0.00000000	      0.00000000
      0.59980185	      0.00000000	     -0.00000000	      0.00000000	      0.00000000
      0.60007652	      0.00000000	      0.00000000	      0.00000000	      0.00000000
      0.60035119	      0.00000000	      0.00000000	      0.00000000	      0.00000000
      0.60062591	      0.00000000	     -0.00000000	      0.00000000	      0.00000000
      0.60090062	      0.00000000	     -0.00000000	      0.00000000	      0.00000000
      0.60117537	      0.00000000	      0.00000000	      0.00000000	      0.00000000
      0.60145013	      0.00000000	     -0.00000000	      0.00000000	      0.00000000
      0.60172492	      0.00000000	      0.00000000	      0.00000000	      0.00000000
      0.60199971	      0.00000000	      0.00000000	      0.00000000	      0.00000000
      0.60227455	      0.00000000	      0.00000000	      0.00000000	      0.00000000
      0.60254938	      0.00000000	     -0.00000000	      0.00000000	      0.00000000
      0.60282426	      0.00000000	      0.00000000	      0.00000000	      0.00000000
      0.60309914	      0.00000000	      0.00000000	      0.00000000	      0.00000000
      0.60337406	      0.00000000	     -0.00000000	      0.00000000	      0.00000000
      0.60364898	      0.00000000	      0.00000000	      0.00000000	      0.00000000
      0.60392394	      0.00000000	     -0.00000000	      0.00000000	      0.00000000
      0.60419891	      0.00000000	      0.00000000	      0.00000000	      0.00000000
      0.60447391	      0.00000000	      0.00000000	      0.00000000	      0.00000000
      0.60474892	      0.00000000	      0.00000000	      0.00000000	      0.00000000
      0.60502397	      0.00000000	     -0.00000000	      0.00000000	      0.00000000
      0.60529902	      0.00000000	      0.00000000	      0.00000000	      0.00000000
      0.60557412	      0.00000000	     -0.00000000	      0.00000000	      0.00000000
      0.60584921	      0.00000000	     -0.00000000	      0.00000000	      0.00000000
      0.60612435	      0.00000000	     -0.00000000	      0.00000000	      0.00000000
      0.60639950	      0.00000000	      0.00000000	      0.00000000	      0.00000000
      0.60667468	      0.00000000	     -0.00000000	      0.00000000	      0.00000000
      0.60694987	      0.00000000	      0.00000000	      0.00000000	      0.00000000
      0.60722510	      0.00000000	      0.00000000	      0.00000000	      0.00000000
      0.60750034	      0.00000000	      0.00000000	      0.00000000	      0.00000000
      0.60777562	      0.00000000	     -0.00000000	      0.00000000	      0.00000000
      0.60805089	      0.00000000	      0.00000000	      0.00000000	      0.00000000
      0.60832622	      0.00000000	     -0.00000000	      0.00000000	      0.00000000
      0.60860155	      0.00000000	      0.00000000	      0.00000000	      0.00000000
      0.60887693	      0.00000000	     -0.00000000	      0.00000000	      0.00000000
      0.60915230	      0.00000000	      0.00000000	      0.00000000	      0.00000000
      0.60942772	      0.00000000	      0.00000000	      0.00000000	      0.00000000
      0.60970315	      0.00000000	      0.00000000	      0.00000000	      0.00000000
      0.60997862	      0.00000000	      0.00000000	      0.00000000	      0.00000000
      0.61025409	      0.00000000	      0.00000000	      0.00000000	      0.00000000
      0.61052961	      0.00000000	      0.00000000	      0.00000000	      0.00000000
      0.61080514	      0.00000000	      0.00000000	      0.00000000	      0.00000000
      0.61108071	      0.00000000	     -0.00000000	      0.00000000	      0.00000000
      0.61135628	      0.00000000	     -0.00000000	      0.00000000	      0.00000000
      0.61163190	      0.00000000	      0.00000000	      0.00000000	      0.00000000
      0.61190752	      0.00000000	     -0.00000000	      0.00000000	      0.00000000
      0.61218319	      0.00000000	      0.00000000	      0.00000000	      0.00000000
      0.61245887	      0.00000000	     -0.00000000	      0.00000000	      0.00000000
      0.61273459	      0.00000000	      0.00000000	      0.00000000	      0.00000000
      0.61301031	      0.00000000	     -0.00000000	      0.00000000	      0.00000000
      0.61328609	      0.00000000	      0.00000000	      0.00000000	      0.00000000
      0.61356186	      0.00000000	      0.00000000	      0.00000000	      0.00000000
      0.61383769	      0.00000000	     -0.00000000	      0.00000000	      0.00000000
      0.61411352	      0.00000000	      0.00000000	      0.00000000	      0.00000000
      0.61438939	      0.00000000	      0.00000000	      0.00000000	      0.00000000
      0.61466527	      0.00000000	      0.00000000	      0.00000000	      0.00000000
      0.61494120	      0.00000000	     -0.00000000	      0.00000000	      0.00000000
      0.61521714	      0.00000000	      0.00000000	      0.00000000	      0.00000000
      0.61549312	      0.00000000	      0.00000000	      0.00000000	      0.00000000
      0.61576910	      0.00000000	      0.00000000	      0.00000000	      0.00000000
      0.61604514	      0.00000000	      0.00000000	      0.00000000	      0.00000000
      0.61632118	      0.00000000	      0.00000000	      0.00000000	      0.00000000
      0.61659727	      0.00000000	     -0.00000000	      0.00000000	      0.00000000
      0.61687336	      0.00000000	      0.00000000	      0.00000000	      0.00000000
      0.61714950	      0.00000000	     -0.00000000	      0.00000000	      0.00000000
      0.61742565	      0.00000000	     -0.00000000	      0.00000000	      0.00000000
      0.61770185	      0.00000000	      0.00000000	      0.00000000	      0.00000000
      0.61797805	      0.00000000	      0.00000000	      0.00000000	      0.00000000
      0.61825430	      0.00000000	      0.00000000	      0.00000000	      0.00000000
      0.61853055	      0.00000000	     -0.00000000	      0.00000000	      0.00000000
      0.61880686	      0.00000000	      0.00000000	      0.00000000	      0.00000000
      0.61908317	      0.00000000	      0.00000000	      0.00000000	      0.00000000
      0.61935953	      0.00000000	      0.00000000	      0.00000000	      0.00000000
      0.61963589	      0.00000000	      0.00000000	      0.00000000	      0.00000000
      0.61991230	      0.00000000	      0.00000000	      0.00000000	      0.00000000
      0.62018872	      0.00000000	     -0.00000000	      0.00000000	      0.00000000
      0.62046519	      0.00000000	      0.00000000	      0.00000000	      0.00000000
      0.62074166	      0.00000000	      0.00000000	      0.00000000	      0.00000000
      0.62101818	      0.00000000	      0.00000000	      0.00000000	      0.00000000
      0.62129471	      0.00000000	     -0.00000000	      0.00000000	      0.00000000
      0.62157129	      0.00000000	     -0.00000000	      0.00000000	      0.00000000
      0.62184786	      0.00000000	     -0.00000000	      0.00000000	      0.00000000
      0.62212449	      0.00000000	      0.00000000	      0.00000000	      0.00000000
      0.62240112	      0.00000000	      0.00000000	      0.00000000	      0.00000000
      0.62267781	      0.00000000	      0.00000000	      0.00000000	      0.00000000
      0.62295449	      0.00000000	      0.00000000	      0.00000000	      0.00000000
      0.62323123	      0.00000000	     -0.00000000	      0.00000000	      0.00000000
      0.62350796	      0.00000000	      0.00000000	      0.00000000	      0.00000000
      0.62378475	      0.00000000	      0.00000000	      0.00000000	      0.00000000
      0.62406153	      0.00000000	      0.00000000	      0.00000000	      0.00000000
      0.62433836	      0.00000000	      0.00000000	      0.00000000	      0.00000000
      0.62461520	      0.00000000	      0.00000000	      0.00000000	      0.00000000
      0.62489208	      0.00000000	     -0.00000000	      0.00000000	      0.00000000
      0.62516896	      0.00000000	      0.00000000	      0.00000000	      0.00000000
      0.62544588	      0.00000000	      0.00000000	      0.00000000	      0.00000000
      0.62572280	      0.00000000	     -0.00000000	      0.00000000	      0.00000000
      0.62599976	      0.00000000	     -0.00000000	      0.00000000	      0.00000000
      0.62627671	      0.00000000	      0.00000000	      0.00000000	      0.00000000
      0.62655370	      0.00000000	      0.00000000	      0.00000000	      0.00000000
      0.62683069	      0.00000000	      0.00000000	      0.00000000	      0.00000000
      0.62710770	      0.00000000	      0.00000000	      0.00000000	      0.00000000
      0.62738471	      0.00000000	      0.00000000	      0.00000000	      0.00000000
      0.62766172	      0.00000000	      0.00000000	      0.00000000	      0.00000000
      0.62793873	      0.00000000	      0.00000000	      0.00000000	      0.00000000
      0.62821571	      0.00000000	      0.00000000	      0.00000000	      0.00000000
      0.62849270	      0.00000000	      0.00000000	      0.00000000	      0.00000000
      0.62876961	      0.00000000	     -0.00000000	      0.00000000	      0.00000000
      0.62904653	      0.00000000	      0.00000000	      0.00000000	      0.00000000
      0.62932329	      0.00000000	      0.00000000	      0.00000000	      0.00000000
      0.62960004	      0.00000000	      0.00000000	      0.00000000	      0.00000000
      0.62987645	      0.00000000	      0.00000000	      0.00000000	      0.00000000
      0.63015286	      0.00000000	     -0.00000000	      0.00000000	      0.00000000
      0.63042842	      0.00000000	      0.00000000	      0.00000000	      0.00000000
      0.63070398	      0.00000000	      0.00000000	      0.00000000	      0.00000000
      0.63097688	      0.00000000	      0.00000000	      0.00000000	      0.00000000
      0.63124977	      0.00000000	      0.00000000	      0.00000000	      0.00000000
      0.63150418	      0.00000000	      0.00000000	      0.00000000	      0.00000000
      0.63184481	      0.00000000	      0.00000000	      0.00000000	      0.00000000
      0.63218544	      0.00000000	     -0.00000000	      0.00000000	      0.00000000
      0.63243734	      0.00000000	     -0.00000000	      0.00000000	      0.00000000
      0.63268923	      0.00000000	      0.00000000	      0.00000000	      0.00000000
      0.63297293	      0.00000000	     -0.00000000	      0.00000000	      0.00000000
      0.63325662	      0.00000000	      0.00000000	      0.00000000	      0.00000000
      0.63353108	      0.00000000	      0.00000000	      0.00000000	      0.00000000
      0.63380555	      0.00000000	      0.00000000	      0.00000000	      0.00000000
      0.63408153	      0.00000000	      0.00000000	      0.00000000	      0.00000000
      0.63435750	      0.00000000	      0.00000000	      0.00000000	      0.00000000
      0.63462926	      0.00000000	     -0.00000000	      0.00000000	      0.00000000
      0.63490103	      0.00000000	      0.00000000	      0.00000000	      0.00000000
      0.63512168	      0.00000000	      0.00000000	      0.00000000	      0.00000000
      0.63547749	      0.00000000	      0.00000000	      0.00000000	      0.00000000
      0.63572546	      0.00000000	      0.00000000	      0.00000000	      0.00000000
      0.63597343	      0.00000000	     -0.00000000	      0.00000000	      0.00000000
      0.63622140	      0.00000000	      0.00000000	      0.00000000	      0.00000000
      0.63645781	      0.00000000	      0.00000000	      0.00000000	      0.00000000
      0.63680803	      0.00000000	      0.00000000	      0.00000000	      0.00000000
      0.63708383	      0.00000000	     -0.00000000	      0.00000000	      0.00000000
      0.63735963	      0.00000000	     -0.00000000	      0.00000000	      0.00000000
      0.63763543	      0.00000000	      0.00000000	      0.00000000	      0.00000000
      0.63791123	      0.00000000	      0.00000000	      0.00000000	      0.00000000
      0.63818703	      0.00000000	      0.00000000	      0.00000000	      0.00000000
      0.63846283	      0.00000000	      0.00000000	      0.00000000	      0.00000000
      0.63873864	      0.00000000	      0.00000000	      0.00000000	      0.00000000
      0.63901045	      0.00000000	     -0.00000000	      0.00000000	      0.00000000
      0.63928226	      0.00000000	      0.00000000	      0.00000000	      0.00000000
      0.63956093	      0.00000000	     -0.00000000	      0.00000000	      0.00000000
      0.63983961	      0.00000000	      0.00000000	      0.00000000	      0.00000000
      0.64011575	      0.00000000	      0.00000000	      0.00000000	      0.00000000
      0.64039189	      0.00000000	     -0.00000000	      0.00000000	      0.00000000
      0.64066940	      0.00000000	      0.00000000	      0.00000000	      0.00000000
      0.64094692	      0.00000000	     -0.00000000	      0.00000000	      0.00000000
      0.64122345	      0.00000000	      0.00000000	      0.00000000	      0.00000000
      0.64149998	      0.00000000	      0.00000000	      0.00000000	      0.00000000
      0.64177476	      0.00000000	     -0.00000000	      0.00000000	      0.00000000
      0.64204953	      0.00000000	     -0.00000000	      0.00000000	      0.00000000
      0.64231419	      0.00000000	      0.00000000	      0.00000000	      0.00000000
      0.64264680	      0.00000000	      0.00000000	      0.00000000	      0.00000000
      0.64302160	      0.00000000	     -0.00000000	      0.00000000	      0.00000000
      0.64333340	      0.00000000	     -0.00000000	      0.00000000	      0.00000000
      0.64358115	      0.00000000	      0.00000000	      0.00000000	      0.00000000
      0.64382890	      0.00000000	      0.00000000	      0.00000000	      0.00000000
      0.64411274	      0.00000000	     -0.00000000	      0.00000000	      0.00000000
      0.64439658	      0.00000000	     -0.00000000	      0.00000000	      0.00000000
      0.64466987	      0.00000000	      0.00000000	      0.00000000	      0.00000000
      0.64494316	      0.00000000	      0.00000000	      0.00000000	      0.00000000
      0.64520711	      0.00000000	     -0.00000000	      0.00000000	      0.00000000
      0.64554021	      0.00000000	      0.00000000	      0.00000000	      0.00000000
      0.64594205	      0.00000000	     -0.00000000	      0.00000000	      0.00000000
      0.64622287	      0.00000000	      0.00000000	      0.00000000	      0.00000000
      0.64650369	      0.00000000	      0.00000000	      0.00000000	      0.00000000
      0.64678451	      0.00000000	     -0.00000000	      0.00000000	      0.00000000
      0.64706533	      0.00000000	      0.00000000	      0.00000000	      0.00000000
      0.64734615	      0.00000000	     -0.00000000	      0.00000000	      0.00000000
      0.64762698	      0.00000000	      0.00000000	      0.00000000	      0.00000000
      0.64790780	      0.00000000	      0.00000000	      0.00000000	      0.00000000
      0.64818862	      0.00000000	      0.00000000	      0.00000000	      0.00000000
      0.64846944	      0.00000000	      0.00000000	      0.00000000	      0.00000000
      0.64875026	      0.00000000	      0.00000000	      0.00000000	      0.00000000
      0.64903108	      0.00000000	     -0.00000000	      0.00000000	      0.00000000
      0.64931190	      0.00000000	      0.00000000	      0.00000000	      0.00000000
      0.64959272	      0.00000000	      0.00000000	      0.00000000	      0.00000000
      0.64987355	      0.00000000	      0.00000000	      0.00000000	      0.00000000
      0.65015437	      0.00000000	      0.00000000	      0.00000000	      0.00000000
      0.65043519	      0.00000000	      0.00000000	      0.00000000	      0.00000000
      0.65071601	      0.00000000	      0.00000000	      0.00000000	      0.00000000
      0.65099683	      0.00000000	      0.00000000	      0.00000000	      0.00000000
      0.65127765	      0.00000000	      0.00000000	      0.00000000	      0.00000000
      0.65155847	      0.00000000	      0.00000000	      0.00000000	      0.00000000
      0.65183930	      0.00000000	      0.00000000	      0.00000000	      0.00000000
      0.65212012	      0.00000000	      0.00000000	      0.00000000	      0.00000000
      0.65240094	      0.00000000	      0.00000000	      0.00000000	      0.00000000
      0.65268176	      0.00000000	      0.00000000	      0.00000000	      0.00000000
      0.65296258	      0.00000000	      0.00000000	      0.00000000	      0.00000000
      0.65324340	      0.00000000	     -0.00000000	      0.00000000	      0.00000000
      0.65352422	      0.00000000	      0.00000000	      0.00000000	      0.00000000
      0.65380504	      0.00000000	      0.00000000	      0.00000000	      0.00000000
      0.65408587	      0.00000000	      0.00000000	      0.00000000	      0.00000000
      0.65436669	      0.00000000	      0.00000000	      0.00000000	      0.00000000
      0.65464751	      0.00000000	      0.00000000	      0.00000000	      0.00000000
      0.65492833	      0.00000000	     -0.00000000	      0.00000000	      0.00000000
      0.65520915	      0.00000000	     -0.00000000	      0.00000000	      0.00000000
      0.65548997	      0.00000000	      0.00000000	      0.00000000	      0.00000000
      0.65577079	      0.00000000	      0.00000000	      0.00000000	      0.00000000
      0.65605162	      0.00000000	      0.00000000	      0.00000000	      0.00000000
      0.65633244	      0.00000000	     -0.00000000	      0.00000000	      0.00000000
      0.65661326	      0.00000000	     -0.00000000	      0.00000000	      0.00000000
      0.65689408	      0.00000000	      0.00000000	      0.00000000	      0.00000000
      0.65717490	      0.00000000	      0.00000000	      0.00000000	      0.00000000
      0.65745572	      0.00000000	      0.00000000	      0.00000000	      0.00000000
      0.65773654	      0.00000000	     -0.00000000	      0.00000000	      0.00000000
      0.65801736	      0.00000000	      0.00000000	      0.00000000	      0.00000000
      0.65829819	      0.00000000	      0.00000000	      0.00000000	      0.00000000
      0.65857901	      0.00000000	      0.00000000	      0.00000000	      0.00000000
      0.65885983	      0.00000000	      0.00000000	      0.00000000	      0.00000000
      0.65914065	      0.00000000	     -0.00000000	      0.00000000	      0.00000000
      0.65942147	      0.00000000	      0.00000000	      0.00000000	      0.00000000
      0.65970229	      0.00000000	      0.00000000	      0.00000000	      0.00000000
      0.65998311	      0.00000000	      0.00000000	      0.00000000	      0.00000000
      0.66026394	      0.00000000	     -0.00000000	      0.00000000	      0.00000000
      0.66054476	      0.00000000	      0.00000000	      0.00000000	      0.00000000
      0.66082558	      0.00000000	      0.00000000	      0.00000000	      0.00000000
      0.66110640	      0.00000000	      0.00000000	      0.00000000	      0.00000000
      0.66138722	      0.00000000	     -0.00000000	      0.00000000	      0.00000000
      0.66165738	      0.00000000	      0.00000000	      0.00000000	      0.00000000
      0.66192753	      0.00000000	      0.00000000	      0.00000000	      0.00000000
      0.66220659	      0.00000000	      0.00000000	      0.00000000	      0.00000000
      0.66248564	      0.00000000	     -0.00000000	      0.00000000	      0.00000000
      0.66275759	      0.00000000	      0.00000000	      0.00000000	      0.00000000
      0.66302954	      0.00000000	      0.00000000	      0.00000000	      0.00000000
      0.66328316	      0.00000000	      0.00000000	      0.00000000	      0.00000000
      0.66362826	      0.00000000	      0.00000000	      0.00000000	      0.00000000
      0.66397336	      0.00000000	      0.00000000	      0.00000000	      0.00000000
      0.66419723	      0.00000000	      0.00000000	      0.00000000	      0.00000000
      0.66442109	      0.00000000	      0.00000000	      0.00000000	      0.00000000
      0.66471029	      0.00000000	      0.00000000	      0.00000000	      0.00000000
      0.66499950	      0.00000000	      0.00000000	      0.00000000	      0.00000000
      0.66525477	      0.00000000	      0.00000000	      0.00000000	      0.00000000
      0.66558786	      0.00000000	     -0.00000000	      0.00000000	      0.00000000
      0.66592095	      0.00000000	     -0.00000000	      0.00000000	      0.00000000
      0.66617765	      0.00000000	      0.00000000	      0.00000000	      0.00000000
      0.66643435	      0.00000000	      0.00000000	      0.00000000	      0.00000000
      0.66670438	      0.00000000	     -0.00000000	      0.00000000	      0.00000000
      0.66704517	      0.00000000	      0.00000000	      0.00000000	      0.00000000
      0.66746450	      0.00000000	      0.00000000	      0.00000000	      0.00000000
      0.66772365	      0.00000000	      0.00000000	      0.00000000	      0.00000000
      0.66809544	      0.00000000	     -0.00000000	      0.00000000	      0.00000000
      0.66834479	      0.00000000	      0.00000000	      0.00000000	      0.00000000
      0.66859413	      0.00000000	     -0.00000000	      0.00000000	      0.00000000
      0.66884348	      0.00000000	      0.00000000	      0.00000000	      0.00000000
      0.66912004	      0.00000000	      0.00000000	      0.00000000	      0.00000000
      0.66945886	      0.00000000	     -0.00000000	      0.00000000	      0.00000000
      0.66982515	      0.00000000	      0.00000000	      0.00000000	      0.00000000
      0.67019144	      0.00000000	      0.00000000	      0.00000000	      0.00000000
      0.67040737	      0.00000000	      0.00000000	      0.00000000	      0.00000000
      0.67062329	      0.00000000	      0.00000000	      0.00000000	      0.00000000
      0.67092465	      0.00000000	      0.00000000	      0.00000000	      0.00000000
      0.67122600	      0.00000000	      0.00000000	      0.00000000	      0.00000000
      0.67149341	      0.00000000	     -0.00000000	      0.00000000	      0.00000000
      0.67176081	      0.00000000	      0.00000000	      0.00000000	      0.00000000
      0.67198169	      0.00000000	      0.00000000	      0.00000000	      0.00000000
      0.67233090	      0.00000000	      0.00000000	      0.00000000	      0.00000000
      0.67259400	      0.00000000	      0.00000000	      0.00000000	      0.00000000
      0.67285710	      0.00000000	      0.00000000	      0.00000000	      0.00000000
      0.67312020	      0.00000000	      0.00000000	      0.00000000	      0.00000000
      0.67339863	      0.00000000	      0.00000000	      0.00000000	      0.00000000
      0.67367706	      0.00000000	      0.00000000	      0.00000000	      0.00000000
      0.67392262	      0.00000000	     -0.00000000	      0.00000000	      0.00000000
      0.67426043	      0.00000000	      0.00000000	      0.00000000	      0.00000000
      0.67459824	      0.00000000	      0.00000000	      0.00000000	      0.00000000
      0.67483207	      0.00000000	      0.00000000	      0.00000000	      0.00000000
      0.67506591	      0.00000000	     -0.00000000	      0.00000000	      0.00000000
      0.67534241	      0.00000000	      0.00000000	      0.00000000	      0.00000000
      0.67567838	      0.00000000	      0.00000000	      0.00000000	      0.00000000
      0.67603786	      0.00000000	      0.00000000	      0.00000000	      0.00000000
      0.67639734	      0.00000000	      0.00000000	      0.00000000	      0.00000000
      0.67662481	      0.00000000	      0.00000000	      0.00000000	      0.00000000
      0.67685228	      0.00000000	      0.00000000	      0.00000000	      0.00000000
      0.67714441	      0.00000000	      0.00000000	      0.00000000	      0.00000000
      0.67743654	      0.00000000	      0.00000000	      0.00000000	      0.00000000
      0.67769163	      0.00000000	      0.00000000	      0.00000000	      0.00000000
      0.67802146	      0.00000000	      0.00000000	      0.00000000	      0.00000000
      0.67835129	      0.00000000	      0.00000000	      0.00000000	      0.00000000
      0.67860961	      0.00000000	     -0.00000000	      0.00000000	      0.00000000
      0.67886794	      0.00000000	      0.00000000	      0.00000000	      0.00000000
      0.67915842	      0.00000000	     -0.00000000	      0.00000000	      0.00000000
      0.67944889	      0.00000000	      0.00000000	      0.00000000	      0.00000000
      0.67967697	      0.00000000	      0.00000000	      0.00000000	      0.00000000
      0.68002450	      0.00000000	      0.00000000	      0.00000000	      0.00000000
      0.68029699	      0.00000000	      0.00000000	      0.00000000	      0.00000000
      0.68056948	      0.00000000	     -0.00000000	      0.00000000	      0.00000000
      0.68084196	      0.00000000	      0.00000000	      0.00000000	      0.00000000
      0.68111923	      0.00000000	     -0.00000000	      0.00000000	      0.00000000
      0.68139650	      0.00000000	      0.00000000	      0.00000000	      0.00000000
      0.68166781	      0.00000000	      0.00000000	      0.00000000	      0.00000000
      0.68193911	      0.00000000	      0.00000000	      0.00000000	      0.00000000
      0.68221770	      0.00000000	      0.00000000	      0.00000000	      0.00000000
      0.68255620	      0.00000000	      0.00000000	      0.00000000	      0.00000000
      0.68294346	      0.00000000	      0.00000000	      0.00000000	      0.00000000
      0.68325599	      0.00000000	      0.00000000	      0.00000000	      0.00000000
      0.68350796	      0.00000000	     -0.00000000	      0.00000000	      0.00000000
      0.68375994	      0.00000000	     -0.00000000	      0.00000000	      0.00000000
      0.68401768	      0.00000000	     -0.00000000	      0.00000000	      0.00000000
      0.68434952	      0.00000000	      0.00000000	      0.00000000	      0.00000000
      0.68468137	      0.00000000	      0.00000000	      0.00000000	      0.00000000
      0.68493849	      0.00000000	      0.00000000	      0.00000000	      0.00000000
      0.68519561	      0.00000000	      0.00000000	      0.00000000	      0.00000000
      0.68548554	      0.00000000	     -0.00000000	      0.00000000	      0.00000000
      0.68577546	      0.00000000	     -0.00000000	      0.00000000	      0.00000000
      0.68602698	      0.00000000	     -0.00000000	      0.00000000	      0.00000000
      0.68636817	      0.00000000	     -0.00000000	      0.00000000	      0.00000000
      0.68670937	      0.00000000	      0.00000000	      0.00000000	      0.00000000
      0.68693960	      0.00000000	      0.00000000	      0.00000000	      0.00000000
      0.68716983	      0.00000000	      0.00000000	      0.00000000	      0.00000000
      0.68745958	      0.00000000	     -0.00000000	      0.00000000	      0.00000000
      0.68774933	      0.00000000	      0.00000000	      0.00000000	      0.00000000
      0.68797041	      0.00000000	     -0.00000000	      0.00000000	      0.00000000
      0.68831742	      0.00000000	     -0.00000000	      0.00000000	      0.00000000
      0.68858605	      0.00000000	      0.00000000	      0.00000000	      0.00000000
      0.68885468	      0.00000000	      0.00000000	      0.00000000	      0.00000000
      0.68912331	      0.00000000	      0.00000000	      0.00000000	      0.00000000
      0.68940039	      0.00000000	      0.00000000	      0.00000000	      0.00000000
      0.68967747	      0.00000000	     -0.00000000	      0.00000000	      0.00000000
      0.68988182	      0.00000000	      0.00000000	      0.00000000	      0.00000000
      0.69019481	      0.00000000	      0.00000000	      0.00000000	      0.00000000
      0.69050780	      0.00000000	      0.00000000	      0.00000000	      0.00000000
      0.69077424	      0.00000000	      0.00000000	      0.00000000	      0.00000000
      0.69104068	      0.00000000	      0.00000000	      0.00000000	      0.00000000
      0.69131179	      0.00000000	      0.00000000	      0.00000000	      0.00000000
      0.69158289	      0.00000000	      0.00000000	      0.00000000	      0.00000000
      0.69187417	      0.00000000	      0.00000000	      0.00000000	      0.00000000
      0.69216544	      0.00000000	     -0.00000000	      0.00000000	      0.00000000
      0.69243046	      0.00000000	      0.00000000	      0.00000000	      0.00000000
      0.69276905	      0.00000000	      0.00000000	      0.00000000	      0.00000000
      0.69310764	      0.00000000	     -0.00000000	      0.00000000	      0.00000000
      0.69335931	      0.00000000	      0.00000000	      0.00000000	      0.00000000
      0.69361098	      0.00000000	      0.00000000	      0.00000000	      0.00000000
      0.69389905	      0.00000000	     -0.00000000	      0.00000000	      0.00000000
      0.69418712	      0.00000000	      0.00000000	      0.00000000	      0.00000000
      0.69445745	      0.00000000	      0.00000000	      0.00000000	      0.00000000
      0.69479504	      0.00000000	      0.00000000	      0.00000000	      0.00000000
      0.69513262	      0.00000000	      0.00000000	      0.00000000	      0.00000000
      0.69538642	      0.00000000	      0.00000000	      0.00000000	      0.00000000
      0.69569801	      0.00000000	      0.00000000	      0.00000000	      0.00000000
      0.69608511	      0.00000000	      0.00000000	      0.00000000	      0.00000000
      0.69640202	      0.00000000	     -0.00000000	      0.00000000	      0.00000000
      0.69665287	      0.00000000	     -0.00000000	      0.00000000	      0.00000000
      0.69690371	      0.00000000	      0.00000000	      0.00000000	      0.00000000
      0.69714424	      0.00000000	     -0.00000000	      0.00000000	      0.00000000
      0.69748255	      0.00000000	      0.00000000	      0.00000000	      0.00000000
      0.69782086	      0.00000000	      0.00000000	      0.00000000	      0.00000000
      0.69804711	      0.00000000	     -0.00000000	      0.00000000	      0.00000000
      0.69827336	      0.00000000	      0.00000000	      0.00000000	      0.00000000
      0.69856906	      0.00000000	     -0.00000000	      0.00000000	      0.00000000
      0.69886477	      0.00000000	     -0.00000000	      0.00000000	      0.00000000
      0.69911208	      0.00000000	     -0.00000000	      0.00000000	      0.00000000
      0.69944044	      0.00000000	      0.00000000	      0.00000000	      0.00000000
      0.69976880	      0.00000000	      0.00000000	      0.00000000	      0.00000000
      0.70003473	      0.00000000	      0.00000000	      0.00000000	      0.00000000
      0.70030066	      0.00000000	      0.00000000	      0.00000000	      0.00000000
      0.70055118	      0.00000000	     -0.00000000	      0.00000000	      0.00000000
      0.70088032	      0.00000000	      0.00000000	      0.00000000	      0.00000000
      0.70120946	      0.00000000	      0.00000000	      0.00000000	      0.00000000
      0.70146367	      0.00000000	      0.00000000	      0.00000000	      0.00000000
      0.70171788	      0.00000000	      0.00000000	      0.00000000	      0.00000000
      0.70200511	      0.00000000	      0.00000000	      0.00000000	      0.00000000
      0.70229234	      0.00000000	      0.00000000	      0.00000000	      0.00000000
      0.70257358	      0.00000000	     -0.00000000	      0.00000000	      0.00000000
      0.70285482	      0.00000000	     -0.00000000	      0.00000000	      0.00000000
      0.70315940	      0.00000000	      0.00000000	      0.00000000	      0.00000000
      0.70346399	      0.00000000	      0.00000000	      0.00000000	      0.00000000
      0.70369981	      0.00000000	      0.00000000	      0.00000000	      0.00000000
      0.70403226	      0.00000000	      0.00000000	      0.00000000	      0.00000000
      0.70436471	      0.00000000	      0.00000000	      0.00000000	      0.00000000
      0.70460379	      0.00000000	      0.00000000	      0.00000000	      0.00000000
      0.70484287	      0.00000000	      0.00000000	      0.00000000	      0.00000000
      0.70512926	      0.00000000	      0.00000000	      0.00000000	      0.00000000
      0.70541566	      0.00000000	      0.00000000	      0.00000000	      0.00000000
      0.70569659	      0.00000000	      0.00000000	      0.00000000	      0.00000000
      0.70597753	      0.00000000	      0.00000000	      0.00000000	      0.00000000
      0.70628310	      0.00000000	      0.00000000	      0.00000000	      0.00000000
      0.70658868	      0.00000000	      0.00000000	      0.00000000	      0.00000000
      0.70682405	      0.00000000	     -0.00000000	      0.00000000	      0.00000000
      0.70715567	      0.00000000	     -0.00000000	      0.00000000	      0.00000000
      0.70748728	      0.00000000	     -0.00000000	      0.00000000	      0.00000000
      0.70772856	      0.00000000	     -0.00000000	      0.00000000	      0.00000000
      0.70796984	      0.00000000	      0.00000000	      0.00000000	      0.00000000
      0.70825538	      0.00000000	      0.00000000	      0.00000000	      0.00000000
      0.70854092	      0.00000000	      0.00000000	      0.00000000	      0.00000000
      0.70882692	      0.00000000	      0.00000000	      0.00000000	      0.00000000
      0.70911292	      0.00000000	      0.00000000	      0.00000000	      0.00000000
      0.70941146	      0.00000000	     -0.00000000	      0.00000000	      0.00000000
      0.70971000	      0.00000000	      0.00000000	      0.00000000	      0.00000000
      0.70997646	      0.00000000	     -0.00000000	      0.00000000	      0.00000000
      0.71031087	      0.00000000	      0.00000000	      0.00000000	      0.00000000
      0.71064528	      0.00000000	     -0.00000000	      0.00000000	      0.00000000
      0.71090001	      0.00000000	     -0.00000000	      0.00000000	      0.00000000
      0.71115474	      0.00000000	      0.00000000	      0.00000000	      0.00000000
      0.71145597	      0.00000000	      0.00000000	      0.00000000	      0.00000000
      0.71175721	      0.00000000	      0.00000000	      0.00000000	      0.00000000
      0.71198603	      0.00000000	      0.00000000	      0.00000000	      0.00000000
      0.71231923	      0.00000000	      0.00000000	      0.00000000	      0.00000000
      0.71265242	      0.00000000	      0.00000000	      0.00000000	      0.00000000
      0.71288525	      0.00000000	      0.00000000	      0.00000000	      0.00000000
      0.71311808	      0.00000000	     -0.00000000	      0.00000000	      0.00000000
      0.71341187	      0.00000000	      0.00000000	      0.00000000	      0.00000000
      0.71370567	      0.00000000	      0.00000000	      0.00000000	      0.00000000
      0.71395668	      0.00000000	     -0.00000000	      0.00000000	      0.00000000
      0.71428982	      0.00000000	      0.00000000	      0.00000000	      0.00000000
      0.71462296	      0.00000000	      0.00000000	      0.00000000	      0.00000000
      0.71487560	      0.00000000	     -0.00000000	      0.00000000	      0.00000000
      0.71512823	      0.00000000	      0.00000000	      0.00000000	      0.00000000
      0.71540627	      0.00000000	     -0.00000000	      0.00000000	      0.00000000
      0.71568431	      0.00000000	     -0.00000000	      0.00000000	      0.00000000
      0.71598933	      0.00000000	      0.00000000	      0.00000000	      0.00000000
      0.71629436	      0.00000000	     -0.00000000	      0.00000000	      0.00000000
      0.71651286	      0.00000000	     -0.00000000	      0.00000000	      0.00000000
      0.71685184	      0.00000000	     -0.00000000	      0.00000000	      0.00000000
      0.71714102	      0.00000000	      0.00000000	      0.00000000	      0.00000000
      0.71743019	      0.00000000	      0.00000000	      0.00000000	      0.00000000
      0.71771937	      0.00000000	      0.00000000	      0.00000000	      0.00000000
      0.71800855	      0.00000000	      0.00000000	      0.00000000	      0.00000000
      0.71829773	      0.00000000	      0.00000000	      0.00000000	      0.00000000
      0.71858690	      0.00000000	     -0.00000000	      0.00000000	      0.00000000
      0.71887608	      0.00000000	      0.00000000	      0.00000000	      0.00000000
      0.71914390	      0.00000000	      0.00000000	      0.00000000	      0.00000000
      0.71941173	      0.00000000	      0.00000000	      0.00000000	      0.00000000
      0.71968868	      0.00000000	     -0.00000000	      0.00000000	      0.00000000
      0.71996563	      0.00000000	     -0.00000000	      0.00000000	      0.00000000
      0.72027457	      0.00000000	      0.00000000	      0.00000000	      0.00000000
      0.72058350	      0.00000000	      0.00000000	      0.00000000	      0.00000000
      0.72080897	      0.00000000	      0.00000000	      0.00000000	      0.00000000
      0.72114038	      0.00000000	      0.00000000	      0.00000000	      0.00000000
      0.72147180	      0.00000000	      0.00000000	      0.00000000	      0.00000000
      0.72170870	      0.00000000	      0.00000000	      0.00000000	      0.00000000
      0.72194561	      0.00000000	      0.00000000	      0.00000000	      0.00000000
      0.72223871	      0.00000000	     -0.00000000	      0.00000000	      0.00000000
      0.72253182	      0.00000000	      0.00000000	      0.00000000	      0.00000000
      0.72280113	      0.00000000	      0.00000000	      0.00000000	      0.00000000
      0.72313082	      0.00000000	      0.00000000	      0.00000000	      0.00000000
      0.72346051	      0.00000000	     -0.00000000	      0.00000000	      0.00000000
      0.72369497	      0.00000000	      0.00000000	      0.00000000	      0.00000000
      0.72401980	      0.00000000	      0.00000000	      0.00000000	      0.00000000
      0.72434463	      0.00000000	     -0.00000000	      0.00000000	      0.00000000
      0.72460593	      0.00000000	      0.00000000	      0.00000000	      0.00000000
      0.72486723	      0.00000000	      0.00000000	      0.00000000	      0.00000000
      0.72513987	      0.00000000	     -0.00000000	      0.00000000	      0.00000000
      0.72541251	      0.00000000	      0.00000000	      0.00000000	      0.00000000
      0.72572434	      0.00000000	      0.00000000	      0.00000000	      0.00000000
      0.72603617	      0.00000000	     -0.00000000	      0.00000000	      0.00000000
      0.72627579	      0.00000000	      0.00000000	      0.00000000	      0.00000000
      0.72659814	      0.00000000	     -0.00000000	      0.00000000	      0.00000000
      0.72692048	      0.00000000	      0.00000000	      0.00000000	      0.00000000
      0.72717680	      0.00000000	     -0.00000000	      0.00000000	      0.00000000
      0.72743312	      0.00000000	      0.00000000	      0.00000000	      0.00000000
      0.72773089	      0.00000000	      0.00000000	      0.00000000	      0.00000000
      0.72802866	      0.00000000	     -0.00000000	      0.00000000	      0.00000000
      0.72829681	      0.00000000	     -0.00000000	      0.00000000	      0.00000000
      0.72862534	      0.00000000	      0.00000000	      0.00000000	      0.00000000
      0.72895388	      0.00000000	      0.00000000	      0.00000000	      0.00000000
      0.72919199	      0.00000000	     -0.00000000	      0.00000000	      0.00000000
      0.72951266	      0.00000000	      0.00000000	      0.00000000	      0.00000000
      0.72983333	      0.00000000	     -0.00000000	      0.00000000	      0.00000000
      0.73009027	      0.00000000	      0.00000000	      0.00000000	      0.00000000
      0.73034721	      0.00000000	      0.00000000	      0.00000000	      0.00000000
      0.73064729	      0.00000000	     -0.00000000	      0.00000000	      0.00000000
      0.73094738	      0.00000000	      0.00000000	      0.00000000	      0.00000000
      0.73121030	      0.00000000	      0.00000000	      0.00000000	      0.00000000
      0.73153796	      0.00000000	     -0.00000000	      0.00000000	      0.00000000
      0.73186562	      0.00000000	     -0.00000000	      0.00000000	      0.00000000
      0.73211740	      0.00000000	      0.00000000	      0.00000000	      0.00000000
      0.73242333	      0.00000000	      0.00000000	      0.00000000	      0.00000000
      0.73272927	      0.00000000	     -0.00000000	      0.00000000	      0.00000000
      0.73303731	      0.00000000	     -0.00000000	      0.00000000	      0.00000000
      0.73334536	      0.00000000	     -0.00000000	      0.00000000	      0.00000000
      0.73362538	      0.00000000	      0.00000000	      0.00000000	      0.00000000
      0.73390540	      0.00000000	     -0.00000000	      0.00000000	      0.00000000
      0.73421973	      0.00000000	      0.00000000	      0.00000000	      0.00000000
      0.73453406	      0.00000000	     -0.00000000	      0.00000000	      0.00000000
      0.73473113	      0.00000000	     -0.00000000	      0.00000000	      0.00000000
      0.73503099	      0.00000000	      0.00000000	      0.00000000	      0.00000000
      0.73533086	      0.00000000	      0.00000000	      0.00000000	      0.00000000
      0.73556658	      0.00000000	      0.00000000	      0.00000000	      0.00000000
      0.73588854	      0.00000000	      0.00000000	      0.00000000	      0.00000000
      0.73621049	      0.00000000	      0.00000000	      0.00000000	      0.00000000
      0.73646603	      0.00000000	     -0.00000000	      0.00000000	      0.00000000
      0.73672157	      0.00000000	      0.00000000	      0.00000000	      0.00000000
      0.73702029	      0.00000000	      0.00000000	      0.00000000	      0.00000000
      0.73731901	      0.00000000	      0.00000000	      0.00000000	      0.00000000
      0.73759283	      0.00000000	      0.00000000	      0.00000000	      0.00000000
      0.73786664	      0.00000000	     -0.00000000	      0.00000000	      0.00000000
      0.73818133	      0.00000000	     -0.00000000	      0.00000000	      0.00000000
      0.73849602	      0.00000000	      0.00000000	      0.00000000	      0.00000000
      0.73870206	      0.00000000	     -0.00000000	      0.00000000	      0.00000000
      0.73903476	      0.00000000	     -0.00000000	      0.00000000	      0.00000000
      0.73936746	      0.00000000	      0.00000000	      0.00000000	      0.00000000
      0.73959776	      0.00000000	     -0.00000000	      0.00000000	      0.00000000
      0.73982806	      0.00000000	      0.00000000	      0.00000000	      0.00000000
      0.74012453	      0.00000000	     -0.00000000	      0.00000000	      0.00000000
      0.74042101	      0.00000000	      0.00000000	      0.00000000	      0.00000000
      0.74069118	      0.00000000	      0.00000000	      0.00000000	      0.00000000
      0.74101552	      0.00000000	      0.00000000	      0.00000000	      0.00000000
      0.74133987	      0.00000000	      0.00000000	      0.00000000	      0.00000000
      0.74159949	      0.00000000	      0.00000000	      0.00000000	      0.00000000
      0.74192682	      0.00000000	      0.00000000	      0.00000000	      0.00000000
      0.74225414	      0.00000000	      0.00000000	      0.00000000	      0.00000000
      0.74250723	      0.00000000	      0.00000000	      0.00000000	      0.00000000
      0.74276031	      0.00000000	      0.00000000	      0.00000000	      0.00000000
      0.74306514	      0.00000000	      0.00000000	      0.00000000	      0.00000000
      0.74336997	      0.00000000	      0.00000000	      0.00000000	      0.00000000
      0.74362702	      0.00000000	     -0.00000000	      0.00000000	      0.00000000
      0.74395088	      0.00000000	     -0.00000000	      0.00000000	      0.00000000
      0.74427475	      0.00000000	     -0.00000000	      0.00000000	      0.00000000
      0.74452439	      0.00000000	      0.00000000	      0.00000000	      0.00000000
      0.74482963	      0.00000000	      0.00000000	      0.00000000	      0.00000000
      0.74513487	      0.00000000	     -0.00000000	      0.00000000	      0.00000000
      0.74543358	      0.00000000	      0.00000000	      0.00000000	      0.00000000
      0.74573228	      0.00000000	      0.00000000	      0.00000000	      0.00000000
      0.74603473	      0.00000000	     -0.00000000	      0.00000000	      0.00000000
      0.74633718	      0.00000000	      0.00000000	      0.00000000	      0.00000000
      0.74663244	      0.00000000	      0.00000000	      0.00000000	      0.00000000
      0.74692769	      0.00000000	     -0.00000000	      0.00000000	      0.00000000
      0.74723275	      0.00000000	     -0.00000000	      0.00000000	      0.00000000
      0.74753780	      0.00000000	      0.00000000	      0.00000000	      0.00000000
      0.74782807	      0.00000000	      0.00000000	      0.00000000	      0.00000000
      0.74811833	      0.00000000	      0.00000000	      0.00000000	      0.00000000
      0.74842797	      0.00000000	     -0.00000000	      0.00000000	      0.00000000
      0.74873762	      0.00000000	      0.00000000	      0.00000000	      0.00000000
      0.74901715	      0.00000000	     -0.00000000	      0.00000000	      0.00000000
      0.74929667	      0.00000000	     -0.00000000	      0.00000000	      0.00000000
      0.74961084	      0.00000000	      0.00000000	      0.00000000	      0.00000000
      0.74992500	      0.00000000	     -0.00000000	      0.00000000	      0.00000000
      0.75018390	      0.00000000	      0.00000000	      0.00000000	      0.00000000
      0.75050662	      0.00000000	      0.00000000	      0.00000000	      0.00000000
      0.75082934	      0.00000000	     -0.00000000	      0.00000000	      0.00000000
      0.75106827	      0.00000000	      0.00000000	      0.00000000	      0.00000000
      0.75138068	      0.00000000	     -0.00000000	      0.00000000	      0.00000000
      0.75169310	      0.00000000	      0.00000000	      0.00000000	      0.00000000
      0.75188876	      0.00000000	      0.00000000	      0.00000000	      0.00000000
      0.75218353	      0.00000000	      0.00000000	      0.00000000	      0.00000000
      0.75247829	      0.00000000	      0.00000000	      0.00000000	      0.00000000
      0.75274706	      0.00000000	      0.00000000	      0.00000000	      0.00000000
      0.75301582	      0.00000000	      0.00000000	      0.00000000	      0.00000000
      0.75332827	      0.00000000	     -0.00000000	      0.00000000	      0.00000000
      0.75364072	      0.00000000	     -0.00000000	      0.00000000	      0.00000000
      0.75390027	      0.00000000	     -0.00000000	      0.00000000	      0.00000000
      0.75422142	      0.00000000	      0.00000000	      0.00000000	      0.00000000
      0.75454257	      0.00000000	      0.00000000	      0.00000000	      0.00000000
      0.75474205	      0.00000000	     -0.00000000	      0.00000000	      0.00000000
      0.75503719	      0.00000000	      0.00000000	      0.00000000	      0.00000000
      0.75533234	      0.00000000	     -0.00000000	      0.00000000	      0.00000000
      0.75560338	      0.00000000	     -0.00000000	      0.00000000	      0.00000000
      0.75587443	      0.00000000	     -0.00000000	      0.00000000	      0.00000000
      0.75618644	      0.00000000	      0.00000000	      0.00000000	      0.00000000
      0.75649845	      0.00000000	      0.00000000	      0.00000000	      0.00000000
      0.75676581	      0.00000000	      0.00000000	      0.00000000	      0.00000000
      0.75703318	      0.00000000	      0.00000000	      0.00000000	      0.00000000
      0.75738035	      0.00000000	      0.00000000	      0.00000000	      0.00000000
      0.75772752	      0.00000000	      0.00000000	      0.00000000	      0.00000000
      0.75795276	      0.00000000	     -0.00000000	      0.00000000	      0.00000000
      0.75817801	      0.00000000	     -0.00000000	      0.00000000	      0.00000000
      0.75847338	      0.00000000	     -0.00000000	      0.00000000	      0.00000000
      0.75876876	      0.00000000	      0.00000000	      0.00000000	      0.00000000
      0.75905191	      0.00000000	     -0.00000000	      0.00000000	      0.00000000
      0.75933507	      0.00000000	      0.00000000	      0.00000000	      0.00000000
      0.75964569	      0.00000000	      0.00000000	      0.00000000	      0.00000000
      0.75995632	      0.00000000	     -0.00000000	      0.00000000	      0.00000000
      0.76023928	      0.00000000	      0.00000000	      0.00000000	      0.00000000
      0.76052224	      0.00000000	      0.00000000	      0.00000000	      0.00000000
      0.76083519	      0.00000000	      0.00000000	      0.00000000	      0.00000000
      0.76114814	      0.00000000	     -0.00000000	      0.00000000	      0.00000000
      0.76142772	      0.00000000	      0.00000000	      0.00000000	      0.00000000
      0.76170730	      0.00000000	      0.00000000	      0.00000000	      0.00000000
      0.76202040	      0.00000000	      0.00000000	      0.00000000	      0.00000000
      0.76233350	      0.00000000	      0.00000000	      0.00000000	      0.00000000
      0.76261157	      0.00000000	     -0.00000000	      0.00000000	      0.00000000
      0.76288963	      0.00000000	      0.00000000	      0.00000000	      0.00000000
      0.76320243	      0.00000000	      0.00000000	      0.00000000	      0.00000000
      0.76351523	      0.00000000	     -0.00000000	      0.00000000	      0.00000000
      0.76379399	      0.00000000	     -0.00000000	      0.00000000	      0.00000000
      0.76407274	      0.00000000	      0.00000000	      0.00000000	      0.00000000
      0.76438535	      0.00000000	      0.00000000	      0.00000000	      0.00000000
      0.76469796	      0.00000000	      0.00000000	      0.00000000	      0.00000000
      0.76497865	      0.00000000	     -0.00000000	      0.00000000	      0.00000000
      0.76525933	      0.00000000	      0.00000000	      0.00000000	      0.00000000
      0.76557187	      0.00000000	      0.00000000	      0.00000000	      0.00000000
      0.76588440	      0.00000000	      0.00000000	      0.00000000	      0.00000000
      0.76616752	      0.00000000	      0.00000000	      0.00000000	      0.00000000
      0.76645063	      0.00000000	     -0.00000000	      0.00000000	      0.00000000
      0.76676311	      0.00000000	      0.00000000	      0.00000000	      0.00000000
      0.76707559	      0.00000000	      0.00000000	      0.00000000	      0.00000000
      0.76736127	      0.00000000	      0.00000000	      0.00000000	      0.00000000
      0.76764696	      0.00000000	      0.00000000	      0.00000000	      0.00000000
      0.76795935	      0.00000000	     -0.00000000	      0.00000000	      0.00000000
      0.76827173	      0.00000000	     -0.00000000	      0.00000000	      0.00000000
      0.76856000	      0.00000000	      0.00000000	      0.00000000	      0.00000000
      0.76884828	      0.00000000	      0.00000000	      0.00000000	      0.00000000
      0.76916051	      0.00000000	     -0.00000000	      0.00000000	      0.00000000
      0.76947274	      0.00000000	     -0.00000000	      0.00000000	      0.00000000
      0.76976356	      0.00000000	      0.00000000	      0.00000000	      0.00000000
      0.77005437	      0.00000000	      0.00000000	      0.00000000	      0.00000000
      0.77036638	      0.00000000	      0.00000000	      0.00000000	      0.00000000
      0.77067840	      0.00000000	     -0.00000000	      0.00000000	      0.00000000
      0.77097167	      0.00000000	      0.00000000	      0.00000000	      0.00000000
      0.77126495	      0.00000000	      0.00000000	      0.00000000	      0.00000000
      0.77157668	      0.00000000	      0.00000000	      0.00000000	      0.00000000
      0.77188841	      0.00000000	     -0.00000000	      0.00000000	      0.00000000
      0.77218404	      0.00000000	      0.00000000	      0.00000000	      0.00000000
      0.77247967	      0.00000000	      0.00000000	      0.00000000	      0.00000000
      0.77279106	      0.00000000	      0.00000000	      0.00000000	      0.00000000
      0.77310245	      0.00000000	      0.00000000	      0.00000000	      0.00000000
      0.77340030	      0.00000000	      0.00000000	      0.00000000	      0.00000000
      0.77369815	      0.00000000	     -0.00000000	      0.00000000	      0.00000000
      0.77400915	      0.00000000	      0.00000000	      0.00000000	      0.00000000
      0.77432015	      0.00000000	      0.00000000	      0.00000000	      0.00000000
      0.77462005	      0.00000000	      0.00000000	      0.00000000	      0.00000000
      0.77491995	      0.00000000	      0.00000000	      0.00000000	      0.00000000
      0.77523055	      0.00000000	      0.00000000	      0.00000000	      0.00000000
      0.77554114	      0.00000000	     -0.00000000	      0.00000000	      0.00000000
      0.77584290	      0.00000000	     -0.00000000	      0.00000000	      0.00000000
      0.77614466	      0.00000000	     -0.00000000	      0.00000000	      0.00000000
      0.77645485	      0.00000000	      0.00000000	      0.00000000	      0.00000000
      0.77676504	      0.00000000	     -0.00000000	      0.00000000	      0.00000000
      0.77706843	      0.00000000	     -0.00000000	      0.00000000	      0.00000000
      0.77737183	      0.00000000	      0.00000000	      0.00000000	      0.00000000
      0.77768165	      0.00000000	     -0.00000000	      0.00000000	      0.00000000
      0.77799148	      0.00000000	      0.00000000	      0.00000000	      0.00000000
      0.77829628	      0.00000000	      0.00000000	      0.00000000	      0.00000000
      0.77860109	      0.00000000	      0.00000000	      0.00000000	      0.00000000
      0.77890589	      0.00000000	     -0.00000000	      0.00000000	      0.00000000
      0.77921070	      0.00000000	      0.00000000	      0.00000000	      0.00000000
      0.77951550	      0.00000000	     -0.00000000	      0.00000000	      0.00000000
      0.77982031	      0.00000000	     -0.00000000	      0.00000000	      0.00000000
      0.78012511	      0.00000000	      0.00000000	      0.00000000	      0.00000000
      0.78042992	      0.00000000	      0.00000000	      0.00000000	      0.00000000
      0.78073472	      0.00000000	      0.00000000	      0.00000000	      0.00000000
      0.78103953	      0.00000000	     -0.00000000	      0.00000000	      0.00000000
      0.78134433	      0.00000000	      0.00000000	      0.00000000	      0.00000000
      0.78164914	      0.00000000	      0.00000000	      0.00000000	      0.00000000
      0.78195394	      0.00000000	      0.00000000	      0.00000000	      0.00000000
      0.78225875	      0.00000000	     -0.00000000	      0.00000000	      0.00000000
      0.78256355	      0.00000000	     -0.00000000	      0.00000000	      0.00000000
      0.78286836	      0.00000000	      0.00000000	      0.00000000	      0.00000000
      0.78317316	      0.00000000	      0.00000000	      0.00000000	      0.00000000
      0.78347797	      0.00000000	      0.00000000	      0.00000000	      0.00000000
      0.78378277	      0.00000000	      0.00000000	      0.00000000	      0.00000000
      0.78408758	      0.00000000	      0.00000000	      0.00000000	      0.00000000
      0.78439238	      0.00000000	     -0.00000000	      0.00000000	      0.00000000
      0.78469719	      0.00000000	     -0.00000000	      0.00000000	      0.00000000
      0.78500199	      0.00000000	     -0.00000000	      0.00000000	      0.00000000
      0.78530680	      0.00000000	     -0.00000000	      0.00000000	      0.00000000
      0.78561160	      0.00000000	     -0.00000000	      0.00000000	      0.00000000
      0.78591641	      0.00000000	      0.00000000	      0.00000000	      0.00000000
      0.78622121	      0.00000000	      0.00000000	      0.00000000	      0.00000000
      0.78652602	      0.00000000	      0.00000000	      0.00000000	      0.00000000
      0.78683082	      0.00000000	      0.00000000	      0.00000000	      0.00000000
      0.78713563	      0.00000000	      0.00000000	      0.00000000	      0.00000000
      0.78744043	      0.00000000	      0.00000000	      0.00000000	      0.00000000
      0.78774524	      0.00000000	     -0.00000000	      0.00000000	      0.00000000
      0.78805004	      0.00000000	     -0.00000000	      0.00000000	      0.00000000
      0.78835485	      0.00000000	      0.00000000	      0.00000000	      0.00000000
      0.78865965	      0.00000000	      0.00000000	      0.00000000	      0.00000000
      0.78896446	      0.00000000	     -0.00000000	      0.00000000	      0.00000000
      0.78926926	      0.00000000	     -0.00000000	      0.00000000	      0.00000000
      0.78957407	      0.00000000	      0.00000000	      0.00000000	      0.00000000
      0.78987887	      0.00000000	     -0.00000000	      0.00000000	      0.00000000
      0.79018368	      0.00000000	      0.00000000	      0.00000000	      0.00000000
      0.79048848	      0.00000000	      0.00000000	      0.00000000	      0.00000000
      0.79079329	      0.00000000	      0.00000000	      0.00000000	      0.00000000
      0.79109809	      0.00000000	     -0.00000000	      0.00000000	      0.00000000
      0.79140290	      0.00000000	     -0.00000000	      0.00000000	      0.00000000
      0.79170770	      0.00000000	     -0.00000000	      0.00000000	      0.00000000
      0.79201251	      0.00000000	     -0.00000000	      0.00000000	      0.00000000
      0.79231731	      0.00000000	     -0.00000000	      0.00000000	      0.00000000
      0.79262212	      0.00000000	      0.00000000	      0.00000000	      0.00000000
      0.79292692	      0.00000000	     -0.00000000	      0.00000000	      0.00000000
      0.79323173	      0.00000000	      0.00000000	      0.00000000	      0.00000000
      0.79353653	      0.00000000	      0.00000000	      0.00000000	      0.00000000
      0.79384134	      0.00000000	     -0.00000000	      0.00000000	      0.00000000
      0.79414614	      0.00000000	     -0.00000000	      0.00000000	      0.00000000
      0.79445095	      0.00000000	      0.00000000	      0.00000000	      0.00000000
      0.79475575	      0.00000000	     -0.00000000	      0.00000000	      0.00000000
      0.79506056	      0.00000000	      0.00000000	      0.00000000	      0.00000000
      0.79536536	      0.00000000	      0.00000000	      0.00000000	      0.00000000
      0.79567017	      0.00000000	      0.00000000	      0.00000000	      0.00000000
      0.79597497	      0.00000000	      0.00000000	      0.00000000	      0.00000000
      0.79627978	      0.00000000	      0.00000000	      0.00000000	      0.00000000
      0.79658458	      0.00000000	      0.00000000	      0.00000000	      0.00000000
      0.79688939	      0.00000000	      0.00000000	      0.00000000	      0.00000000
      0.79719419	      0.00000000	      0.00000000	      0.00000000	      0.00000000
      0.79749900	      0.00000000	     -0.00000000	      0.00000000	      0.00000000
      0.79780380	      0.00000000	      0.00000000	      0.00000000	      0.00000000
      0.79810861	      0.00000000	      0.00000000	      0.00000000	      0.00000000
      0.79841341	      0.00000000	     -0.00000000	      0.00000000	      0.00000000
      0.79871822	      0.00000000	      0.00000000	      0.00000000	      0.00000000
      0.79902302	      0.00000000	     -0.00000000	      0.00000000	      0.00000000
      0.79932783	      0.00000000	     -0.00000000	      0.00000000	      0.00000000
      0.79963263	      0.00000000	      0.00000000	      0.00000000	      0.00000000
      0.79993744	      0.00000000	      0.00000000	      0.00000000	      0.00000000
      0.80024224	      0.00000000	     -0.00000000	      0.00000000	      0.00000000
      0.80054705	      0.00000000	      0.00000000	      0.00000000	      0.00000000
      0.80085185	      0.00000000	     -0.00000000	      0.00000000	      0.00000000
      0.80115666	      0.00000000	      0.00000000	      0.00000000	      0.00000000
      0.80146146	      0.00000000	     -0.00000000	      0.00000000	      0.00000000
      0.80176627	      0.00000000	      0.00000000	      0.00000000	      0.00000000
      0.80207107	      0.00000000	      0.00000000	      0.00000000	      0.00000000
      0.80237588	      0.00000000	      0.00000000	      0.00000000	      0.00000000
      0.80268068	      0.00000000	      0.00000000	      0.00000000	      0.00000000
      0.80298549	      0.00000000	     -0.00000000	      0.00000000	      0.00000000
      0.80329029	      0.00000000	     -0.00000000	      0.00000000	      0.00000000
      0.80359510	      0.00000000	      0.00000000	      0.00000000	      0.00000000
      0.80389990	      0.00000000	      0.00000000	      0.00000000	      0.00000000
      0.80420471	      0.00000000	     -0.00000000	      0.00000000	      0.00000000
      0.80450951	      0.00000000	      0.00000000	      0.00000000	      0.00000000
      0.80481432	      0.00000000	     -0.00000000	      0.00000000	      0.00000000
      0.80511912	      0.00000000	      0.00000000	      0.00000000	      0.00000000
      0.80542393	      0.00000000	      0.00000000	      0.00000000	      0.00000000
      0.80572873	      0.00000000	      0.00000000	      0.00000000	      0.00000000
      0.80603354	      0.00000000	      0.00000000	      0.00000000	      0.00000000
      0.80633834	      0.00000000	      0.00000000	      0.00000000	      0.00000000
      0.80664315	      0.00000000	     -0.00000000	      0.00000000	      0.00000000
      0.80694795	      0.00000000	      0.00000000	      0.00000000	      0.00000000
      0.80725276	      0.00000000	      0.00000000	      0.00000000	      0.00000000
      0.80755756	      0.00000000	     -0.00000000	      0.00000000	      0.00000000
      0.80786237	      0.00000000	     -0.00000000	      0.00000000	      0.00000000
      0.80816717	      0.00000000	     -0.00000000	      0.00000000	      0.00000000
      0.80847198	      0.00000000	      0.00000000	      0.00000000	      0.00000000
      0.80877678	      0.00000000	      0.00000000	      0.00000000	      0.00000000
      0.80908159	      0.00000000	      0.00000000	      0.00000000	      0.00000000
      0.80938639	      0.00000000	     -0.00000000	      0.00000000	      0.00000000
      0.80969120	      0.00000000	      0.00000000	      0.00000000	      0.00000000
      0.80999600	      0.00000000	     -0.00000000	      0.00000000	      0.00000000
      0.81030081	      0.00000000	      0.00000000	      0.00000000	      0.00000000
      0.81060561	      0.00000000	      0.00000000	      0.00000000	      0.00000000
      0.81091042	      0.00000000	      0.00000000	      0.00000000	      0.00000000
      0.81121522	      0.00000000	      0.00000000	      0.00000000	      0.00000000
      0.81152003	      0.00000000	      0.00000000	      0.00000000	      0.00000000
      0.81182483	      0.00000000	      0.00000000	      0.00000000	      0.00000000
      0.81212964	      0.00000000	      0.00000000	      0.00000000	      0.00000000
      0.81243444	      0.00000000	      0.00000000	      0.00000000	      0.00000000
      0.81273925	      0.00000000	      0.00000000	      0.00000000	      0.00000000
      0.81315297	      0.00000000	      0.00000000	      0.00000000	      0.00000000
      0.81351202	      0.00000000	      0.00000000	      0.00000000	      0.00000000
      0.81387107	      0.00000000	     -0.00000000	      0.00000000	      0.00000000
      0.81417463	      0.00000000	      0.00000000	      0.00000000	      0.00000000
      0.81447818	      0.00000000	      0.00000000	      0.00000000	      0.00000000
      0.81478173	      0.00000000	      0.00000000	      0.00000000	      0.00000000
      0.81506268	      0.00000000	     -0.00000000	      0.00000000	      0.00000000
      0.81534362	      0.00000000	      0.00000000	      0.00000000	      0.00000000
      0.81565243	      0.00000000	      0.00000000	      0.00000000	      0.00000000
      0.81596124	      0.00000000	      0.00000000	      0.00000000	      0.00000000
      0.81627005	      0.00000000	     -0.00000000	      0.00000000	      0.00000000
      0.81657885	      0.00000000	     -0.00000000	      0.00000000	      0.00000000
      0.81688766	      0.00000000	      0.00000000	      0.00000000	      0.00000000
      0.81719647	      0.00000000	      0.00000000	      0.00000000	      0.00000000
      0.81750528	      0.00000000	      0.00000000	      0.00000000	      0.00000000
      0.81781409	      0.00000000	     -0.00000000	      0.00000000	      0.00000000
      0.81812290	      0.00000000	      0.00000000	      0.00000000	      0.00000000
      0.81843170	      0.00000000	      0.00000000	      0.00000000	      0.00000000
      0.81874051	      0.00000000	      0.00000000	      0.00000000	      0.00000000
      0.81904932	      0.00000000	      0.00000000	      0.00000000	      0.00000000
      0.81935813	      0.00000000	      0.00000000	      0.00000000	      0.00000000
      0.81966694	      0.00000000	      0.00000000	      0.00000000	      0.00000000
      0.81997575	      0.00000000	     -0.00000000	      0.00000000	      0.00000000
      0.82028455	      0.00000000	      0.00000000	      0.00000000	      0.00000000
      0.82059336	      0.00000000	     -0.00000000	      0.00000000	      0.00000000
      0.82090217	      0.00000000	     -0.00000000	      0.00000000	      0.00000000
      0.82121098	      0.00000000	     -0.00000000	      0.00000000	      0.00000000
      0.82151979	      0.00000000	     -0.00000000	      0.00000000	      0.00000000
      0.82182859	      0.00000000	      0.00000000	      0.00000000	      0.00000000
      0.82213740	      0.00000000	     -0.00000000	      0.00000000	      0.00000000
      0.82244621	      0.00000000	      0.00000000	      0.00000000	      0.00000000
      0.82275502	      0.00000000	      0.00000000	      0.00000000	      0.00000000
      0.82306383	      0.00000000	      0.00000000	      0.00000000	      0.00000000
      0.82337264	      0.00000000	     -0.00000000	      0.00000000	      0.00000000
      0.82368144	      0.00000000	      0.00000000	      0.00000000	      0.00000000
      0.82399025	      0.00000000	      0.00000000	      0.00000000	      0.00000000
      0.82429906	      0.00000000	      0.00000000	      0.00000000	      0.00000000
      0.82460787	      0.00000000	      0.00000000	      0.00000000	      0.00000000
      0.82491668	      0.00000000	      0.00000000	      0.00000000	      0.00000000
      0.82522549	      0.00000000	     -0.00000000	      0.00000000	      0.00000000
      0.82553429	      0.00000000	      0.00000000	      0.00000000	      0.00000000
      0.82584310	      0.00000000	     -0.00000000	      0.00000000	      0.00000000
      0.82615191	      0.00000000	     -0.00000000	      0.00000000	      0.00000000
      0.82646072	      0.00000000	     -0.00000000	      0.00000000	      0.00000000
      0.82676953	      0.00000000	     -0.00000000	      0.00000000	      0.00000000
      0.82707834	      0.00000000	     -0.00000000	      0.00000000	      0.00000000
      0.82738714	      0.00000000	      0.00000000	      0.00000000	      0.00000000
      0.82769595	      0.00000000	      0.00000000	      0.00000000	      0.00000000
      0.82800476	      0.00000000	     -0.00000000	      0.00000000	      0.00000000
      0.82831357	      0.00000000	     -0.00000000	      0.00000000	      0.00000000
      0.82862238	      0.00000000	     -0.00000000	      0.00000000	      0.00000000
      0.82893118	      0.00000000	      0.00000000	      0.00000000	      0.00000000
      0.82923999	      0.00000000	      0.00000000	      0.00000000	      0.00000000
      0.82954880	      0.00000000	      0.00000000	      0.00000000	      0.00000000
      0.82985761	      0.00000000	      0.00000000	      0.00000000	      0.00000000
      0.83016642	      0.00000000	     -0.00000000	      0.00000000	      0.00000000
      0.83047523	      0.00000000	     -0.00000000	      0.00000000	      0.00000000
      0.83078403	      0.00000000	     -0.00000000	      0.00000000	      0.00000000
      0.83109284	      0.00000000	      0.00000000	      0.00000000	      0.00000000
      0.83140165	      0.00000000	     -0.00000000	      0.00000000	      0.00000000
      0.83171046	      0.00000000	      0.00000000	      0.00000000	      0.00000000
      0.83201927	      0.00000000	      0.00000000	      0.00000000	      0.00000000
      0.83232808	      0.00000000	      0.00000000	      0.00000000	      0.00000000
      0.83263688	      0.00000000	     -0.00000000	      0.00000000	      0.00000000
      0.83294569	      0.00000000	      0.00000000	      0.00000000	      0.00000000
      0.83325450	      0.00000000	      0.00000000	      0.00000000	      0.00000000
      0.83356331	      0.00000000	      0.00000000	      0.00000000	      0.00000000
      0.83387212	      0.00000000	      0.00000000	      0.00000000	      0.00000000
      0.83418092	      0.00000000	      0.00000000	      0.00000000	      0.00000000
      0.83448973	      0.00000000	     -0.00000000	      0.00000000	      0.00000000
      0.83479854	      0.00000000	      0.00000000	      0.00000000	      0.00000000
      0.83510735	      0.00000000	      0.00000000	      0.00000000	      0.00000000
      0.83541616	      0.00000000	      0.00000000	      0.00000000	      0.00000000
      0.83572497	      0.00000000	     -0.00000000	      0.00000000	      0.00000000
      0.83603377	      0.00000000	      0.00000000	      0.00000000	      0.00000000
      0.83634258	      0.00000000	     -0.00000000	      0.00000000	      0.00000000
      0.83665139	      0.00000000	     -0.00000000	      0.00000000	      0.00000000
      0.83696020	      0.00000000	     -0.00000000	      0.00000000	      0.00000000
      0.83726901	      0.00000000	      0.00000000	      0.00000000	      0.00000000
      0.83757782	      0.00000000	      0.00000000	      0.00000000	      0.00000000
      0.83788662	      0.00000000	     -0.00000000	      0.00000000	      0.00000000
      0.83819543	      0.00000000	      0.00000000	      0.00000000	      0.00000000
      0.83850424	      0.00000000	      0.00000000	      0.00000000	      0.00000000
      0.83881305	      0.00000000	      0.00000000	      0.00000000	      0.00000000
      0.83912186	      0.00000000	      0.00000000	      0.00000000	      0.00000000
      0.83943067	      0.00000000	     -0.00000000	      0.00000000	      0.00000000
      0.83973947	      0.00000000	      0.00000000	      0.00000000	      0.00000000
      0.84004828	      0.00000000	     -0.00000000	      0.00000000	      0.00000000
      0.84035709	      0.00000000	      0.00000000	      0.00000000	      0.00000000
      0.84066590	      0.00000000	      0.00000000	      0.00000000	      0.00000000
      0.84097471	      0.00000000	     -0.00000000	      0.00000000	      0.00000000
      0.84128351	      0.00000000	      0.00000000	      0.00000000	      0.00000000
      0.84159232	      0.00000000	      0.00000000	      0.00000000	      0.00000000
      0.84190113	      0.00000000	     -0.00000000	      0.00000000	      0.00000000
      0.84220994	      0.00000000	      0.00000000	      0.00000000	      0.00000000
      0.84251875	      0.00000000	     -0.00000000	      0.00000000	      0.00000000
      0.84282756	      0.00000000	     -0.00000000	      0.00000000	      0.00000000
      0.84313636	      0.00000000	      0.00000000	      0.00000000	      0.00000000
      0.84344517	      0.00000000	      0.00000000	      0.00000000	      0.00000000
      0.84375398	      0.00000000	      0.00000000	      0.00000000	      0.00000000
      0.84406279	      0.00000000	     -0.00000000	      0.00000000	      0.00000000
      0.84437160	      0.00000000	     -0.00000000	      0.00000000	      0.00000000
      0.84468041	      0.00000000	     -0.00000000	      0.00000000	      0.00000000
      0.84498921	      0.00000000	     -0.00000000	      0.00000000	      0.00000000
      0.84529802	      0.00000000	     -0.00000000	      0.00000000	      0.00000000
      0.84560683	      0.00000000	      0.00000000	      0.00000000	      0.00000000
      0.84591564	      0.00000000	     -0.00000000	      0.00000000	      0.00000000
      0.84622445	      0.00000000	      0.00000000	      0.00000000	      0.00000000
      0.84653325	      0.00000000	     -0.00000000	      0.00000000	      0.00000000
      0.84684206	      0.00000000	      0.00000000	      0.00000000	      0.00000000
      0.84715087	      0.00000000	     -0.00000000	      0.00000000	      0.00000000
      0.84745968	      0.00000000	      0.00000000	      0.00000000	      0.00000000
      0.84776849	      0.00000000	     -0.00000000	      0.00000000	      0.00000000
      0.84807730	      0.00000000	      0.00000000	      0.00000000	      0.00000000
      0.84838610	      0.00000000	     -0.00000000	      0.00000000	      0.00000000
      0.84869491	      0.00000000	     -0.00000000	      0.00000000	      0.00000000
      0.84900372	      0.00000000	      0.00000000	      0.00000000	      0.00000000
      0.84931253	      0.00000000	      0.00000000	      0.00000000	      0.00000000
      0.84962134	      0.00000000	     -0.00000000	      0.00000000	      0.00000000
      0.84993015	      0.00000000	      0.00000000	      0.00000000	      0.00000000
      0.85023895	      0.00000000	     -0.00000000	      0.00000000	      0.00000000
      0.85054776	      0.00000000	      0.00000000	      0.00000000	      0.00000000
      0.85085657	      0.00000000	     -0.00000000	      0.00000000	      0.00000000
      0.85116538	      0.00000000	      0.00000000	      0.00000000	      0.00000000
      0.85147419	      0.00000000	      0.00000000	      0.00000000	      0.00000000
      0.85178299	      0.00000000	     -0.00000000	      0.00000000	      0.00000000
      0.85209180	      0.00000000	      0.00000000	      0.00000000	      0.00000000
      0.85240061	      0.00000000	     -0.00000000	      0.00000000	      0.00000000
      0.85270942	      0.00000000	     -0.00000000	      0.00000000	      0.00000000
      0.85301823	      0.00000000	     -0.00000000	      0.00000000	      0.00000000
      0.85332704	      0.00000000	     -0.00000000	      0.00000000	      0.00000000
      0.85363584	      0.00000000	      0.00000000	      0.00000000	      0.00000000
      0.85394465	      0.00000000	      0.00000000	      0.00000000	      0.00000000
      0.85425346	      0.00000000	     -0.00000000	      0.00000000	      0.00000000
      0.85456227	      0.00000000	     -0.00000000	      0.00000000	      0.00000000
      0.85487108	      0.00000000	     -0.00000000	      0.00000000	      0.00000000
      0.85517989	      0.00000000	      0.00000000	      0.00000000	      0.00000000
      0.85548869	      0.00000000	      0.00000000	      0.00000000	      0.00000000
      0.85579750	      0.00000000	     -0.00000000	      0.00000000	      0.00000000
      0.85610631	      0.00000000	      0.00000000	      0.00000000	      0.00000000
      0.85641512	      0.00000000	      0.00000000	      0.00000000	      0.00000000
      0.85672393	      0.00000000	      0.00000000	      0.00000000	      0.00000000
      0.85703274	      0.00000000	      0.00000000	      0.00000000	      0.00000000
      0.85734154	      0.00000000	      0.00000000	      0.00000000	      0.00000000
      0.85765035	      0.00000000	      0.00000000	      0.00000000	      0.00000000
      0.85795916	      0.00000000	      0.00000000	      0.00000000	      0.00000000
      0.85826797	      0.00000000	     -0.00000000	      0.00000000	      0.00000000
      0.85857678	      0.00000000	      0.00000000	      0.00000000	      0.00000000
      0.85888558	      0.00000000	     -0.00000000	      0.00000000	      0.00000000
      0.85916329	      0.00000000	     -0.00000000	      0.00000000	      0.00000000
      0.85944100	      0.00000000	      0.00000000	      0.00000000	      0.00000000
      0.85971871	      0.00000000	     -0.00000000	      0.00000000	      0.00000000
      0.85999642	      0.00000000	     -0.00000000	      0.00000000	      0.00000000
      0.86027413	      0.00000000	      0.00000000	      0.00000000	      0.00000000
      0.86055184	      0.00000000	     -0.00000000	      0.00000000	      0.00000000
      0.86082954	      0.00000000	      0.00000000	      0.00000000	      0.00000000
      0.86110725	      0.00000000	      0.00000000	      0.00000000	      0.00000000
      0.86138496	      0.00000000	     -0.00000000	      0.00000000	      0.00000000
      0.86166267	      0.00000000	     -0.00000000	      0.00000000	      0.00000000
      0.86194038	      0.00000000	     -0.00000000	      0.00000000	      0.00000000
      0.86221809	      0.00000000	     -0.00000000	      0.00000000	      0.00000000
      0.86249580	      0.00000000	      0.00000000	      0.00000000	      0.00000000
      0.86277350	      0.00000000	      0.00000000	      0.00000000	      0.00000000
      0.86305121	      0.00000000	      0.00000000	      0.00000000	      0.00000000
      0.86332892	      0.00000000	      0.00000000	      0.00000000	      0.00000000
      0.86360663	      0.00000000	      0.00000000	      0.00000000	      0.00000000
      0.86388434	      0.00000000	     -0.00000000	      0.00000000	      0.00000000
      0.86416205	      0.00000000	     -0.00000000	      0.00000000	      0.00000000
      0.86443976	      0.00000000	     -0.00000000	      0.00000000	      0.00000000
      0.86471746	      0.00000000	      0.00000000	      0.00000000	      0.00000000
      0.86499517	      0.00000000	     -0.00000000	      0.00000000	      0.00000000
      0.86527288	      0.00000000	      0.00000000	      0.00000000	      0.00000000
      0.86555059	      0.00000000	     -0.00000000	      0.00000000	      0.00000000
      0.86582830	      0.00000000	      0.00000000	      0.00000000	      0.00000000
      0.86610601	      0.00000000	      0.00000000	      0.00000000	      0.00000000
      0.86638372	      0.00000000	      0.00000000	      0.00000000	      0.00000000
      0.86666142	      0.00000000	     -0.00000000	      0.00000000	      0.00000000
      0.86693913	      0.00000000	      0.00000000	      0.00000000	      0.00000000
      0.86721684	      0.00000000	     -0.00000000	      0.00000000	      0.00000000
      0.86749455	      0.00000000	      0.00000000	      0.00000000	      0.00000000
      0.86777226	      0.00000000	      0.00000000	      0.00000000	      0.00000000
      0.86804997	      0.00000000	     -0.00000000	      0.00000000	      0.00000000
      0.86832768	      0.00000000	      0.00000000	      0.00000000	      0.00000000
      0.86860538	      0.00000000	     -0.00000000	      0.00000000	      0.00000000
      0.86888309	      0.00000000	     -0.00000000	      0.00000000	      0.00000000
      0.86916080	      0.00000000	     -0.00000000	      0.00000000	      0.00000000
      0.86943851	      0.00000000	     -0.00000000	      0.00000000	      0.00000000
      0.86971622	      0.00000000	      0.00000000	      0.00000000	      0.00000000
      0.86999393	      0.00000000	      0.00000000	      0.00000000	      0.00000000
      0.87027164	      0.00000000	     -0.00000000	      0.00000000	      0.00000000
      0.87054935	      0.00000000	     -0.00000000	      0.00000000	      0.00000000
      0.87082705	      0.00000000	     -0.00000000	      0.00000000	      0.00000000
      0.87110476	      0.00000000	      0.00000000	      0.00000000	      0.00000000
      0.87138247	      0.00000000	      0.00000000	      0.00000000	      0.00000000
      0.87166018	      0.00000000	      0.00000000	      0.00000000	      0.00000000
      0.87193789	      0.00000000	     -0.00000000	      0.00000000	      0.00000000
      0.87221560	      0.00000000	      0.00000000	      0.00000000	      0.00000000
      0.87249331	      0.00000000	     -0.00000000	      0.00000000	      0.00000000
      0.87277101	      0.00000000	      0.00000000	      0.00000000	      0.00000000
      0.87304872	      0.00000000	     -0.00000000	      0.00000000	      0.00000000
      0.87332643	      0.00000000	      0.00000000	      0.00000000	      0.00000000
      0.87360414	      0.00000000	      0.00000000	      0.00000000	      0.00000000
      0.87388185	      0.00000000	      0.00000000	      0.00000000	      0.00000000
      0.87415956	      0.00000000	      0.00000000	      0.00000000	      0.00000000
      0.87443727	      0.00000000	      0.00000000	      0.00000000	      0.00000000
      0.87471497	      0.00000000	      0.00000000	      0.00000000	      0.00000000
      0.87499268	      0.00000000	      0.00000000	      0.00000000	      0.00000000
      0.87527039	      0.00000000	      0.00000000	      0.00000000	      0.00000000
      0.87554810	      0.00000000	      0.00000000	      0.00000000	      0.00000000
      0.87582581	      0.00000000	      0.00000000	      0.00000000	      0.00000000
      0.87610352	      0.00000000	     -0.00000000	      0.00000000	      0.00000000
      0.87638123	      0.00000000	     -0.00000000	      0.00000000	      0.00000000
      0.87665893	      0.00000000	     -0.00000000	      0.00000000	      0.00000000
      0.87693664	      0.00000000	     -0.00000000	      0.00000000	      0.00000000
      0.87721435	      0.00000000	      0.00000000	      0.00000000	      0.00000000
      0.87749206	      0.00000000	      0.00000000	      0.00000000	      0.00000000
      0.87776977	      0.00000000	     -0.00000000	      0.00000000	      0.00000000
      0.87804748	      0.00000000	      0.00000000	      0.00000000	      0.00000000
      0.87832519	      0.00000000	      0.00000000	      0.00000000	      0.00000000
      0.87860289	      0.00000000	      0.00000000	      0.00000000	      0.00000000
      0.87888060	      0.00000000	      0.00000000	      0.00000000	      0.00000000
      0.87915831	      0.00000000	     -0.00000000	      0.00000000	      0.00000000
      0.87943602	      0.00000000	      0.00000000	      0.00000000	      0.00000000
      0.87971373	      0.00000000	      0.00000000	      0.00000000	      0.00000000
      0.87999144	      0.00000000	      0.00000000	      0.00000000	      0.00000000
      0.88026915	      0.00000000	      0.00000000	      0.00000000	      0.00000000
      0.88054685	      0.00000000	     -0.00000000	      0.00000000	      0.00000000
      0.88082456	      0.00000000	      0.00000000	      0.00000000	      0.00000000
      0.88110227	      0.00000000	     -0.00000000	      0.00000000	      0.00000000
      0.88137998	      0.00000000	      0.00000000	      0.00000000	      0.00000000
      0.88165769	      0.00000000	      0.00000000	      0.00000000	      0.00000000
      0.88190751	      0.00000000	      0.00000000	      0.00000000	      0.00000000
      0.88215733	      0.00000000	      0.00000000	      0.00000000	      0.00000000
      0.88240716	      0.00000000	      0.00000000	      0.00000000	      0.00000000
      0.88265698	      0.00000000	      0.00000000	      0.00000000	      0.00000000
      0.88290680	      0.00000000	      0.00000000	      0.00000000	      0.00000000
      0.88315662	      0.00000000	      0.00000000	      0.00000000	      0.00000000
      0.88340645	      0.00000000	      0.00000000	      0.00000000	      0.00000000
      0.88365627	      0.00000000	     -0.00000000	      0.00000000	      0.00000000
      0.88390609	      0.00000000	     -0.00000000	      0.00000000	      0.00000000
      0.88415592	      0.00000000	      0.00000000	      0.00000000	      0.00000000
      0.88440574	      0.00000000	     -0.00000000	      0.00000000	      0.00000000
      0.88465556	      0.00000000	     -0.00000000	      0.00000000	      0.00000000
      0.88490538	      0.00000000	     -0.00000000	      0.00000000	      0.00000000
      0.88515521	      0.00000000	      0.00000000	      0.00000000	      0.00000000
      0.88540503	      0.00000000	      0.00000000	      0.00000000	      0.00000000
      0.88565485	      0.00000000	      0.00000000	      0.00000000	      0.00000000
      0.88590468	      0.00000000	      0.00000000	      0.00000000	      0.00000000
      0.88615450	      0.00000000	     -0.00000000	      0.00000000	      0.00000000
      0.88640432	      0.00000000	      0.00000000	      0.00000000	      0.00000000
      0.88665414	      0.00000000	      0.00000000	      0.00000000	      0.00000000
      0.88690397	      0.00000000	     -0.00000000	      0.00000000	      0.00000000
      0.88715379	      0.00000000	     -0.00000000	      0.00000000	      0.00000000
      0.88740361	      0.00000000	      0.00000000	      0.00000000	      0.00000000
      0.88765343	      0.00000000	      0.00000000	      0.00000000	      0.00000000
      0.88790326	      0.00000000	      0.00000000	      0.00000000	      0.00000000
      0.88815308	      0.00000000	      0.00000000	      0.00000000	      0.00000000
      0.88840290	      0.00000000	      0.00000000	      0.00000000	      0.00000000
      0.88865273	      0.00000000	     -0.00000000	      0.00000000	      0.00000000
      0.88890255	      0.00000000	     -0.00000000	      0.00000000	      0.00000000
      0.88915237	      0.00000000	      0.00000000	      0.00000000	      0.00000000
      0.88940219	      0.00000000	      0.00000000	      0.00000000	      0.00000000
      0.88965202	      0.00000000	      0.00000000	      0.00000000	      0.00000000
      0.88990184	      0.00000000	      0.00000000	      0.00000000	      0.00000000
      0.89015166	      0.00000000	      0.00000000	      0.00000000	      0.00000000
      0.89040149	      0.00000000	      0.00000000	      0.00000000	      0.00000000
      0.89065131	      0.00000000	     -0.00000000	      0.00000000	      0.00000000
      0.89090113	      0.00000000	     -0.00000000	      0.00000000	      0.00000000
      0.89115095	      0.00000000	      0.00000000	      0.00000000	      0.00000000
      0.89140078	      0.00000000	     -0.00000000	      0.00000000	      0.00000000
      0.89165060	      0.00000000	      0.00000000	      0.00000000	      0.00000000
      0.89190042	      0.00000000	     -0.00000000	      0.00000000	      0.00000000
      0.89215025	      0.00000000	     -0.00000000	      0.00000000	      0.00000000
      0.89240007	      0.00000000	     -0.00000000	      0.00000000	      0.00000000
      0.89264989	      0.00000000	      0.00000000	      0.00000000	      0.00000000
      0.89289971	      0.00000000	      0.00000000	      0.00000000	      0.00000000
      0.89314954	      0.00000000	      0.00000000	      0.00000000	      0.00000000
      0.89339936	      0.00000000	      0.00000000	      0.00000000	      0.00000000
      0.89364918	      0.00000000	     -0.00000000	      0.00000000	      0.00000000
      0.89389900	      0.00000000	      0.00000000	      0.00000000	      0.00000000
      0.89414883	      0.00000000	      0.00000000	      0.00000000	      0.00000000
      0.89439865	      0.00000000	      0.00000000	      0.00000000	      0.00000000
      0.89464847	      0.00000000	      0.00000000	      0.00000000	      0.00000000
      0.89489830	      0.00000000	      0.00000000	      0.00000000	      0.00000000
      0.89514812	      0.00000000	      0.00000000	      0.00000000	      0.00000000
      0.89539794	      0.00000000	      0.00000000	      0.00000000	      0.00000000
      0.89564776	      0.00000000	      0.00000000	      0.00000000	      0.00000000
      0.89589759	      0.00000000	     -0.00000000	      0.00000000	      0.00000000
      0.89614741	      0.00000000	      0.00000000	      0.00000000	      0.00000000
      0.89639723	      0.00000000	     -0.00000000	      0.00000000	      0.00000000
      0.89664706	      0.00000000	     -0.00000000	      0.00000000	      0.00000000
      0.89689688	      0.00000000	     -0.00000000	      0.00000000	      0.00000000
      0.89714670	      0.00000000	      0.00000000	      0.00000000	      0.00000000
      0.89739652	      0.00000000	      0.00000000	      0.00000000	      0.00000000
      0.89764635	      0.00000000	      0.00000000	      0.00000000	      0.00000000
      0.89789617	      0.00000000	      0.00000000	      0.00000000	      0.00000000
      0.89814599	      0.00000000	     -0.00000000	      0.00000000	      0.00000000
      0.89839581	      0.00000000	      0.00000000	      0.00000000	      0.00000000
      0.89864564	      0.00000000	      0.00000000	      0.00000000	      0.00000000
      0.89889546	      0.00000000	      0.00000000	      0.00000000	      0.00000000
      0.89914528	      0.00000000	     -0.00000000	      0.00000000	      0.00000000
      0.89939511	      0.00000000	      0.00000000	      0.00000000	      0.00000000
      0.89964493	      0.00000000	      0.00000000	      0.00000000	      0.00000000
      0.89989475	      0.00000000	     -0.00000000	      0.00000000	      0.00000000
      0.90014457	      0.00000000	      0.00000000	      0.00000000	      0.00000000
      0.90039440	      0.00000000	      0.00000000	      0.00000000	      0.00000000
      0.90064422	      0.00000000	      0.00000000	      0.00000000	      0.00000000
      0.90089404	      0.00000000	      0.00000000	      0.00000000	      0.00000000
      0.90114387	      0.00000000	      0.00000000	      0.00000000	      0.00000000
      0.90139369	      0.00000000	      0.00000000	      0.00000000	      0.00000000
      0.90164351	      0.00000000	      0.00000000	      0.00000000	      0.00000000
      0.90189333	      0.00000000	     -0.00000000	      0.00000000	      0.00000000
      0.90214316	      0.00000000	      0.00000000	      0.00000000	      0.00000000
      0.90239298	      0.00000000	      0.00000000	      0.00000000	      0.00000000
      0.90264280	      0.00000000	      0.00000000	      0.00000000	      0.00000000
      0.90289262	      0.00000000	      0.00000000	      0.00000000	      0.00000000
      0.90314245	      0.00000000	     -0.00000000	      0.00000000	      0.00000000
      0.90339227	      0.00000000	      0.00000000	      0.00000000	      0.00000000
      0.90364209	      0.00000000	      0.00000000	      0.00000000	      0.00000000
      0.90389192	      0.00000000	      0.00000000	      0.00000000	      0.00000000
      0.90414174	      0.00000000	     -0.00000000	      0.00000000	      0.00000000
      0.90439156	      0.00000000	      0.00000000	      0.00000000	      0.00000000
      0.90464138	      0.00000000	     -0.00000000	      0.00000000	      0.00000000
      0.90489121	      0.00000000	      0.00000000	      0.00000000	      0.00000000
      0.90514103	      0.00000000	      0.00000000	      0.00000000	      0.00000000
      0.90536584	      0.00000000	     -0.00000000	      0.00000000	      0.00000000
      0.90559064	      0.00000000	     -0.00000000	      0.00000000	      0.00000000
      0.90581545	      0.00000000	     -0.00000000	      0.00000000	      0.00000000
      0.90604026	      0.00000000	      0.00000000	      0.00000000	      0.00000000
      0.90626506	      0.00000000	      0.00000000	      0.00000000	      0.00000000
      0.90648987	      0.00000000	     -0.00000000	      0.00000000	      0.00000000
      0.90671468	      0.00000000	      0.00000000	      0.00000000	      0.00000000
      0.90693948	      0.00000000	     -0.00000000	      0.00000000	      0.00000000
      0.90716429	      0.00000000	     -0.00000000	      0.00000000	      0.00000000
      0.90738909	      0.00000000	     -0.00000000	      0.00000000	      0.00000000
      0.90761390	      0.00000000	      0.00000000	      0.00000000	      0.00000000
      0.90783871	      0.00000000	     -0.00000000	      0.00000000	      0.00000000
      0.90806351	      0.00000000	      0.00000000	      0.00000000	      0.00000000
      0.90828832	      0.00000000	      0.00000000	      0.00000000	      0.00000000
      0.90851313	      0.00000000	      0.00000000	      0.00000000	      0.00000000
      0.90873793	      0.00000000	      0.00000000	      0.00000000	      0.00000000
      0.90896274	      0.00000000	     -0.00000000	      0.00000000	      0.00000000
      0.90918755	      0.00000000	      0.00000000	      0.00000000	      0.00000000
      0.90941235	      0.00000000	      0.00000000	      0.00000000	      0.00000000
      0.90963716	      0.00000000	      0.00000000	      0.00000000	      0.00000000
      0.90986197	      0.00000000	      0.00000000	      0.00000000	      0.00000000
      0.91008677	      0.00000000	     -0.00000000	      0.00000000	      0.00000000
      0.91031158	      0.00000000	      0.00000000	      0.00000000	      0.00000000
      0.91053639	      0.00000000	      0.00000000	      0.00000000	      0.00000000
      0.91076119	      0.00000000	      0.00000000	      0.00000000	      0.00000000
      0.91098600	      0.00000000	      0.00000000	      0.00000000	      0.00000000
      0.91121081	      0.00000000	      0.00000000	      0.00000000	      0.00000000
      0.91143561	      0.00000000	     -0.00000000	      0.00000000	      0.00000000
      0.91166042	      0.00000000	      0.00000000	      0.00000000	      0.00000000
      0.91188523	      0.00000000	      0.00000000	      0.00000000	      0.00000000
      0.91211003	      0.00000000	      0.00000000	      0.00000000	      0.00000000
      0.91233484	      0.00000000	      0.00000000	      0.00000000	      0.00000000
      0.91255964	      0.00000000	     -0.00000000	      0.00000000	      0.00000000
      0.91278445	      0.00000000	      0.00000000	      0.00000000	      0.00000000
      0.91300926	      0.00000000	      0.00000000	      0.00000000	      0.00000000
      0.91323406	      0.00000000	      0.00000000	      0.00000000	      0.00000000
      0.91345887	      0.00000000	      0.00000000	      0.00000000	      0.00000000
      0.91368368	      0.00000000	      0.00000000	      0.00000000	      0.00000000
      0.91390848	      0.00000000	      0.00000000	      0.00000000	      0.00000000
      0.91413329	      0.00000000	      0.00000000	      0.00000000	      0.00000000
      0.91435810	      0.00000000	      0.00000000	      0.00000000	      0.00000000
      0.91458290	      0.00000000	      0.00000000	      0.00000000	      0.00000000
      0.91480771	      0.00000000	      0.00000000	      0.00000000	      0.00000000
      0.91503252	      0.00000000	      0.00000000	      0.00000000	      0.00000000
      0.91525732	      0.00000000	      0.00000000	      0.00000000	      0.00000000
      0.91548213	      0.00000000	      0.00000000	      0.00000000	      0.00000000
      0.91570694	      0.00000000	     -0.00000000	      0.00000000	      0.00000000
      0.91593174	      0.00000000	      0.00000000	      0.00000000	      0.00000000
      0.91615655	      0.00000000	     -0.00000000	      0.00000000	      0.00000000
      0.91638136	      0.00000000	      0.00000000	      0.00000000	      0.00000000
      0.91660616	      0.00000000	      0.00000000	      0.00000000	      0.00000000
      0.91683097	      0.00000000	      0.00000000	      0.00000000	      0.00000000
      0.91705578	      0.00000000	      0.00000000	      0.00000000	      0.00000000
      0.91728058	      0.00000000	     -0.00000000	      0.00000000	      0.00000000
      0.91750539	      0.00000000	      0.00000000	      0.00000000	      0.00000000
      0.91773019	      0.00000000	     -0.00000000	      0.00000000	      0.00000000
      0.91795500	      0.00000000	      0.00000000	      0.00000000	      0.00000000
      0.91817981	      0.00000000	      0.00000000	      0.00000000	      0.00000000
      0.91840461	      0.00000000	      0.00000000	      0.00000000	      0.00000000
      0.91862942	      0.00000000	      0.00000000	      0.00000000	      0.00000000
      0.91885423	      0.00000000	     -0.00000000	      0.00000000	      0.00000000
      0.91907903	      0.00000000	      0.00000000	      0.00000000	      0.00000000
      0.91930384	      0.00000000	     -0.00000000	      0.00000000	      0.00000000
      0.91952865	      0.00000000	     -0.00000000	      0.00000000	      0.00000000
      0.91975345	      0.00000000	      0.00000000	      0.00000000	      0.00000000
      0.91997826	      0.00000000	      0.00000000	      0.00000000	      0.00000000
      0.92020307	      0.00000000	      0.00000000	      0.00000000	      0.00000000
      0.92042787	      0.00000000	      0.00000000	      0.00000000	      0.00000000
      0.92065268	      0.00000000	     -0.00000000	      0.00000000	      0.00000000
      0.92087749	      0.00000000	     -0.00000000	      0.00000000	      0.00000000
      0.92110229	      0.00000000	      0.00000000	      0.00000000	      0.00000000
      0.92132710	      0.00000000	      0.00000000	      0.00000000	      0.00000000
      0.92155191	      0.00000000	     -0.00000000	      0.00000000	      0.00000000
      0.92177671	      0.00000000	      0.00000000	      0.00000000	      0.00000000
      0.92200152	      0.00000000	     -0.00000000	      0.00000000	      0.00000000
      0.92222633	      0.00000000	      0.00000000	      0.00000000	      0.00000000
      0.92245113	      0.00000000	     -0.00000000	      0.00000000	      0.00000000
      0.92267594	      0.00000000	      0.00000000	      0.00000000	      0.00000000
      0.92290074	      0.00000000	     -0.00000000	      0.00000000	      0.00000000
      0.92312555	      0.00000000	      0.00000000	      0.00000000	      0.00000000
      0.92335036	      0.00000000	      0.00000000	      0.00000000	      0.00000000
      0.92357516	      0.00000000	      0.00000000	      0.00000000	      0.00000000
      0.92377745	      0.00000000	      0.00000000	      0.00000000	      0.00000000
      0.92397973	      0.00000000	     -0.00000000	      0.00000000	      0.00000000
      0.92418201	      0.00000000	      0.00000000	      0.00000000	      0.00000000
      0.92438429	      0.00000000	      0.00000000	      0.00000000	      0.00000000
      0.92458657	      0.00000000	     -0.00000000	      0.00000000	      0.00000000
      0.92478885	      0.00000000	      0.00000000	      0.00000000	      0.00000000
      0.92499113	      0.00000000	      0.00000000	      0.00000000	      0.00000000
      0.92519341	      0.00000000	      0.00000000	      0.00000000	      0.00000000
      0.92539569	      0.00000000	      0.00000000	      0.00000000	      0.00000000
      0.92559797	      0.00000000	     -0.00000000	      0.00000000	      0.00000000
      0.92580025	      0.00000000	     -0.00000000	      0.00000000	      0.00000000
      0.92600253	      0.00000000	      0.00000000	      0.00000000	      0.00000000
      0.92620482	      0.00000000	     -0.00000000	      0.00000000	      0.00000000
      0.92640710	      0.00000000	      0.00000000	      0.00000000	      0.00000000
      0.92660938	      0.00000000	     -0.00000000	      0.00000000	      0.00000000
      0.92681166	      0.00000000	      0.00000000	      0.00000000	      0.00000000
      0.92701394	      0.00000000	      0.00000000	      0.00000000	      0.00000000
      0.92721622	      0.00000000	      0.00000000	      0.00000000	      0.00000000
      0.92741850	      0.00000000	     -0.00000000	      0.00000000	      0.00000000
      0.92762078	      0.00000000	      0.00000000	      0.00000000	      0.00000000
      0.92782306	      0.00000000	     -0.00000000	      0.00000000	      0.00000000
      0.92802534	      0.00000000	     -0.00000000	      0.00000000	      0.00000000
      0.92822762	      0.00000000	      0.00000000	      0.00000000	      0.00000000
      0.92842991	      0.00000000	     -0.00000000	      0.00000000	      0.00000000
      0.92863219	      0.00000000	     -0.00000000	      0.00000000	      0.00000000
      0.92883447	      0.00000000	      0.00000000	      0.00000000	      0.00000000
      0.92903675	      0.00000000	      0.00000000	      0.00000000	      0.00000000
      0.92923903	      0.00000000	     -0.00000000	      0.00000000	      0.00000000
      0.92944131	      0.00000000	      0.00000000	      0.00000000	      0.00000000
      0.92964359	      0.00000000	     -0.00000000	      0.00000000	      0.00000000
      0.92984587	      0.00000000	     -0.00000000	      0.00000000	      0.00000000
      0.93004815	      0.00000000	      0.00000000	      0.00000000	      0.00000000
      0.93025043	      0.00000000	      0.00000000	      0.00000000	      0.00000000
      0.93045271	      0.00000000	     -0.00000000	      0.00000000	      0.00000000
      0.93065499	      0.00000000	      0.00000000	      0.00000000	      0.00000000
      0.93085728	      0.00000000	      0.00000000	      0.00000000	      0.00000000
      0.93105956	      0.00000000	      0.00000000	      0.00000000	      0.00000000
      0.93126184	      0.00000000	     -0.00000000	      0.00000000	      0.00000000
      0.93146412	      0.00000000	     -0.00000000	      0.00000000	      0.00000000
      0.93166640	      0.00000000	      0.00000000	      0.00000000	      0.00000000
      0.93186868	      0.00000000	     -0.00000000	      0.00000000	      0.00000000
      0.93207096	      0.00000000	      0.00000000	      0.00000000	      0.00000000
      0.93227324	      0.00000000	      0.00000000	      0.00000000	      0.00000000
      0.93247552	      0.00000000	      0.00000000	      0.00000000	      0.00000000
      0.93267780	      0.00000000	      0.00000000	      0.00000000	      0.00000000
      0.93288008	      0.00000000	      0.00000000	      0.00000000	      0.00000000
      0.93308237	      0.00000000	     -0.00000000	      0.00000000	      0.00000000
      0.93328465	      0.00000000	      0.00000000	      0.00000000	      0.00000000
      0.93348693	      0.00000000	      0.00000000	      0.00000000	      0.00000000
      0.93368921	      0.00000000	      0.00000000	      0.00000000	      0.00000000
      0.93389149	      0.00000000	     -0.00000000	      0.00000000	      0.00000000
      0.93409377	      0.00000000	      0.00000000	      0.00000000	      0.00000000
      0.93429605	      0.00000000	      0.00000000	      0.00000000	      0.00000000
      0.93449833	      0.00000000	      0.00000000	      0.00000000	      0.00000000
      0.93470061	      0.00000000	      0.00000000	      0.00000000	      0.00000000
      0.93488209	      0.00000000	      0.00000000	      0.00000000	      0.00000000
      0.93506357	      0.00000000	     -0.00000000	      0.00000000	      0.00000000
      0.93524504	      0.00000000	      0.00000000	      0.00000000	      0.00000000
      0.93542652	      0.00000000	      0.00000000	      0.00000000	      0.00000000
      0.93560800	      0.00000000	     -0.00000000	      0.00000000	      0.00000000
      0.93578947	      0.00000000	      0.00000000	      0.00000000	      0.00000000
      0.93597095	      0.00000000	     -0.00000000	      0.00000000	      0.00000000
      0.93615243	      0.00000000	     -0.00000000	      0.00000000	      0.00000000
      0.93633391	      0.00000000	     -0.00000000	      0.00000000	      0.00000000
      0.93651538	      0.00000000	     -0.00000000	      0.00000000	      0.00000000
      0.93669686	      0.00000000	      0.00000000	      0.00000000	      0.00000000
      0.93687834	      0.00000000	     -0.00000000	      0.00000000	      0.00000000
      0.93705981	      0.00000000	     -0.00000000	      0.00000000	      0.00000000
      0.93724129	      0.00000000	      0.00000000	      0.00000000	      0.00000000
      0.93742277	      0.00000000	     -0.00000000	      0.00000000	      0.00000000
      0.93760425	      0.00000000	      0.00000000	      0.00000000	      0.00000000
      0.93778572	      0.00000000	      0.00000000	      0.00000000	      0.00000000
      0.93796720	      0.00000000	     -0.00000000	      0.00000000	      0.00000000
      0.93814868	      0.00000000	     -0.00000000	      0.00000000	      0.00000000
      0.93833015	      0.00000000	     -0.00000000	      0.00000000	      0.00000000
      0.93851163	      0.00000000	      0.00000000	      0.00000000	      0.00000000
      0.93869311	      0.00000000	     -0.00000000	      0.00000000	      0.00000000
      0.93887459	      0.00000000	     -0.00000000	      0.00000000	      0.00000000
      0.93905606	      0.00000000	     -0.00000000	      0.00000000	      0.00000000
      0.93923754	      0.00000000	     -0.00000000	      0.00000000	      0.00000000
      0.93941902	      0.00000000	     -0.00000000	      0.00000000	      0.00000000
      0.93960049	      0.00000000	     -0.00000000	      0.00000000	      0.00000000
      0.93978197	      0.00000000	      0.00000000	      0.00000000	      0.00000000
      0.93996345	      0.00000000	      0.00000000	      0.00000000	      0.00000000
      0.94014493	      0.00000000	      0.00000000	      0.00000000	      0.00000000
      0.94030818	      0.00000000	      0.00000000	      0.00000000	      0.00000000
      0.94047144	      0.00000000	      0.00000000	      0.00000000	      0.00000000
      0.94063470	      0.00000000	      0.00000000	      0.00000000	      0.00000000
      0.94079796	      0.00000000	      0.00000000	      0.00000000	      0.00000000
      0.94096122	      0.00000000	     -0.00000000	      0.00000000	      0.00000000
      0.94112448	      0.00000000	      0.00000000	      0.00000000	      0.00000000
      0.94128774	      0.00000000	      0.00000000	      0.00000000	      0.00000000
      0.94145100	      0.00000000	     -0.00000000	      0.00000000	      0.00000000
      0.94161426	      0.00000000	      0.00000000	      0.00000000	      0.00000000
      0.94177752	      0.00000000	      0.00000000	      0.00000000	      0.00000000
      0.94194078	      0.00000000	      0.00000000	      0.00000000	      0.00000000
      0.94210404	      0.00000000	      0.00000000	      0.00000000	      0.00000000
      0.94226730	      0.00000000	      0.00000000	      0.00000000	      0.00000000
      0.94243056	      0.00000000	      0.00000000	      0.00000000	      0.00000000
      0.94259382	      0.00000000	     -0.00000000	      0.00000000	      0.00000000
      0.94275708	      0.00000000	     -0.00000000	      0.00000000	      0.00000000
      0.94292034	      0.00000000	     -0.00000000	      0.00000000	      0.00000000
      0.94308360	      0.00000000	      0.00000000	      0.00000000	      0.00000000
      0.94324686	      0.00000000	      0.00000000	      0.00000000	      0.00000000
      0.94341012	      0.00000000	      0.00000000	      0.00000000	      0.00000000
      0.94355596	      0.00000000	      0.00000000	      0.00000000	      0.00000000
      0.94370179	      0.00000000	     -0.00000000	      0.00000000	      0.00000000
      0.94384763	      0.00000000	     -0.00000000	      0.00000000	      0.00000000
      0.94399347	      0.00000000	      0.00000000	      0.00000000	      0.00000000
      0.94413930	      0.00000000	     -0.00000000	      0.00000000	      0.00000000
      0.94428514	      0.00000000	     -0.00000000	      0.00000000	      0.00000000
      0.94443098	      0.00000000	      0.00000000	      0.00000000	      0.00000000
      0.94457682	      0.00000000	      0.00000000	      0.00000000	      0.00000000
      0.94472265	      0.00000000	      0.00000000	      0.00000000	      0.00000000
      0.94486849	      0.00000000	      0.00000000	      0.00000000	      0.00000000
      0.94501433	      0.00000000	      0.00000000	      0.00000000	      0.00000000
      0.94516016	      0.00000000	     -0.00000000	      0.00000000	      0.00000000
      0.94530600	      0.00000000	     -0.00000000	      0.00000000	      0.00000000
      0.94545184	      0.00000000	     -0.00000000	      0.00000000	      0.00000000
      0.94559767	      0.00000000	      0.00000000	      0.00000000	      0.00000000
      0.94574351	      0.00000000	      0.00000000	      0.00000000	      0.00000000
      0.94587386	      0.00000000	     -0.00000000	      0.00000000	      0.00000000
      0.94600420	      0.00000000	      0.00000000	      0.00000000	      0.00000000
      0.94613455	      0.00000000	     -0.00000000	      0.00000000	      0.00000000
      0.94626490	      0.00000000	     -0.00000000	      0.00000000	      0.00000000
      0.94639524	      0.00000000	     -0.00000000	      0.00000000	      0.00000000
      0.94652559	      0.00000000	      0.00000000	      0.00000000	      0.00000000
      0.94665594	      0.00000000	      0.00000000	      0.00000000	      0.00000000
      0.94678628	      0.00000000	     -0.00000000	      0.00000000	      0.00000000
      0.94691663	      0.00000000	     -0.00000000	      0.00000000	      0.00000000
      0.94704698	      0.00000000	     -0.00000000	      0.00000000	      0.00000000
      0.94717732	      0.00000000	     -0.00000000	      0.00000000	      0.00000000
      0.94730767	      0.00000000	      0.00000000	      0.00000000	      0.00000000
      0.94743802	      0.00000000	     -0.00000000	      0.00000000	      0.00000000
      0.94756836	      0.00000000	     -0.00000000	      0.00000000	      0.00000000
      0.94769871	      0.00000000	      0.00000000	      0.00000000	      0.00000000
      0.94782905	      0.00000000	      0.00000000	      0.00000000	      0.00000000
      0.94794564	      0.00000000	      0.00000000	      0.00000000	      0.00000000
      0.94806222	      0.00000000	     -0.00000000	      0.00000000	      0.00000000
      0.94817880	      0.00000000	      0.00000000	      0.00000000	      0.00000000
      0.94829539	      0.00000000	      0.00000000	      0.00000000	      0.00000000
      0.94841197	      0.00000000	     -0.00000000	      0.00000000	      0.00000000
      0.94852856	      0.00000000	     -0.00000000	      0.00000000	      0.00000000
      0.94864514	      0.00000000	     -0.00000000	      0.00000000	      0.00000000
      0.94876172	      0.00000000	     -0.00000000	      0.00000000	      0.00000000
      0.94887831	      0.00000000	     -0.00000000	      0.00000000	      0.00000000
      0.94899489	      0.00000000	     -0.00000000	      0.00000000	      0.00000000
      0.94911147	      0.00000000	     -0.00000000	      0.00000000	      0.00000000
      0.94922806	      0.00000000	      0.00000000	      0.00000000	      0.00000000
      0.94934464	      0.00000000	     -0.00000000	      0.00000000	      0.00000000
      0.94946122	      0.00000000	      0.00000000	      0.00000000	      0.00000000
      0.94957781	      0.00000000	     -0.00000000	      0.00000000	      0.00000000
      0.94969439	      0.00000000	      0.00000000	      0.00000000	      0.00000000
      0.94981097	      0.00000000	     -0.00000000	      0.00000000	      0.00000000
      0.94992756	      0.00000000	     -0.00000000	      0.00000000	      0.00000000
      0.95004414	      0.00000000	      0.00000000	      0.00000000	      0.00000000
      0.95016072	      0.00000000	      0.00000000	      0.00000000	      0.00000000
      0.95024780	      0.00000000	      0.00000000	      0.00000000	      0.00000000
      0.95033488	      0.00000000	     -0.00000000	      0.00000000	      0.00000000
      0.95044326	      0.00000000	      0.00000000	      0.00000000	      0.00000000
      0.95055165	      0.00000000	      0.00000000	      0.00000000	      0.00000000
      0.95066003	      0.00000000	      0.00000000	      0.00000000	      0.00000000
      0.95076842	      0.00000000	     -0.00000000	      0.00000000	      0.00000000
      0.95087681	      0.00000000	     -0.00000000	      0.00000000	      0.00000000
      0.95098519	      0.00000000	      0.00000000	      0.00000000	      0.00000000
      0.95109358	      0.00000000	      0.00000000	      0.00000000	      0.00000000
      0.95120196	      0.00000000	      0.00000000	      0.00000000	      0.00000000
      0.95131035	      0.00000000	      0.00000000	      0.00000000	      0.00000000
      0.95141874	      0.00000000	      0.00000000	      0.00000000	      0.00000000
      0.95152712	      0.00000000	      0.00000000	      0.00000000	      0.00000000
      0.95163551	      0.00000000	      0.00000000	      0.00000000	      0.00000000
      0.95174389	      0.00000000	      0.00000000	      0.00000000	      0.00000000
      0.95185228	      0.00000000	      0.00000000	      0.00000000	      0.00000000
      0.95196066	      0.00000000	     -0.00000000	      0.00000000	      0.00000000
      0.95206905	      0.00000000	      0.00000000	      0.00000000	      0.00000000
      0.95217744	      0.00000000	      0.00000000	      0.00000000	      0.00000000
      0.95228582	      0.00000000	      0.00000000	      0.00000000	      0.00000000
      0.95239421	      0.00000000	     -0.00000000	      0.00000000	      0.00000000
      0.95250259	      0.00000000	      0.00000000	      0.00000000	      0.00000000
      0.95261098	      0.00000000	     -0.00000000	      0.00000000	      0.00000000
      0.95271936	      0.00000000	      0.00000000	      0.00000000	      0.00000000
      0.95282775	      0.00000000	      0.00000000	      0.00000000	      0.00000000
      0.95293614	      0.00000000	     -0.00000000	      0.00000000	      0.00000000
      0.95304452	      0.00000000	      0.00000000	      0.00000000	      0.00000000
      0.95315291	      0.00000000	      0.00000000	      0.00000000	      0.00000000
      0.95326129	      0.00000000	     -0.00000000	      0.00000000	      0.00000000
      0.95336968	      0.00000000	     -0.00000000	      0.00000000	      0.00000000
      0.95347807	      0.00000000	      0.00000000	      0.00000000	      0.00000000
      0.95358645	      0.00000000	      0.00000000	      0.00000000	      0.00000000
      0.95369484	      0.00000000	     -0.00000000	      0.00000000	      0.00000000
      0.95380322	      0.00000000	     -0.00000000	      0.00000000	      0.00000000
      0.95391161	      0.00000000	      0.00000000	      0.00000000	      0.00000000
      0.95401999	      0.00000000	     -0.00000000	      0.00000000	      0.00000000
      0.95412838	      0.00000000	      0.00000000	      0.00000000	      0.00000000
      0.95423677	      0.00000000	      0.00000000	      0.00000000	      0.00000000
      0.95434515	      0.00000000	      0.00000000	      0.00000000	      0.00000000
      0.95445354	      0.00000000	      0.00000000	      0.00000000	      0.00000000
      0.95456192	      0.00000000	      0.00000000	      0.00000000	      0.00000000
      0.95463114	      0.00000000	     -0.00000000	      0.00000000	      0.00000000
      0.95470035	      0.00000000	      0.00000000	      0.00000000	      0.00000000
      0.95504642	      0.00000000	     -0.00000000	      0.00000000	      0.00000000
      0.95625245	      0.00000000	      0.00000000	      0.00000000	      0.00000000
      0.95745848	      0.00000000	      0.00000000	      0.00000000	      0.00000000
      0.95866452	      0.00000000	     -0.00000000	      0.00000000	      0.00000000
      0.96000372	      0.00000000	      0.00000000	      0.00000000	      0.00000000
      0.96134292	      0.00000000	      0.00000000	      0.00000000	      0.00000000
      0.96251120	      0.00000000	      0.00000000	      0.00000000	      0.00000000
      0.96367948	      0.00000000	      0.00000000	      0.00000000	      0.00000000
      0.96484775	      0.00000000	      0.00000000	      0.00000000	      0.00000000
      0.96601603	      0.00000000	      0.00000000	      0.00000000	      0.00000000
      0.96718430	      0.00000000	      0.00000000	      0.00000000	      0.00000000
      0.96835258	      0.00000000	     -0.00000000	      0.00000000	      0.00000000
      0.96977663	      0.00000000	      0.00000000	      0.00000000	      0.00000000
      0.96991904	      0.00000000	     -0.00000000	      0.00000000	      0.00000000
      0.96999024	      0.00000000	      0.00000000	      0.00000000	      0.00000000
      0.97034625	      0.00000000	     -0.00000000	      0.00000000	      0.00000000
      0.97036554	      0.00000000	      0.00000000	      0.00000000	      0.00000000
      0.97046200	      0.00000000	      0.00000000	      0.00000000	      0.00000000
      0.97047200	      0.00000000	      0.00000000	      0.00000000	      0.00000000
      0.97048200	      0.00000000	      0.00000000	      0.00000000	      0.00000000
      0.97049200	      0.00000000	     -0.00000000	      0.00000000	      0.00000000
      0.97050200	      0.00000000	     -0.00000000	      0.00000000	      0.00000000
      0.97051200	      0.00000000	      0.00000000	      0.00000000	      0.00000000
      0.97052200	      0.00000000	     -0.00000000	      0.00000000	      0.00000000
      0.97053200	      0.00000000	     -0.00000000	      0.00000000	      0.00000000
      0.97054200	      0.00000000	      0.00000000	      0.00000000	      0.00000000
      0.97055200	      0.00000000	     -0.00000000	      0.00000000	      0.00000000
      0.97056200	      0.00000000	      0.00000000	      0.00000000	      0.00000000
      0.97057200	      0.00000000	     -0.00000000	      0.00000000	      0.00000000
      0.97058200	      0.00000000	      0.00000000	      0.00000000	      0.00000000
      0.97059200	      0.00000000	     -0.00000000	      0.00000000	      0.00000000
      0.97060200	      0.00000000	      0.00000000	      0.00000000	      0.00000000
      0.97061200	      0.00000000	     -0.00000000	      0.00000000	      0.00000000
      0.97062200	      0.00000000	     -0.00000000	      0.00000000	      0.00000000
      0.97063445	      0.00000000	      0.00000000	      0.00000000	      0.00000000
      0.97064445	      0.00000000	      0.00000000	      0.00000000	      0.00000000
      0.97065445	      0.00000000	      0.00000000	      0.00000000	      0.00000000
      0.97066445	      0.00000000	      0.00000000	      0.00000000	      0.00000000
      0.97067445	      0.00000000	      0.00000000	      0.00000000	      0.00000000
      0.97068445	      0.00000000	      0.00000000	      0.00000000	      0.00000000
      0.97069445	      0.00000000	     -0.00000000	      0.00000000	      0.00000000
      0.97070445	      0.00000000	      0.00000000	      0.00000000	      0.00000000
      0.97071445	      0.00000000	     -0.00000000	      0.00000000	      0.00000000
      0.97072445	      0.00000000	      0.00000000	      0.00000000	      0.00000000
      0.97073445	      0.00000000	      0.00000000	      0.00000000	      0.00000000
      0.97074445	      0.00000000	      0.00000000	      0.00000000	      0.00000000
      0.97075445	      0.00000000	     -0.00000000	      0.00000000	      0.00000000
      0.97076445	      0.00000000	     -0.00000000	      0.00000000	      0.00000000
      0.97077445	      0.00000000	      0.00000000	      0.00000000	      0.00000000
      0.97078445	      0.00000000	      0.00000000	      0.00000000	      0.00000000
      0.97079445	      0.00000000	     -0.00000000	      0.00000000	      0.00000000
      0.97080445	      0.00000000	      0.00000000	      0.00000000	      0.00000000
      0.97081664	      0.00000000	      0.00000000	      0.00000000	      0.00000000
      0.97082883	      0.00000000	      0.00000000	      0.00000000	      0.00000000
      0.97084346	      0.00000000	      0.00000000	      0.00000000	      0.00000000
      0.97086106	      0.00000000	     -0.00000000	      0.00000000	      0.00000000
      0.97087866	      0.00000000	      0.00000000	      0.00000000	      0.00000000
      0.97089420	      0.00000000	      0.00000000	      0.00000000	      0.00000000
      0.97090974	      0.00000000	      0.00000000	      0.00000000	      0.00000000
      0.97092528	      0.00000000	     -0.00000000	      0.00000000	      0.00000000
      0.97094083	      0.00000000	      0.00000000	      0.00000000	      0.00000000
      0.97095637	      0.00000000	      0.00000000	      0.00000000	      0.00000000
      0.97097191	      0.00000000	      0.00000000	      0.00000000	      0.00000000
      0.97098745	      0.00000000	     -0.00000000	      0.00000000	      0.00000000
      0.97100299	      0.00000000	     -0.00000000	      0.00000000	      0.00000000
      0.97101853	      0.00000000	      0.00000000	      0.00000000	      0.00000000
      0.97103408	      0.00000000	      0.00000000	      0.00000000	      0.00000000
      0.97104962	      0.00000000	     -0.00000000	      0.00000000	      0.00000000
      0.97106516	      0.00000000	      0.00000000	      0.00000000	      0.00000000
      0.97108070	      0.00000000	      0.00000000	      0.00000000	      0.00000000
      0.97109624	      0.00000000	      0.00000000	      0.00000000	      0.00000000
      0.97111178	      0.00000000	     -0.00000000	      0.00000000	      0.00000000
      0.97112732	      0.00000000	     -0.00000000	      0.00000000	      0.00000000
      0.97114287	      0.00000000	      0.00000000	      0.00000000	      0.00000000
      0.97115841	      0.00000000	      0.00000000	      0.00000000	      0.00000000
      0.97117395	      0.00000000	      0.00000000	      0.00000000	      0.00000000
      0.97118949	      0.00000000	      0.00000000	      0.00000000	      0.00000000
      0.97120503	      0.00000000	      0.00000000	      0.00000000	      0.00000000
      0.97122057	      0.00000000	     -0.00000000	      0.00000000	      0.00000000
      0.97123612	      0.00000000	      0.00000000	      0.00000000	      0.00000000
      0.97125166	      0.00000000	      0.00000000	      0.00000000	      0.00000000
      0.97126720	      0.00000000	      0.00000000	      0.00000000	      0.00000000
      0.97128274	      0.00000000	      0.00000000	      0.00000000	      0.00000000
      0.97129828	      0.00000000	      0.00000000	      0.00000000	      0.00000000
      0.97131382	      0.00000000	      0.00000000	      0.00000000	      0.00000000
      0.97132936	      0.00000000	      0.00000000	      0.00000000	      0.00000000
      0.97134491	      0.00000000	      0.00000000	      0.00000000	      0.00000000
      0.97136378	      0.00000000	      0.00000000	      0.00000000	      0.00000000
      0.97138265	      0.00000000	      0.00000000	      0.00000000	      0.00000000
      0.97140152	      0.00000000	      0.00000000	      0.00000000	      0.00000000
      0.97142039	      0.00000000	      0.00000000	      0.00000000	      0.00000000
      0.97143926	      0.00000000	     -0.00000000	      0.00000000	      0.00000000
      0.97145813	      0.00000000	     -0.00000000	      0.00000000	      0.00000000
      0.97147700	      0.00000000	      0.00000000	      0.00000000	      0.00000000
      0.97150035	      0.00000000	      0.00000000	      0.00000000	      0.00000000
      0.97152370	      0.00000000	      0.00000000	      0.00000000	      0.00000000
      0.97154705	      0.00000000	      0.00000000	      0.00000000	      0.00000000
      0.97157040	      0.00000000	     -0.00000000	      0.00000000	      0.00000000
      0.97159868	      0.00000000	      0.00000000	      0.00000000	      0.00000000
      0.97162696	      0.00000000	      0.00000000	      0.00000000	      0.00000000
      0.97165524	      0.00000000	     -0.00000000	      0.00000000	      0.00000000
      0.97168352	      0.00000000	      0.00000000	      0.00000000	      0.00000000
      0.97171795	      0.00000000	      0.00000000	      0.00000000	      0.00000000
      0.97175239	      0.00000000	     -0.00000000	      0.00000000	      0.00000000
      0.97178682	      0.00000000	      0.00000000	      0.00000000	      0.00000000
      0.97182125	      0.00000000	      0.00000000	      0.00000000	      0.00000000
      0.97186361	      0.00000000	      0.00000000	      0.00000000	      0.00000000
      0.97190597	      0.00000000	      0.00000000	      0.00000000	      0.00000000
      0.97194833	      0.00000000	     -0.00000000	      0.00000000	      0.00000000
      0.97199069	      0.00000000	      0.00000000	      0.00000000	      0.00000000
      0.97204442	      0.00000000	     -0.00000000	      0.00000000	      0.00000000
      0.97209815	      0.00000000	      0.00000000	      0.00000000	      0.00000000
      0.97215188	      0.00000000	      0.00000000	      0.00000000	      0.00000000
      0.97221744	      0.00000000	      0.00000000	      0.00000000	      0.00000000
      0.97228300	      0.00000000	      0.00000000	      0.00000000	      0.00000000
      0.97234856	      0.00000000	      0.00000000	      0.00000000	      0.00000000
      0.97243274	      0.00000000	     -0.00000000	      0.00000000	      0.00000000
      0.97251692	      0.00000000	      0.00000000	      0.00000000	      0.00000000
      0.97260110	      0.00000000	      0.00000000	      0.00000000	      0.00000000
      0.97270905	      0.00000000	      0.00000000	      0.00000000	      0.00000000
      0.97281701	      0.00000000	     -0.00000000	      0.00000000	      0.00000000
      0.97292497	      0.00000000	     -0.00000000	      0.00000000	      0.00000000
      0.97303293	      0.00000000	     -0.00000000	      0.00000000	      0.00000000
      0.97316462	      0.00000000	     -0.00000000	      0.00000000	      0.00000000
      0.97329632	      0.00000000	      0.00000000	      0.00000000	      0.00000000
      0.97342802	      0.00000000	     -0.00000000	      0.00000000	      0.00000000
      0.97355972	      0.00000000	      0.00000000	      0.00000000	      0.00000000
      0.97372644	      0.00000000	      0.00000000	      0.00000000	      0.00000000
      0.97389316	      0.00000000	     -0.00000000	      0.00000000	      0.00000000
      0.97411526	      0.00000000	      0.00000000	      0.00000000	      0.00000000
      0.97429836	      0.00000000	      0.00000000	      0.00000000	      0.00000000
      0.97448146	      0.00000000	     -0.00000000	      0.00000000	      0.00000000
      0.97466456	      0.00000000	      0.00000000	      0.00000000	      0.00000000
      0.97484766	      0.00000000	      0.00000000	      0.00000000	      0.00000000
      0.97503076	      0.00000000	     -0.00000000	      0.00000000	      0.00000000
      0.97528524	      0.00000000	      0.00000000	      0.00000000	      0.00000000
      0.97547118	      0.00000000	      0.00000000	      0.00000000	      0.00000000
      0.97565712	      0.00000000	     -0.00000000	      0.00000000	      0.00000000
      0.97584307	      0.00000000	     -0.00000000	      0.00000000	      0.00000000
      0.97602901	      0.00000000	      0.00000000	      0.00000000	      0.00000000
      0.97621495	      0.00000000	      0.00000000	      0.00000000	      0.00000000
      0.97640090	      0.00000000	      0.00000000	      0.00000000	      0.00000000
      0.97658684	      0.00000000	     -0.00000000	      0.00000000	      0.00000000
      0.97677278	      0.00000000	      0.00000000	      0.00000000	      0.00000000
      0.97695872	      0.00000000	      0.00000000	      0.00000000	      0.00000000
      0.97714467	      0.00000000	      0.00000000	      0.00000000	      0.00000000
      0.97736849	      0.00000000	     -0.00000000	      0.00000000	      0.00000000
      0.97759231	      0.00000000	      0.00000000	      0.00000000	      0.00000000
      0.97791408	      0.00000000	      0.00000000	      0.00000000	      0.00000000
      0.97815870	      0.00000000	     -0.00000000	      0.00000000	      0.00000000
      0.97840332	      0.00000000	      0.00000000	      0.00000000	      0.00000000
      0.97864793	      0.00000000	      0.00000000	      0.00000000	      0.00000000
      0.97886701	      0.00000000	     -0.00000000	      0.00000000	      0.00000000
      0.97908610	      0.00000000	      0.00000000	      0.00000000	      0.00000000
      0.97930518	      0.00000000	      0.00000000	      0.00000000	      0.00000000
      0.97952426	      0.00000000	     -0.00000000	      0.00000000	      0.00000000
      0.97974334	      0.00000000	     -0.00000000	      0.00000000	      0.00000000
      0.97996242	      0.00000000	     -0.00000000	      0.00000000	      0.00000000
      0.98018150	      0.00000000	      0.00000000	      0.00000000	      0.00000000
      0.98027731	      0.00000000	      0.00000000	      0.00000000	      0.00000000
      0.98036868	      0.00000000	     -0.00000000	      0.00000000	      0.00000000
      0.98046005	      0.00000000	      0.00000000	      0.00000000	      0.00000000
      0.98053774	      0.00000000	      0.00000000	      0.00000000	      0.00000000
      0.98061543	      0.00000000	     -0.00000000	      0.00000000	      0.00000000
      0.98068200	      0.00000000	      0.00000000	      0.00000000	      0.00000000
      0.98074858	      0.00000000	      0.00000000	      0.00000000	      0.00000000
      0.98081515	      0.00000000	     -0.00000000	      0.00000000	      0.00000000
      0.98087507	      0.00000000	      0.00000000	      0.00000000	      0.00000000
      0.98093498	      0.00000000	      0.00000000	      0.00000000	      0.00000000
      0.98099489	      0.00000000	      0.00000000	      0.00000000	      0.00000000
      0.98105481	      0.00000000	      0.00000000	      0.00000000	      0.00000000
      0.98111472	      0.00000000	     -0.00000000	      0.00000000	      0.00000000
      0.98117463	      0.00000000	      0.00000000	      0.00000000	      0.00000000
      0.98122848	      0.00000000	      0.00000000	      0.00000000	      0.00000000
      0.98128233	      0.00000000	      0.00000000	      0.00000000	      0.00000000
      0.98133618	      0.00000000	      0.00000000	      0.00000000	      0.00000000
      0.98139002	      0.00000000	      0.00000000	      0.00000000	      0.00000000
      0.98144387	      0.00000000	      0.00000000	      0.00000000	      0.00000000
      0.98149772	      0.00000000	     -0.00000000	      0.00000000	      0.00000000
      0.98155156	      0.00000000	      0.00000000	      0.00000000	      0.00000000
      0.98160541	      0.00000000	      0.00000000	      0.00000000	      0.00000000
      0.98165926	      0.00000000	      0.00000000	      0.00000000	      0.00000000
      0.98171310	      0.00000000	      0.00000000	      0.00000000	      0.00000000
      0.98176695	      0.00000000	     -0.00000000	      0.00000000	      0.00000000
      0.98182080	      0.00000000	     -0.00000000	      0.00000000	      0.00000000
      0.98187465	      0.00000000	      0.00000000	      0.00000000	      0.00000000
      0.98192849	      0.00000000	      0.00000000	      0.00000000	      0.00000000
      0.98198234	      0.00000000	      0.00000000	      0.00000000	      0.00000000
      0.98203619	      0.00000000	      0.00000000	      0.00000000	      0.00000000
      0.98209003	      0.00000000	      0.00000000	      0.00000000	      0.00000000
      0.98214388	      0.00000000	     -0.00000000	      0.00000000	      0.00000000
      0.98219773	      0.00000000	     -0.00000000	      0.00000000	      0.00000000
      0.98225157	      0.00000000	     -0.00000000	      0.00000000	      0.00000000
      0.98230542	      0.00000000	     -0.00000000	      0.00000000	      0.00000000
      0.98235927	      0.00000000	     -0.00000000	      0.00000000	      0.00000000
      0.98241312	      0.00000000	      0.00000000	      0.00000000	      0.00000000
      0.98246696	      0.00000000	      0.00000000	      0.00000000	      0.00000000
      0.98252081	      0.00000000	      0.00000000	      0.00000000	      0.00000000
      0.98257466	      0.00000000	     -0.00000000	      0.00000000	      0.00000000
      0.98262850	      0.00000000	      0.00000000	      0.00000000	      0.00000000
      0.98268235	      0.00000000	     -0.00000000	      0.00000000	      0.00000000
      0.98273620	      0.00000000	      0.00000000	      0.00000000	      0.00000000
      0.98279004	      0.00000000	      0.00000000	      0.00000000	      0.00000000
      0.98284389	      0.00000000	     -0.00000000	      0.00000000	      0.00000000
      0.98289774	      0.00000000	      0.00000000	      0.00000000	      0.00000000
      0.98295159	      0.00000000	     -0.00000000	      0.00000000	      0.00000000
      0.98300543	      0.00000000	      0.00000000	      0.00000000	      0.00000000
      0.98305928	      0.00000000	      0.00000000	      0.00000000	      0.00000000
      0.98311313	      0.00000000	     -0.00000000	      0.00000000	      0.00000000
      0.98316697	      0.00000000	      0.00000000	      0.00000000	      0.00000000
      0.98322082	      0.00000000	      0.00000000	      0.00000000	      0.00000000
      0.98327467	      0.00000000	     -0.00000000	      0.00000000	      0.00000000
      0.98332851	      0.00000000	     -0.00000000	      0.00000000	      0.00000000
      0.98338236	      0.00000000	      0.00000000	      0.00000000	      0.00000000
      0.98343621	      0.00000000	      0.00000000	      0.00000000	      0.00000000
      0.98349006	      0.00000000	      0.00000000	      0.00000000	      0.00000000
      0.98354390	      0.00000000	      0.00000000	      0.00000000	      0.00000000
      0.98359775	      0.00000000	      0.00000000	      0.00000000	      0.00000000
      0.98365160	      0.00000000	     -0.00000000	      0.00000000	      0.00000000
      0.98370544	      0.00000000	     -0.00000000	      0.00000000	      0.00000000
      0.98377119	      0.00000000	      0.00000000	      0.00000000	      0.00000000
      0.98383693	      0.00000000	     -0.00000000	      0.00000000	      0.00000000
      0.98390267	      0.00000000	     -0.00000000	      0.00000000	      0.00000000
      0.98396841	      0.00000000	      0.00000000	      0.00000000	      0.00000000
      0.98405218	      0.00000000	      0.00000000	      0.00000000	      0.00000000
      0.98413595	      0.00000000	     -0.00000000	      0.00000000	      0.00000000
      0.98422011	      0.00000000	      0.00000000	      0.00000000	      0.00000000
      0.98430426	      0.00000000	      0.00000000	      0.00000000	      0.00000000
      0.98437645	      0.00000000	      0.00000000	      0.00000000	      0.00000000
      0.98444864	      0.00000000	      0.00000000	      0.00000000	      0.00000000
      0.98452082	      0.00000000	      0.00000000	      0.00000000	      0.00000000
      0.98458438	      0.00000000	     -0.00000000	      0.00000000	      0.00000000
      0.98464794	      0.00000000	      0.00000000	      0.00000000	      0.00000000
      0.98471149	      0.00000000	     -0.00000000	      0.00000000	      0.00000000
      0.98477505	      0.00000000	     -0.00000000	      0.00000000	      0.00000000
      0.98483861	      0.00000000	     -0.00000000	      0.00000000	      0.00000000
      0.98490216	      0.00000000	      0.00000000	      0.00000000	      0.00000000
      0.98495920	      0.00000000	     -0.00000000	      0.00000000	      0.00000000
      0.98501624	      0.00000000	     -0.00000000	      0.00000000	      0.00000000
      0.98507327	      0.00000000	      0.00000000	      0.00000000	      0.00000000
      0.98513031	      0.00000000	      0.00000000	      0.00000000	      0.00000000
      0.98518734	      0.00000000	      0.00000000	      0.00000000	      0.00000000
      0.98524438	      0.00000000	     -0.00000000	      0.00000000	      0.00000000
      0.98530142	      0.00000000	     -0.00000000	      0.00000000	      0.00000000
      0.98535845	      0.00000000	      0.00000000	      0.00000000	      0.00000000
      0.98541549	      0.00000000	     -0.00000000	      0.00000000	      0.00000000
      0.98547253	      0.00000000	     -0.00000000	      0.00000000	      0.00000000
      0.98552956	      0.00000000	     -0.00000000	      0.00000000	      0.00000000
      0.98558660	      0.00000000	      0.00000000	      0.00000000	      0.00000000
      0.98564364	      0.00000000	      0.00000000	      0.00000000	      0.00000000
      0.98570067	      0.00000000	     -0.00000000	      0.00000000	      0.00000000
      0.98575771	      0.00000000	      0.00000000	      0.00000000	      0.00000000
      0.98581475	      0.00000000	      0.00000000	      0.00000000	      0.00000000
      0.98587178	      0.00000000	      0.00000000	      0.00000000	      0.00000000
      0.98592882	      0.00000000	      0.00000000	      0.00000000	      0.00000000
      0.98598586	      0.00000000	     -0.00000000	      0.00000000	      0.00000000
      0.98604289	      0.00000000	      0.00000000	      0.00000000	      0.00000000
      0.98609993	      0.00000000	      0.00000000	      0.00000000	      0.00000000
      0.98615697	      0.00000000	      0.00000000	      0.00000000	      0.00000000
      0.98621400	      0.00000000	      0.00000000	      0.00000000	      0.00000000
      0.98627104	      0.00000000	      0.00000000	      0.00000000	      0.00000000
      0.98632808	      0.00000000	      0.00000000	      0.00000000	      0.00000000
      0.98638511	      0.00000000	     -0.00000000	      0.00000000	      0.00000000
      0.98644215	      0.00000000	     -0.00000000	      0.00000000	      0.00000000
      0.98649919	      0.00000000	     -0.00000000	      0.00000000	      0.00000000
      0.98655622	      0.00000000	      0.00000000	      0.00000000	      0.00000000
      0.98661326	      0.00000000	     -0.00000000	      0.00000000	      0.00000000
      0.98667030	      0.00000000	      0.00000000	      0.00000000	      0.00000000
      0.98672733	      0.00000000	      0.00000000	      0.00000000	      0.00000000
      0.98678437	      0.00000000	      0.00000000	      0.00000000	      0.00000000
      0.98684141	      0.00000000	      0.00000000	      0.00000000	      0.00000000
      0.98689844	      0.00000000	      0.00000000	      0.00000000	      0.00000000
      0.98695548	      0.00000000	     -0.00000000	      0.00000000	      0.00000000
      0.98701252	      0.00000000	      0.00000000	      0.00000000	      0.00000000
      0.98706955	      0.00000000	     -0.00000000	      0.00000000	      0.00000000
      0.98712659	      0.00000000	      0.00000000	      0.00000000	      0.00000000
      0.98718362	      0.00000000	     -0.00000000	      0.00000000	      0.00000000
      0.98724066	      0.00000000	      0.00000000	      0.00000000	      0.00000000
      0.98729770	      0.00000000	     -0.00000000	      0.00000000	      0.00000000
      0.98735473	      0.00000000	     -0.00000000	      0.00000000	      0.00000000
      0.98741177	      0.00000000	     -0.00000000	      0.00000000	      0.00000000
      0.98746881	      0.00000000	      0.00000000	      0.00000000	      0.00000000
      0.98752584	      0.00000000	     -0.00000000	      0.00000000	      0.00000000
      0.98758288	      0.00000000	      0.00000000	      0.00000000	      0.00000000
      0.98763992	      0.00000000	     -0.00000000	      0.00000000	      0.00000000
      0.98769695	      0.00000000	      0.00000000	      0.00000000	      0.00000000
      0.98775399	      0.00000000	      0.00000000	      0.00000000	      0.00000000
      0.98781103	      0.00000000	     -0.00000000	      0.00000000	      0.00000000
      0.98786806	      0.00000000	      0.00000000	      0.00000000	      0.00000000
      0.98792510	      0.00000000	      0.00000000	      0.00000000	      0.00000000
      0.98798214	      0.00000000	      0.00000000	      0.00000000	      0.00000000
      0.98803917	      0.00000000	     -0.00000000	      0.00000000	      0.00000000
      0.98809621	      0.00000000	      0.00000000	      0.00000000	      0.00000000
      0.98815325	      0.00000000	      0.00000000	      0.00000000	      0.00000000
      0.98821028	      0.00000000	      0.00000000	      0.00000000	      0.00000000
      0.98827878	      0.00000000	      0.00000000	      0.00000000	      0.00000000
      0.98834728	      0.00000000	     -0.00000000	      0.00000000	      0.00000000
      0.98841577	      0.00000000	     -0.00000000	      0.00000000	      0.00000000
      0.98848427	      0.00000000	      0.00000000	      0.00000000	      0.00000000
      0.98855277	      0.00000000	     -0.00000000	      0.00000000	      0.00000000
      0.98862127	      0.00000000	      0.00000000	      0.00000000	      0.00000000
      0.98868976	      0.00000000	     -0.00000000	      0.00000000	      0.00000000
      0.98875826	      0.00000000	     -0.00000000	      0.00000000	      0.00000000
      0.98882676	      0.00000000	      0.00000000	      0.00000000	      0.00000000
      0.98889526	      0.00000000	     -0.00000000	      0.00000000	      0.00000000
      0.98896375	      0.00000000	      0.00000000	      0.00000000	      0.00000000
      0.98903225	      0.00000000	     -0.00000000	      0.00000000	      0.00000000
      0.98910075	      0.00000000	     -0.00000000	      0.00000000	      0.00000000
      0.98918307	      0.00000000	      0.00000000	      0.00000000	      0.00000000
      0.98926540	      0.00000000	     -0.00000000	      0.00000000	      0.00000000
      0.98934773	      0.00000000	      0.00000000	      0.00000000	      0.00000000
      0.98943005	      0.00000000	      0.00000000	      0.00000000	      0.00000000
      0.98951238	      0.00000000	      0.00000000	      0.00000000	      0.00000000
      0.98959470	      0.00000000	      0.00000000	      0.00000000	      0.00000000
      0.98967703	      0.00000000	      0.00000000	      0.00000000	      0.00000000
      0.98975936	      0.00000000	      0.00000000	      0.00000000	      0.00000000
      0.98984168	      0.00000000	      0.00000000	      0.00000000	      0.00000000
      0.98994298	      0.00000000	      0.00000000	      0.00000000	      0.00000000
      0.99004427	      0.00000000	     -0.00000000	      0.00000000	      0.00000000
      0.99014556	      0.00000000	      0.00000000	      0.00000000	      0.00000000
      0.99024685	      0.00000000	     -0.00000000	      0.00000000	      0.00000000
      0.99034814	      0.00000000	      0.00000000	      0.00000000	      0.00000000
      0.99047155	      0.00000000	      0.00000000	      0.00000000	      0.00000000
      0.99059497	      0.00000000	      0.00000000	      0.00000000	      0.00000000
      0.99071838	      0.00000000	     -0.00000000	      0.00000000	      0.00000000
      0.99087559	      0.00000000	      0.00000000	      0.00000000	      0.00000000
      0.99103280	      0.00000000	     -0.00000000	      0.00000000	      0.00000000
      0.99119558	      0.00000000	      0.00000000	      0.00000000	      0.00000000
      0.99135837	      0.00000000	      0.00000000	      0.00000000	      0.00000000
      0.99150402	      0.00000000	      0.00000000	      0.00000000	      0.00000000
      0.99164968	      0.00000000	     -0.00000000	      0.00000000	      0.00000000
      0.99179534	      0.00000000	     -0.00000000	      0.00000000	      0.00000000
      0.99194099	      0.00000000	      0.00000000	      0.00000000	      0.00000000
      0.99208665	      0.00000000	      0.00000000	      0.00000000	      0.00000000
      0.99223231	      0.00000000	      0.00000000	      0.00000000	      0.00000000
      0.99237796	      0.00000000	     -0.00000000	      0.00000000	      0.00000000
      0.99252362	      0.00000000	      0.00000000	      0.00000000	      0.00000000
      0.99266928	      0.00000000	      0.00000000	      0.00000000	      0.00000000
      0.99281493	      0.00000000	     -0.00000000	      0.00000000	      0.00000000
      0.99296059	      0.00000000	      0.00000000	      0.00000000	      0.00000000
      0.99310625	      0.00000000	      0.00000000	      0.00000000	      0.00000000
      0.99325190	      0.00000000	     -0.00000000	      0.00000000	      0.00000000
      0.99339756	      0.00000000	      0.00000000	      0.00000000	      0.00000000
      0.99354322	      0.00000000	     -0.00000000	      0.00000000	      0.00000000
      0.99368887	      0.00000000	      0.00000000	      0.00000000	      0.00000000
      0.99383453	      0.00000000	      0.00000000	      0.00000000	      0.00000000
      0.99398019	      0.00000000	     -0.00000000	      0.00000000	      0.00000000
      0.99412584	      0.00000000	     -0.00000000	      0.00000000	      0.00000000
      0.99427150	      0.00000000	      0.00000000	      0.00000000	      0.00000000
      0.99441716	      0.00000000	      0.00000000	      0.00000000	      0.00000000
      0.99456281	      0.00000000	      0.00000000	      0.00000000	      0.00000000
      0.99470847	      0.00000000	      0.00000000	      0.00000000	      0.00000000
      0.99485413	      0.00000000	     -0.00000000	      0.00000000	      0.00000000
      0.99499978	      0.00000000	      0.00000000	      0.00000000	      0.00000000
      0.99514544	      0.00000000	      0.00000000	      0.00000000	      0.00000000
      0.99532203	      0.00000000	      0.00000000	      0.00000000	      0.00000000
      0.99549862	      0.00000000	      0.00000000	      0.00000000	      0.00000000
      0.99567521	      0.00000000	      0.00000000	      0.00000000	      0.00000000
      0.99585180	      0.00000000	     -0.00000000	      0.00000000	      0.00000000
      0.99602839	      0.00000000	      0.00000000	      0.00000000	      0.00000000
      0.99625195	      0.00000000	     -0.00000000	      0.00000000	      0.00000000
      0.99647551	      0.00000000	     -0.00000000	      0.00000000	      0.00000000
      0.99677460	      0.00000000	      0.00000000	      0.00000000	      0.00000000
      0.99700340	      0.00000000	     -0.00000000	      0.00000000	      0.00000000
      0.99723220	      0.00000000	      0.00000000	      0.00000000	      0.00000000
      0.99746100	      0.00000000	     -0.00000000	      0.00000000	      0.00000000
      0.99766176	      0.00000000	     -0.00000000	      0.00000000	      0.00000000
      0.99786252	      0.00000000	      0.00000000	      0.00000000	      0.00000000
      0.99806329	      0.00000000	     -0.00000000	      0.00000000	      0.00000000
      0.99826405	      0.00000000	      0.00000000	      0.00000000	      0.00000000
      0.99846481	      0.00000000	     -0.00000000	      0.00000000	      0.00000000
      0.99866557	      0.00000000	      0.00000000	      0.00000000	      0.00000000
      0.99884404	      0.00000000	     -0.00000000	      0.00000000	      0.00000000
      0.99902251	      0.00000000	     -0.00000000	      0.00000000	      0.00000000
      0.99920097	      0.00000000	     -0.00000000	      0.00000000	      0.00000000
      0.99937944	      0.00000000	     -0.00000000	      0.00000000	      0.00000000
      0.99955790	      0.00000000	      0.00000000	      0.00000000	      0.00000000
      0.99973637	      0.00000000	      0.00000000	      0.00000000	      0.00000000
      0.99991484	      0.00000000	     -0.00000000	      0.00000000	      0.00000000
      1.00009330	      0.00000000	      0.00000000	      0.00000000	      0.00000000
      1.00027177	      0.00000000	      0.00000000	      0.00000000	      0.00000000
      1.00045023	      0.00000000	      0.00000000	      0.00000000	      0.00000000
      1.00062870	      0.00000000	      0.00000000	      0.00000000	      0.00000000
      1.00080717	      0.00000000	      0.00000000	      0.00000000	      0.00000000
      1.00098563	      0.00000000	      0.00000000	      0.00000000	      0.00000000
      1.00116410	      0.00000000	      0.00000000	      0.00000000	      0.00000000
      1.00134256	      0.00000000	      0.00000000	      0.00000000	      0.00000000
      1.00152103	      0.00000000	      0.00000000	      0.00000000	      0.00000000
      1.00169950	      0.00000000	      0.00000000	      0.00000000	      0.00000000
      1.00187796	      0.00000000	      0.00000000	      0.00000000	      0.00000000
      1.00205643	      0.00000000	      0.00000000	      0.00000000	      0.00000000
      1.00223489	      0.00000000	     -0.00000000	      0.00000000	      0.00000000
      1.00241336	      0.00000000	     -0.00000000	      0.00000000	      0.00000000
      1.00259183	      0.00000000	     -0.00000000	      0.00000000	      0.00000000
      1.00277029	      0.00000000	      0.00000000	      0.00000000	      0.00000000
      1.00294876	      0.00000000	     -0.00000000	      0.00000000	      0.00000000
      1.00312722	      0.00000000	      0.00000000	      0.00000000	      0.00000000
      1.00330569	      0.00000000	      0.00000000	      0.00000000	      0.00000000
      1.00348416	      0.00000000	     -0.00000000	      0.00000000	      0.00000000
      1.00366262	      0.00000000	      0.00000000	      0.00000000	      0.00000000
      1.00384109	      0.00000000	     -0.00000000	      0.00000000	      0.00000000
      1.00401955	      0.00000000	     -0.00000000	      0.00000000	      0.00000000
      1.00419802	      0.00000000	      0.00000000	      0.00000000	      0.00000000
      1.00437648	      0.00000000	     -0.00000000	      0.00000000	      0.00000000
      1.00455495	      0.00000000	      0.00000000	      0.00000000	      0.00000000
      1.00473342	      0.00000000	      0.00000000	      0.00000000	      0.00000000
      1.00491188	      0.00000000	      0.00000000	      0.00000000	      0.00000000
      1.00509035	      0.00000000	      0.00000000	      0.00000000	      0.00000000
      1.00526881	      0.00000000	      0.00000000	      0.00000000	      0.00000000
      1.00544728	      0.00000000	     -0.00000000	      0.00000000	      0.00000000
      1.00562575	      0.00000000	     -0.00000000	      0.00000000	      0.00000000
      1.00580421	      0.00000000	     -0.00000000	      0.00000000	      0.00000000
      1.00598268	      0.00000000	     -0.00000000	      0.00000000	      0.00000000
      1.00616114	      0.00000000	      0.00000000	      0.00000000	      0.00000000
      1.00633961	      0.00000000	     -0.00000000	      0.00000000	      0.00000000
      1.00651808	      0.00000000	      0.00000000	      0.00000000	      0.00000000
      1.00669654	      0.00000000	     -0.00000000	      0.00000000	      0.00000000
      1.00687501	      0.00000000	     -0.00000000	      0.00000000	      0.00000000
      1.00705347	      0.00000000	      0.00000000	      0.00000000	      0.00000000
      1.00723194	      0.00000000	     -0.00000000	      0.00000000	      0.00000000
      1.00741041	      0.00000000	     -0.00000000	      0.00000000	      0.00000000
      1.00758887	      0.00000000	      0.00000000	      0.00000000	      0.00000000
      1.00776734	      0.00000000	     -0.00000000	      0.00000000	      0.00000000
      1.00794580	      0.00000000	      0.00000000	      0.00000000	      0.00000000
      1.00812427	      0.00000000	     -0.00000000	      0.00000000	      0.00000000
      1.00830274	      0.00000000	     -0.00000000	      0.00000000	      0.00000000
      1.00848120	      0.00000000	      0.00000000	      0.00000000	      0.00000000
      1.00865967	      0.00000000	     -0.00000000	      0.00000000	      0.00000000
      1.00883813	      0.00000000	     -0.00000000	      0.00000000	      0.00000000
      1.00901660	      0.00000000	      0.00000000	      0.00000000	      0.00000000
      1.00919507	      0.00000000	      0.00000000	      0.00000000	      0.00000000
      1.00937353	      0.00000000	      0.00000000	      0.00000000	      0.00000000
      1.00955200	      0.00000000	     -0.00000000	      0.00000000	      0.00000000
      1.00973046	      0.00000000	     -0.00000000	      0.00000000	      0.00000000
      1.00990893	      0.00000000	     -0.00000000	      0.00000000	      0.00000000
      1.01008739	      0.00000000	     -0.00000000	      0.00000000	      0.00000000
      1.01026586	      0.00000000	      0.00000000	      0.00000000	      0.00000000
      1.01044433	      0.00000000	      0.00000000	      0.00000000	      0.00000000
      1.01062279	      0.00000000	     -0.00000000	      0.00000000	      0.00000000
      1.01080126	      0.00000000	      0.00000000	      0.00000000	      0.00000000
      1.01097972	      0.00000000	     -0.00000000	      0.00000000	      0.00000000
      1.01115819	      0.00000000	     -0.00000000	      0.00000000	      0.00000000
      1.01133666	      0.00000000	     -0.00000000	      0.00000000	      0.00000000
      1.01151512	      0.00000000	      0.00000000	      0.00000000	      0.00000000
      1.01169359	      0.00000000	     -0.00000000	      0.00000000	      0.00000000
      1.01187205	      0.00000000	     -0.00000000	      0.00000000	      0.00000000
      1.01205052	      0.00000000	      0.00000000	      0.00000000	      0.00000000
      1.01222899	      0.00000000	     -0.00000000	      0.00000000	      0.00000000
      1.01240745	      0.00000000	     -0.00000000	      0.00000000	      0.00000000
      1.01258592	      0.00000000	      0.00000000	      0.00000000	      0.00000000
      1.01276438	      0.00000000	      0.00000000	      0.00000000	      0.00000000
      1.01294285	      0.00000000	      0.00000000	      0.00000000	      0.00000000
      1.01312132	      0.00000000	      0.00000000	      0.00000000	      0.00000000
      1.01329978	      0.00000000	      0.00000000	      0.00000000	      0.00000000
      1.01347825	      0.00000000	      0.00000000	      0.00000000	      0.00000000
      1.01365671	      0.00000000	     -0.00000000	      0.00000000	      0.00000000
      1.01383518	      0.00000000	      0.00000000	      0.00000000	      0.00000000
      1.01401365	      0.00000000	      0.00000000	      0.00000000	      0.00000000
      1.01419211	      0.00000000	      0.00000000	      0.00000000	      0.00000000
      1.01437058	      0.00000000	      0.00000000	      0.00000000	      0.00000000
      1.01454904	      0.00000000	     -0.00000000	      0.00000000	      0.00000000
      1.01472751	      0.00000000	      0.00000000	      0.00000000	      0.00000000
      1.01490598	      0.00000000	      0.00000000	      0.00000000	      0.00000000
      1.01508444	      0.00000000	      0.00000000	      0.00000000	      0.00000000
      1.01526291	      0.00000000	      0.00000000	      0.00000000	      0.00000000
      1.01544137	      0.00000000	      0.00000000	      0.00000000	      0.00000000
      1.01561984	      0.00000000	      0.00000000	      0.00000000	      0.00000000
      1.01579830	      0.00000000	     -0.00000000	      0.00000000	      0.00000000
      1.01597677	      0.00000000	      0.00000000	      0.00000000	      0.00000000
      1.01615524	      0.00000000	     -0.00000000	      0.00000000	      0.00000000
      1.01633370	      0.00000000	      0.00000000	      0.00000000	      0.00000000
      1.01651217	      0.00000000	      0.00000000	      0.00000000	      0.00000000
      1.01669063	      0.00000000	     -0.00000000	      0.00000000	      0.00000000
      1.01686910	      0.00000000	      0.00000000	      0.00000000	      0.00000000
      1.01704757	      0.00000000	      0.00000000	      0.00000000	      0.00000000
      1.01722603	      0.00000000	      0.00000000	      0.00000000	      0.00000000
      1.01740450	      0.00000000	     -0.00000000	      0.00000000	      0.00000000
      1.01758296	      0.00000000	      0.00000000	      0.00000000	      0.00000000
      1.01776143	      0.00000000	      0.00000000	      0.00000000	      0.00000000
      1.01793990	      0.00000000	      0.00000000	      0.00000000	      0.00000000
      1.01811836	      0.00000000	      0.00000000	      0.00000000	      0.00000000
      1.01829683	      0.00000000	      0.00000000	      0.00000000	      0.00000000
      1.01847529	      0.00000000	      0.00000000	      0.00000000	      0.00000000
      1.01865376	      0.00000000	      0.00000000	      0.00000000	      0.00000000
      1.01883223	      0.00000000	     -0.00000000	      0.00000000	      0.00000000
      1.01901069	      0.00000000	      0.00000000	      0.00000000	      0.00000000
      1.01918916	      0.00000000	     -0.00000000	      0.00000000	      0.00000000
      1.01936762	      0.00000000	     -0.00000000	      0.00000000	      0.00000000
      1.01954609	      0.00000000	     -0.00000000	      0.00000000	      0.00000000
      1.01972456	      0.00000000	      0.00000000	      0.00000000	      0.00000000
      1.01990302	      0.00000000	     -0.00000000	      0.00000000	      0.00000000
      1.02008149	      0.00000000	     -0.00000000	      0.00000000	      0.00000000
      1.02025995	      0.00000000	      0.00000000	      0.00000000	      0.00000000
      1.02043842	      0.00000000	     -0.00000000	      0.00000000	      0.00000000
      1.02061689	      0.00000000	      0.00000000	      0.00000000	      0.00000000
      1.02079535	      0.00000000	      0.00000000	      0.00000000	      0.00000000
      1.02097382	      0.00000000	      0.00000000	      0.00000000	      0.00000000
      1.02115228	      0.00000000	      0.00000000	      0.00000000	      0.00000000
      1.02133075	      0.00000000	      0.00000000	      0.00000000	      0.00000000
      1.02150922	      0.00000000	      0.00000000	      0.00000000	      0.00000000
      1.02168768	      0.00000000	      0.00000000	      0.00000000	      0.00000000
      1.02186615	      0.00000000	     -0.00000000	      0.00000000	      0.00000000
      1.02204461	      0.00000000	      0.00000000	      0.00000000	      0.00000000
      1.02222308	      0.00000000	     -0.00000000	      0.00000000	      0.00000000
      1.02240154	      0.00000000	      0.00000000	      0.00000000	      0.00000000
      1.02258001	      0.00000000	      0.00000000	      0.00000000	      0.00000000
      1.02275848	      0.00000000	      0.00000000	      0.00000000	      0.00000000
      1.02293694	      0.00000000	     -0.00000000	      0.00000000	      0.00000000
      1.02311541	      0.00000000	     -0.00000000	      0.00000000	      0.00000000
      1.02329387	      0.00000000	     -0.00000000	      0.00000000	      0.00000000
      1.02347234	      0.00000000	      0.00000000	      0.00000000	      0.00000000
      1.02365081	      0.00000000	     -0.00000000	      0.00000000	      0.00000000
      1.02382927	      0.00000000	     -0.00000000	      0.00000000	      0.00000000
      1.02400774	      0.00000000	     -0.00000000	      0.00000000	      0.00000000
      1.02418620	      0.00000000	     -0.00000000	      0.00000000	      0.00000000
      1.02436467	      0.00000000	      0.00000000	      0.00000000	      0.00000000
      1.02454314	      0.00000000	      0.00000000	      0.00000000	      0.00000000
      1.02472160	      0.00000000	     -0.00000000	      0.00000000	      0.00000000
      1.02490007	      0.00000000	      0.00000000	      0.00000000	      0.00000000
      1.02507853	      0.00000000	     -0.00000000	      0.00000000	      0.00000000
      1.02529305	      0.00000000	      0.00000000	      0.00000000	      0.00000000
      1.02550757	      0.00000000	      0.00000000	      0.00000000	      0.00000000
      1.02566305	      0.00000000	     -0.00000000	      0.00000000	      0.00000000
      1.02586026	      0.00000000	     -0.00000000	      0.00000000	      0.00000000
      1.02605747	      0.00000000	      0.00000000	      0.00000000	      0.00000000
      1.02624169	      0.00000000	     -0.00000000	      0.00000000	      0.00000000
      1.02642590	      0.00000000	      0.00000000	      0.00000000	      0.00000000
      1.02662839	      0.00000000	      0.00000000	      0.00000000	      0.00000000
      1.02683087	      0.00000000	     -0.00000000	      0.00000000	      0.00000000
      1.02701302	      0.00000000	      0.00000000	      0.00000000	      0.00000000
      1.02719517	      0.00000000	      0.00000000	      0.00000000	      0.00000000
      1.02739826	      0.00000000	      0.00000000	      0.00000000	      0.00000000
      1.02760135	      0.00000000	      0.00000000	      0.00000000	      0.00000000
      1.02777313	      0.00000000	     -0.00000000	      0.00000000	      0.00000000
      1.02798086	      0.00000000	      0.00000000	      0.00000000	      0.00000000
      1.02818858	      0.00000000	      0.00000000	      0.00000000	      0.00000000
      1.02833071	      0.00000000	      0.00000000	      0.00000000	      0.00000000
      1.02854103	      0.00000000	      0.00000000	      0.00000000	      0.00000000
      1.02875136	      0.00000000	     -0.00000000	      0.00000000	      0.00000000
      1.02890921	      0.00000000	      0.00000000	      0.00000000	      0.00000000
      1.02906706	      0.00000000	      0.00000000	      0.00000000	      0.00000000
      1.02925437	      0.00000000	      0.00000000	      0.00000000	      0.00000000
      1.02944168	      0.00000000	      0.00000000	      0.00000000	      0.00000000
      1.02962329	      0.00000000	      0.00000000	      0.00000000	      0.00000000
      1.02980490	      0.00000000	      0.00000000	      0.00000000	      0.00000000
      1.03000188	      0.00000000	      0.00000000	      0.00000000	      0.00000000
      1.03019886	      0.00000000	      0.00000000	      0.00000000	      0.00000000
      1.03035655	      0.00000000	     -0.00000000	      0.00000000	      0.00000000
      1.03056616	      0.00000000	      0.00000000	      0.00000000	      0.00000000
      1.03077577	      0.00000000	      0.00000000	      0.00000000	      0.00000000
      1.03093793	      0.00000000	      0.00000000	      0.00000000	      0.00000000
      1.03110008	      0.00000000	      0.00000000	      0.00000000	      0.00000000
      1.03127725	      0.00000000	      0.00000000	      0.00000000	      0.00000000
      1.03145441	      0.00000000	     -0.00000000	      0.00000000	      0.00000000
      1.03164639	      0.00000000	     -0.00000000	      0.00000000	      0.00000000
      1.03183837	      0.00000000	      0.00000000	      0.00000000	      0.00000000
      1.03198517	      0.00000000	     -0.00000000	      0.00000000	      0.00000000
      1.03219764	      0.00000000	     -0.00000000	      0.00000000	      0.00000000
      1.03241011	      0.00000000	      0.00000000	      0.00000000	      0.00000000
      1.03255015	      0.00000000	     -0.00000000	      0.00000000	      0.00000000
      1.03269018	      0.00000000	      0.00000000	      0.00000000	      0.00000000
      1.03287812	      0.00000000	      0.00000000	      0.00000000	      0.00000000
      1.03306605	      0.00000000	     -0.00000000	      0.00000000	      0.00000000
      1.03322836	      0.00000000	      0.00000000	      0.00000000	      0.00000000
      1.03342783	      0.00000000	      0.00000000	      0.00000000	      0.00000000
      1.03366832	      0.00000000	      0.00000000	      0.00000000	      0.00000000
      1.03390881	      0.00000000	      0.00000000	      0.00000000	      0.00000000
      1.03406000	      0.00000000	      0.00000000	      0.00000000	      0.00000000
      1.03424385	      0.00000000	      0.00000000	      0.00000000	      0.00000000
      1.03448763	      0.00000000	      0.00000000	      0.00000000	      0.00000000
      1.03464183	      0.00000000	     -0.00000000	      0.00000000	      0.00000000
      1.03479603	      0.00000000	      0.00000000	      0.00000000	      0.00000000
      1.03495023	      0.00000000	     -0.00000000	      0.00000000	      0.00000000
      1.03513424	      0.00000000	      0.00000000	      0.00000000	      0.00000000
      1.03531825	      0.00000000	     -0.00000000	      0.00000000	      0.00000000
      1.03547962	      0.00000000	      0.00000000	      0.00000000	      0.00000000
      1.03568182	      0.00000000	      0.00000000	      0.00000000	      0.00000000
      1.03593360	      0.00000000	      0.00000000	      0.00000000	      0.00000000
      1.03620115	      0.00000000	      0.00000000	      0.00000000	      0.00000000
      1.03633136	      0.00000000	      0.00000000	      0.00000000	      0.00000000
      1.03648770	      0.00000000	      0.00000000	      0.00000000	      0.00000000
      1.03669387	      0.00000000	     -0.00000000	      0.00000000	      0.00000000
      1.03690004	      0.00000000	     -0.00000000	      0.00000000	      0.00000000
      1.03704099	      0.00000000	     -0.00000000	      0.00000000	      0.00000000
      1.03718194	      0.00000000	     -0.00000000	      0.00000000	      0.00000000
      1.03734957	      0.00000000	      0.00000000	      0.00000000	      0.00000000
      1.03756026	      0.00000000	      0.00000000	      0.00000000	      0.00000000
      1.03784263	      0.00000000	      0.00000000	      0.00000000	      0.00000000
      1.03797238	      0.00000000	     -0.00000000	      0.00000000	      0.00000000
      1.03812949	      0.00000000	      0.00000000	      0.00000000	      0.00000000
      1.03832465	      0.00000000	      0.00000000	      0.00000000	      0.00000000
      1.03853369	      0.00000000	      0.00000000	      0.00000000	      0.00000000
      1.03874273	      0.00000000	     -0.00000000	      0.00000000	      0.00000000
      1.03888756	      0.00000000	      0.00000000	      0.00000000	      0.00000000
      1.03903240	      0.00000000	      0.00000000	      0.00000000	      0.00000000
      1.03919786	      0.00000000	     -0.00000000	      0.00000000	      0.00000000
      1.03940636	      0.00000000	      0.00000000	      0.00000000	      0.00000000
      1.03960562	      0.00000000	      0.00000000	      0.00000000	      0.00000000
      1.03980488	      0.00000000	     -0.00000000	      0.00000000	      0.00000000
      1.03996159	      0.00000000	      0.00000000	      0.00000000	      0.00000000
      1.04011830	      0.00000000	     -0.00000000	      0.00000000	      0.00000000
      1.04029074	      0.00000000	     -0.00000000	      0.00000000	      0.00000000
      1.04046317	      0.00000000	     -0.00000000	      0.00000000	      0.00000000
      1.04063221	      0.00000000	      0.00000000	      0.00000000	      0.00000000
      1.04080126	      0.00000000	     -0.00000000	      0.00000000	      0.00000000
      1.04097100	      0.00000000	     -0.00000000	      0.00000000	      0.00000000
      1.04114074	      0.00000000	     -0.00000000	      0.00000000	      0.00000000
      1.04130793	      0.00000000	     -0.00000000	      0.00000000	      0.00000000
      1.04147512	      0.00000000	      0.00000000	      0.00000000	      0.00000000
      1.04164216	      0.00000000	     -0.00000000	      0.00000000	      0.00000000
      1.04180920	      0.00000000	      0.00000000	      0.00000000	      0.00000000
      1.04197465	      0.00000000	     -0.00000000	      0.00000000	      0.00000000
      1.04214010	      0.00000000	     -0.00000000	      0.00000000	      0.00000000
      1.04230567	      0.00000000	      0.00000000	      0.00000000	      0.00000000
      1.04247124	      0.00000000	     -0.00000000	      0.00000000	      0.00000000
      1.04263546	      0.00000000	     -0.00000000	      0.00000000	      0.00000000
      1.04279969	      0.00000000	      0.00000000	      0.00000000	      0.00000000
      1.04296415	      0.00000000	      0.00000000	      0.00000000	      0.00000000
      1.04312862	      0.00000000	      0.00000000	      0.00000000	      0.00000000
      1.04329309	      0.00000000	      0.00000000	      0.00000000	      0.00000000
      1.04345756	      0.00000000	     -0.00000000	      0.00000000	      0.00000000
      1.04362202	      0.00000000	     -0.00000000	      0.00000000	      0.00000000
      1.04378649	      0.00000000	     -0.00000000	      0.00000000	      0.00000000
      1.04395096	      0.00000000	     -0.00000000	      0.00000000	      0.00000000
      1.04411543	      0.00000000	     -0.00000000	      0.00000000	      0.00000000
      1.04427989	      0.00000000	      0.00000000	      0.00000000	      0.00000000
      1.04444436	      0.00000000	      0.00000000	      0.00000000	      0.00000000
      1.04460883	      0.00000000	     -0.00000000	      0.00000000	      0.00000000
      1.04477329	      0.00000000	      0.00000000	      0.00000000	      0.00000000
      1.04491350	      0.00000000	      0.00000000	      0.00000000	      0.00000000
      1.04505370	      0.00000000	      0.00000000	      0.00000000	      0.00000000
      1.04523584	      0.00000000	     -0.00000000	      0.00000000	      0.00000000
      1.04541797	      0.00000000	      0.00000000	      0.00000000	      0.00000000
      1.04555166	      0.00000000	     -0.00000000	      0.00000000	      0.00000000
      1.04568536	      0.00000000	      0.00000000	      0.00000000	      0.00000000
      1.04586961	      0.00000000	     -0.00000000	      0.00000000	      0.00000000
      1.04605386	      0.00000000	     -0.00000000	      0.00000000	      0.00000000
      1.04618810	      0.00000000	      0.00000000	      0.00000000	      0.00000000
      1.04632233	      0.00000000	      0.00000000	      0.00000000	      0.00000000
      1.04650685	      0.00000000	     -0.00000000	      0.00000000	      0.00000000
      1.04669137	      0.00000000	     -0.00000000	      0.00000000	      0.00000000
      1.04682115	      0.00000000	      0.00000000	      0.00000000	      0.00000000
      1.04695093	      0.00000000	     -0.00000000	      0.00000000	      0.00000000
      1.04713592	      0.00000000	     -0.00000000	      0.00000000	      0.00000000
      1.04732090	      0.00000000	      0.00000000	      0.00000000	      0.00000000
      1.04745064	      0.00000000	      0.00000000	      0.00000000	      0.00000000
      1.04758038	      0.00000000	     -0.00000000	      0.00000000	      0.00000000
      1.04776611	      0.00000000	      0.00000000	      0.00000000	      0.00000000
      1.04795183	      0.00000000	      0.00000000	      0.00000000	      0.00000000
      1.04807678	      0.00000000	      0.00000000	      0.00000000	      0.00000000
      1.04820173	      0.00000000	     -0.00000000	      0.00000000	      0.00000000
      1.04838627	      0.00000000	     -0.00000000	      0.00000000	      0.00000000
      1.04857080	      0.00000000	      0.00000000	      0.00000000	      0.00000000
      1.04869990	      0.00000000	     -0.00000000	      0.00000000	      0.00000000
      1.04882900	      0.00000000	      0.00000000	      0.00000000	      0.00000000
      1.04901573	      0.00000000	     -0.00000000	      0.00000000	      0.00000000
      1.04917638	      0.00000000	     -0.00000000	      0.00000000	      0.00000000
      1.04933704	      0.00000000	      0.00000000	      0.00000000	      0.00000000
      1.04949770	      0.00000000	      0.00000000	      0.00000000	      0.00000000
      1.04963000	      0.00000000	      0.00000000	      0.00000000	      0.00000000
      1.04976230	      0.00000000	      0.00000000	      0.00000000	      0.00000000
      1.04996546	      0.00000000	     -0.00000000	      0.00000000	      0.00000000
      1.05008966	      0.00000000	     -0.00000000	      0.00000000	      0.00000000
      1.05021386	      0.00000000	      0.00000000	      0.00000000	      0.00000000
      1.05039743	      0.00000000	      0.00000000	      0.00000000	      0.00000000
      1.05066317	      0.00000000	     -0.00000000	      0.00000000	      0.00000000
      1.05078748	      0.00000000	     -0.00000000	      0.00000000	      0.00000000
      1.05093842	      0.00000000	      0.00000000	      0.00000000	      0.00000000
      1.05111171	      0.00000000	     -0.00000000	      0.00000000	      0.00000000
      1.05128499	      0.00000000	      0.00000000	      0.00000000	      0.00000000
      1.05142650	      0.00000000	      0.00000000	      0.00000000	      0.00000000
      1.05156801	      0.00000000	      0.00000000	      0.00000000	      0.00000000
      1.05175016	      0.00000000	      0.00000000	      0.00000000	      0.00000000
      1.05188194	      0.00000000	      0.00000000	      0.00000000	      0.00000000
      1.05201372	      0.00000000	      0.00000000	      0.00000000	      0.00000000
      1.05218110	      0.00000000	     -0.00000000	      0.00000000	      0.00000000
      1.05234574	      0.00000000	     -0.00000000	      0.00000000	      0.00000000
      1.05251037	      0.00000000	      0.00000000	      0.00000000	      0.00000000
      1.05265755	      0.00000000	      0.00000000	      0.00000000	      0.00000000
      1.05280473	      0.00000000	     -0.00000000	      0.00000000	      0.00000000
      1.05295191	      0.00000000	     -0.00000000	      0.00000000	      0.00000000
      1.05309909	      0.00000000	      0.00000000	      0.00000000	      0.00000000
      1.05325998	      0.00000000	      0.00000000	      0.00000000	      0.00000000
      1.05342088	      0.00000000	      0.00000000	      0.00000000	      0.00000000
      1.05355513	      0.00000000	     -0.00000000	      0.00000000	      0.00000000
      1.05368937	      0.00000000	      0.00000000	      0.00000000	      0.00000000
      1.05387079	      0.00000000	     -0.00000000	      0.00000000	      0.00000000
      1.05400396	      0.00000000	     -0.00000000	      0.00000000	      0.00000000
      1.05413713	      0.00000000	     -0.00000000	      0.00000000	      0.00000000
      1.05429936	      0.00000000	      0.00000000	      0.00000000	      0.00000000
      1.05445749	      0.00000000	     -0.00000000	      0.00000000	      0.00000000
      1.05461562	      0.00000000	      0.00000000	      0.00000000	      0.00000000
      1.05477375	      0.00000000	      0.00000000	      0.00000000	      0.00000000
      1.05490637	      0.00000000	     -0.00000000	      0.00000000	      0.00000000
      1.05503899	      0.00000000	      0.00000000	      0.00000000	      0.00000000
      1.05517161	      0.00000000	      0.00000000	      0.00000000	      0.00000000
      1.05535272	      0.00000000	     -0.00000000	      0.00000000	      0.00000000
      1.05549682	      0.00000000	     -0.00000000	      0.00000000	      0.00000000
      1.05564091	      0.00000000	      0.00000000	      0.00000000	      0.00000000
      1.05578500	      0.00000000	     -0.00000000	      0.00000000	      0.00000000
      1.05592909	      0.00000000	      0.00000000	      0.00000000	      0.00000000
      1.05607318	      0.00000000	      0.00000000	      0.00000000	      0.00000000
      1.05624810	      0.00000000	     -0.00000000	      0.00000000	      0.00000000
      1.05637076	      0.00000000	     -0.00000000	      0.00000000	      0.00000000
      1.05649343	      0.00000000	      0.00000000	      0.00000000	      0.00000000
      1.05666291	      0.00000000	      0.00000000	      0.00000000	      0.00000000
      1.05682693	      0.00000000	      0.00000000	      0.00000000	      0.00000000
      1.05700133	      0.00000000	      0.00000000	      0.00000000	      0.00000000
      1.05713295	      0.00000000	      0.00000000	      0.00000000	      0.00000000
      1.05726456	      0.00000000	      0.00000000	      0.00000000	      0.00000000
      1.05744298	      0.00000000	     -0.00000000	      0.00000000	      0.00000000
      1.05757163	      0.00000000	      0.00000000	      0.00000000	      0.00000000
      1.05770027	      0.00000000	      0.00000000	      0.00000000	      0.00000000
      1.05786098	      0.00000000	      0.00000000	      0.00000000	      0.00000000
      1.05801541	      0.00000000	      0.00000000	      0.00000000	      0.00000000
      1.05816985	      0.00000000	     -0.00000000	      0.00000000	      0.00000000
      1.05830799	      0.00000000	      0.00000000	      0.00000000	      0.00000000
      1.05844613	      0.00000000	     -0.00000000	      0.00000000	      0.00000000
      1.05858427	      0.00000000	     -0.00000000	      0.00000000	      0.00000000
      1.05872242	      0.00000000	      0.00000000	      0.00000000	      0.00000000
      1.05888776	      0.00000000	      0.00000000	      0.00000000	      0.00000000
      1.05902934	      0.00000000	     -0.00000000	      0.00000000	      0.00000000
      1.05917091	      0.00000000	     -0.00000000	      0.00000000	      0.00000000
      1.05931248	      0.00000000	     -0.00000000	      0.00000000	      0.00000000
      1.05945406	      0.00000000	     -0.00000000	      0.00000000	      0.00000000
      1.05959563	      0.00000000	      0.00000000	      0.00000000	      0.00000000
      1.05973720	      0.00000000	     -0.00000000	      0.00000000	      0.00000000
      1.05987878	      0.00000000	      0.00000000	      0.00000000	      0.00000000
      1.06002035	      0.00000000	      0.00000000	      0.00000000	      0.00000000
      1.06016192	      0.00000000	      0.00000000	      0.00000000	      0.00000000
      1.06030350	      0.00000000	     -0.00000000	      0.00000000	      0.00000000
      1.06044507	      0.00000000	      0.00000000	      0.00000000	      0.00000000
      1.06058664	      0.00000000	     -0.00000000	      0.00000000	      0.00000000
      1.06072821	      0.00000000	     -0.00000000	      0.00000000	      0.00000000
      1.06086979	      0.00000000	      0.00000000	      0.00000000	      0.00000000
      1.06101136	      0.00000000	     -0.00000000	      0.00000000	      0.00000000
      1.06115293	      0.00000000	      0.00000000	      0.00000000	      0.00000000
      1.06129451	      0.00000000	      0.00000000	      0.00000000	      0.00000000
      1.06143608	      0.00000000	     -0.00000000	      0.00000000	      0.00000000
      1.06157765	      0.00000000	     -0.00000000	      0.00000000	      0.00000000
      1.06171923	      0.00000000	      0.00000000	      0.00000000	      0.00000000
      1.06186080	      0.00000000	     -0.00000000	      0.00000000	      0.00000000
      1.06200237	      0.00000000	      0.00000000	      0.00000000	      0.00000000
      1.06214394	      0.00000000	      0.00000000	      0.00000000	      0.00000000
      1.06228552	      0.00000000	      0.00000000	      0.00000000	      0.00000000
      1.06242709	      0.00000000	      0.00000000	      0.00000000	      0.00000000
      1.06256866	      0.00000000	     -0.00000000	      0.00000000	      0.00000000
      1.06271024	      0.00000000	      0.00000000	      0.00000000	      0.00000000
      1.06285181	      0.00000000	     -0.00000000	      0.00000000	      0.00000000
      1.06299338	      0.00000000	     -0.00000000	      0.00000000	      0.00000000
      1.06311955	      0.00000000	      0.00000000	      0.00000000	      0.00000000
      1.06324571	      0.00000000	     -0.00000000	      0.00000000	      0.00000000
      1.06340520	      0.00000000	      0.00000000	      0.00000000	      0.00000000
      1.06354095	      0.00000000	     -0.00000000	      0.00000000	      0.00000000
      1.06367670	      0.00000000	     -0.00000000	      0.00000000	      0.00000000
      1.06381244	      0.00000000	      0.00000000	      0.00000000	      0.00000000
      1.06394819	      0.00000000	     -0.00000000	      0.00000000	      0.00000000
      1.06408394	      0.00000000	     -0.00000000	      0.00000000	      0.00000000
      1.06421968	      0.00000000	      0.00000000	      0.00000000	      0.00000000
      1.06435543	      0.00000000	      0.00000000	      0.00000000	      0.00000000
      1.06452879	      0.00000000	     -0.00000000	      0.00000000	      0.00000000
      1.06464018	      0.00000000	     -0.00000000	      0.00000000	      0.00000000
      1.06475157	      0.00000000	     -0.00000000	      0.00000000	      0.00000000
      1.06492285	      0.00000000	      0.00000000	      0.00000000	      0.00000000
      1.06506079	      0.00000000	     -0.00000000	      0.00000000	      0.00000000
      1.06530222	      0.00000000	     -0.00000000	      0.00000000	      0.00000000
      1.06544629	      0.00000000	     -0.00000000	      0.00000000	      0.00000000
      1.06559208	      0.00000000	      0.00000000	      0.00000000	      0.00000000
      1.06573787	      0.00000000	      0.00000000	      0.00000000	      0.00000000
      1.06586381	      0.00000000	      0.00000000	      0.00000000	      0.00000000
      1.06598974	      0.00000000	      0.00000000	      0.00000000	      0.00000000
      1.06614490	      0.00000000	      0.00000000	      0.00000000	      0.00000000
      1.06627726	      0.00000000	     -0.00000000	      0.00000000	      0.00000000
      1.06640962	      0.00000000	      0.00000000	      0.00000000	      0.00000000
      1.06654198	      0.00000000	     -0.00000000	      0.00000000	      0.00000000
      1.06667434	      0.00000000	      0.00000000	      0.00000000	      0.00000000
      1.06680670	      0.00000000	     -0.00000000	      0.00000000	      0.00000000
      1.06697327	      0.00000000	     -0.00000000	      0.00000000	      0.00000000
      1.06708715	      0.00000000	      0.00000000	      0.00000000	      0.00000000
      1.06720104	      0.00000000	     -0.00000000	      0.00000000	      0.00000000
      1.06736241	      0.00000000	     -0.00000000	      0.00000000	      0.00000000
      1.06751540	      0.00000000	     -0.00000000	      0.00000000	      0.00000000
      1.06766838	      0.00000000	      0.00000000	      0.00000000	      0.00000000
      1.06778908	      0.00000000	     -0.00000000	      0.00000000	      0.00000000
      1.06790977	      0.00000000	     -0.00000000	      0.00000000	      0.00000000
      1.06807057	      0.00000000	      0.00000000	      0.00000000	      0.00000000
      1.06819955	      0.00000000	      0.00000000	      0.00000000	      0.00000000
      1.06832852	      0.00000000	     -0.00000000	      0.00000000	      0.00000000
      1.06845749	      0.00000000	     -0.00000000	      0.00000000	      0.00000000
      1.06861496	      0.00000000	      0.00000000	      0.00000000	      0.00000000
      1.06873537	      0.00000000	      0.00000000	      0.00000000	      0.00000000
      1.06885577	      0.00000000	     -0.00000000	      0.00000000	      0.00000000
      1.06900432	      0.00000000	      0.00000000	      0.00000000	      0.00000000
      1.06914479	      0.00000000	     -0.00000000	      0.00000000	      0.00000000
      1.06928526	      0.00000000	     -0.00000000	      0.00000000	      0.00000000
      1.06942573	      0.00000000	     -0.00000000	      0.00000000	      0.00000000
      1.06954683	      0.00000000	     -0.00000000	      0.00000000	      0.00000000
      1.06966793	      0.00000000	      0.00000000	      0.00000000	      0.00000000
      1.06978903	      0.00000000	      0.00000000	      0.00000000	      0.00000000
      1.06996716	      0.00000000	     -0.00000000	      0.00000000	      0.00000000
      1.07007770	      0.00000000	     -0.00000000	      0.00000000	      0.00000000
      1.07018825	      0.00000000	     -0.00000000	      0.00000000	      0.00000000
      1.07035196	      0.00000000	     -0.00000000	      0.00000000	      0.00000000
      1.07050428	      0.00000000	      0.00000000	      0.00000000	      0.00000000
      1.07065659	      0.00000000	     -0.00000000	      0.00000000	      0.00000000
      1.07077429	      0.00000000	      0.00000000	      0.00000000	      0.00000000
      1.07089198	      0.00000000	      0.00000000	      0.00000000	      0.00000000
      1.07105092	      0.00000000	      0.00000000	      0.00000000	      0.00000000
      1.07117810	      0.00000000	      0.00000000	      0.00000000	      0.00000000
      1.07130528	      0.00000000	      0.00000000	      0.00000000	      0.00000000
      1.07143246	      0.00000000	      0.00000000	      0.00000000	      0.00000000
      1.07158509	      0.00000000	     -0.00000000	      0.00000000	      0.00000000
      1.07170444	      0.00000000	      0.00000000	      0.00000000	      0.00000000
      1.07182378	      0.00000000	     -0.00000000	      0.00000000	      0.00000000
      1.07196837	      0.00000000	      0.00000000	      0.00000000	      0.00000000
      1.07211296	      0.00000000	      0.00000000	      0.00000000	      0.00000000
      1.07223821	      0.00000000	      0.00000000	      0.00000000	      0.00000000
      1.07236347	      0.00000000	     -0.00000000	      0.00000000	      0.00000000
      1.07248873	      0.00000000	     -0.00000000	      0.00000000	      0.00000000
      1.07264064	      0.00000000	      0.00000000	      0.00000000	      0.00000000
      1.07276044	      0.00000000	      0.00000000	      0.00000000	      0.00000000
      1.07288023	      0.00000000	      0.00000000	      0.00000000	      0.00000000
      1.07300003	      0.00000000	     -0.00000000	      0.00000000	      0.00000000
      1.07317382	      0.00000000	      0.00000000	      0.00000000	      0.00000000
      1.07328262	      0.00000000	      0.00000000	      0.00000000	      0.00000000
      1.07339143	      0.00000000	      0.00000000	      0.00000000	      0.00000000
      1.07355185	      0.00000000	      0.00000000	      0.00000000	      0.00000000
      1.07369913	      0.00000000	      0.00000000	      0.00000000	      0.00000000
      1.07384642	      0.00000000	     -0.00000000	      0.00000000	      0.00000000
      1.07396283	      0.00000000	      0.00000000	      0.00000000	      0.00000000
      1.07407923	      0.00000000	      0.00000000	      0.00000000	      0.00000000
      1.07423238	      0.00000000	      0.00000000	      0.00000000	      0.00000000
      1.07435887	      0.00000000	      0.00000000	      0.00000000	      0.00000000
      1.07448537	      0.00000000	     -0.00000000	      0.00000000	      0.00000000
      1.07461186	      0.00000000	      0.00000000	      0.00000000	      0.00000000
      1.07473835	      0.00000000	      0.00000000	      0.00000000	      0.00000000
      1.07486485	      0.00000000	      0.00000000	      0.00000000	      0.00000000
      1.07501931	      0.00000000	      0.00000000	      0.00000000	      0.00000000
      1.07513085	      0.00000000	     -0.00000000	      0.00000000	      0.00000000
      1.07524240	      0.00000000	      0.00000000	      0.00000000	      0.00000000
      1.07539211	      0.00000000	     -0.00000000	      0.00000000	      0.00000000
      1.07553083	      0.00000000	     -0.00000000	      0.00000000	      0.00000000
      1.07566954	      0.00000000	      0.00000000	      0.00000000	      0.00000000
      1.07579018	      0.00000000	     -0.00000000	      0.00000000	      0.00000000
      1.07591083	      0.00000000	      0.00000000	      0.00000000	      0.00000000
      1.07603147	      0.00000000	      0.00000000	      0.00000000	      0.00000000
      1.07618265	      0.00000000	      0.00000000	      0.00000000	      0.00000000
      1.07630936	      0.00000000	     -0.00000000	      0.00000000	      0.00000000
      1.07643607	      0.00000000	     -0.00000000	      0.00000000	      0.00000000
      1.07656278	      0.00000000	     -0.00000000	      0.00000000	      0.00000000
      1.07668949	      0.00000000	      0.00000000	      0.00000000	      0.00000000
      1.07681620	      0.00000000	      0.00000000	      0.00000000	      0.00000000
      1.07694290	      0.00000000	      0.00000000	      0.00000000	      0.00000000
      1.07706961	      0.00000000	      0.00000000	      0.00000000	      0.00000000
      1.07719632	      0.00000000	      0.00000000	      0.00000000	      0.00000000
      1.07732303	      0.00000000	      0.00000000	      0.00000000	      0.00000000
      1.07744974	      0.00000000	      0.00000000	      0.00000000	      0.00000000
      1.07757644	      0.00000000	     -0.00000000	      0.00000000	      0.00000000
      1.07770315	      0.00000000	      0.00000000	      0.00000000	      0.00000000
      1.07785665	      0.00000000	      0.00000000	      0.00000000	      0.00000000
      1.07796327	      0.00000000	     -0.00000000	      0.00000000	      0.00000000
      1.07806990	      0.00000000	      0.00000000	      0.00000000	      0.00000000
      1.07822253	      0.00000000	     -0.00000000	      0.00000000	      0.00000000
      1.07836316	      0.00000000	      0.00000000	      0.00000000	      0.00000000
      1.07850380	      0.00000000	      0.00000000	      0.00000000	      0.00000000
      1.07861815	      0.00000000	     -0.00000000	      0.00000000	      0.00000000
      1.07873251	      0.00000000	     -0.00000000	      0.00000000	      0.00000000
      1.07887860	      0.00000000	      0.00000000	      0.00000000	      0.00000000
      1.07900364	      0.00000000	      0.00000000	      0.00000000	      0.00000000
      1.07912868	      0.00000000	      0.00000000	      0.00000000	      0.00000000
      1.07925371	      0.00000000	     -0.00000000	      0.00000000	      0.00000000
      1.07937875	      0.00000000	      0.00000000	      0.00000000	      0.00000000
      1.07950379	      0.00000000	     -0.00000000	      0.00000000	      0.00000000
      1.07962883	      0.00000000	      0.00000000	      0.00000000	      0.00000000
      1.07975387	      0.00000000	     -0.00000000	      0.00000000	      0.00000000
      1.07987891	      0.00000000	      0.00000000	      0.00000000	      0.00000000
      1.08000395	      0.00000000	     -0.00000000	      0.00000000	      0.00000000
      1.08012899	      0.00000000	     -0.00000000	      0.00000000	      0.00000000
      1.08025403	      0.00000000	      0.00000000	      0.00000000	      0.00000000
      1.08037906	      0.00000000	      0.00000000	      0.00000000	      0.00000000
      1.08050410	      0.00000000	     -0.00000000	      0.00000000	      0.00000000
      1.08062914	      0.00000000	      0.00000000	      0.00000000	      0.00000000
      1.08075418	      0.00000000	     -0.00000000	      0.00000000	      0.00000000
      1.08087922	      0.00000000	     -0.00000000	      0.00000000	      0.00000000
      1.08100426	      0.00000000	      0.00000000	      0.00000000	      0.00000000
      1.08112930	      0.00000000	      0.00000000	      0.00000000	      0.00000000
      1.08125434	      0.00000000	      0.00000000	      0.00000000	      0.00000000
      1.08137937	      0.00000000	     -0.00000000	      0.00000000	      0.00000000
      1.08150441	      0.00000000	     -0.00000000	      0.00000000	      0.00000000
      1.08162945	      0.00000000	     -0.00000000	      0.00000000	      0.00000000
      1.08175449	      0.00000000	      0.00000000	      0.00000000	      0.00000000
      1.08187953	      0.00000000	      0.00000000	      0.00000000	      0.00000000
      1.08200457	      0.00000000	      0.00000000	      0.00000000	      0.00000000
      1.08212961	      0.00000000	      0.00000000	      0.00000000	      0.00000000
      1.08225465	      0.00000000	     -0.00000000	      0.00000000	      0.00000000
      1.08237969	      0.00000000	      0.00000000	      0.00000000	      0.00000000
      1.08250472	      0.00000000	      0.00000000	      0.00000000	      0.00000000
      1.08262976	      0.00000000	      0.00000000	      0.00000000	      0.00000000
      1.08275480	      0.00000000	     -0.00000000	      0.00000000	      0.00000000
      1.08287984	      0.00000000	      0.00000000	      0.00000000	      0.00000000
      1.08300488	      0.00000000	     -0.00000000	      0.00000000	      0.00000000
      1.08311654	      0.00000000	     -0.00000000	      0.00000000	      0.00000000
      1.08322819	      0.00000000	     -0.00000000	      0.00000000	      0.00000000
      1.08336655	      0.00000000	      0.00000000	      0.00000000	      0.00000000
      1.08350490	      0.00000000	     -0.00000000	      0.00000000	      0.00000000
      1.08360906	      0.00000000	      0.00000000	      0.00000000	      0.00000000
      1.08371322	      0.00000000	      0.00000000	      0.00000000	      0.00000000
      1.08386673	      0.00000000	      0.00000000	      0.00000000	      0.00000000
      1.08399026	      0.00000000	      0.00000000	      0.00000000	      0.00000000
      1.08411380	      0.00000000	      0.00000000	      0.00000000	      0.00000000
      1.08423734	      0.00000000	     -0.00000000	      0.00000000	      0.00000000
      1.08436087	      0.00000000	     -0.00000000	      0.00000000	      0.00000000
      1.08448441	      0.00000000	     -0.00000000	      0.00000000	      0.00000000
      1.08460794	      0.00000000	      0.00000000	      0.00000000	      0.00000000
      1.08473148	      0.00000000	      0.00000000	      0.00000000	      0.00000000
      1.08485502	      0.00000000	     -0.00000000	      0.00000000	      0.00000000
      1.08497855	      0.00000000	     -0.00000000	      0.00000000	      0.00000000
      1.08510209	      0.00000000	     -0.00000000	      0.00000000	      0.00000000
      1.08522563	      0.00000000	      0.00000000	      0.00000000	      0.00000000
      1.08533433	      0.00000000	      0.00000000	      0.00000000	      0.00000000
      1.08544303	      0.00000000	      0.00000000	      0.00000000	      0.00000000
      1.08558183	      0.00000000	     -0.00000000	      0.00000000	      0.00000000
      1.08572062	      0.00000000	     -0.00000000	      0.00000000	      0.00000000
      1.08582228	      0.00000000	      0.00000000	      0.00000000	      0.00000000
      1.08592394	      0.00000000	      0.00000000	      0.00000000	      0.00000000
      1.08607863	      0.00000000	      0.00000000	      0.00000000	      0.00000000
      1.08620083	      0.00000000	      0.00000000	      0.00000000	      0.00000000
      1.08632303	      0.00000000	     -0.00000000	      0.00000000	      0.00000000
      1.08644523	      0.00000000	     -0.00000000	      0.00000000	      0.00000000
      1.08656743	      0.00000000	      0.00000000	      0.00000000	      0.00000000
      1.08668963	      0.00000000	      0.00000000	      0.00000000	      0.00000000
      1.08681183	      0.00000000	     -0.00000000	      0.00000000	      0.00000000
      1.08693403	      0.00000000	      0.00000000	      0.00000000	      0.00000000
      1.08705623	      0.00000000	      0.00000000	      0.00000000	      0.00000000
      1.08717842	      0.00000000	      0.00000000	      0.00000000	      0.00000000
      1.08730062	      0.00000000	      0.00000000	      0.00000000	      0.00000000
      1.08742282	      0.00000000	      0.00000000	      0.00000000	      0.00000000
      1.08753031	      0.00000000	      0.00000000	      0.00000000	      0.00000000
      1.08763780	      0.00000000	      0.00000000	      0.00000000	      0.00000000
      1.08777489	      0.00000000	      0.00000000	      0.00000000	      0.00000000
      1.08791198	      0.00000000	      0.00000000	      0.00000000	      0.00000000
      1.08801309	      0.00000000	      0.00000000	      0.00000000	      0.00000000
      1.08811421	      0.00000000	     -0.00000000	      0.00000000	      0.00000000
      1.08826568	      0.00000000	      0.00000000	      0.00000000	      0.00000000
      1.08838751	      0.00000000	      0.00000000	      0.00000000	      0.00000000
      1.08850934	      0.00000000	      0.00000000	      0.00000000	      0.00000000
      1.08863117	      0.00000000	      0.00000000	      0.00000000	      0.00000000
      1.08875300	      0.00000000	     -0.00000000	      0.00000000	      0.00000000
      1.08887483	      0.00000000	      0.00000000	      0.00000000	      0.00000000
      1.08899666	      0.00000000	      0.00000000	      0.00000000	      0.00000000
      1.08911849	      0.00000000	      0.00000000	      0.00000000	      0.00000000
      1.08922420	      0.00000000	      0.00000000	      0.00000000	      0.00000000
      1.08932991	      0.00000000	      0.00000000	      0.00000000	      0.00000000
      1.08946716	      0.00000000	     -0.00000000	      0.00000000	      0.00000000
      1.08960441	      0.00000000	      0.00000000	      0.00000000	      0.00000000
      1.08970370	      0.00000000	      0.00000000	      0.00000000	      0.00000000
      1.08980299	      0.00000000	     -0.00000000	      0.00000000	      0.00000000
      1.08995541	      0.00000000	      0.00000000	      0.00000000	      0.00000000
      1.09007636	      0.00000000	      0.00000000	      0.00000000	      0.00000000
      1.09019732	      0.00000000	     -0.00000000	      0.00000000	      0.00000000
      1.09031827	      0.00000000	     -0.00000000	      0.00000000	      0.00000000
      1.09043923	      0.00000000	     -0.00000000	      0.00000000	      0.00000000
      1.09056019	      0.00000000	      0.00000000	      0.00000000	      0.00000000
      1.09068114	      0.00000000	      0.00000000	      0.00000000	      0.00000000
      1.09078940	      0.00000000	      0.00000000	      0.00000000	      0.00000000
      1.09089766	      0.00000000	      0.00000000	      0.00000000	      0.00000000
      1.09100592	      0.00000000	      0.00000000	      0.00000000	      0.00000000
      1.09115859	      0.00000000	      0.00000000	      0.00000000	      0.00000000
      1.09126466	      0.00000000	      0.00000000	      0.00000000	      0.00000000
      1.09137073	      0.00000000	      0.00000000	      0.00000000	      0.00000000
      1.09150765	      0.00000000	     -0.00000000	      0.00000000	      0.00000000
      1.09164457	      0.00000000	      0.00000000	      0.00000000	      0.00000000
      1.09174542	      0.00000000	      0.00000000	      0.00000000	      0.00000000
      1.09184627	      0.00000000	      0.00000000	      0.00000000	      0.00000000
      1.09198633	      0.00000000	     -0.00000000	      0.00000000	      0.00000000
      1.09211302	      0.00000000	     -0.00000000	      0.00000000	      0.00000000
      1.09223971	      0.00000000	     -0.00000000	      0.00000000	      0.00000000
      1.09235079	      0.00000000	      0.00000000	      0.00000000	      0.00000000
      1.09246188	      0.00000000	      0.00000000	      0.00000000	      0.00000000
      1.09257296	      0.00000000	      0.00000000	      0.00000000	      0.00000000
      1.09271097	      0.00000000	      0.00000000	      0.00000000	      0.00000000
      1.09282518	      0.00000000	      0.00000000	      0.00000000	      0.00000000
      1.09293939	      0.00000000	     -0.00000000	      0.00000000	      0.00000000
      1.09305360	      0.00000000	     -0.00000000	      0.00000000	      0.00000000
      1.09316781	      0.00000000	     -0.00000000	      0.00000000	      0.00000000
      1.09330749	      0.00000000	      0.00000000	      0.00000000	      0.00000000
      1.09341162	      0.00000000	     -0.00000000	      0.00000000	      0.00000000
      1.09351575	      0.00000000	      0.00000000	      0.00000000	      0.00000000
      1.09365010	      0.00000000	     -0.00000000	      0.00000000	      0.00000000
      1.09378445	      0.00000000	      0.00000000	      0.00000000	      0.00000000
      1.09388746	      0.00000000	     -0.00000000	      0.00000000	      0.00000000
      1.09399047	      0.00000000	      0.00000000	      0.00000000	      0.00000000
      1.09412457	      0.00000000	      0.00000000	      0.00000000	      0.00000000
      1.09424689	      0.00000000	     -0.00000000	      0.00000000	      0.00000000
      1.09436922	      0.00000000	      0.00000000	      0.00000000	      0.00000000
      1.09449154	      0.00000000	      0.00000000	      0.00000000	      0.00000000
      1.09459763	      0.00000000	      0.00000000	      0.00000000	      0.00000000
      1.09470371	      0.00000000	     -0.00000000	      0.00000000	      0.00000000
      1.09480979	      0.00000000	     -0.00000000	      0.00000000	      0.00000000
      1.09496180	      0.00000000	      0.00000000	      0.00000000	      0.00000000
      1.09506552	      0.00000000	     -0.00000000	      0.00000000	      0.00000000
      1.09516923	      0.00000000	      0.00000000	      0.00000000	      0.00000000
      1.09530510	      0.00000000	     -0.00000000	      0.00000000	      0.00000000
      1.09544097	      0.00000000	     -0.00000000	      0.00000000	      0.00000000
      1.09553842	      0.00000000	      0.00000000	      0.00000000	      0.00000000
      1.09563587	      0.00000000	      0.00000000	      0.00000000	      0.00000000
      1.09577677	      0.00000000	      0.00000000	      0.00000000	      0.00000000
      1.09590260	      0.00000000	      0.00000000	      0.00000000	      0.00000000
      1.09602843	      0.00000000	     -0.00000000	      0.00000000	      0.00000000
      1.09613636	      0.00000000	     -0.00000000	      0.00000000	      0.00000000
      1.09624430	      0.00000000	      0.00000000	      0.00000000	      0.00000000
      1.09635224	      0.00000000	     -0.00000000	      0.00000000	      0.00000000
      1.09649219	      0.00000000	      0.00000000	      0.00000000	      0.00000000
      1.09660403	      0.00000000	      0.00000000	      0.00000000	      0.00000000
      1.09671588	      0.00000000	      0.00000000	      0.00000000	      0.00000000
      1.09682772	      0.00000000	      0.00000000	      0.00000000	      0.00000000
      1.09693956	      0.00000000	      0.00000000	      0.00000000	      0.00000000
      1.09707997	      0.00000000	     -0.00000000	      0.00000000	      0.00000000
      1.09718106	      0.00000000	     -0.00000000	      0.00000000	      0.00000000
      1.09728216	      0.00000000	      0.00000000	      0.00000000	      0.00000000
      1.09741686	      0.00000000	      0.00000000	      0.00000000	      0.00000000
      1.09753654	      0.00000000	      0.00000000	      0.00000000	      0.00000000
      1.09765622	      0.00000000	     -0.00000000	      0.00000000	      0.00000000
      1.09777589	      0.00000000	      0.00000000	      0.00000000	      0.00000000
      1.09789557	      0.00000000	     -0.00000000	      0.00000000	      0.00000000
      1.09799618	      0.00000000	      0.00000000	      0.00000000	      0.00000000
      1.09809678	      0.00000000	     -0.00000000	      0.00000000	      0.00000000
      1.09823006	      0.00000000	     -0.00000000	      0.00000000	      0.00000000
      1.09836333	      0.00000000	      0.00000000	      0.00000000	      0.00000000
      1.09845809	      0.00000000	      0.00000000	      0.00000000	      0.00000000
      1.09855285	      0.00000000	      0.00000000	      0.00000000	      0.00000000
      1.09870000	      0.00000000	      0.00000000	      0.00000000	      0.00000000
      1.09881848	      0.00000000	      0.00000000	      0.00000000	      0.00000000
      1.09893696	      0.00000000	      0.00000000	      0.00000000	      0.00000000
      1.09905544	      0.00000000	     -0.00000000	      0.00000000	      0.00000000
      1.09916005	      0.00000000	     -0.00000000	      0.00000000	      0.00000000
      1.09926466	      0.00000000	      0.00000000	      0.00000000	      0.00000000
      1.09939097	      0.00000000	     -0.00000000	      0.00000000	      0.00000000
      1.09951729	      0.00000000	      0.00000000	      0.00000000	      0.00000000
      1.09961691	      0.00000000	     -0.00000000	      0.00000000	      0.00000000
      1.09971653	      0.00000000	      0.00000000	      0.00000000	      0.00000000
      1.09985135	      0.00000000	      0.00000000	      0.00000000	      0.00000000
      1.09996942	      0.00000000	      0.00000000	      0.00000000	      0.00000000
      1.10008749	      0.00000000	     -0.00000000	      0.00000000	      0.00000000
      1.10020556	      0.00000000	      0.00000000	      0.00000000	      0.00000000
      1.10030704	      0.00000000	      0.00000000	      0.00000000	      0.00000000
      1.10040851	      0.00000000	     -0.00000000	      0.00000000	      0.00000000
      1.10053755	      0.00000000	      0.00000000	      0.00000000	      0.00000000
      1.10066658	      0.00000000	     -0.00000000	      0.00000000	      0.00000000
      1.10076314	      0.00000000	      0.00000000	      0.00000000	      0.00000000
      1.10085969	      0.00000000	     -0.00000000	      0.00000000	      0.00000000
      1.10099898	      0.00000000	      0.00000000	      0.00000000	      0.00000000
      1.10111695	      0.00000000	      0.00000000	      0.00000000	      0.00000000
      1.10123492	      0.00000000	     -0.00000000	      0.00000000	      0.00000000
      1.10135289	      0.00000000	      0.00000000	      0.00000000	      0.00000000
      1.10145322	      0.00000000	     -0.00000000	      0.00000000	      0.00000000
      1.10155355	      0.00000000	     -0.00000000	      0.00000000	      0.00000000
      1.10168293	      0.00000000	     -0.00000000	      0.00000000	      0.00000000
      1.10181231	      0.00000000	      0.00000000	      0.00000000	      0.00000000
      1.10190763	      0.00000000	     -0.00000000	      0.00000000	      0.00000000
      1.10200294	      0.00000000	     -0.00000000	      0.00000000	      0.00000000
      1.10214317	      0.00000000	      0.00000000	      0.00000000	      0.00000000
      1.10226081	      0.00000000	      0.00000000	      0.00000000	      0.00000000
      1.10237845	      0.00000000	     -0.00000000	      0.00000000	      0.00000000
      1.10249609	      0.00000000	     -0.00000000	      0.00000000	      0.00000000
      1.10259545	      0.00000000	     -0.00000000	      0.00000000	      0.00000000
      1.10269481	      0.00000000	     -0.00000000	      0.00000000	      0.00000000
      1.10282428	      0.00000000	      0.00000000	      0.00000000	      0.00000000
      1.10295374	      0.00000000	      0.00000000	      0.00000000	      0.00000000
      1.10304811	      0.00000000	      0.00000000	      0.00000000	      0.00000000
      1.10314248	      0.00000000	     -0.00000000	      0.00000000	      0.00000000
      1.10328309	      0.00000000	      0.00000000	      0.00000000	      0.00000000
      1.10340038	      0.00000000	      0.00000000	      0.00000000	      0.00000000
      1.10351767	      0.00000000	     -0.00000000	      0.00000000	      0.00000000
      1.10363495	      0.00000000	     -0.00000000	      0.00000000	      0.00000000
      1.10373338	      0.00000000	     -0.00000000	      0.00000000	      0.00000000
      1.10383182	      0.00000000	      0.00000000	      0.00000000	      0.00000000
      1.10396134	      0.00000000	     -0.00000000	      0.00000000	      0.00000000
      1.10409085	      0.00000000	      0.00000000	      0.00000000	      0.00000000
      1.10418433	      0.00000000	      0.00000000	      0.00000000	      0.00000000
      1.10427782	      0.00000000	     -0.00000000	      0.00000000	      0.00000000
      1.10441876	      0.00000000	      0.00000000	      0.00000000	      0.00000000
      1.10453569	      0.00000000	      0.00000000	      0.00000000	      0.00000000
      1.10465262	      0.00000000	      0.00000000	      0.00000000	      0.00000000
      1.10476955	      0.00000000	     -0.00000000	      0.00000000	      0.00000000
      1.10486709	      0.00000000	     -0.00000000	      0.00000000	      0.00000000
      1.10496463	      0.00000000	      0.00000000	      0.00000000	      0.00000000
      1.10509419	      0.00000000	      0.00000000	      0.00000000	      0.00000000
      1.10522375	      0.00000000	     -0.00000000	      0.00000000	      0.00000000
      1.10531638	      0.00000000	      0.00000000	      0.00000000	      0.00000000
      1.10540900	      0.00000000	      0.00000000	      0.00000000	      0.00000000
      1.10555026	      0.00000000	      0.00000000	      0.00000000	      0.00000000
      1.10566685	      0.00000000	      0.00000000	      0.00000000	      0.00000000
      1.10578343	      0.00000000	      0.00000000	      0.00000000	      0.00000000
      1.10588829	      0.00000000	     -0.00000000	      0.00000000	      0.00000000
      1.10599316	      0.00000000	      0.00000000	      0.00000000	      0.00000000
      1.10609803	      0.00000000	     -0.00000000	      0.00000000	      0.00000000
      1.10622832	      0.00000000	     -0.00000000	      0.00000000	      0.00000000
      1.10633253	      0.00000000	      0.00000000	      0.00000000	      0.00000000
      1.10643674	      0.00000000	      0.00000000	      0.00000000	      0.00000000
      1.10654095	      0.00000000	      0.00000000	      0.00000000	      0.00000000
      1.10667642	      0.00000000	     -0.00000000	      0.00000000	      0.00000000
      1.10677753	      0.00000000	     -0.00000000	      0.00000000	      0.00000000
      1.10687864	      0.00000000	      0.00000000	      0.00000000	      0.00000000
      1.10700360	      0.00000000	     -0.00000000	      0.00000000	      0.00000000
      1.10712856	      0.00000000	     -0.00000000	      0.00000000	      0.00000000
      1.10722379	      0.00000000	      0.00000000	      0.00000000	      0.00000000
      1.10731902	      0.00000000	      0.00000000	      0.00000000	      0.00000000
      1.10744884	      0.00000000	     -0.00000000	      0.00000000	      0.00000000
      1.10756541	      0.00000000	      0.00000000	      0.00000000	      0.00000000
      1.10768198	      0.00000000	     -0.00000000	      0.00000000	      0.00000000
      1.10779855	      0.00000000	      0.00000000	      0.00000000	      0.00000000
      1.10789627	      0.00000000	      0.00000000	      0.00000000	      0.00000000
      1.10799399	      0.00000000	      0.00000000	      0.00000000	      0.00000000
      1.10811770	      0.00000000	     -0.00000000	      0.00000000	      0.00000000
      1.10824141	      0.00000000	     -0.00000000	      0.00000000	      0.00000000
      1.10834205	      0.00000000	     -0.00000000	      0.00000000	      0.00000000
      1.10844270	      0.00000000	      0.00000000	      0.00000000	      0.00000000
      1.10856427	      0.00000000	      0.00000000	      0.00000000	      0.00000000
      1.10868584	      0.00000000	      0.00000000	      0.00000000	      0.00000000
      1.10878484	      0.00000000	      0.00000000	      0.00000000	      0.00000000
      1.10888384	      0.00000000	      0.00000000	      0.00000000	      0.00000000
      1.10900648	      0.00000000	     -0.00000000	      0.00000000	      0.00000000
      1.10912912	      0.00000000	      0.00000000	      0.00000000	      0.00000000
      1.10922788	      0.00000000	      0.00000000	      0.00000000	      0.00000000
      1.10932663	      0.00000000	     -0.00000000	      0.00000000	      0.00000000
      1.10944948	      0.00000000	     -0.00000000	      0.00000000	      0.00000000
      1.10957232	      0.00000000	     -0.00000000	      0.00000000	      0.00000000
      1.10967026	      0.00000000	      0.00000000	      0.00000000	      0.00000000
      1.10976820	      0.00000000	     -0.00000000	      0.00000000	      0.00000000
      1.10989175	      0.00000000	      0.00000000	      0.00000000	      0.00000000
      1.11001529	      0.00000000	      0.00000000	      0.00000000	      0.00000000
      1.11011246	      0.00000000	      0.00000000	      0.00000000	      0.00000000
      1.11020963	      0.00000000	     -0.00000000	      0.00000000	      0.00000000
      1.11033396	      0.00000000	      0.00000000	      0.00000000	      0.00000000
      1.11045829	      0.00000000	     -0.00000000	      0.00000000	      0.00000000
      1.11055452	      0.00000000	     -0.00000000	      0.00000000	      0.00000000
      1.11065074	      0.00000000	      0.00000000	      0.00000000	      0.00000000
      1.11077614	      0.00000000	     -0.00000000	      0.00000000	      0.00000000
      1.11090155	      0.00000000	      0.00000000	      0.00000000	      0.00000000
      1.11099670	      0.00000000	     -0.00000000	      0.00000000	      0.00000000
      1.11109185	      0.00000000	      0.00000000	      0.00000000	      0.00000000
      1.11121861	      0.00000000	     -0.00000000	      0.00000000	      0.00000000
      1.11134537	      0.00000000	      0.00000000	      0.00000000	      0.00000000
      1.11143928	      0.00000000	     -0.00000000	      0.00000000	      0.00000000
      1.11153319	      0.00000000	      0.00000000	      0.00000000	      0.00000000
      1.11166169	      0.00000000	      0.00000000	      0.00000000	      0.00000000
      1.11177546	      0.00000000	     -0.00000000	      0.00000000	      0.00000000
      1.11188923	      0.00000000	      0.00000000	      0.00000000	      0.00000000
      1.11200300	      0.00000000	     -0.00000000	      0.00000000	      0.00000000
      1.11210210	      0.00000000	      0.00000000	      0.00000000	      0.00000000
      1.11220120	      0.00000000	      0.00000000	      0.00000000	      0.00000000
      1.11230030	      0.00000000	     -0.00000000	      0.00000000	      0.00000000
      1.11243918	      0.00000000	      0.00000000	      0.00000000	      0.00000000
      1.11253812	      0.00000000	      0.00000000	      0.00000000	      0.00000000
      1.11263706	      0.00000000	      0.00000000	      0.00000000	      0.00000000
      1.11276080	      0.00000000	      0.00000000	      0.00000000	      0.00000000
      1.11287189	      0.00000000	      0.00000000	      0.00000000	      0.00000000
      1.11298297	      0.00000000	      0.00000000	      0.00000000	      0.00000000
      1.11309406	      0.00000000	     -0.00000000	      0.00000000	      0.00000000
      1.11320515	      0.00000000	      0.00000000	      0.00000000	      0.00000000
      1.11330086	      0.00000000	      0.00000000	      0.00000000	      0.00000000
      1.11339656	      0.00000000	      0.00000000	      0.00000000	      0.00000000
      1.11351916	      0.00000000	     -0.00000000	      0.00000000	      0.00000000
      1.11364176	      0.00000000	      0.00000000	      0.00000000	      0.00000000
      1.11373485	      0.00000000	     -0.00000000	      0.00000000	      0.00000000
      1.11382794	      0.00000000	      0.00000000	      0.00000000	      0.00000000
      1.11395724	      0.00000000	     -0.00000000	      0.00000000	      0.00000000
      1.11407025	      0.00000000	      0.00000000	      0.00000000	      0.00000000
      1.11418325	      0.00000000	      0.00000000	      0.00000000	      0.00000000
      1.11428314	      0.00000000	      0.00000000	      0.00000000	      0.00000000
      1.11438303	      0.00000000	      0.00000000	      0.00000000	      0.00000000
      1.11448292	      0.00000000	      0.00000000	      0.00000000	      0.00000000
      1.11461468	      0.00000000	     -0.00000000	      0.00000000	      0.00000000
      1.11471448	      0.00000000	      0.00000000	      0.00000000	      0.00000000
      1.11481427	      0.00000000	      0.00000000	      0.00000000	      0.00000000
      1.11491407	      0.00000000	      0.00000000	      0.00000000	      0.00000000
      1.11505068	      0.00000000	      0.00000000	      0.00000000	      0.00000000
      1.11514716	      0.00000000	      0.00000000	      0.00000000	      0.00000000
      1.11524365	      0.00000000	      0.00000000	      0.00000000	      0.00000000
      1.11536792	      0.00000000	      0.00000000	      0.00000000	      0.00000000
      1.11547948	      0.00000000	      0.00000000	      0.00000000	      0.00000000
      1.11559104	      0.00000000	      0.00000000	      0.00000000	      0.00000000
      1.11570260	      0.00000000	     -0.00000000	      0.00000000	      0.00000000
      1.11579711	      0.00000000	      0.00000000	      0.00000000	      0.00000000
      1.11589161	      0.00000000	      0.00000000	      0.00000000	      0.00000000
      1.11601195	      0.00000000	      0.00000000	      0.00000000	      0.00000000
      1.11613229	      0.00000000	     -0.00000000	      0.00000000	      0.00000000
      1.11622977	      0.00000000	      0.00000000	      0.00000000	      0.00000000
      1.11632724	      0.00000000	      0.00000000	      0.00000000	      0.00000000
      1.11644580	      0.00000000	     -0.00000000	      0.00000000	      0.00000000
      1.11656437	      0.00000000	     -0.00000000	      0.00000000	      0.00000000
      1.11665961	      0.00000000	     -0.00000000	      0.00000000	      0.00000000
      1.11675486	      0.00000000	      0.00000000	      0.00000000	      0.00000000
      1.11687538	      0.00000000	      0.00000000	      0.00000000	      0.00000000
      1.11699590	      0.00000000	     -0.00000000	      0.00000000	      0.00000000
      1.11709036	      0.00000000	     -0.00000000	      0.00000000	      0.00000000
      1.11718482	      0.00000000	      0.00000000	      0.00000000	      0.00000000
      1.11730651	      0.00000000	      0.00000000	      0.00000000	      0.00000000
      1.11742821	      0.00000000	     -0.00000000	      0.00000000	      0.00000000
      1.11752118	      0.00000000	      0.00000000	      0.00000000	      0.00000000
      1.11761415	      0.00000000	      0.00000000	      0.00000000	      0.00000000
      1.11773782	      0.00000000	      0.00000000	      0.00000000	      0.00000000
      1.11786149	      0.00000000	      0.00000000	      0.00000000	      0.00000000
      1.11795290	      0.00000000	      0.00000000	      0.00000000	      0.00000000
      1.11804431	      0.00000000	      0.00000000	      0.00000000	      0.00000000
      1.11817039	      0.00000000	      0.00000000	      0.00000000	      0.00000000
      1.11828141	      0.00000000	     -0.00000000	      0.00000000	      0.00000000
      1.11839242	      0.00000000	     -0.00000000	      0.00000000	      0.00000000
      1.11850344	      0.00000000	      0.00000000	      0.00000000	      0.00000000
      1.11860053	      0.00000000	     -0.00000000	      0.00000000	      0.00000000
      1.11869762	      0.00000000	      0.00000000	      0.00000000	      0.00000000
      1.11879471	      0.00000000	     -0.00000000	      0.00000000	      0.00000000
      1.11892898	      0.00000000	     -0.00000000	      0.00000000	      0.00000000
      1.11902634	      0.00000000	     -0.00000000	      0.00000000	      0.00000000
      1.11912371	      0.00000000	      0.00000000	      0.00000000	      0.00000000
      1.11924361	      0.00000000	      0.00000000	      0.00000000	      0.00000000
      1.11935135	      0.00000000	      0.00000000	      0.00000000	      0.00000000
      1.11945909	      0.00000000	      0.00000000	      0.00000000	      0.00000000
      1.11956683	      0.00000000	     -0.00000000	      0.00000000	      0.00000000
      1.11967457	      0.00000000	     -0.00000000	      0.00000000	      0.00000000
      1.11978231	      0.00000000	      0.00000000	      0.00000000	      0.00000000
      1.11987642	      0.00000000	      0.00000000	      0.00000000	      0.00000000
      1.11997053	      0.00000000	     -0.00000000	      0.00000000	      0.00000000
      1.12008742	      0.00000000	     -0.00000000	      0.00000000	      0.00000000
      1.12020430	      0.00000000	      0.00000000	      0.00000000	      0.00000000
      1.12030186	      0.00000000	     -0.00000000	      0.00000000	      0.00000000
      1.12039942	      0.00000000	     -0.00000000	      0.00000000	      0.00000000
      1.12049698	      0.00000000	      0.00000000	      0.00000000	      0.00000000
      1.12062845	      0.00000000	     -0.00000000	      0.00000000	      0.00000000
      1.12072508	      0.00000000	     -0.00000000	      0.00000000	      0.00000000
      1.12082172	      0.00000000	      0.00000000	      0.00000000	      0.00000000
      1.12094069	      0.00000000	     -0.00000000	      0.00000000	      0.00000000
      1.12105966	      0.00000000	      0.00000000	      0.00000000	      0.00000000
      1.12114833	      0.00000000	      0.00000000	      0.00000000	      0.00000000
      1.12123700	      0.00000000	     -0.00000000	      0.00000000	      0.00000000
      1.12136369	      0.00000000	      0.00000000	      0.00000000	      0.00000000
      1.12147516	      0.00000000	      0.00000000	      0.00000000	      0.00000000
      1.12158663	      0.00000000	      0.00000000	      0.00000000	      0.00000000
      1.12169809	      0.00000000	     -0.00000000	      0.00000000	      0.00000000
      1.12178959	      0.00000000	     -0.00000000	      0.00000000	      0.00000000
      1.12188110	      0.00000000	      0.00000000	      0.00000000	      0.00000000
      1.12200104	      0.00000000	      0.00000000	      0.00000000	      0.00000000
      1.12212098	      0.00000000	      0.00000000	      0.00000000	      0.00000000
      1.12221426	      0.00000000	     -0.00000000	      0.00000000	      0.00000000
      1.12230754	      0.00000000	      0.00000000	      0.00000000	      0.00000000
      1.12242694	      0.00000000	      0.00000000	      0.00000000	      0.00000000
      1.12254634	      0.00000000	      0.00000000	      0.00000000	      0.00000000
      1.12263700	      0.00000000	      0.00000000	      0.00000000	      0.00000000
      1.12272767	      0.00000000	     -0.00000000	      0.00000000	      0.00000000
      1.12285020	      0.00000000	     -0.00000000	      0.00000000	      0.00000000
      1.12295904	      0.00000000	     -0.00000000	      0.00000000	      0.00000000
      1.12306788	      0.00000000	      0.00000000	      0.00000000	      0.00000000
      1.12317672	      0.00000000	      0.00000000	      0.00000000	      0.00000000
      1.12327291	      0.00000000	      0.00000000	      0.00000000	      0.00000000
      1.12336910	      0.00000000	      0.00000000	      0.00000000	      0.00000000
      1.12346530	      0.00000000	     -0.00000000	      0.00000000	      0.00000000
      1.12359480	      0.00000000	      0.00000000	      0.00000000	      0.00000000
      1.12369148	      0.00000000	      0.00000000	      0.00000000	      0.00000000
      1.12378815	      0.00000000	     -0.00000000	      0.00000000	      0.00000000
      1.12390470	      0.00000000	      0.00000000	      0.00000000	      0.00000000
      1.12402125	      0.00000000	      0.00000000	      0.00000000	      0.00000000
      1.12410969	      0.00000000	      0.00000000	      0.00000000	      0.00000000
      1.12419814	      0.00000000	      0.00000000	      0.00000000	      0.00000000
      1.12432224	      0.00000000	      0.00000000	      0.00000000	      0.00000000
      1.12443211	      0.00000000	     -0.00000000	      0.00000000	      0.00000000
      1.12454199	      0.00000000	      0.00000000	      0.00000000	      0.00000000
      1.12465187	      0.00000000	      0.00000000	      0.00000000	      0.00000000
      1.12474343	      0.00000000	      0.00000000	      0.00000000	      0.00000000
      1.12483499	      0.00000000	     -0.00000000	      0.00000000	      0.00000000
      1.12495237	      0.00000000	      0.00000000	      0.00000000	      0.00000000
      1.12506974	      0.00000000	     -0.00000000	      0.00000000	      0.00000000
      1.12516284	      0.00000000	      0.00000000	      0.00000000	      0.00000000
      1.12525595	      0.00000000	      0.00000000	      0.00000000	      0.00000000
      1.12537295	      0.00000000	      0.00000000	      0.00000000	      0.00000000
      1.12548996	      0.00000000	      0.00000000	      0.00000000	      0.00000000
      1.12558064	      0.00000000	     -0.00000000	      0.00000000	      0.00000000
      1.12567133	      0.00000000	     -0.00000000	      0.00000000	      0.00000000
      1.12579113	      0.00000000	     -0.00000000	      0.00000000	      0.00000000
      1.12591094	      0.00000000	     -0.00000000	      0.00000000	      0.00000000
      1.12600007	      0.00000000	      0.00000000	      0.00000000	      0.00000000
      1.12608920	      0.00000000	     -0.00000000	      0.00000000	      0.00000000
      1.12621165	      0.00000000	      0.00000000	      0.00000000	      0.00000000
      1.12631932	      0.00000000	     -0.00000000	      0.00000000	      0.00000000
      1.12642700	      0.00000000	      0.00000000	      0.00000000	      0.00000000
      1.12653467	      0.00000000	      0.00000000	      0.00000000	      0.00000000
      1.12663006	      0.00000000	      0.00000000	      0.00000000	      0.00000000
      1.12672545	      0.00000000	      0.00000000	      0.00000000	      0.00000000
      1.12682084	      0.00000000	      0.00000000	      0.00000000	      0.00000000
      1.12694794	      0.00000000	      0.00000000	      0.00000000	      0.00000000
      1.12704388	      0.00000000	     -0.00000000	      0.00000000	      0.00000000
      1.12713981	      0.00000000	     -0.00000000	      0.00000000	      0.00000000
      1.12723574	      0.00000000	      0.00000000	      0.00000000	      0.00000000
      1.12736567	      0.00000000	      0.00000000	      0.00000000	      0.00000000
      1.12745878	      0.00000000	      0.00000000	      0.00000000	      0.00000000
      1.12755189	      0.00000000	      0.00000000	      0.00000000	      0.00000000
      1.12767030	      0.00000000	      0.00000000	      0.00000000	      0.00000000
      1.12777633	      0.00000000	      0.00000000	      0.00000000	      0.00000000
      1.12788235	      0.00000000	      0.00000000	      0.00000000	      0.00000000
      1.12798838	      0.00000000	      0.00000000	      0.00000000	      0.00000000
      1.12808202	      0.00000000	     -0.00000000	      0.00000000	      0.00000000
      1.12817566	      0.00000000	      0.00000000	      0.00000000	      0.00000000
      1.12826930	      0.00000000	     -0.00000000	      0.00000000	      0.00000000
      1.12840034	      0.00000000	      0.00000000	      0.00000000	      0.00000000
      1.12849496	      0.00000000	     -0.00000000	      0.00000000	      0.00000000
      1.12858959	      0.00000000	      0.00000000	      0.00000000	      0.00000000
      1.12870579	      0.00000000	      0.00000000	      0.00000000	      0.00000000
      1.12880953	      0.00000000	     -0.00000000	      0.00000000	      0.00000000
      1.12891326	      0.00000000	      0.00000000	      0.00000000	      0.00000000
      1.12901700	      0.00000000	      0.00000000	      0.00000000	      0.00000000
      1.12912074	      0.00000000	     -0.00000000	      0.00000000	      0.00000000
      1.12922448	      0.00000000	     -0.00000000	      0.00000000	      0.00000000
      1.12932822	      0.00000000	     -0.00000000	      0.00000000	      0.00000000
      1.12942107	      0.00000000	      0.00000000	      0.00000000	      0.00000000
      1.12951392	      0.00000000	     -0.00000000	      0.00000000	      0.00000000
      1.12962628	      0.00000000	      0.00000000	      0.00000000	      0.00000000
      1.12973865	      0.00000000	     -0.00000000	      0.00000000	      0.00000000
      1.12983064	      0.00000000	      0.00000000	      0.00000000	      0.00000000
      1.12992263	      0.00000000	      0.00000000	      0.00000000	      0.00000000
      1.13003813	      0.00000000	     -0.00000000	      0.00000000	      0.00000000
      1.13015364	      0.00000000	      0.00000000	      0.00000000	      0.00000000
      1.13024051	      0.00000000	     -0.00000000	      0.00000000	      0.00000000
      1.13032739	      0.00000000	     -0.00000000	      0.00000000	      0.00000000
      1.13045094	      0.00000000	     -0.00000000	      0.00000000	      0.00000000
      1.13055961	      0.00000000	      0.00000000	      0.00000000	      0.00000000
      1.13066827	      0.00000000	      0.00000000	      0.00000000	      0.00000000
      1.13075930	      0.00000000	     -0.00000000	      0.00000000	      0.00000000
      1.13085033	      0.00000000	      0.00000000	      0.00000000	      0.00000000
      1.13096420	      0.00000000	     -0.00000000	      0.00000000	      0.00000000
      1.13107806	      0.00000000	     -0.00000000	      0.00000000	      0.00000000
      1.13116959	      0.00000000	      0.00000000	      0.00000000	      0.00000000
      1.13126112	      0.00000000	     -0.00000000	      0.00000000	      0.00000000
      1.13137542	      0.00000000	      0.00000000	      0.00000000	      0.00000000
      1.13148972	      0.00000000	      0.00000000	      0.00000000	      0.00000000
      1.13157913	      0.00000000	      0.00000000	      0.00000000	      0.00000000
      1.13166855	      0.00000000	      0.00000000	      0.00000000	      0.00000000
      1.13178543	      0.00000000	      0.00000000	      0.00000000	      0.00000000
      1.13190231	      0.00000000	      0.00000000	      0.00000000	      0.00000000
      1.13199001	      0.00000000	      0.00000000	      0.00000000	      0.00000000
      1.13207770	      0.00000000	      0.00000000	      0.00000000	      0.00000000
      1.13219740	      0.00000000	      0.00000000	      0.00000000	      0.00000000
      1.13230283	      0.00000000	      0.00000000	      0.00000000	      0.00000000
      1.13240826	      0.00000000	      0.00000000	      0.00000000	      0.00000000
      1.13251369	      0.00000000	     -0.00000000	      0.00000000	      0.00000000
      1.13260779	      0.00000000	      0.00000000	      0.00000000	      0.00000000
      1.13270188	      0.00000000	     -0.00000000	      0.00000000	      0.00000000
      1.13279597	      0.00000000	     -0.00000000	      0.00000000	      0.00000000
      1.13291885	      0.00000000	     -0.00000000	      0.00000000	      0.00000000
      1.13301357	      0.00000000	      0.00000000	      0.00000000	      0.00000000
      1.13310829	      0.00000000	     -0.00000000	      0.00000000	      0.00000000
      1.13320301	      0.00000000	      0.00000000	      0.00000000	      0.00000000
      1.13332794	      0.00000000	      0.00000000	      0.00000000	      0.00000000
      1.13342019	      0.00000000	      0.00000000	      0.00000000	      0.00000000
      1.13351243	      0.00000000	      0.00000000	      0.00000000	      0.00000000
      1.13362711	      0.00000000	      0.00000000	      0.00000000	      0.00000000
      1.13374179	      0.00000000	      0.00000000	      0.00000000	      0.00000000
      1.13382658	      0.00000000	      0.00000000	      0.00000000	      0.00000000
      1.13391138	      0.00000000	     -0.00000000	      0.00000000	      0.00000000
      1.13403389	      0.00000000	      0.00000000	      0.00000000	      0.00000000
      1.13414069	      0.00000000	     -0.00000000	      0.00000000	      0.00000000
      1.13424748	      0.00000000	      0.00000000	      0.00000000	      0.00000000
      1.13435427	      0.00000000	      0.00000000	      0.00000000	      0.00000000
      1.13444291	      0.00000000	     -0.00000000	      0.00000000	      0.00000000
      1.13453155	      0.00000000	      0.00000000	      0.00000000	      0.00000000
      1.13464577	      0.00000000	      0.00000000	      0.00000000	      0.00000000
      1.13475999	      0.00000000	      0.00000000	      0.00000000	      0.00000000
      1.13484970	      0.00000000	      0.00000000	      0.00000000	      0.00000000
      1.13493941	      0.00000000	     -0.00000000	      0.00000000	      0.00000000
      1.13505387	      0.00000000	      0.00000000	      0.00000000	      0.00000000
      1.13516833	      0.00000000	      0.00000000	      0.00000000	      0.00000000
      1.13525541	      0.00000000	      0.00000000	      0.00000000	      0.00000000
      1.13534249	      0.00000000	      0.00000000	      0.00000000	      0.00000000
      1.13546036	      0.00000000	      0.00000000	      0.00000000	      0.00000000
      1.13557823	      0.00000000	     -0.00000000	      0.00000000	      0.00000000
      1.13566332	      0.00000000	      0.00000000	      0.00000000	      0.00000000
      1.13574840	      0.00000000	     -0.00000000	      0.00000000	      0.00000000
      1.13586996	      0.00000000	      0.00000000	      0.00000000	      0.00000000
      1.13597501	      0.00000000	     -0.00000000	      0.00000000	      0.00000000
      1.13608007	      0.00000000	      0.00000000	      0.00000000	      0.00000000
      1.13618512	      0.00000000	     -0.00000000	      0.00000000	      0.00000000
      1.13627669	      0.00000000	     -0.00000000	      0.00000000	      0.00000000
      1.13636826	      0.00000000	      0.00000000	      0.00000000	      0.00000000
      1.13645983	      0.00000000	      0.00000000	      0.00000000	      0.00000000
      1.13658702	      0.00000000	      0.00000000	      0.00000000	      0.00000000
      1.13667944	      0.00000000	     -0.00000000	      0.00000000	      0.00000000
      1.13677186	      0.00000000	      0.00000000	      0.00000000	      0.00000000
      1.13688497	      0.00000000	     -0.00000000	      0.00000000	      0.00000000
      1.13698597	      0.00000000	      0.00000000	      0.00000000	      0.00000000
      1.13708697	      0.00000000	      0.00000000	      0.00000000	      0.00000000
      1.13718797	      0.00000000	      0.00000000	      0.00000000	      0.00000000
      1.13728896	      0.00000000	     -0.00000000	      0.00000000	      0.00000000
      1.13738996	      0.00000000	      0.00000000	      0.00000000	      0.00000000
      1.13749096	      0.00000000	     -0.00000000	      0.00000000	      0.00000000
      1.13759195	      0.00000000	      0.00000000	      0.00000000	      0.00000000
      1.13768210	      0.00000000	     -0.00000000	      0.00000000	      0.00000000
      1.13777225	      0.00000000	     -0.00000000	      0.00000000	      0.00000000
      1.13788118	      0.00000000	     -0.00000000	      0.00000000	      0.00000000
      1.13799012	      0.00000000	     -0.00000000	      0.00000000	      0.00000000
      1.13808298	      0.00000000	      0.00000000	      0.00000000	      0.00000000
      1.13817584	      0.00000000	      0.00000000	      0.00000000	      0.00000000
      1.13826870	      0.00000000	      0.00000000	      0.00000000	      0.00000000
      1.13839001	      0.00000000	      0.00000000	      0.00000000	      0.00000000
      1.13848259	      0.00000000	      0.00000000	      0.00000000	      0.00000000
      1.13857517	      0.00000000	      0.00000000	      0.00000000	      0.00000000
      1.13866775	      0.00000000	      0.00000000	      0.00000000	      0.00000000
      1.13879292	      0.00000000	      0.00000000	      0.00000000	      0.00000000
      1.13888326	      0.00000000	     -0.00000000	      0.00000000	      0.00000000
      1.13897360	      0.00000000	      0.00000000	      0.00000000	      0.00000000
      1.13908750	      0.00000000	      0.00000000	      0.00000000	      0.00000000
      1.13918932	      0.00000000	      0.00000000	      0.00000000	      0.00000000
      1.13929114	      0.00000000	      0.00000000	      0.00000000	      0.00000000
      1.13939296	      0.00000000	      0.00000000	      0.00000000	      0.00000000
      1.13949478	      0.00000000	     -0.00000000	      0.00000000	      0.00000000
      1.13958301	      0.00000000	      0.00000000	      0.00000000	      0.00000000
      1.13967123	      0.00000000	      0.00000000	      0.00000000	      0.00000000
      1.13978275	      0.00000000	      0.00000000	      0.00000000	      0.00000000
      1.13989427	      0.00000000	      0.00000000	      0.00000000	      0.00000000
      1.13998148	      0.00000000	     -0.00000000	      0.00000000	      0.00000000
      1.14006869	      0.00000000	      0.00000000	      0.00000000	      0.00000000
      1.14018400	      0.00000000	      0.00000000	      0.00000000	      0.00000000
      1.14029930	      0.00000000	     -0.00000000	      0.00000000	      0.00000000
      1.14038094	      0.00000000	      0.00000000	      0.00000000	      0.00000000
      1.14046259	      0.00000000	     -0.00000000	      0.00000000	      0.00000000
      1.14058812	      0.00000000	      0.00000000	      0.00000000	      0.00000000
      1.14068986	      0.00000000	      0.00000000	      0.00000000	      0.00000000
      1.14079161	      0.00000000	      0.00000000	      0.00000000	      0.00000000
      1.14089335	      0.00000000	     -0.00000000	      0.00000000	      0.00000000
      1.14099510	      0.00000000	     -0.00000000	      0.00000000	      0.00000000
      1.14109685	      0.00000000	      0.00000000	      0.00000000	      0.00000000
      1.14118481	      0.00000000	     -0.00000000	      0.00000000	      0.00000000
      1.14127278	      0.00000000	     -0.00000000	      0.00000000	      0.00000000
      1.14138369	      0.00000000	     -0.00000000	      0.00000000	      0.00000000
      1.14149460	      0.00000000	     -0.00000000	      0.00000000	      0.00000000
      1.14158140	      0.00000000	      0.00000000	      0.00000000	      0.00000000
      1.14166820	      0.00000000	     -0.00000000	      0.00000000	      0.00000000
      1.14178296	      0.00000000	      0.00000000	      0.00000000	      0.00000000
      1.14189772	      0.00000000	     -0.00000000	      0.00000000	      0.00000000
      1.14197907	      0.00000000	      0.00000000	      0.00000000	      0.00000000
      1.14206042	      0.00000000	     -0.00000000	      0.00000000	      0.00000000
      1.14218520	      0.00000000	      0.00000000	      0.00000000	      0.00000000
      1.14228651	      0.00000000	      0.00000000	      0.00000000	      0.00000000
      1.14238783	      0.00000000	      0.00000000	      0.00000000	      0.00000000
      1.14248914	      0.00000000	     -0.00000000	      0.00000000	      0.00000000
      1.14259045	      0.00000000	      0.00000000	      0.00000000	      0.00000000
      1.14269177	      0.00000000	      0.00000000	      0.00000000	      0.00000000
      1.14277915	      0.00000000	      0.00000000	      0.00000000	      0.00000000
      1.14286654	      0.00000000	      0.00000000	      0.00000000	      0.00000000
      1.14297719	      0.00000000	     -0.00000000	      0.00000000	      0.00000000
      1.14308785	      0.00000000	     -0.00000000	      0.00000000	      0.00000000
      1.14317411	      0.00000000	      0.00000000	      0.00000000	      0.00000000
      1.14326038	      0.00000000	      0.00000000	      0.00000000	      0.00000000
      1.14337488	      0.00000000	      0.00000000	      0.00000000	      0.00000000
      1.14348939	      0.00000000	     -0.00000000	      0.00000000	      0.00000000
      1.14357018	      0.00000000	      0.00000000	      0.00000000	      0.00000000
      1.14365097	      0.00000000	      0.00000000	      0.00000000	      0.00000000
      1.14377566	      0.00000000	      0.00000000	      0.00000000	      0.00000000
      1.14387659	      0.00000000	      0.00000000	      0.00000000	      0.00000000
      1.14397751	      0.00000000	     -0.00000000	      0.00000000	      0.00000000
      1.14407843	      0.00000000	      0.00000000	      0.00000000	      0.00000000
      1.14417936	      0.00000000	     -0.00000000	      0.00000000	      0.00000000
      1.14428028	      0.00000000	      0.00000000	      0.00000000	      0.00000000
      1.14436709	      0.00000000	      0.00000000	      0.00000000	      0.00000000
      1.14445389	      0.00000000	      0.00000000	      0.00000000	      0.00000000
      1.14456433	      0.00000000	      0.00000000	      0.00000000	      0.00000000
      1.14467476	      0.00000000	      0.00000000	      0.00000000	      0.00000000
      1.14476047	      0.00000000	      0.00000000	      0.00000000	      0.00000000
      1.14484618	      0.00000000	      0.00000000	      0.00000000	      0.00000000
      1.14496049	      0.00000000	      0.00000000	      0.00000000	      0.00000000
      1.14506326	      0.00000000	      0.00000000	      0.00000000	      0.00000000
      1.14516603	      0.00000000	      0.00000000	      0.00000000	      0.00000000
      1.14525532	      0.00000000	     -0.00000000	      0.00000000	      0.00000000
      1.14534462	      0.00000000	      0.00000000	      0.00000000	      0.00000000
      1.14543392	      0.00000000	      0.00000000	      0.00000000	      0.00000000
      1.14555780	      0.00000000	      0.00000000	      0.00000000	      0.00000000
      1.14564803	      0.00000000	      0.00000000	      0.00000000	      0.00000000
      1.14573826	      0.00000000	      0.00000000	      0.00000000	      0.00000000
      1.14584842	      0.00000000	      0.00000000	      0.00000000	      0.00000000
      1.14594669	      0.00000000	      0.00000000	      0.00000000	      0.00000000
      1.14604495	      0.00000000	      0.00000000	      0.00000000	      0.00000000
      1.14614321	      0.00000000	      0.00000000	      0.00000000	      0.00000000
      1.14624147	      0.00000000	      0.00000000	      0.00000000	      0.00000000
      1.14633974	      0.00000000	     -0.00000000	      0.00000000	      0.00000000
      1.14643800	      0.00000000	      0.00000000	      0.00000000	      0.00000000
      1.14653626	      0.00000000	     -0.00000000	      0.00000000	      0.00000000
      1.14663452	      0.00000000	      0.00000000	      0.00000000	      0.00000000
      1.14672250	      0.00000000	      0.00000000	      0.00000000	      0.00000000
      1.14681047	      0.00000000	     -0.00000000	      0.00000000	      0.00000000
      1.14691742	      0.00000000	     -0.00000000	      0.00000000	      0.00000000
      1.14702437	      0.00000000	      0.00000000	      0.00000000	      0.00000000
      1.14711222	      0.00000000	      0.00000000	      0.00000000	      0.00000000
      1.14720006	      0.00000000	      0.00000000	      0.00000000	      0.00000000
      1.14730930	      0.00000000	     -0.00000000	      0.00000000	      0.00000000
      1.14741854	      0.00000000	     -0.00000000	      0.00000000	      0.00000000
      1.14750190	      0.00000000	      0.00000000	      0.00000000	      0.00000000
      1.14758526	      0.00000000	     -0.00000000	      0.00000000	      0.00000000
      1.14770121	      0.00000000	      0.00000000	      0.00000000	      0.00000000
      1.14780466	      0.00000000	      0.00000000	      0.00000000	      0.00000000
      1.14790810	      0.00000000	     -0.00000000	      0.00000000	      0.00000000
      1.14799431	      0.00000000	      0.00000000	      0.00000000	      0.00000000
      1.14808052	      0.00000000	      0.00000000	      0.00000000	      0.00000000
      1.14818951	      0.00000000	      0.00000000	      0.00000000	      0.00000000
      1.14829851	      0.00000000	      0.00000000	      0.00000000	      0.00000000
      1.14838489	      0.00000000	     -0.00000000	      0.00000000	      0.00000000
      1.14847127	      0.00000000	     -0.00000000	      0.00000000	      0.00000000
      1.14858125	      0.00000000	      0.00000000	      0.00000000	      0.00000000
      1.14869123	      0.00000000	      0.00000000	      0.00000000	      0.00000000
      1.14877518	      0.00000000	     -0.00000000	      0.00000000	      0.00000000
      1.14885912	      0.00000000	      0.00000000	      0.00000000	      0.00000000
      1.14897247	      0.00000000	      0.00000000	      0.00000000	      0.00000000
      1.14908582	      0.00000000	      0.00000000	      0.00000000	      0.00000000
      1.14916756	      0.00000000	      0.00000000	      0.00000000	      0.00000000
      1.14924929	      0.00000000	      0.00000000	      0.00000000	      0.00000000
      1.14936674	      0.00000000	      0.00000000	      0.00000000	      0.00000000
      1.14946781	      0.00000000	     -0.00000000	      0.00000000	      0.00000000
      1.14956888	      0.00000000	      0.00000000	      0.00000000	      0.00000000
      1.14966996	      0.00000000	      0.00000000	      0.00000000	      0.00000000
      1.14975843	      0.00000000	     -0.00000000	      0.00000000	      0.00000000
      1.14984691	      0.00000000	      0.00000000	      0.00000000	      0.00000000
      1.14993538	      0.00000000	     -0.00000000	      0.00000000	      0.00000000
      1.15005667	      0.00000000	      0.00000000	      0.00000000	      0.00000000
      1.15014617	      0.00000000	      0.00000000	      0.00000000	      0.00000000
      1.15023567	      0.00000000	      0.00000000	      0.00000000	      0.00000000
      1.15034391	      0.00000000	      0.00000000	      0.00000000	      0.00000000
      1.15044083	      0.00000000	      0.00000000	      0.00000000	      0.00000000
      1.15053775	      0.00000000	      0.00000000	      0.00000000	      0.00000000
      1.15063467	      0.00000000	      0.00000000	      0.00000000	      0.00000000
      1.15073158	      0.00000000	      0.00000000	      0.00000000	      0.00000000
      1.15082850	      0.00000000	      0.00000000	      0.00000000	      0.00000000
      1.15092542	      0.00000000	     -0.00000000	      0.00000000	      0.00000000
      1.15102234	      0.00000000	      0.00000000	      0.00000000	      0.00000000
      1.15111926	      0.00000000	      0.00000000	      0.00000000	      0.00000000
      1.15121617	      0.00000000	     -0.00000000	      0.00000000	      0.00000000
      1.15131309	      0.00000000	     -0.00000000	      0.00000000	      0.00000000
      1.15139893	      0.00000000	      0.00000000	      0.00000000	      0.00000000
      1.15148478	      0.00000000	      0.00000000	      0.00000000	      0.00000000
      1.15159166	      0.00000000	      0.00000000	      0.00000000	      0.00000000
      1.15169854	      0.00000000	      0.00000000	      0.00000000	      0.00000000
      1.15178451	      0.00000000	      0.00000000	      0.00000000	      0.00000000
      1.15187049	      0.00000000	      0.00000000	      0.00000000	      0.00000000
      1.15197969	      0.00000000	      0.00000000	      0.00000000	      0.00000000
      1.15208889	      0.00000000	      0.00000000	      0.00000000	      0.00000000
      1.15217009	      0.00000000	      0.00000000	      0.00000000	      0.00000000
      1.15225130	      0.00000000	      0.00000000	      0.00000000	      0.00000000
      1.15236804	      0.00000000	      0.00000000	      0.00000000	      0.00000000
      1.15247095	      0.00000000	      0.00000000	      0.00000000	      0.00000000
      1.15257387	      0.00000000	      0.00000000	      0.00000000	      0.00000000
      1.15265801	      0.00000000	      0.00000000	      0.00000000	      0.00000000
      1.15274216	      0.00000000	      0.00000000	      0.00000000	      0.00000000
      1.15285139	      0.00000000	      0.00000000	      0.00000000	      0.00000000
      1.15296063	      0.00000000	     -0.00000000	      0.00000000	      0.00000000
      1.15304479	      0.00000000	     -0.00000000	      0.00000000	      0.00000000
      1.15312895	      0.00000000	      0.00000000	      0.00000000	      0.00000000
      1.15323958	      0.00000000	      0.00000000	      0.00000000	      0.00000000
      1.15335021	      0.00000000	     -0.00000000	      0.00000000	      0.00000000
      1.15343158	      0.00000000	     -0.00000000	      0.00000000	      0.00000000
      1.15351295	      0.00000000	     -0.00000000	      0.00000000	      0.00000000
      1.15362788	      0.00000000	      0.00000000	      0.00000000	      0.00000000
      1.15372761	      0.00000000	     -0.00000000	      0.00000000	      0.00000000
      1.15382734	      0.00000000	      0.00000000	      0.00000000	      0.00000000
      1.15392706	      0.00000000	      0.00000000	      0.00000000	      0.00000000
      1.15401490	      0.00000000	      0.00000000	      0.00000000	      0.00000000
      1.15410274	      0.00000000	     -0.00000000	      0.00000000	      0.00000000
      1.15419057	      0.00000000	     -0.00000000	      0.00000000	      0.00000000
      1.15430923	      0.00000000	      0.00000000	      0.00000000	      0.00000000
      1.15439810	      0.00000000	     -0.00000000	      0.00000000	      0.00000000
      1.15448697	      0.00000000	     -0.00000000	      0.00000000	      0.00000000
      1.15457584	      0.00000000	      0.00000000	      0.00000000	      0.00000000
      1.15469557	      0.00000000	     -0.00000000	      0.00000000	      0.00000000
      1.15478211	      0.00000000	     -0.00000000	      0.00000000	      0.00000000
      1.15486864	      0.00000000	     -0.00000000	      0.00000000	      0.00000000
      1.15497783	      0.00000000	     -0.00000000	      0.00000000	      0.00000000
      1.15507523	      0.00000000	      0.00000000	      0.00000000	      0.00000000
      1.15517263	      0.00000000	      0.00000000	      0.00000000	      0.00000000
      1.15527002	      0.00000000	      0.00000000	      0.00000000	      0.00000000
      1.15536742	      0.00000000	      0.00000000	      0.00000000	      0.00000000
      1.15545274	      0.00000000	      0.00000000	      0.00000000	      0.00000000
      1.15553806	      0.00000000	      0.00000000	      0.00000000	      0.00000000
      1.15564377	      0.00000000	      0.00000000	      0.00000000	      0.00000000
      1.15574948	      0.00000000	      0.00000000	      0.00000000	      0.00000000
      1.15583421	      0.00000000	      0.00000000	      0.00000000	      0.00000000
      1.15591894	      0.00000000	      0.00000000	      0.00000000	      0.00000000
      1.15602746	      0.00000000	      0.00000000	      0.00000000	      0.00000000
      1.15613598	      0.00000000	      0.00000000	      0.00000000	      0.00000000
      1.15621615	      0.00000000	     -0.00000000	      0.00000000	      0.00000000
      1.15629631	      0.00000000	      0.00000000	      0.00000000	      0.00000000
      1.15641232	      0.00000000	      0.00000000	      0.00000000	      0.00000000
      1.15651435	      0.00000000	      0.00000000	      0.00000000	      0.00000000
      1.15661639	      0.00000000	      0.00000000	      0.00000000	      0.00000000
      1.15669944	      0.00000000	      0.00000000	      0.00000000	      0.00000000
      1.15678249	      0.00000000	     -0.00000000	      0.00000000	      0.00000000
      1.15689102	      0.00000000	      0.00000000	      0.00000000	      0.00000000
      1.15699954	      0.00000000	     -0.00000000	      0.00000000	      0.00000000
      1.15708252	      0.00000000	      0.00000000	      0.00000000	      0.00000000
      1.15716549	      0.00000000	      0.00000000	      0.00000000	      0.00000000
      1.15727559	      0.00000000	      0.00000000	      0.00000000	      0.00000000
      1.15738569	      0.00000000	      0.00000000	      0.00000000	      0.00000000
      1.15746577	      0.00000000	      0.00000000	      0.00000000	      0.00000000
      1.15754585	      0.00000000	     -0.00000000	      0.00000000	      0.00000000
      1.15766058	      0.00000000	      0.00000000	      0.00000000	      0.00000000
      1.15775950	      0.00000000	     -0.00000000	      0.00000000	      0.00000000
      1.15785842	      0.00000000	     -0.00000000	      0.00000000	      0.00000000
      1.15795735	      0.00000000	      0.00000000	      0.00000000	      0.00000000
      1.15804397	      0.00000000	      0.00000000	      0.00000000	      0.00000000
      1.15813059	      0.00000000	     -0.00000000	      0.00000000	      0.00000000
      1.15821721	      0.00000000	      0.00000000	      0.00000000	      0.00000000
      1.15833596	      0.00000000	     -0.00000000	      0.00000000	      0.00000000
      1.15842372	      0.00000000	      0.00000000	      0.00000000	      0.00000000
      1.15851147	      0.00000000	      0.00000000	      0.00000000	      0.00000000
      1.15861738	      0.00000000	     -0.00000000	      0.00000000	      0.00000000
      1.15871214	      0.00000000	     -0.00000000	      0.00000000	      0.00000000
      1.15880690	      0.00000000	      0.00000000	      0.00000000	      0.00000000
      1.15890165	      0.00000000	     -0.00000000	      0.00000000	      0.00000000
      1.15899641	      0.00000000	     -0.00000000	      0.00000000	      0.00000000
      1.15909117	      0.00000000	      0.00000000	      0.00000000	      0.00000000
      1.15918592	      0.00000000	      0.00000000	      0.00000000	      0.00000000
      1.15928068	      0.00000000	      0.00000000	      0.00000000	      0.00000000
      1.15937544	      0.00000000	      0.00000000	      0.00000000	      0.00000000
      1.15947019	      0.00000000	     -0.00000000	      0.00000000	      0.00000000
      1.15956495	      0.00000000	      0.00000000	      0.00000000	      0.00000000
      1.15965970	      0.00000000	      0.00000000	      0.00000000	      0.00000000
      1.15974496	      0.00000000	      0.00000000	      0.00000000	      0.00000000
      1.15983021	      0.00000000	      0.00000000	      0.00000000	      0.00000000
      1.15993264	      0.00000000	     -0.00000000	      0.00000000	      0.00000000
      1.16003506	      0.00000000	      0.00000000	      0.00000000	      0.00000000
      1.16012273	      0.00000000	     -0.00000000	      0.00000000	      0.00000000
      1.16021039	      0.00000000	     -0.00000000	      0.00000000	      0.00000000
      1.16029805	      0.00000000	     -0.00000000	      0.00000000	      0.00000000
      1.16041206	      0.00000000	      0.00000000	      0.00000000	      0.00000000
      1.16049975	      0.00000000	     -0.00000000	      0.00000000	      0.00000000
      1.16058745	      0.00000000	     -0.00000000	      0.00000000	      0.00000000
      1.16067514	      0.00000000	     -0.00000000	      0.00000000	      0.00000000
      1.16079178	      0.00000000	      0.00000000	      0.00000000	      0.00000000
      1.16087763	      0.00000000	     -0.00000000	      0.00000000	      0.00000000
      1.16096347	      0.00000000	      0.00000000	      0.00000000	      0.00000000
      1.16107006	      0.00000000	      0.00000000	      0.00000000	      0.00000000
      1.16116563	      0.00000000	     -0.00000000	      0.00000000	      0.00000000
      1.16126119	      0.00000000	      0.00000000	      0.00000000	      0.00000000
      1.16135676	      0.00000000	      0.00000000	      0.00000000	      0.00000000
      1.16145232	      0.00000000	      0.00000000	      0.00000000	      0.00000000
      1.16153811	      0.00000000	     -0.00000000	      0.00000000	      0.00000000
      1.16162389	      0.00000000	     -0.00000000	      0.00000000	      0.00000000
      1.16170968	      0.00000000	      0.00000000	      0.00000000	      0.00000000
      1.16182648	      0.00000000	     -0.00000000	      0.00000000	      0.00000000
      1.16191556	      0.00000000	      0.00000000	      0.00000000	      0.00000000
      1.16200464	      0.00000000	     -0.00000000	      0.00000000	      0.00000000
      1.16209373	      0.00000000	      0.00000000	      0.00000000	      0.00000000
      1.16220479	      0.00000000	      0.00000000	      0.00000000	      0.00000000
      1.16229190	      0.00000000	      0.00000000	      0.00000000	      0.00000000
      1.16237900	      0.00000000	      0.00000000	      0.00000000	      0.00000000
      1.16246610	      0.00000000	     -0.00000000	      0.00000000	      0.00000000
      1.16258192	      0.00000000	      0.00000000	      0.00000000	      0.00000000
      1.16266901	      0.00000000	      0.00000000	      0.00000000	      0.00000000
      1.16275610	      0.00000000	      0.00000000	      0.00000000	      0.00000000
      1.16286109	      0.00000000	      0.00000000	      0.00000000	      0.00000000
      1.16295385	      0.00000000	      0.00000000	      0.00000000	      0.00000000
      1.16304661	      0.00000000	      0.00000000	      0.00000000	      0.00000000
      1.16313937	      0.00000000	     -0.00000000	      0.00000000	      0.00000000
      1.16323213	      0.00000000	      0.00000000	      0.00000000	      0.00000000
      1.16332489	      0.00000000	     -0.00000000	      0.00000000	      0.00000000
      1.16341764	      0.00000000	      0.00000000	      0.00000000	      0.00000000
      1.16351040	      0.00000000	      0.00000000	      0.00000000	      0.00000000
      1.16360316	      0.00000000	     -0.00000000	      0.00000000	      0.00000000
      1.16369592	      0.00000000	      0.00000000	      0.00000000	      0.00000000
      1.16378868	      0.00000000	      0.00000000	      0.00000000	      0.00000000
      1.16388144	      0.00000000	     -0.00000000	      0.00000000	      0.00000000
      1.16397420	      0.00000000	      0.00000000	      0.00000000	      0.00000000
      1.16406696	      0.00000000	     -0.00000000	      0.00000000	      0.00000000
      1.16415972	      0.00000000	      0.00000000	      0.00000000	      0.00000000
      1.16425248	      0.00000000	      0.00000000	      0.00000000	      0.00000000
      1.16434524	      0.00000000	      0.00000000	      0.00000000	      0.00000000
      1.16443800	      0.00000000	     -0.00000000	      0.00000000	      0.00000000
      1.16453076	      0.00000000	      0.00000000	      0.00000000	      0.00000000
      1.16462352	      0.00000000	      0.00000000	      0.00000000	      0.00000000
      1.16471628	      0.00000000	      0.00000000	      0.00000000	      0.00000000
      1.16480904	      0.00000000	      0.00000000	      0.00000000	      0.00000000
      1.16490180	      0.00000000	      0.00000000	      0.00000000	      0.00000000
      1.16499456	      0.00000000	     -0.00000000	      0.00000000	      0.00000000
      1.16508732	      0.00000000	      0.00000000	      0.00000000	      0.00000000
      1.16518008	      0.00000000	      0.00000000	      0.00000000	      0.00000000
      1.16527284	      0.00000000	     -0.00000000	      0.00000000	      0.00000000
      1.16536559	      0.00000000	     -0.00000000	      0.00000000	      0.00000000
      1.16545835	      0.00000000	      0.00000000	      0.00000000	      0.00000000
      1.16555111	      0.00000000	     -0.00000000	      0.00000000	      0.00000000
      1.16564387	      0.00000000	     -0.00000000	      0.00000000	      0.00000000
      1.16573663	      0.00000000	      0.00000000	      0.00000000	      0.00000000
      1.16582939	      0.00000000	     -0.00000000	      0.00000000	      0.00000000
      1.16592215	      0.00000000	      0.00000000	      0.00000000	      0.00000000
      1.16601491	      0.00000000	      0.00000000	      0.00000000	      0.00000000
      1.16610767	      0.00000000	     -0.00000000	      0.00000000	      0.00000000
      1.16620043	      0.00000000	     -0.00000000	      0.00000000	      0.00000000
      1.16629319	      0.00000000	      0.00000000	      0.00000000	      0.00000000
      1.16638595	      0.00000000	      0.00000000	      0.00000000	      0.00000000
      1.16647871	      0.00000000	      0.00000000	      0.00000000	      0.00000000
      1.16657147	      0.00000000	      0.00000000	      0.00000000	      0.00000000
      1.16666423	      0.00000000	      0.00000000	      0.00000000	      0.00000000
      1.16675699	      0.00000000	      0.00000000	      0.00000000	      0.00000000
      1.16684975	      0.00000000	      0.00000000	      0.00000000	      0.00000000
      1.16694251	      0.00000000	      0.00000000	      0.00000000	      0.00000000
      1.16703527	      0.00000000	      0.00000000	      0.00000000	      0.00000000
      1.16712803	      0.00000000	      0.00000000	      0.00000000	      0.00000000
      1.16722079	      0.00000000	      0.00000000	      0.00000000	      0.00000000
      1.16731355	      0.00000000	     -0.00000000	      0.00000000	      0.00000000
      1.16740630	      0.00000000	     -0.00000000	      0.00000000	      0.00000000
      1.16749906	      0.00000000	      0.00000000	      0.00000000	      0.00000000
      1.16759182	      0.00000000	      0.00000000	      0.00000000	      0.00000000
      1.16768458	      0.00000000	     -0.00000000	      0.00000000	      0.00000000
      1.16777734	      0.00000000	     -0.00000000	      0.00000000	      0.00000000
      1.16787010	      0.00000000	      0.00000000	      0.00000000	      0.00000000
      1.16796286	      0.00000000	      0.00000000	      0.00000000	      0.00000000
      1.16805562	      0.00000000	      0.00000000	      0.00000000	      0.00000000
      1.16814838	      0.00000000	     -0.00000000	      0.00000000	      0.00000000
      1.16823176	      0.00000000	     -0.00000000	      0.00000000	      0.00000000
      1.16831515	      0.00000000	     -0.00000000	      0.00000000	      0.00000000
      1.16841638	      0.00000000	      0.00000000	      0.00000000	      0.00000000
      1.16851762	      0.00000000	      0.00000000	      0.00000000	      0.00000000
      1.16860149	      0.00000000	     -0.00000000	      0.00000000	      0.00000000
      1.16868537	      0.00000000	     -0.00000000	      0.00000000	      0.00000000
      1.16878812	      0.00000000	      0.00000000	      0.00000000	      0.00000000
      1.16889086	      0.00000000	     -0.00000000	      0.00000000	      0.00000000
      1.16897087	      0.00000000	      0.00000000	      0.00000000	      0.00000000
      1.16905089	      0.00000000	      0.00000000	      0.00000000	      0.00000000
      1.16915905	      0.00000000	     -0.00000000	      0.00000000	      0.00000000
      1.16926721	      0.00000000	      0.00000000	      0.00000000	      0.00000000
      1.16934315	      0.00000000	     -0.00000000	      0.00000000	      0.00000000
      1.16941909	      0.00000000	      0.00000000	      0.00000000	      0.00000000
      1.16953561	      0.00000000	      0.00000000	      0.00000000	      0.00000000
      1.16963063	      0.00000000	     -0.00000000	      0.00000000	      0.00000000
      1.16972565	      0.00000000	      0.00000000	      0.00000000	      0.00000000
      1.16982068	      0.00000000	     -0.00000000	      0.00000000	      0.00000000
      1.16991570	      0.00000000	     -0.00000000	      0.00000000	      0.00000000
      1.16999989	      0.00000000	      0.00000000	      0.00000000	      0.00000000
      1.17008407	      0.00000000	     -0.00000000	      0.00000000	      0.00000000
      1.17016826	      0.00000000	     -0.00000000	      0.00000000	      0.00000000
      1.17028351	      0.00000000	     -0.00000000	      0.00000000	      0.00000000
      1.17036918	      0.00000000	      0.00000000	      0.00000000	      0.00000000
      1.17045485	      0.00000000	      0.00000000	      0.00000000	      0.00000000
      1.17054052	      0.00000000	     -0.00000000	      0.00000000	      0.00000000
      1.17065563	      0.00000000	     -0.00000000	      0.00000000	      0.00000000
      1.17073908	      0.00000000	     -0.00000000	      0.00000000	      0.00000000
      1.17082252	      0.00000000	     -0.00000000	      0.00000000	      0.00000000
      1.17092760	      0.00000000	     -0.00000000	      0.00000000	      0.00000000
      1.17102117	      0.00000000	      0.00000000	      0.00000000	      0.00000000
      1.17111475	      0.00000000	     -0.00000000	      0.00000000	      0.00000000
      1.17120832	      0.00000000	      0.00000000	      0.00000000	      0.00000000
      1.17130190	      0.00000000	      0.00000000	      0.00000000	      0.00000000
      1.17138518	      0.00000000	      0.00000000	      0.00000000	      0.00000000
      1.17146847	      0.00000000	      0.00000000	      0.00000000	      0.00000000
      1.17156879	      0.00000000	      0.00000000	      0.00000000	      0.00000000
      1.17166912	      0.00000000	      0.00000000	      0.00000000	      0.00000000
      1.17175211	      0.00000000	      0.00000000	      0.00000000	      0.00000000
      1.17183510	      0.00000000	      0.00000000	      0.00000000	      0.00000000
      1.17193742	      0.00000000	      0.00000000	      0.00000000	      0.00000000
      1.17203974	      0.00000000	     -0.00000000	      0.00000000	      0.00000000
      1.17211911	      0.00000000	      0.00000000	      0.00000000	      0.00000000
      1.17219848	      0.00000000	      0.00000000	      0.00000000	      0.00000000
      1.17230607	      0.00000000	     -0.00000000	      0.00000000	      0.00000000
      1.17241366	      0.00000000	      0.00000000	      0.00000000	      0.00000000
      1.17248894	      0.00000000	      0.00000000	      0.00000000	      0.00000000
      1.17256422	      0.00000000	      0.00000000	      0.00000000	      0.00000000
      1.17268021	      0.00000000	      0.00000000	      0.00000000	      0.00000000
      1.17277467	      0.00000000	      0.00000000	      0.00000000	      0.00000000
      1.17286914	      0.00000000	     -0.00000000	      0.00000000	      0.00000000
      1.17296360	      0.00000000	      0.00000000	      0.00000000	      0.00000000
      1.17305806	      0.00000000	      0.00000000	      0.00000000	      0.00000000
      1.17314131	      0.00000000	     -0.00000000	      0.00000000	      0.00000000
      1.17322456	      0.00000000	      0.00000000	      0.00000000	      0.00000000
      1.17330781	      0.00000000	      0.00000000	      0.00000000	      0.00000000
      1.17342362	      0.00000000	      0.00000000	      0.00000000	      0.00000000
      1.17350848	      0.00000000	      0.00000000	      0.00000000	      0.00000000
      1.17359335	      0.00000000	      0.00000000	      0.00000000	      0.00000000
      1.17369586	      0.00000000	     -0.00000000	      0.00000000	      0.00000000
      1.17378702	      0.00000000	     -0.00000000	      0.00000000	      0.00000000
      1.17387817	      0.00000000	     -0.00000000	      0.00000000	      0.00000000
      1.17396933	      0.00000000	      0.00000000	      0.00000000	      0.00000000
      1.17406048	      0.00000000	      0.00000000	      0.00000000	      0.00000000
      1.17415164	      0.00000000	     -0.00000000	      0.00000000	      0.00000000
      1.17424279	      0.00000000	      0.00000000	      0.00000000	      0.00000000
      1.17433395	      0.00000000	      0.00000000	      0.00000000	      0.00000000
      1.17442510	      0.00000000	      0.00000000	      0.00000000	      0.00000000
      1.17451626	      0.00000000	      0.00000000	      0.00000000	      0.00000000
      1.17460741	      0.00000000	      0.00000000	      0.00000000	      0.00000000
      1.17469857	      0.00000000	      0.00000000	      0.00000000	      0.00000000
      1.17478972	      0.00000000	     -0.00000000	      0.00000000	      0.00000000
      1.17488088	      0.00000000	     -0.00000000	      0.00000000	      0.00000000
      1.17497203	      0.00000000	     -0.00000000	      0.00000000	      0.00000000
      1.17506319	      0.00000000	      0.00000000	      0.00000000	      0.00000000
      1.17515434	      0.00000000	      0.00000000	      0.00000000	      0.00000000
      1.17524550	      0.00000000	      0.00000000	      0.00000000	      0.00000000
      1.17533665	      0.00000000	      0.00000000	      0.00000000	      0.00000000
      1.17542781	      0.00000000	      0.00000000	      0.00000000	      0.00000000
      1.17551896	      0.00000000	      0.00000000	      0.00000000	      0.00000000
      1.17560072	      0.00000000	      0.00000000	      0.00000000	      0.00000000
      1.17568247	      0.00000000	      0.00000000	      0.00000000	      0.00000000
      1.17578236	      0.00000000	     -0.00000000	      0.00000000	      0.00000000
      1.17588225	      0.00000000	      0.00000000	      0.00000000	      0.00000000
      1.17596473	      0.00000000	      0.00000000	      0.00000000	      0.00000000
      1.17604721	      0.00000000	     -0.00000000	      0.00000000	      0.00000000
      1.17614840	      0.00000000	      0.00000000	      0.00000000	      0.00000000
      1.17624959	      0.00000000	     -0.00000000	      0.00000000	      0.00000000
      1.17632830	      0.00000000	      0.00000000	      0.00000000	      0.00000000
      1.17640701	      0.00000000	      0.00000000	      0.00000000	      0.00000000
      1.17651345	      0.00000000	     -0.00000000	      0.00000000	      0.00000000
      1.17661990	      0.00000000	      0.00000000	      0.00000000	      0.00000000
      1.17669474	      0.00000000	     -0.00000000	      0.00000000	      0.00000000
      1.17676959	      0.00000000	     -0.00000000	      0.00000000	      0.00000000
      1.17688395	      0.00000000	     -0.00000000	      0.00000000	      0.00000000
      1.17697759	      0.00000000	      0.00000000	      0.00000000	      0.00000000
      1.17707123	      0.00000000	      0.00000000	      0.00000000	      0.00000000
      1.17716487	      0.00000000	      0.00000000	      0.00000000	      0.00000000
      1.17725851	      0.00000000	      0.00000000	      0.00000000	      0.00000000
      1.17734075	      0.00000000	      0.00000000	      0.00000000	      0.00000000
      1.17742299	      0.00000000	      0.00000000	      0.00000000	      0.00000000
      1.17752184	      0.00000000	      0.00000000	      0.00000000	      0.00000000
      1.17762068	      0.00000000	     -0.00000000	      0.00000000	      0.00000000
      1.17770357	      0.00000000	      0.00000000	      0.00000000	      0.00000000
      1.17778647	      0.00000000	     -0.00000000	      0.00000000	      0.00000000
      1.17786936	      0.00000000	     -0.00000000	      0.00000000	      0.00000000
      1.17798391	      0.00000000	     -0.00000000	      0.00000000	      0.00000000
      1.17806743	      0.00000000	     -0.00000000	      0.00000000	      0.00000000
      1.17815095	      0.00000000	      0.00000000	      0.00000000	      0.00000000
      1.17825307	      0.00000000	      0.00000000	      0.00000000	      0.00000000
      1.17834375	      0.00000000	     -0.00000000	      0.00000000	      0.00000000
      1.17843443	      0.00000000	      0.00000000	      0.00000000	      0.00000000
      1.17852511	      0.00000000	     -0.00000000	      0.00000000	      0.00000000
      1.17861579	      0.00000000	     -0.00000000	      0.00000000	      0.00000000
      1.17870647	      0.00000000	     -0.00000000	      0.00000000	      0.00000000
      1.17879715	      0.00000000	      0.00000000	      0.00000000	      0.00000000
      1.17888783	      0.00000000	     -0.00000000	      0.00000000	      0.00000000
      1.17897851	      0.00000000	      0.00000000	      0.00000000	      0.00000000
      1.17906918	      0.00000000	      0.00000000	      0.00000000	      0.00000000
      1.17915986	      0.00000000	      0.00000000	      0.00000000	      0.00000000
      1.17925054	      0.00000000	      0.00000000	      0.00000000	      0.00000000
      1.17933200	      0.00000000	     -0.00000000	      0.00000000	      0.00000000
      1.17941346	      0.00000000	      0.00000000	      0.00000000	      0.00000000
      1.17951174	      0.00000000	     -0.00000000	      0.00000000	      0.00000000
      1.17961003	      0.00000000	     -0.00000000	      0.00000000	      0.00000000
      1.17969354	      0.00000000	      0.00000000	      0.00000000	      0.00000000
      1.17977704	      0.00000000	      0.00000000	      0.00000000	      0.00000000
      1.17986055	      0.00000000	      0.00000000	      0.00000000	      0.00000000
      1.17997110	      0.00000000	      0.00000000	      0.00000000	      0.00000000
      1.18005495	      0.00000000	      0.00000000	      0.00000000	      0.00000000
      1.18013880	      0.00000000	      0.00000000	      0.00000000	      0.00000000
      1.18022266	      0.00000000	     -0.00000000	      0.00000000	      0.00000000
      1.18033500	      0.00000000	      0.00000000	      0.00000000	      0.00000000
      1.18041714	      0.00000000	      0.00000000	      0.00000000	      0.00000000
      1.18049929	      0.00000000	      0.00000000	      0.00000000	      0.00000000
      1.18060169	      0.00000000	      0.00000000	      0.00000000	      0.00000000
      1.18069296	      0.00000000	      0.00000000	      0.00000000	      0.00000000
      1.18078423	      0.00000000	     -0.00000000	      0.00000000	      0.00000000
      1.18087550	      0.00000000	      0.00000000	      0.00000000	      0.00000000
      1.18096677	      0.00000000	      0.00000000	      0.00000000	      0.00000000
      1.18105804	      0.00000000	      0.00000000	      0.00000000	      0.00000000
      1.18113912	      0.00000000	      0.00000000	      0.00000000	      0.00000000
      1.18122019	      0.00000000	     -0.00000000	      0.00000000	      0.00000000
      1.18131846	      0.00000000	      0.00000000	      0.00000000	      0.00000000
      1.18141674	      0.00000000	      0.00000000	      0.00000000	      0.00000000
      1.18149936	      0.00000000	      0.00000000	      0.00000000	      0.00000000
      1.18158197	      0.00000000	      0.00000000	      0.00000000	      0.00000000
      1.18166459	      0.00000000	      0.00000000	      0.00000000	      0.00000000
      1.18177691	      0.00000000	      0.00000000	      0.00000000	      0.00000000
      1.18186004	      0.00000000	      0.00000000	      0.00000000	      0.00000000
      1.18194317	      0.00000000	     -0.00000000	      0.00000000	      0.00000000
      1.18204391	      0.00000000	      0.00000000	      0.00000000	      0.00000000
      1.18213384	      0.00000000	      0.00000000	      0.00000000	      0.00000000
      1.18222377	      0.00000000	      0.00000000	      0.00000000	      0.00000000
      1.18231369	      0.00000000	     -0.00000000	      0.00000000	      0.00000000
      1.18240362	      0.00000000	      0.00000000	      0.00000000	      0.00000000
      1.18249354	      0.00000000	     -0.00000000	      0.00000000	      0.00000000
      1.18258347	      0.00000000	      0.00000000	      0.00000000	      0.00000000
      1.18267340	      0.00000000	     -0.00000000	      0.00000000	      0.00000000
      1.18276332	      0.00000000	      0.00000000	      0.00000000	      0.00000000
      1.18285325	      0.00000000	      0.00000000	      0.00000000	      0.00000000
      1.18294317	      0.00000000	      0.00000000	      0.00000000	      0.00000000
      1.18303310	      0.00000000	      0.00000000	      0.00000000	      0.00000000
      1.18312303	      0.00000000	      0.00000000	      0.00000000	      0.00000000
      1.18320332	      0.00000000	      0.00000000	      0.00000000	      0.00000000
      1.18328362	      0.00000000	      0.00000000	      0.00000000	      0.00000000
      1.18338218	      0.00000000	      0.00000000	      0.00000000	      0.00000000
      1.18348074	      0.00000000	      0.00000000	      0.00000000	      0.00000000
      1.18356181	      0.00000000	      0.00000000	      0.00000000	      0.00000000
      1.18364287	      0.00000000	      0.00000000	      0.00000000	      0.00000000
      1.18374265	      0.00000000	      0.00000000	      0.00000000	      0.00000000
      1.18384243	      0.00000000	      0.00000000	      0.00000000	      0.00000000
      1.18391984	      0.00000000	      0.00000000	      0.00000000	      0.00000000
      1.18399725	      0.00000000	      0.00000000	      0.00000000	      0.00000000
      1.18410215	      0.00000000	      0.00000000	      0.00000000	      0.00000000
      1.18420704	      0.00000000	      0.00000000	      0.00000000	      0.00000000
      1.18428075	      0.00000000	      0.00000000	      0.00000000	      0.00000000
      1.18435446	      0.00000000	      0.00000000	      0.00000000	      0.00000000
      1.18446695	      0.00000000	      0.00000000	      0.00000000	      0.00000000
      1.18455928	      0.00000000	      0.00000000	      0.00000000	      0.00000000
      1.18465160	      0.00000000	     -0.00000000	      0.00000000	      0.00000000
      1.18474392	      0.00000000	     -0.00000000	      0.00000000	      0.00000000
      1.18483624	      0.00000000	      0.00000000	      0.00000000	      0.00000000
      1.18491663	      0.00000000	      0.00000000	      0.00000000	      0.00000000
      1.18499703	      0.00000000	      0.00000000	      0.00000000	      0.00000000
      1.18509511	      0.00000000	     -0.00000000	      0.00000000	      0.00000000
      1.18519319	      0.00000000	      0.00000000	      0.00000000	      0.00000000
      1.18527419	      0.00000000	      0.00000000	      0.00000000	      0.00000000
      1.18535519	      0.00000000	      0.00000000	      0.00000000	      0.00000000
      1.18545391	      0.00000000	     -0.00000000	      0.00000000	      0.00000000
      1.18555263	      0.00000000	      0.00000000	      0.00000000	      0.00000000
      1.18563126	      0.00000000	      0.00000000	      0.00000000	      0.00000000
      1.18570989	      0.00000000	      0.00000000	      0.00000000	      0.00000000
      1.18581163	      0.00000000	      0.00000000	      0.00000000	      0.00000000
      1.18591337	      0.00000000	     -0.00000000	      0.00000000	      0.00000000
      1.18598991	      0.00000000	      0.00000000	      0.00000000	      0.00000000
      1.18606645	      0.00000000	      0.00000000	      0.00000000	      0.00000000
      1.18617182	      0.00000000	      0.00000000	      0.00000000	      0.00000000
      1.18627719	      0.00000000	     -0.00000000	      0.00000000	      0.00000000
      1.18635079	      0.00000000	      0.00000000	      0.00000000	      0.00000000
      1.18642440	      0.00000000	      0.00000000	      0.00000000	      0.00000000
      1.18653558	      0.00000000	      0.00000000	      0.00000000	      0.00000000
      1.18662876	      0.00000000	      0.00000000	      0.00000000	      0.00000000
      1.18672195	      0.00000000	      0.00000000	      0.00000000	      0.00000000
      1.18681514	      0.00000000	      0.00000000	      0.00000000	      0.00000000
      1.18689629	      0.00000000	      0.00000000	      0.00000000	      0.00000000
      1.18697744	      0.00000000	      0.00000000	      0.00000000	      0.00000000
      1.18705859	      0.00000000	      0.00000000	      0.00000000	      0.00000000
      1.18717063	      0.00000000	     -0.00000000	      0.00000000	      0.00000000
      1.18725323	      0.00000000	     -0.00000000	      0.00000000	      0.00000000
      1.18733584	      0.00000000	      0.00000000	      0.00000000	      0.00000000
      1.18743533	      0.00000000	      0.00000000	      0.00000000	      0.00000000
      1.18752382	      0.00000000	     -0.00000000	      0.00000000	      0.00000000
      1.18761232	      0.00000000	     -0.00000000	      0.00000000	      0.00000000
      1.18770081	      0.00000000	      0.00000000	      0.00000000	      0.00000000
      1.18778930	      0.00000000	     -0.00000000	      0.00000000	      0.00000000
      1.18787780	      0.00000000	     -0.00000000	      0.00000000	      0.00000000
      1.18796629	      0.00000000	      0.00000000	      0.00000000	      0.00000000
      1.18805478	      0.00000000	      0.00000000	      0.00000000	      0.00000000
      1.18814328	      0.00000000	     -0.00000000	      0.00000000	      0.00000000
      1.18823177	      0.00000000	      0.00000000	      0.00000000	      0.00000000
      1.18832026	      0.00000000	     -0.00000000	      0.00000000	      0.00000000
      1.18840876	      0.00000000	      0.00000000	      0.00000000	      0.00000000
      1.18849725	      0.00000000	      0.00000000	      0.00000000	      0.00000000
      1.18858574	      0.00000000	      0.00000000	      0.00000000	      0.00000000
      1.18867424	      0.00000000	      0.00000000	      0.00000000	      0.00000000
      1.18876273	      0.00000000	     -0.00000000	      0.00000000	      0.00000000
      1.18885123	      0.00000000	     -0.00000000	      0.00000000	      0.00000000
      1.18893972	      0.00000000	     -0.00000000	      0.00000000	      0.00000000
      1.18902821	      0.00000000	      0.00000000	      0.00000000	      0.00000000
      1.18911671	      0.00000000	      0.00000000	      0.00000000	      0.00000000
      1.18920520	      0.00000000	     -0.00000000	      0.00000000	      0.00000000
      1.18929369	      0.00000000	      0.00000000	      0.00000000	      0.00000000
      1.18938219	      0.00000000	      0.00000000	      0.00000000	      0.00000000
      1.18947068	      0.00000000	      0.00000000	      0.00000000	      0.00000000
      1.18955917	      0.00000000	     -0.00000000	      0.00000000	      0.00000000
      1.18964767	      0.00000000	      0.00000000	      0.00000000	      0.00000000
      1.18973616	      0.00000000	     -0.00000000	      0.00000000	      0.00000000
[truncated: 681,701 more chars]
