# Supplementary material for: Musculoskeletal simulations to examine the effects of accentuated eccentric loading (AEL) on jump height
Source: PeerJ. 2023 Jan 23;11:e14687. doi: 10.7717/peerj.14687 (PMC9879160; doi:10.7717/peerj.14687)
Supplement: Supplemental Information 2 — Added15 folder contains the code and simulation results for a complete jump with an additional 15% model mass. Dropped15 folder contains the code and simulation results for the push-off phase with the original model mass. [file peerj-11-14687-s002.zip › Supplementary Simulation code and output results AEL15/Added15/Optimized_for_J_Results/TwoSegment_Two_Segment_MomentArm_hip_coordinate.sto]

MomentArm_hip_coordinate
version=1
nRows=12722
nColumns=5
inDegrees=no

This analysis gathers basic information about muscles during a simulation (e.g., forces, tendon lengths, moment arms, etc).
Units are S.I. units (second, meters, Newtons, ...)
Angles are in degrees.

endheader
time	vastus	recfem	glut	ham
      0.00000000	      0.00000000	     -0.04383196	      0.04557553	      0.05029925
      0.00010000	      0.00000000	     -0.04383196	      0.04557553	      0.05029925
      0.00023094	      0.00000000	     -0.04383196	      0.04557552	      0.05029924
      0.00036189	      0.00000000	     -0.04383197	      0.04557550	      0.05029922
      0.00049283	     -0.00000000	     -0.04383198	      0.04557548	      0.05029920
      0.00062377	     -0.00000000	     -0.04383199	      0.04557544	      0.05029918
      0.00075471	     -0.00000000	     -0.04383201	      0.04557540	      0.05029915
      0.00092167	      0.00000000	     -0.04383203	      0.04557534	      0.05029910
      0.00108864	     -0.00000000	     -0.04383206	      0.04557527	      0.05029904
      0.00125560	     -0.00000000	     -0.04383209	      0.04557519	      0.05029897
      0.00146694	     -0.00000000	     -0.04383213	      0.04557507	      0.05029886
      0.00167828	      0.00000000	     -0.04383218	      0.04557493	      0.05029875
      0.00193496	      0.00000000	     -0.04383225	      0.04557474	      0.05029858
      0.00219165	      0.00000000	     -0.04383234	      0.04557452	      0.05029839
      0.00252490	     -0.00000000	     -0.04383246	      0.04557420	      0.05029810
      0.00285816	      0.00000000	     -0.04383260	      0.04557383	      0.05029777
      0.00331636	     -0.00000000	     -0.04383282	      0.04557324	      0.05029724
      0.00377455	     -0.00000000	     -0.04383307	      0.04557255	      0.05029662
      0.00443132	      0.00000000	     -0.04383350	      0.04557140	      0.05029557
      0.00508809	      0.00000000	     -0.04383401	      0.04557003	      0.05029432
      0.00611478	     -0.00000000	     -0.04383497	      0.04556747	      0.05029196
      0.00691445	     -0.00000000	     -0.04383586	      0.04556508	      0.05028977
      0.00771412	     -0.00000000	     -0.04383688	      0.04556236	      0.05028724
      0.00851379	      0.00000000	     -0.04383803	      0.04555927	      0.05028439
      0.00931345	      0.00000000	     -0.04383932	      0.04555583	      0.05028119
      0.01031496	     -0.00000000	     -0.04384112	      0.04555099	      0.05027670
      0.01117276	     -0.00000000	     -0.04384283	      0.04554638	      0.05027241
      0.01192114	      0.00000000	     -0.04384446	      0.04554200	      0.05026833
      0.01266951	      0.00000000	     -0.04384621	      0.04553728	      0.05026393
      0.01351831	     -0.00000000	     -0.04384834	      0.04553152	      0.05025855
      0.01436710	      0.00000000	     -0.04385064	      0.04552532	      0.05025275
      0.01510582	     -0.00000000	     -0.04385277	      0.04551956	      0.05024737
      0.01584455	      0.00000000	     -0.04385502	      0.04551346	      0.05024166
      0.01677016	     -0.00000000	     -0.04385801	      0.04550533	      0.05023406
      0.01743280	     -0.00000000	     -0.04386027	      0.04549919	      0.05022830
      0.01809543	      0.00000000	     -0.04386262	      0.04549277	      0.05022228
      0.01904497	      0.00000000	     -0.04386617	      0.04548308	      0.05021319
      0.01985779	     -0.00000000	     -0.04386937	      0.04547433	      0.05020498
      0.02056646	     -0.00000000	     -0.04387228	      0.04546636	      0.05019750
      0.02127514	      0.00000000	     -0.04387529	      0.04545807	      0.05018971
      0.02202269	     -0.00000000	     -0.04387859	      0.04544898	      0.05018116
      0.02277025	      0.00000000	     -0.04388202	      0.04543953	      0.05017228
      0.02350164	     -0.00000000	     -0.04388549	      0.04542994	      0.05016325
      0.02423303	     -0.00000000	     -0.04388907	      0.04542000	      0.05015389
      0.02502522	      0.00000000	     -0.04389308	      0.04540885	      0.05014338
      0.02581741	     -0.00000000	     -0.04389722	      0.04539730	      0.05013249
      0.02656472	      0.00000000	     -0.04390125	      0.04538603	      0.05012185
      0.02731203	      0.00000000	     -0.04390540	      0.04537440	      0.05011087
      0.02805934	      0.00000000	     -0.04390966	      0.04536241	      0.05009954
      0.02880665	     -0.00000000	     -0.04391403	      0.04535005	      0.05008787
      0.02955396	      0.00000000	     -0.04391852	      0.04533734	      0.05007584
      0.03030127	      0.00000000	     -0.04392313	      0.04532426	      0.05006346
      0.03104858	      0.00000000	     -0.04392784	      0.04531083	      0.05005074
      0.03179589	     -0.00000000	     -0.04393266	      0.04529703	      0.05003766
      0.03254320	      0.00000000	     -0.04393760	      0.04528287	      0.05002423
      0.03329051	      0.00000000	     -0.04394264	      0.04526834	      0.05001044
      0.03403782	     -0.00000000	     -0.04394778	      0.04525346	      0.04999630
      0.03478513	      0.00000000	     -0.04395303	      0.04523821	      0.04998181
      0.03553244	     -0.00000000	     -0.04395839	      0.04522260	      0.04996696
      0.03627975	      0.00000000	     -0.04396384	      0.04520663	      0.04995175
      0.03702706	     -0.00000000	     -0.04396940	      0.04519029	      0.04993619
      0.03777437	      0.00000000	     -0.04397505	      0.04517359	      0.04992027
      0.03852168	      0.00000000	     -0.04398080	      0.04515653	      0.04990399
      0.03926899	      0.00000000	     -0.04398665	      0.04513911	      0.04988735
      0.04001630	     -0.00000000	     -0.04399259	      0.04512132	      0.04987035
      0.04076361	      0.00000000	     -0.04399862	      0.04510317	      0.04985299
      0.04151092	     -0.00000000	     -0.04400474	      0.04508466	      0.04983526
      0.04225823	      0.00000000	     -0.04401096	      0.04506578	      0.04981718
      0.04300554	     -0.00000000	     -0.04401725	      0.04504654	      0.04979873
      0.04375285	     -0.00000000	     -0.04402364	      0.04502694	      0.04977991
      0.04450016	     -0.00000000	     -0.04403010	      0.04500698	      0.04976073
      0.04524747	      0.00000000	     -0.04403665	      0.04498665	      0.04974118
      0.04599478	      0.00000000	     -0.04404328	      0.04496596	      0.04972127
      0.04666588	     -0.00000000	     -0.04404929	      0.04494707	      0.04970307
      0.04733698	     -0.00000000	     -0.04405537	      0.04492789	      0.04968458
      0.04800809	      0.00000000	     -0.04406151	      0.04490842	      0.04966579
      0.04867919	     -0.00000000	     -0.04406770	      0.04488866	      0.04964670
      0.04935029	      0.00000000	     -0.04407395	      0.04486861	      0.04962731
      0.05002139	      0.00000000	     -0.04408026	      0.04484826	      0.04960762
      0.05069249	      0.00000000	     -0.04408662	      0.04482762	      0.04958763
      0.05136359	      0.00000000	     -0.04409303	      0.04480669	      0.04956735
      0.05203469	     -0.00000000	     -0.04409949	      0.04478548	      0.04954676
      0.05270579	     -0.00000000	     -0.04410600	      0.04476397	      0.04952586
      0.05337690	      0.00000000	     -0.04411255	      0.04474217	      0.04950467
      0.05404800	      0.00000000	     -0.04411915	      0.04472008	      0.04948318
      0.05471910	      0.00000000	     -0.04412579	      0.04469770	      0.04946138
      0.05539020	      0.00000000	     -0.04413248	      0.04467504	      0.04943928
      0.05606130	     -0.00000000	     -0.04413920	      0.04465208	      0.04941687
      0.05673240	     -0.00000000	     -0.04414596	      0.04462884	      0.04939416
      0.05740350	      0.00000000	     -0.04415276	      0.04460531	      0.04937115
      0.05807460	      0.00000000	     -0.04415959	      0.04458149	      0.04934783
      0.05874571	      0.00000000	     -0.04416646	      0.04455739	      0.04932420
      0.05941681	     -0.00000000	     -0.04417335	      0.04453299	      0.04930027
      0.06008791	     -0.00000000	     -0.04418028	      0.04450832	      0.04927603
      0.06075901	     -0.00000000	     -0.04418723	      0.04448336	      0.04925149
      0.06143011	      0.00000000	     -0.04419420	      0.04445811	      0.04922664
      0.06210121	     -0.00000000	     -0.04420120	      0.04443258	      0.04920148
      0.06277231	      0.00000000	     -0.04420822	      0.04440677	      0.04917601
      0.06344341	     -0.00000000	     -0.04421526	      0.04438067	      0.04915024
      0.06411451	     -0.00000000	     -0.04422232	      0.04435429	      0.04912416
      0.06478562	     -0.00000000	     -0.04422939	      0.04432763	      0.04909777
      0.06545672	     -0.00000000	     -0.04423647	      0.04430069	      0.04907107
      0.06612782	     -0.00000000	     -0.04424357	      0.04427348	      0.04904406
      0.06679892	      0.00000000	     -0.04425067	      0.04424598	      0.04901675
      0.06747002	      0.00000000	     -0.04425778	      0.04421820	      0.04898912
      0.06814112	      0.00000000	     -0.04426490	      0.04419015	      0.04896119
      0.06881222	      0.00000000	     -0.04427202	      0.04416182	      0.04893294
      0.06948332	      0.00000000	     -0.04427914	      0.04413321	      0.04890439
      0.07015443	     -0.00000000	     -0.04428625	      0.04410433	      0.04887553
      0.07082553	      0.00000000	     -0.04429337	      0.04407518	      0.04884636
      0.07149663	      0.00000000	     -0.04430048	      0.04404575	      0.04881687
      0.07216773	     -0.00000000	     -0.04430758	      0.04401605	      0.04878708
      0.07283883	      0.00000000	     -0.04431467	      0.04398608	      0.04875698
      0.07350993	      0.00000000	     -0.04432175	      0.04395584	      0.04872657
      0.07418103	      0.00000000	     -0.04432882	      0.04392533	      0.04869585
      0.07485213	     -0.00000000	     -0.04433587	      0.04389455	      0.04866481
      0.07552324	     -0.00000000	     -0.04434290	      0.04386351	      0.04863347
      0.07619434	      0.00000000	     -0.04434991	      0.04383220	      0.04860182
      0.07686544	      0.00000000	     -0.04435690	      0.04380062	      0.04856986
      0.07753654	     -0.00000000	     -0.04436386	      0.04376879	      0.04853759
      0.07820764	     -0.00000000	     -0.04437080	      0.04373669	      0.04850501
      0.07887874	     -0.00000000	     -0.04437771	      0.04370432	      0.04847211
      0.07954984	     -0.00000000	     -0.04438459	      0.04367170	      0.04843891
      0.08022094	      0.00000000	     -0.04439143	      0.04363882	      0.04840540
      0.08089205	     -0.00000000	     -0.04439824	      0.04360568	      0.04837158
      0.08156315	      0.00000000	     -0.04440501	      0.04357229	      0.04833746
      0.08223425	     -0.00000000	     -0.04441174	      0.04353864	      0.04830302
      0.08290535	     -0.00000000	     -0.04441842	      0.04350473	      0.04826827
      0.08357645	     -0.00000000	     -0.04442507	      0.04347057	      0.04823322
      0.08424755	      0.00000000	     -0.04443167	      0.04343616	      0.04819785
      0.08491865	     -0.00000000	     -0.04443821	      0.04340150	      0.04816218
      0.08558975	      0.00000000	     -0.04444471	      0.04336659	      0.04812620
      0.08626085	      0.00000000	     -0.04445116	      0.04333143	      0.04808991
      0.08693196	      0.00000000	     -0.04445755	      0.04329602	      0.04805331
      0.08760306	     -0.00000000	     -0.04446388	      0.04326037	      0.04801640
      0.08827416	     -0.00000000	     -0.04447016	      0.04322448	      0.04797919
      0.08894526	     -0.00000000	     -0.04447637	      0.04319355	      0.04794167
      0.08961636	      0.00000000	     -0.04448252	      0.04316804	      0.04790384
      0.09028746	     -0.00000000	     -0.04448860	      0.04314239	      0.04786570
      0.09095856	     -0.00000000	     -0.04449462	      0.04311657	      0.04782726
      0.09162966	      0.00000000	     -0.04450057	      0.04309060	      0.04778851
      0.09230077	      0.00000000	     -0.04450644	      0.04306448	      0.04774945
      0.09297187	     -0.00000000	     -0.04451224	      0.04303820	      0.04771009
      0.09364297	      0.00000000	     -0.04451797	      0.04301178	      0.04767041
      0.09431407	      0.00000000	     -0.04452362	      0.04298520	      0.04763044
      0.09498517	      0.00000000	     -0.04452918	      0.04295847	      0.04759016
      0.09565627	     -0.00000000	     -0.04453467	      0.04293159	      0.04754957
      0.09632737	      0.00000000	     -0.04454007	      0.04290457	      0.04750867
      0.09699847	     -0.00000000	     -0.04454539	      0.04287740	      0.04746748
      0.09766958	      0.00000000	     -0.04455061	      0.04285009	      0.04742597
      0.09834068	      0.00000000	     -0.04455575	      0.04282263	      0.04738416
      0.09901178	     -0.00000000	     -0.04456080	      0.04279503	      0.04734205
      0.09968288	     -0.00000000	     -0.04456575	      0.04276729	      0.04729963
      0.10035398	      0.00000000	     -0.04457060	      0.04273940	      0.04725691
      0.10102508	      0.00000000	     -0.04457536	      0.04271138	      0.04721389
      0.10169618	      0.00000000	     -0.04458002	      0.04268322	      0.04717056
      0.10236728	     -0.00000000	     -0.04458457	      0.04265492	      0.04712693
      0.10303839	      0.00000000	     -0.04458902	      0.04262649	      0.04708299
      0.10370949	      0.00000000	     -0.04459337	      0.04259792	      0.04703876
      0.10438059	     -0.00000000	     -0.04459761	      0.04256922	      0.04699422
      0.10505169	     -0.00000000	     -0.04460174	      0.04254038	      0.04694937
      0.10572279	     -0.00000000	     -0.04460575	      0.04251141	      0.04690423
      0.10639389	      0.00000000	     -0.04460966	      0.04248231	      0.04685878
      0.10706499	      0.00000000	     -0.04461345	      0.04245308	      0.04681304
      0.10773609	      0.00000000	     -0.04461712	      0.04242372	      0.04676699
      0.10840719	     -0.00000000	     -0.04462067	      0.04239424	      0.04672064
      0.10907830	      0.00000000	     -0.04462411	      0.04236463	      0.04667399
      0.10974940	      0.00000000	     -0.04462742	      0.04233489	      0.04662704
      0.11042050	      0.00000000	     -0.04463061	      0.04230503	      0.04657978
      0.11109160	      0.00000000	     -0.04463367	      0.04227504	      0.04653223
      0.11176270	     -0.00000000	     -0.04463660	      0.04224493	      0.04648438
      0.11243380	     -0.00000000	     -0.04463941	      0.04221470	      0.04643623
      0.11310490	     -0.00000000	     -0.04464208	      0.04218435	      0.04638778
      0.11377600	      0.00000000	     -0.04464462	      0.04215388	      0.04633903
      0.11444711	     -0.00000000	     -0.04464703	      0.04212329	      0.04628998
      0.11511821	      0.00000000	     -0.04464930	      0.04209259	      0.04624063
      0.11578931	     -0.00000000	     -0.04465144	      0.04206176	      0.04619098
      0.11646041	     -0.00000000	     -0.04465343	      0.04203082	      0.04614103
      0.11713151	      0.00000000	     -0.04465528	      0.04199977	      0.04609079
      0.11780261	     -0.00000000	     -0.04465700	      0.04196860	      0.04604024
      0.11847371	     -0.00000000	     -0.04465856	      0.04193732	      0.04598940
      0.11914481	      0.00000000	     -0.04465998	      0.04190593	      0.04593826
      0.11981592	     -0.00000000	     -0.04466126	      0.04187443	      0.04588682
      0.12048702	     -0.00000000	     -0.04466238	      0.04184282	      0.04583509
      0.12115812	     -0.00000000	     -0.04466336	      0.04181110	      0.04578306
      0.12182922	     -0.00000000	     -0.04466418	      0.04177927	      0.04573073
      0.12250032	     -0.00000000	     -0.04466485	      0.04174733	      0.04567810
      0.12317142	      0.00000000	     -0.04466536	      0.04171529	      0.04562517
      0.12384252	      0.00000000	     -0.04466572	      0.04168314	      0.04557195
      0.12451362	      0.00000000	     -0.04466592	      0.04165088	      0.04551843
      0.12518472	      0.00000000	     -0.04466596	      0.04161852	      0.04546461
      0.12585583	      0.00000000	     -0.04466584	      0.04158606	      0.04541050
      0.12652693	     -0.00000000	     -0.04466556	      0.04155350	      0.04535609
      0.12719803	      0.00000000	     -0.04466511	      0.04152084	      0.04530138
      0.12786913	     -0.00000000	     -0.04466450	      0.04148807	      0.04524637
      0.12854023	      0.00000000	     -0.04466372	      0.04145521	      0.04519107
      0.12921133	      0.00000000	     -0.04466278	      0.04142224	      0.04513547
      0.12988243	      0.00000000	     -0.04466166	      0.04138918	      0.04507958
      0.13055353	      0.00000000	     -0.04466038	      0.04135602	      0.04502338
      0.13122464	      0.00000000	     -0.04465892	      0.04132277	      0.04496689
      0.13189574	     -0.00000000	     -0.04465729	      0.04128942	      0.04491011
      0.13256684	     -0.00000000	     -0.04465548	      0.04125597	      0.04485302
      0.13323794	      0.00000000	     -0.04465350	      0.04122243	      0.04479564
      0.13390904	      0.00000000	     -0.04465134	      0.04118880	      0.04473797
      0.13458014	      0.00000000	     -0.04464900	      0.04115507	      0.04467999
      0.13525124	      0.00000000	     -0.04464648	      0.04112125	      0.04462172
      0.13592234	     -0.00000000	     -0.04464378	      0.04108734	      0.04456315
      0.13659345	      0.00000000	     -0.04464090	      0.04105334	      0.04450429
      0.13726455	     -0.00000000	     -0.04463783	      0.04101925	      0.04444513
      0.13793565	      0.00000000	     -0.04463458	      0.04098507	      0.04438567
      0.13860675	     -0.00000000	     -0.04463115	      0.04095081	      0.04432591
      0.13927785	     -0.00000000	     -0.04462752	      0.04091645	      0.04426585
      0.13994895	      0.00000000	     -0.04462371	      0.04088201	      0.04420550
      0.14062005	     -0.00000000	     -0.04461970	      0.04084748	      0.04414485
      0.14129115	     -0.00000000	     -0.04461551	      0.04081287	      0.04408390
      0.14196226	      0.00000000	     -0.04461112	      0.04077816	      0.04402265
      0.14263336	      0.00000000	     -0.04460654	      0.04074338	      0.04396111
      0.14330446	     -0.00000000	     -0.04460177	      0.04070851	      0.04389927
      0.14397556	     -0.00000000	     -0.04459680	      0.04067356	      0.04383712
      0.14464666	      0.00000000	     -0.04459163	      0.04063853	      0.04377468
      0.14531776	     -0.00000000	     -0.04458626	      0.04060341	      0.04371194
      0.14598886	     -0.00000000	     -0.04458070	      0.04056821	      0.04364891
      0.14665996	     -0.00000000	     -0.04457493	      0.04053293	      0.04358557
      0.14733106	      0.00000000	     -0.04456897	      0.04049757	      0.04352193
      0.14800217	     -0.00000000	     -0.04456280	      0.04046213	      0.04345800
      0.14867327	      0.00000000	     -0.04455643	      0.04042662	      0.04339376
      0.14934437	     -0.00000000	     -0.04454985	      0.04039102	      0.04332922
      0.15001547	     -0.00000000	     -0.04454307	      0.04035535	      0.04326438
      0.15068657	      0.00000000	     -0.04453608	      0.04031959	      0.04320174
      0.15135767	     -0.00000000	     -0.04452888	      0.04028377	      0.04316135
      0.15148119	     -0.00000000	     -0.04452753	      0.04027716	      0.04315390
      0.15160471	      0.00000000	     -0.04452618	      0.04027056	      0.04314644
      0.15222230	     -0.00000000	     -0.04451930	      0.04023749	      0.04310910
      0.15283988	      0.00000000	     -0.04451224	      0.04020436	      0.04307164
      0.15360744	      0.00000000	     -0.04450322	      0.04016310	      0.04302492
      0.15437500	      0.00000000	     -0.04449392	      0.04012174	      0.04297802
      0.15514256	      0.00000000	     -0.04448434	      0.04008029	      0.04293095
      0.15591011	      0.00000000	     -0.04447448	      0.04003874	      0.04288369
      0.15667767	      0.00000000	     -0.04446434	      0.03999709	      0.04283625
      0.15744523	      0.00000000	     -0.04445392	      0.03995535	      0.04278863
      0.15821279	     -0.00000000	     -0.04444321	      0.03991352	      0.04274084
      0.15898034	     -0.00000000	     -0.04443222	      0.03987160	      0.04269286
      0.15974790	      0.00000000	     -0.04442093	      0.03982959	      0.04264471
      0.16051546	     -0.00000000	     -0.04440936	      0.03978749	      0.04259638
      0.16128302	     -0.00000000	     -0.04439750	      0.03974529	      0.04254788
      0.16205057	     -0.00000000	     -0.04438535	      0.03970301	      0.04249920
      0.16281813	      0.00000000	     -0.04437290	      0.03966065	      0.04245034
      0.16358569	      0.00000000	     -0.04436016	      0.03961819	      0.04240131
      0.16435325	     -0.00000000	     -0.04434712	      0.03957565	      0.04235210
      0.16512081	      0.00000000	     -0.04433379	      0.03953303	      0.04230271
      0.16588836	     -0.00000000	     -0.04432015	      0.03949032	      0.04225315
      0.16665592	      0.00000000	     -0.04430622	      0.03944752	      0.04220342
      0.16742348	      0.00000000	     -0.04429199	      0.03940465	      0.04215352
      0.16819104	      0.00000000	     -0.04427746	      0.03936169	      0.04210344
      0.16895859	      0.00000000	     -0.04426262	      0.03931866	      0.04205319
      0.16972615	      0.00000000	     -0.04424748	      0.03927554	      0.04200276
      0.17049371	     -0.00000000	     -0.04423203	      0.03923235	      0.04195217
      0.17126127	     -0.00000000	     -0.04421628	      0.03918907	      0.04190140
      0.17202882	      0.00000000	     -0.04420022	      0.03914572	      0.04185047
      0.17279638	      0.00000000	     -0.04418385	      0.03910230	      0.04179936
      0.17356394	     -0.00000000	     -0.04416718	      0.03905879	      0.04174808
      0.17433150	      0.00000000	     -0.04415019	      0.03901522	      0.04169664
      0.17509905	      0.00000000	     -0.04413289	      0.03897157	      0.04164503
      0.17586661	     -0.00000000	     -0.04411528	      0.03892785	      0.04159324
      0.17663417	     -0.00000000	     -0.04409735	      0.03888405	      0.04154130
      0.17740173	      0.00000000	     -0.04407911	      0.03884018	      0.04148918
      0.17816928	      0.00000000	     -0.04406056	      0.03879625	      0.04143690
      0.17893684	      0.00000000	     -0.04404169	      0.03875224	      0.04138445
      0.17970440	      0.00000000	     -0.04402250	      0.03870816	      0.04133184
      0.18047196	      0.00000000	     -0.04400299	      0.03866402	      0.04127906
      0.18115777	      0.00000000	     -0.04398529	      0.03862452	      0.04123176
      0.18184358	     -0.00000000	     -0.04396734	      0.03858496	      0.04118433
      0.18252939	     -0.00000000	     -0.04394913	      0.03854536	      0.04113677
      0.18321520	      0.00000000	     -0.04393066	      0.03850570	      0.04108908
      0.18390101	     -0.00000000	     -0.04391194	      0.03846599	      0.04104126
      0.18458683	     -0.00000000	     -0.04389295	      0.03842622	      0.04099331
      0.18527264	      0.00000000	     -0.04387371	      0.03838641	      0.04094523
      0.18595845	     -0.00000000	     -0.04385421	      0.03834655	      0.04089702
      0.18664426	      0.00000000	     -0.04383445	      0.03830663	      0.04084869
      0.18733007	      0.00000000	     -0.04381443	      0.03826667	      0.04080022
      0.18801588	      0.00000000	     -0.04379415	      0.03822666	      0.04075162
      0.18870169	     -0.00000000	     -0.04377361	      0.03818660	      0.04070290
      0.18938751	     -0.00000000	     -0.04375280	      0.03814649	      0.04065405
      0.19007332	     -0.00000000	     -0.04373173	      0.03810633	      0.04060507
      0.19075913	     -0.00000000	     -0.04371040	      0.03806613	      0.04055597
      0.19144494	     -0.00000000	     -0.04368881	      0.03802587	      0.04050673
      0.19213075	      0.00000000	     -0.04366695	      0.03798558	      0.04045737
      0.19281656	     -0.00000000	     -0.04364483	      0.03794523	      0.04040789
      0.19350237	     -0.00000000	     -0.04362244	      0.03790484	      0.04035828
      0.19418819	     -0.00000000	     -0.04359978	      0.03786441	      0.04030854
      0.19487400	     -0.00000000	     -0.04357686	      0.03782393	      0.04025867
      0.19555981	      0.00000000	     -0.04355368	      0.03778341	      0.04020868
      0.19624562	      0.00000000	     -0.04353022	      0.03774284	      0.04015857
      0.19693143	     -0.00000000	     -0.04350650	      0.03770223	      0.04010833
      0.19761724	     -0.00000000	     -0.04348251	      0.03766158	      0.04005797
      0.19830305	     -0.00000000	     -0.04345825	      0.03762088	      0.04000748
      0.19898887	     -0.00000000	     -0.04343372	      0.03758014	      0.03995687
      0.19967468	     -0.00000000	     -0.04340892	      0.03753936	      0.03990613
      0.20036049	     -0.00000000	     -0.04338385	      0.03749854	      0.03985527
      0.20104630	      0.00000000	     -0.04335851	      0.03745767	      0.03980429
      0.20173211	     -0.00000000	     -0.04333290	      0.03741677	      0.03975318
      0.20241792	      0.00000000	     -0.04330701	      0.03737582	      0.03970195
      0.20310373	      0.00000000	     -0.04328086	      0.03733484	      0.03965060
      0.20378955	     -0.00000000	     -0.04325443	      0.03729381	      0.03959912
      0.20447536	     -0.00000000	     -0.04322773	      0.03725275	      0.03954752
      0.20516117	      0.00000000	     -0.04320075	      0.03721164	      0.03949580
      0.20584698	     -0.00000000	     -0.04317350	      0.03717050	      0.03944396
      0.20653279	     -0.00000000	     -0.04314598	      0.03712931	      0.03939199
      0.20721860	     -0.00000000	     -0.04311818	      0.03708809	      0.03933991
      0.20790442	     -0.00000000	     -0.04309010	      0.03704683	      0.03928770
      0.20859023	      0.00000000	     -0.04306175	      0.03700553	      0.03923537
      0.20927604	     -0.00000000	     -0.04303312	      0.03696420	      0.03918292
      0.20996185	     -0.00000000	     -0.04300422	      0.03692282	      0.03913035
      0.21064766	      0.00000000	     -0.04297504	      0.03688141	      0.03907766
      0.21133347	      0.00000000	     -0.04294558	      0.03683997	      0.03902485
      0.21201928	      0.00000000	     -0.04291584	      0.03679848	      0.03897192
      0.21270510	      0.00000000	     -0.04288582	      0.03675696	      0.03891886
      0.21339091	     -0.00000000	     -0.04285553	      0.03671541	      0.03886569
      0.21407672	     -0.00000000	     -0.04282495	      0.03667381	      0.03881240
      0.21476253	      0.00000000	     -0.04279410	      0.03663219	      0.03875898
      0.21544834	      0.00000000	     -0.04276296	      0.03659052	      0.03870545
      0.21606535	     -0.00000000	     -0.04273471	      0.03655301	      0.03865719
      0.21668235	      0.00000000	     -0.04270623	      0.03651547	      0.03860883
      0.21729936	     -0.00000000	     -0.04267752	      0.03647790	      0.03856037
      0.21791637	     -0.00000000	     -0.04264859	      0.03644030	      0.03851182
      0.21853338	      0.00000000	     -0.04261942	      0.03640268	      0.03846317
      0.21915038	      0.00000000	     -0.04259003	      0.03636502	      0.03841443
      0.21976739	     -0.00000000	     -0.04256040	      0.03632734	      0.03836559
      0.22038440	      0.00000000	     -0.04253055	      0.03628963	      0.03831665
      0.22100140	      0.00000000	     -0.04250047	      0.03625190	      0.03826762
      0.22161841	      0.00000000	     -0.04247016	      0.03621414	      0.03821849
      0.22223542	     -0.00000000	     -0.04243962	      0.03617635	      0.03816927
      0.22285242	     -0.00000000	     -0.04240884	      0.03613853	      0.03811995
      0.22346943	     -0.00000000	     -0.04237784	      0.03610069	      0.03807053
      0.22408644	      0.00000000	     -0.04234660	      0.03606282	      0.03802103
      0.22470344	      0.00000000	     -0.04231514	      0.03602493	      0.03797142
      0.22532045	      0.00000000	     -0.04228344	      0.03598701	      0.03792173
      0.22593746	     -0.00000000	     -0.04225151	      0.03594906	      0.03787193
      0.22655447	      0.00000000	     -0.04221934	      0.03591109	      0.03782205
      0.22717147	      0.00000000	     -0.04218695	      0.03587309	      0.03777206
      0.22778848	      0.00000000	     -0.04215432	      0.03583507	      0.03772199
      0.22840549	      0.00000000	     -0.04212145	      0.03579702	      0.03767182
      0.22902249	      0.00000000	     -0.04208836	      0.03575894	      0.03762156
      0.22963950	     -0.00000000	     -0.04205503	      0.03572084	      0.03757120
      0.23025651	     -0.00000000	     -0.04202146	      0.03568272	      0.03752075
      0.23087351	      0.00000000	     -0.04198766	      0.03564457	      0.03747020
      0.23149052	      0.00000000	     -0.04195363	      0.03560640	      0.03741957
      0.23210753	      0.00000000	     -0.04191936	      0.03556820	      0.03736883
      0.23272453	      0.00000000	     -0.04188486	      0.03552997	      0.03731801
      0.23334154	     -0.00000000	     -0.04185012	      0.03549172	      0.03726709
      0.23395855	     -0.00000000	     -0.04181514	      0.03545345	      0.03721608
      0.23457556	      0.00000000	     -0.04177993	      0.03541516	      0.03716498
      0.23519256	      0.00000000	     -0.04174448	      0.03537684	      0.03711378
      0.23580957	      0.00000000	     -0.04170879	      0.03533849	      0.03706249
      0.23642658	      0.00000000	     -0.04167287	      0.03530012	      0.03701111
      0.23704358	     -0.00000000	     -0.04163671	      0.03526173	      0.03695964
      0.23766059	      0.00000000	     -0.04160031	      0.03522331	      0.03690807
      0.23827760	     -0.00000000	     -0.04156367	      0.03518487	      0.03685641
      0.23889460	     -0.00000000	     -0.04152680	      0.03514641	      0.03680466
      0.23951161	     -0.00000000	     -0.04148968	      0.03510792	      0.03675282
      0.24012862	      0.00000000	     -0.04145233	      0.03506941	      0.03670089
      0.24074562	     -0.00000000	     -0.04141474	      0.03503088	      0.03664886
      0.24136263	      0.00000000	     -0.04137691	      0.03499232	      0.03659674
      0.24197964	      0.00000000	     -0.04133884	      0.03495374	      0.03654453
      0.24259665	      0.00000000	     -0.04130052	      0.03491514	      0.03649223
      0.24321365	     -0.00000000	     -0.04126197	      0.03487651	      0.03643984
      0.24383066	      0.00000000	     -0.04122318	      0.03483786	      0.03638736
      0.24444767	      0.00000000	     -0.04118414	      0.03479919	      0.03633479
      0.24506467	      0.00000000	     -0.04114487	      0.03476050	      0.03628213
      0.24568168	     -0.00000000	     -0.04110535	      0.03472178	      0.03622937
      0.24629869	      0.00000000	     -0.04106559	      0.03468304	      0.03617653
      0.24691569	      0.00000000	     -0.04102559	      0.03464428	      0.03612359
      0.24753270	      0.00000000	     -0.04098534	      0.03460549	      0.03607057
      0.24814971	     -0.00000000	     -0.04094486	      0.03456668	      0.03601745
      0.24876672	     -0.00000000	     -0.04090413	      0.03452785	      0.03596424
      0.24938372	      0.00000000	     -0.04086315	      0.03448900	      0.03591095
      0.25000073	     -0.00000000	     -0.04082193	      0.03445013	      0.03585756
      0.25036010	      0.00000000	     -0.04079781	      0.03442747	      0.03582643
      0.25057370	      0.00000000	     -0.04078344	      0.03441401	      0.03580791
      0.25078730	     -0.00000000	     -0.04076903	      0.03440054	      0.03578938
      0.25135747	     -0.00000000	     -0.04073044	      0.03436457	      0.03573986
      0.25192765	     -0.00000000	     -0.04069163	      0.03432858	      0.03569026
      0.25249783	     -0.00000000	     -0.04065262	      0.03429257	      0.03564059
      0.25306800	     -0.00000000	     -0.04061340	      0.03425654	      0.03559084
      0.25363818	      0.00000000	     -0.04057396	      0.03422050	      0.03554102
      0.25420835	     -0.00000000	     -0.04053432	      0.03418443	      0.03549112
      0.25477853	      0.00000000	     -0.04049446	      0.03414835	      0.03544115
      0.25534871	     -0.00000000	     -0.04045440	      0.03411225	      0.03539110
      0.25591888	     -0.00000000	     -0.04041412	      0.03407613	      0.03534097
      0.25648906	      0.00000000	     -0.04037364	      0.03403999	      0.03529077
      0.25705923	      0.00000000	     -0.04033294	      0.03400383	      0.03524049
      0.25762941	      0.00000000	     -0.04029203	      0.03396765	      0.03519014
      0.25798806	     -0.00000000	     -0.04026619	      0.03394489	      0.03515843
      0.25815732	      0.00000000	     -0.04025396	      0.03393414	      0.03514346
      0.25851126	      0.00000000	     -0.04022834	      0.03391167	      0.03511212
      0.25886520	      0.00000000	     -0.04020263	      0.03388918	      0.03508075
      0.25945600	     -0.00000000	     -0.04015954	      0.03385164	      0.03502833
      0.26004680	     -0.00000000	     -0.04011622	      0.03381407	      0.03497583
      0.26063759	      0.00000000	     -0.04007268	      0.03377649	      0.03492326
      0.26122839	     -0.00000000	     -0.04002891	      0.03373889	      0.03487061
      0.26181919	     -0.00000000	     -0.03998491	      0.03370128	      0.03481788
      0.26240999	     -0.00000000	     -0.03994070	      0.03366365	      0.03476509
      0.26300079	      0.00000000	     -0.03989627	      0.03362602	      0.03471224
      0.26359159	     -0.00000000	     -0.03985163	      0.03358838	      0.03465932
      0.26418238	      0.00000000	     -0.03980678	      0.03355074	      0.03460635
      0.26477318	     -0.00000000	     -0.03976172	      0.03351310	      0.03455333
      0.26529948	      0.00000000	     -0.03972141	      0.03347957	      0.03450605
      0.26582577	      0.00000000	     -0.03968094	      0.03344605	      0.03445875
      0.26635207	     -0.00000000	     -0.03964031	      0.03341253	      0.03441141
      0.26687836	      0.00000000	     -0.03959954	      0.03337902	      0.03436404
      0.26740466	     -0.00000000	     -0.03955861	      0.03334552	      0.03431665
      0.26793095	     -0.00000000	     -0.03951753	      0.03331204	      0.03426923
      0.26845725	     -0.00000000	     -0.03947631	      0.03327857	      0.03422179
      0.26898355	      0.00000000	     -0.03943494	      0.03324511	      0.03417434
      0.26950984	      0.00000000	     -0.03939343	      0.03321167	      0.03412686
      0.27003614	      0.00000000	     -0.03935178	      0.03317825	      0.03407938
      0.27056243	     -0.00000000	     -0.03930999	      0.03314485	      0.03403188
      0.27108873	     -0.00000000	     -0.03926807	      0.03311147	      0.03398437
      0.27161502	     -0.00000000	     -0.03922601	      0.03307812	      0.03393685
      0.27214132	      0.00000000	     -0.03918382	      0.03304478	      0.03388932
      0.27266761	      0.00000000	     -0.03914149	      0.03301147	      0.03384179
      0.27319391	     -0.00000000	     -0.03909904	      0.03297818	      0.03379425
      0.27372020	      0.00000000	     -0.03905646	      0.03294492	      0.03374672
      0.27424650	      0.00000000	     -0.03901375	      0.03291169	      0.03369917
      0.27477280	      0.00000000	     -0.03897091	      0.03287848	      0.03365163
      0.27529909	      0.00000000	     -0.03892794	      0.03284530	      0.03360409
      0.27582539	      0.00000000	     -0.03888486	      0.03281215	      0.03355655
      0.27635168	      0.00000000	     -0.03884165	      0.03277903	      0.03350901
      0.27687798	     -0.00000000	     -0.03879831	      0.03274593	      0.03346148
      0.27740427	      0.00000000	     -0.03875486	      0.03271287	      0.03341395
      0.27793057	     -0.00000000	     -0.03871128	      0.03267983	      0.03336642
      0.27845686	      0.00000000	     -0.03866758	      0.03264682	      0.03331890
      0.27898316	      0.00000000	     -0.03862377	      0.03261384	      0.03327138
      0.27950945	     -0.00000000	     -0.03857983	      0.03258089	      0.03322387
      0.28003575	      0.00000000	     -0.03853578	      0.03254798	      0.03317637
      0.28050233	      0.00000000	     -0.03849663	      0.03251882	      0.03313426
      0.28096891	      0.00000000	     -0.03845739	      0.03248969	      0.03309217
      0.28143549	     -0.00000000	     -0.03841805	      0.03246058	      0.03305008
      0.28190207	      0.00000000	     -0.03837863	      0.03243150	      0.03300799
      0.28236865	      0.00000000	     -0.03833912	      0.03240245	      0.03296592
      0.28283523	      0.00000000	     -0.03829953	      0.03237342	      0.03292386
      0.28330181	     -0.00000000	     -0.03825984	      0.03234441	      0.03288181
      0.28376839	      0.00000000	     -0.03822007	      0.03231544	      0.03283976
      0.28423497	      0.00000000	     -0.03818021	      0.03228649	      0.03279773
      0.28470155	      0.00000000	     -0.03814027	      0.03225757	      0.03275572
      0.28516813	      0.00000000	     -0.03810025	      0.03222867	      0.03271371
      0.28563471	      0.00000000	     -0.03806014	      0.03219980	      0.03267172
      0.28610129	      0.00000000	     -0.03801995	      0.03217097	      0.03262975
      0.28656787	      0.00000000	     -0.03797967	      0.03214215	      0.03258778
      0.28703445	      0.00000000	     -0.03793932	      0.03211337	      0.03254584
      0.28750103	     -0.00000000	     -0.03789888	      0.03208462	      0.03250390
      0.28796761	      0.00000000	     -0.03785837	      0.03205589	      0.03246199
      0.28843420	      0.00000000	     -0.03781777	      0.03202720	      0.03242009
      0.28890078	      0.00000000	     -0.03777709	      0.03199853	      0.03237821
      0.28936736	     -0.00000000	     -0.03773634	      0.03196989	      0.03233634
      0.28983394	     -0.00000000	     -0.03769551	      0.03194128	      0.03229450
      0.29030052	      0.00000000	     -0.03765460	      0.03191270	      0.03225267
      0.29076710	     -0.00000000	     -0.03761362	      0.03188415	      0.03221086
      0.29123368	      0.00000000	     -0.03757256	      0.03185563	      0.03216907
      0.29170026	     -0.00000000	     -0.03753142	      0.03182714	      0.03212730
      0.29216684	      0.00000000	     -0.03749021	      0.03179869	      0.03208555
      0.29263342	     -0.00000000	     -0.03744893	      0.03177026	      0.03204382
      0.29310000	      0.00000000	     -0.03740757	      0.03174186	      0.03200212
      0.29356658	     -0.00000000	     -0.03736614	      0.03171350	      0.03196043
      0.29403316	     -0.00000000	     -0.03732464	      0.03168516	      0.03191877
      0.29449974	      0.00000000	     -0.03728307	      0.03165686	      0.03187713
      0.29496632	      0.00000000	     -0.03724142	      0.03162859	      0.03183551
      0.29543290	      0.00000000	     -0.03719971	      0.03160035	      0.03179392
      0.29589948	     -0.00000000	     -0.03715793	      0.03157214	      0.03175236
      0.29636606	      0.00000000	     -0.03711608	      0.03154397	      0.03171082
      0.29683264	     -0.00000000	     -0.03707416	      0.03151582	      0.03166930
      0.29729922	     -0.00000000	     -0.03703218	      0.03148771	      0.03162781
      0.29776580	      0.00000000	     -0.03699013	      0.03145964	      0.03158635
      0.29823238	      0.00000000	     -0.03694801	      0.03143160	      0.03154492
      0.29869896	      0.00000000	     -0.03690583	      0.03140359	      0.03150351
      0.29916554	      0.00000000	     -0.03686359	      0.03137561	      0.03146213
      0.29963212	      0.00000000	     -0.03682128	      0.03134767	      0.03142078
      0.30009870	      0.00000000	     -0.03677891	      0.03131976	      0.03137946
      0.30056528	     -0.00000000	     -0.03673648	      0.03129189	      0.03133818
      0.30103186	      0.00000000	     -0.03669399	      0.03126405	      0.03129692
      0.30149844	      0.00000000	     -0.03665144	      0.03123625	      0.03125569
      0.30196502	     -0.00000000	     -0.03660883	      0.03120848	      0.03121450
      0.30243160	      0.00000000	     -0.03656617	      0.03118075	      0.03117334
      0.30289818	     -0.00000000	     -0.03652344	      0.03115305	      0.03113221
      0.30336477	      0.00000000	     -0.03648066	      0.03112539	      0.03109111
      0.30383135	      0.00000000	     -0.03643782	      0.03109777	      0.03105005
      0.30429793	      0.00000000	     -0.03639493	      0.03107018	      0.03100903
      0.30476451	     -0.00000000	     -0.03635198	      0.03104263	      0.03096804
      0.30523109	      0.00000000	     -0.03630898	      0.03101511	      0.03092708
      0.30569767	      0.00000000	     -0.03626592	      0.03098763	      0.03088617
      0.30616425	      0.00000000	     -0.03622282	      0.03096019	      0.03084529
      0.30628177	     -0.00000000	     -0.03621195	      0.03095329	      0.03083500
      0.30639930	     -0.00000000	     -0.03620108	      0.03094638	      0.03082471
      0.30685672	      0.00000000	     -0.03615875	      0.03091954	      0.03078469
      0.30731413	      0.00000000	     -0.03611637	      0.03089273	      0.03074470
      0.30777155	     -0.00000000	     -0.03607394	      0.03086595	      0.03070476
      0.30822897	     -0.00000000	     -0.03603146	      0.03083922	      0.03066485
      0.30868638	     -0.00000000	     -0.03598894	      0.03081252	      0.03062498
      0.30914380	      0.00000000	     -0.03594638	      0.03078586	      0.03058515
      0.30960121	      0.00000000	     -0.03590377	      0.03075924	      0.03054537
      0.31005863	      0.00000000	     -0.03586113	      0.03073265	      0.03050562
      0.31051605	     -0.00000000	     -0.03581844	      0.03070611	      0.03046592
      0.31097346	     -0.00000000	     -0.03577571	      0.03067960	      0.03042626
      0.31143088	     -0.00000000	     -0.03573294	      0.03065314	      0.03038664
      0.31188829	      0.00000000	     -0.03569014	      0.03062671	      0.03034707
      0.31234571	      0.00000000	     -0.03564729	      0.03060033	      0.03030755
      0.31280313	     -0.00000000	     -0.03560442	      0.03057398	      0.03026807
      0.31326054	      0.00000000	     -0.03556151	      0.03054768	      0.03022863
      0.31371796	     -0.00000000	     -0.03551856	      0.03052142	      0.03018925
      0.31417537	     -0.00000000	     -0.03547559	      0.03049520	      0.03014991
      0.31463279	      0.00000000	     -0.03543258	      0.03046903	      0.03011063
      0.31509021	      0.00000000	     -0.03538954	      0.03044290	      0.03007139
      0.31554762	      0.00000000	     -0.03534648	      0.03041681	      0.03003220
      0.31600504	      0.00000000	     -0.03530338	      0.03039076	      0.02999307
      0.31646245	      0.00000000	     -0.03526026	      0.03036476	      0.02995398
      0.31691987	     -0.00000000	     -0.03521712	      0.03033880	      0.02991495
      0.31737729	     -0.00000000	     -0.03517394	      0.03031288	      0.02987598
      0.31783470	     -0.00000000	     -0.03513075	      0.03028701	      0.02983705
      0.31829212	      0.00000000	     -0.03508753	      0.03026119	      0.02979819
      0.31874953	      0.00000000	     -0.03504429	      0.03023541	      0.02975937
      0.31920695	     -0.00000000	     -0.03500103	      0.03020967	      0.02972061
      0.31975717	     -0.00000000	     -0.03494896	      0.03017878	      0.02967407
      0.32030740	      0.00000000	     -0.03489686	      0.03014795	      0.02962760
      0.32080446	      0.00000000	     -0.03484978	      0.03012016	      0.02958570
      0.32130153	      0.00000000	     -0.03480268	      0.03009242	      0.02954387
      0.32191269	     -0.00000000	     -0.03474474	      0.03005839	      0.02949252
      0.32252385	      0.00000000	     -0.03468677	      0.03002445	      0.02944129
      0.32294978	     -0.00000000	     -0.03464636	      0.03000084	      0.02940565
      0.32337570	      0.00000000	     -0.03460594	      0.02997728	      0.02937006
      0.32390701	      0.00000000	     -0.03455550	      0.02994794	      0.02932574
      0.32443832	     -0.00000000	     -0.03450505	      0.02991867	      0.02928151
      0.32491296	     -0.00000000	     -0.03445997	      0.02989258	      0.02924207
      0.32549563	      0.00000000	     -0.03440462	      0.02986062	      0.02919374
      0.32607829	      0.00000000	     -0.03434926	      0.02982874	      0.02914552
      0.32652751	      0.00000000	     -0.03430657	      0.02980422	      0.02910841
      0.32708490	      0.00000000	     -0.03425359	      0.02977386	      0.02906246
      0.32764228	      0.00000000	     -0.03420061	      0.02974357	      0.02901661
      0.32813418	     -0.00000000	     -0.03415386	      0.02971691	      0.02897623
      0.32874614	      0.00000000	     -0.03409569	      0.02968382	      0.02892610
      0.32935810	      0.00000000	     -0.03403751	      0.02965082	      0.02887609
      0.32981677	     -0.00000000	     -0.03399392	      0.02962614	      0.02883870
      0.33027544	     -0.00000000	     -0.03395032	      0.02960152	      0.02880137
      0.33078423	      0.00000000	     -0.03390196	      0.02957427	      0.02876004
      0.33140606	      0.00000000	     -0.03384287	      0.02954105	      0.02870966
      0.33186234	      0.00000000	     -0.03379952	      0.02951674	      0.02867277
      0.33247509	     -0.00000000	     -0.03374132	      0.02948417	      0.02862335
      0.33330676	      0.00000000	     -0.03366234	      0.02944013	      0.02855649
      0.33371563	      0.00000000	     -0.03362352	      0.02941854	      0.02852370
      0.33424414	     -0.00000000	     -0.03357336	      0.02939069	      0.02848141
      0.33472633	      0.00000000	     -0.03352762	      0.02936535	      0.02844292
      0.33543629	      0.00000000	     -0.03346029	      0.02932815	      0.02838640
      0.33598519	      0.00000000	     -0.03340825	      0.02929948	      0.02834283
      0.33679153	     -0.00000000	     -0.03333186	      0.02925751	      0.02827902
      0.33712845	     -0.00000000	     -0.03329996	      0.02924002	      0.02825244
      0.33754833	     -0.00000000	     -0.03326022	      0.02921827	      0.02821936
      0.33815349	     -0.00000000	     -0.03320297	      0.02918701	      0.02817181
      0.33870914	      0.00000000	     -0.03315043	      0.02915839	      0.02812828
      0.33917980	      0.00000000	     -0.03310596	      0.02913421	      0.02809150
      0.33965045	     -0.00000000	     -0.03306152	      0.02911010	      0.02805480
      0.34012111	      0.00000000	     -0.03301710	      0.02908604	      0.02801819
      0.34059177	      0.00000000	     -0.03297270	      0.02906205	      0.02798167
      0.34106242	      0.00000000	     -0.03292834	      0.02903812	      0.02794524
      0.34153308	     -0.00000000	     -0.03288401	      0.02901425	      0.02790890
      0.34194606	     -0.00000000	     -0.03284513	      0.02899335	      0.02787708
      0.34235904	      0.00000000	     -0.03280628	      0.02897251	      0.02784533
      0.34277202	     -0.00000000	     -0.03276745	      0.02895171	      0.02781366
      0.34339154	     -0.00000000	     -0.03270926	      0.02892060	      0.02776627
      0.34374369	      0.00000000	     -0.03267621	      0.02890296	      0.02773940
      0.34409585	      0.00000000	     -0.03264317	      0.02888536	      0.02771259
      0.34466999	      0.00000000	     -0.03258936	      0.02885674	      0.02766898
      0.34521101	     -0.00000000	     -0.03253871	      0.02882986	      0.02762802
      0.34561472	     -0.00000000	     -0.03250095	      0.02880985	      0.02759753
      0.34601843	      0.00000000	     -0.03246322	      0.02878990	      0.02756712
      0.34651756	     -0.00000000	     -0.03241661	      0.02876529	      0.02752961
      0.34701668	      0.00000000	     -0.03237005	      0.02874075	      0.02749221
      0.34737744	      0.00000000	     -0.03233643	      0.02872306	      0.02746524
      0.34773821	     -0.00000000	     -0.03230283	      0.02870541	      0.02743833
      0.34823304	      0.00000000	     -0.03225680	      0.02868126	      0.02740151
      0.34872787	     -0.00000000	     -0.03221081	      0.02865719	      0.02736481
      0.34911412	      0.00000000	     -0.03217496	      0.02863845	      0.02733623
      0.34950038	      0.00000000	     -0.03213914	      0.02861975	      0.02730771
      0.34996737	      0.00000000	     -0.03209587	      0.02859720	      0.02727333
      0.35043435	      0.00000000	     -0.03205266	      0.02857472	      0.02723905
      0.35083450	     -0.00000000	     -0.03201567	      0.02855551	      0.02720975
      0.35123465	     -0.00000000	     -0.03197872	      0.02853635	      0.02718052
      0.35167429	      0.00000000	     -0.03193817	      0.02851535	      0.02714850
      0.35211394	      0.00000000	     -0.03189767	      0.02849441	      0.02711656
      0.35255358	     -0.00000000	     -0.03185722	      0.02847354	      0.02708471
      0.35299323	      0.00000000	     -0.03181682	      0.02845272	      0.02705295
      0.35336805	     -0.00000000	     -0.03178242	      0.02843501	      0.02702595
      0.35374288	     -0.00000000	     -0.03174805	      0.02841735	      0.02699901
      0.35417100	      0.00000000	     -0.03170885	      0.02839724	      0.02696832
      0.35459913	      0.00000000	     -0.03166970	      0.02837717	      0.02693771
      0.35500037	     -0.00000000	     -0.03163305	      0.02835843	      0.02690911
      0.35540162	     -0.00000000	     -0.03159645	      0.02833973	      0.02688058
      0.35579851	      0.00000000	     -0.03156030	      0.02832128	      0.02685244
      0.35619540	     -0.00000000	     -0.03152419	      0.02830289	      0.02682437
      0.35658239	      0.00000000	     -0.03148903	      0.02828500	      0.02679708
      0.35707921	      0.00000000	     -0.03144395	      0.02826210	      0.02676215
      0.35727973	      0.00000000	     -0.03142578	      0.02825288	      0.02674808
      0.35748024	      0.00000000	     -0.03140763	      0.02824367	      0.02673404
      0.35790698	      0.00000000	     -0.03136903	      0.02822413	      0.02670421
      0.35833372	     -0.00000000	     -0.03133049	      0.02820463	      0.02667448
      0.35871080	      0.00000000	     -0.03129648	      0.02818746	      0.02664827
      0.35908788	     -0.00000000	     -0.03126253	      0.02817033	      0.02662214
      0.35942484	     -0.00000000	     -0.03123222	      0.02815507	      0.02659885
      0.35990671	     -0.00000000	     -0.03118895	      0.02813330	      0.02656564
      0.36031944	      0.00000000	     -0.03115195	      0.02811471	      0.02653729
      0.36067603	     -0.00000000	     -0.03112004	      0.02809870	      0.02651286
      0.36103262	     -0.00000000	     -0.03108817	      0.02808273	      0.02648850
      0.36140656	      0.00000000	     -0.03105479	      0.02806602	      0.02646301
      0.36178050	     -0.00000000	     -0.03102147	      0.02804937	      0.02643760
      0.36218730	      0.00000000	     -0.03098527	      0.02803130	      0.02641004
      0.36259409	     -0.00000000	     -0.03094914	      0.02801328	      0.02638256
      0.36288014	     -0.00000000	     -0.03092377	      0.02800065	      0.02636329
      0.36331083	     -0.00000000	     -0.03088563	      0.02798168	      0.02633435
      0.36374152	     -0.00000000	     -0.03084755	      0.02796277	      0.02630551
      0.36409483	     -0.00000000	     -0.03081638	      0.02794730	      0.02628192
      0.36444814	      0.00000000	     -0.03078524	      0.02793187	      0.02625839
      0.36480590	     -0.00000000	     -0.03075377	      0.02791629	      0.02623463
      0.36524593	      0.00000000	     -0.03071513	      0.02789719	      0.02620550
      0.36578808	      0.00000000	     -0.03066762	      0.02787374	      0.02616975
      0.36624889	      0.00000000	     -0.03062734	      0.02785389	      0.02613948
      0.36656927	     -0.00000000	     -0.03059938	      0.02784013	      0.02611849
      0.36688965	     -0.00000000	     -0.03057146	      0.02782641	      0.02609757
      0.36726218	      0.00000000	     -0.03053905	      0.02781049	      0.02607330
      0.36763470	      0.00000000	     -0.03050670	      0.02779462	      0.02604910
      0.36802239	      0.00000000	     -0.03047309	      0.02777815	      0.02602400
      0.36841007	      0.00000000	     -0.03043955	      0.02776173	      0.02599897
      0.36875923	      0.00000000	     -0.03040939	      0.02774699	      0.02597650
      0.36920767	      0.00000000	     -0.03037073	      0.02772812	      0.02594773
      0.36965611	     -0.00000000	     -0.03033216	      0.02770931	      0.02591907
      0.36999348	     -0.00000000	     -0.03030320	      0.02769520	      0.02589758
      0.37033085	     -0.00000000	     -0.03027429	      0.02768114	      0.02587614
      0.37060028	     -0.00000000	     -0.03025124	      0.02766993	      0.02585906
      0.37100911	      0.00000000	     -0.03021632	      0.02765298	      0.02583323
      0.37141794	     -0.00000000	     -0.03018147	      0.02763608	      0.02580748
      0.37176189	     -0.00000000	     -0.03015221	      0.02762190	      0.02578588
      0.37210584	      0.00000000	     -0.03012300	      0.02760776	      0.02576435
      0.37245277	      0.00000000	     -0.03009359	      0.02759355	      0.02574269
      0.37279969	     -0.00000000	     -0.03006424	      0.02757937	      0.02572110
      0.37318625	     -0.00000000	     -0.03003160	      0.02756362	      0.02569711
      0.37357280	      0.00000000	     -0.02999902	      0.02754792	      0.02567320
      0.37388810	      0.00000000	     -0.02997250	      0.02753516	      0.02565376
      0.37431222	      0.00000000	     -0.02993690	      0.02751804	      0.02562769
      0.37473633	     -0.00000000	     -0.02990139	      0.02750098	      0.02560172
      0.37506024	      0.00000000	     -0.02987432	      0.02748799	      0.02558195
      0.37538414	      0.00000000	     -0.02984730	      0.02747504	      0.02556223
      0.37567927	      0.00000000	     -0.02982272	      0.02746327	      0.02554431
      0.37611342	     -0.00000000	     -0.02978664	      0.02744601	      0.02551804
      0.37648103	      0.00000000	     -0.02975616	      0.02743144	      0.02549587
      0.37680961	      0.00000000	     -0.02972897	      0.02741846	      0.02547611
      0.37713818	      0.00000000	     -0.02970183	      0.02740551	      0.02545642
      0.37747586	      0.00000000	     -0.02967399	      0.02739225	      0.02543623
      0.37781354	     -0.00000000	     -0.02964621	      0.02737902	      0.02541611
      0.37819358	     -0.00000000	     -0.02961501	      0.02736418	      0.02539353
      0.37857362	      0.00000000	     -0.02958388	      0.02734939	      0.02537103
      0.37888916	      0.00000000	     -0.02955808	      0.02733715	      0.02535241
      0.37929530	     -0.00000000	     -0.02952495	      0.02732144	      0.02532852
      0.37970144	      0.00000000	     -0.02949191	      0.02730578	      0.02530471
      0.38002185	     -0.00000000	     -0.02946589	      0.02729347	      0.02528599
      0.38034227	     -0.00000000	     -0.02943993	      0.02728120	      0.02526733
      0.38071726	      0.00000000	     -0.02940960	      0.02726687	      0.02524555
      0.38109226	     -0.00000000	     -0.02937935	      0.02725260	      0.02522385
      0.38140797	      0.00000000	     -0.02935393	      0.02724062	      0.02520564
      0.38180534	      0.00000000	     -0.02932202	      0.02722558	      0.02518279
      0.38220270	     -0.00000000	     -0.02929018	      0.02721060	      0.02516003
      0.38244459	     -0.00000000	     -0.02927084	      0.02720151	      0.02514621
      0.38282262	      0.00000000	     -0.02924067	      0.02718734	      0.02512468
      0.38320065	     -0.00000000	     -0.02921057	      0.02717322	      0.02510323
      0.38352141	     -0.00000000	     -0.02918509	      0.02716127	      0.02508508
      0.38384217	     -0.00000000	     -0.02915966	      0.02714936	      0.02506699
      0.38417667	     -0.00000000	     -0.02913320	      0.02713698	      0.02504818
      0.38458262	     -0.00000000	     -0.02910117	      0.02712200	      0.02502544
      0.38498857	      0.00000000	     -0.02906922	      0.02710707	      0.02500278
      0.38534542	      0.00000000	     -0.02904121	      0.02709400	      0.02498293
      0.38570227	      0.00000000	     -0.02901326	      0.02708097	      0.02496315
      0.38607100	      0.00000000	     -0.02898445	      0.02706755	      0.02494279
      0.38643973	     -0.00000000	     -0.02895572	      0.02705418	      0.02492249
      0.38669073	      0.00000000	     -0.02893619	      0.02704510	      0.02490872
      0.38706618	      0.00000000	     -0.02890706	      0.02703156	      0.02488817
      0.38744162	     -0.00000000	     -0.02887800	      0.02701807	      0.02486771
      0.38775396	      0.00000000	     -0.02885388	      0.02700689	      0.02485074
      0.38806630	      0.00000000	     -0.02882981	      0.02699573	      0.02483382
      0.38839824	     -0.00000000	     -0.02880429	      0.02698391	      0.02481589
      0.38873017	     -0.00000000	     -0.02877882	      0.02697213	      0.02479803
      0.38909601	     -0.00000000	     -0.02875083	      0.02695919	      0.02477840
      0.38946185	      0.00000000	     -0.02872291	      0.02694629	      0.02475885
      0.38975650	     -0.00000000	     -0.02870047	      0.02693594	      0.02474315
      0.39014500	     -0.00000000	     -0.02867096	      0.02692233	      0.02472253
      0.39053349	     -0.00000000	     -0.02864153	      0.02690877	      0.02470198
      0.39083731	     -0.00000000	     -0.02861857	      0.02689820	      0.02468596
      0.39114113	      0.00000000	     -0.02859567	      0.02688767	      0.02467000
      0.39148509	      0.00000000	     -0.02856979	      0.02687577	      0.02465198
      0.39182905	     -0.00000000	     -0.02854399	      0.02686392	      0.02463403
      0.39215274	      0.00000000	     -0.02851976	      0.02685280	      0.02461719
      0.39254882	     -0.00000000	     -0.02849019	      0.02683925	      0.02459665
      0.39294491	      0.00000000	     -0.02846071	      0.02682574	      0.02457621
      0.39319368	     -0.00000000	     -0.02844224	      0.02681729	      0.02456340
      0.39359643	     -0.00000000	     -0.02841241	      0.02680364	      0.02454275
      0.39391841	      0.00000000	     -0.02838862	      0.02679277	      0.02452629
      0.39424040	      0.00000000	     -0.02836489	      0.02678194	      0.02450989
      0.39456238	      0.00000000	     -0.02834122	      0.02677113	      0.02449355
      0.39488298	      0.00000000	     -0.02831772	      0.02676041	      0.02447733
      0.39520358	     -0.00000000	     -0.02829426	      0.02674973	      0.02446116
      0.39551620	     -0.00000000	     -0.02827145	      0.02673934	      0.02444544
      0.39590413	      0.00000000	     -0.02824322	      0.02672650	      0.02442601
      0.39629205	     -0.00000000	     -0.02821507	      0.02671370	      0.02440666
      0.39658364	     -0.00000000	     -0.02819397	      0.02670412	      0.02439217
      0.39695075	      0.00000000	     -0.02816748	      0.02669209	      0.02437399
      0.39731786	     -0.00000000	     -0.02814106	      0.02668011	      0.02435587
      0.39761193	     -0.00000000	     -0.02811995	      0.02667054	      0.02434141
      0.39800327	     -0.00000000	     -0.02809194	      0.02665786	      0.02432224
      0.39839461	      0.00000000	     -0.02806401	      0.02664522	      0.02430314
      0.39867238	      0.00000000	     -0.02804425	      0.02663628	      0.02428964
      0.39895016	      0.00000000	     -0.02802452	      0.02662737	      0.02427617
      0.39928221	      0.00000000	     -0.02800100	      0.02661675	      0.02426013
      0.39961427	      0.00000000	     -0.02797755	      0.02660616	      0.02424414
      0.39993414	      0.00000000	     -0.02795501	      0.02659600	      0.02422880
      0.40031862	     -0.00000000	     -0.02792800	      0.02658383	      0.02421042
      0.40070310	      0.00000000	     -0.02790108	      0.02657171	      0.02419212
      0.40103819	      0.00000000	     -0.02787769	      0.02656119	      0.02417623
      0.40137329	      0.00000000	     -0.02785436	      0.02655070	      0.02416040
      0.40172777	      0.00000000	     -0.02782975	      0.02653965	      0.02414372
      0.40208224	      0.00000000	     -0.02780522	      0.02652863	      0.02412710
      0.40235285	      0.00000000	     -0.02778654	      0.02652025	      0.02411446
      0.40272950	     -0.00000000	     -0.02776061	      0.02650863	      0.02409692
      0.40310614	     -0.00000000	     -0.02773477	      0.02649705	      0.02407946
      0.40338663	      0.00000000	     -0.02771558	      0.02648846	      0.02406651
      0.40366712	     -0.00000000	     -0.02769644	      0.02647990	      0.02405359
      0.40398603	      0.00000000	     -0.02767473	      0.02647019	      0.02403895
      0.40430494	     -0.00000000	     -0.02765307	      0.02646052	      0.02402437
      0.40464374	      0.00000000	     -0.02763014	      0.02645027	      0.02400893
      0.40498253	      0.00000000	     -0.02760728	      0.02644007	      0.02399355
      0.40527725	      0.00000000	     -0.02758744	      0.02643123	      0.02398022
      0.40565627	      0.00000000	     -0.02756201	      0.02641989	      0.02396314
      0.40603529	      0.00000000	     -0.02753666	      0.02640860	      0.02394614
      0.40632970	     -0.00000000	     -0.02751703	      0.02639987	      0.02393298
      0.40662411	     -0.00000000	     -0.02749745	      0.02639116	      0.02391986
      0.40691339	     -0.00000000	     -0.02747827	      0.02638263	      0.02390702
      0.40728699	     -0.00000000	     -0.02745356	      0.02637166	      0.02389050
      0.40766059	     -0.00000000	     -0.02742894	      0.02636073	      0.02387404
      0.40794484	     -0.00000000	     -0.02741027	      0.02635245	      0.02386157
      0.40822909	      0.00000000	     -0.02739164	      0.02634419	      0.02384914
      0.40855733	      0.00000000	     -0.02737019	      0.02633469	      0.02383484
      0.40888558	     -0.00000000	     -0.02734881	      0.02632522	      0.02382059
      0.40918449	     -0.00000000	     -0.02732940	      0.02631663	      0.02380766
      0.40955851	     -0.00000000	     -0.02730518	      0.02630592	      0.02379155
      0.40993253	      0.00000000	     -0.02728105	      0.02629525	      0.02377550
      0.41021715	     -0.00000000	     -0.02726274	      0.02628716	      0.02376334
      0.41050177	      0.00000000	     -0.02724448	      0.02627910	      0.02375122
      0.41083959	     -0.00000000	     -0.02722288	      0.02626957	      0.02373689
      0.41117742	      0.00000000	     -0.02720134	      0.02626008	      0.02372261
      0.41145226	      0.00000000	     -0.02718387	      0.02625238	      0.02371104
      0.41181378	     -0.00000000	     -0.02716096	      0.02624229	      0.02369587
      0.41217529	      0.00000000	     -0.02713813	      0.02623224	      0.02368078
      0.41246050	     -0.00000000	     -0.02712018	      0.02622435	      0.02366891
      0.41274572	     -0.00000000	     -0.02710228	      0.02621648	      0.02365709
      0.41307150	     -0.00000000	     -0.02708189	      0.02620752	      0.02364363
      0.41339728	      0.00000000	     -0.02706157	      0.02619859	      0.02363022
      0.41368935	      0.00000000	     -0.02704340	      0.02619062	      0.02361825
      0.41405941	     -0.00000000	     -0.02702047	      0.02618056	      0.02360314
      0.41442946	     -0.00000000	     -0.02699761	      0.02617055	      0.02358810
      0.41470981	      0.00000000	     -0.02698036	      0.02616299	      0.02357675
      0.41499016	     -0.00000000	     -0.02696315	      0.02615545	      0.02356544
      0.41531710	      0.00000000	     -0.02694314	      0.02614670	      0.02355230
      0.41564404	      0.00000000	     -0.02692321	      0.02613798	      0.02353922
      0.41591077	     -0.00000000	     -0.02690699	      0.02613089	      0.02352858
      0.41628133	      0.00000000	     -0.02688453	      0.02612108	      0.02351386
      0.41665188	     -0.00000000	     -0.02686216	      0.02611131	      0.02349921
      0.41690734	     -0.00000000	     -0.02684679	      0.02610460	      0.02348914
      0.41716280	      0.00000000	     -0.02683146	      0.02609792	      0.02347911
      0.41748546	     -0.00000000	     -0.02681215	      0.02608950	      0.02346649
      0.41780813	      0.00000000	     -0.02679291	      0.02608112	      0.02345392
      0.41806785	      0.00000000	     -0.02677747	      0.02607439	      0.02344384
      0.41843760	      0.00000000	     -0.02675556	      0.02606486	      0.02342954
      0.41880735	     -0.00000000	     -0.02673374	      0.02605536	      0.02341532
      0.41905445	     -0.00000000	     -0.02671921	      0.02604904	      0.02340585
      0.41930155	      0.00000000	     -0.02670471	      0.02604274	      0.02339640
      0.41962666	      0.00000000	     -0.02668570	      0.02603448	      0.02338403
      0.41995176	      0.00000000	     -0.02666675	      0.02602626	      0.02337170
      0.42021734	     -0.00000000	     -0.02665132	      0.02601956	      0.02336168
      0.42057501	      0.00000000	     -0.02663062	      0.02601058	      0.02334822
      0.42093269	     -0.00000000	     -0.02660999	      0.02600164	      0.02333483
      0.42121604	     -0.00000000	     -0.02659371	      0.02599459	      0.02332427
      0.42149939	     -0.00000000	     -0.02657748	      0.02598756	      0.02331374
      0.42176860	     -0.00000000	     -0.02656210	      0.02598090	      0.02330378
      0.42213172	     -0.00000000	     -0.02654144	      0.02597196	      0.02329040
      0.42249484	     -0.00000000	     -0.02652086	      0.02596307	      0.02327708
      0.42276148	     -0.00000000	     -0.02650580	      0.02595656	      0.02326734
      0.42302812	     -0.00000000	     -0.02649079	      0.02595007	      0.02325764
      0.42333359	      0.00000000	     -0.02647365	      0.02594267	      0.02324656
      0.42363906	      0.00000000	     -0.02645656	      0.02593530	      0.02323553
      0.42395967	      0.00000000	     -0.02643870	      0.02592759	      0.02322400
      0.42428029	      0.00000000	     -0.02642090	      0.02591992	      0.02321252
      0.42457261	     -0.00000000	     -0.02640473	      0.02591295	      0.02320210
      0.42493542	      0.00000000	     -0.02638473	      0.02590434	      0.02318922
      0.42529824	      0.00000000	     -0.02636482	      0.02589576	      0.02317641
      0.42557233	      0.00000000	     -0.02634984	      0.02588932	      0.02316677
      0.42590476	     -0.00000000	     -0.02633173	      0.02588153	      0.02315512
      0.42631435	     -0.00000000	     -0.02630951	      0.02587198	      0.02314085
      0.42665921	     -0.00000000	     -0.02629089	      0.02586398	      0.02312890
      0.42692810	      0.00000000	     -0.02627643	      0.02585777	      0.02311962
      0.42719700	     -0.00000000	     -0.02626201	      0.02585158	      0.02311037
      0.42748631	      0.00000000	     -0.02624655	      0.02584495	      0.02310046
      0.42784146	      0.00000000	     -0.02622764	      0.02583684	      0.02308835
      0.42819662	      0.00000000	     -0.02620882	      0.02582877	      0.02307630
      0.42845011	      0.00000000	     -0.02619543	      0.02582304	      0.02306773
      0.42881647	      0.00000000	     -0.02617616	      0.02581478	      0.02305541
      0.42906560	      0.00000000	     -0.02616310	      0.02580920	      0.02304706
      0.42931474	      0.00000000	     -0.02615009	      0.02580363	      0.02303875
      0.42965928	     -0.00000000	     -0.02613216	      0.02579596	      0.02302730
      0.43000382	     -0.00000000	     -0.02611430	      0.02578832	      0.02301591
      0.43029144	     -0.00000000	     -0.02609946	      0.02578198	      0.02300644
      0.43057905	      0.00000000	     -0.02608467	      0.02577566	      0.02299701
      0.43084921	      0.00000000	     -0.02607082	      0.02576975	      0.02298819
      0.43119877	      0.00000000	     -0.02605298	      0.02576214	      0.02297683
      0.43154833	      0.00000000	     -0.02603521	      0.02575456	      0.02296552
      0.43182307	      0.00000000	     -0.02602131	      0.02574863	      0.02295668
      0.43209781	      0.00000000	     -0.02600745	      0.02574272	      0.02294787
      0.43241319	     -0.00000000	     -0.02599161	      0.02573597	      0.02293780
      0.43272858	      0.00000000	     -0.02597583	      0.02572925	      0.02292778
      0.43298552	      0.00000000	     -0.02596302	      0.02572380	      0.02291965
      0.43334610	     -0.00000000	     -0.02594512	      0.02571619	      0.02290829
      0.43370667	      0.00000000	     -0.02592731	      0.02570861	      0.02289700
      0.43394761	     -0.00000000	     -0.02591545	      0.02570357	      0.02288949
      0.43418855	     -0.00000000	     -0.02590364	      0.02569855	      0.02288200
      0.43450428	     -0.00000000	     -0.02588821	      0.02569199	      0.02287223
      0.43482002	      0.00000000	     -0.02587285	      0.02568547	      0.02286251
      0.43508385	      0.00000000	     -0.02586006	      0.02568004	      0.02285442
      0.43543130	      0.00000000	     -0.02584329	      0.02567292	      0.02284381
      0.43577875	     -0.00000000	     -0.02582660	      0.02566585	      0.02283327
      0.43605010	      0.00000000	     -0.02581362	      0.02566034	      0.02282507
      0.43632146	     -0.00000000	     -0.02580069	      0.02565486	      0.02281691
      0.43662680	      0.00000000	     -0.02578620	      0.02564872	      0.02280776
      0.43693214	     -0.00000000	     -0.02577177	      0.02564261	      0.02279866
      0.43722787	      0.00000000	     -0.02575785	      0.02563672	      0.02278988
      0.43758447	      0.00000000	     -0.02574114	      0.02562965	      0.02277936
      0.43801686	     -0.00000000	     -0.02572100	      0.02562113	      0.02276667
      0.43838578	      0.00000000	     -0.02570391	      0.02561391	      0.02275592
      0.43863876	     -0.00000000	     -0.02569224	      0.02560898	      0.02274858
      0.43889175	     -0.00000000	     -0.02568062	      0.02560407	      0.02274127
      0.43919598	     -0.00000000	     -0.02566669	      0.02559819	      0.02273252
      0.43950021	     -0.00000000	     -0.02565283	      0.02559233	      0.02272381
      0.43978614	     -0.00000000	     -0.02563986	      0.02558686	      0.02271566
      0.44014164	      0.00000000	     -0.02562381	      0.02558009	      0.02270559
      0.44049713	      0.00000000	     -0.02560784	      0.02557336	      0.02269557
      0.44076405	      0.00000000	     -0.02559590	      0.02556833	      0.02268809
      0.44109514	     -0.00000000	     -0.02558117	      0.02556212	      0.02267885
      0.44149420	      0.00000000	     -0.02556350	      0.02555468	      0.02266778
      0.44189326	     -0.00000000	     -0.02554594	      0.02554728	      0.02265679
      0.44215014	     -0.00000000	     -0.02553469	      0.02554255	      0.02264975
      0.44247914	      0.00000000	     -0.02552034	      0.02553652	      0.02264078
      0.44280814	     -0.00000000	     -0.02550607	      0.02553052	      0.02263185
      0.44307018	      0.00000000	     -0.02549476	      0.02552576	      0.02262478
      0.44342909	     -0.00000000	     -0.02547933	      0.02551928	      0.02261514
      0.44378800	     -0.00000000	     -0.02546399	      0.02551284	      0.02260557
      0.44402530	     -0.00000000	     -0.02545390	      0.02550860	      0.02259927
      0.44426260	      0.00000000	     -0.02544384	      0.02550438	      0.02259299
      0.44457371	      0.00000000	     -0.02543071	      0.02549887	      0.02258480
      0.44488481	      0.00000000	     -0.02541765	      0.02549339	      0.02257666
      0.44515310	      0.00000000	     -0.02540643	      0.02548868	      0.02256967
      0.44549372	      0.00000000	     -0.02539226	      0.02548274	      0.02256084
      0.44583434	     -0.00000000	     -0.02537817	      0.02547684	      0.02255207
      0.44609597	     -0.00000000	     -0.02536740	      0.02547233	      0.02254536
      0.44643644	      0.00000000	     -0.02535345	      0.02546648	      0.02253668
      0.44677691	      0.00000000	     -0.02533958	      0.02546068	      0.02252806
      0.44704830	      0.00000000	     -0.02532857	      0.02545607	      0.02252122
      0.44731969	     -0.00000000	     -0.02531762	      0.02545149	      0.02251441
      0.44762691	      0.00000000	     -0.02530528	      0.02544633	      0.02250674
      0.44793413	     -0.00000000	     -0.02529300	      0.02544119	      0.02249912
      0.44817141	      0.00000000	     -0.02528356	      0.02543725	      0.02249326
      0.44853255	     -0.00000000	     -0.02526926	      0.02543128	      0.02248439
      0.44882183	      0.00000000	     -0.02525787	      0.02542652	      0.02247732
      0.44911110	     -0.00000000	     -0.02524654	      0.02542179	      0.02247030
      0.44940038	     -0.00000000	     -0.02523526	      0.02541708	      0.02246331
      0.44968688	     -0.00000000	     -0.02522415	      0.02541244	      0.02245642
      0.44997338	     -0.00000000	     -0.02521309	      0.02540783	      0.02244957
      0.45025348	      0.00000000	     -0.02520233	      0.02540334	      0.02244291
      0.45053358	     -0.00000000	     -0.02519162	      0.02539887	      0.02243628
      0.45084377	      0.00000000	     -0.02517982	      0.02539396	      0.02242898
      0.45115396	      0.00000000	     -0.02516809	      0.02538907	      0.02242172
      0.45140288	      0.00000000	     -0.02515872	      0.02538516	      0.02241593
      0.45175418	      0.00000000	     -0.02514556	      0.02537968	      0.02240780
      0.45210547	      0.00000000	     -0.02513249	      0.02537424	      0.02239972
      0.45234280	     -0.00000000	     -0.02512371	      0.02537059	      0.02239430
      0.45258014	     -0.00000000	     -0.02511496	      0.02536695	      0.02238889
      0.45288400	      0.00000000	     -0.02510382	      0.02536231	      0.02238201
      0.45318787	     -0.00000000	     -0.02509273	      0.02535770	      0.02237517
      0.45343833	      0.00000000	     -0.02508364	      0.02535392	      0.02236957
      0.45378906	     -0.00000000	     -0.02507098	      0.02534866	      0.02236176
      0.45413978	     -0.00000000	     -0.02505841	      0.02534343	      0.02235401
      0.45437849	      0.00000000	     -0.02504989	      0.02533990	      0.02234876
      0.45461720	     -0.00000000	     -0.02504142	      0.02533638	      0.02234354
      0.45491759	      0.00000000	     -0.02503081	      0.02533197	      0.02233700
      0.45521798	      0.00000000	     -0.02502026	      0.02532759	      0.02233050
      0.45543727	     -0.00000000	     -0.02501259	      0.02532441	      0.02232578
      0.45580313	     -0.00000000	     -0.02499987	      0.02531913	      0.02231796
      0.45606509	     -0.00000000	     -0.02499082	      0.02531538	      0.02231239
      0.45632706	      0.00000000	     -0.02498182	      0.02531165	      0.02230685
      0.45658902	      0.00000000	     -0.02497285	      0.02530793	      0.02230134
      0.45687165	      0.00000000	     -0.02496324	      0.02530394	      0.02229543
      0.45722165	     -0.00000000	     -0.02495140	      0.02529904	      0.02228815
      0.45765479	     -0.00000000	     -0.02493687	      0.02529302	      0.02227922
      0.45808792	      0.00000000	     -0.02492246	      0.02528705	      0.02227037
      0.45830750	     -0.00000000	     -0.02491520	      0.02528405	      0.02226592
      0.45852708	      0.00000000	     -0.02490797	      0.02528106	      0.02226148
      0.45884532	      0.00000000	     -0.02489756	      0.02527675	      0.02225509
      0.45916356	      0.00000000	     -0.02488721	      0.02527247	      0.02224874
      0.45943613	      0.00000000	     -0.02487840	      0.02526882	      0.02224334
      0.45970870	     -0.00000000	     -0.02486963	      0.02526520	      0.02223797
      0.45995667	      0.00000000	     -0.02486171	      0.02526192	      0.02223311
      0.46031018	     -0.00000000	     -0.02485047	      0.02525728	      0.02222622
      0.46062471	     -0.00000000	     -0.02484055	      0.02525318	      0.02222014
      0.46088516	     -0.00000000	     -0.02483238	      0.02524981	      0.02221514
      0.46114561	      0.00000000	     -0.02482426	      0.02524645	      0.02221016
      0.46142798	     -0.00000000	     -0.02481550	      0.02524284	      0.02220480
      0.46171036	      0.00000000	     -0.02480679	      0.02523924	      0.02219947
      0.46200501	     -0.00000000	     -0.02479776	      0.02523552	      0.02219395
      0.46229967	     -0.00000000	     -0.02478879	      0.02523182	      0.02218846
      0.46258535	      0.00000000	     -0.02478015	      0.02522825	      0.02218317
      0.46294038	     -0.00000000	     -0.02476949	      0.02522385	      0.02217665
      0.46338846	      0.00000000	     -0.02475614	      0.02521835	      0.02216849
      0.46371057	     -0.00000000	     -0.02474663	      0.02521443	      0.02216268
      0.46397365	      0.00000000	     -0.02473892	      0.02521125	      0.02215796
      0.46423672	      0.00000000	     -0.02473125	      0.02520809	      0.02215328
      0.46452272	     -0.00000000	     -0.02472296	      0.02520468	      0.02214821
      0.46480871	      0.00000000	     -0.02471472	      0.02520129	      0.02214319
      0.46506024	     -0.00000000	     -0.02470753	      0.02519832	      0.02213879
      0.46541800	      0.00000000	     -0.02469736	      0.02519414	      0.02213258
      0.46572215	      0.00000000	     -0.02468878	      0.02519061	      0.02212735
      0.46598651	      0.00000000	     -0.02468138	      0.02518756	      0.02212283
      0.46625087	      0.00000000	     -0.02467402	      0.02518454	      0.02211834
      0.46654196	     -0.00000000	     -0.02466597	      0.02518122	      0.02211343
      0.46683304	      0.00000000	     -0.02465797	      0.02517794	      0.02210855
      0.46710991	      0.00000000	     -0.02465042	      0.02517483	      0.02210395
      0.46744374	     -0.00000000	     -0.02464138	      0.02517112	      0.02209844
      0.46777109	      0.00000000	     -0.02463259	      0.02516750	      0.02209307
      0.46809844	     -0.00000000	     -0.02462386	      0.02516392	      0.02208776
      0.46836951	      0.00000000	     -0.02461669	      0.02516097	      0.02208339
      0.46864058	      0.00000000	     -0.02460957	      0.02515805	      0.02207905
      0.46891582	      0.00000000	     -0.02460238	      0.02515510	      0.02207467
      0.46926944	      0.00000000	     -0.02459323	      0.02515134	      0.02206909
      0.46962306	     -0.00000000	     -0.02458415	      0.02514761	      0.02206357
      0.46988526	     -0.00000000	     -0.02457747	      0.02514487	      0.02205950
      0.47014746	      0.00000000	     -0.02457084	      0.02514215	      0.02205546
      0.47043351	      0.00000000	     -0.02456366	      0.02513920	      0.02205109
      0.47078557	      0.00000000	     -0.02455489	      0.02513561	      0.02204575
      0.47113996	      0.00000000	     -0.02454614	      0.02513202	      0.02204043
      0.47149436	      0.00000000	     -0.02453748	      0.02512847	      0.02203516
      0.47175280	      0.00000000	     -0.02453121	      0.02512590	      0.02203134
      0.47201123	      0.00000000	     -0.02452499	      0.02512335	      0.02202756
      0.47229265	      0.00000000	     -0.02451826	      0.02512059	      0.02202346
      0.47263265	      0.00000000	     -0.02451020	      0.02511729	      0.02201856
      0.47293466	     -0.00000000	     -0.02450310	      0.02511438	      0.02201424
      0.47330791	      0.00000000	     -0.02449441	      0.02511083	      0.02200896
      0.47363554	     -0.00000000	     -0.02448686	      0.02510773	      0.02200437
      0.47403671	      0.00000000	     -0.02447770	      0.02510399	      0.02199880
      0.47428086	     -0.00000000	     -0.02447218	      0.02510173	      0.02199545
      0.47462680	     -0.00000000	     -0.02446443	      0.02509855	      0.02199073
      0.47497273	     -0.00000000	     -0.02445675	      0.02509541	      0.02198606
      0.47520732	      0.00000000	     -0.02445159	      0.02509330	      0.02198292
      0.47544190	      0.00000000	     -0.02444646	      0.02509120	      0.02197981
      0.47571472	     -0.00000000	     -0.02444054	      0.02508878	      0.02197621
      0.47607024	     -0.00000000	     -0.02443290	      0.02508566	      0.02197157
      0.47650347	     -0.00000000	     -0.02442370	      0.02508190	      0.02196597
      0.47673636	     -0.00000000	     -0.02441880	      0.02507990	      0.02196300
      0.47696926	      0.00000000	     -0.02441394	      0.02507791	      0.02196004
      0.47727079	      0.00000000	     -0.02440769	      0.02507536	      0.02195625
      0.47757233	      0.00000000	     -0.02440151	      0.02507283	      0.02195249
      0.47785542	     -0.00000000	     -0.02439575	      0.02507048	      0.02194900
      0.47813851	      0.00000000	     -0.02439005	      0.02506815	      0.02194553
      0.47842552	      0.00000000	     -0.02438432	      0.02506581	      0.02194205
      0.47871252	     -0.00000000	     -0.02437864	      0.02506350	      0.02193860
      0.47899846	     -0.00000000	     -0.02437304	      0.02506121	      0.02193519
      0.47928441	     -0.00000000	     -0.02436749	      0.02505894	      0.02193182
      0.47956963	      0.00000000	     -0.02436200	      0.02505670	      0.02192849
      0.47991595	     -0.00000000	     -0.02435541	      0.02505401	      0.02192448
      0.48018809	      0.00000000	     -0.02435029	      0.02505192	      0.02192137
      0.48052656	     -0.00000000	     -0.02434398	      0.02504935	      0.02191753
      0.48078029	      0.00000000	     -0.02433929	      0.02504744	      0.02191469
      0.48116304	     -0.00000000	     -0.02433231	      0.02504459	      0.02191044
      0.48143046	      0.00000000	     -0.02432748	      0.02504262	      0.02190751
      0.48169788	     -0.00000000	     -0.02432270	      0.02504067	      0.02190460
      0.48196530	     -0.00000000	     -0.02431797	      0.02503874	      0.02190173
      0.48227074	      0.00000000	     -0.02431262	      0.02503656	      0.02189847
      0.48257619	     -0.00000000	     -0.02430732	      0.02503441	      0.02189525
      0.48288163	     -0.00000000	     -0.02430209	      0.02503227	      0.02189207
      0.48314994	     -0.00000000	     -0.02429754	      0.02503042	      0.02188930
      0.48341824	     -0.00000000	     -0.02429303	      0.02502858	      0.02188656
      0.48368654	     -0.00000000	     -0.02428857	      0.02502677	      0.02188385
      0.48399106	      0.00000000	     -0.02428357	      0.02502473	      0.02188080
      0.48429557	     -0.00000000	     -0.02427862	      0.02502271	      0.02187779
      0.48456461	     -0.00000000	     -0.02427430	      0.02502095	      0.02187516
      0.48483364	     -0.00000000	     -0.02427002	      0.02501921	      0.02187256
      0.48513646	     -0.00000000	     -0.02426526	      0.02501727	      0.02186966
      0.48543927	     -0.00000000	     -0.02426056	      0.02501536	      0.02186680
      0.48570624	     -0.00000000	     -0.02425646	      0.02501369	      0.02186430
      0.48597322	     -0.00000000	     -0.02425240	      0.02501204	      0.02186184
      0.48627909	      0.00000000	     -0.02424781	      0.02501017	      0.02185904
      0.48658496	      0.00000000	     -0.02424328	      0.02500833	      0.02185628
      0.48684468	      0.00000000	     -0.02423948	      0.02500678	      0.02185396
      0.48710440	     -0.00000000	     -0.02423572	      0.02500525	      0.02185167
      0.48742042	     -0.00000000	     -0.02423120	      0.02500342	      0.02184892
      0.48773644	      0.00000000	     -0.02422674	      0.02500160	      0.02184620
      0.48797951	     -0.00000000	     -0.02422336	      0.02500023	      0.02184413
      0.48822258	     -0.00000000	     -0.02422001	      0.02499886	      0.02184209
      0.48855730	     -0.00000000	     -0.02421546	      0.02499701	      0.02183931
      0.48884995	      0.00000000	     -0.02421154	      0.02499542	      0.02183692
      0.48914261	      0.00000000	     -0.02420767	      0.02499385	      0.02183456
      0.48943527	     -0.00000000	     -0.02420385	      0.02499229	      0.02183222
      0.48968389	      0.00000000	     -0.02420065	      0.02499099	      0.02183027
      0.48993251	      0.00000000	     -0.02419749	      0.02498971	      0.02182834
      0.49029352	      0.00000000	     -0.02419296	      0.02498787	      0.02182557
      0.49053124	      0.00000000	     -0.02419003	      0.02498668	      0.02182377
      0.49076896	      0.00000000	     -0.02418713	      0.02498550	      0.02182200
      0.49109409	     -0.00000000	     -0.02418322	      0.02498391	      0.02181960
      0.49141403	      0.00000000	     -0.02417943	      0.02498237	      0.02181729
      0.49184138	     -0.00000000	     -0.02417447	      0.02498036	      0.02181425
      0.49205842	     -0.00000000	     -0.02417200	      0.02497935	      0.02181273
      0.49227545	      0.00000000	     -0.02416955	      0.02497836	      0.02181123
      0.49259963	      0.00000000	     -0.02416595	      0.02497690	      0.02180902
      0.49295786	      0.00000000	     -0.02416205	      0.02497531	      0.02180662
      0.49320489	      0.00000000	     -0.02415940	      0.02497424	      0.02180500
      0.49345192	     -0.00000000	     -0.02415679	      0.02497318	      0.02180340
      0.49383045	      0.00000000	     -0.02415287	      0.02497159	      0.02180098
      0.49405802	      0.00000000	     -0.02415055	      0.02497064	      0.02179955
      0.49428558	     -0.00000000	     -0.02414826	      0.02496972	      0.02179815
      0.49463279	     -0.00000000	     -0.02414483	      0.02496832	      0.02179603
      0.49518301	      0.00000000	     -0.02413955	      0.02496618	      0.02179277
      0.49541068	      0.00000000	     -0.02413742	      0.02496531	      0.02179146
      0.49571231	      0.00000000	     -0.02413464	      0.02496419	      0.02178974
      0.49604385	     -0.00000000	     -0.02413165	      0.02496298	      0.02178789
      0.49637539	      0.00000000	     -0.02412873	      0.02496179	      0.02178608
      0.49662318	     -0.00000000	     -0.02412658	      0.02496092	      0.02178476
      0.49687097	     -0.00000000	     -0.02412448	      0.02496007	      0.02178345
      0.49722444	     -0.00000000	     -0.02412154	      0.02495887	      0.02178163
      0.49747884	     -0.00000000	     -0.02411947	      0.02495804	      0.02178034
      0.49773324	      0.00000000	     -0.02411744	      0.02495721	      0.02177908
      0.49804509	     -0.00000000	     -0.02411501	      0.02495622	      0.02177756
      0.49834021	     -0.00000000	     -0.02411276	      0.02495531	      0.02177616
      0.49863533	     -0.00000000	     -0.02411056	      0.02495442	      0.02177479
      0.49893045	      0.00000000	     -0.02410841	      0.02495355	      0.02177344
      0.49918967	      0.00000000	     -0.02410657	      0.02495280	      0.02177229
      0.49944890	      0.00000000	     -0.02410476	      0.02495207	      0.02177116
      0.49970812	     -0.00000000	     -0.02410300	      0.02495136	      0.02177005
      0.50006560	     -0.00000000	     -0.02410063	      0.02495040	      0.02176857
      0.50030855	      0.00000000	     -0.02409907	      0.02494976	      0.02176758
      0.50055149	     -0.00000000	     -0.02409754	      0.02494914	      0.02176662
      0.50088079	     -0.00000000	     -0.02409552	      0.02494832	      0.02176534
      0.50118418	     -0.00000000	     -0.02409372	      0.02494759	      0.02176420
      0.50148757	      0.00000000	     -0.02409197	      0.02494688	      0.02176309
      0.50175133	      0.00000000	     -0.02409049	      0.02494629	      0.02176215
      0.50201509	      0.00000000	     -0.02408906	      0.02494570	      0.02176124
      0.50227886	      0.00000000	     -0.02408766	      0.02494514	      0.02176035
      0.50260944	     -0.00000000	     -0.02408597	      0.02494445	      0.02175927
      0.50288495	     -0.00000000	     -0.02408462	      0.02494390	      0.02175840
      0.50316045	      0.00000000	     -0.02408330	      0.02494337	      0.02175755
      0.50343596	      0.00000000	     -0.02408203	      0.02494286	      0.02175673
      0.50371147	      0.00000000	     -0.02408080	      0.02494236	      0.02175594
      0.50398697	     -0.00000000	     -0.02407962	      0.02494188	      0.02175517
      0.50426248	     -0.00000000	     -0.02407848	      0.02494142	      0.02175443
      0.50459744	      0.00000000	     -0.02407716	      0.02494088	      0.02175356
      0.50484133	      0.00000000	     -0.02407624	      0.02494051	      0.02175295
      0.50508523	      0.00000000	     -0.02407535	      0.02494015	      0.02175236
      0.50541378	      0.00000000	     -0.02407421	      0.02493969	      0.02175161
      0.50570556	      0.00000000	     -0.02407324	      0.02493930	      0.02175096
      0.50599734	      0.00000000	     -0.02407233	      0.02493893	      0.02175035
      0.50628912	      0.00000000	     -0.02407147	      0.02493858	      0.02174976
      0.50654719	     -0.00000000	     -0.02407074	      0.02493828	      0.02174927
      0.50680527	     -0.00000000	     -0.02407006	      0.02493801	      0.02174880
      0.50706335	     -0.00000000	     -0.02406941	      0.02493774	      0.02174835
      0.50740877	     -0.00000000	     -0.02406861	      0.02493742	      0.02174778
      0.50767084	     -0.00000000	     -0.02406804	      0.02493719	      0.02174738
      0.50793291	      0.00000000	     -0.02406751	      0.02493698	      0.02174700
      0.50819499	      0.00000000	     -0.02406703	      0.02493678	      0.02174665
      0.50853901	      0.00000000	     -0.02406645	      0.02493654	      0.02174622
      0.50879756	     -0.00000000	     -0.02406606	      0.02493638	      0.02174592
      0.50905610	     -0.00000000	     -0.02406570	      0.02493624	      0.02174564
      0.50937214	      0.00000000	     -0.02406532	      0.02493609	      0.02174533
      0.50965040	     -0.00000000	     -0.02406503	      0.02493597	      0.02174509
      0.50992866	     -0.00000000	     -0.02406479	      0.02493587	      0.02174487
      0.51020692	     -0.00000000	     -0.02406459	      0.02493579	      0.02174468
      0.51048518	     -0.00000000	     -0.02406443	      0.02493573	      0.02174451
      0.51076344	     -0.00000000	     -0.02406432	      0.02493568	      0.02174437
      0.51104170	      0.00000000	     -0.02406425	      0.02493565	      0.02174426
      0.51131996	      0.00000000	     -0.02406422	      0.02493564	      0.02174417
      0.51159822	     -0.00000000	     -0.02406424	      0.02493565	      0.02174411
      0.51187648	     -0.00000000	     -0.02406430	      0.02493567	      0.02174407
      0.51215474	      0.00000000	     -0.02406441	      0.02493572	      0.02174406
      0.51243300	     -0.00000000	     -0.02406455	      0.02493578	      0.02174407
      0.51271126	      0.00000000	     -0.02406474	      0.02493585	      0.02174411
      0.51298952	     -0.00000000	     -0.02406498	      0.02493595	      0.02174417
      0.51326778	     -0.00000000	     -0.02406525	      0.02493606	      0.02174426
      0.51354604	      0.00000000	     -0.02406557	      0.02493619	      0.02174438
      0.51382430	     -0.00000000	     -0.02406594	      0.02493634	      0.02174451
      0.51410256	      0.00000000	     -0.02406634	      0.02493650	      0.02174468
      0.51438082	      0.00000000	     -0.02406679	      0.02493668	      0.02174487
      0.51465908	     -0.00000000	     -0.02406728	      0.02493688	      0.02174509
      0.51493734	      0.00000000	     -0.02406782	      0.02493710	      0.02174533
      0.51521560	      0.00000000	     -0.02406839	      0.02493733	      0.02174559
      0.51549386	      0.00000000	     -0.02406901	      0.02493758	      0.02174588
      0.51577212	     -0.00000000	     -0.02406968	      0.02493785	      0.02174620
      0.51605038	      0.00000000	     -0.02407038	      0.02493814	      0.02174654
      0.51632864	      0.00000000	     -0.02407113	      0.02493844	      0.02174690
      0.51660690	     -0.00000000	     -0.02407192	      0.02493876	      0.02174729
      0.51688516	      0.00000000	     -0.02407275	      0.02493910	      0.02174771
      0.51716342	     -0.00000000	     -0.02407362	      0.02493945	      0.02174815
      0.51744168	     -0.00000000	     -0.02407454	      0.02493982	      0.02174861
      0.51771994	     -0.00000000	     -0.02407549	      0.02494021	      0.02174910
      0.51799820	     -0.00000000	     -0.02407649	      0.02494061	      0.02174962
      0.51827646	     -0.00000000	     -0.02407754	      0.02494104	      0.02175016
      0.51855472	      0.00000000	     -0.02407862	      0.02494147	      0.02175072
      0.51883298	     -0.00000000	     -0.02407974	      0.02494193	      0.02175131
      0.51911124	      0.00000000	     -0.02408091	      0.02494240	      0.02175192
      0.51938950	      0.00000000	     -0.02408212	      0.02494289	      0.02175256
      0.51966776	     -0.00000000	     -0.02408337	      0.02494340	      0.02175322
      0.51991620	     -0.00000000	     -0.02408452	      0.02494387	      0.02175383
      0.52016464	      0.00000000	     -0.02408571	      0.02494435	      0.02175446
      0.52048548	      0.00000000	     -0.02408728	      0.02494499	      0.02175531
      0.52075540	     -0.00000000	     -0.02408865	      0.02494554	      0.02175604
      0.52102533	     -0.00000000	     -0.02409006	      0.02494611	      0.02175680
      0.52129525	     -0.00000000	     -0.02409151	      0.02494670	      0.02175758
      0.52156517	      0.00000000	     -0.02409300	      0.02494730	      0.02175838
      0.52183509	      0.00000000	     -0.02409452	      0.02494792	      0.02175921
      0.52217093	     -0.00000000	     -0.02409648	      0.02494871	      0.02176027
      0.52240192	     -0.00000000	     -0.02409785	      0.02494927	      0.02176102
      0.52263292	     -0.00000000	     -0.02409926	      0.02494984	      0.02176179
      0.52295674	      0.00000000	     -0.02410127	      0.02495066	      0.02176289
      0.52326647	      0.00000000	     -0.02410326	      0.02495146	      0.02176397
      0.52360934	     -0.00000000	     -0.02410551	      0.02495237	      0.02176521
      0.52385397	     -0.00000000	     -0.02410715	      0.02495304	      0.02176611
      0.52409861	     -0.00000000	     -0.02410883	      0.02495372	      0.02176704
      0.52445368	      0.00000000	     -0.02411131	      0.02495473	      0.02176841
      0.52468859	     -0.00000000	     -0.02411300	      0.02495541	      0.02176934
      0.52492351	      0.00000000	     -0.02411471	      0.02495610	      0.02177028
      0.52524212	      0.00000000	     -0.02411707	      0.02495706	      0.02177159
      0.52554765	     -0.00000000	     -0.02411939	      0.02495800	      0.02177288
      0.52591720	      0.00000000	     -0.02412226	      0.02495917	      0.02177447
      0.52612672	     -0.00000000	     -0.02412392	      0.02495984	      0.02177539
      0.52633623	     -0.00000000	     -0.02412560	      0.02496052	      0.02177633
      0.52667063	      0.00000000	     -0.02412832	      0.02496163	      0.02177785
      0.52700503	     -0.00000000	     -0.02413111	      0.02496276	      0.02177940
      0.52723597	     -0.00000000	     -0.02413307	      0.02496355	      0.02178049
      0.52746691	     -0.00000000	     -0.02413505	      0.02496436	      0.02178160
      0.52781114	     -0.00000000	     -0.02413806	      0.02496558	      0.02178329
      0.52807775	      0.00000000	     -0.02414043	      0.02496654	      0.02178461
      0.52834436	     -0.00000000	     -0.02414284	      0.02496752	      0.02178597
      0.52861097	     -0.00000000	     -0.02414529	      0.02496851	      0.02178734
      0.52893233	     -0.00000000	     -0.02414828	      0.02496972	      0.02178902
      0.52917144	     -0.00000000	     -0.02415054	      0.02497064	      0.02179029
      0.52941056	      0.00000000	     -0.02415283	      0.02497157	      0.02179158
      0.52971329	      0.00000000	     -0.02415578	      0.02497277	      0.02179324
      0.53001276	     -0.00000000	     -0.02415873	      0.02497397	      0.02179490
      0.53031222	      0.00000000	     -0.02416173	      0.02497519	      0.02179659
      0.53061169	      0.00000000	     -0.02416478	      0.02497642	      0.02179831
      0.53086123	      0.00000000	     -0.02416735	      0.02497747	      0.02179977
      0.53111077	     -0.00000000	     -0.02416995	      0.02497852	      0.02180124
      0.53136031	      0.00000000	     -0.02417259	      0.02497959	      0.02180273
      0.53168153	     -0.00000000	     -0.02417603	      0.02498099	      0.02180467
      0.53196792	     -0.00000000	     -0.02417913	      0.02498225	      0.02180643
      0.53225431	     -0.00000000	     -0.02418228	      0.02498353	      0.02180822
      0.53250999	     -0.00000000	     -0.02418513	      0.02498469	      0.02180983
      0.53276566	      0.00000000	     -0.02418801	      0.02498586	      0.02181147
      0.53302134	     -0.00000000	     -0.02419092	      0.02498704	      0.02181312
      0.53332930	     -0.00000000	     -0.02419446	      0.02498848	      0.02181513
      0.53363726	     -0.00000000	     -0.02419806	      0.02498994	      0.02181718
      0.53386848	     -0.00000000	     -0.02420079	      0.02499105	      0.02181873
      0.53409970	      0.00000000	     -0.02420354	      0.02499217	      0.02182030
      0.53442749	     -0.00000000	     -0.02420749	      0.02499378	      0.02182255
      0.53470976	     -0.00000000	     -0.02421094	      0.02499518	      0.02182451
      0.53499204	      0.00000000	     -0.02421442	      0.02499659	      0.02182650
      0.53527431	      0.00000000	     -0.02421795	      0.02499802	      0.02182851
      0.53551767	     -0.00000000	     -0.02422101	      0.02499927	      0.02183026
      0.53576102	      0.00000000	     -0.02422411	      0.02500053	      0.02183203
      0.53610901	     -0.00000000	     -0.02422859	      0.02500235	      0.02183459
      0.53633543	      0.00000000	     -0.02423153	      0.02500355	      0.02183627
      0.53656184	      0.00000000	     -0.02423450	      0.02500476	      0.02183797
      0.53687631	     -0.00000000	     -0.02423867	      0.02500645	      0.02184036
      0.53731022	     -0.00000000	     -0.02424450	      0.02500882	      0.02184369
      0.53755604	     -0.00000000	     -0.02424784	      0.02501018	      0.02184561
      0.53780187	     -0.00000000	     -0.02425121	      0.02501155	      0.02184754
      0.53810441	     -0.00000000	     -0.02425539	      0.02501326	      0.02184994
      0.53839053	      0.00000000	     -0.02425939	      0.02501489	      0.02185224
      0.53867665	     -0.00000000	     -0.02426343	      0.02501653	      0.02185455
      0.53895860	     -0.00000000	     -0.02426745	      0.02501816	      0.02185686
      0.53924054	     -0.00000000	     -0.02427150	      0.02501982	      0.02185919
      0.53952248	     -0.00000000	     -0.02427560	      0.02502148	      0.02186155
      0.53980443	     -0.00000000	     -0.02427973	      0.02502316	      0.02186392
      0.54008637	     -0.00000000	     -0.02428390	      0.02502486	      0.02186632
      0.54036831	      0.00000000	     -0.02428810	      0.02502657	      0.02186874
      0.54060987	      0.00000000	     -0.02429173	      0.02502805	      0.02187083
      0.54085143	     -0.00000000	     -0.02429539	      0.02502954	      0.02187294
      0.54116060	     -0.00000000	     -0.02430012	      0.02503147	      0.02187567
      0.54146978	      0.00000000	     -0.02430489	      0.02503341	      0.02187842
      0.54170097	      0.00000000	     -0.02430848	      0.02503488	      0.02188049
      0.54193217	      0.00000000	     -0.02431210	      0.02503635	      0.02188258
      0.54224425	     -0.00000000	     -0.02431703	      0.02503836	      0.02188542
      0.54255632	      0.00000000	     -0.02432200	      0.02504039	      0.02188830
      0.54279501	      0.00000000	     -0.02432583	      0.02504195	      0.02189051
      0.54303370	     -0.00000000	     -0.02432969	      0.02504352	      0.02189274
      0.54334202	      0.00000000	     -0.02433471	      0.02504557	      0.02189565
      0.54365034	      0.00000000	     -0.02433978	      0.02504764	      0.02189858
      0.54388994	     -0.00000000	     -0.02434375	      0.02504926	      0.02190087
      0.54412954	      0.00000000	     -0.02434774	      0.02505089	      0.02190319
      0.54443597	      0.00000000	     -0.02435289	      0.02505298	      0.02190617
      0.54474240	     -0.00000000	     -0.02435808	      0.02505510	      0.02190918
      0.54498456	     -0.00000000	     -0.02436221	      0.02505679	      0.02191157
      0.54522671	     -0.00000000	     -0.02436637	      0.02505848	      0.02191398
      0.54553044	      0.00000000	     -0.02437162	      0.02506063	      0.02191703
      0.54583417	     -0.00000000	     -0.02437691	      0.02506279	      0.02192010
      0.54607937	     -0.00000000	     -0.02438122	      0.02506455	      0.02192260
      0.54632456	     -0.00000000	     -0.02438555	      0.02506631	      0.02192512
      0.54662516	     -0.00000000	     -0.02439089	      0.02506850	      0.02192822
      0.54692576	     -0.00000000	     -0.02439628	      0.02507070	      0.02193136
      0.54717441	     -0.00000000	     -0.02440077	      0.02507253	      0.02193396
      0.54742305	      0.00000000	     -0.02440528	      0.02507438	      0.02193659
      0.54772000	     -0.00000000	     -0.02441071	      0.02507659	      0.02193975
      0.54801694	     -0.00000000	     -0.02441618	      0.02507883	      0.02194293
      0.54826982	      0.00000000	     -0.02442087	      0.02508074	      0.02194566
      0.54852269	     -0.00000000	     -0.02442558	      0.02508267	      0.02194841
      0.54881501	     -0.00000000	     -0.02443107	      0.02508491	      0.02195161
      0.54910733	      0.00000000	     -0.02443659	      0.02508717	      0.02195483
      0.54936584	     -0.00000000	     -0.02444151	      0.02508918	      0.02195769
      0.54962436	     -0.00000000	     -0.02444645	      0.02509120	      0.02196058
      0.54991018	      0.00000000	     -0.02445195	      0.02509345	      0.02196379
      0.55019600	     -0.00000000	     -0.02445749	      0.02509572	      0.02196702
      0.55048181	     -0.00000000	     -0.02446307	      0.02509800	      0.02197028
      0.55076763	      0.00000000	     -0.02446868	      0.02510029	      0.02197356
      0.55100387	      0.00000000	     -0.02447334	      0.02510220	      0.02197628
      0.55124011	     -0.00000000	     -0.02447803	      0.02510412	      0.02197902
      0.55153894	      0.00000000	     -0.02448399	      0.02510656	      0.02198251
      0.55183777	     -0.00000000	     -0.02448999	      0.02510902	      0.02198602
      0.55209643	      0.00000000	     -0.02449522	      0.02511116	      0.02198908
      0.55235509	      0.00000000	     -0.02450048	      0.02511331	      0.02199216
      0.55263963	     -0.00000000	     -0.02450629	      0.02511569	      0.02199557
      0.55292418	     -0.00000000	     -0.02451214	      0.02511809	      0.02199900
      0.55320872	      0.00000000	     -0.02451803	      0.02512050	      0.02200244
      0.55349327	      0.00000000	     -0.02452395	      0.02512292	      0.02200592
      0.55373618	      0.00000000	     -0.02452903	      0.02512501	      0.02200890
      0.55397909	     -0.00000000	     -0.02453413	      0.02512710	      0.02201189
      0.55427295	      0.00000000	     -0.02454034	      0.02512964	      0.02201554
      0.55456682	     -0.00000000	     -0.02454659	      0.02513221	      0.02201921
      0.55482970	      0.00000000	     -0.02455221	      0.02513451	      0.02202251
      0.55509257	     -0.00000000	     -0.02455786	      0.02513683	      0.02202583
      0.55537122	     -0.00000000	     -0.02456388	      0.02513929	      0.02202936
      0.55564988	      0.00000000	     -0.02456993	      0.02514178	      0.02203292
      0.55592853	      0.00000000	     -0.02457601	      0.02514427	      0.02203650
      0.55620718	     -0.00000000	     -0.02458213	      0.02514678	      0.02204010
      0.55648584	     -0.00000000	     -0.02458828	      0.02514931	      0.02204372
      0.55676449	      0.00000000	     -0.02459446	      0.02515184	      0.02204736
      0.55704314	     -0.00000000	     -0.02460068	      0.02515440	      0.02205102
      0.55732180	      0.00000000	     -0.02460692	      0.02515696	      0.02205470
      0.55756098	     -0.00000000	     -0.02461231	      0.02515917	      0.02205788
      0.55780015	      0.00000000	     -0.02461772	      0.02516140	      0.02206107
      0.55809132	      0.00000000	     -0.02462434	      0.02516411	      0.02206498
      0.55838249	     -0.00000000	     -0.02463100	      0.02516685	      0.02206890
      0.55867366	      0.00000000	     -0.02463769	      0.02516960	      0.02207285
      0.55896483	      0.00000000	     -0.02464441	      0.02517236	      0.02207682
      0.55919336	     -0.00000000	     -0.02464971	      0.02517454	      0.02207995
      0.55942189	      0.00000000	     -0.02465504	      0.02517673	      0.02208310
      0.55970425	      0.00000000	     -0.02466164	      0.02517945	      0.02208700
      0.55998661	      0.00000000	     -0.02466828	      0.02518218	      0.02209093
      0.56025812	     -0.00000000	     -0.02467470	      0.02518481	      0.02209472
      0.56052963	     -0.00000000	     -0.02468114	      0.02518747	      0.02209854
      0.56080424	     -0.00000000	     -0.02468769	      0.02519016	      0.02210241
      0.56107886	      0.00000000	     -0.02469427	      0.02519287	      0.02210631
      0.56135240	     -0.00000000	     -0.02470085	      0.02519558	      0.02211021
      0.56162594	      0.00000000	     -0.02470747	      0.02519830	      0.02211413
      0.56189957	      0.00000000	     -0.02471411	      0.02520104	      0.02211807
      0.56217320	     -0.00000000	     -0.02472079	      0.02520379	      0.02212203
      0.56244648	      0.00000000	     -0.02472749	      0.02520654	      0.02212600
      0.56271977	      0.00000000	     -0.02473422	      0.02520931	      0.02212999
      0.56299278	     -0.00000000	     -0.02474097	      0.02521210	      0.02213400
      0.56326580	      0.00000000	     -0.02474775	      0.02521489	      0.02213802
      0.56353844	     -0.00000000	     -0.02475455	      0.02521769	      0.02214206
      0.56381107	      0.00000000	     -0.02476138	      0.02522051	      0.02214612
      0.56408316	     -0.00000000	     -0.02476822	      0.02522333	      0.02215019
      0.56435524	      0.00000000	     -0.02477509	      0.02522616	      0.02215428
      0.56462628	      0.00000000	     -0.02478197	      0.02522900	      0.02215837
      0.56489732	     -0.00000000	     -0.02478888	      0.02523185	      0.02216248
      0.56516558	     -0.00000000	     -0.02479574	      0.02523468	      0.02216656
      0.56543383	     -0.00000000	     -0.02480263	      0.02523753	      0.02217066
      0.56568248	      0.00000000	     -0.02480904	      0.02524017	      0.02217448
      0.56601813	      0.00000000	     -0.02481774	      0.02524376	      0.02217966
      0.56635378	      0.00000000	     -0.02482648	      0.02524737	      0.02218487
      0.56659238	      0.00000000	     -0.02483272	      0.02524995	      0.02218859
      0.56683099	      0.00000000	     -0.02483898	      0.02525253	      0.02219233
      0.56710398	     -0.00000000	     -0.02484616	      0.02525550	      0.02219662
      0.56737697	     -0.00000000	     -0.02485338	      0.02525848	      0.02220093
      0.56762918	      0.00000000	     -0.02486008	      0.02526125	      0.02220492
      0.56796294	     -0.00000000	     -0.02486897	      0.02526493	      0.02221024
      0.56836634	      0.00000000	     -0.02487978	      0.02526940	      0.02221670
      0.56858322	      0.00000000	     -0.02488562	      0.02527181	      0.02222019
      0.56880010	     -0.00000000	     -0.02489147	      0.02527423	      0.02222369
      0.56908940	     -0.00000000	     -0.02489931	      0.02527747	      0.02222838
      0.56937869	      0.00000000	     -0.02490718	      0.02528073	      0.02223309
      0.56964559	     -0.00000000	     -0.02491447	      0.02528375	      0.02223745
      0.56991248	     -0.00000000	     -0.02492179	      0.02528678	      0.02224183
      0.57018464	      0.00000000	     -0.02492927	      0.02528987	      0.02224632
      0.57045679	     -0.00000000	     -0.02493679	      0.02529299	      0.02225082
      0.57072455	     -0.00000000	     -0.02494421	      0.02529606	      0.02225527
      0.57104644	     -0.00000000	     -0.02495316	      0.02529977	      0.02226064
      0.57127939	      0.00000000	     -0.02495967	      0.02530247	      0.02226455
      0.57162176	      0.00000000	     -0.02496927	      0.02530644	      0.02227031
      0.57190197	      0.00000000	     -0.02497716	      0.02530971	      0.02227505
      0.57218217	     -0.00000000	     -0.02498507	      0.02531300	      0.02227980
      0.57246237	     -0.00000000	     -0.02499302	      0.02531629	      0.02228458
      0.57270034	      0.00000000	     -0.02499979	      0.02531910	      0.02228865
      0.57293830	      0.00000000	     -0.02500658	      0.02532192	      0.02229273
      0.57322398	     -0.00000000	     -0.02501476	      0.02532531	      0.02229765
      0.57350965	      0.00000000	     -0.02502297	      0.02532872	      0.02230259
      0.57377622	     -0.00000000	     -0.02503066	      0.02533191	      0.02230722
      0.57404278	     -0.00000000	     -0.02503838	      0.02533511	      0.02231187
      0.57431915	     -0.00000000	     -0.02504640	      0.02533845	      0.02231670
      0.57459552	      0.00000000	     -0.02505446	      0.02534179	      0.02232156
      0.57486766	      0.00000000	     -0.02506241	      0.02534510	      0.02232635
      0.57513980	      0.00000000	     -0.02507040	      0.02534842	      0.02233117
      0.57541399	     -0.00000000	     -0.02507847	      0.02535177	      0.02233604
      0.57568819	     -0.00000000	     -0.02508657	      0.02535514	      0.02234093
      0.57596150	      0.00000000	     -0.02509467	      0.02535851	      0.02234582
      0.57623481	     -0.00000000	     -0.02510279	      0.02536188	      0.02235073
      0.57650859	      0.00000000	     -0.02511096	      0.02536528	      0.02235566
      0.57678237	     -0.00000000	     -0.02511916	      0.02536869	      0.02236061
      0.57705597	      0.00000000	     -0.02512737	      0.02537211	      0.02236558
      0.57732957	     -0.00000000	     -0.02513561	      0.02537554	      0.02237057
      0.57760328	     -0.00000000	     -0.02514389	      0.02537899	      0.02237557
      0.57787700	      0.00000000	     -0.02515219	      0.02538244	      0.02238060
      0.57815068	      0.00000000	     -0.02516051	      0.02538591	      0.02238564
      0.57842437	      0.00000000	     -0.02516886	      0.02538939	      0.02239070
      0.57869808	      0.00000000	     -0.02517724	      0.02539288	      0.02239577
      0.57897180	     -0.00000000	     -0.02518564	      0.02539638	      0.02240087
      0.57924552	      0.00000000	     -0.02519407	      0.02539990	      0.02240598
      0.57951923	      0.00000000	     -0.02520253	      0.02540342	      0.02241111
      0.57979296	     -0.00000000	     -0.02521101	      0.02540696	      0.02241626
      0.58006669	      0.00000000	     -0.02521952	      0.02541051	      0.02242143
      0.58034043	     -0.00000000	     -0.02522806	      0.02541407	      0.02242662
      0.58061416	      0.00000000	     -0.02523662	      0.02541765	      0.02243182
      0.58088790	     -0.00000000	     -0.02524521	      0.02542123	      0.02243704
      0.58116165	      0.00000000	     -0.02525383	      0.02542483	      0.02244228
      0.58143540	     -0.00000000	     -0.02526247	      0.02542844	      0.02244753
      0.58170915	     -0.00000000	     -0.02527113	      0.02543206	      0.02245281
      0.58198292	     -0.00000000	     -0.02527982	      0.02543569	      0.02245810
      0.58225668	     -0.00000000	     -0.02528854	      0.02543933	      0.02246341
      0.58253046	      0.00000000	     -0.02529729	      0.02544299	      0.02246874
      0.58280423	     -0.00000000	     -0.02530606	      0.02544665	      0.02247408
      0.58307802	      0.00000000	     -0.02531485	      0.02545033	      0.02247944
      0.58335181	      0.00000000	     -0.02532367	      0.02545402	      0.02248482
      0.58362562	     -0.00000000	     -0.02533252	      0.02545772	      0.02249022
      0.58389942	      0.00000000	     -0.02534139	      0.02546144	      0.02249564
      0.58417324	      0.00000000	     -0.02535029	      0.02546516	      0.02250107
      0.58444706	      0.00000000	     -0.02535921	      0.02546890	      0.02250652
      0.58472090	      0.00000000	     -0.02536816	      0.02547265	      0.02251199
      0.58499474	     -0.00000000	     -0.02537713	      0.02547640	      0.02251748
      0.58526859	     -0.00000000	     -0.02538613	      0.02548018	      0.02252298
      0.58554245	     -0.00000000	     -0.02539516	      0.02548396	      0.02252851
      0.58581633	     -0.00000000	     -0.02540421	      0.02548775	      0.02253405
      0.58609020	      0.00000000	     -0.02541329	      0.02549156	      0.02253960
      0.58636410	     -0.00000000	     -0.02542239	      0.02549537	      0.02254518
      0.58663800	     -0.00000000	     -0.02543151	      0.02549920	      0.02255077
      0.58691192	      0.00000000	     -0.02544066	      0.02550304	      0.02255638
      0.58718584	      0.00000000	     -0.02544984	      0.02550689	      0.02256201
      0.58745978	      0.00000000	     -0.02545904	      0.02551076	      0.02256765
      0.58773372	      0.00000000	     -0.02546827	      0.02551463	      0.02257332
      0.58800768	     -0.00000000	     -0.02547752	      0.02551852	      0.02257900
      0.58828165	      0.00000000	     -0.02548679	      0.02552241	      0.02258470
      0.58855564	      0.00000000	     -0.02549610	      0.02552632	      0.02259041
      0.58882963	      0.00000000	     -0.02550542	      0.02553024	      0.02259615
      0.58910364	     -0.00000000	     -0.02551477	      0.02553417	      0.02260190
      0.58937766	      0.00000000	     -0.02552415	      0.02553812	      0.02260766
      0.58965170	      0.00000000	     -0.02553355	      0.02554207	      0.02261345
      0.58992574	      0.00000000	     -0.02554297	      0.02554604	      0.02261925
      0.59019981	     -0.00000000	     -0.02555242	      0.02555001	      0.02262508
      0.59047388	      0.00000000	     -0.02556190	      0.02555400	      0.02263091
      0.59074798	     -0.00000000	     -0.02557139	      0.02555800	      0.02263677
      0.59102207	     -0.00000000	     -0.02558092	      0.02556201	      0.02264264
      0.59129620	     -0.00000000	     -0.02559046	      0.02556603	      0.02264853
      0.59157032	      0.00000000	     -0.02560004	      0.02557007	      0.02265444
      0.59184447	     -0.00000000	     -0.02560963	      0.02557411	      0.02266037
      0.59211863	      0.00000000	     -0.02561925	      0.02557817	      0.02266631
      0.59239281	     -0.00000000	     -0.02562890	      0.02558224	      0.02267227
      0.59266700	      0.00000000	     -0.02563857	      0.02558632	      0.02267825
      0.59294121	      0.00000000	     -0.02564826	      0.02559041	      0.02268424
      0.59321543	      0.00000000	     -0.02565798	      0.02559451	      0.02269026
      0.59348967	     -0.00000000	     -0.02566772	      0.02559862	      0.02269629
      0.59376392	      0.00000000	     -0.02567749	      0.02560274	      0.02270234
      0.59403820	      0.00000000	     -0.02568728	      0.02560688	      0.02270840
      0.59431247	      0.00000000	     -0.02569709	      0.02561102	      0.02271448
      0.59458678	     -0.00000000	     -0.02570693	      0.02561518	      0.02272058
      0.59486109	     -0.00000000	     -0.02571679	      0.02561935	      0.02272670
      0.59513544	      0.00000000	     -0.02572667	      0.02562353	      0.02273283
      0.59540978	      0.00000000	     -0.02573658	      0.02562772	      0.02273899
      0.59568416	     -0.00000000	     -0.02574652	      0.02563192	      0.02274516
      0.59595854	      0.00000000	     -0.02575647	      0.02563614	      0.02275134
      0.59623295	      0.00000000	     -0.02576645	      0.02564036	      0.02275755
      0.59650736	      0.00000000	     -0.02577646	      0.02564460	      0.02276377
      0.59678181	     -0.00000000	     -0.02578649	      0.02564885	      0.02277000
      0.59705626	     -0.00000000	     -0.02579654	      0.02565310	      0.02277626
      0.59733074	     -0.00000000	     -0.02580661	      0.02565737	      0.02278253
      0.59760523	     -0.00000000	     -0.02581671	      0.02566165	      0.02278882
      0.59787975	      0.00000000	     -0.02582683	      0.02566594	      0.02279513
      0.59815427	      0.00000000	     -0.02583698	      0.02567025	      0.02280146
      0.59842883	      0.00000000	     -0.02584715	      0.02567456	      0.02280780
      0.59870339	      0.00000000	     -0.02585734	      0.02567889	      0.02281416
      0.59897798	      0.00000000	     -0.02586755	      0.02568322	      0.02282053
      0.59925258	     -0.00000000	     -0.02587779	      0.02568757	      0.02282693
      0.59952721	     -0.00000000	     -0.02588805	      0.02569193	      0.02283334
      0.59980185	     -0.00000000	     -0.02589834	      0.02569630	      0.02283977
      0.60007652	      0.00000000	     -0.02590865	      0.02570068	      0.02284621
      0.60035119	     -0.00000000	     -0.02591898	      0.02570507	      0.02285267
      0.60062591	      0.00000000	     -0.02592933	      0.02570947	      0.02285915
      0.60090062	      0.00000000	     -0.02593971	      0.02571388	      0.02286565
      0.60117537	     -0.00000000	     -0.02595011	      0.02571831	      0.02287217
      0.60145013	     -0.00000000	     -0.02596054	      0.02572274	      0.02287870
      0.60172492	     -0.00000000	     -0.02597098	      0.02572719	      0.02288525
      0.60199971	      0.00000000	     -0.02598145	      0.02573165	      0.02289181
      0.60227455	     -0.00000000	     -0.02599194	      0.02573612	      0.02289839
      0.60254938	     -0.00000000	     -0.02600246	      0.02574060	      0.02290499
      0.60282426	      0.00000000	     -0.02601300	      0.02574509	      0.02291161
      0.60309914	     -0.00000000	     -0.02602356	      0.02574959	      0.02291825
      0.60337406	      0.00000000	     -0.02603414	      0.02575410	      0.02292490
      0.60364898	     -0.00000000	     -0.02604475	      0.02575862	      0.02293157
      0.60392394	     -0.00000000	     -0.02605538	      0.02576316	      0.02293825
      0.60419891	      0.00000000	     -0.02606603	      0.02576770	      0.02294496
      0.60447391	     -0.00000000	     -0.02607670	      0.02577226	      0.02295168
      0.60474892	      0.00000000	     -0.02608740	      0.02577683	      0.02295841
      0.60502397	     -0.00000000	     -0.02609812	      0.02578141	      0.02296517
      0.60529902	     -0.00000000	     -0.02610886	      0.02578600	      0.02297194
      0.60557412	      0.00000000	     -0.02611962	      0.02579060	      0.02297873
      0.60584921	     -0.00000000	     -0.02613041	      0.02579521	      0.02298553
      0.60612435	      0.00000000	     -0.02614121	      0.02579983	      0.02299236
      0.60639950	      0.00000000	     -0.02615204	      0.02580446	      0.02299920
      0.60667468	     -0.00000000	     -0.02616290	      0.02580911	      0.02300605
      0.60694987	     -0.00000000	     -0.02617377	      0.02581376	      0.02301293
      0.60722510	     -0.00000000	     -0.02618467	      0.02581843	      0.02301982
      0.60750034	      0.00000000	     -0.02619559	      0.02582310	      0.02302673
      0.60777562	     -0.00000000	     -0.02620653	      0.02582779	      0.02303365
      0.60805089	      0.00000000	     -0.02621749	      0.02583249	      0.02304059
      0.60832622	      0.00000000	     -0.02622848	      0.02583720	      0.02304755
      0.60860155	      0.00000000	     -0.02623949	      0.02584192	      0.02305453
      0.60887693	     -0.00000000	     -0.02625052	      0.02584665	      0.02306152
      0.60915230	     -0.00000000	     -0.02626157	      0.02585139	      0.02306853
      0.60942772	     -0.00000000	     -0.02627264	      0.02585615	      0.02307556
      0.60970315	      0.00000000	     -0.02628374	      0.02586091	      0.02308261
      0.60997862	     -0.00000000	     -0.02629486	      0.02586568	      0.02308967
      0.61025409	     -0.00000000	     -0.02630600	      0.02587047	      0.02309675
      0.61052961	      0.00000000	     -0.02631716	      0.02587527	      0.02310384
      0.61080514	     -0.00000000	     -0.02632834	      0.02588007	      0.02311095
      0.61108071	     -0.00000000	     -0.02633954	      0.02588489	      0.02311808
      0.61135628	      0.00000000	     -0.02635077	      0.02588972	      0.02312523
      0.61163190	      0.00000000	     -0.02636202	      0.02589456	      0.02313240
      0.61190752	     -0.00000000	     -0.02637329	      0.02589941	      0.02313958
      0.61218319	      0.00000000	     -0.02638458	      0.02590427	      0.02314677
      0.61245887	     -0.00000000	     -0.02639589	      0.02590914	      0.02315399
      0.61273459	      0.00000000	     -0.02640722	      0.02591402	      0.02316122
      0.61301031	      0.00000000	     -0.02641858	      0.02591892	      0.02316847
      0.61328609	      0.00000000	     -0.02642996	      0.02592382	      0.02317574
      0.61356186	     -0.00000000	     -0.02644135	      0.02592874	      0.02318302
      0.61383769	     -0.00000000	     -0.02645277	      0.02593366	      0.02319032
      0.61411352	     -0.00000000	     -0.02646421	      0.02593860	      0.02319764
      0.61438939	     -0.00000000	     -0.02647568	      0.02594355	      0.02320497
      0.61466527	      0.00000000	     -0.02648716	      0.02594851	      0.02321232
      0.61494120	     -0.00000000	     -0.02649866	      0.02595347	      0.02321969
      0.61521714	      0.00000000	     -0.02651019	      0.02595845	      0.02322707
      0.61549312	     -0.00000000	     -0.02652174	      0.02596344	      0.02323447
      0.61576910	     -0.00000000	     -0.02653330	      0.02596845	      0.02324189
      0.61604514	     -0.00000000	     -0.02654489	      0.02597346	      0.02324933
      0.61632118	     -0.00000000	     -0.02655650	      0.02597848	      0.02325678
      0.61659727	     -0.00000000	     -0.02656813	      0.02598351	      0.02326425
      0.61687336	      0.00000000	     -0.02657979	      0.02598856	      0.02327174
      0.61714950	     -0.00000000	     -0.02659146	      0.02599361	      0.02327924
      0.61742565	      0.00000000	     -0.02660315	      0.02599868	      0.02328676
      0.61770185	     -0.00000000	     -0.02661487	      0.02600376	      0.02329430
      0.61797805	      0.00000000	     -0.02662660	      0.02600884	      0.02330185
      0.61825430	     -0.00000000	     -0.02663836	      0.02601394	      0.02330943
      0.61853055	      0.00000000	     -0.02665014	      0.02601905	      0.02331701
      0.61880686	     -0.00000000	     -0.02666194	      0.02602417	      0.02332462
      0.61908317	     -0.00000000	     -0.02667375	      0.02602930	      0.02333224
      0.61935953	     -0.00000000	     -0.02668559	      0.02603444	      0.02333988
      0.61963589	      0.00000000	     -0.02669745	      0.02603959	      0.02334754
      0.61991230	     -0.00000000	     -0.02670933	      0.02604475	      0.02335521
      0.62018872	      0.00000000	     -0.02672123	      0.02604992	      0.02336290
      0.62046519	      0.00000000	     -0.02673316	      0.02605511	      0.02337061
      0.62074166	     -0.00000000	     -0.02674510	      0.02606030	      0.02337833
      0.62101818	     -0.00000000	     -0.02675706	      0.02606551	      0.02338607
      0.62129471	      0.00000000	     -0.02676904	      0.02607072	      0.02339383
      0.62157129	     -0.00000000	     -0.02678105	      0.02607595	      0.02340160
      0.62184786	      0.00000000	     -0.02679307	      0.02608118	      0.02340939
      0.62212449	      0.00000000	     -0.02680511	      0.02608643	      0.02341720
      0.62240112	      0.00000000	     -0.02681718	      0.02609169	      0.02342503
      0.62267781	      0.00000000	     -0.02682926	      0.02609696	      0.02343287
      0.62295449	      0.00000000	     -0.02684137	      0.02610224	      0.02344073
      0.62323123	      0.00000000	     -0.02685349	      0.02610753	      0.02344860
      0.62350796	     -0.00000000	     -0.02686564	      0.02611283	      0.02345650
      0.62378475	     -0.00000000	     -0.02687780	      0.02611814	      0.02346441
      0.62406153	      0.00000000	     -0.02688999	      0.02612346	      0.02347233
      0.62433836	     -0.00000000	     -0.02690219	      0.02612879	      0.02348027
      0.62461520	     -0.00000000	     -0.02691441	      0.02613413	      0.02348823
      0.62489208	      0.00000000	     -0.02692666	      0.02613949	      0.02349621
      0.62516896	      0.00000000	     -0.02693892	      0.02614485	      0.02350420
      0.62544588	     -0.00000000	     -0.02695121	      0.02615023	      0.02351221
      0.62572280	      0.00000000	     -0.02696351	      0.02615561	      0.02352024
      0.62599976	     -0.00000000	     -0.02697583	      0.02616100	      0.02352828
      0.62627671	     -0.00000000	     -0.02698817	      0.02616641	      0.02353634
      0.62655370	      0.00000000	     -0.02700053	      0.02617183	      0.02354442
      0.62683069	      0.00000000	     -0.02701291	      0.02617725	      0.02355251
      0.62710770	     -0.00000000	     -0.02702531	      0.02618269	      0.02356062
      0.62738471	      0.00000000	     -0.02703773	      0.02618813	      0.02356874
      0.62766172	     -0.00000000	     -0.02705017	      0.02619359	      0.02357688
      0.62793873	     -0.00000000	     -0.02706262	      0.02619906	      0.02358504
      0.62821571	     -0.00000000	     -0.02707509	      0.02620453	      0.02359321
      0.62849270	     -0.00000000	     -0.02708758	      0.02621002	      0.02360140
      0.62876961	     -0.00000000	     -0.02710009	      0.02621551	      0.02360960
      0.62904653	      0.00000000	     -0.02711261	      0.02622102	      0.02361782
      0.62932329	      0.00000000	     -0.02712514	      0.02622653	      0.02362605
      0.62960004	     -0.00000000	     -0.02713769	      0.02623205	      0.02363430
      0.62987645	     -0.00000000	     -0.02715025	      0.02623757	      0.02364255
      0.63015286	     -0.00000000	     -0.02716282	      0.02624311	      0.02365081
      0.63042842	     -0.00000000	     -0.02717537	      0.02624863	      0.02365907
      0.63070398	      0.00000000	     -0.02718794	      0.02625417	      0.02366734
      0.63097688	      0.00000000	     -0.02720041	      0.02625966	      0.02367555
      0.63124977	     -0.00000000	     -0.02721289	      0.02626517	      0.02368378
      0.63150418	      0.00000000	     -0.02722454	      0.02627031	      0.02369146
      0.63184481	     -0.00000000	     -0.02724016	      0.02627720	      0.02370176
      0.63218544	     -0.00000000	     -0.02725582	      0.02628411	      0.02371209
      0.63243734	     -0.00000000	     -0.02726741	      0.02628923	      0.02371974
      0.63268923	      0.00000000	     -0.02727901	      0.02629435	      0.02372741
      0.63297293	     -0.00000000	     -0.02729210	      0.02630014	      0.02373606
      0.63325662	      0.00000000	     -0.02730521	      0.02630593	      0.02374473
      0.63353108	     -0.00000000	     -0.02731791	      0.02631154	      0.02375313
      0.63380555	      0.00000000	     -0.02733062	      0.02631717	      0.02376154
      0.63408153	     -0.00000000	     -0.02734343	      0.02632283	      0.02377002
      0.63435750	      0.00000000	     -0.02735625	      0.02632851	      0.02377852
      0.63462926	      0.00000000	     -0.02736889	      0.02633411	      0.02378690
      0.63490103	      0.00000000	     -0.02738155	      0.02633972	      0.02379529
      0.63512168	     -0.00000000	     -0.02739184	      0.02634428	      0.02380212
      0.63547749	      0.00000000	     -0.02740845	      0.02635164	      0.02381315
      0.63572546	      0.00000000	     -0.02742005	      0.02635679	      0.02382085
      0.63597343	      0.00000000	     -0.02743166	      0.02636194	      0.02382857
      0.63622140	      0.00000000	     -0.02744329	      0.02636710	      0.02383630
      0.63645781	     -0.00000000	     -0.02745438	      0.02637202	      0.02384368
      0.63680803	     -0.00000000	     -0.02747084	      0.02637933	      0.02385463
      0.63708383	      0.00000000	     -0.02748382	      0.02638510	      0.02386327
      0.63735963	      0.00000000	     -0.02749682	      0.02639088	      0.02387193
      0.63763543	     -0.00000000	     -0.02750984	      0.02639667	      0.02388061
      0.63791123	      0.00000000	     -0.02752287	      0.02640247	      0.02388930
      0.63818703	      0.00000000	     -0.02753592	      0.02640827	      0.02389801
      0.63846283	      0.00000000	     -0.02754898	      0.02641409	      0.02390673
      0.63873864	     -0.00000000	     -0.02756206	      0.02641992	      0.02391547
      0.63901045	     -0.00000000	     -0.02757497	      0.02642567	      0.02392409
      0.63928226	      0.00000000	     -0.02758790	      0.02643143	      0.02393274
      0.63956093	     -0.00000000	     -0.02760117	      0.02643735	      0.02394161
      0.63983961	     -0.00000000	     -0.02761445	      0.02644327	      0.02395050
      0.64011575	     -0.00000000	     -0.02762763	      0.02644916	      0.02395933
      0.64039189	     -0.00000000	     -0.02764083	      0.02645505	      0.02396817
      0.64066940	     -0.00000000	     -0.02765411	      0.02646098	      0.02397708
      0.64094692	     -0.00000000	     -0.02766741	      0.02646692	      0.02398599
      0.64122345	     -0.00000000	     -0.02768068	      0.02647285	      0.02399490
      0.64149998	     -0.00000000	     -0.02769396	      0.02647879	      0.02400381
      0.64177476	     -0.00000000	     -0.02770718	      0.02648470	      0.02401269
      0.64204953	     -0.00000000	     -0.02772041	      0.02649062	      0.02402158
      0.64231419	     -0.00000000	     -0.02773317	      0.02649633	      0.02403016
      0.64264680	      0.00000000	     -0.02774922	      0.02650353	      0.02404096
      0.64302160	     -0.00000000	     -0.02776734	      0.02651165	      0.02405316
      0.64333340	     -0.00000000	     -0.02778244	      0.02651842	      0.02406333
      0.64358115	     -0.00000000	     -0.02779445	      0.02652380	      0.02407143
      0.64382890	      0.00000000	     -0.02780648	      0.02652920	      0.02407954
      0.64411274	     -0.00000000	     -0.02782027	      0.02653539	      0.02408884
      0.64439658	      0.00000000	     -0.02783408	      0.02654159	      0.02409816
      0.64466987	      0.00000000	     -0.02784739	      0.02654757	      0.02410716
      0.64494316	      0.00000000	     -0.02786072	      0.02655356	      0.02411616
      0.64520711	     -0.00000000	     -0.02787360	      0.02655935	      0.02412487
      0.64554021	     -0.00000000	     -0.02788989	      0.02656668	      0.02413589
      0.64594205	     -0.00000000	     -0.02790956	      0.02657553	      0.02414921
      0.64622287	      0.00000000	     -0.02792333	      0.02658173	      0.02415853
      0.64650369	     -0.00000000	     -0.02793712	      0.02658794	      0.02416788
      0.64678451	      0.00000000	     -0.02795092	      0.02659416	      0.02417724
      0.64706533	      0.00000000	     -0.02796474	      0.02660039	      0.02418661
      0.64734615	     -0.00000000	     -0.02797857	      0.02660663	      0.02419600
      0.64762698	     -0.00000000	     -0.02799243	      0.02661288	      0.02420541
      0.64790780	      0.00000000	     -0.02800629	      0.02661914	      0.02421484
      0.64818862	     -0.00000000	     -0.02802018	      0.02662541	      0.02422428
      0.64846944	     -0.00000000	     -0.02803408	      0.02663169	      0.02423373
      0.64875026	     -0.00000000	     -0.02804799	      0.02663798	      0.02424320
      0.64903108	      0.00000000	     -0.02806192	      0.02664427	      0.02425269
      0.64931190	     -0.00000000	     -0.02807587	      0.02665058	      0.02426220
      0.64959272	      0.00000000	     -0.02808983	      0.02665690	      0.02427172
      0.64987355	      0.00000000	     -0.02810381	      0.02666323	      0.02428125
      0.65015437	      0.00000000	     -0.02811781	      0.02666957	      0.02429080
      0.65043519	      0.00000000	     -0.02813182	      0.02667592	      0.02430037
      0.65071601	     -0.00000000	     -0.02814585	      0.02668228	      0.02430996
      0.65099683	     -0.00000000	     -0.02815989	      0.02668865	      0.02431956
      0.65127765	      0.00000000	     -0.02817395	      0.02669503	      0.02432917
      0.65155847	      0.00000000	     -0.02818803	      0.02670142	      0.02433881
      0.65183930	     -0.00000000	     -0.02820212	      0.02670781	      0.02434845
      0.65212012	      0.00000000	     -0.02821622	      0.02671422	      0.02435812
      0.65240094	      0.00000000	     -0.02823034	      0.02672064	      0.02436780
      0.65268176	      0.00000000	     -0.02824448	      0.02672707	      0.02437750
      0.65296258	      0.00000000	     -0.02825863	      0.02673351	      0.02438721
      0.65324340	     -0.00000000	     -0.02827280	      0.02673996	      0.02439694
      0.65352422	      0.00000000	     -0.02828699	      0.02674641	      0.02440668
      0.65380504	      0.00000000	     -0.02830119	      0.02675288	      0.02441644
      0.65408587	     -0.00000000	     -0.02831540	      0.02675936	      0.02442622
      0.65436669	      0.00000000	     -0.02832963	      0.02676585	      0.02443601
      0.65464751	      0.00000000	     -0.02834388	      0.02677235	      0.02444582
      0.65492833	     -0.00000000	     -0.02835814	      0.02677885	      0.02445564
      0.65520915	      0.00000000	     -0.02837242	      0.02678537	      0.02446548
      0.65548997	     -0.00000000	     -0.02838671	      0.02679190	      0.02447534
      0.65577079	     -0.00000000	     -0.02840102	      0.02679844	      0.02448521
      0.65605162	      0.00000000	     -0.02841534	      0.02680498	      0.02449510
      0.65633244	     -0.00000000	     -0.02842968	      0.02681154	      0.02450501
      0.65661326	      0.00000000	     -0.02844403	      0.02681811	      0.02451493
      0.65689408	      0.00000000	     -0.02845840	      0.02682468	      0.02452486
      0.65717490	     -0.00000000	     -0.02847278	      0.02683127	      0.02453482
      0.65745572	     -0.00000000	     -0.02848718	      0.02683787	      0.02454479
      0.65773654	     -0.00000000	     -0.02850159	      0.02684447	      0.02455477
      0.65801736	      0.00000000	     -0.02851602	      0.02685109	      0.02456477
      0.65829819	      0.00000000	     -0.02853046	      0.02685772	      0.02457479
      0.65857901	      0.00000000	     -0.02854492	      0.02686435	      0.02458482
      0.65885983	     -0.00000000	     -0.02855940	      0.02687100	      0.02459487
      0.65914065	     -0.00000000	     -0.02857388	      0.02687765	      0.02460493
      0.65942147	      0.00000000	     -0.02858839	      0.02688432	      0.02461501
      0.65970229	     -0.00000000	     -0.02860291	      0.02689100	      0.02462511
      0.65998311	      0.00000000	     -0.02861744	      0.02689768	      0.02463522
      0.66026394	      0.00000000	     -0.02863199	      0.02690438	      0.02464535
      0.66054476	     -0.00000000	     -0.02864655	      0.02691108	      0.02465550
      0.66082558	      0.00000000	     -0.02866113	      0.02691780	      0.02466566
      0.66110640	      0.00000000	     -0.02867572	      0.02692452	      0.02467583
      0.66138722	      0.00000000	     -0.02869032	      0.02693126	      0.02468602
      0.66165738	      0.00000000	     -0.02870439	      0.02693775	      0.02469584
      0.66192753	      0.00000000	     -0.02871847	      0.02694424	      0.02470568
      0.66220659	      0.00000000	     -0.02873302	      0.02695097	      0.02471585
      0.66248564	     -0.00000000	     -0.02874760	      0.02695770	      0.02472604
      0.66275759	     -0.00000000	     -0.02876181	      0.02696427	      0.02473599
      0.66302954	      0.00000000	     -0.02877604	      0.02697084	      0.02474595
      0.66328316	      0.00000000	     -0.02878932	      0.02697699	      0.02475525
      0.66362826	     -0.00000000	     -0.02880741	      0.02698536	      0.02476793
      0.66397336	     -0.00000000	     -0.02882552	      0.02699375	      0.02478064
      0.66419723	      0.00000000	     -0.02883728	      0.02699919	      0.02478889
      0.66442109	      0.00000000	     -0.02884905	      0.02700465	      0.02479716
      0.66471029	     -0.00000000	     -0.02886427	      0.02701171	      0.02480785
      0.66499950	      0.00000000	     -0.02887950	      0.02701877	      0.02481855
      0.66525477	      0.00000000	     -0.02889296	      0.02702502	      0.02482802
      0.66558786	     -0.00000000	     -0.02891054	      0.02703318	      0.02484039
      0.66592095	     -0.00000000	     -0.02892814	      0.02704136	      0.02485278
      0.66617765	     -0.00000000	     -0.02894172	      0.02704767	      0.02486235
      0.66643435	      0.00000000	     -0.02895530	      0.02705399	      0.02487193
      0.66670438	      0.00000000	     -0.02896961	      0.02706064	      0.02488202
      0.66704517	      0.00000000	     -0.02898768	      0.02706906	      0.02489478
      0.66746450	      0.00000000	     -0.02900995	      0.02707943	      0.02491051
      0.66772365	     -0.00000000	     -0.02902373	      0.02708585	      0.02492025
      0.66809544	     -0.00000000	     -0.02904352	      0.02709508	      0.02493424
      0.66834479	     -0.00000000	     -0.02905680	      0.02710128	      0.02494364
      0.66859413	     -0.00000000	     -0.02907010	      0.02710748	      0.02495306
      0.66884348	      0.00000000	     -0.02908340	      0.02711369	      0.02496249
      0.66912004	      0.00000000	     -0.02909817	      0.02712060	      0.02497296
      0.66945886	     -0.00000000	     -0.02911629	      0.02712906	      0.02498580
      0.66982515	      0.00000000	     -0.02913589	      0.02713823	      0.02499972
      0.67019144	     -0.00000000	     -0.02915552	      0.02714742	      0.02501367
      0.67040737	      0.00000000	     -0.02916710	      0.02715284	      0.02502190
      0.67062329	     -0.00000000	     -0.02917869	      0.02715827	      0.02503014
      0.67092465	      0.00000000	     -0.02919488	      0.02716586	      0.02504166
      0.67122600	      0.00000000	     -0.02921109	      0.02717346	      0.02505320
      0.67149341	     -0.00000000	     -0.02922548	      0.02718021	      0.02506345
      0.67176081	      0.00000000	     -0.02923988	      0.02718697	      0.02507371
      0.67198169	     -0.00000000	     -0.02925179	      0.02719256	      0.02508221
      0.67233090	     -0.00000000	     -0.02927063	      0.02720141	      0.02509565
      0.67259400	      0.00000000	     -0.02928484	      0.02720809	      0.02510580
      0.67285710	     -0.00000000	     -0.02929907	      0.02721478	      0.02511596
      0.67312020	     -0.00000000	     -0.02931330	      0.02722148	      0.02512613
      0.67339863	      0.00000000	     -0.02932838	      0.02722858	      0.02513691
      0.67367706	      0.00000000	     -0.02934346	      0.02723568	      0.02514771
      0.67392262	      0.00000000	     -0.02935678	      0.02724196	      0.02515725
      0.67426043	     -0.00000000	     -0.02937512	      0.02725060	      0.02517039
      0.67459824	     -0.00000000	     -0.02939348	      0.02725926	      0.02518355
      0.67483207	     -0.00000000	     -0.02940620	      0.02726527	      0.02519267
      0.67506591	     -0.00000000	     -0.02941893	      0.02727128	      0.02520181
      0.67534241	     -0.00000000	     -0.02943399	      0.02727839	      0.02521263
      0.67567838	     -0.00000000	     -0.02945231	      0.02728705	      0.02522579
      0.67603786	     -0.00000000	     -0.02947193	      0.02729633	      0.02523990
      0.67639734	      0.00000000	     -0.02949157	      0.02730563	      0.02525404
      0.67662481	      0.00000000	     -0.02950401	      0.02731152	      0.02526299
      0.67685228	      0.00000000	     -0.02951646	      0.02731741	      0.02527196
      0.67714441	     -0.00000000	     -0.02953246	      0.02732500	      0.02528350
      0.67743654	      0.00000000	     -0.02954848	      0.02733259	      0.02529505
      0.67769163	     -0.00000000	     -0.02956247	      0.02733923	      0.02530515
      0.67802146	     -0.00000000	     -0.02958059	      0.02734783	      0.02531823
      0.67835129	      0.00000000	     -0.02959872	      0.02735644	      0.02533133
      0.67860961	      0.00000000	     -0.02961293	      0.02736319	      0.02534161
      0.67886794	      0.00000000	     -0.02962715	      0.02736995	      0.02535190
      0.67915842	      0.00000000	     -0.02964316	      0.02737757	      0.02536348
      0.67944889	     -0.00000000	     -0.02965918	      0.02738519	      0.02537509
      0.67967697	     -0.00000000	     -0.02967177	      0.02739119	      0.02538421
      0.68002450	      0.00000000	     -0.02969096	      0.02740033	      0.02539813
      0.68029699	     -0.00000000	     -0.02970603	      0.02740752	      0.02540907
      0.68056948	     -0.00000000	     -0.02972111	      0.02741471	      0.02542001
      0.68084196	      0.00000000	     -0.02973620	      0.02742191	      0.02543098
      0.68111923	     -0.00000000	     -0.02975156	      0.02742924	      0.02544215
      0.68139650	      0.00000000	     -0.02976694	      0.02743659	      0.02545333
      0.68166781	      0.00000000	     -0.02978200	      0.02744379	      0.02546429
      0.68193911	      0.00000000	     -0.02979707	      0.02745099	      0.02547527
      0.68221770	     -0.00000000	     -0.02981256	      0.02745840	      0.02548656
      0.68255620	      0.00000000	     -0.02983140	      0.02746742	      0.02550029
      0.68294346	     -0.00000000	     -0.02985297	      0.02747776	      0.02551603
      0.68325599	     -0.00000000	     -0.02987039	      0.02748611	      0.02552876
      0.68350796	     -0.00000000	     -0.02988445	      0.02749285	      0.02553903
      0.68375994	      0.00000000	     -0.02989852	      0.02749960	      0.02554932
      0.68401768	     -0.00000000	     -0.02991293	      0.02750652	      0.02555985
      0.68434952	     -0.00000000	     -0.02993148	      0.02751543	      0.02557344
      0.68468137	      0.00000000	     -0.02995006	      0.02752436	      0.02558705
      0.68493849	      0.00000000	     -0.02996447	      0.02753129	      0.02559761
      0.68519561	      0.00000000	     -0.02997888	      0.02753823	      0.02560818
      0.68548554	      0.00000000	     -0.02999515	      0.02754606	      0.02562011
      0.68577546	      0.00000000	     -0.03001143	      0.02755390	      0.02563207
      0.68602698	     -0.00000000	     -0.03002556	      0.02756071	      0.02564245
      0.68636817	     -0.00000000	     -0.03004475	      0.02756997	      0.02565656
      0.68670937	     -0.00000000	     -0.03006396	      0.02757923	      0.02567069
      0.68693960	      0.00000000	     -0.03007693	      0.02758550	      0.02568024
      0.68716983	     -0.00000000	     -0.03008990	      0.02759176	      0.02568980
      0.68745958	     -0.00000000	     -0.03010625	      0.02759966	      0.02570184
      0.68774933	     -0.00000000	     -0.03012261	      0.02760757	      0.02571391
      0.68797041	     -0.00000000	     -0.03013510	      0.02761362	      0.02572312
      0.68831742	     -0.00000000	     -0.03015471	      0.02762311	      0.02573761
      0.68858605	     -0.00000000	     -0.03016991	      0.02763048	      0.02574884
      0.68885468	     -0.00000000	     -0.03018513	      0.02763785	      0.02576008
      0.68912331	      0.00000000	     -0.03020035	      0.02764523	      0.02577134
      0.68940039	     -0.00000000	     -0.03021606	      0.02765285	      0.02578297
      0.68967747	     -0.00000000	     -0.03023178	      0.02766048	      0.02579461
      0.68988182	      0.00000000	     -0.03024339	      0.02766612	      0.02580321
      0.69019481	      0.00000000	     -0.03026117	      0.02767476	      0.02581640
      0.69050780	     -0.00000000	     -0.03027897	      0.02768341	      0.02582960
      0.69077424	     -0.00000000	     -0.03029413	      0.02769079	      0.02584086
      0.69104068	     -0.00000000	     -0.03030931	      0.02769818	      0.02585213
      0.69131179	      0.00000000	     -0.03032476	      0.02770570	      0.02586361
      0.69158289	      0.00000000	     -0.03034022	      0.02771323	      0.02587511
      0.69187417	      0.00000000	     -0.03035684	      0.02772134	      0.02588748
      0.69216544	      0.00000000	     -0.03037348	      0.02772945	      0.02589987
      0.69243046	      0.00000000	     -0.03038862	      0.02773685	      0.02591116
      0.69276905	     -0.00000000	     -0.03040799	      0.02774631	      0.02592560
      0.69310764	      0.00000000	     -0.03042737	      0.02775578	      0.02594006
      0.69335931	      0.00000000	     -0.03044179	      0.02776283	      0.02595083
      0.69361098	     -0.00000000	     -0.03045622	      0.02776989	      0.02596160
      0.69389905	     -0.00000000	     -0.03047275	      0.02777798	      0.02597396
      0.69418712	      0.00000000	     -0.03048928	      0.02778608	      0.02598633
      0.69445745	      0.00000000	     -0.03050481	      0.02779369	      0.02599795
      0.69479504	     -0.00000000	     -0.03052422	      0.02780321	      0.02601249
      0.69513262	     -0.00000000	     -0.03054365	      0.02781275	      0.02602705
      0.69538642	      0.00000000	     -0.03055826	      0.02781992	      0.02603801
      0.69569801	     -0.00000000	     -0.03057622	      0.02782874	      0.02605148
      0.69608511	     -0.00000000	     -0.03059854	      0.02783972	      0.02606825
      0.69640202	     -0.00000000	     -0.03061684	      0.02784872	      0.02608200
      0.69665287	     -0.00000000	     -0.03063133	      0.02785586	      0.02609290
      0.69690371	      0.00000000	     -0.03064583	      0.02786300	      0.02610381
      0.69714424	      0.00000000	     -0.03065974	      0.02786986	      0.02611429
      0.69748255	     -0.00000000	     -0.03067932	      0.02787951	      0.02612904
      0.69782086	     -0.00000000	     -0.03069891	      0.02788918	      0.02614382
      0.69804711	      0.00000000	     -0.03071203	      0.02789566	      0.02615371
      0.69827336	      0.00000000	     -0.03072515	      0.02790214	      0.02616362
      0.69856906	     -0.00000000	     -0.03074231	      0.02791062	      0.02617658
      0.69886477	     -0.00000000	     -0.03075948	      0.02791912	      0.02618956
      0.69911208	     -0.00000000	     -0.03077385	      0.02792623	      0.02620043
      0.69944044	      0.00000000	     -0.03079294	      0.02793569	      0.02621488
      0.69976880	     -0.00000000	     -0.03081205	      0.02794515	      0.02622935
      0.70003473	     -0.00000000	     -0.03082754	      0.02795283	      0.02624109
      0.70030066	      0.00000000	     -0.03084303	      0.02796052	      0.02625284
      0.70055118	     -0.00000000	     -0.03085764	      0.02796777	      0.02626392
      0.70088032	     -0.00000000	     -0.03087684	      0.02797731	      0.02627850
      0.70120946	      0.00000000	     -0.03089606	      0.02798687	      0.02629311
      0.70146367	      0.00000000	     -0.03091092	      0.02799425	      0.02630440
      0.70171788	      0.00000000	     -0.03092578	      0.02800165	      0.02631571
      0.70200511	     -0.00000000	     -0.03094258	      0.02801002	      0.02632850
      0.70229234	     -0.00000000	     -0.03095940	      0.02801840	      0.02634131
      0.70257358	     -0.00000000	     -0.03097587	      0.02802661	      0.02635387
      0.70285482	      0.00000000	     -0.03099236	      0.02803483	      0.02636644
      0.70315940	     -0.00000000	     -0.03101022	      0.02804375	      0.02638008
      0.70346399	     -0.00000000	     -0.03102810	      0.02805268	      0.02639373
      0.70369981	      0.00000000	     -0.03104195	      0.02805960	      0.02640432
      0.70403226	      0.00000000	     -0.03106149	      0.02806938	      0.02641926
      0.70436471	      0.00000000	     -0.03108104	      0.02807916	      0.02643423
      0.70460379	      0.00000000	     -0.03109511	      0.02808621	      0.02644500
      0.70484287	      0.00000000	     -0.03110919	      0.02809326	      0.02645579
      0.70512926	      0.00000000	     -0.03112606	      0.02810172	      0.02646873
      0.70541566	     -0.00000000	     -0.03114295	      0.02811019	      0.02648168
      0.70569659	      0.00000000	     -0.03115952	      0.02811851	      0.02649441
      0.70597753	      0.00000000	     -0.03117610	      0.02812684	      0.02650715
      0.70628310	     -0.00000000	     -0.03119415	      0.02813591	      0.02652103
      0.70658868	      0.00000000	     -0.03121222	      0.02814500	      0.02653492
      0.70682405	      0.00000000	     -0.03122614	      0.02815200	      0.02654564
      0.70715567	      0.00000000	     -0.03124576	      0.02816188	      0.02656075
      0.70748728	     -0.00000000	     -0.03126540	      0.02817178	      0.02657589
      0.70772856	     -0.00000000	     -0.03127970	      0.02817899	      0.02658692
      0.70796984	      0.00000000	     -0.03129400	      0.02818621	      0.02659796
      0.70825538	      0.00000000	     -0.03131094	      0.02819476	      0.02661105
      0.70854092	     -0.00000000	     -0.03132789	      0.02820332	      0.02662415
      0.70882692	      0.00000000	     -0.03134488	      0.02821191	      0.02663728
      0.70911292	      0.00000000	     -0.03136188	      0.02822051	      0.02665044
      0.70941146	     -0.00000000	     -0.03137963	      0.02822949	      0.02666419
      0.70971000	      0.00000000	     -0.03139740	      0.02823849	      0.02667795
      0.70997646	      0.00000000	     -0.03141326	      0.02824653	      0.02669026
      0.71031087	     -0.00000000	     -0.03143319	      0.02825664	      0.02670572
      0.71064528	     -0.00000000	     -0.03145313	      0.02826676	      0.02672120
      0.71090001	      0.00000000	     -0.03146832	      0.02827447	      0.02673301
      0.71115474	     -0.00000000	     -0.03148353	      0.02828220	      0.02674483
      0.71145597	     -0.00000000	     -0.03150152	      0.02829135	      0.02675883
      0.71175721	      0.00000000	     -0.03151952	      0.02830051	      0.02677285
      0.71198603	      0.00000000	     -0.03153321	      0.02830748	      0.02678351
      0.71231923	     -0.00000000	     -0.03155314	      0.02831763	      0.02679905
      0.71265242	      0.00000000	     -0.03157309	      0.02832781	      0.02681462
      0.71288525	     -0.00000000	     -0.03158704	      0.02833492	      0.02682551
      0.71311808	     -0.00000000	     -0.03160099	      0.02834204	      0.02683641
      0.71341187	      0.00000000	     -0.03161861	      0.02835104	      0.02685018
      0.71370567	     -0.00000000	     -0.03163624	      0.02836005	      0.02686397
      0.71395668	     -0.00000000	     -0.03165131	      0.02836776	      0.02687577
      0.71428982	      0.00000000	     -0.03167132	      0.02837800	      0.02689144
      0.71462296	      0.00000000	     -0.03169134	      0.02838826	      0.02690714
      0.71487560	     -0.00000000	     -0.03170654	      0.02839605	      0.02691906
      0.71512823	      0.00000000	     -0.03172174	      0.02840385	      0.02693099
      0.71540627	     -0.00000000	     -0.03173848	      0.02841244	      0.02694414
      0.71568431	     -0.00000000	     -0.03175523	      0.02842104	      0.02695730
      0.71598933	      0.00000000	     -0.03177362	      0.02843049	      0.02697176
      0.71629436	      0.00000000	     -0.03179201	      0.02843995	      0.02698624
      0.71651286	     -0.00000000	     -0.03180520	      0.02844673	      0.02699663
      0.71685184	     -0.00000000	     -0.03182566	      0.02845727	      0.02701275
      0.71714102	     -0.00000000	     -0.03184313	      0.02846627	      0.02702653
      0.71743019	      0.00000000	     -0.03186061	      0.02847528	      0.02704033
      0.71771937	     -0.00000000	     -0.03187810	      0.02848431	      0.02705414
      0.71800855	     -0.00000000	     -0.03189560	      0.02849334	      0.02706797
      0.71829773	     -0.00000000	     -0.03191311	      0.02850239	      0.02708181
      0.71858690	     -0.00000000	     -0.03193063	      0.02851145	      0.02709568
      0.71887608	     -0.00000000	     -0.03194816	      0.02852052	      0.02710956
      0.71914390	     -0.00000000	     -0.03196440	      0.02852893	      0.02712243
      0.71941173	      0.00000000	     -0.03198065	      0.02853735	      0.02713532
      0.71968868	      0.00000000	     -0.03199746	      0.02854607	      0.02714866
      0.71996563	     -0.00000000	     -0.03201428	      0.02855479	      0.02716202
      0.72027457	     -0.00000000	     -0.03203306	      0.02856454	      0.02717693
      0.72058350	      0.00000000	     -0.03205184	      0.02857430	      0.02719187
      0.72080897	     -0.00000000	     -0.03206556	      0.02858143	      0.02720279
      0.72114038	      0.00000000	     -0.03208573	      0.02859193	      0.02721885
      0.72147180	     -0.00000000	     -0.03210592	      0.02860244	      0.02723493
      0.72170870	      0.00000000	     -0.03212036	      0.02860996	      0.02724645
      0.72194561	     -0.00000000	     -0.03213480	      0.02861749	      0.02725797
      0.72223871	     -0.00000000	     -0.03215268	      0.02862681	      0.02727224
      0.72253182	     -0.00000000	     -0.03217056	      0.02863615	      0.02728653
      0.72280113	      0.00000000	     -0.03218701	      0.02864474	      0.02729968
      0.72313082	      0.00000000	     -0.03220715	      0.02865527	      0.02731580
      0.72346051	      0.00000000	     -0.03222730	      0.02866581	      0.02733193
      0.72369497	     -0.00000000	     -0.03224164	      0.02867332	      0.02734342
      0.72401980	     -0.00000000	     -0.03226152	      0.02868374	      0.02735936
      0.72434463	      0.00000000	     -0.03228140	      0.02869416	      0.02737532
      0.72460593	     -0.00000000	     -0.03229741	      0.02870256	      0.02738817
      0.72486723	     -0.00000000	     -0.03231342	      0.02871097	      0.02740104
      0.72513987	     -0.00000000	     -0.03233014	      0.02871976	      0.02741448
      0.72541251	     -0.00000000	     -0.03234686	      0.02872855	      0.02742794
      0.72572434	      0.00000000	     -0.03236600	      0.02873862	      0.02744335
      0.72603617	      0.00000000	     -0.03238515	      0.02874870	      0.02745878
      0.72627579	     -0.00000000	     -0.03239987	      0.02875646	      0.02747065
      0.72659814	     -0.00000000	     -0.03241968	      0.02876691	      0.02748664
      0.72692048	      0.00000000	     -0.03243951	      0.02877737	      0.02750265
      0.72717680	     -0.00000000	     -0.03245528	      0.02878570	      0.02751539
      0.72743312	     -0.00000000	     -0.03247106	      0.02879404	      0.02752815
      0.72773089	      0.00000000	     -0.03248939	      0.02880374	      0.02754299
      0.72802866	      0.00000000	     -0.03250774	      0.02881345	      0.02755785
      0.72829681	      0.00000000	     -0.03252427	      0.02882220	      0.02757124
      0.72862534	      0.00000000	     -0.03254453	      0.02883294	      0.02758768
      0.72895388	      0.00000000	     -0.03256481	      0.02884370	      0.02760413
      0.72919199	      0.00000000	     -0.03257951	      0.02885150	      0.02761607
      0.72951266	     -0.00000000	     -0.03259932	      0.02886203	      0.02763217
      0.72983333	     -0.00000000	     -0.03261913	      0.02887256	      0.02764829
      0.73009027	     -0.00000000	     -0.03263502	      0.02888102	      0.02766122
      0.73034721	      0.00000000	     -0.03265091	      0.02888948	      0.02767417
      0.73064729	     -0.00000000	     -0.03266948	      0.02889938	      0.02768931
      0.73094738	     -0.00000000	     -0.03268806	      0.02890928	      0.02770446
      0.73121030	     -0.00000000	     -0.03270435	      0.02891798	      0.02771776
      0.73153796	     -0.00000000	     -0.03272466	      0.02892882	      0.02773434
      0.73186562	      0.00000000	     -0.03274497	      0.02893968	      0.02775095
      0.73211740	      0.00000000	     -0.03276059	      0.02894803	      0.02776373
      0.73242333	      0.00000000	     -0.03277958	      0.02895820	      0.02777928
      0.73272927	      0.00000000	     -0.03279857	      0.02896838	      0.02779484
      0.73303731	      0.00000000	     -0.03281771	      0.02897864	      0.02781053
      0.73334536	      0.00000000	     -0.03283686	      0.02898891	      0.02782624
      0.73362538	     -0.00000000	     -0.03285427	      0.02899826	      0.02784054
      0.73390540	      0.00000000	     -0.03287169	      0.02900762	      0.02785486
      0.73421973	      0.00000000	     -0.03289125	      0.02901814	      0.02787095
      0.73453406	      0.00000000	     -0.03291082	      0.02902868	      0.02788706
      0.73473113	      0.00000000	     -0.03292310	      0.02903529	      0.02789717
      0.73503099	      0.00000000	     -0.03294178	      0.02904537	      0.02791257
      0.73533086	     -0.00000000	     -0.03296048	      0.02905545	      0.02792799
      0.73556658	      0.00000000	     -0.03297518	      0.02906339	      0.02794012
      0.73588854	      0.00000000	     -0.03299527	      0.02907424	      0.02795671
      0.73621049	     -0.00000000	     -0.03301536	      0.02908511	      0.02797332
      0.73646603	     -0.00000000	     -0.03303132	      0.02909374	      0.02798653
      0.73672157	      0.00000000	     -0.03304729	      0.02910239	      0.02799974
      0.73702029	      0.00000000	     -0.03306596	      0.02911251	      0.02801521
      0.73731901	     -0.00000000	     -0.03308464	      0.02912264	      0.02803069
      0.73759283	      0.00000000	     -0.03310177	      0.02913194	      0.02804490
      0.73786664	      0.00000000	     -0.03311890	      0.02914124	      0.02805912
      0.73818133	      0.00000000	     -0.03313860	      0.02915195	      0.02807549
      0.73849602	      0.00000000	     -0.03315831	      0.02916268	      0.02809188
      0.73870206	     -0.00000000	     -0.03317122	      0.02916971	      0.02810262
      0.73903476	     -0.00000000	     -0.03319208	      0.02918107	      0.02811999
      0.73936746	      0.00000000	     -0.03321294	      0.02919245	      0.02813737
      0.73959776	     -0.00000000	     -0.03322739	      0.02920034	      0.02814942
      0.73982806	      0.00000000	     -0.03324185	      0.02920823	      0.02816148
      0.74012453	      0.00000000	     -0.03326046	      0.02921841	      0.02817702
      0.74042101	     -0.00000000	     -0.03327908	      0.02922859	      0.02819258
      0.74069118	     -0.00000000	     -0.03329606	      0.02923789	      0.02820678
      0.74101552	      0.00000000	     -0.03331645	      0.02924906	      0.02822384
      0.74133987	      0.00000000	     -0.03333685	      0.02926024	      0.02824093
      0.74159949	      0.00000000	     -0.03335318	      0.02926921	      0.02825462
      0.74192682	     -0.00000000	     -0.03337378	      0.02928052	      0.02827190
      0.74225414	     -0.00000000	     -0.03339439	      0.02929185	      0.02828921
      0.74250723	      0.00000000	     -0.03341034	      0.02930063	      0.02830260
      0.74276031	      0.00000000	     -0.03342628	      0.02930941	      0.02831601
      0.74306514	     -0.00000000	     -0.03344550	      0.02932000	      0.02833218
      0.74336997	     -0.00000000	     -0.03346472	      0.02933060	      0.02834836
      0.74362702	      0.00000000	     -0.03348094	      0.02933955	      0.02836203
      0.74395088	      0.00000000	     -0.03350138	      0.02935084	      0.02837927
      0.74427475	      0.00000000	     -0.03352183	      0.02936215	      0.02839652
      0.74452439	      0.00000000	     -0.03353760	      0.02937088	      0.02840984
      0.74482963	      0.00000000	     -0.03355688	      0.02938156	      0.02842615
      0.74513487	     -0.00000000	     -0.03357618	      0.02939225	      0.02844247
      0.74543358	      0.00000000	     -0.03359507	      0.02940273	      0.02845846
      0.74573228	      0.00000000	     -0.03361397	      0.02941323	      0.02847447
      0.74603473	      0.00000000	     -0.03363311	      0.02942386	      0.02849070
      0.74633718	      0.00000000	     -0.03365225	      0.02943451	      0.02850695
      0.74663244	      0.00000000	     -0.03367095	      0.02944492	      0.02852283
      0.74692769	     -0.00000000	     -0.03368966	      0.02945535	      0.02853873
      0.74723275	      0.00000000	     -0.03370900	      0.02946613	      0.02855518
      0.74753780	     -0.00000000	     -0.03372834	      0.02947693	      0.02857165
      0.74782807	     -0.00000000	     -0.03374675	      0.02948721	      0.02858734
      0.74811833	     -0.00000000	     -0.03376517	      0.02949751	      0.02860304
      0.74842797	      0.00000000	     -0.03378482	      0.02950851	      0.02861981
      0.74873762	     -0.00000000	     -0.03380449	      0.02951952	      0.02863661
      0.74901715	     -0.00000000	     -0.03382224	      0.02952948	      0.02865178
      0.74929667	     -0.00000000	     -0.03384001	      0.02953944	      0.02866698
      0.74961084	      0.00000000	     -0.03385998	      0.02955066	      0.02868407
      0.74992500	     -0.00000000	     -0.03387995	      0.02956189	      0.02870119
      0.75018390	     -0.00000000	     -0.03389642	      0.02957115	      0.02871531
      0.75050662	     -0.00000000	     -0.03391696	      0.02958272	      0.02873293
      0.75082934	     -0.00000000	     -0.03393750	      0.02959429	      0.02875058
      0.75106827	      0.00000000	     -0.03395272	      0.02960288	      0.02876365
      0.75138068	      0.00000000	     -0.03397262	      0.02961411	      0.02878077
      0.75169310	     -0.00000000	     -0.03399253	      0.02962536	      0.02879791
      0.75188876	     -0.00000000	     -0.03400500	      0.02963241	      0.02880865
      0.75218353	      0.00000000	     -0.03402380	      0.02964305	      0.02882486
      0.75247829	     -0.00000000	     -0.03404260	      0.02965370	      0.02884108
      0.75274706	      0.00000000	     -0.03405975	      0.02966342	      0.02885588
      0.75301582	     -0.00000000	     -0.03407690	      0.02967315	      0.02887070
      0.75332827	      0.00000000	     -0.03409685	      0.02968448	      0.02888795
      0.75364072	      0.00000000	     -0.03411680	      0.02969582	      0.02890522
      0.75390027	     -0.00000000	     -0.03413338	      0.02970525	      0.02891958
      0.75422142	      0.00000000	     -0.03415391	      0.02971694	      0.02893737
      0.75454257	      0.00000000	     -0.03417444	      0.02972864	      0.02895518
      0.75474205	     -0.00000000	     -0.03418719	      0.02973591	      0.02896626
      0.75503719	     -0.00000000	     -0.03420607	      0.02974669	      0.02898266
      0.75533234	      0.00000000	     -0.03422496	      0.02975748	      0.02899908
      0.75560338	     -0.00000000	     -0.03424230	      0.02976740	      0.02901417
      0.75587443	      0.00000000	     -0.03425966	      0.02977733	      0.02902928
      0.75618644	     -0.00000000	     -0.03427964	      0.02978878	      0.02904670
      0.75649845	      0.00000000	     -0.03429963	      0.02980024	      0.02906413
      0.75676581	     -0.00000000	     -0.03431676	      0.02981007	      0.02907909
      0.75703318	      0.00000000	     -0.03433390	      0.02981992	      0.02909406
      0.75738035	     -0.00000000	     -0.03435616	      0.02983272	      0.02911352
      0.75772752	     -0.00000000	     -0.03437843	      0.02984553	      0.02913301
      0.75795276	      0.00000000	     -0.03439288	      0.02985386	      0.02914567
      0.75817801	     -0.00000000	     -0.03440734	      0.02986219	      0.02915834
      0.75847338	     -0.00000000	     -0.03442630	      0.02987313	      0.02917497
      0.75876876	     -0.00000000	     -0.03444527	      0.02988408	      0.02919162
      0.75905191	     -0.00000000	     -0.03446346	      0.02989460	      0.02920759
      0.75933507	      0.00000000	     -0.03448165	      0.02990512	      0.02922359
      0.75964569	     -0.00000000	     -0.03450161	      0.02991668	      0.02924115
      0.75995632	      0.00000000	     -0.03452158	      0.02992826	      0.02925874
      0.76023928	      0.00000000	     -0.03453978	      0.02993881	      0.02927478
      0.76052224	     -0.00000000	     -0.03455798	      0.02994938	      0.02929083
      0.76083519	     -0.00000000	     -0.03457812	      0.02996109	      0.02930861
      0.76114814	      0.00000000	     -0.03459826	      0.02997281	      0.02932641
      0.76142772	     -0.00000000	     -0.03461626	      0.02998329	      0.02934232
      0.76170730	     -0.00000000	     -0.03463426	      0.02999379	      0.02935826
      0.76202040	     -0.00000000	     -0.03465443	      0.03000555	      0.02937612
      0.76233350	      0.00000000	     -0.03467461	      0.03001734	      0.02939401
      0.76261157	     -0.00000000	     -0.03469253	      0.03002782	      0.02940991
      0.76288963	      0.00000000	     -0.03471045	      0.03003830	      0.02942583
      0.76320243	     -0.00000000	     -0.03473062	      0.03005012	      0.02944375
      0.76351523	      0.00000000	     -0.03475080	      0.03006195	      0.02946170
      0.76379399	     -0.00000000	     -0.03476879	      0.03007250	      0.02947771
      0.76407274	      0.00000000	     -0.03478678	      0.03008307	      0.02949374
      0.76438535	     -0.00000000	     -0.03480696	      0.03009494	      0.02951174
      0.76469796	      0.00000000	     -0.03482714	      0.03010682	      0.02952975
      0.76497865	      0.00000000	     -0.03484527	      0.03011750	      0.02954595
      0.76525933	     -0.00000000	     -0.03486340	      0.03012819	      0.02956216
      0.76557187	      0.00000000	     -0.03488360	      0.03014011	      0.02958023
      0.76588440	     -0.00000000	     -0.03490380	      0.03015205	      0.02959832
      0.76616752	      0.00000000	     -0.03492211	      0.03016288	      0.02961473
      0.76645063	      0.00000000	     -0.03494041	      0.03017372	      0.02963115
      0.76676311	     -0.00000000	     -0.03496063	      0.03018570	      0.02964930
      0.76707559	     -0.00000000	     -0.03498085	      0.03019769	      0.02966747
      0.76736127	     -0.00000000	     -0.03499933	      0.03020867	      0.02968410
      0.76764696	     -0.00000000	     -0.03501783	      0.03021966	      0.02970075
      0.76795935	     -0.00000000	     -0.03503805	      0.03023170	      0.02971897
      0.76827173	     -0.00000000	     -0.03505828	      0.03024375	      0.02973721
      0.76856000	      0.00000000	     -0.03507696	      0.03025488	      0.02975407
      0.76884828	     -0.00000000	     -0.03509564	      0.03026603	      0.02977094
      0.76916051	      0.00000000	     -0.03511587	      0.03027812	      0.02978923
      0.76947274	     -0.00000000	     -0.03513611	      0.03029022	      0.02980755
      0.76976356	      0.00000000	     -0.03515497	      0.03030151	      0.02982463
      0.77005437	     -0.00000000	     -0.03517383	      0.03031281	      0.02984173
      0.77036638	     -0.00000000	     -0.03519407	      0.03032496	      0.02986009
      0.77067840	     -0.00000000	     -0.03521431	      0.03033711	      0.02987847
      0.77097167	     -0.00000000	     -0.03523335	      0.03034856	      0.02989577
      0.77126495	      0.00000000	     -0.03525238	      0.03036001	      0.02991309
      0.77157668	      0.00000000	     -0.03527262	      0.03037220	      0.02993152
      0.77188841	     -0.00000000	     -0.03529287	      0.03038441	      0.02994997
      0.77218404	     -0.00000000	     -0.03531207	      0.03039600	      0.02996749
      0.77247967	     -0.00000000	     -0.03533128	      0.03040761	      0.02998502
      0.77279106	     -0.00000000	     -0.03535151	      0.03041985	      0.03000352
      0.77310245	      0.00000000	     -0.03537175	      0.03043211	      0.03002203
      0.77340030	      0.00000000	     -0.03539111	      0.03044385	      0.03003975
      0.77369815	     -0.00000000	     -0.03541048	      0.03045560	      0.03005750
      0.77400915	      0.00000000	     -0.03543071	      0.03046789	      0.03007605
      0.77432015	     -0.00000000	     -0.03545094	      0.03048019	      0.03009462
      0.77462005	      0.00000000	     -0.03547045	      0.03049207	      0.03011255
      0.77491995	     -0.00000000	     -0.03548997	      0.03050397	      0.03013050
      0.77523055	      0.00000000	     -0.03551018	      0.03051630	      0.03014911
      0.77554114	      0.00000000	     -0.03553040	      0.03052866	      0.03016774
      0.77584290	      0.00000000	     -0.03555005	      0.03054067	      0.03018586
      0.77614466	      0.00000000	     -0.03556970	      0.03055270	      0.03020400
      0.77645485	      0.00000000	     -0.03558991	      0.03056508	      0.03022267
      0.77676504	     -0.00000000	     -0.03561012	      0.03057748	      0.03024136
      0.77706843	     -0.00000000	     -0.03562989	      0.03058963	      0.03025966
      0.77737183	     -0.00000000	     -0.03564966	      0.03060178	      0.03027798
      0.77768165	     -0.00000000	     -0.03566986	      0.03061422	      0.03029671
      0.77799148	      0.00000000	     -0.03569006	      0.03062666	      0.03031546
      0.77829628	      0.00000000	     -0.03570993	      0.03063893	      0.03033393
      0.77860109	      0.00000000	     -0.03572981	      0.03065121	      0.03035242
      0.77890589	     -0.00000000	     -0.03574970	      0.03066350	      0.03037093
      0.77921070	      0.00000000	     -0.03576958	      0.03067581	      0.03038945
      0.77951550	     -0.00000000	     -0.03578947	      0.03068814	      0.03040800
      0.77982031	      0.00000000	     -0.03580937	      0.03070048	      0.03042657
      0.78012511	     -0.00000000	     -0.03582926	      0.03071283	      0.03044517
      0.78042992	     -0.00000000	     -0.03584916	      0.03072521	      0.03046378
      0.78073472	     -0.00000000	     -0.03586907	      0.03073760	      0.03048241
      0.78103953	      0.00000000	     -0.03588897	      0.03075000	      0.03050106
      0.78134433	     -0.00000000	     -0.03590888	      0.03076243	      0.03051973
      0.78164914	      0.00000000	     -0.03592879	      0.03077486	      0.03053843
      0.78195394	     -0.00000000	     -0.03594871	      0.03078732	      0.03055714
      0.78225875	      0.00000000	     -0.03596863	      0.03079979	      0.03057588
      0.78256355	     -0.00000000	     -0.03598855	      0.03081227	      0.03059463
      0.78286836	      0.00000000	     -0.03600847	      0.03082477	      0.03061341
      0.78317316	     -0.00000000	     -0.03602840	      0.03083729	      0.03063221
      0.78347797	      0.00000000	     -0.03604833	      0.03084983	      0.03065102
      0.78378277	      0.00000000	     -0.03606826	      0.03086238	      0.03066986
      0.78408758	     -0.00000000	     -0.03608820	      0.03087495	      0.03068872
      0.78439238	     -0.00000000	     -0.03610814	      0.03088753	      0.03070760
      0.78469719	     -0.00000000	     -0.03612808	      0.03090013	      0.03072650
      0.78500199	      0.00000000	     -0.03614802	      0.03091275	      0.03074542
      0.78530680	     -0.00000000	     -0.03616797	      0.03092538	      0.03076436
      0.78561160	      0.00000000	     -0.03618792	      0.03093803	      0.03078333
      0.78591641	      0.00000000	     -0.03620787	      0.03095069	      0.03080231
      0.78622121	      0.00000000	     -0.03622782	      0.03096337	      0.03082131
      0.78652602	     -0.00000000	     -0.03624778	      0.03097607	      0.03084034
      0.78683082	      0.00000000	     -0.03626774	      0.03098879	      0.03085939
      0.78713563	      0.00000000	     -0.03628770	      0.03100152	      0.03087845
      0.78744043	      0.00000000	     -0.03630766	      0.03101427	      0.03089754
      0.78774524	      0.00000000	     -0.03632762	      0.03102703	      0.03091665
      0.78805004	      0.00000000	     -0.03634759	      0.03103982	      0.03093578
      0.78835485	      0.00000000	     -0.03636756	      0.03105261	      0.03095493
      0.78865965	     -0.00000000	     -0.03638753	      0.03106543	      0.03097410
      0.78896446	      0.00000000	     -0.03640751	      0.03107826	      0.03099330
      0.78926926	      0.00000000	     -0.03642748	      0.03109111	      0.03101251
      0.78957407	     -0.00000000	     -0.03644746	      0.03110398	      0.03103175
      0.78987887	      0.00000000	     -0.03646744	      0.03111686	      0.03105100
      0.79018368	     -0.00000000	     -0.03648742	      0.03112976	      0.03107028
      0.79048848	      0.00000000	     -0.03650741	      0.03114268	      0.03108958
      0.79079329	      0.00000000	     -0.03652739	      0.03115561	      0.03110890
      0.79109809	      0.00000000	     -0.03654738	      0.03116856	      0.03112824
      0.79140290	      0.00000000	     -0.03656737	      0.03118153	      0.03114760
      0.79170770	      0.00000000	     -0.03658736	      0.03119451	      0.03116698
      0.79201251	     -0.00000000	     -0.03660735	      0.03120752	      0.03118638
      0.79231731	     -0.00000000	     -0.03662735	      0.03122054	      0.03120581
      0.79262212	      0.00000000	     -0.03664734	      0.03123357	      0.03122526
      0.79292692	     -0.00000000	     -0.03666734	      0.03124663	      0.03124472
      0.79323173	     -0.00000000	     -0.03668734	      0.03125970	      0.03126421
      0.79353653	     -0.00000000	     -0.03670734	      0.03127279	      0.03128372
      0.79384134	     -0.00000000	     -0.03672734	      0.03128589	      0.03130325
      0.79414614	     -0.00000000	     -0.03674734	      0.03129902	      0.03132281
      0.79445095	      0.00000000	     -0.03676735	      0.03131216	      0.03134238
      0.79475575	     -0.00000000	     -0.03678735	      0.03132531	      0.03136198
      0.79506056	     -0.00000000	     -0.03680736	      0.03133849	      0.03138159
      0.79536536	      0.00000000	     -0.03682737	      0.03135168	      0.03140123
      0.79567017	     -0.00000000	     -0.03684738	      0.03136489	      0.03142089
      0.79597497	      0.00000000	     -0.03686739	      0.03137812	      0.03144057
      0.79627978	     -0.00000000	     -0.03688740	      0.03139137	      0.03146028
      0.79658458	     -0.00000000	     -0.03690741	      0.03140463	      0.03148000
      0.79688939	     -0.00000000	     -0.03692742	      0.03141791	      0.03149974
      0.79719419	      0.00000000	     -0.03694744	      0.03143121	      0.03151951
      0.79749900	     -0.00000000	     -0.03696745	      0.03144453	      0.03153930
      0.79780380	      0.00000000	     -0.03698747	      0.03145787	      0.03155911
      0.79810861	      0.00000000	     -0.03700749	      0.03147122	      0.03157894
      0.79841341	      0.00000000	     -0.03702750	      0.03148459	      0.03159880
      0.79871822	      0.00000000	     -0.03704752	      0.03149798	      0.03161867
      0.79902302	     -0.00000000	     -0.03706754	      0.03151139	      0.03163857
      0.79932783	      0.00000000	     -0.03708756	      0.03152481	      0.03165849
      0.79963263	      0.00000000	     -0.03710758	      0.03153825	      0.03167843
      0.79993744	      0.00000000	     -0.03712760	      0.03155171	      0.03169839
      0.80024224	      0.00000000	     -0.03714762	      0.03156519	      0.03171837
      0.80054705	      0.00000000	     -0.03716764	      0.03157869	      0.03173838
      0.80085185	      0.00000000	     -0.03718766	      0.03159221	      0.03175841
      0.80115666	     -0.00000000	     -0.03720769	      0.03160574	      0.03177845
      0.80146146	      0.00000000	     -0.03722771	      0.03161929	      0.03179853
      0.80176627	      0.00000000	     -0.03724773	      0.03163286	      0.03181862
      0.80207107	      0.00000000	     -0.03726775	      0.03164645	      0.03183873
      0.80237588	     -0.00000000	     -0.03728778	      0.03166006	      0.03185887
      0.80268068	     -0.00000000	     -0.03730780	      0.03167369	      0.03187903
      0.80298549	     -0.00000000	     -0.03732782	      0.03168733	      0.03189921
      0.80329029	     -0.00000000	     -0.03734785	      0.03170100	      0.03191941
      0.80359510	     -0.00000000	     -0.03736787	      0.03171468	      0.03193964
      0.80389990	      0.00000000	     -0.03738789	      0.03172838	      0.03195988
      0.80420471	      0.00000000	     -0.03740792	      0.03174210	      0.03198015
      0.80450951	     -0.00000000	     -0.03742794	      0.03175584	      0.03200044
      0.80481432	      0.00000000	     -0.03744796	      0.03176959	      0.03202075
      0.80511912	      0.00000000	     -0.03746798	      0.03178337	      0.03204109
      0.80542393	      0.00000000	     -0.03748800	      0.03179717	      0.03206145
      0.80572873	     -0.00000000	     -0.03750803	      0.03181098	      0.03208183
      0.80603354	     -0.00000000	     -0.03752805	      0.03182481	      0.03210223
      0.80633834	      0.00000000	     -0.03754807	      0.03183866	      0.03212265
      0.80664315	      0.00000000	     -0.03756809	      0.03185253	      0.03214310
      0.80694795	     -0.00000000	     -0.03758811	      0.03186642	      0.03216357
      0.80725276	     -0.00000000	     -0.03760813	      0.03188033	      0.03218406
      0.80755756	      0.00000000	     -0.03762814	      0.03189426	      0.03220457
      0.80786237	     -0.00000000	     -0.03764816	      0.03190821	      0.03222511
      0.80816717	     -0.00000000	     -0.03766818	      0.03192218	      0.03224566
      0.80847198	      0.00000000	     -0.03768819	      0.03193616	      0.03226624
      0.80877678	      0.00000000	     -0.03770821	      0.03195017	      0.03228685
      0.80908159	     -0.00000000	     -0.03772822	      0.03196419	      0.03230747
      0.80938639	      0.00000000	     -0.03774824	      0.03197824	      0.03232812
      0.80969120	     -0.00000000	     -0.03776825	      0.03199230	      0.03234879
      0.80999600	      0.00000000	     -0.03778826	      0.03200639	      0.03236948
      0.81030081	     -0.00000000	     -0.03780827	      0.03202049	      0.03239020
      0.81060561	      0.00000000	     -0.03782828	      0.03203461	      0.03241094
      0.81091042	     -0.00000000	     -0.03784829	      0.03204876	      0.03243170
      0.81121522	      0.00000000	     -0.03786829	      0.03206292	      0.03245248
      0.81152003	     -0.00000000	     -0.03788830	      0.03207710	      0.03247329
      0.81182483	     -0.00000000	     -0.03790830	      0.03209131	      0.03249412
      0.81212964	      0.00000000	     -0.03792830	      0.03210553	      0.03251497
      0.81243444	      0.00000000	     -0.03794830	      0.03211977	      0.03253584
      0.81273925	      0.00000000	     -0.03796830	      0.03213403	      0.03255674
      0.81315297	     -0.00000000	     -0.03799544	      0.03215343	      0.03258514
      0.81351202	     -0.00000000	     -0.03801900	      0.03217028	      0.03260983
      0.81387107	      0.00000000	     -0.03804255	      0.03218717	      0.03263454
      0.81417463	      0.00000000	     -0.03806246	      0.03220147	      0.03265546
      0.81447818	      0.00000000	     -0.03808236	      0.03221579	      0.03267640
      0.81478173	      0.00000000	     -0.03810227	      0.03223013	      0.03269736
      0.81506268	      0.00000000	     -0.03812069	      0.03224342	      0.03271679
      0.81534362	      0.00000000	     -0.03813911	      0.03225672	      0.03273623
      0.81565243	      0.00000000	     -0.03815935	      0.03227137	      0.03275762
      0.81596124	     -0.00000000	     -0.03817959	      0.03228603	      0.03277904
      0.81627005	      0.00000000	     -0.03819983	      0.03230072	      0.03280048
      0.81657885	     -0.00000000	     -0.03822006	      0.03231543	      0.03282195
      0.81688766	      0.00000000	     -0.03824029	      0.03233016	      0.03284343
      0.81719647	      0.00000000	     -0.03826052	      0.03234491	      0.03286494
      0.81750528	      0.00000000	     -0.03828075	      0.03235968	      0.03288648
      0.81781409	      0.00000000	     -0.03830097	      0.03237448	      0.03290803
      0.81812290	      0.00000000	     -0.03832119	      0.03238929	      0.03292962
      0.81843170	     -0.00000000	     -0.03834141	      0.03240413	      0.03295122
      0.81874051	      0.00000000	     -0.03836163	      0.03241898	      0.03297285
      0.81904932	     -0.00000000	     -0.03838184	      0.03243386	      0.03299450
      0.81935813	      0.00000000	     -0.03840204	      0.03244876	      0.03301617
      0.81966694	      0.00000000	     -0.03842225	      0.03246368	      0.03303787
      0.81997575	     -0.00000000	     -0.03844245	      0.03247862	      0.03305959
      0.82028455	     -0.00000000	     -0.03846264	      0.03249359	      0.03308134
      0.82059336	     -0.00000000	     -0.03848284	      0.03250857	      0.03310311
      0.82090217	     -0.00000000	     -0.03850302	      0.03252358	      0.03312490
      0.82121098	     -0.00000000	     -0.03852321	      0.03253861	      0.03314671
      0.82151979	     -0.00000000	     -0.03854339	      0.03255366	      0.03316855
      0.82182859	      0.00000000	     -0.03856357	      0.03256873	      0.03319042
      0.82213740	     -0.00000000	     -0.03858374	      0.03258382	      0.03321230
      0.82244621	     -0.00000000	     -0.03860391	      0.03259893	      0.03323421
      0.82275502	      0.00000000	     -0.03862407	      0.03261407	      0.03325615
      0.82306383	     -0.00000000	     -0.03864423	      0.03262923	      0.03327810
      0.82337264	      0.00000000	     -0.03866438	      0.03264441	      0.03330009
      0.82368144	      0.00000000	     -0.03868453	      0.03265961	      0.03332209
      0.82399025	     -0.00000000	     -0.03870468	      0.03267484	      0.03334412
      0.82429906	     -0.00000000	     -0.03872482	      0.03269008	      0.03336617
      0.82460787	      0.00000000	     -0.03874496	      0.03270535	      0.03338825
      0.82491668	      0.00000000	     -0.03876509	      0.03272064	      0.03341035
      0.82522549	     -0.00000000	     -0.03878521	      0.03273595	      0.03343247
      0.82553429	      0.00000000	     -0.03880534	      0.03275129	      0.03345462
      0.82584310	      0.00000000	     -0.03882545	      0.03276665	      0.03347679
      0.82615191	      0.00000000	     -0.03884556	      0.03278203	      0.03349899
      0.82646072	      0.00000000	     -0.03886567	      0.03279743	      0.03352121
      0.82676953	     -0.00000000	     -0.03888577	      0.03281285	      0.03354345
      0.82707834	      0.00000000	     -0.03890587	      0.03282830	      0.03356572
      0.82738714	     -0.00000000	     -0.03892595	      0.03284377	      0.03358801
      0.82769595	      0.00000000	     -0.03894604	      0.03285926	      0.03361032
      0.82800476	      0.00000000	     -0.03896612	      0.03287478	      0.03363267
      0.82831357	     -0.00000000	     -0.03898619	      0.03289032	      0.03365503
      0.82862238	      0.00000000	     -0.03900626	      0.03290588	      0.03367742
      0.82893118	     -0.00000000	     -0.03902632	      0.03292146	      0.03369983
      0.82923999	      0.00000000	     -0.03904637	      0.03293707	      0.03372227
      0.82954880	      0.00000000	     -0.03906642	      0.03295270	      0.03374473
      0.82985761	     -0.00000000	     -0.03908647	      0.03296835	      0.03376722
      0.83016642	     -0.00000000	     -0.03910650	      0.03298403	      0.03378973
      0.83047523	     -0.00000000	     -0.03912654	      0.03299973	      0.03381226
      0.83078403	      0.00000000	     -0.03914656	      0.03301545	      0.03383482
      0.83109284	      0.00000000	     -0.03916658	      0.03303120	      0.03385740
      0.83140165	      0.00000000	     -0.03918659	      0.03304697	      0.03388001
      0.83171046	      0.00000000	     -0.03920660	      0.03306276	      0.03390264
      0.83201927	     -0.00000000	     -0.03922660	      0.03307858	      0.03392530
      0.83232808	      0.00000000	     -0.03924659	      0.03309442	      0.03394798
      0.83263688	     -0.00000000	     -0.03926657	      0.03311029	      0.03397069
      0.83294569	      0.00000000	     -0.03928655	      0.03312617	      0.03399342
      0.83325450	     -0.00000000	     -0.03930652	      0.03314209	      0.03401618
      0.83356331	     -0.00000000	     -0.03932649	      0.03315802	      0.03403896
      0.83387212	     -0.00000000	     -0.03934645	      0.03317398	      0.03406176
      0.83418092	      0.00000000	     -0.03936640	      0.03318997	      0.03408460
      0.83448973	      0.00000000	     -0.03938634	      0.03320598	      0.03410745
      0.83479854	     -0.00000000	     -0.03940628	      0.03322201	      0.03413033
      0.83510735	     -0.00000000	     -0.03942621	      0.03323807	      0.03415324
      0.83541616	     -0.00000000	     -0.03944613	      0.03325415	      0.03417617
      0.83572497	     -0.00000000	     -0.03946604	      0.03327025	      0.03419912
      0.83603377	     -0.00000000	     -0.03948595	      0.03328638	      0.03422211
      0.83634258	      0.00000000	     -0.03950585	      0.03330254	      0.03424511
      0.83665139	      0.00000000	     -0.03952574	      0.03331872	      0.03426814
      0.83696020	      0.00000000	     -0.03954562	      0.03333492	      0.03429120
      0.83726901	     -0.00000000	     -0.03956549	      0.03335115	      0.03431428
      0.83757782	     -0.00000000	     -0.03958536	      0.03336741	      0.03433739
      0.83788662	     -0.00000000	     -0.03960522	      0.03338368	      0.03436052
      0.83819543	     -0.00000000	     -0.03962507	      0.03339999	      0.03438368
      0.83850424	      0.00000000	     -0.03964491	      0.03341632	      0.03440686
      0.83881305	      0.00000000	     -0.03966474	      0.03343267	      0.03443007
      0.83912186	      0.00000000	     -0.03968457	      0.03344905	      0.03445331
      0.83943067	      0.00000000	     -0.03970438	      0.03346545	      0.03447657
      0.83973947	     -0.00000000	     -0.03972419	      0.03348188	      0.03449985
      0.84004828	      0.00000000	     -0.03974399	      0.03349834	      0.03452316
      0.84035709	     -0.00000000	     -0.03976378	      0.03351482	      0.03454650
      0.84066590	     -0.00000000	     -0.03978356	      0.03353133	      0.03456986
      0.84097471	      0.00000000	     -0.03980333	      0.03354786	      0.03459325
      0.84128351	      0.00000000	     -0.03982309	      0.03356442	      0.03461666
      0.84159232	      0.00000000	     -0.03984285	      0.03358100	      0.03464010
      0.84190113	     -0.00000000	     -0.03986259	      0.03359761	      0.03466357
      0.84220994	      0.00000000	     -0.03988232	      0.03361424	      0.03468706
      0.84251875	     -0.00000000	     -0.03990205	      0.03363091	      0.03471058
      0.84282756	     -0.00000000	     -0.03992176	      0.03364759	      0.03473412
      0.84313636	      0.00000000	     -0.03994147	      0.03366431	      0.03475769
      0.84344517	      0.00000000	     -0.03996117	      0.03368105	      0.03478129
      0.84375398	      0.00000000	     -0.03998085	      0.03369781	      0.03480491
      0.84406279	     -0.00000000	     -0.04000053	      0.03371461	      0.03482856
      0.84437160	     -0.00000000	     -0.04002019	      0.03373143	      0.03485224
      0.84468041	     -0.00000000	     -0.04003985	      0.03374827	      0.03487594
      0.84498921	      0.00000000	     -0.04005949	      0.03376515	      0.03489967
      0.84529802	      0.00000000	     -0.04007913	      0.03378205	      0.03492342
      0.84560683	      0.00000000	     -0.04009875	      0.03379897	      0.03494720
      0.84591564	      0.00000000	     -0.04011836	      0.03381593	      0.03497101
      0.84622445	     -0.00000000	     -0.04013796	      0.03383291	      0.03499484
      0.84653325	     -0.00000000	     -0.04015756	      0.03384991	      0.03501870
      0.84684206	      0.00000000	     -0.04017714	      0.03386695	      0.03504259
      0.84715087	     -0.00000000	     -0.04019671	      0.03388401	      0.03506650
      0.84745968	      0.00000000	     -0.04021626	      0.03390110	      0.03509044
      0.84776849	     -0.00000000	     -0.04023581	      0.03391822	      0.03511441
      0.84807730	     -0.00000000	     -0.04025535	      0.03393536	      0.03513840
      0.84838610	      0.00000000	     -0.04027487	      0.03395253	      0.03516242
      0.84869491	     -0.00000000	     -0.04029438	      0.03396973	      0.03518647
      0.84900372	      0.00000000	     -0.04031388	      0.03398696	      0.03521054
      0.84931253	     -0.00000000	     -0.04033337	      0.03400422	      0.03523465
      0.84962134	     -0.00000000	     -0.04035285	      0.03402150	      0.03525877
      0.84993015	      0.00000000	     -0.04037231	      0.03403881	      0.03528293
      0.85023895	     -0.00000000	     -0.04039177	      0.03405615	      0.03530711
      0.85054776	     -0.00000000	     -0.04041121	      0.03407352	      0.03533132
      0.85085657	      0.00000000	     -0.04043063	      0.03409091	      0.03535556
      0.85116538	     -0.00000000	     -0.04045005	      0.03410834	      0.03537983
      0.85147419	     -0.00000000	     -0.04046945	      0.03412579	      0.03540412
      0.85178299	      0.00000000	     -0.04048884	      0.03414327	      0.03542844
      0.85209180	      0.00000000	     -0.04050822	      0.03416078	      0.03545278
      0.85240061	     -0.00000000	     -0.04052759	      0.03417832	      0.03547716
      0.85270942	     -0.00000000	     -0.04054694	      0.03419589	      0.03550156
      0.85301823	     -0.00000000	     -0.04056627	      0.03421349	      0.03552599
      0.85332704	     -0.00000000	     -0.04058560	      0.03423111	      0.03555045
      0.85363584	      0.00000000	     -0.04060491	      0.03424877	      0.03557494
      0.85394465	     -0.00000000	     -0.04062421	      0.03426646	      0.03559945
      0.85425346	     -0.00000000	     -0.04064349	      0.03428417	      0.03562399
      0.85456227	      0.00000000	     -0.04066276	      0.03430191	      0.03564856
      0.85487108	      0.00000000	     -0.04068202	      0.03431969	      0.03567316
      0.85517989	      0.00000000	     -0.04070126	      0.03433749	      0.03569778
      0.85548869	     -0.00000000	     -0.04072049	      0.03435532	      0.03572244
      0.85579750	      0.00000000	     -0.04073970	      0.03437318	      0.03574712
      0.85610631	      0.00000000	     -0.04075890	      0.03439108	      0.03577183
      0.85641512	     -0.00000000	     -0.04077809	      0.03440900	      0.03579657
      0.85672393	      0.00000000	     -0.04079726	      0.03442695	      0.03582133
      0.85703274	      0.00000000	     -0.04081641	      0.03444494	      0.03584613
      0.85734154	      0.00000000	     -0.04083555	      0.03446295	      0.03587095
      0.85765035	     -0.00000000	     -0.04085468	      0.03448099	      0.03589581
      0.85795916	     -0.00000000	     -0.04087379	      0.03449907	      0.03592069
      0.85826797	     -0.00000000	     -0.04089289	      0.03451717	      0.03594560
      0.85857678	     -0.00000000	     -0.04091196	      0.03453531	      0.03597054
      0.85888558	     -0.00000000	     -0.04093103	      0.03455348	      0.03599550
      0.85916329	      0.00000000	     -0.04094816	      0.03456984	      0.03601798
      0.85944100	      0.00000000	     -0.04096528	      0.03458623	      0.03604048
      0.85971871	     -0.00000000	     -0.04098238	      0.03460264	      0.03606301
      0.85999642	     -0.00000000	     -0.04099948	      0.03461908	      0.03608555
      0.86027413	      0.00000000	     -0.04101655	      0.03463555	      0.03610813
      0.86055184	      0.00000000	     -0.04103362	      0.03465204	      0.03613072
      0.86082954	      0.00000000	     -0.04105067	      0.03466856	      0.03615334
      0.86110725	     -0.00000000	     -0.04106771	      0.03468510	      0.03617598
      0.86138496	      0.00000000	     -0.04108474	      0.03470167	      0.03619865
      0.86166267	     -0.00000000	     -0.04110175	      0.03471826	      0.03622134
      0.86194038	     -0.00000000	     -0.04111875	      0.03473488	      0.03624405
      0.86221809	     -0.00000000	     -0.04113573	      0.03475153	      0.03626679
      0.86249580	     -0.00000000	     -0.04115270	      0.03476820	      0.03628955
      0.86277350	      0.00000000	     -0.04116966	      0.03478490	      0.03631234
      0.86305121	      0.00000000	     -0.04118660	      0.03480162	      0.03633515
      0.86332892	     -0.00000000	     -0.04120353	      0.03481837	      0.03635799
      0.86360663	     -0.00000000	     -0.04122045	      0.03483515	      0.03638084
      0.86388434	     -0.00000000	     -0.04123735	      0.03485195	      0.03640373
      0.86416205	      0.00000000	     -0.04125423	      0.03486878	      0.03642663
      0.86443976	      0.00000000	     -0.04127110	      0.03488564	      0.03644957
      0.86471746	      0.00000000	     -0.04128796	      0.03490252	      0.03647252
      0.86499517	     -0.00000000	     -0.04130480	      0.03491943	      0.03649550
      0.86527288	     -0.00000000	     -0.04132162	      0.03493637	      0.03651851
      0.86555059	     -0.00000000	     -0.04133844	      0.03495334	      0.03654154
      0.86582830	     -0.00000000	     -0.04135523	      0.03497033	      0.03656459
      0.86610601	      0.00000000	     -0.04137201	      0.03498735	      0.03658767
      0.86638372	     -0.00000000	     -0.04138878	      0.03500440	      0.03661078
      0.86666142	     -0.00000000	     -0.04140553	      0.03502147	      0.03663390
      0.86693913	      0.00000000	     -0.04142226	      0.03503857	      0.03665706
      0.86721684	      0.00000000	     -0.04143898	      0.03505570	      0.03668024
      0.86749455	     -0.00000000	     -0.04145568	      0.03507286	      0.03670344
      0.86777226	      0.00000000	     -0.04147237	      0.03509004	      0.03672667
      0.86804997	     -0.00000000	     -0.04148904	      0.03510726	      0.03674992
      0.86832768	     -0.00000000	     -0.04150569	      0.03512450	      0.03677320
      0.86860538	      0.00000000	     -0.04152233	      0.03514177	      0.03679651
      0.86888309	     -0.00000000	     -0.04153895	      0.03515906	      0.03681984
      0.86916080	     -0.00000000	     -0.04155556	      0.03517639	      0.03684319
      0.86943851	      0.00000000	     -0.04157215	      0.03519374	      0.03686657
      0.86971622	      0.00000000	     -0.04158872	      0.03521113	      0.03688998
      0.86999393	      0.00000000	     -0.04160527	      0.03522854	      0.03691341
      0.87027164	     -0.00000000	     -0.04162181	      0.03524598	      0.03693687
      0.87054935	     -0.00000000	     -0.04163833	      0.03526345	      0.03696035
      0.87082705	      0.00000000	     -0.04165483	      0.03528095	      0.03698386
      0.87110476	      0.00000000	     -0.04167132	      0.03529847	      0.03700740
      0.87138247	      0.00000000	     -0.04168779	      0.03531603	      0.03703096
      0.87166018	     -0.00000000	     -0.04170424	      0.03533361	      0.03705454
      0.87193789	     -0.00000000	     -0.04172067	      0.03535123	      0.03707816
      0.87221560	      0.00000000	     -0.04173709	      0.03536887	      0.03710180
      0.87249331	     -0.00000000	     -0.04175348	      0.03538655	      0.03712546
      0.87277101	     -0.00000000	     -0.04176986	      0.03540425	      0.03714915
      0.87304872	     -0.00000000	     -0.04178622	      0.03542199	      0.03717287
      0.87332643	      0.00000000	     -0.04180256	      0.03543975	      0.03719662
      0.87360414	      0.00000000	     -0.04181889	      0.03545754	      0.03722039
      0.87388185	      0.00000000	     -0.04183519	      0.03547537	      0.03724419
      0.87415956	      0.00000000	     -0.04185148	      0.03549322	      0.03726801
      0.87443727	     -0.00000000	     -0.04186775	      0.03551111	      0.03729186
      0.87471497	      0.00000000	     -0.04188399	      0.03552902	      0.03731574
      0.87499268	      0.00000000	     -0.04190022	      0.03554697	      0.03733965
      0.87527039	     -0.00000000	     -0.04191643	      0.03556494	      0.03736358
      0.87554810	     -0.00000000	     -0.04193262	      0.03558295	      0.03738754
      0.87582581	      0.00000000	     -0.04194879	      0.03560099	      0.03741152
      0.87610352	      0.00000000	     -0.04196494	      0.03561906	      0.03743554
      0.87638123	     -0.00000000	     -0.04198107	      0.03563716	      0.03745958
      0.87665893	      0.00000000	     -0.04199719	      0.03565529	      0.03748365
      0.87693664	      0.00000000	     -0.04201328	      0.03567346	      0.03750774
      0.87721435	      0.00000000	     -0.04202935	      0.03569165	      0.03753186
      0.87749206	     -0.00000000	     -0.04204540	      0.03570988	      0.03755602
      0.87776977	      0.00000000	     -0.04206143	      0.03572814	      0.03758019
      0.87804748	      0.00000000	     -0.04207743	      0.03574643	      0.03760440
      0.87832519	      0.00000000	     -0.04209342	      0.03576475	      0.03762864
      0.87860289	     -0.00000000	     -0.04210939	      0.03578311	      0.03765290
      0.87888060	     -0.00000000	     -0.04212533	      0.03580149	      0.03767719
      0.87915831	     -0.00000000	     -0.04214126	      0.03581992	      0.03770151
      0.87943602	      0.00000000	     -0.04215716	      0.03583837	      0.03772585
      0.87971373	      0.00000000	     -0.04217304	      0.03585685	      0.03775023
      0.87999144	      0.00000000	     -0.04218890	      0.03587537	      0.03777463
      0.88026915	     -0.00000000	     -0.04220474	      0.03589392	      0.03779907
      0.88054685	     -0.00000000	     -0.04222055	      0.03591251	      0.03782353
      0.88082456	     -0.00000000	     -0.04223634	      0.03593113	      0.03784802
      0.88110227	      0.00000000	     -0.04225211	      0.03594978	      0.03787254
      0.88137998	      0.00000000	     -0.04226786	      0.03596846	      0.03789708
      0.88165769	     -0.00000000	     -0.04228359	      0.03598718	      0.03792166
      0.88190751	      0.00000000	     -0.04229771	      0.03600405	      0.03794379
      0.88215733	     -0.00000000	     -0.04231182	      0.03602095	      0.03796595
      0.88240716	     -0.00000000	     -0.04232591	      0.03603787	      0.03798813
      0.88265698	      0.00000000	     -0.04233998	      0.03605482	      0.03801034
      0.88290680	      0.00000000	     -0.04235403	      0.03607180	      0.03803257
      0.88315662	     -0.00000000	     -0.04236806	      0.03608881	      0.03805482
      0.88340645	     -0.00000000	     -0.04238207	      0.03610584	      0.03807709
      0.88365627	      0.00000000	     -0.04239607	      0.03612291	      0.03809940
      0.88390609	      0.00000000	     -0.04241004	      0.03614000	      0.03812172
      0.88415592	      0.00000000	     -0.04242399	      0.03615712	      0.03814407
      0.88440574	     -0.00000000	     -0.04243793	      0.03617427	      0.03816644
      0.88465556	      0.00000000	     -0.04245184	      0.03619144	      0.03818884
      0.88490538	     -0.00000000	     -0.04246574	      0.03620865	      0.03821126
      0.88515521	     -0.00000000	     -0.04247961	      0.03622588	      0.03823371
      0.88540503	      0.00000000	     -0.04249346	      0.03624315	      0.03825618
      0.88565485	      0.00000000	     -0.04250730	      0.03626044	      0.03827868
      0.88590468	     -0.00000000	     -0.04252111	      0.03627776	      0.03830120
      0.88615450	     -0.00000000	     -0.04253490	      0.03629511	      0.03832374
      0.88640432	      0.00000000	     -0.04254867	      0.03631249	      0.03834631
      0.88665414	      0.00000000	     -0.04256242	      0.03632990	      0.03836891
      0.88690397	     -0.00000000	     -0.04257615	      0.03634734	      0.03839153
      0.88715379	     -0.00000000	     -0.04258986	      0.03636481	      0.03841418
      0.88740361	     -0.00000000	     -0.04260355	      0.03638231	      0.03843685
      0.88765343	     -0.00000000	     -0.04261721	      0.03639984	      0.03845955
      0.88790326	     -0.00000000	     -0.04263086	      0.03641740	      0.03848227
      0.88815308	      0.00000000	     -0.04264448	      0.03643499	      0.03850502
      0.88840290	      0.00000000	     -0.04265808	      0.03645261	      0.03852779
      0.88865273	      0.00000000	     -0.04267166	      0.03647026	      0.03855059
      0.88890255	     -0.00000000	     -0.04268522	      0.03648794	      0.03857341
      0.88915237	      0.00000000	     -0.04269875	      0.03650565	      0.03859626
      0.88940219	     -0.00000000	     -0.04271226	      0.03652340	      0.03861914
      0.88965202	     -0.00000000	     -0.04272575	      0.03654117	      0.03864204
      0.88990184	      0.00000000	     -0.04273921	      0.03655897	      0.03866497
      0.89015166	      0.00000000	     -0.04275266	      0.03657681	      0.03868793
      0.89040149	      0.00000000	     -0.04276608	      0.03659468	      0.03871091
      0.89065131	     -0.00000000	     -0.04277947	      0.03661258	      0.03873392
      0.89090113	     -0.00000000	     -0.04279285	      0.03663051	      0.03875695
      0.89115095	      0.00000000	     -0.04280620	      0.03664847	      0.03878001
      0.89140078	      0.00000000	     -0.04281952	      0.03666647	      0.03880310
      0.89165060	      0.00000000	     -0.04283283	      0.03668449	      0.03882622
      0.89190042	      0.00000000	     -0.04284610	      0.03670255	      0.03884936
      0.89215025	      0.00000000	     -0.04285936	      0.03672064	      0.03887253
      0.89240007	     -0.00000000	     -0.04287259	      0.03673877	      0.03889573
      0.89264989	     -0.00000000	     -0.04288579	      0.03675692	      0.03891895
      0.89289971	      0.00000000	     -0.04289898	      0.03677511	      0.03894220
      0.89314954	     -0.00000000	     -0.04291213	      0.03679334	      0.03896548
      0.89339936	     -0.00000000	     -0.04292526	      0.03681159	      0.03898879
      0.89364918	     -0.00000000	     -0.04293837	      0.03682988	      0.03901212
      0.89389900	     -0.00000000	     -0.04295145	      0.03684820	      0.03903548
      0.89414883	     -0.00000000	     -0.04296451	      0.03686656	      0.03905887
      0.89439865	      0.00000000	     -0.04297754	      0.03688495	      0.03908229
      0.89464847	      0.00000000	     -0.04299054	      0.03690337	      0.03910573
      0.89489830	     -0.00000000	     -0.04300352	      0.03692183	      0.03912921
      0.89514812	      0.00000000	     -0.04301647	      0.03694032	      0.03915271
      0.89539794	     -0.00000000	     -0.04302940	      0.03695884	      0.03917624
      0.89564776	     -0.00000000	     -0.04304230	      0.03697740	      0.03919980
      0.89589759	      0.00000000	     -0.04305517	      0.03699600	      0.03922339
      0.89614741	      0.00000000	     -0.04306802	      0.03701463	      0.03924700
      0.89639723	      0.00000000	     -0.04308083	      0.03703329	      0.03927065
      0.89664706	     -0.00000000	     -0.04309363	      0.03705199	      0.03929432
      0.89689688	     -0.00000000	     -0.04310639	      0.03707073	      0.03931803
      0.89714670	     -0.00000000	     -0.04311913	      0.03708950	      0.03934176
      0.89739652	     -0.00000000	     -0.04313184	      0.03710830	      0.03936552
      0.89764635	      0.00000000	     -0.04314452	      0.03712714	      0.03938932
      0.89789617	     -0.00000000	     -0.04315717	      0.03714602	      0.03941314
      0.89814599	     -0.00000000	     -0.04316980	      0.03716493	      0.03943699
      0.89839581	     -0.00000000	     -0.04318239	      0.03718388	      0.03946087
      0.89864564	      0.00000000	     -0.04319496	      0.03720287	      0.03948478
      0.89889546	      0.00000000	     -0.04320750	      0.03722189	      0.03950872
      0.89914528	     -0.00000000	     -0.04322001	      0.03724095	      0.03953269
      0.89939511	      0.00000000	     -0.04323249	      0.03726005	      0.03955670
      0.89964493	      0.00000000	     -0.04324494	      0.03727918	      0.03958073
      0.89989475	     -0.00000000	     -0.04325736	      0.03729835	      0.03960479
      0.90014457	      0.00000000	     -0.04326976	      0.03731756	      0.03962889
      0.90039440	      0.00000000	     -0.04328212	      0.03733681	      0.03965301
      0.90064422	      0.00000000	     -0.04329445	      0.03735609	      0.03967717
      0.90089404	      0.00000000	     -0.04330675	      0.03737541	      0.03970136
      0.90114387	      0.00000000	     -0.04331902	      0.03739477	      0.03972557
      0.90139369	      0.00000000	     -0.04333126	      0.03741417	      0.03974982
      0.90164351	     -0.00000000	     -0.04334347	      0.03743361	      0.03977411
      0.90189333	     -0.00000000	     -0.04335564	      0.03745308	      0.03979842
      0.90214316	      0.00000000	     -0.04336779	      0.03747260	      0.03982277
      0.90239298	      0.00000000	     -0.04337990	      0.03749215	      0.03984714
      0.90264280	     -0.00000000	     -0.04339199	      0.03751174	      0.03987155
      0.90289262	     -0.00000000	     -0.04340403	      0.03753138	      0.03989599
      0.90314245	      0.00000000	     -0.04341605	      0.03755105	      0.03992047
      0.90339227	     -0.00000000	     -0.04342804	      0.03757076	      0.03994498
      0.90364209	     -0.00000000	     -0.04343999	      0.03759052	      0.03996952
      0.90389192	      0.00000000	     -0.04345190	      0.03761031	      0.03999409
      0.90414174	     -0.00000000	     -0.04346379	      0.03763014	      0.04001870
      0.90439156	      0.00000000	     -0.04347564	      0.03765002	      0.04004334
      0.90464138	      0.00000000	     -0.04348746	      0.03766993	      0.04006801
      0.90489121	      0.00000000	     -0.04349924	      0.03768989	      0.04009271
      0.90514103	     -0.00000000	     -0.04351099	      0.03770989	      0.04011745
      0.90536584	      0.00000000	     -0.04352153	      0.03772792	      0.04013975
      0.90559064	     -0.00000000	     -0.04353205	      0.03774598	      0.04016206
      0.90581545	      0.00000000	     -0.04354253	      0.03776408	      0.04018441
      0.90604026	     -0.00000000	     -0.04355299	      0.03778222	      0.04020679
      0.90626506	     -0.00000000	     -0.04356342	      0.03780038	      0.04022919
      0.90648987	      0.00000000	     -0.04357382	      0.03781859	      0.04025162
      0.90671468	      0.00000000	     -0.04358419	      0.03783682	      0.04027408
      0.90693948	     -0.00000000	     -0.04359453	      0.03785509	      0.04029657
      0.90716429	     -0.00000000	     -0.04360484	      0.03787340	      0.04031908
      0.90738909	      0.00000000	     -0.04361513	      0.03789174	      0.04034162
      0.90761390	     -0.00000000	     -0.04362538	      0.03791012	      0.04036420
      0.90783871	      0.00000000	     -0.04363560	      0.03792853	      0.04038680
      0.90806351	     -0.00000000	     -0.04364579	      0.03794698	      0.04040943
      0.90828832	      0.00000000	     -0.04365595	      0.03796547	      0.04043209
      0.90851313	      0.00000000	     -0.04366608	      0.03798399	      0.04045478
      0.90873793	      0.00000000	     -0.04367618	      0.03800254	      0.04047750
      0.90896274	     -0.00000000	     -0.04368625	      0.03802114	      0.04050024
      0.90918755	      0.00000000	     -0.04369629	      0.03803977	      0.04052302
      0.90941235	     -0.00000000	     -0.04370630	      0.03805843	      0.04054583
      0.90963716	     -0.00000000	     -0.04371627	      0.03807714	      0.04056866
      0.90986197	      0.00000000	     -0.04372621	      0.03809588	      0.04059153
      0.91008677	     -0.00000000	     -0.04373612	      0.03811466	      0.04061443
      0.91031158	      0.00000000	     -0.04374600	      0.03813347	      0.04063735
      0.91053639	      0.00000000	     -0.04375584	      0.03815232	      0.04066031
      0.91076119	      0.00000000	     -0.04376566	      0.03817122	      0.04068330
      0.91098600	     -0.00000000	     -0.04377544	      0.03819014	      0.04070632
      0.91121081	      0.00000000	     -0.04378518	      0.03820911	      0.04072937
      0.91143561	      0.00000000	     -0.04379489	      0.03822812	      0.04075245
      0.91166042	      0.00000000	     -0.04380457	      0.03824716	      0.04077556
      0.91188523	      0.00000000	     -0.04381422	      0.03826625	      0.04079870
      0.91211003	     -0.00000000	     -0.04382383	      0.03828537	      0.04082188
      0.91233484	     -0.00000000	     -0.04383340	      0.03830453	      0.04084508
      0.91255964	      0.00000000	     -0.04384295	      0.03832373	      0.04086832
      0.91278445	      0.00000000	     -0.04385245	      0.03834297	      0.04089159
      0.91300926	     -0.00000000	     -0.04386192	      0.03836225	      0.04091489
      0.91323406	      0.00000000	     -0.04387136	      0.03838157	      0.04093823
      0.91345887	      0.00000000	     -0.04388076	      0.03840093	      0.04096159
      0.91368368	     -0.00000000	     -0.04389012	      0.03842034	      0.04098499
      0.91390848	     -0.00000000	     -0.04389945	      0.03843978	      0.04100842
      0.91413329	      0.00000000	     -0.04390874	      0.03845926	      0.04103189
      0.91435810	      0.00000000	     -0.04391800	      0.03847879	      0.04105539
      0.91458290	     -0.00000000	     -0.04392722	      0.03849835	      0.04107892
      0.91480771	      0.00000000	     -0.04393640	      0.03851796	      0.04110248
      0.91503252	      0.00000000	     -0.04394554	      0.03853761	      0.04112608
      0.91525732	      0.00000000	     -0.04395465	      0.03855730	      0.04114971
      0.91548213	     -0.00000000	     -0.04396371	      0.03857704	      0.04117338
      0.91570694	      0.00000000	     -0.04397274	      0.03859681	      0.04119708
      0.91593174	     -0.00000000	     -0.04398173	      0.03861663	      0.04122081
      0.91615655	     -0.00000000	     -0.04399068	      0.03863649	      0.04124458
      0.91638136	     -0.00000000	     -0.04399960	      0.03865640	      0.04126838
      0.91660616	      0.00000000	     -0.04400847	      0.03867635	      0.04129222
      0.91683097	      0.00000000	     -0.04401730	      0.03869634	      0.04131609
      0.91705578	     -0.00000000	     -0.04402610	      0.03871638	      0.04134000
      0.91728058	      0.00000000	     -0.04403485	      0.03873646	      0.04136394
      0.91750539	      0.00000000	     -0.04404357	      0.03875659	      0.04138792
      0.91773019	     -0.00000000	     -0.04405224	      0.03877676	      0.04141194
      0.91795500	     -0.00000000	     -0.04406087	      0.03879697	      0.04143599
      0.91817981	      0.00000000	     -0.04406946	      0.03881723	      0.04146008
      0.91840461	      0.00000000	     -0.04407801	      0.03883754	      0.04148420
      0.91862942	     -0.00000000	     -0.04408651	      0.03885789	      0.04150836
      0.91885423	     -0.00000000	     -0.04409497	      0.03887829	      0.04153256
      0.91907903	      0.00000000	     -0.04410339	      0.03889873	      0.04155679
      0.91930384	      0.00000000	     -0.04411177	      0.03891922	      0.04158106
      0.91952865	      0.00000000	     -0.04412011	      0.03893976	      0.04160537
      0.91975345	     -0.00000000	     -0.04412840	      0.03896035	      0.04162971
      0.91997826	     -0.00000000	     -0.04413664	      0.03898098	      0.04165410
      0.92020307	      0.00000000	     -0.04414485	      0.03900166	      0.04167852
      0.92042787	     -0.00000000	     -0.04415300	      0.03902239	      0.04170298
      0.92065268	     -0.00000000	     -0.04416111	      0.03904316	      0.04172748
      0.92087749	      0.00000000	     -0.04416918	      0.03906399	      0.04175201
      0.92110229	     -0.00000000	     -0.04417720	      0.03908486	      0.04177659
      0.92132710	     -0.00000000	     -0.04418518	      0.03910578	      0.04180121
      0.92155191	      0.00000000	     -0.04419311	      0.03912676	      0.04182586
      0.92177671	      0.00000000	     -0.04420099	      0.03914778	      0.04185055
      0.92200152	     -0.00000000	     -0.04420882	      0.03916885	      0.04187529
      0.92222633	      0.00000000	     -0.04421661	      0.03918997	      0.04190006
      0.92245113	     -0.00000000	     -0.04422435	      0.03921114	      0.04192488
      0.92267594	      0.00000000	     -0.04423204	      0.03923237	      0.04194973
      0.92290074	     -0.00000000	     -0.04423968	      0.03925364	      0.04197463
      0.92312555	     -0.00000000	     -0.04424728	      0.03927497	      0.04199956
      0.92335036	      0.00000000	     -0.04425482	      0.03929635	      0.04202454
      0.92357516	      0.00000000	     -0.04426231	      0.03931778	      0.04204956
      0.92377745	      0.00000000	     -0.04426901	      0.03933711	      0.04207211
      0.92397973	      0.00000000	     -0.04427567	      0.03935648	      0.04209469
      0.92418201	     -0.00000000	     -0.04428229	      0.03937590	      0.04211731
      0.92438429	     -0.00000000	     -0.04428887	      0.03939535	      0.04213996
      0.92458657	     -0.00000000	     -0.04429540	      0.03941485	      0.04216264
      0.92478885	      0.00000000	     -0.04430189	      0.03943440	      0.04218536
      0.92499113	      0.00000000	     -0.04430834	      0.03945399	      0.04220812
      0.92519341	      0.00000000	     -0.04431475	      0.03947362	      0.04223091
      0.92539569	      0.00000000	     -0.04432111	      0.03949330	      0.04225373
      0.92559797	      0.00000000	     -0.04432743	      0.03951302	      0.04227659
      0.92580025	     -0.00000000	     -0.04433371	      0.03953279	      0.04229949
      0.92600253	      0.00000000	     -0.04433994	      0.03955260	      0.04232242
      0.92620482	      0.00000000	     -0.04434613	      0.03957246	      0.04234539
      0.92640710	      0.00000000	     -0.04435227	      0.03959237	      0.04236840
      0.92660938	      0.00000000	     -0.04435837	      0.03961232	      0.04239144
      0.92681166	      0.00000000	     -0.04436443	      0.03963232	      0.04241452
      0.92701394	      0.00000000	     -0.04437043	      0.03965236	      0.04243763
      0.92721622	      0.00000000	     -0.04437639	      0.03967245	      0.04246079
      0.92741850	      0.00000000	     -0.04438231	      0.03969259	      0.04248398
      0.92762078	      0.00000000	     -0.04438818	      0.03971278	      0.04250720
      0.92782306	     -0.00000000	     -0.04439400	      0.03973301	      0.04253047
      0.92802534	     -0.00000000	     -0.04439977	      0.03975329	      0.04255377
      0.92822762	     -0.00000000	     -0.04440549	      0.03977362	      0.04257712
      0.92842991	     -0.00000000	     -0.04441117	      0.03979400	      0.04260050
      0.92863219	     -0.00000000	     -0.04441680	      0.03981443	      0.04262392
      0.92883447	      0.00000000	     -0.04442238	      0.03983491	      0.04264737
      0.92903675	      0.00000000	     -0.04442791	      0.03985544	      0.04267087
      0.92923903	     -0.00000000	     -0.04443339	      0.03987601	      0.04269441
      0.92944131	      0.00000000	     -0.04443882	      0.03989664	      0.04271799
      0.92964359	     -0.00000000	     -0.04444419	      0.03991732	      0.04274160
      0.92984587	     -0.00000000	     -0.04444952	      0.03993805	      0.04276526
      0.93004815	     -0.00000000	     -0.04445480	      0.03995883	      0.04278896
      0.93025043	     -0.00000000	     -0.04446002	      0.03997966	      0.04281269
      0.93045271	      0.00000000	     -0.04446519	      0.04000054	      0.04283647
      0.93065499	      0.00000000	     -0.04447031	      0.04002148	      0.04286029
      0.93085728	     -0.00000000	     -0.04447538	      0.04004247	      0.04288415
      0.93105956	     -0.00000000	     -0.04448039	      0.04006351	      0.04290806
      0.93126184	      0.00000000	     -0.04448535	      0.04008460	      0.04293200
      0.93146412	     -0.00000000	     -0.04449026	      0.04010575	      0.04295599
      0.93166640	      0.00000000	     -0.04449511	      0.04012695	      0.04298002
      0.93186868	      0.00000000	     -0.04449990	      0.04014821	      0.04300409
      0.93207096	     -0.00000000	     -0.04450464	      0.04016952	      0.04302821
      0.93227324	     -0.00000000	     -0.04450932	      0.04019089	      0.04305237
      0.93247552	      0.00000000	     -0.04451395	      0.04021231	      0.04307657
      0.93267780	     -0.00000000	     -0.04451851	      0.04023378	      0.04310081
      0.93288008	      0.00000000	     -0.04452303	      0.04025532	      0.04312510
      0.93308237	      0.00000000	     -0.04452748	      0.04027691	      0.04314944
      0.93328465	     -0.00000000	     -0.04453187	      0.04029855	      0.04317382
      0.93348693	      0.00000000	     -0.04453621	      0.04032025	      0.04319824
      0.93368921	      0.00000000	     -0.04454048	      0.04034202	      0.04323319
      0.93389149	      0.00000000	     -0.04454470	      0.04036383	      0.04327284
      0.93409377	     -0.00000000	     -0.04454885	      0.04038571	      0.04331254
      0.93429605	      0.00000000	     -0.04455294	      0.04040765	      0.04335229
      0.93449833	      0.00000000	     -0.04455698	      0.04042964	      0.04339208
      0.93470061	      0.00000000	     -0.04456095	      0.04045170	      0.04343192
      0.93488209	      0.00000000	     -0.04456445	      0.04047153	      0.04346770
      0.93506357	      0.00000000	     -0.04456791	      0.04049142	      0.04350352
      0.93524504	     -0.00000000	     -0.04457131	      0.04051135	      0.04353938
      0.93542652	     -0.00000000	     -0.04457467	      0.04053134	      0.04357527
      0.93560800	     -0.00000000	     -0.04457797	      0.04055137	      0.04361121
      0.93578947	      0.00000000	     -0.04458122	      0.04057145	      0.04364718
      0.93597095	      0.00000000	     -0.04458442	      0.04059158	      0.04368320
      0.93615243	     -0.00000000	     -0.04458756	      0.04061177	      0.04371925
      0.93633391	     -0.00000000	     -0.04459065	      0.04063200	      0.04375534
      0.93651538	     -0.00000000	     -0.04459368	      0.04065229	      0.04379147
      0.93669686	     -0.00000000	     -0.04459666	      0.04067262	      0.04382764
      0.93687834	      0.00000000	     -0.04459959	      0.04069301	      0.04386385
      0.93705981	     -0.00000000	     -0.04460245	      0.04071345	      0.04390011
      0.93724129	     -0.00000000	     -0.04460527	      0.04073394	      0.04393640
      0.93742277	      0.00000000	     -0.04460802	      0.04075449	      0.04397273
      0.93760425	     -0.00000000	     -0.04461072	      0.04077508	      0.04400910
      0.93778572	      0.00000000	     -0.04461337	      0.04079573	      0.04404552
      0.93796720	      0.00000000	     -0.04461595	      0.04081644	      0.04408197
      0.93814868	     -0.00000000	     -0.04461848	      0.04083720	      0.04411847
      0.93833015	      0.00000000	     -0.04462094	      0.04085801	      0.04415501
      0.93851163	      0.00000000	     -0.04462335	      0.04087888	      0.04419159
      0.93869311	      0.00000000	     -0.04462570	      0.04089980	      0.04422822
      0.93887459	      0.00000000	     -0.04462799	      0.04092078	      0.04426488
      0.93905606	      0.00000000	     -0.04463021	      0.04094181	      0.04430159
      0.93923754	     -0.00000000	     -0.04463238	      0.04096290	      0.04433834
      0.93941902	     -0.00000000	     -0.04463448	      0.04098405	      0.04437513
      0.93960049	      0.00000000	     -0.04463652	      0.04100525	      0.04441197
      0.93978197	     -0.00000000	     -0.04463850	      0.04102651	      0.04444885
      0.93996345	     -0.00000000	     -0.04464042	      0.04104782	      0.04448577
      0.94014493	      0.00000000	     -0.04464227	      0.04106920	      0.04452274
      0.94030818	     -0.00000000	     -0.04464388	      0.04108848	      0.04455603
      0.94047144	      0.00000000	     -0.04464543	      0.04110780	      0.04458936
      0.94063470	      0.00000000	     -0.04464694	      0.04112718	      0.04462273
      0.94079796	      0.00000000	     -0.04464839	      0.04114660	      0.04465613
      0.94096122	      0.00000000	     -0.04464978	      0.04116607	      0.04468957
      0.94112448	      0.00000000	     -0.04465112	      0.04118559	      0.04472304
      0.94128774	      0.00000000	     -0.04465241	      0.04120516	      0.04475655
      0.94145100	      0.00000000	     -0.04465364	      0.04122477	      0.04479010
      0.94161426	     -0.00000000	     -0.04465482	      0.04124444	      0.04482368
      0.94177752	      0.00000000	     -0.04465594	      0.04126415	      0.04485730
      0.94194078	      0.00000000	     -0.04465700	      0.04128392	      0.04489095
      0.94210404	      0.00000000	     -0.04465801	      0.04130373	      0.04492465
      0.94226730	      0.00000000	     -0.04465896	      0.04132360	      0.04495838
      0.94243056	      0.00000000	     -0.04465985	      0.04134351	      0.04499214
      0.94259382	      0.00000000	     -0.04466068	      0.04136348	      0.04502595
      0.94275708	      0.00000000	     -0.04466145	      0.04138350	      0.04505979
      0.94292034	     -0.00000000	     -0.04466217	      0.04140357	      0.04509367
      0.94308360	     -0.00000000	     -0.04466282	      0.04142369	      0.04512758
      0.94324686	      0.00000000	     -0.04466342	      0.04144386	      0.04516153
      0.94341012	     -0.00000000	     -0.04466395	      0.04146409	      0.04519553
      0.94355596	      0.00000000	     -0.04466438	      0.04148220	      0.04522592
      0.94370179	     -0.00000000	     -0.04466475	      0.04150036	      0.04525635
      0.94384763	     -0.00000000	     -0.04466508	      0.04151855	      0.04528680
      0.94399347	     -0.00000000	     -0.04466535	      0.04153679	      0.04531729
      0.94413930	      0.00000000	     -0.04466558	      0.04155507	      0.04534780
      0.94428514	      0.00000000	     -0.04466575	      0.04157340	      0.04537835
      0.94443098	     -0.00000000	     -0.04466588	      0.04159177	      0.04540892
      0.94457682	     -0.00000000	     -0.04466595	      0.04161018	      0.04543953
      0.94472265	      0.00000000	     -0.04466597	      0.04162864	      0.04547017
      0.94486849	      0.00000000	     -0.04466594	      0.04164714	      0.04550083
      0.94501433	      0.00000000	     -0.04466585	      0.04166568	      0.04553153
      0.94516016	     -0.00000000	     -0.04466571	      0.04168427	      0.04556226
      0.94530600	      0.00000000	     -0.04466552	      0.04170290	      0.04559301
      0.94545184	     -0.00000000	     -0.04466528	      0.04172158	      0.04562380
      0.94559767	      0.00000000	     -0.04466498	      0.04174030	      0.04565462
      0.94574351	     -0.00000000	     -0.04466462	      0.04175906	      0.04568547
      0.94587386	      0.00000000	     -0.04466426	      0.04177588	      0.04571306
      0.94600420	      0.00000000	     -0.04466385	      0.04179272	      0.04574068
      0.94613455	     -0.00000000	     -0.04466340	      0.04180961	      0.04576833
      0.94626490	      0.00000000	     -0.04466290	      0.04182653	      0.04579599
      0.94639524	     -0.00000000	     -0.04466236	      0.04184349	      0.04582368
      0.94652559	      0.00000000	     -0.04466177	      0.04186048	      0.04585140
      0.94665594	     -0.00000000	     -0.04466114	      0.04187751	      0.04587914
      0.94678628	      0.00000000	     -0.04466046	      0.04189458	      0.04590690
      0.94691663	     -0.00000000	     -0.04465973	      0.04191169	      0.04593469
      0.94704698	      0.00000000	     -0.04465896	      0.04192883	      0.04596250
      0.94717732	     -0.00000000	     -0.04465814	      0.04194601	      0.04599033
      0.94730767	      0.00000000	     -0.04465728	      0.04196323	      0.04601819
      0.94743802	      0.00000000	     -0.04465636	      0.04198049	      0.04604606
      0.94756836	      0.00000000	     -0.04465540	      0.04199778	      0.04607397
      0.94769871	     -0.00000000	     -0.04465439	      0.04201511	      0.04610189
      0.94782905	      0.00000000	     -0.04465333	      0.04203248	      0.04612984
      0.94794564	     -0.00000000	     -0.04465234	      0.04204805	      0.04615486
      0.94806222	     -0.00000000	     -0.04465131	      0.04206365	      0.04617989
      0.94817880	      0.00000000	     -0.04465024	      0.04207928	      0.04620494
      0.94829539	      0.00000000	     -0.04464913	      0.04209494	      0.04623001
      0.94841197	      0.00000000	     -0.04464799	      0.04211064	      0.04625510
      0.94852856	      0.00000000	     -0.04464680	      0.04212636	      0.04628021
      0.94864514	     -0.00000000	     -0.04464557	      0.04214212	      0.04630533
      0.94876172	     -0.00000000	     -0.04464430	      0.04215790	      0.04633047
      0.94887831	     -0.00000000	     -0.04464299	      0.04217372	      0.04635563
      0.94899489	      0.00000000	     -0.04464163	      0.04218957	      0.04638081
      0.94911147	      0.00000000	     -0.04464024	      0.04220545	      0.04640600
      0.94922806	      0.00000000	     -0.04463880	      0.04222137	      0.04643121
      0.94934464	      0.00000000	     -0.04463732	      0.04223731	      0.04645644
      0.94946122	     -0.00000000	     -0.04463580	      0.04225329	      0.04648168
      0.94957781	     -0.00000000	     -0.04463424	      0.04226930	      0.04650694
      0.94969439	      0.00000000	     -0.04463263	      0.04228534	      0.04653222
      0.94981097	     -0.00000000	     -0.04463098	      0.04230141	      0.04655751
      0.94992756	      0.00000000	     -0.04462929	      0.04231752	      0.04658283
      0.95004414	      0.00000000	     -0.04462755	      0.04233366	      0.04660815
      0.95016072	      0.00000000	     -0.04462577	      0.04234983	      0.04663350
      0.95024780	      0.00000000	     -0.04462441	      0.04236193	      0.04665243
      0.95033488	     -0.00000000	     -0.04462303	      0.04237405	      0.04667138
      0.95044326	      0.00000000	     -0.04462127	      0.04238916	      0.04669498
      0.95055165	      0.00000000	     -0.04461948	      0.04240430	      0.04671859
      0.95066003	     -0.00000000	     -0.04461764	      0.04241947	      0.04674222
      0.95076842	     -0.00000000	     -0.04461577	      0.04243467	      0.04676585
      0.95087681	     -0.00000000	     -0.04461385	      0.04244989	      0.04678950
      0.95098519	     -0.00000000	     -0.04461190	      0.04246515	      0.04681317
      0.95109358	     -0.00000000	     -0.04460991	      0.04248043	      0.04683684
      0.95120196	      0.00000000	     -0.04460787	      0.04249574	      0.04686053
      0.95131035	      0.00000000	     -0.04460580	      0.04251109	      0.04688424
      0.95141874	      0.00000000	     -0.04460368	      0.04252646	      0.04690795
      0.95152712	     -0.00000000	     -0.04460153	      0.04254186	      0.04693168
      0.95163551	      0.00000000	     -0.04459933	      0.04255729	      0.04695542
      0.95174389	     -0.00000000	     -0.04459709	      0.04257275	      0.04697917
      0.95185228	      0.00000000	     -0.04459481	      0.04258825	      0.04700293
      0.95196066	     -0.00000000	     -0.04459249	      0.04260377	      0.04702670
      0.95206905	      0.00000000	     -0.04459012	      0.04261932	      0.04705049
      0.95217744	     -0.00000000	     -0.04458772	      0.04263490	      0.04707429
      0.95228582	      0.00000000	     -0.04458527	      0.04265051	      0.04709810
      0.95239421	      0.00000000	     -0.04458278	      0.04266616	      0.04712192
      0.95250259	      0.00000000	     -0.04458024	      0.04268183	      0.04714575
      0.95261098	     -0.00000000	     -0.04457766	      0.04269754	      0.04716959
      0.95271936	      0.00000000	     -0.04457504	      0.04271327	      0.04719345
      0.95282775	     -0.00000000	     -0.04457238	      0.04272904	      0.04721731
      0.95293614	      0.00000000	     -0.04456966	      0.04274484	      0.04724119
      0.95304452	      0.00000000	     -0.04456691	      0.04276067	      0.04726508
      0.95315291	      0.00000000	     -0.04456411	      0.04277653	      0.04728898
      0.95326129	     -0.00000000	     -0.04456126	      0.04279243	      0.04731289
      0.95336968	      0.00000000	     -0.04455837	      0.04280835	      0.04733681
      0.95347807	     -0.00000000	     -0.04455544	      0.04282431	      0.04736074
      0.95358645	     -0.00000000	     -0.04455246	      0.04284031	      0.04738468
      0.95369484	     -0.00000000	     -0.04454943	      0.04285633	      0.04740863
      0.95380322	     -0.00000000	     -0.04454635	      0.04287239	      0.04743259
      0.95391161	     -0.00000000	     -0.04454323	      0.04288848	      0.04745657
      0.95401999	      0.00000000	     -0.04454006	      0.04290461	      0.04748055
      0.95412838	     -0.00000000	     -0.04453685	      0.04292077	      0.04750454
      0.95423677	     -0.00000000	     -0.04453358	      0.04293696	      0.04752855
      0.95434515	     -0.00000000	     -0.04453027	      0.04295319	      0.04755256
      0.95445354	      0.00000000	     -0.04452691	      0.04296945	      0.04757659
      0.95456192	      0.00000000	     -0.04452350	      0.04298575	      0.04760062
      0.95463114	      0.00000000	     -0.04452130	      0.04299618	      0.04761598
      0.95470035	     -0.00000000	     -0.04451907	      0.04300662	      0.04763134
      0.95504642	     -0.00000000	     -0.04450765	      0.04305904	      0.04770818
      0.95625245	     -0.00000000	     -0.04446379	      0.04326090	      0.04797661
      0.95745848	     -0.00000000	     -0.04441336	      0.04353044	      0.04824553
      0.95866452	     -0.00000000	     -0.04435607	      0.04380441	      0.04851437
      0.96000372	      0.00000000	     -0.04428408	      0.04411319	      0.04881210
      0.96134292	     -0.00000000	     -0.04420297	      0.04442610	      0.04910822
      0.96251120	     -0.00000000	     -0.04412457	      0.04470185	      0.04936467
      0.96367948	     -0.00000000	     -0.04403889	      0.04497966	      0.04961888
      0.96484775	      0.00000000	     -0.04394585	      0.04525905	      0.04987041
      0.96601603	      0.00000000	     -0.04384539	      0.04553949	      0.05011886
      0.96718430	     -0.00000000	     -0.04373748	      0.04582049	      0.05036387
      0.96835258	     -0.00000000	     -0.04362216	      0.04610156	      0.05060510
      0.96977663	     -0.00000000	     -0.04347164	      0.04644357	      0.05089360
      0.96991904	      0.00000000	     -0.04345599	      0.04647770	      0.05092210
      0.96999024	     -0.00000000	     -0.04344813	      0.04649476	      0.05093632
      0.97034625	      0.00000000	     -0.04340841	      0.04658001	      0.05100720
      0.97036554	      0.00000000	     -0.04340623	      0.04658462	      0.05101103
      0.97046200	     -0.00000000	     -0.04339535	      0.04660770	      0.05103015
      0.97047200	      0.00000000	     -0.04339422	      0.04661009	      0.05103213
      0.97048200	      0.00000000	     -0.04339308	      0.04661248	      0.05103411
      0.97049200	     -0.00000000	     -0.04339195	      0.04661488	      0.05103609
      0.97050200	     -0.00000000	     -0.04339082	      0.04661727	      0.05103807
      0.97051200	     -0.00000000	     -0.04338969	      0.04661966	      0.05104005
      0.97052200	      0.00000000	     -0.04338855	      0.04662205	      0.05104203
      0.97053200	      0.00000000	     -0.04338742	      0.04662444	      0.05104401
      0.97054200	     -0.00000000	     -0.04338628	      0.04662683	      0.05104599
      0.97055200	      0.00000000	     -0.04338515	      0.04662922	      0.05104797
      0.97056200	     -0.00000000	     -0.04338401	      0.04663161	      0.05104995
      0.97057200	      0.00000000	     -0.04338288	      0.04663400	      0.05105192
      0.97058200	     -0.00000000	     -0.04338174	      0.04663639	      0.05105390
      0.97059200	     -0.00000000	     -0.04338061	      0.04663877	      0.05105587
      0.97060200	      0.00000000	     -0.04337947	      0.04664116	      0.05105784
      0.97061200	     -0.00000000	     -0.04337834	      0.04664354	      0.05105981
      0.97062200	      0.00000000	     -0.04337720	      0.04664592	      0.05106178
      0.97063445	      0.00000000	     -0.04337579	      0.04664887	      0.05106423
      0.97064445	      0.00000000	     -0.04337466	      0.04665124	      0.05106619
      0.97065445	     -0.00000000	     -0.04337354	      0.04665360	      0.05106814
      0.97066445	      0.00000000	     -0.04337241	      0.04665596	      0.05107009
      0.97067445	      0.00000000	     -0.04337129	      0.04665831	      0.05107204
      0.97068445	     -0.00000000	     -0.04337017	      0.04666065	      0.05107398
      0.97069445	      0.00000000	     -0.04336905	      0.04666298	      0.05107592
      0.97070445	      0.00000000	     -0.04336794	      0.04666530	      0.05107784
      0.97071445	      0.00000000	     -0.04336684	      0.04666761	      0.05107976
      0.97072445	      0.00000000	     -0.04336574	      0.04666990	      0.05108167
      0.97073445	      0.00000000	     -0.04336465	      0.04667218	      0.05108357
      0.97074445	     -0.00000000	     -0.04336356	      0.04667444	      0.05108546
      0.97075445	     -0.00000000	     -0.04336249	      0.04667669	      0.05108734
      0.97076445	      0.00000000	     -0.04336142	      0.04667891	      0.05108920
      0.97077445	      0.00000000	     -0.04336036	      0.04668112	      0.05109105
      0.97078445	     -0.00000000	     -0.04335931	      0.04668330	      0.05109288
      0.97079445	      0.00000000	     -0.04335827	      0.04668546	      0.05109470
      0.97080445	     -0.00000000	     -0.04335724	      0.04668760	      0.05109651
      0.97081664	      0.00000000	     -0.04335601	      0.04669017	      0.05109868
      0.97082883	     -0.00000000	     -0.04335479	      0.04669269	      0.05110083
      0.97084346	      0.00000000	     -0.04335336	      0.04669567	      0.05110336
      0.97086106	      0.00000000	     -0.04335168	      0.04669916	      0.05110636
      0.97087866	     -0.00000000	     -0.04335004	      0.04670255	      0.05110929
      0.97089420	      0.00000000	     -0.04334864	      0.04670546	      0.05111181
      0.97090974	     -0.00000000	     -0.04334727	      0.04670829	      0.05111429
      0.97092528	      0.00000000	     -0.04334595	      0.04671104	      0.05111671
      0.97094083	      0.00000000	     -0.04334466	      0.04671370	      0.05111907
      0.97095637	     -0.00000000	     -0.04334342	      0.04671627	      0.05112138
      0.97097191	     -0.00000000	     -0.04334221	      0.04671877	      0.05112363
      0.97098745	     -0.00000000	     -0.04334104	      0.04672118	      0.05112583
      0.97100299	     -0.00000000	     -0.04333991	      0.04672351	      0.05112797
      0.97101853	     -0.00000000	     -0.04333882	      0.04672577	      0.05113007
      0.97103408	      0.00000000	     -0.04333776	      0.04672796	      0.05113211
      0.97104962	      0.00000000	     -0.04333673	      0.04673007	      0.05113412
      0.97106516	      0.00000000	     -0.04333574	      0.04673212	      0.05113607
      0.97108070	     -0.00000000	     -0.04333477	      0.04673410	      0.05113799
      0.97109624	      0.00000000	     -0.04333384	      0.04673603	      0.05113986
      0.97111178	     -0.00000000	     -0.04333293	      0.04673790	      0.05114170
      0.97112732	      0.00000000	     -0.04333204	      0.04673972	      0.05114351
      0.97114287	      0.00000000	     -0.04333118	      0.04674149	      0.05114528
      0.97115841	      0.00000000	     -0.04333034	      0.04674322	      0.05114702
      0.97117395	      0.00000000	     -0.04332952	      0.04674490	      0.05114874
      0.97118949	     -0.00000000	     -0.04332872	      0.04674655	      0.05115043
      0.97120503	      0.00000000	     -0.04332794	      0.04674817	      0.05115210
      0.97122057	      0.00000000	     -0.04332717	      0.04674975	      0.05115374
      0.97123612	     -0.00000000	     -0.04332641	      0.04675130	      0.05115537
      0.97125166	     -0.00000000	     -0.04332567	      0.04675282	      0.05115698
      0.97126720	     -0.00000000	     -0.04332494	      0.04675432	      0.05115857
      0.97128274	      0.00000000	     -0.04332421	      0.04675580	      0.05116015
      0.97129828	     -0.00000000	     -0.04332350	      0.04675726	      0.05116172
      0.97131382	      0.00000000	     -0.04332280	      0.04675870	      0.05116327
      0.97132936	     -0.00000000	     -0.04332211	      0.04676013	      0.05116481
      0.97134491	     -0.00000000	     -0.04332142	      0.04676154	      0.05116635
      0.97136378	      0.00000000	     -0.04332059	      0.04676323	      0.05116819
      0.97138265	      0.00000000	     -0.04331977	      0.04676490	      0.05117003
      0.97140152	      0.00000000	     -0.04331896	      0.04676656	      0.05117186
      0.97142039	      0.00000000	     -0.04331816	      0.04676821	      0.05117367
      0.97143926	      0.00000000	     -0.04331736	      0.04676984	      0.05117548
      0.97145813	      0.00000000	     -0.04331656	      0.04677146	      0.05117728
      0.97147700	     -0.00000000	     -0.04331577	      0.04677308	      0.05117908
      0.97150035	     -0.00000000	     -0.04331480	      0.04677506	      0.05118129
      0.97152370	      0.00000000	     -0.04331384	      0.04677704	      0.05118350
      0.97154705	     -0.00000000	     -0.04331287	      0.04677900	      0.05118570
      0.97157040	      0.00000000	     -0.04331191	      0.04678096	      0.05118789
      0.97159868	     -0.00000000	     -0.04331076	      0.04678332	      0.05119054
      0.97162696	      0.00000000	     -0.04330960	      0.04678567	      0.05119319
      0.97165524	     -0.00000000	     -0.04330845	      0.04678802	      0.05119583
      0.97168352	     -0.00000000	     -0.04330730	      0.04679036	      0.05119846
      0.97171795	      0.00000000	     -0.04330590	      0.04679320	      0.05120167
      0.97175239	      0.00000000	     -0.04330451	      0.04679604	      0.05120487
      0.97178682	     -0.00000000	     -0.04330311	      0.04679888	      0.05120807
      0.97182125	      0.00000000	     -0.04330172	      0.04680171	      0.05121126
      0.97186361	      0.00000000	     -0.04330001	      0.04680519	      0.05121519
      0.97190597	     -0.00000000	     -0.04329830	      0.04680866	      0.05121911
      0.97194833	     -0.00000000	     -0.04329658	      0.04681213	      0.05122303
      0.97199069	     -0.00000000	     -0.04329487	      0.04681561	      0.05122695
      0.97204442	      0.00000000	     -0.04329270	      0.04682001	      0.05123192
      0.97209815	     -0.00000000	     -0.04329052	      0.04682441	      0.05123688
      0.97215188	      0.00000000	     -0.04328834	      0.04682880	      0.05124185
      0.97221744	      0.00000000	     -0.04328569	      0.04683417	      0.05124790
      0.97228300	     -0.00000000	     -0.04328303	      0.04683953	      0.05125395
      0.97234856	     -0.00000000	     -0.04328037	      0.04684489	      0.05126000
      0.97243274	     -0.00000000	     -0.04327694	      0.04685178	      0.05126776
      0.97251692	      0.00000000	     -0.04327352	      0.04685866	      0.05127551
      0.97260110	     -0.00000000	     -0.04327009	      0.04686554	      0.05128326
      0.97270905	     -0.00000000	     -0.04326569	      0.04687436	      0.05129319
      0.97281701	     -0.00000000	     -0.04326128	      0.04688318	      0.05130311
      0.97292497	      0.00000000	     -0.04325686	      0.04689199	      0.05131303
      0.97303293	      0.00000000	     -0.04325244	      0.04690081	      0.05132293
      0.97316462	      0.00000000	     -0.04324703	      0.04691155	      0.05133501
      0.97329632	      0.00000000	     -0.04324162	      0.04692230	      0.05134707
      0.97342802	      0.00000000	     -0.04323619	      0.04693304	      0.05135912
      0.97355972	     -0.00000000	     -0.04323076	      0.04694377	      0.05137115
      0.97372644	      0.00000000	     -0.04322387	      0.04695735	      0.05138637
      0.97389316	      0.00000000	     -0.04321696	      0.04697093	      0.05140157
      0.97411526	     -0.00000000	     -0.04320774	      0.04698900	      0.05142178
      0.97429836	      0.00000000	     -0.04320011	      0.04700389	      0.05143841
      0.97448146	      0.00000000	     -0.04319247	      0.04701876	      0.05145502
      0.97466456	     -0.00000000	     -0.04318481	      0.04703363	      0.05147160
      0.97484766	      0.00000000	     -0.04317714	      0.04704848	      0.05148815
      0.97503076	      0.00000000	     -0.04316945	      0.04706332	      0.05150468
      0.97528524	     -0.00000000	     -0.04315873	      0.04708393	      0.05152761
      0.97547118	     -0.00000000	     -0.04315088	      0.04709898	      0.05154432
      0.97565712	      0.00000000	     -0.04314301	      0.04711401	      0.05156101
      0.97584307	     -0.00000000	     -0.04313513	      0.04712903	      0.05157767
      0.97602901	      0.00000000	     -0.04312723	      0.04714403	      0.05159430
      0.97621495	      0.00000000	     -0.04311931	      0.04715902	      0.05161090
      0.97640090	     -0.00000000	     -0.04311138	      0.04717400	      0.05162747
      0.97658684	      0.00000000	     -0.04310343	      0.04718896	      0.05164401
      0.97677278	     -0.00000000	     -0.04309547	      0.04720391	      0.05166052
      0.97695872	      0.00000000	     -0.04308749	      0.04721884	      0.05167700
      0.97714467	     -0.00000000	     -0.04307949	      0.04723376	      0.05169345
      0.97736849	     -0.00000000	     -0.04306985	      0.04725170	      0.05171321
      0.97759231	     -0.00000000	     -0.04306019	      0.04726961	      0.05173292
      0.97791408	      0.00000000	     -0.04304626	      0.04729533	      0.05176119
      0.97815870	      0.00000000	     -0.04303564	      0.04731485	      0.05178261
      0.97840332	     -0.00000000	     -0.04302499	      0.04733434	      0.05180398
      0.97864793	     -0.00000000	     -0.04301432	      0.04735380	      0.05182530
      0.97886701	      0.00000000	     -0.04300474	      0.04737120	      0.05184434
      0.97908610	      0.00000000	     -0.04299515	      0.04738859	      0.05186334
      0.97930518	     -0.00000000	     -0.04298554	      0.04740594	      0.05188229
      0.97952426	      0.00000000	     -0.04297590	      0.04742328	      0.05190120
      0.97974334	      0.00000000	     -0.04296625	      0.04744059	      0.05192006
      0.97996242	     -0.00000000	     -0.04295658	      0.04745788	      0.05193888
      0.98018150	      0.00000000	     -0.04294690	      0.04747514	      0.05195765
      0.98027731	     -0.00000000	     -0.04294265	      0.04748268	      0.05196585
      0.98036868	     -0.00000000	     -0.04293860	      0.04748987	      0.05197365
      0.98046005	      0.00000000	     -0.04293455	      0.04749705	      0.05198145
      0.98053774	      0.00000000	     -0.04293111	      0.04750315	      0.05198808
      0.98061543	      0.00000000	     -0.04292766	      0.04750925	      0.05199470
      0.98068200	      0.00000000	     -0.04292470	      0.04751448	      0.05200036
      0.98074858	     -0.00000000	     -0.04292174	      0.04751970	      0.05200603
      0.98081515	      0.00000000	     -0.04291878	      0.04752492	      0.05201169
      0.98087507	     -0.00000000	     -0.04291611	      0.04752961	      0.05201677
      0.98093498	      0.00000000	     -0.04291345	      0.04753431	      0.05202186
      0.98099489	     -0.00000000	     -0.04291078	      0.04753900	      0.05202694
      0.98105481	     -0.00000000	     -0.04290811	      0.04754368	      0.05203201
      0.98111472	      0.00000000	     -0.04290545	      0.04754837	      0.05203708
      0.98117463	     -0.00000000	     -0.04290278	      0.04755305	      0.05204215
      0.98122848	     -0.00000000	     -0.04290038	      0.04755725	      0.05204670
      0.98128233	      0.00000000	     -0.04289798	      0.04756145	      0.05205124
      0.98133618	     -0.00000000	     -0.04289558	      0.04756564	      0.05205578
      0.98139002	      0.00000000	     -0.04289318	      0.04756984	      0.05206032
      0.98144387	      0.00000000	     -0.04289079	      0.04757402	      0.05206485
      0.98149772	      0.00000000	     -0.04288839	      0.04757821	      0.05206937
      0.98155156	      0.00000000	     -0.04288599	      0.04758239	      0.05207389
      0.98160541	      0.00000000	     -0.04288360	      0.04758656	      0.05207840
      0.98165926	      0.00000000	     -0.04288120	      0.04759073	      0.05208291
      0.98171310	      0.00000000	     -0.04287881	      0.04759489	      0.05208741
      0.98176695	      0.00000000	     -0.04287642	      0.04759905	      0.05209190
      0.98182080	      0.00000000	     -0.04287403	      0.04760320	      0.05209639
      0.98187465	      0.00000000	     -0.04287164	      0.04760734	      0.05210087
      0.98192849	     -0.00000000	     -0.04286926	      0.04761148	      0.05210533
      0.98198234	      0.00000000	     -0.04286688	      0.04761561	      0.05210979
      0.98203619	     -0.00000000	     -0.04286450	      0.04761972	      0.05211424
      0.98209003	     -0.00000000	     -0.04286213	      0.04762383	      0.05211868
      0.98214388	      0.00000000	     -0.04285975	      0.04762793	      0.05212311
      0.98219773	     -0.00000000	     -0.04285739	      0.04763202	      0.05212753
      0.98225157	      0.00000000	     -0.04285503	      0.04763610	      0.05213194
      0.98230542	      0.00000000	     -0.04285267	      0.04764017	      0.05213633
      0.98235927	      0.00000000	     -0.04285032	      0.04764422	      0.05214071
      0.98241312	     -0.00000000	     -0.04284797	      0.04764827	      0.05214508
      0.98246696	     -0.00000000	     -0.04284563	      0.04765230	      0.05214943
      0.98252081	     -0.00000000	     -0.04284329	      0.04765631	      0.05215377
      0.98257466	      0.00000000	     -0.04284097	      0.04766031	      0.05215809
      0.98262850	      0.00000000	     -0.04283864	      0.04766430	      0.05216240
      0.98268235	      0.00000000	     -0.04283633	      0.04766827	      0.05216669
      0.98273620	     -0.00000000	     -0.04283403	      0.04767222	      0.05217096
      0.98279004	      0.00000000	     -0.04283173	      0.04767616	      0.05217521
      0.98284389	     -0.00000000	     -0.04282944	      0.04768007	      0.05217945
      0.98289774	     -0.00000000	     -0.04282717	      0.04768397	      0.05218366
      0.98295159	      0.00000000	     -0.04282490	      0.04768785	      0.05218785
      0.98300543	      0.00000000	     -0.04282264	      0.04769171	      0.05219203
      0.98305928	      0.00000000	     -0.04282039	      0.04769554	      0.05219618
      0.98311313	     -0.00000000	     -0.04281816	      0.04769936	      0.05220030
      0.98316697	     -0.00000000	     -0.04281593	      0.04770315	      0.05220440
      0.98322082	     -0.00000000	     -0.04281372	      0.04770692	      0.05220848
      0.98327467	     -0.00000000	     -0.04281152	      0.04771066	      0.05221253
      0.98332851	     -0.00000000	     -0.04280934	      0.04771438	      0.05221656
      0.98338236	     -0.00000000	     -0.04280716	      0.04771808	      0.05222056
      0.98343621	      0.00000000	     -0.04280501	      0.04772174	      0.05222453
      0.98349006	      0.00000000	     -0.04280286	      0.04772538	      0.05222847
      0.98354390	     -0.00000000	     -0.04280073	      0.04772900	      0.05223239
      0.98359775	      0.00000000	     -0.04279862	      0.04773258	      0.05223627
      0.98365160	     -0.00000000	     -0.04279652	      0.04773613	      0.05224013
      0.98370544	     -0.00000000	     -0.04279444	      0.04773966	      0.05224395
      0.98377119	      0.00000000	     -0.04279192	      0.04774392	      0.05224857
      0.98383693	     -0.00000000	     -0.04278943	      0.04774814	      0.05225314
      0.98390267	      0.00000000	     -0.04278696	      0.04775230	      0.05225767
      0.98396841	     -0.00000000	     -0.04278452	      0.04775642	      0.05226214
      0.98405218	      0.00000000	     -0.04278145	      0.04776160	      0.05226776
      0.98413595	      0.00000000	     -0.04277843	      0.04776669	      0.05227330
      0.98422011	     -0.00000000	     -0.04277544	      0.04777172	      0.05227877
      0.98430426	      0.00000000	     -0.04277251	      0.04777667	      0.05228415
      0.98437645	     -0.00000000	     -0.04277002	      0.04778084	      0.05228869
      0.98444864	     -0.00000000	     -0.04276758	      0.04778494	      0.05229316
      0.98452082	      0.00000000	     -0.04276518	      0.04778898	      0.05229756
      0.98458438	     -0.00000000	     -0.04276309	      0.04779248	      0.05230137
      0.98464794	     -0.00000000	     -0.04276103	      0.04779592	      0.05230513
      0.98471149	     -0.00000000	     -0.04275901	      0.04779932	      0.05230883
      0.98477505	     -0.00000000	     -0.04275701	      0.04780265	      0.05231247
      0.98483861	      0.00000000	     -0.04275505	      0.04780594	      0.05231606
      0.98490216	      0.00000000	     -0.04275312	      0.04780917	      0.05231958
      0.98495920	     -0.00000000	     -0.04275141	      0.04781202	      0.05232270
      0.98501624	     -0.00000000	     -0.04274973	      0.04781483	      0.05232577
      0.98507327	     -0.00000000	     -0.04274808	      0.04781759	      0.05232879
      0.98513031	     -0.00000000	     -0.04274645	      0.04782031	      0.05233177
      0.98518734	     -0.00000000	     -0.04274484	      0.04782299	      0.05233470
      0.98524438	      0.00000000	     -0.04274326	      0.04782562	      0.05233758
      0.98530142	      0.00000000	     -0.04274171	      0.04782821	      0.05234042
      0.98535845	      0.00000000	     -0.04274018	      0.04783075	      0.05234321
      0.98541549	     -0.00000000	     -0.04273868	      0.04783325	      0.05234595
      0.98547253	      0.00000000	     -0.04273720	      0.04783571	      0.05234864
      0.98552956	      0.00000000	     -0.04273575	      0.04783812	      0.05235129
      0.98558660	     -0.00000000	     -0.04273432	      0.04784049	      0.05235390
      0.98564364	      0.00000000	     -0.04273292	      0.04784282	      0.05235645
      0.98570067	     -0.00000000	     -0.04273155	      0.04784511	      0.05235896
      0.98575771	     -0.00000000	     -0.04273020	      0.04784735	      0.05236143
      0.98581475	     -0.00000000	     -0.04272887	      0.04784955	      0.05236385
      0.98587178	     -0.00000000	     -0.04272757	      0.04785171	      0.05236622
      0.98592882	      0.00000000	     -0.04272629	      0.04785383	      0.05236855
      0.98598586	     -0.00000000	     -0.04272504	      0.04785591	      0.05237084
      0.98604289	      0.00000000	     -0.04272381	      0.04785794	      0.05237308
      0.98609993	      0.00000000	     -0.04272260	      0.04785994	      0.05237528
      0.98615697	      0.00000000	     -0.04272142	      0.04786190	      0.05237743
      0.98621400	     -0.00000000	     -0.04272026	      0.04786381	      0.05237955
      0.98627104	     -0.00000000	     -0.04271913	      0.04786569	      0.05238162
      0.98632808	      0.00000000	     -0.04271801	      0.04786753	      0.05238365
      0.98638511	      0.00000000	     -0.04271692	      0.04786934	      0.05238564
      0.98644215	      0.00000000	     -0.04271585	      0.04787110	      0.05238758
      0.98649919	     -0.00000000	     -0.04271481	      0.04787283	      0.05238949
      0.98655622	     -0.00000000	     -0.04271378	      0.04787452	      0.05239136
      0.98661326	     -0.00000000	     -0.04271278	      0.04787618	      0.05239318
      0.98667030	     -0.00000000	     -0.04271180	      0.04787780	      0.05239497
      0.98672733	     -0.00000000	     -0.04271084	      0.04787939	      0.05239672
      0.98678437	      0.00000000	     -0.04270990	      0.04788094	      0.05239844
      0.98684141	      0.00000000	     -0.04270898	      0.04788246	      0.05240011
      0.98689844	      0.00000000	     -0.04270808	      0.04788394	      0.05240175
      0.98695548	     -0.00000000	     -0.04270720	      0.04788539	      0.05240336
      0.98701252	      0.00000000	     -0.04270633	      0.04788681	      0.05240493
      0.98706955	     -0.00000000	     -0.04270549	      0.04788820	      0.05240646
      0.98712659	      0.00000000	     -0.04270467	      0.04788956	      0.05240796
      0.98718362	      0.00000000	     -0.04270386	      0.04789089	      0.05240942
      0.98724066	      0.00000000	     -0.04270307	      0.04789218	      0.05241085
      0.98729770	      0.00000000	     -0.04270230	      0.04789345	      0.05241225
      0.98735473	     -0.00000000	     -0.04270155	      0.04789469	      0.05241362
      0.98741177	      0.00000000	     -0.04270082	      0.04789590	      0.05241496
      0.98746881	     -0.00000000	     -0.04270010	      0.04789708	      0.05241626
      0.98752584	      0.00000000	     -0.04269939	      0.04789823	      0.05241754
      0.98758288	      0.00000000	     -0.04269871	      0.04789936	      0.05241878
      0.98763992	     -0.00000000	     -0.04269804	      0.04790046	      0.05241999
      0.98769695	     -0.00000000	     -0.04269738	      0.04790154	      0.05242118
      0.98775399	      0.00000000	     -0.04269674	      0.04790259	      0.05242234
      0.98781103	     -0.00000000	     -0.04269612	      0.04790362	      0.05242347
      0.98786806	      0.00000000	     -0.04269551	      0.04790462	      0.05242457
      0.98792510	      0.00000000	     -0.04269492	      0.04790560	      0.05242565
      0.98798214	     -0.00000000	     -0.04269433	      0.04790655	      0.05242670
      0.98803917	     -0.00000000	     -0.04269377	      0.04790748	      0.05242772
      0.98809621	     -0.00000000	     -0.04269321	      0.04790839	      0.05242872
      0.98815325	     -0.00000000	     -0.04269267	      0.04790928	      0.05242970
      0.98821028	      0.00000000	     -0.04269214	      0.04791014	      0.05243065
      0.98827878	     -0.00000000	     -0.04269153	      0.04791116	      0.05243176
      0.98834728	     -0.00000000	     -0.04269093	      0.04791214	      0.05243283
      0.98841577	      0.00000000	     -0.04269035	      0.04791309	      0.05243388
      0.98848427	     -0.00000000	     -0.04268978	      0.04791402	      0.05243489
      0.98855277	     -0.00000000	     -0.04268923	      0.04791492	      0.05243587
      0.98862127	      0.00000000	     -0.04268870	      0.04791579	      0.05243682
      0.98868976	     -0.00000000	     -0.04268819	      0.04791663	      0.05243774
      0.98875826	     -0.00000000	     -0.04268769	      0.04791746	      0.05243864
      0.98882676	     -0.00000000	     -0.04268720	      0.04791825	      0.05243950
      0.98889526	     -0.00000000	     -0.04268673	      0.04791902	      0.05244034
      0.98896375	     -0.00000000	     -0.04268627	      0.04791977	      0.05244115
      0.98903225	     -0.00000000	     -0.04268583	      0.04792050	      0.05244194
      0.98910075	      0.00000000	     -0.04268540	      0.04792120	      0.05244270
      0.98918307	     -0.00000000	     -0.04268490	      0.04792202	      0.05244358
      0.98926540	     -0.00000000	     -0.04268442	      0.04792281	      0.05244443
      0.98934773	      0.00000000	     -0.04268395	      0.04792357	      0.05244524
      0.98943005	     -0.00000000	     -0.04268351	      0.04792430	      0.05244602
      0.98951238	      0.00000000	     -0.04268308	      0.04792500	      0.05244677
      0.98959470	     -0.00000000	     -0.04268266	      0.04792568	      0.05244749
      0.98967703	      0.00000000	     -0.04268227	      0.04792633	      0.05244818
      0.98975936	     -0.00000000	     -0.04268188	      0.04792696	      0.05244885
      0.98984168	     -0.00000000	     -0.04268151	      0.04792756	      0.05244948
      0.98994298	     -0.00000000	     -0.04268108	      0.04792827	      0.05245023
      0.99004427	      0.00000000	     -0.04268067	      0.04792895	      0.05245093
      0.99014556	      0.00000000	     -0.04268027	      0.04792959	      0.05245160
      0.99024685	      0.00000000	     -0.04267990	      0.04793021	      0.05245224
      0.99034814	     -0.00000000	     -0.04267954	      0.04793079	      0.05245284
      0.99047155	     -0.00000000	     -0.04267913	      0.04793146	      0.05245353
      0.99059497	     -0.00000000	     -0.04267874	      0.04793210	      0.05245417
      0.99071838	      0.00000000	     -0.04267838	      0.04793269	      0.05245476
      0.99087559	      0.00000000	     -0.04267794	      0.04793340	      0.05245546
      0.99103280	     -0.00000000	     -0.04267754	      0.04793405	      0.05245610
      0.99119558	     -0.00000000	     -0.04267717	      0.04793467	      0.05245670
      0.99135837	     -0.00000000	     -0.04267682	      0.04793524	      0.05245724
      0.99150402	     -0.00000000	     -0.04267653	      0.04793570	      0.05245767
      0.99164968	     -0.00000000	     -0.04267627	      0.04793613	      0.05245806
      0.99179534	      0.00000000	     -0.04267603	      0.04793653	      0.05245841
      0.99194099	      0.00000000	     -0.04267581	      0.04793689	      0.05245873
      0.99208665	     -0.00000000	     -0.04267560	      0.04793722	      0.05245901
      0.99223231	     -0.00000000	     -0.04267542	      0.04793753	      0.05245926
      0.99237796	      0.00000000	     -0.04267525	      0.04793780	      0.05245947
      0.99252362	      0.00000000	     -0.04267509	      0.04793805	      0.05245966
      0.99266928	     -0.00000000	     -0.04267495	      0.04793828	      0.05245982
      0.99281493	      0.00000000	     -0.04267483	      0.04793849	      0.05245996
      0.99296059	     -0.00000000	     -0.04267471	      0.04793867	      0.05246007
      0.99310625	     -0.00000000	     -0.04267461	      0.04793883	      0.05246016
      0.99325190	      0.00000000	     -0.04267453	      0.04793898	      0.05246022
      0.99339756	      0.00000000	     -0.04267445	      0.04793911	      0.05246027
      0.99354322	      0.00000000	     -0.04267438	      0.04793922	      0.05246030
      0.99368887	     -0.00000000	     -0.04267432	      0.04793931	      0.05246031
      0.99383453	     -0.00000000	     -0.04267427	      0.04793939	      0.05246031
      0.99398019	      0.00000000	     -0.04267423	      0.04793946	      0.05246029
      0.99412584	      0.00000000	     -0.04267420	      0.04793952	      0.05246026
      0.99427150	      0.00000000	     -0.04267417	      0.04793956	      0.05246021
      0.99441716	      0.00000000	     -0.04267415	      0.04793959	      0.05246015
      0.99456281	      0.00000000	     -0.04267414	      0.04793961	      0.05246008
      0.99470847	      0.00000000	     -0.04267413	      0.04793962	      0.05245999
      0.99485413	     -0.00000000	     -0.04267413	      0.04793962	      0.05245990
      0.99499978	     -0.00000000	     -0.04267414	      0.04793961	      0.05245980
      0.99514544	     -0.00000000	     -0.04267415	      0.04793960	      0.05245969
      0.99532203	     -0.00000000	     -0.04267417	      0.04793957	      0.05245954
      0.99549862	      0.00000000	     -0.04267419	      0.04793953	      0.05245939
      0.99567521	      0.00000000	     -0.04267422	      0.04793948	      0.05245922
      0.99585180	      0.00000000	     -0.04267426	      0.04793942	      0.05245904
      0.99602839	      0.00000000	     -0.04267430	      0.04793935	      0.05245886
      0.99625195	      0.00000000	     -0.04267436	      0.04793925	      0.05245861
      0.99647551	      0.00000000	     -0.04267442	      0.04793914	      0.05245835
      0.99677460	      0.00000000	     -0.04267452	      0.04793898	      0.05245799
      0.99700340	     -0.00000000	     -0.04267460	      0.04793885	      0.05245771
      0.99723220	      0.00000000	     -0.04267469	      0.04793871	      0.05245741
      0.99746100	     -0.00000000	     -0.04267478	      0.04793856	      0.05245711
      0.99766176	      0.00000000	     -0.04267486	      0.04793843	      0.05245684
      0.99786252	      0.00000000	     -0.04267495	      0.04793829	      0.05245657
      0.99806329	      0.00000000	     -0.04267504	      0.04793814	      0.05245629
      0.99826405	      0.00000000	     -0.04267513	      0.04793799	      0.05245601
      0.99846481	     -0.00000000	     -0.04267522	      0.04793784	      0.05245572
      0.99866557	      0.00000000	     -0.04267532	      0.04793768	      0.05245543
      0.99884404	      0.00000000	     -0.04267541	      0.04793754	      0.05245518
      0.99902251	      0.00000000	     -0.04267549	      0.04793740	      0.05245492
      0.99920097	      0.00000000	     -0.04267558	      0.04793725	      0.05245466
      0.99937944	     -0.00000000	     -0.04267567	      0.04793711	      0.05245439
      0.99955790	      0.00000000	     -0.04267576	      0.04793696	      0.05245413
      0.99973637	      0.00000000	     -0.04267585	      0.04793681	      0.05245387
      0.99991484	     -0.00000000	     -0.04267595	      0.04793666	      0.05245360
      1.00009330	     -0.00000000	     -0.04267604	      0.04793651	      0.05245333
      1.00027177	     -0.00000000	     -0.04267613	      0.04793635	      0.05245307
      1.00045023	     -0.00000000	     -0.04267623	      0.04793620	      0.05245280
      1.00062870	     -0.00000000	     -0.04267632	      0.04793604	      0.05245253
      1.00080717	     -0.00000000	     -0.04267642	      0.04793589	      0.05245226
      1.00098563	     -0.00000000	     -0.04267652	      0.04793573	      0.05245199
      1.00116410	      0.00000000	     -0.04267661	      0.04793557	      0.05245173
      1.00134256	      0.00000000	     -0.04267671	      0.04793541	      0.05245146
      1.00152103	      0.00000000	     -0.04267681	      0.04793525	      0.05245119
      1.00169950	      0.00000000	     -0.04267690	      0.04793509	      0.05245092
      1.00187796	     -0.00000000	     -0.04267700	      0.04793493	      0.05245065
      1.00205643	      0.00000000	     -0.04267710	      0.04793477	      0.05245038
      1.00223489	      0.00000000	     -0.04267720	      0.04793461	      0.05245011
      1.00241336	     -0.00000000	     -0.04267730	      0.04793445	      0.05244984
      1.00259183	     -0.00000000	     -0.04267740	      0.04793429	      0.05244957
      1.00277029	     -0.00000000	     -0.04267750	      0.04793413	      0.05244931
      1.00294876	     -0.00000000	     -0.04267760	      0.04793397	      0.05244904
      1.00312722	      0.00000000	     -0.04267769	      0.04793380	      0.05244877
      1.00330569	     -0.00000000	     -0.04267779	      0.04793364	      0.05244850
      1.00348416	     -0.00000000	     -0.04267789	      0.04793348	      0.05244824
      1.00366262	      0.00000000	     -0.04267799	      0.04793332	      0.05244797
      1.00384109	     -0.00000000	     -0.04267809	      0.04793315	      0.05244770
      1.00401955	      0.00000000	     -0.04267819	      0.04793299	      0.05244743
      1.00419802	     -0.00000000	     -0.04267829	      0.04793283	      0.05244717
      1.00437648	      0.00000000	     -0.04267839	      0.04793266	      0.05244690
      1.00455495	      0.00000000	     -0.04267849	      0.04793250	      0.05244664
      1.00473342	      0.00000000	     -0.04267859	      0.04793234	      0.05244637
      1.00491188	      0.00000000	     -0.04267869	      0.04793217	      0.05244611
      1.00509035	     -0.00000000	     -0.04267879	      0.04793201	      0.05244584
      1.00526881	     -0.00000000	     -0.04267889	      0.04793184	      0.05244558
      1.00544728	      0.00000000	     -0.04267899	      0.04793168	      0.05244531
      1.00562575	      0.00000000	     -0.04267909	      0.04793152	      0.05244505
      1.00580421	     -0.00000000	     -0.04267919	      0.04793135	      0.05244479
      1.00598268	     -0.00000000	     -0.04267929	      0.04793119	      0.05244453
      1.00616114	     -0.00000000	     -0.04267940	      0.04793102	      0.05244426
      1.00633961	      0.00000000	     -0.04267950	      0.04793086	      0.05244400
      1.00651808	      0.00000000	     -0.04267960	      0.04793070	      0.05244374
      1.00669654	     -0.00000000	     -0.04267970	      0.04793053	      0.05244348
      1.00687501	     -0.00000000	     -0.04267980	      0.04793037	      0.05244322
      1.00705347	      0.00000000	     -0.04267990	      0.04793020	      0.05244296
      1.00723194	      0.00000000	     -0.04268000	      0.04793004	      0.05244270
      1.00741041	     -0.00000000	     -0.04268010	      0.04792987	      0.05244244
      1.00758887	      0.00000000	     -0.04268020	      0.04792971	      0.05244218
      1.00776734	      0.00000000	     -0.04268030	      0.04792955	      0.05244192
      1.00794580	     -0.00000000	     -0.04268040	      0.04792938	      0.05244166
      1.00812427	     -0.00000000	     -0.04268050	      0.04792922	      0.05244140
      1.00830274	     -0.00000000	     -0.04268060	      0.04792905	      0.05244114
      1.00848120	     -0.00000000	     -0.04268070	      0.04792889	      0.05244088
      1.00865967	      0.00000000	     -0.04268080	      0.04792872	      0.05244063
      1.00883813	      0.00000000	     -0.04268090	      0.04792856	      0.05244037
      1.00901660	      0.00000000	     -0.04268100	      0.04792839	      0.05244011
      1.00919507	      0.00000000	     -0.04268111	      0.04792823	      0.05243985
      1.00937353	      0.00000000	     -0.04268121	      0.04792806	      0.05243960
      1.00955200	     -0.00000000	     -0.04268131	      0.04792790	      0.05243934
      1.00973046	      0.00000000	     -0.04268141	      0.04792773	      0.05243908
      1.00990893	     -0.00000000	     -0.04268151	      0.04792757	      0.05243883
      1.01008739	      0.00000000	     -0.04268161	      0.04792740	      0.05243857
      1.01026586	     -0.00000000	     -0.04268171	      0.04792724	      0.05243832
      1.01044433	      0.00000000	     -0.04268181	      0.04792707	      0.05243806
      1.01062279	      0.00000000	     -0.04268191	      0.04792691	      0.05243781
      1.01080126	      0.00000000	     -0.04268201	      0.04792674	      0.05243755
      1.01097972	     -0.00000000	     -0.04268211	      0.04792658	      0.05243730
      1.01115819	     -0.00000000	     -0.04268222	      0.04792641	      0.05243704
      1.01133666	     -0.00000000	     -0.04268232	      0.04792625	      0.05243679
      1.01151512	      0.00000000	     -0.04268242	      0.04792608	      0.05243654
      1.01169359	      0.00000000	     -0.04268252	      0.04792592	      0.05243628
      1.01187205	     -0.00000000	     -0.04268262	      0.04792575	      0.05243603
      1.01205052	      0.00000000	     -0.04268272	      0.04792558	      0.05243578
      1.01222899	     -0.00000000	     -0.04268282	      0.04792542	      0.05243552
      1.01240745	      0.00000000	     -0.04268292	      0.04792525	      0.05243527
      1.01258592	     -0.00000000	     -0.04268303	      0.04792509	      0.05243502
      1.01276438	      0.00000000	     -0.04268313	      0.04792492	      0.05243477
      1.01294285	      0.00000000	     -0.04268323	      0.04792475	      0.05243451
      1.01312132	      0.00000000	     -0.04268333	      0.04792459	      0.05243426
      1.01329978	     -0.00000000	     -0.04268343	      0.04792442	      0.05243401
      1.01347825	      0.00000000	     -0.04268353	      0.04792426	      0.05243376
      1.01365671	      0.00000000	     -0.04268364	      0.04792409	      0.05243351
      1.01383518	      0.00000000	     -0.04268374	      0.04792392	      0.05243326
      1.01401365	      0.00000000	     -0.04268384	      0.04792376	      0.05243301
      1.01419211	     -0.00000000	     -0.04268394	      0.04792359	      0.05243275
      1.01437058	     -0.00000000	     -0.04268404	      0.04792342	      0.05243250
      1.01454904	     -0.00000000	     -0.04268414	      0.04792326	      0.05243225
      1.01472751	     -0.00000000	     -0.04268425	      0.04792309	      0.05243200
      1.01490598	      0.00000000	     -0.04268435	      0.04792292	      0.05243175
      1.01508444	      0.00000000	     -0.04268445	      0.04792275	      0.05243150
      1.01526291	      0.00000000	     -0.04268455	      0.04792259	      0.05243125
      1.01544137	      0.00000000	     -0.04268466	      0.04792242	      0.05243100
      1.01561984	      0.00000000	     -0.04268476	      0.04792225	      0.05243075
      1.01579830	      0.00000000	     -0.04268486	      0.04792208	      0.05243050
      1.01597677	      0.00000000	     -0.04268496	      0.04792192	      0.05243025
      1.01615524	     -0.00000000	     -0.04268506	      0.04792175	      0.05243000
      1.01633370	     -0.00000000	     -0.04268517	      0.04792158	      0.05242975
      1.01651217	     -0.00000000	     -0.04268527	      0.04792141	      0.05242950
      1.01669063	      0.00000000	     -0.04268537	      0.04792124	      0.05242925
      1.01686910	     -0.00000000	     -0.04268548	      0.04792108	      0.05242901
      1.01704757	     -0.00000000	     -0.04268558	      0.04792091	      0.05242876
      1.01722603	      0.00000000	     -0.04268568	      0.04792074	      0.05242851
      1.01740450	     -0.00000000	     -0.04268578	      0.04792057	      0.05242826
      1.01758296	     -0.00000000	     -0.04268589	      0.04792040	      0.05242801
      1.01776143	      0.00000000	     -0.04268599	      0.04792023	      0.05242776
      1.01793990	      0.00000000	     -0.04268609	      0.04792006	      0.05242751
      1.01811836	      0.00000000	     -0.04268620	      0.04791989	      0.05242726
      1.01829683	     -0.00000000	     -0.04268630	      0.04791973	      0.05242702
      1.01847529	     -0.00000000	     -0.04268640	      0.04791956	      0.05242677
      1.01865376	     -0.00000000	     -0.04268651	      0.04791939	      0.05242652
      1.01883223	      0.00000000	     -0.04268661	      0.04791922	      0.05242627
      1.01901069	      0.00000000	     -0.04268671	      0.04791905	      0.05242602
      1.01918916	      0.00000000	     -0.04268682	      0.04791888	      0.05242577
      1.01936762	      0.00000000	     -0.04268692	      0.04791871	      0.05242553
      1.01954609	     -0.00000000	     -0.04268703	      0.04791854	      0.05242528
      1.01972456	     -0.00000000	     -0.04268713	      0.04791837	      0.05242503
      1.01990302	     -0.00000000	     -0.04268723	      0.04791820	      0.05242478
      1.02008149	     -0.00000000	     -0.04268734	      0.04791803	      0.05242453
      1.02025995	     -0.00000000	     -0.04268744	      0.04791786	      0.05242429
      1.02043842	      0.00000000	     -0.04268755	      0.04791768	      0.05242404
      1.02061689	      0.00000000	     -0.04268765	      0.04791751	      0.05242379
      1.02079535	      0.00000000	     -0.04268775	      0.04791734	      0.05242354
      1.02097382	      0.00000000	     -0.04268786	      0.04791717	      0.05242329
      1.02115228	     -0.00000000	     -0.04268796	      0.04791700	      0.05242305
      1.02133075	     -0.00000000	     -0.04268807	      0.04791683	      0.05242280
      1.02150922	     -0.00000000	     -0.04268817	      0.04791666	      0.05242255
      1.02168768	      0.00000000	     -0.04268828	      0.04791649	      0.05242230
      1.02186615	      0.00000000	     -0.04268838	      0.04791631	      0.05242206
      1.02204461	     -0.00000000	     -0.04268849	      0.04791614	      0.05242181
      1.02222308	      0.00000000	     -0.04268859	      0.04791597	      0.05242156
      1.02240154	     -0.00000000	     -0.04268870	      0.04791580	      0.05242131
      1.02258001	     -0.00000000	     -0.04268880	      0.04791562	      0.05242107
      1.02275848	      0.00000000	     -0.04268891	      0.04791545	      0.05242082
      1.02293694	     -0.00000000	     -0.04268901	      0.04791528	      0.05242057
      1.02311541	     -0.00000000	     -0.04268912	      0.04791511	      0.05242033
      1.02329387	      0.00000000	     -0.04268922	      0.04791493	      0.05242008
      1.02347234	     -0.00000000	     -0.04268933	      0.04791476	      0.05241983
      1.02365081	     -0.00000000	     -0.04268944	      0.04791459	      0.05241958
      1.02382927	     -0.00000000	     -0.04268954	      0.04791441	      0.05241934
      1.02400774	      0.00000000	     -0.04268965	      0.04791424	      0.05241909
      1.02418620	     -0.00000000	     -0.04268975	      0.04791407	      0.05241884
      1.02436467	     -0.00000000	     -0.04268986	      0.04791389	      0.05241859
      1.02454314	      0.00000000	     -0.04268997	      0.04791372	      0.05241835
      1.02472160	     -0.00000000	     -0.04269007	      0.04791354	      0.05241810
      1.02490007	      0.00000000	     -0.04269018	      0.04791337	      0.05241785
      1.02507853	     -0.00000000	     -0.04269028	      0.04791320	      0.05241760
      1.02529305	      0.00000000	     -0.04269041	      0.04791299	      0.05241731
      1.02550757	      0.00000000	     -0.04269054	      0.04791278	      0.05241701
      1.02566305	     -0.00000000	     -0.04269063	      0.04791262	      0.05241679
      1.02586026	      0.00000000	     -0.04269075	      0.04791243	      0.05241652
      1.02605747	      0.00000000	     -0.04269087	      0.04791224	      0.05241625
      1.02624169	     -0.00000000	     -0.04269098	      0.04791205	      0.05241599
      1.02642590	      0.00000000	     -0.04269109	      0.04791187	      0.05241574
      1.02662839	      0.00000000	     -0.04269121	      0.04791167	      0.05241546
      1.02683087	     -0.00000000	     -0.04269133	      0.04791147	      0.05241518
      1.02701302	      0.00000000	     -0.04269144	      0.04791129	      0.05241492
      1.02719517	      0.00000000	     -0.04269155	      0.04791111	      0.05241467
      1.02739826	     -0.00000000	     -0.04269168	      0.04791091	      0.05241439
      1.02760135	      0.00000000	     -0.04269180	      0.04791071	      0.05241411
      1.02777313	     -0.00000000	     -0.04269190	      0.04791054	      0.05241387
      1.02798086	      0.00000000	     -0.04269203	      0.04791034	      0.05241358
      1.02818858	      0.00000000	     -0.04269215	      0.04791013	      0.05241329
      1.02833071	      0.00000000	     -0.04269224	      0.04790999	      0.05241309
      1.02854103	     -0.00000000	     -0.04269237	      0.04790978	      0.05241280
      1.02875136	      0.00000000	     -0.04269249	      0.04790957	      0.05241251
      1.02890921	      0.00000000	     -0.04269259	      0.04790941	      0.05241229
      1.02906706	     -0.00000000	     -0.04269269	      0.04790926	      0.05241207
      1.02925437	      0.00000000	     -0.04269280	      0.04790907	      0.05241181
      1.02944168	     -0.00000000	     -0.04269291	      0.04790888	      0.05241155
      1.02962329	     -0.00000000	     -0.04269302	      0.04790870	      0.05241130
      1.02980490	      0.00000000	     -0.04269314	      0.04790852	      0.05241105
      1.03000188	      0.00000000	     -0.04269326	      0.04790832	      0.05241077
      1.03019886	      0.00000000	     -0.04269338	      0.04790812	      0.05241050
      1.03035655	     -0.00000000	     -0.04269347	      0.04790797	      0.05241028
      1.03056616	      0.00000000	     -0.04269360	      0.04790775	      0.05240999
      1.03077577	     -0.00000000	     -0.04269373	      0.04790754	      0.05240970
      1.03093793	     -0.00000000	     -0.04269383	      0.04790738	      0.05240947
      1.03110008	      0.00000000	     -0.04269393	      0.04790722	      0.05240924
      1.03127725	     -0.00000000	     -0.04269404	      0.04790704	      0.05240900
      1.03145441	      0.00000000	     -0.04269415	      0.04790686	      0.05240875
      1.03164639	     -0.00000000	     -0.04269426	      0.04790667	      0.05240848
      1.03183837	     -0.00000000	     -0.04269438	      0.04790647	      0.05240822
      1.03198517	      0.00000000	     -0.04269447	      0.04790632	      0.05240801
      1.03219764	      0.00000000	     -0.04269460	      0.04790611	      0.05240772
      1.03241011	      0.00000000	     -0.04269474	      0.04790589	      0.05240742
      1.03255015	      0.00000000	     -0.04269482	      0.04790575	      0.05240722
      1.03269018	     -0.00000000	     -0.04269491	      0.04790561	      0.05240703
      1.03287812	     -0.00000000	     -0.04269503	      0.04790542	      0.05240677
      1.03306605	      0.00000000	     -0.04269514	      0.04790522	      0.05240650
      1.03322836	     -0.00000000	     -0.04269524	      0.04790506	      0.05240628
      1.03342783	      0.00000000	     -0.04269537	      0.04790486	      0.05240600
      1.03366832	     -0.00000000	     -0.04269552	      0.04790461	      0.05240566
      1.03390881	     -0.00000000	     -0.04269567	      0.04790436	      0.05240533
      1.03406000	     -0.00000000	     -0.04269576	      0.04790421	      0.05240512
      1.03424385	     -0.00000000	     -0.04269587	      0.04790402	      0.05240486
      1.03448763	     -0.00000000	     -0.04269603	      0.04790377	      0.05240452
      1.03464183	      0.00000000	     -0.04269612	      0.04790361	      0.05240430
      1.03479603	      0.00000000	     -0.04269622	      0.04790345	      0.05240409
      1.03495023	      0.00000000	     -0.04269632	      0.04790330	      0.05240387
      1.03513424	      0.00000000	     -0.04269643	      0.04790311	      0.05240361
      1.03531825	      0.00000000	     -0.04269655	      0.04790292	      0.05240335
      1.03547962	      0.00000000	     -0.04269665	      0.04790275	      0.05240313
      1.03568182	     -0.00000000	     -0.04269677	      0.04790254	      0.05240284
      1.03593360	      0.00000000	     -0.04269693	      0.04790228	      0.05240249
      1.03620115	     -0.00000000	     -0.04269710	      0.04790200	      0.05240212
      1.03633136	     -0.00000000	     -0.04269718	      0.04790187	      0.05240193
      1.03648770	      0.00000000	     -0.04269728	      0.04790171	      0.05240171
      1.03669387	      0.00000000	     -0.04269741	      0.04790149	      0.05240142
      1.03690004	     -0.00000000	     -0.04269754	      0.04790128	      0.05240113
      1.03704099	      0.00000000	     -0.04269763	      0.04790113	      0.05240094
      1.03718194	      0.00000000	     -0.04269772	      0.04790099	      0.05240074
      1.03734957	     -0.00000000	     -0.04269783	      0.04790081	      0.05240050
      1.03756026	      0.00000000	     -0.04269796	      0.04790059	      0.05240021
      1.03784263	      0.00000000	     -0.04269814	      0.04790030	      0.05239981
      1.03797238	      0.00000000	     -0.04269822	      0.04790016	      0.05239963
      1.03812949	      0.00000000	     -0.04269832	      0.04790000	      0.05239940
      1.03832465	     -0.00000000	     -0.04269845	      0.04789979	      0.05239913
      1.03853369	      0.00000000	     -0.04269858	      0.04789957	      0.05239883
      1.03874273	      0.00000000	     -0.04269871	      0.04789935	      0.05239854
      1.03888756	     -0.00000000	     -0.04269881	      0.04789920	      0.05239834
      1.03903240	     -0.00000000	     -0.04269890	      0.04789905	      0.05239813
      1.03919786	      0.00000000	     -0.04269901	      0.04789887	      0.05239790
      1.03940636	     -0.00000000	     -0.04269914	      0.04789865	      0.05239760
      1.03960562	      0.00000000	     -0.04269927	      0.04789844	      0.05239732
      1.03980488	     -0.00000000	     -0.04269940	      0.04789823	      0.05239704
      1.03996159	      0.00000000	     -0.04269950	      0.04789807	      0.05239682
      1.04011830	      0.00000000	     -0.04269960	      0.04789790	      0.05239660
      1.04029074	     -0.00000000	     -0.04269971	      0.04789772	      0.05239635
      1.04046317	     -0.00000000	     -0.04269982	      0.04789754	      0.05239611
      1.04063221	      0.00000000	     -0.04269993	      0.04789736	      0.05239587
      1.04080126	      0.00000000	     -0.04270004	      0.04789718	      0.05239563
      1.04097100	      0.00000000	     -0.04270015	      0.04789700	      0.05239539
      1.04114074	     -0.00000000	     -0.04270026	      0.04789682	      0.05239515
      1.04130793	     -0.00000000	     -0.04270036	      0.04789664	      0.05239491
      1.04147512	      0.00000000	     -0.04270047	      0.04789646	      0.05239467
      1.04164216	      0.00000000	     -0.04270058	      0.04789628	      0.05239443
      1.04180920	     -0.00000000	     -0.04270069	      0.04789610	      0.05239420
      1.04197465	      0.00000000	     -0.04270080	      0.04789593	      0.05239396
      1.04214010	      0.00000000	     -0.04270091	      0.04789575	      0.05239373
      1.04230567	     -0.00000000	     -0.04270101	      0.04789557	      0.05239349
      1.04247124	      0.00000000	     -0.04270112	      0.04789540	      0.05239325
      1.04263546	      0.00000000	     -0.04270123	      0.04789522	      0.05239302
      1.04279969	     -0.00000000	     -0.04270134	      0.04789504	      0.05239279
      1.04296415	      0.00000000	     -0.04270144	      0.04789487	      0.05239255
      1.04312862	     -0.00000000	     -0.04270155	      0.04789469	      0.05239232
      1.04329309	     -0.00000000	     -0.04270166	      0.04789451	      0.05239208
      1.04345756	      0.00000000	     -0.04270177	      0.04789433	      0.05239185
      1.04362202	      0.00000000	     -0.04270187	      0.04789416	      0.05239161
      1.04378649	      0.00000000	     -0.04270198	      0.04789398	      0.05239138
      1.04395096	      0.00000000	     -0.04270209	      0.04789380	      0.05239114
      1.04411543	     -0.00000000	     -0.04270220	      0.04789362	      0.05239091
      1.04427989	     -0.00000000	     -0.04270231	      0.04789345	      0.05239067
      1.04444436	     -0.00000000	     -0.04270241	      0.04789327	      0.05239044
      1.04460883	     -0.00000000	     -0.04270252	      0.04789309	      0.05239020
      1.04477329	      0.00000000	     -0.04270263	      0.04789291	      0.05238996
      1.04491350	      0.00000000	     -0.04270272	      0.04789276	      0.05238976
      1.04505370	     -0.00000000	     -0.04270282	      0.04789260	      0.05238956
      1.04523584	     -0.00000000	     -0.04270294	      0.04789241	      0.05238930
      1.04541797	     -0.00000000	     -0.04270306	      0.04789221	      0.05238904
      1.04555166	      0.00000000	     -0.04270315	      0.04789206	      0.05238885
      1.04568536	     -0.00000000	     -0.04270324	      0.04789192	      0.05238866
      1.04586961	     -0.00000000	     -0.04270336	      0.04789171	      0.05238839
      1.04605386	      0.00000000	     -0.04270348	      0.04789151	      0.05238813
      1.04618810	     -0.00000000	     -0.04270357	      0.04789137	      0.05238793
      1.04632233	     -0.00000000	     -0.04270366	      0.04789122	      0.05238774
      1.04650685	      0.00000000	     -0.04270378	      0.04789102	      0.05238747
      1.04669137	      0.00000000	     -0.04270390	      0.04789081	      0.05238721
      1.04682115	      0.00000000	     -0.04270399	      0.04789067	      0.05238702
      1.04695093	     -0.00000000	     -0.04270408	      0.04789053	      0.05238683
      1.04713592	      0.00000000	     -0.04270420	      0.04789032	      0.05238657
      1.04732090	      0.00000000	     -0.04270433	      0.04789012	      0.05238630
      1.04745064	     -0.00000000	     -0.04270441	      0.04788998	      0.05238611
      1.04758038	     -0.00000000	     -0.04270450	      0.04788983	      0.05238592
      1.04776611	      0.00000000	     -0.04270462	      0.04788963	      0.05238565
      1.04795183	     -0.00000000	     -0.04270475	      0.04788942	      0.05238539
      1.04807678	     -0.00000000	     -0.04270483	      0.04788928	      0.05238521
      1.04820173	      0.00000000	     -0.04270492	      0.04788915	      0.05238502
      1.04838627	     -0.00000000	     -0.04270504	      0.04788894	      0.05238476
      1.04857080	      0.00000000	     -0.04270517	      0.04788874	      0.05238449
      1.04869990	      0.00000000	     -0.04270525	      0.04788859	      0.05238430
      1.04882900	      0.00000000	     -0.04270534	      0.04788845	      0.05238411
      1.04901573	      0.00000000	     -0.04270547	      0.04788824	      0.05238384
      1.04917638	      0.00000000	     -0.04270558	      0.04788806	      0.05238361
      1.04933704	     -0.00000000	     -0.04270568	      0.04788788	      0.05238338
      1.04949770	     -0.00000000	     -0.04270579	      0.04788770	      0.05238314
      1.04963000	      0.00000000	     -0.04270588	      0.04788755	      0.05238295
      1.04976230	      0.00000000	     -0.04270597	      0.04788741	      0.05238276
      1.04996546	     -0.00000000	     -0.04270611	      0.04788718	      0.05238246
      1.05008966	      0.00000000	     -0.04270620	      0.04788704	      0.05238228
      1.05021386	      0.00000000	     -0.04270628	      0.04788690	      0.05238210
      1.05039743	     -0.00000000	     -0.04270641	      0.04788669	      0.05238183
      1.05066317	     -0.00000000	     -0.04270659	      0.04788640	      0.05238144
      1.05078748	      0.00000000	     -0.04270667	      0.04788626	      0.05238126
      1.05093842	      0.00000000	     -0.04270678	      0.04788609	      0.05238104
      1.05111171	      0.00000000	     -0.04270689	      0.04788589	      0.05238079
      1.05128499	     -0.00000000	     -0.04270701	      0.04788569	      0.05238053
      1.05142650	     -0.00000000	     -0.04270711	      0.04788553	      0.05238033
      1.05156801	      0.00000000	     -0.04270721	      0.04788537	      0.05238012
      1.05175016	     -0.00000000	     -0.04270733	      0.04788517	      0.05237985
      1.05188194	     -0.00000000	     -0.04270742	      0.04788502	      0.05237966
      1.05201372	      0.00000000	     -0.04270751	      0.04788487	      0.05237946
      1.05218110	      0.00000000	     -0.04270763	      0.04788468	      0.05237922
      1.05234574	     -0.00000000	     -0.04270774	      0.04788449	      0.05237898
      1.05251037	      0.00000000	     -0.04270786	      0.04788430	      0.05237873
      1.05265755	     -0.00000000	     -0.04270796	      0.04788414	      0.05237852
      1.05280473	     -0.00000000	     -0.04270806	      0.04788397	      0.05237830
      1.05295191	     -0.00000000	     -0.04270816	      0.04788380	      0.05237808
      1.05309909	      0.00000000	     -0.04270826	      0.04788363	      0.05237787
      1.05325998	     -0.00000000	     -0.04270837	      0.04788345	      0.05237763
      1.05342088	      0.00000000	     -0.04270849	      0.04788326	      0.05237739
      1.05355513	      0.00000000	     -0.04270858	      0.04788311	      0.05237719
      1.05368937	      0.00000000	     -0.04270867	      0.04788296	      0.05237700
      1.05387079	      0.00000000	     -0.04270880	      0.04788275	      0.05237673
      1.05400396	      0.00000000	     -0.04270889	      0.04788260	      0.05237653
      1.05413713	     -0.00000000	     -0.04270898	      0.04788244	      0.05237633
      1.05429936	     -0.00000000	     -0.04270910	      0.04788226	      0.05237609
      1.05445749	     -0.00000000	     -0.04270921	      0.04788207	      0.05237586
      1.05461562	      0.00000000	     -0.04270932	      0.04788189	      0.05237562
      1.05477375	     -0.00000000	     -0.04270943	      0.04788171	      0.05237539
      1.05490637	      0.00000000	     -0.04270952	      0.04788156	      0.05237519
      1.05503899	      0.00000000	     -0.04270962	      0.04788140	      0.05237500
      1.05517161	     -0.00000000	     -0.04270971	      0.04788125	      0.05237480
      1.05535272	     -0.00000000	     -0.04270984	      0.04788104	      0.05237453
      1.05549682	      0.00000000	     -0.04270994	      0.04788087	      0.05237432
      1.05564091	     -0.00000000	     -0.04271004	      0.04788071	      0.05237410
      1.05578500	     -0.00000000	     -0.04271014	      0.04788054	      0.05237389
      1.05592909	      0.00000000	     -0.04271024	      0.04788037	      0.05237367
      1.05607318	      0.00000000	     -0.04271034	      0.04788020	      0.05237346
      1.05624810	     -0.00000000	     -0.04271047	      0.04788000	      0.05237320
      1.05637076	     -0.00000000	     -0.04271055	      0.04787986	      0.05237301
      1.05649343	     -0.00000000	     -0.04271064	      0.04787971	      0.05237283
      1.05666291	      0.00000000	     -0.04271076	      0.04787951	      0.05237258
      1.05682693	      0.00000000	     -0.04271088	      0.04787932	      0.05237233
      1.05700133	     -0.00000000	     -0.04271100	      0.04787912	      0.05237207
      1.05713295	     -0.00000000	     -0.04271109	      0.04787896	      0.05237187
      1.05726456	      0.00000000	     -0.04271119	      0.04787881	      0.05237168
      1.05744298	      0.00000000	     -0.04271131	      0.04787860	      0.05237141
      1.05757163	     -0.00000000	     -0.04271140	      0.04787845	      0.05237122
      1.05770027	      0.00000000	     -0.04271150	      0.04787830	      0.05237102
      1.05786098	     -0.00000000	     -0.04271161	      0.04787811	      0.05237078
      1.05801541	      0.00000000	     -0.04271172	      0.04787793	      0.05237055
      1.05816985	      0.00000000	     -0.04271183	      0.04787774	      0.05237032
      1.05830799	      0.00000000	     -0.04271193	      0.04787758	      0.05237011
      1.05844613	      0.00000000	     -0.04271203	      0.04787742	      0.05236990
      1.05858427	      0.00000000	     -0.04271213	      0.04787726	      0.05236969
      1.05872242	      0.00000000	     -0.04271223	      0.04787709	      0.05236948
      1.05888776	      0.00000000	     -0.04271235	      0.04787690	      0.05236923
      1.05902934	     -0.00000000	     -0.04271245	      0.04787673	      0.05236902
      1.05917091	      0.00000000	     -0.04271255	      0.04787656	      0.05236881
      1.05931248	      0.00000000	     -0.04271265	      0.04787639	      0.05236859
      1.05945406	      0.00000000	     -0.04271275	      0.04787622	      0.05236838
      1.05959563	      0.00000000	     -0.04271286	      0.04787605	      0.05236816
      1.05973720	      0.00000000	     -0.04271296	      0.04787589	      0.05236795
      1.05987878	      0.00000000	     -0.04271306	      0.04787572	      0.05236774
      1.06002035	      0.00000000	     -0.04271316	      0.04787555	      0.05236752
      1.06016192	      0.00000000	     -0.04271326	      0.04787538	      0.05236731
      1.06030350	     -0.00000000	     -0.04271337	      0.04787521	      0.05236709
      1.06044507	     -0.00000000	     -0.04271347	      0.04787504	      0.05236688
      1.06058664	     -0.00000000	     -0.04271357	      0.04787487	      0.05236666
      1.06072821	     -0.00000000	     -0.04271367	      0.04787470	      0.05236645
      1.06086979	     -0.00000000	     -0.04271378	      0.04787453	      0.05236623
      1.06101136	     -0.00000000	     -0.04271388	      0.04787436	      0.05236602
      1.06115293	      0.00000000	     -0.04271398	      0.04787419	      0.05236580
      1.06129451	      0.00000000	     -0.04271409	      0.04787402	      0.05236558
      1.06143608	      0.00000000	     -0.04271419	      0.04787385	      0.05236537
      1.06157765	     -0.00000000	     -0.04271429	      0.04787368	      0.05236515
      1.06171923	     -0.00000000	     -0.04271440	      0.04787351	      0.05236494
      1.06186080	      0.00000000	     -0.04271450	      0.04787334	      0.05236472
      1.06200237	      0.00000000	     -0.04271460	      0.04787317	      0.05236451
      1.06214394	      0.00000000	     -0.04271471	      0.04787300	      0.05236429
      1.06228552	      0.00000000	     -0.04271481	      0.04787283	      0.05236407
      1.06242709	      0.00000000	     -0.04271491	      0.04787266	      0.05236386
      1.06256866	     -0.00000000	     -0.04271502	      0.04787248	      0.05236364
      1.06271024	     -0.00000000	     -0.04271512	      0.04787231	      0.05236342
      1.06285181	      0.00000000	     -0.04271523	      0.04787214	      0.05236321
      1.06299338	     -0.00000000	     -0.04271533	      0.04787197	      0.05236299
      1.06311955	      0.00000000	     -0.04271542	      0.04787182	      0.05236280
      1.06324571	      0.00000000	     -0.04271551	      0.04787166	      0.05236260
      1.06340520	     -0.00000000	     -0.04271563	      0.04787147	      0.05236236
      1.06354095	      0.00000000	     -0.04271573	      0.04787130	      0.05236215
      1.06367670	      0.00000000	     -0.04271583	      0.04787114	      0.05236194
      1.06381244	     -0.00000000	     -0.04271593	      0.04787097	      0.05236173
      1.06394819	     -0.00000000	     -0.04271603	      0.04787081	      0.05236152
      1.06408394	      0.00000000	     -0.04271613	      0.04787064	      0.05236131
      1.06421968	      0.00000000	     -0.04271623	      0.04787048	      0.05236111
      1.06435543	     -0.00000000	     -0.04271633	      0.04787031	      0.05236090
      1.06452879	     -0.00000000	     -0.04271646	      0.04787010	      0.05236063
      1.06464018	      0.00000000	     -0.04271654	      0.04786996	      0.05236046
      1.06475157	      0.00000000	     -0.04271663	      0.04786983	      0.05236029
      1.06492285	      0.00000000	     -0.04271675	      0.04786962	      0.05236002
      1.06506079	     -0.00000000	     -0.04271686	      0.04786945	      0.05235981
      1.06530222	      0.00000000	     -0.04271703	      0.04786915	      0.05235944
      1.06544629	     -0.00000000	     -0.04271714	      0.04786897	      0.05235922
      1.06559208	     -0.00000000	     -0.04271725	      0.04786879	      0.05235899
      1.06573787	     -0.00000000	     -0.04271736	      0.04786862	      0.05235877
      1.06586381	      0.00000000	     -0.04271745	      0.04786846	      0.05235857
      1.06598974	     -0.00000000	     -0.04271755	      0.04786831	      0.05235838
      1.06614490	      0.00000000	     -0.04271766	      0.04786811	      0.05235814
      1.06627726	      0.00000000	     -0.04271776	      0.04786795	      0.05235793
      1.06640962	     -0.00000000	     -0.04271786	      0.04786779	      0.05235773
      1.06654198	     -0.00000000	     -0.04271796	      0.04786763	      0.05235752
      1.06667434	      0.00000000	     -0.04271806	      0.04786746	      0.05235732
      1.06680670	      0.00000000	     -0.04271815	      0.04786730	      0.05235711
      1.06697327	      0.00000000	     -0.04271828	      0.04786709	      0.05235686
      1.06708715	     -0.00000000	     -0.04271836	      0.04786695	      0.05235668
      1.06720104	     -0.00000000	     -0.04271845	      0.04786681	      0.05235650
      1.06736241	     -0.00000000	     -0.04271857	      0.04786661	      0.05235625
      1.06751540	      0.00000000	     -0.04271868	      0.04786642	      0.05235602
      1.06766838	      0.00000000	     -0.04271880	      0.04786623	      0.05235578
      1.06778908	     -0.00000000	     -0.04271889	      0.04786608	      0.05235559
      1.06790977	      0.00000000	     -0.04271898	      0.04786593	      0.05235540
      1.06807057	     -0.00000000	     -0.04271910	      0.04786574	      0.05235515
      1.06819955	      0.00000000	     -0.04271920	      0.04786558	      0.05235495
      1.06832852	     -0.00000000	     -0.04271929	      0.04786542	      0.05235475
      1.06845749	      0.00000000	     -0.04271939	      0.04786525	      0.05235455
      1.06861496	      0.00000000	     -0.04271951	      0.04786506	      0.05235431
      1.06873537	      0.00000000	     -0.04271960	      0.04786491	      0.05235412
      1.06885577	      0.00000000	     -0.04271969	      0.04786476	      0.05235393
      1.06900432	     -0.00000000	     -0.04271980	      0.04786458	      0.05235370
      1.06914479	      0.00000000	     -0.04271991	      0.04786440	      0.05235348
      1.06928526	     -0.00000000	     -0.04272001	      0.04786423	      0.05235327
      1.06942573	      0.00000000	     -0.04272012	      0.04786405	      0.05235305
      1.06954683	      0.00000000	     -0.04272021	      0.04786390	      0.05235286
      1.06966793	      0.00000000	     -0.04272030	      0.04786375	      0.05235267
      1.06978903	      0.00000000	     -0.04272039	      0.04786360	      0.05235248
      1.06996716	      0.00000000	     -0.04272053	      0.04786338	      0.05235221
      1.07007770	     -0.00000000	     -0.04272061	      0.04786324	      0.05235203
      1.07018825	     -0.00000000	     -0.04272069	      0.04786310	      0.05235186
      1.07035196	     -0.00000000	     -0.04272082	      0.04786290	      0.05235161
      1.07050428	      0.00000000	     -0.04272093	      0.04786271	      0.05235137
      1.07065659	      0.00000000	     -0.04272105	      0.04786252	      0.05235113
      1.07077429	     -0.00000000	     -0.04272113	      0.04786237	      0.05235095
      1.07089198	     -0.00000000	     -0.04272122	      0.04786222	      0.05235076
      1.07105092	      0.00000000	     -0.04272134	      0.04786202	      0.05235052
      1.07117810	     -0.00000000	     -0.04272144	      0.04786186	      0.05235032
      1.07130528	     -0.00000000	     -0.04272154	      0.04786170	      0.05235012
      1.07143246	      0.00000000	     -0.04272163	      0.04786154	      0.05234992
      1.07158509	      0.00000000	     -0.04272175	      0.04786135	      0.05234968
      1.07170444	     -0.00000000	     -0.04272184	      0.04786120	      0.05234950
      1.07182378	     -0.00000000	     -0.04272193	      0.04786105	      0.05234931
      1.07196837	      0.00000000	     -0.04272204	      0.04786087	      0.05234909
      1.07211296	     -0.00000000	     -0.04272215	      0.04786069	      0.05234886
      1.07223821	      0.00000000	     -0.04272224	      0.04786053	      0.05234866
      1.07236347	      0.00000000	     -0.04272234	      0.04786038	      0.05234847
      1.07248873	      0.00000000	     -0.04272243	      0.04786022	      0.05234827
      1.07264064	      0.00000000	     -0.04272255	      0.04786003	      0.05234804
      1.07276044	      0.00000000	     -0.04272264	      0.04785988	      0.05234785
      1.07288023	     -0.00000000	     -0.04272273	      0.04785973	      0.05234766
      1.07300003	      0.00000000	     -0.04272282	      0.04785958	      0.05234747
      1.07317382	      0.00000000	     -0.04272295	      0.04785936	      0.05234720
      1.07328262	     -0.00000000	     -0.04272303	      0.04785922	      0.05234703
      1.07339143	     -0.00000000	     -0.04272312	      0.04785909	      0.05234686
      1.07355185	     -0.00000000	     -0.04272324	      0.04785888	      0.05234661
      1.07369913	     -0.00000000	     -0.04272335	      0.04785870	      0.05234638
      1.07384642	      0.00000000	     -0.04272346	      0.04785851	      0.05234615
      1.07396283	     -0.00000000	     -0.04272355	      0.04785837	      0.05234597
      1.07407923	      0.00000000	     -0.04272364	      0.04785822	      0.05234579
      1.07423238	     -0.00000000	     -0.04272376	      0.04785803	      0.05234555
      1.07435887	      0.00000000	     -0.04272385	      0.04785787	      0.05234535
      1.07448537	      0.00000000	     -0.04272395	      0.04785771	      0.05234515
      1.07461186	      0.00000000	     -0.04272404	      0.04785755	      0.05234495
      1.07473835	     -0.00000000	     -0.04272414	      0.04785739	      0.05234476
      1.07486485	     -0.00000000	     -0.04272424	      0.04785723	      0.05234456
      1.07501931	      0.00000000	     -0.04272436	      0.04785704	      0.05234432
      1.07513085	     -0.00000000	     -0.04272444	      0.04785689	      0.05234414
      1.07524240	     -0.00000000	     -0.04272452	      0.04785675	      0.05234397
      1.07539211	     -0.00000000	     -0.04272464	      0.04785656	      0.05234373
      1.07553083	      0.00000000	     -0.04272474	      0.04785639	      0.05234352
      1.07566954	     -0.00000000	     -0.04272485	      0.04785621	      0.05234330
      1.07579018	      0.00000000	     -0.04272494	      0.04785606	      0.05234311
      1.07591083	      0.00000000	     -0.04272503	      0.04785591	      0.05234292
      1.07603147	      0.00000000	     -0.04272513	      0.04785576	      0.05234273
      1.07618265	     -0.00000000	     -0.04272524	      0.04785557	      0.05234250
      1.07630936	     -0.00000000	     -0.04272534	      0.04785541	      0.05234230
      1.07643607	      0.00000000	     -0.04272544	      0.04785525	      0.05234210
      1.07656278	      0.00000000	     -0.04272553	      0.04785509	      0.05234190
      1.07668949	      0.00000000	     -0.04272563	      0.04785492	      0.05234170
      1.07681620	      0.00000000	     -0.04272573	      0.04785476	      0.05234150
      1.07694290	      0.00000000	     -0.04272582	      0.04785460	      0.05234130
      1.07706961	     -0.00000000	     -0.04272592	      0.04785444	      0.05234111
      1.07719632	     -0.00000000	     -0.04272602	      0.04785428	      0.05234091
      1.07732303	      0.00000000	     -0.04272611	      0.04785412	      0.05234071
      1.07744974	     -0.00000000	     -0.04272621	      0.04785396	      0.05234051
      1.07757644	      0.00000000	     -0.04272631	      0.04785380	      0.05234031
      1.07770315	      0.00000000	     -0.04272640	      0.04785364	      0.05234011
      1.07785665	      0.00000000	     -0.04272652	      0.04785345	      0.05233987
      1.07796327	     -0.00000000	     -0.04272660	      0.04785331	      0.05233971
      1.07806990	      0.00000000	     -0.04272668	      0.04785318	      0.05233954
      1.07822253	     -0.00000000	     -0.04272680	      0.04785298	      0.05233930
      1.07836316	     -0.00000000	     -0.04272691	      0.04785280	      0.05233908
      1.07850380	      0.00000000	     -0.04272702	      0.04785263	      0.05233886
      1.07861815	     -0.00000000	     -0.04272710	      0.04785248	      0.05233868
      1.07873251	      0.00000000	     -0.04272719	      0.04785234	      0.05233850
      1.07887860	     -0.00000000	     -0.04272730	      0.04785215	      0.05233827
      1.07900364	     -0.00000000	     -0.04272740	      0.04785199	      0.05233808
      1.07912868	     -0.00000000	     -0.04272749	      0.04785183	      0.05233788
      1.07925371	     -0.00000000	     -0.04272759	      0.04785167	      0.05233768
      1.07937875	      0.00000000	     -0.04272769	      0.04785152	      0.05233749
      1.07950379	      0.00000000	     -0.04272778	      0.04785136	      0.05233729
      1.07962883	     -0.00000000	     -0.04272788	      0.04785120	      0.05233710
      1.07975387	      0.00000000	     -0.04272797	      0.04785104	      0.05233690
      1.07987891	      0.00000000	     -0.04272807	      0.04785088	      0.05233670
      1.08000395	      0.00000000	     -0.04272816	      0.04785072	      0.05233651
      1.08012899	     -0.00000000	     -0.04272826	      0.04785056	      0.05233631
      1.08025403	     -0.00000000	     -0.04272836	      0.04785040	      0.05233611
      1.08037906	      0.00000000	     -0.04272845	      0.04785024	      0.05233592
      1.08050410	     -0.00000000	     -0.04272855	      0.04785008	      0.05233572
      1.08062914	     -0.00000000	     -0.04272864	      0.04784993	      0.05233553
      1.08075418	     -0.00000000	     -0.04272874	      0.04784977	      0.05233533
      1.08087922	      0.00000000	     -0.04272884	      0.04784961	      0.05233513
      1.08100426	     -0.00000000	     -0.04272893	      0.04784945	      0.05233494
      1.08112930	     -0.00000000	     -0.04272903	      0.04784929	      0.05233474
      1.08125434	      0.00000000	     -0.04272912	      0.04784913	      0.05233455
      1.08137937	      0.00000000	     -0.04272922	      0.04784897	      0.05233435
      1.08150441	     -0.00000000	     -0.04272931	      0.04784881	      0.05233415
      1.08162945	     -0.00000000	     -0.04272941	      0.04784865	      0.05233396
      1.08175449	     -0.00000000	     -0.04272951	      0.04784849	      0.05233376
      1.08187953	     -0.00000000	     -0.04272960	      0.04784833	      0.05233357
      1.08200457	      0.00000000	     -0.04272970	      0.04784817	      0.05233337
      1.08212961	      0.00000000	     -0.04272979	      0.04784802	      0.05233317
      1.08225465	      0.00000000	     -0.04272989	      0.04784786	      0.05233298
      1.08237969	      0.00000000	     -0.04272999	      0.04784770	      0.05233278
      1.08250472	      0.00000000	     -0.04273008	      0.04784754	      0.05233258
      1.08262976	      0.00000000	     -0.04273018	      0.04784738	      0.05233239
      1.08275480	      0.00000000	     -0.04273027	      0.04784722	      0.05233219
      1.08287984	      0.00000000	     -0.04273037	      0.04784706	      0.05233200
      1.08300488	     -0.00000000	     -0.04273047	      0.04784690	      0.05233180
      1.08311654	     -0.00000000	     -0.04273055	      0.04784676	      0.05233162
      1.08322819	      0.00000000	     -0.04273064	      0.04784661	      0.05233145
      1.08336655	      0.00000000	     -0.04273075	      0.04784644	      0.05233123
      1.08350490	     -0.00000000	     -0.04273085	      0.04784626	      0.05233102
      1.08360906	      0.00000000	     -0.04273093	      0.04784613	      0.05233085
      1.08371322	      0.00000000	     -0.04273101	      0.04784600	      0.05233069
      1.08386673	     -0.00000000	     -0.04273113	      0.04784580	      0.05233045
      1.08399026	     -0.00000000	     -0.04273122	      0.04784564	      0.05233025
      1.08411380	      0.00000000	     -0.04273132	      0.04784548	      0.05233006
      1.08423734	     -0.00000000	     -0.04273141	      0.04784533	      0.05232987
      1.08436087	     -0.00000000	     -0.04273151	      0.04784517	      0.05232967
      1.08448441	     -0.00000000	     -0.04273160	      0.04784501	      0.05232948
      1.08460794	      0.00000000	     -0.04273170	      0.04784485	      0.05232928
      1.08473148	     -0.00000000	     -0.04273179	      0.04784469	      0.05232909
      1.08485502	     -0.00000000	     -0.04273189	      0.04784454	      0.05232890
      1.08497855	     -0.00000000	     -0.04273198	      0.04784438	      0.05232870
      1.08510209	      0.00000000	     -0.04273208	      0.04784422	      0.05232851
      1.08522563	      0.00000000	     -0.04273218	      0.04784406	      0.05232831
      1.08533433	      0.00000000	     -0.04273226	      0.04784392	      0.05232814
      1.08544303	     -0.00000000	     -0.04273234	      0.04784379	      0.05232797
      1.08558183	     -0.00000000	     -0.04273245	      0.04784361	      0.05232776
      1.08572062	     -0.00000000	     -0.04273256	      0.04784343	      0.05232754
      1.08582228	     -0.00000000	     -0.04273263	      0.04784330	      0.05232738
      1.08592394	     -0.00000000	     -0.04273271	      0.04784317	      0.05232722
      1.08607863	      0.00000000	     -0.04273283	      0.04784297	      0.05232698
      1.08620083	      0.00000000	     -0.04273293	      0.04784282	      0.05232678
      1.08632303	     -0.00000000	     -0.04273302	      0.04784266	      0.05232659
      1.08644523	     -0.00000000	     -0.04273311	      0.04784250	      0.05232640
      1.08656743	     -0.00000000	     -0.04273321	      0.04784235	      0.05232621
      1.08668963	      0.00000000	     -0.04273330	      0.04784219	      0.05232602
      1.08681183	      0.00000000	     -0.04273340	      0.04784203	      0.05232583
      1.08693403	      0.00000000	     -0.04273349	      0.04784188	      0.05232563
      1.08705623	      0.00000000	     -0.04273359	      0.04784172	      0.05232544
      1.08717842	      0.00000000	     -0.04273368	      0.04784156	      0.05232525
      1.08730062	      0.00000000	     -0.04273377	      0.04784141	      0.05232506
      1.08742282	      0.00000000	     -0.04273387	      0.04784125	      0.05232487
      1.08753031	     -0.00000000	     -0.04273395	      0.04784111	      0.05232470
      1.08763780	      0.00000000	     -0.04273403	      0.04784098	      0.05232453
      1.08777489	      0.00000000	     -0.04273414	      0.04784080	      0.05232431
      1.08791198	     -0.00000000	     -0.04273424	      0.04784063	      0.05232410
      1.08801309	      0.00000000	     -0.04273432	      0.04784050	      0.05232394
      1.08811421	      0.00000000	     -0.04273440	      0.04784037	      0.05232378
      1.08826568	      0.00000000	     -0.04273452	      0.04784017	      0.05232354
      1.08838751	      0.00000000	     -0.04273461	      0.04784002	      0.05232335
      1.08850934	      0.00000000	     -0.04273471	      0.04783986	      0.05232316
      1.08863117	     -0.00000000	     -0.04273480	      0.04783970	      0.05232297
      1.08875300	      0.00000000	     -0.04273489	      0.04783955	      0.05232278
      1.08887483	     -0.00000000	     -0.04273499	      0.04783939	      0.05232259
      1.08899666	      0.00000000	     -0.04273508	      0.04783923	      0.05232240
      1.08911849	     -0.00000000	     -0.04273518	      0.04783908	      0.05232221
      1.08922420	      0.00000000	     -0.04273526	      0.04783894	      0.05232204
      1.08932991	     -0.00000000	     -0.04273534	      0.04783881	      0.05232187
      1.08946716	      0.00000000	     -0.04273544	      0.04783863	      0.05232166
      1.08960441	      0.00000000	     -0.04273555	      0.04783846	      0.05232144
      1.08970370	      0.00000000	     -0.04273563	      0.04783833	      0.05232129
      1.08980299	     -0.00000000	     -0.04273570	      0.04783820	      0.05232113
      1.08995541	     -0.00000000	     -0.04273582	      0.04783800	      0.05232089
      1.09007636	     -0.00000000	     -0.04273591	      0.04783785	      0.05232070
      1.09019732	     -0.00000000	     -0.04273601	      0.04783769	      0.05232051
      1.09031827	     -0.00000000	     -0.04273610	      0.04783754	      0.05232032
      1.09043923	      0.00000000	     -0.04273619	      0.04783738	      0.05232013
      1.09056019	      0.00000000	     -0.04273629	      0.04783723	      0.05231994
      1.09068114	      0.00000000	     -0.04273638	      0.04783707	      0.05231975
      1.09078940	     -0.00000000	     -0.04273646	      0.04783693	      0.05231958
      1.09089766	     -0.00000000	     -0.04273655	      0.04783680	      0.05231941
      1.09100592	      0.00000000	     -0.04273663	      0.04783666	      0.05231924
      1.09115859	     -0.00000000	     -0.04273675	      0.04783646	      0.05231901
      1.09126466	      0.00000000	     -0.04273683	      0.04783632	      0.05231884
      1.09137073	      0.00000000	     -0.04273691	      0.04783619	      0.05231867
      1.09150765	      0.00000000	     -0.04273702	      0.04783601	      0.05231846
      1.09164457	      0.00000000	     -0.04273713	      0.04783584	      0.05231824
      1.09174542	      0.00000000	     -0.04273720	      0.04783571	      0.05231808
      1.09184627	     -0.00000000	     -0.04273728	      0.04783558	      0.05231793
      1.09198633	     -0.00000000	     -0.04273739	      0.04783540	      0.05231771
      1.09211302	     -0.00000000	     -0.04273749	      0.04783523	      0.05231751
      1.09223971	      0.00000000	     -0.04273759	      0.04783507	      0.05231731
      1.09235079	     -0.00000000	     -0.04273767	      0.04783493	      0.05231713
      1.09246188	      0.00000000	     -0.04273776	      0.04783479	      0.05231696
      1.09257296	      0.00000000	     -0.04273784	      0.04783464	      0.05231679
      1.09271097	     -0.00000000	     -0.04273795	      0.04783447	      0.05231657
      1.09282518	      0.00000000	     -0.04273804	      0.04783432	      0.05231639
      1.09293939	     -0.00000000	     -0.04273813	      0.04783417	      0.05231621
      1.09305360	     -0.00000000	     -0.04273821	      0.04783402	      0.05231603
      1.09316781	      0.00000000	     -0.04273830	      0.04783388	      0.05231585
      1.09330749	     -0.00000000	     -0.04273841	      0.04783370	      0.05231563
      1.09341162	      0.00000000	     -0.04273849	      0.04783356	      0.05231547
      1.09351575	     -0.00000000	     -0.04273857	      0.04783343	      0.05231531
      1.09365010	     -0.00000000	     -0.04273868	      0.04783326	      0.05231510
      1.09378445	     -0.00000000	     -0.04273878	      0.04783308	      0.05231489
      1.09388746	      0.00000000	     -0.04273886	      0.04783295	      0.05231472
      1.09399047	      0.00000000	     -0.04273894	      0.04783282	      0.05231456
      1.09412457	      0.00000000	     -0.04273904	      0.04783265	      0.05231435
      1.09424689	     -0.00000000	     -0.04273914	      0.04783249	      0.05231416
      1.09436922	     -0.00000000	     -0.04273923	      0.04783233	      0.05231397
      1.09449154	      0.00000000	     -0.04273933	      0.04783218	      0.05231378
      1.09459763	      0.00000000	     -0.04273941	      0.04783204	      0.05231361
      1.09470371	     -0.00000000	     -0.04273949	      0.04783190	      0.05231344
      1.09480979	     -0.00000000	     -0.04273957	      0.04783177	      0.05231328
      1.09496180	      0.00000000	     -0.04273969	      0.04783157	      0.05231304
      1.09506552	     -0.00000000	     -0.04273977	      0.04783144	      0.05231288
      1.09516923	      0.00000000	     -0.04273985	      0.04783130	      0.05231271
      1.09530510	      0.00000000	     -0.04273995	      0.04783113	      0.05231250
      1.09544097	     -0.00000000	     -0.04274006	      0.04783095	      0.05231229
      1.09553842	      0.00000000	     -0.04274014	      0.04783083	      0.05231214
      1.09563587	     -0.00000000	     -0.04274021	      0.04783070	      0.05231198
      1.09577677	     -0.00000000	     -0.04274032	      0.04783052	      0.05231176
      1.09590260	     -0.00000000	     -0.04274042	      0.04783036	      0.05231156
      1.09602843	     -0.00000000	     -0.04274051	      0.04783020	      0.05231137
      1.09613636	      0.00000000	     -0.04274060	      0.04783006	      0.05231120
      1.09624430	     -0.00000000	     -0.04274068	      0.04782992	      0.05231103
      1.09635224	      0.00000000	     -0.04274076	      0.04782978	      0.05231086
      1.09649219	     -0.00000000	     -0.04274087	      0.04782960	      0.05231064
      1.09660403	     -0.00000000	     -0.04274096	      0.04782945	      0.05231046
      1.09671588	     -0.00000000	     -0.04274105	      0.04782931	      0.05231029
      1.09682772	      0.00000000	     -0.04274113	      0.04782917	      0.05231011
      1.09693956	      0.00000000	     -0.04274122	      0.04782902	      0.05230994
      1.09707997	     -0.00000000	     -0.04274133	      0.04782884	      0.05230972
      1.09718106	     -0.00000000	     -0.04274141	      0.04782871	      0.05230956
      1.09728216	     -0.00000000	     -0.04274148	      0.04782858	      0.05230940
      1.09741686	      0.00000000	     -0.04274159	      0.04782841	      0.05230919
      1.09753654	      0.00000000	     -0.04274168	      0.04782825	      0.05230900
      1.09765622	      0.00000000	     -0.04274177	      0.04782810	      0.05230882
      1.09777589	     -0.00000000	     -0.04274187	      0.04782794	      0.05230863
      1.09789557	     -0.00000000	     -0.04274196	      0.04782779	      0.05230844
      1.09799618	     -0.00000000	     -0.04274204	      0.04782766	      0.05230828
      1.09809678	     -0.00000000	     -0.04274211	      0.04782753	      0.05230813
      1.09823006	      0.00000000	     -0.04274222	      0.04782736	      0.05230792
      1.09836333	      0.00000000	     -0.04274232	      0.04782719	      0.05230771
      1.09845809	     -0.00000000	     -0.04274239	      0.04782706	      0.05230756
      1.09855285	     -0.00000000	     -0.04274247	      0.04782694	      0.05230741
      1.09870000	      0.00000000	     -0.04274258	      0.04782675	      0.05230718
      1.09881848	      0.00000000	     -0.04274267	      0.04782660	      0.05230699
      1.09893696	     -0.00000000	     -0.04274277	      0.04782645	      0.05230681
      1.09905544	     -0.00000000	     -0.04274286	      0.04782629	      0.05230662
      1.09916005	      0.00000000	     -0.04274294	      0.04782616	      0.05230646
      1.09926466	     -0.00000000	     -0.04274302	      0.04782602	      0.05230630
      1.09939097	      0.00000000	     -0.04274312	      0.04782586	      0.05230610
      1.09951729	     -0.00000000	     -0.04274321	      0.04782570	      0.05230590
      1.09961691	      0.00000000	     -0.04274329	      0.04782557	      0.05230574
      1.09971653	     -0.00000000	     -0.04274337	      0.04782544	      0.05230559
      1.09985135	     -0.00000000	     -0.04274347	      0.04782527	      0.05230538
      1.09996942	     -0.00000000	     -0.04274356	      0.04782512	      0.05230519
      1.10008749	     -0.00000000	     -0.04274366	      0.04782496	      0.05230501
      1.10020556	     -0.00000000	     -0.04274375	      0.04782481	      0.05230482
      1.10030704	     -0.00000000	     -0.04274383	      0.04782468	      0.05230466
      1.10040851	     -0.00000000	     -0.04274390	      0.04782455	      0.05230450
      1.10053755	      0.00000000	     -0.04274400	      0.04782438	      0.05230430
      1.10066658	     -0.00000000	     -0.04274410	      0.04782422	      0.05230410
      1.10076314	      0.00000000	     -0.04274418	      0.04782409	      0.05230395
      1.10085969	      0.00000000	     -0.04274425	      0.04782397	      0.05230380
      1.10099898	     -0.00000000	     -0.04274436	      0.04782379	      0.05230358
      1.10111695	     -0.00000000	     -0.04274445	      0.04782363	      0.05230339
      1.10123492	      0.00000000	     -0.04274454	      0.04782348	      0.05230321
      1.10135289	     -0.00000000	     -0.04274464	      0.04782333	      0.05230302
      1.10145322	     -0.00000000	     -0.04274471	      0.04782320	      0.05230287
      1.10155355	     -0.00000000	     -0.04274479	      0.04782307	      0.05230271
      1.10168293	      0.00000000	     -0.04274489	      0.04782290	      0.05230251
      1.10181231	      0.00000000	     -0.04274499	      0.04782274	      0.05230231
      1.10190763	      0.00000000	     -0.04274507	      0.04782261	      0.05230216
      1.10200294	     -0.00000000	     -0.04274514	      0.04782249	      0.05230201
      1.10214317	     -0.00000000	     -0.04274525	      0.04782231	      0.05230179
      1.10226081	      0.00000000	     -0.04274534	      0.04782216	      0.05230160
      1.10237845	      0.00000000	     -0.04274543	      0.04782201	      0.05230142
      1.10249609	      0.00000000	     -0.04274552	      0.04782185	      0.05230124
      1.10259545	      0.00000000	     -0.04274560	      0.04782173	      0.05230108
      1.10269481	     -0.00000000	     -0.04274567	      0.04782160	      0.05230092
      1.10282428	     -0.00000000	     -0.04274577	      0.04782143	      0.05230072
      1.10295374	     -0.00000000	     -0.04274588	      0.04782126	      0.05230052
      1.10304811	     -0.00000000	     -0.04274595	      0.04782114	      0.05230037
      1.10314248	     -0.00000000	     -0.04274602	      0.04782102	      0.05230022
      1.10328309	      0.00000000	     -0.04274613	      0.04782084	      0.05230000
      1.10340038	      0.00000000	     -0.04274622	      0.04782069	      0.05229982
      1.10351767	      0.00000000	     -0.04274631	      0.04782053	      0.05229964
      1.10363495	      0.00000000	     -0.04274640	      0.04782038	      0.05229945
      1.10373338	      0.00000000	     -0.04274648	      0.04782026	      0.05229930
      1.10383182	      0.00000000	     -0.04274656	      0.04782013	      0.05229915
      1.10396134	      0.00000000	     -0.04274666	      0.04781996	      0.05229894
      1.10409085	      0.00000000	     -0.04274676	      0.04781979	      0.05229874
      1.10418433	     -0.00000000	     -0.04274683	      0.04781967	      0.05229859
      1.10427782	      0.00000000	     -0.04274690	      0.04781955	      0.05229845
      1.10441876	     -0.00000000	     -0.04274701	      0.04781937	      0.05229823
      1.10453569	      0.00000000	     -0.04274710	      0.04781922	      0.05229804
      1.10465262	     -0.00000000	     -0.04274719	      0.04781907	      0.05229786
      1.10476955	      0.00000000	     -0.04274728	      0.04781892	      0.05229768
      1.10486709	      0.00000000	     -0.04274736	      0.04781879	      0.05229753
      1.10496463	     -0.00000000	     -0.04274743	      0.04781867	      0.05229737
      1.10509419	     -0.00000000	     -0.04274753	      0.04781850	      0.05229717
      1.10522375	     -0.00000000	     -0.04274763	      0.04781833	      0.05229697
      1.10531638	     -0.00000000	     -0.04274770	      0.04781821	      0.05229682
      1.10540900	      0.00000000	     -0.04274778	      0.04781809	      0.05229668
      1.10555026	     -0.00000000	     -0.04274789	      0.04781791	      0.05229646
      1.10566685	      0.00000000	     -0.04274798	      0.04781776	      0.05229628
      1.10578343	      0.00000000	     -0.04274807	      0.04781761	      0.05229609
      1.10588829	      0.00000000	     -0.04274815	      0.04781747	      0.05229593
      1.10599316	      0.00000000	     -0.04274823	      0.04781734	      0.05229577
      1.10609803	      0.00000000	     -0.04274831	      0.04781720	      0.05229560
      1.10622832	     -0.00000000	     -0.04274841	      0.04781703	      0.05229540
      1.10633253	      0.00000000	     -0.04274849	      0.04781690	      0.05229523
      1.10643674	      0.00000000	     -0.04274857	      0.04781676	      0.05229507
      1.10654095	     -0.00000000	     -0.04274865	      0.04781663	      0.05229491
      1.10667642	     -0.00000000	     -0.04274876	      0.04781645	      0.05229470
      1.10677753	      0.00000000	     -0.04274884	      0.04781632	      0.05229454
      1.10687864	     -0.00000000	     -0.04274891	      0.04781619	      0.05229438
      1.10700360	     -0.00000000	     -0.04274901	      0.04781603	      0.05229419
      1.10712856	      0.00000000	     -0.04274911	      0.04781587	      0.05229399
      1.10722379	     -0.00000000	     -0.04274918	      0.04781575	      0.05229384
      1.10731902	      0.00000000	     -0.04274926	      0.04781562	      0.05229369
      1.10744884	      0.00000000	     -0.04274936	      0.04781546	      0.05229349
      1.10756541	     -0.00000000	     -0.04274945	      0.04781530	      0.05229331
      1.10768198	     -0.00000000	     -0.04274954	      0.04781515	      0.05229313
      1.10779855	     -0.00000000	     -0.04274963	      0.04781500	      0.05229294
      1.10789627	     -0.00000000	     -0.04274970	      0.04781488	      0.05229279
      1.10799399	      0.00000000	     -0.04274978	      0.04781475	      0.05229264
      1.10811770	      0.00000000	     -0.04274987	      0.04781459	      0.05229245
      1.10824141	      0.00000000	     -0.04274997	      0.04781443	      0.05229225
      1.10834205	      0.00000000	     -0.04275005	      0.04781430	      0.05229210
      1.10844270	     -0.00000000	     -0.04275012	      0.04781417	      0.05229194
      1.10856427	     -0.00000000	     -0.04275022	      0.04781401	      0.05229175
      1.10868584	     -0.00000000	     -0.04275031	      0.04781386	      0.05229156
      1.10878484	     -0.00000000	     -0.04275039	      0.04781373	      0.05229140
      1.10888384	      0.00000000	     -0.04275047	      0.04781360	      0.05229125
      1.10900648	     -0.00000000	     -0.04275056	      0.04781344	      0.05229106
      1.10912912	      0.00000000	     -0.04275066	      0.04781328	      0.05229087
      1.10922788	      0.00000000	     -0.04275073	      0.04781316	      0.05229071
      1.10932663	     -0.00000000	     -0.04275081	      0.04781303	      0.05229056
      1.10944948	      0.00000000	     -0.04275090	      0.04781287	      0.05229037
      1.10957232	     -0.00000000	     -0.04275100	      0.04781271	      0.05229018
      1.10967026	     -0.00000000	     -0.04275107	      0.04781258	      0.05229002
      1.10976820	      0.00000000	     -0.04275115	      0.04781246	      0.05228987
      1.10989175	     -0.00000000	     -0.04275125	      0.04781230	      0.05228968
      1.11001529	      0.00000000	     -0.04275134	      0.04781214	      0.05228948
      1.11011246	      0.00000000	     -0.04275142	      0.04781201	      0.05228933
      1.11020963	      0.00000000	     -0.04275149	      0.04781189	      0.05228918
      1.11033396	      0.00000000	     -0.04275159	      0.04781173	      0.05228899
      1.11045829	      0.00000000	     -0.04275168	      0.04781157	      0.05228879
      1.11055452	      0.00000000	     -0.04275176	      0.04781144	      0.05228864
      1.11065074	     -0.00000000	     -0.04275183	      0.04781132	      0.05228849
      1.11077614	      0.00000000	     -0.04275193	      0.04781116	      0.05228830
      1.11090155	     -0.00000000	     -0.04275203	      0.04781099	      0.05228810
      1.11099670	     -0.00000000	     -0.04275210	      0.04781087	      0.05228795
      1.11109185	     -0.00000000	     -0.04275217	      0.04781075	      0.05228781
      1.11121861	     -0.00000000	     -0.04275227	      0.04781058	      0.05228761
      1.11134537	     -0.00000000	     -0.04275237	      0.04781042	      0.05228741
      1.11143928	     -0.00000000	     -0.04275244	      0.04781030	      0.05228726
      1.11153319	      0.00000000	     -0.04275252	      0.04781018	      0.05228712
      1.11166169	      0.00000000	     -0.04275262	      0.04781001	      0.05228692
      1.11177546	      0.00000000	     -0.04275270	      0.04780986	      0.05228674
      1.11188923	      0.00000000	     -0.04275279	      0.04780972	      0.05228656
      1.11200300	     -0.00000000	     -0.04275288	      0.04780957	      0.05228639
      1.11210210	      0.00000000	     -0.04275296	      0.04780944	      0.05228623
      1.11220120	     -0.00000000	     -0.04275303	      0.04780931	      0.05228608
      1.11230030	      0.00000000	     -0.04275311	      0.04780919	      0.05228592
      1.11243918	     -0.00000000	     -0.04275322	      0.04780901	      0.05228571
      1.11253812	      0.00000000	     -0.04275329	      0.04780888	      0.05228555
      1.11263706	     -0.00000000	     -0.04275337	      0.04780875	      0.05228540
      1.11276080	      0.00000000	     -0.04275346	      0.04780859	      0.05228521
      1.11287189	     -0.00000000	     -0.04275355	      0.04780845	      0.05228503
      1.11298297	     -0.00000000	     -0.04275364	      0.04780830	      0.05228486
      1.11309406	      0.00000000	     -0.04275372	      0.04780816	      0.05228469
      1.11320515	      0.00000000	     -0.04275381	      0.04780802	      0.05228451
      1.11330086	     -0.00000000	     -0.04275388	      0.04780789	      0.05228436
      1.11339656	      0.00000000	     -0.04275396	      0.04780777	      0.05228422
      1.11351916	     -0.00000000	     -0.04275405	      0.04780761	      0.05228402
      1.11364176	      0.00000000	     -0.04275415	      0.04780745	      0.05228383
      1.11373485	     -0.00000000	     -0.04275422	      0.04780733	      0.05228369
      1.11382794	     -0.00000000	     -0.04275429	      0.04780721	      0.05228354
      1.11395724	      0.00000000	     -0.04275439	      0.04780705	      0.05228334
      1.11407025	     -0.00000000	     -0.04275448	      0.04780690	      0.05228317
      1.11418325	      0.00000000	     -0.04275456	      0.04780675	      0.05228299
      1.11428314	     -0.00000000	     -0.04275464	      0.04780662	      0.05228284
      1.11438303	      0.00000000	     -0.04275472	      0.04780650	      0.05228268
      1.11448292	     -0.00000000	     -0.04275480	      0.04780637	      0.05228253
      1.11461468	      0.00000000	     -0.04275490	      0.04780620	      0.05228232
      1.11471448	     -0.00000000	     -0.04275497	      0.04780607	      0.05228217
      1.11481427	      0.00000000	     -0.04275505	      0.04780594	      0.05228201
      1.11491407	      0.00000000	     -0.04275513	      0.04780581	      0.05228185
      1.11505068	      0.00000000	     -0.04275523	      0.04780563	      0.05228164
      1.11514716	      0.00000000	     -0.04275531	      0.04780551	      0.05228149
      1.11524365	     -0.00000000	     -0.04275538	      0.04780538	      0.05228134
      1.11536792	     -0.00000000	     -0.04275548	      0.04780522	      0.05228115
      1.11547948	      0.00000000	     -0.04275556	      0.04780508	      0.05228098
      1.11559104	     -0.00000000	     -0.04275565	      0.04780494	      0.05228080
      1.11570260	     -0.00000000	     -0.04275574	      0.04780479	      0.05228063
      1.11579711	      0.00000000	     -0.04275581	      0.04780467	      0.05228048
      1.11589161	      0.00000000	     -0.04275588	      0.04780455	      0.05228034
      1.11601195	     -0.00000000	     -0.04275598	      0.04780439	      0.05228015
      1.11613229	     -0.00000000	     -0.04275607	      0.04780424	      0.05227996
      1.11622977	      0.00000000	     -0.04275614	      0.04780411	      0.05227981
      1.11632724	     -0.00000000	     -0.04275622	      0.04780399	      0.05227966
      1.11644580	     -0.00000000	     -0.04275631	      0.04780383	      0.05227947
      1.11656437	     -0.00000000	     -0.04275640	      0.04780368	      0.05227929
      1.11665961	      0.00000000	     -0.04275648	      0.04780356	      0.05227914
      1.11675486	      0.00000000	     -0.04275655	      0.04780343	      0.05227900
      1.11687538	      0.00000000	     -0.04275664	      0.04780328	      0.05227881
      1.11699590	      0.00000000	     -0.04275673	      0.04780312	      0.05227862
      1.11709036	     -0.00000000	     -0.04275681	      0.04780300	      0.05227847
      1.11718482	     -0.00000000	     -0.04275688	      0.04780288	      0.05227833
      1.11730651	      0.00000000	     -0.04275697	      0.04780272	      0.05227814
      1.11742821	     -0.00000000	     -0.04275707	      0.04780257	      0.05227795
      1.11752118	      0.00000000	     -0.04275714	      0.04780245	      0.05227781
      1.11761415	      0.00000000	     -0.04275721	      0.04780233	      0.05227766
      1.11773782	      0.00000000	     -0.04275731	      0.04780217	      0.05227747
      1.11786149	     -0.00000000	     -0.04275740	      0.04780201	      0.05227728
      1.11795290	      0.00000000	     -0.04275747	      0.04780189	      0.05227714
      1.11804431	     -0.00000000	     -0.04275754	      0.04780177	      0.05227699
      1.11817039	     -0.00000000	     -0.04275764	      0.04780161	      0.05227680
      1.11828141	      0.00000000	     -0.04275772	      0.04780146	      0.05227663
      1.11839242	      0.00000000	     -0.04275781	      0.04780132	      0.05227645
      1.11850344	     -0.00000000	     -0.04275790	      0.04780118	      0.05227628
      1.11860053	      0.00000000	     -0.04275797	      0.04780105	      0.05227613
      1.11869762	      0.00000000	     -0.04275805	      0.04780093	      0.05227598
      1.11879471	     -0.00000000	     -0.04275812	      0.04780080	      0.05227583
      1.11892898	     -0.00000000	     -0.04275822	      0.04780063	      0.05227562
      1.11902634	      0.00000000	     -0.04275830	      0.04780050	      0.05227547
      1.11912371	     -0.00000000	     -0.04275837	      0.04780038	      0.05227532
      1.11924361	     -0.00000000	     -0.04275847	      0.04780022	      0.05227514
      1.11935135	     -0.00000000	     -0.04275855	      0.04780009	      0.05227497
      1.11945909	     -0.00000000	     -0.04275863	      0.04779995	      0.05227480
      1.11956683	      0.00000000	     -0.04275871	      0.04779981	      0.05227464
      1.11967457	     -0.00000000	     -0.04275880	      0.04779967	      0.05227447
      1.11978231	      0.00000000	     -0.04275888	      0.04779953	      0.05227430
      1.11987642	      0.00000000	     -0.04275895	      0.04779941	      0.05227416
      1.11997053	      0.00000000	     -0.04275903	      0.04779929	      0.05227401
      1.12008742	      0.00000000	     -0.04275911	      0.04779914	      0.05227383
      1.12020430	     -0.00000000	     -0.04275920	      0.04779899	      0.05227365
      1.12030186	      0.00000000	     -0.04275928	      0.04779886	      0.05227350
      1.12039942	     -0.00000000	     -0.04275935	      0.04779874	      0.05227335
      1.12049698	     -0.00000000	     -0.04275943	      0.04779861	      0.05227320
      1.12062845	     -0.00000000	     -0.04275953	      0.04779844	      0.05227299
      1.12072508	     -0.00000000	     -0.04275961	      0.04779832	      0.05227284
      1.12082172	      0.00000000	     -0.04275968	      0.04779819	      0.05227269
      1.12094069	     -0.00000000	     -0.04275977	      0.04779804	      0.05227251
      1.12105966	      0.00000000	     -0.04275986	      0.04779789	      0.05227233
      1.12114833	     -0.00000000	     -0.04275993	      0.04779777	      0.05227219
      1.12123700	     -0.00000000	     -0.04276000	      0.04779766	      0.05227205
      1.12136369	      0.00000000	     -0.04276010	      0.04779749	      0.05227186
      1.12147516	     -0.00000000	     -0.04276018	      0.04779735	      0.05227168
      1.12158663	      0.00000000	     -0.04276027	      0.04779721	      0.05227151
      1.12169809	      0.00000000	     -0.04276035	      0.04779706	      0.05227134
      1.12178959	     -0.00000000	     -0.04276042	      0.04779695	      0.05227120
      1.12188110	      0.00000000	     -0.04276049	      0.04779683	      0.05227106
      1.12200104	     -0.00000000	     -0.04276059	      0.04779668	      0.05227087
      1.12212098	     -0.00000000	     -0.04276068	      0.04779652	      0.05227069
      1.12221426	      0.00000000	     -0.04276075	      0.04779640	      0.05227054
      1.12230754	     -0.00000000	     -0.04276082	      0.04779628	      0.05227040
      1.12242694	      0.00000000	     -0.04276091	      0.04779613	      0.05227021
      1.12254634	      0.00000000	     -0.04276100	      0.04779597	      0.05227003
      1.12263700	      0.00000000	     -0.04276107	      0.04779586	      0.05226989
      1.12272767	      0.00000000	     -0.04276114	      0.04779574	      0.05226975
      1.12285020	     -0.00000000	     -0.04276124	      0.04779558	      0.05226956
      1.12295904	     -0.00000000	     -0.04276132	      0.04779544	      0.05226939
      1.12306788	      0.00000000	     -0.04276140	      0.04779530	      0.05226923
      1.12317672	      0.00000000	     -0.04276149	      0.04779516	      0.05226906
      1.12327291	      0.00000000	     -0.04276156	      0.04779504	      0.05226891
      1.12336910	      0.00000000	     -0.04276163	      0.04779492	      0.05226876
      1.12346530	     -0.00000000	     -0.04276171	      0.04779479	      0.05226861
      1.12359480	     -0.00000000	     -0.04276181	      0.04779463	      0.05226841
      1.12369148	      0.00000000	     -0.04276188	      0.04779450	      0.05226826
      1.12378815	      0.00000000	     -0.04276196	      0.04779438	      0.05226812
      1.12390470	     -0.00000000	     -0.04276205	      0.04779423	      0.05226794
      1.12402125	      0.00000000	     -0.04276213	      0.04779408	      0.05226776
      1.12410969	     -0.00000000	     -0.04276220	      0.04779397	      0.05226762
      1.12419814	      0.00000000	     -0.04276227	      0.04779385	      0.05226748
      1.12432224	      0.00000000	     -0.04276236	      0.04779369	      0.05226729
      1.12443211	     -0.00000000	     -0.04276245	      0.04779355	      0.05226712
      1.12454199	      0.00000000	     -0.04276253	      0.04779341	      0.05226695
      1.12465187	     -0.00000000	     -0.04276262	      0.04779327	      0.05226679
      1.12474343	      0.00000000	     -0.04276269	      0.04779315	      0.05226664
      1.12483499	      0.00000000	     -0.04276276	      0.04779304	      0.05226650
      1.12495237	      0.00000000	     -0.04276285	      0.04779288	      0.05226632
      1.12506974	      0.00000000	     -0.04276294	      0.04779273	      0.05226614
      1.12516284	     -0.00000000	     -0.04276301	      0.04779262	      0.05226600
      1.12525595	      0.00000000	     -0.04276308	      0.04779250	      0.05226586
      1.12537295	     -0.00000000	     -0.04276317	      0.04779235	      0.05226568
      1.12548996	     -0.00000000	     -0.04276326	      0.04779220	      0.05226550
      1.12558064	      0.00000000	     -0.04276333	      0.04779208	      0.05226536
      1.12567133	     -0.00000000	     -0.04276340	      0.04779196	      0.05226522
      1.12579113	     -0.00000000	     -0.04276349	      0.04779181	      0.05226503
      1.12591094	     -0.00000000	     -0.04276358	      0.04779166	      0.05226485
      1.12600007	      0.00000000	     -0.04276365	      0.04779154	      0.05226471
      1.12608920	      0.00000000	     -0.04276372	      0.04779143	      0.05226458
      1.12621165	      0.00000000	     -0.04276381	      0.04779127	      0.05226439
      1.12631932	     -0.00000000	     -0.04276389	      0.04779113	      0.05226422
      1.12642700	      0.00000000	     -0.04276397	      0.04779100	      0.05226406
      1.12653467	     -0.00000000	     -0.04276406	      0.04779086	      0.05226389
      1.12663006	      0.00000000	     -0.04276413	      0.04779074	      0.05226375
      1.12672545	      0.00000000	     -0.04276420	      0.04779061	      0.05226360
      1.12682084	      0.00000000	     -0.04276427	      0.04779049	      0.05226345
      1.12694794	      0.00000000	     -0.04276437	      0.04779033	      0.05226326
      1.12704388	      0.00000000	     -0.04276444	      0.04779021	      0.05226311
      1.12713981	      0.00000000	     -0.04276452	      0.04779008	      0.05226296
      1.12723574	      0.00000000	     -0.04276459	      0.04778996	      0.05226282
      1.12736567	     -0.00000000	     -0.04276469	      0.04778979	      0.05226262
      1.12745878	      0.00000000	     -0.04276476	      0.04778968	      0.05226247
      1.12755189	      0.00000000	     -0.04276483	      0.04778956	      0.05226233
      1.12767030	     -0.00000000	     -0.04276492	      0.04778940	      0.05226215
      1.12777633	      0.00000000	     -0.04276500	      0.04778927	      0.05226199
      1.12788235	     -0.00000000	     -0.04276508	      0.04778913	      0.05226183
      1.12798838	      0.00000000	     -0.04276516	      0.04778900	      0.05226166
      1.12808202	      0.00000000	     -0.04276524	      0.04778888	      0.05226152
      1.12817566	      0.00000000	     -0.04276531	      0.04778876	      0.05226138
      1.12826930	      0.00000000	     -0.04276538	      0.04778864	      0.05226123
      1.12840034	     -0.00000000	     -0.04276548	      0.04778847	      0.05226103
      1.12849496	     -0.00000000	     -0.04276555	      0.04778835	      0.05226089
      1.12858959	     -0.00000000	     -0.04276562	      0.04778823	      0.05226074
      1.12870579	      0.00000000	     -0.04276571	      0.04778808	      0.05226057
      1.12880953	     -0.00000000	     -0.04276579	      0.04778795	      0.05226041
      1.12891326	     -0.00000000	     -0.04276587	      0.04778782	      0.05226025
      1.12901700	     -0.00000000	     -0.04276595	      0.04778769	      0.05226009
      1.12912074	      0.00000000	     -0.04276603	      0.04778755	      0.05225993
      1.12922448	      0.00000000	     -0.04276610	      0.04778742	      0.05225977
      1.12932822	     -0.00000000	     -0.04276618	      0.04778729	      0.05225961
      1.12942107	      0.00000000	     -0.04276625	      0.04778717	      0.05225947
      1.12951392	      0.00000000	     -0.04276632	      0.04778705	      0.05225933
      1.12962628	     -0.00000000	     -0.04276641	      0.04778691	      0.05225916
      1.12973865	     -0.00000000	     -0.04276650	      0.04778676	      0.05225899
      1.12983064	      0.00000000	     -0.04276657	      0.04778665	      0.05225885
      1.12992263	      0.00000000	     -0.04276664	      0.04778653	      0.05225871
      1.13003813	     -0.00000000	     -0.04276672	      0.04778638	      0.05225853
      1.13015364	      0.00000000	     -0.04276681	      0.04778624	      0.05225835
      1.13024051	     -0.00000000	     -0.04276688	      0.04778613	      0.05225822
      1.13032739	     -0.00000000	     -0.04276694	      0.04778601	      0.05225809
      1.13045094	      0.00000000	     -0.04276704	      0.04778586	      0.05225790
      1.13055961	     -0.00000000	     -0.04276712	      0.04778572	      0.05225773
      1.13066827	     -0.00000000	     -0.04276720	      0.04778558	      0.05225757
      1.13075930	     -0.00000000	     -0.04276727	      0.04778547	      0.05225743
      1.13085033	     -0.00000000	     -0.04276734	      0.04778535	      0.05225729
      1.13096420	     -0.00000000	     -0.04276743	      0.04778520	      0.05225712
      1.13107806	      0.00000000	     -0.04276751	      0.04778506	      0.05225694
      1.13116959	      0.00000000	     -0.04276758	      0.04778494	      0.05225681
      1.13126112	     -0.00000000	     -0.04276765	      0.04778483	      0.05225667
      1.13137542	      0.00000000	     -0.04276774	      0.04778468	      0.05225649
      1.13148972	      0.00000000	     -0.04276782	      0.04778454	      0.05225632
      1.13157913	      0.00000000	     -0.04276789	      0.04778442	      0.05225618
      1.13166855	      0.00000000	     -0.04276796	      0.04778431	      0.05225605
      1.13178543	      0.00000000	     -0.04276805	      0.04778416	      0.05225587
      1.13190231	      0.00000000	     -0.04276814	      0.04778401	      0.05225569
      1.13199001	      0.00000000	     -0.04276820	      0.04778390	      0.05225556
      1.13207770	     -0.00000000	     -0.04276827	      0.04778379	      0.05225542
      1.13219740	      0.00000000	     -0.04276836	      0.04778364	      0.05225524
      1.13230283	     -0.00000000	     -0.04276844	      0.04778350	      0.05225508
      1.13240826	      0.00000000	     -0.04276852	      0.04778337	      0.05225492
      1.13251369	     -0.00000000	     -0.04276860	      0.04778324	      0.05225476
      1.13260779	     -0.00000000	     -0.04276867	      0.04778312	      0.05225462
      1.13270188	     -0.00000000	     -0.04276874	      0.04778300	      0.05225448
      1.13279597	      0.00000000	     -0.04276881	      0.04778288	      0.05225433
      1.13291885	      0.00000000	     -0.04276890	      0.04778272	      0.05225415
      1.13301357	      0.00000000	     -0.04276897	      0.04778260	      0.05225400
      1.13310829	      0.00000000	     -0.04276905	      0.04778248	      0.05225386
      1.13320301	     -0.00000000	     -0.04276912	      0.04778236	      0.05225371
      1.13332794	      0.00000000	     -0.04276921	      0.04778220	      0.05225353
      1.13342019	     -0.00000000	     -0.04276928	      0.04778209	      0.05225339
      1.13351243	     -0.00000000	     -0.04276935	      0.04778197	      0.05225325
      1.13362711	      0.00000000	     -0.04276944	      0.04778182	      0.05225307
      1.13374179	     -0.00000000	     -0.04276952	      0.04778168	      0.05225290
      1.13382658	     -0.00000000	     -0.04276959	      0.04778157	      0.05225277
      1.13391138	     -0.00000000	     -0.04276965	      0.04778146	      0.05225264
      1.13403389	      0.00000000	     -0.04276974	      0.04778131	      0.05225246
      1.13414069	     -0.00000000	     -0.04276982	      0.04778117	      0.05225229
      1.13424748	      0.00000000	     -0.04276990	      0.04778104	      0.05225213
      1.13435427	     -0.00000000	     -0.04276999	      0.04778090	      0.05225197
      1.13444291	     -0.00000000	     -0.04277005	      0.04778079	      0.05225184
      1.13453155	     -0.00000000	     -0.04277012	      0.04778068	      0.05225170
      1.13464577	      0.00000000	     -0.04277020	      0.04778054	      0.05225153
      1.13475999	     -0.00000000	     -0.04277029	      0.04778039	      0.05225136
      1.13484970	      0.00000000	     -0.04277036	      0.04778028	      0.05225122
      1.13493941	      0.00000000	     -0.04277043	      0.04778017	      0.05225109
      1.13505387	      0.00000000	     -0.04277051	      0.04778002	      0.05225091
      1.13516833	      0.00000000	     -0.04277060	      0.04777988	      0.05225074
      1.13525541	     -0.00000000	     -0.04277066	      0.04777977	      0.05225061
      1.13534249	      0.00000000	     -0.04277073	      0.04777966	      0.05225048
      1.13546036	      0.00000000	     -0.04277082	      0.04777951	      0.05225030
      1.13557823	      0.00000000	     -0.04277091	      0.04777936	      0.05225012
      1.13566332	     -0.00000000	     -0.04277097	      0.04777925	      0.05224999
      1.13574840	     -0.00000000	     -0.04277103	      0.04777914	      0.05224986
      1.13586996	      0.00000000	     -0.04277112	      0.04777899	      0.05224968
      1.13597501	      0.00000000	     -0.04277120	      0.04777886	      0.05224952
      1.13608007	      0.00000000	     -0.04277128	      0.04777873	      0.05224936
      1.13618512	     -0.00000000	     -0.04277136	      0.04777859	      0.05224921
      1.13627669	     -0.00000000	     -0.04277143	      0.04777848	      0.05224907
      1.13636826	      0.00000000	     -0.04277150	      0.04777836	      0.05224893
      1.13645983	     -0.00000000	     -0.04277157	      0.04777825	      0.05224879
      1.13658702	     -0.00000000	     -0.04277166	      0.04777809	      0.05224860
      1.13667944	     -0.00000000	     -0.04277173	      0.04777797	      0.05224846
      1.13677186	     -0.00000000	     -0.04277180	      0.04777786	      0.05224832
      1.13688497	     -0.00000000	     -0.04277188	      0.04777771	      0.05224815
      1.13698597	     -0.00000000	     -0.04277196	      0.04777759	      0.05224800
      1.13708697	     -0.00000000	     -0.04277204	      0.04777746	      0.05224785
      1.13718797	      0.00000000	     -0.04277211	      0.04777733	      0.05224770
      1.13728896	      0.00000000	     -0.04277219	      0.04777721	      0.05224754
      1.13738996	      0.00000000	     -0.04277226	      0.04777708	      0.05224739
      1.13749096	      0.00000000	     -0.04277234	      0.04777695	      0.05224724
      1.13759195	      0.00000000	     -0.04277241	      0.04777682	      0.05224709
      1.13768210	     -0.00000000	     -0.04277248	      0.04777671	      0.05224695
      1.13777225	     -0.00000000	     -0.04277255	      0.04777660	      0.05224682
      1.13788118	      0.00000000	     -0.04277263	      0.04777646	      0.05224666
      1.13799012	     -0.00000000	     -0.04277271	      0.04777633	      0.05224649
      1.13808298	      0.00000000	     -0.04277278	      0.04777621	      0.05224635
      1.13817584	      0.00000000	     -0.04277285	      0.04777609	      0.05224621
      1.13826870	     -0.00000000	     -0.04277292	      0.04777598	      0.05224607
      1.13839001	     -0.00000000	     -0.04277301	      0.04777582	      0.05224589
      1.13848259	      0.00000000	     -0.04277308	      0.04777571	      0.05224575
      1.13857517	      0.00000000	     -0.04277315	      0.04777559	      0.05224562
      1.13866775	      0.00000000	     -0.04277321	      0.04777548	      0.05224548
      1.13879292	      0.00000000	     -0.04277331	      0.04777532	      0.05224529
      1.13888326	      0.00000000	     -0.04277338	      0.04777521	      0.05224515
      1.13897360	      0.00000000	     -0.04277344	      0.04777509	      0.05224502
      1.13908750	     -0.00000000	     -0.04277353	      0.04777495	      0.05224485
      1.13918932	     -0.00000000	     -0.04277360	      0.04777482	      0.05224470
      1.13929114	      0.00000000	     -0.04277368	      0.04777470	      0.05224454
      1.13939296	      0.00000000	     -0.04277375	      0.04777457	      0.05224439
      1.13949478	     -0.00000000	     -0.04277383	      0.04777444	      0.05224424
      1.13958301	      0.00000000	     -0.04277390	      0.04777433	      0.05224411
      1.13967123	     -0.00000000	     -0.04277396	      0.04777422	      0.05224398
      1.13978275	     -0.00000000	     -0.04277404	      0.04777408	      0.05224381
      1.13989427	      0.00000000	     -0.04277413	      0.04777394	      0.05224364
      1.13998148	      0.00000000	     -0.04277419	      0.04777383	      0.05224351
      1.14006869	      0.00000000	     -0.04277426	      0.04777372	      0.05224338
      1.14018400	     -0.00000000	     -0.04277434	      0.04777358	      0.05224321
      1.14029930	     -0.00000000	     -0.04277443	      0.04777344	      0.05224304
      1.14038094	      0.00000000	     -0.04277449	      0.04777334	      0.05224292
      1.14046259	     -0.00000000	     -0.04277455	      0.04777323	      0.05224279
      1.14058812	     -0.00000000	     -0.04277464	      0.04777308	      0.05224261
      1.14068986	      0.00000000	     -0.04277472	      0.04777295	      0.05224246
      1.14079161	     -0.00000000	     -0.04277479	      0.04777282	      0.05224230
      1.14089335	     -0.00000000	     -0.04277487	      0.04777270	      0.05224215
      1.14099510	     -0.00000000	     -0.04277494	      0.04777257	      0.05224200
      1.14109685	     -0.00000000	     -0.04277502	      0.04777244	      0.05224185
      1.14118481	     -0.00000000	     -0.04277508	      0.04777233	      0.05224172
      1.14127278	     -0.00000000	     -0.04277515	      0.04777222	      0.05224159
      1.14138369	     -0.00000000	     -0.04277523	      0.04777209	      0.05224142
      1.14149460	     -0.00000000	     -0.04277531	      0.04777195	      0.05224126
      1.14158140	     -0.00000000	     -0.04277538	      0.04777184	      0.05224113
      1.14166820	      0.00000000	     -0.04277544	      0.04777173	      0.05224100
      1.14178296	      0.00000000	     -0.04277552	      0.04777159	      0.05224083
      1.14189772	     -0.00000000	     -0.04277561	      0.04777145	      0.05224066
      1.14197907	     -0.00000000	     -0.04277567	      0.04777135	      0.05224054
      1.14206042	     -0.00000000	     -0.04277573	      0.04777125	      0.05224042
      1.14218520	      0.00000000	     -0.04277582	      0.04777109	      0.05224023
      1.14228651	      0.00000000	     -0.04277590	      0.04777097	      0.05224008
      1.14238783	      0.00000000	     -0.04277597	      0.04777084	      0.05223993
      1.14248914	     -0.00000000	     -0.04277604	      0.04777071	      0.05223978
      1.14259045	     -0.00000000	     -0.04277612	      0.04777059	      0.05223963
      1.14269177	      0.00000000	     -0.04277619	      0.04777046	      0.05223948
      1.14277915	      0.00000000	     -0.04277626	      0.04777035	      0.05223935
      1.14286654	     -0.00000000	     -0.04277632	      0.04777025	      0.05223922
      1.14297719	     -0.00000000	     -0.04277640	      0.04777011	      0.05223906
      1.14308785	     -0.00000000	     -0.04277649	      0.04776997	      0.05223890
      1.14317411	     -0.00000000	     -0.04277655	      0.04776987	      0.05223877
      1.14326038	     -0.00000000	     -0.04277661	      0.04776976	      0.05223864
      1.14337488	     -0.00000000	     -0.04277670	      0.04776962	      0.05223847
      1.14348939	     -0.00000000	     -0.04277678	      0.04776948	      0.05223830
      1.14357018	      0.00000000	     -0.04277684	      0.04776938	      0.05223818
      1.14365097	      0.00000000	     -0.04277690	      0.04776928	      0.05223806
      1.14377566	      0.00000000	     -0.04277699	      0.04776912	      0.05223788
      1.14387659	      0.00000000	     -0.04277706	      0.04776900	      0.05223773
      1.14397751	     -0.00000000	     -0.04277714	      0.04776887	      0.05223758
      1.14407843	      0.00000000	     -0.04277721	      0.04776875	      0.05223743
      1.14417936	     -0.00000000	     -0.04277729	      0.04776862	      0.05223729
      1.14428028	      0.00000000	     -0.04277736	      0.04776850	      0.05223714
      1.14436709	      0.00000000	     -0.04277742	      0.04776839	      0.05223701
      1.14445389	      0.00000000	     -0.04277749	      0.04776829	      0.05223688
      1.14456433	     -0.00000000	     -0.04277757	      0.04776815	      0.05223672
      1.14467476	      0.00000000	     -0.04277765	      0.04776801	      0.05223656
      1.14476047	      0.00000000	     -0.04277771	      0.04776791	      0.05223643
      1.14484618	     -0.00000000	     -0.04277777	      0.04776780	      0.05223630
      1.14496049	      0.00000000	     -0.04277786	      0.04776766	      0.05223614
      1.14506326	      0.00000000	     -0.04277793	      0.04776754	      0.05223598
      1.14516603	     -0.00000000	     -0.04277801	      0.04776741	      0.05223583
      1.14525532	      0.00000000	     -0.04277807	      0.04776730	      0.05223570
      1.14534462	      0.00000000	     -0.04277814	      0.04776719	      0.05223557
      1.14543392	     -0.00000000	     -0.04277820	      0.04776708	      0.05223544
      1.14555780	      0.00000000	     -0.04277829	      0.04776693	      0.05223526
      1.14564803	      0.00000000	     -0.04277836	      0.04776682	      0.05223513
      1.14573826	      0.00000000	     -0.04277842	      0.04776671	      0.05223499
      1.14584842	      0.00000000	     -0.04277850	      0.04776657	      0.05223483
      1.14594669	      0.00000000	     -0.04277858	      0.04776645	      0.05223469
      1.14604495	     -0.00000000	     -0.04277865	      0.04776633	      0.05223454
      1.14614321	     -0.00000000	     -0.04277872	      0.04776621	      0.05223440
      1.14624147	     -0.00000000	     -0.04277879	      0.04776609	      0.05223426
      1.14633974	      0.00000000	     -0.04277886	      0.04776597	      0.05223411
      1.14643800	      0.00000000	     -0.04277893	      0.04776585	      0.05223397
      1.14653626	     -0.00000000	     -0.04277900	      0.04776573	      0.05223383
      1.14663452	     -0.00000000	     -0.04277908	      0.04776561	      0.05223368
      1.14672250	     -0.00000000	     -0.04277914	      0.04776550	      0.05223355
      1.14681047	     -0.00000000	     -0.04277920	      0.04776539	      0.05223342
      1.14691742	     -0.00000000	     -0.04277928	      0.04776526	      0.05223327
      1.14702437	     -0.00000000	     -0.04277936	      0.04776513	      0.05223311
      1.14711222	     -0.00000000	     -0.04277942	      0.04776503	      0.05223298
      1.14720006	      0.00000000	     -0.04277949	      0.04776492	      0.05223286
      1.14730930	     -0.00000000	     -0.04277957	      0.04776479	      0.05223270
      1.14741854	      0.00000000	     -0.04277964	      0.04776465	      0.05223254
      1.14750190	     -0.00000000	     -0.04277970	      0.04776455	      0.05223242
      1.14758526	      0.00000000	     -0.04277976	      0.04776445	      0.05223229
      1.14770121	      0.00000000	     -0.04277985	      0.04776431	      0.05223213
      1.14780466	      0.00000000	     -0.04277992	      0.04776418	      0.05223197
      1.14790810	     -0.00000000	     -0.04278000	      0.04776406	      0.05223182
      1.14799431	     -0.00000000	     -0.04278006	      0.04776395	      0.05223170
      1.14808052	      0.00000000	     -0.04278012	      0.04776385	      0.05223157
      1.14818951	      0.00000000	     -0.04278020	      0.04776371	      0.05223142
      1.14829851	     -0.00000000	     -0.04278028	      0.04776358	      0.05223126
      1.14838489	      0.00000000	     -0.04278034	      0.04776348	      0.05223113
      1.14847127	     -0.00000000	     -0.04278040	      0.04776337	      0.05223101
      1.14858125	     -0.00000000	     -0.04278048	      0.04776324	      0.05223085
      1.14869123	     -0.00000000	     -0.04278056	      0.04776310	      0.05223069
      1.14877518	      0.00000000	     -0.04278062	      0.04776300	      0.05223056
      1.14885912	      0.00000000	     -0.04278068	      0.04776290	      0.05223044
      1.14897247	     -0.00000000	     -0.04278077	      0.04776276	      0.05223028
      1.14908582	     -0.00000000	     -0.04278085	      0.04776263	      0.05223011
      1.14916756	      0.00000000	     -0.04278091	      0.04776253	      0.05223000
      1.14924929	     -0.00000000	     -0.04278096	      0.04776243	      0.05222988
      1.14936674	      0.00000000	     -0.04278105	      0.04776228	      0.05222971
      1.14946781	      0.00000000	     -0.04278112	      0.04776216	      0.05222956
      1.14956888	     -0.00000000	     -0.04278119	      0.04776204	      0.05222942
      1.14966996	     -0.00000000	     -0.04278127	      0.04776192	      0.05222927
      1.14975843	      0.00000000	     -0.04278133	      0.04776181	      0.05222914
      1.14984691	      0.00000000	     -0.04278139	      0.04776170	      0.05222901
      1.14993538	     -0.00000000	     -0.04278146	      0.04776160	      0.05222889
      1.15005667	      0.00000000	     -0.04278154	      0.04776145	      0.05222871
      1.15014617	      0.00000000	     -0.04278161	      0.04776134	      0.05222858
      1.15023567	      0.00000000	     -0.04278167	      0.04776123	      0.05222845
      1.15034391	     -0.00000000	     -0.04278175	      0.04776110	      0.05222830
      1.15044083	     -0.00000000	     -0.04278182	      0.04776099	      0.05222816
      1.15053775	      0.00000000	     -0.04278189	      0.04776087	      0.05222802
      1.15063467	      0.00000000	     -0.04278196	      0.04776075	      0.05222788
      1.15073158	     -0.00000000	     -0.04278203	      0.04776064	      0.05222774
      1.15082850	     -0.00000000	     -0.04278209	      0.04776052	      0.05222760
      1.15092542	      0.00000000	     -0.04278216	      0.04776040	      0.05222746
      1.15102234	     -0.00000000	     -0.04278223	      0.04776029	      0.05222732
      1.15111926	     -0.00000000	     -0.04278230	      0.04776017	      0.05222718
      1.15121617	      0.00000000	     -0.04278237	      0.04776005	      0.05222704
      1.15131309	      0.00000000	     -0.04278244	      0.04775994	      0.05222690
      1.15139893	      0.00000000	     -0.04278250	      0.04775984	      0.05222678
      1.15148478	      0.00000000	     -0.04278256	      0.04775973	      0.05222666
      1.15159166	     -0.00000000	     -0.04278264	      0.04775960	      0.05222650
      1.15169854	      0.00000000	     -0.04278271	      0.04775948	      0.05222635
      1.15178451	      0.00000000	     -0.04278278	      0.04775937	      0.05222623
      1.15187049	      0.00000000	     -0.04278284	      0.04775927	      0.05222610
      1.15197969	     -0.00000000	     -0.04278291	      0.04775914	      0.05222595
      1.15208889	     -0.00000000	     -0.04278299	      0.04775901	      0.05222579
      1.15217009	     -0.00000000	     -0.04278305	      0.04775891	      0.05222567
      1.15225130	      0.00000000	     -0.04278311	      0.04775881	      0.05222556
      1.15236804	     -0.00000000	     -0.04278319	      0.04775867	      0.05222539
      1.15247095	      0.00000000	     -0.04278326	      0.04775855	      0.05222524
      1.15257387	      0.00000000	     -0.04278334	      0.04775843	      0.05222510
      1.15265801	      0.00000000	     -0.04278339	      0.04775833	      0.05222498
      1.15274216	     -0.00000000	     -0.04278345	      0.04775823	      0.05222486
      1.15285139	      0.00000000	     -0.04278353	      0.04775810	      0.05222470
      1.15296063	      0.00000000	     -0.04278361	      0.04775797	      0.05222455
      1.15304479	      0.00000000	     -0.04278367	      0.04775787	      0.05222443
      1.15312895	      0.00000000	     -0.04278373	      0.04775777	      0.05222431
      1.15323958	      0.00000000	     -0.04278381	      0.04775763	      0.05222415
      1.15335021	     -0.00000000	     -0.04278388	      0.04775750	      0.05222399
      1.15343158	     -0.00000000	     -0.04278394	      0.04775741	      0.05222388
      1.15351295	      0.00000000	     -0.04278400	      0.04775731	      0.05222376
      1.15362788	      0.00000000	     -0.04278408	      0.04775717	      0.05222360
      1.15372761	      0.00000000	     -0.04278415	      0.04775705	      0.05222345
      1.15382734	     -0.00000000	     -0.04278422	      0.04775694	      0.05222331
      1.15392706	      0.00000000	     -0.04278429	      0.04775682	      0.05222317
      1.15401490	     -0.00000000	     -0.04278435	      0.04775671	      0.05222305
      1.15410274	     -0.00000000	     -0.04278441	      0.04775661	      0.05222292
      1.15419057	     -0.00000000	     -0.04278448	      0.04775650	      0.05222280
      1.15430923	      0.00000000	     -0.04278456	      0.04775636	      0.05222263
      1.15439810	     -0.00000000	     -0.04278462	      0.04775626	      0.05222250
      1.15448697	      0.00000000	     -0.04278468	      0.04775615	      0.05222238
      1.15457584	      0.00000000	     -0.04278475	      0.04775605	      0.05222225
      1.15469557	     -0.00000000	     -0.04278483	      0.04775591	      0.05222208
      1.15478211	     -0.00000000	     -0.04278489	      0.04775580	      0.05222196
      1.15486864	      0.00000000	     -0.04278495	      0.04775570	      0.05222184
      1.15497783	      0.00000000	     -0.04278503	      0.04775557	      0.05222168
      1.15507523	      0.00000000	     -0.04278509	      0.04775546	      0.05222155
      1.15517263	     -0.00000000	     -0.04278516	      0.04775534	      0.05222141
      1.15527002	      0.00000000	     -0.04278523	      0.04775523	      0.05222127
      1.15536742	     -0.00000000	     -0.04278530	      0.04775511	      0.05222113
      1.15545274	     -0.00000000	     -0.04278536	      0.04775501	      0.05222101
      1.15553806	     -0.00000000	     -0.04278542	      0.04775491	      0.05222089
      1.15564377	      0.00000000	     -0.04278549	      0.04775479	      0.05222074
      1.15574948	      0.00000000	     -0.04278557	      0.04775466	      0.05222060
      1.15583421	      0.00000000	     -0.04278562	      0.04775456	      0.05222048
      1.15591894	     -0.00000000	     -0.04278568	      0.04775446	      0.05222036
      1.15602746	     -0.00000000	     -0.04278576	      0.04775434	      0.05222021
      1.15613598	     -0.00000000	     -0.04278583	      0.04775421	      0.05222005
      1.15621615	      0.00000000	     -0.04278589	      0.04775412	      0.05221994
      1.15629631	     -0.00000000	     -0.04278595	      0.04775402	      0.05221983
      1.15641232	     -0.00000000	     -0.04278603	      0.04775389	      0.05221966
      1.15651435	      0.00000000	     -0.04278610	      0.04775377	      0.05221952
      1.15661639	      0.00000000	     -0.04278617	      0.04775365	      0.05221938
      1.15669944	     -0.00000000	     -0.04278623	      0.04775355	      0.05221926
      1.15678249	      0.00000000	     -0.04278628	      0.04775345	      0.05221915
      1.15689102	     -0.00000000	     -0.04278636	      0.04775333	      0.05221899
      1.15699954	     -0.00000000	     -0.04278643	      0.04775320	      0.05221884
      1.15708252	      0.00000000	     -0.04278649	      0.04775310	      0.05221873
      1.15716549	      0.00000000	     -0.04278655	      0.04775300	      0.05221861
      1.15727559	     -0.00000000	     -0.04278662	      0.04775288	      0.05221846
      1.15738569	     -0.00000000	     -0.04278670	      0.04775275	      0.05221830
      1.15746577	     -0.00000000	     -0.04278676	      0.04775265	      0.05221819
      1.15754585	      0.00000000	     -0.04278681	      0.04775256	      0.05221808
      1.15766058	     -0.00000000	     -0.04278689	      0.04775243	      0.05221792
      1.15775950	     -0.00000000	     -0.04278696	      0.04775231	      0.05221778
      1.15785842	     -0.00000000	     -0.04278703	      0.04775220	      0.05221764
      1.15795735	      0.00000000	     -0.04278709	      0.04775208	      0.05221751
      1.15804397	      0.00000000	     -0.04278715	      0.04775198	      0.05221739
      1.15813059	      0.00000000	     -0.04278721	      0.04775188	      0.05221727
      1.15821721	      0.00000000	     -0.04278727	      0.04775178	      0.05221715
      1.15833596	     -0.00000000	     -0.04278735	      0.04775164	      0.05221698
      1.15842372	     -0.00000000	     -0.04278742	      0.04775154	      0.05221686
      1.15851147	     -0.00000000	     -0.04278748	      0.04775144	      0.05221674
      1.15861738	      0.00000000	     -0.04278755	      0.04775132	      0.05221659
      1.15871214	      0.00000000	     -0.04278761	      0.04775121	      0.05221646
      1.15880690	      0.00000000	     -0.04278768	      0.04775110	      0.05221633
      1.15890165	     -0.00000000	     -0.04278774	      0.04775099	      0.05221620
      1.15899641	      0.00000000	     -0.04278781	      0.04775088	      0.05221607
      1.15909117	     -0.00000000	     -0.04278787	      0.04775077	      0.05221593
      1.15918592	      0.00000000	     -0.04278794	      0.04775066	      0.05221580
      1.15928068	     -0.00000000	     -0.04278800	      0.04775055	      0.05221567
      1.15937544	     -0.00000000	     -0.04278807	      0.04775044	      0.05221554
      1.15947019	     -0.00000000	     -0.04278813	      0.04775033	      0.05221541
      1.15956495	     -0.00000000	     -0.04278820	      0.04775022	      0.05221528
      1.15965970	     -0.00000000	     -0.04278826	      0.04775011	      0.05221515
      1.15974496	     -0.00000000	     -0.04278832	      0.04775001	      0.05221503
      1.15983021	     -0.00000000	     -0.04278838	      0.04774992	      0.05221491
      1.15993264	     -0.00000000	     -0.04278845	      0.04774980	      0.05221477
      1.16003506	     -0.00000000	     -0.04278852	      0.04774968	      0.05221463
      1.16012273	     -0.00000000	     -0.04278858	      0.04774958	      0.05221451
      1.16021039	     -0.00000000	     -0.04278863	      0.04774948	      0.05221439
      1.16029805	     -0.00000000	     -0.04278869	      0.04774938	      0.05221427
      1.16041206	      0.00000000	     -0.04278877	      0.04774925	      0.05221411
      1.16049975	      0.00000000	     -0.04278883	      0.04774915	      0.05221399
      1.16058745	     -0.00000000	     -0.04278889	      0.04774905	      0.05221387
      1.16067514	      0.00000000	     -0.04278895	      0.04774895	      0.05221375
      1.16079178	      0.00000000	     -0.04278903	      0.04774881	      0.05221359
      1.16087763	     -0.00000000	     -0.04278909	      0.04774872	      0.05221348
      1.16096347	      0.00000000	     -0.04278914	      0.04774862	      0.05221336
      1.16107006	      0.00000000	     -0.04278922	      0.04774850	      0.05221321
      1.16116563	      0.00000000	     -0.04278928	      0.04774839	      0.05221308
      1.16126119	     -0.00000000	     -0.04278935	      0.04774828	      0.05221295
      1.16135676	      0.00000000	     -0.04278941	      0.04774817	      0.05221282
      1.16145232	      0.00000000	     -0.04278947	      0.04774806	      0.05221269
      1.16153811	     -0.00000000	     -0.04278953	      0.04774796	      0.05221257
      1.16162389	     -0.00000000	     -0.04278959	      0.04774786	      0.05221246
      1.16170968	      0.00000000	     -0.04278965	      0.04774777	      0.05221234
      1.16182648	     -0.00000000	     -0.04278973	      0.04774763	      0.05221218
      1.16191556	      0.00000000	     -0.04278979	      0.04774753	      0.05221206
      1.16200464	      0.00000000	     -0.04278985	      0.04774743	      0.05221194
      1.16209373	      0.00000000	     -0.04278991	      0.04774733	      0.05221182
      1.16220479	      0.00000000	     -0.04278998	      0.04774721	      0.05221167
      1.16229190	     -0.00000000	     -0.04279004	      0.04774711	      0.05221155
      1.16237900	      0.00000000	     -0.04279010	      0.04774701	      0.05221143
      1.16246610	     -0.00000000	     -0.04279016	      0.04774691	      0.05221131
      1.16258192	     -0.00000000	     -0.04279023	      0.04774678	      0.05221116
      1.16266901	      0.00000000	     -0.04279029	      0.04774668	      0.05221104
      1.16275610	      0.00000000	     -0.04279035	      0.04774658	      0.05221092
      1.16286109	      0.00000000	     -0.04279042	      0.04774646	      0.05221078
      1.16295385	      0.00000000	     -0.04279048	      0.04774636	      0.05221065
      1.16304661	      0.00000000	     -0.04279054	      0.04774625	      0.05221053
      1.16313937	      0.00000000	     -0.04279060	      0.04774615	      0.05221040
      1.16323213	     -0.00000000	     -0.04279067	      0.04774604	      0.05221028
      1.16332489	      0.00000000	     -0.04279073	      0.04774594	      0.05221015
      1.16341764	     -0.00000000	     -0.04279079	      0.04774584	      0.05221003
      1.16351040	      0.00000000	     -0.04279085	      0.04774573	      0.05220990
      1.16360316	      0.00000000	     -0.04279091	      0.04774563	      0.05220978
      1.16369592	      0.00000000	     -0.04279097	      0.04774552	      0.05220965
      1.16378868	      0.00000000	     -0.04279104	      0.04774542	      0.05220953
      1.16388144	      0.00000000	     -0.04279110	      0.04774532	      0.05220940
      1.16397420	      0.00000000	     -0.04279116	      0.04774521	      0.05220928
      1.16406696	      0.00000000	     -0.04279122	      0.04774511	      0.05220915
      1.16415972	     -0.00000000	     -0.04279128	      0.04774500	      0.05220903
      1.16425248	     -0.00000000	     -0.04279134	      0.04774490	      0.05220891
      1.16434524	      0.00000000	     -0.04279140	      0.04774480	      0.05220878
      1.16443800	     -0.00000000	     -0.04279147	      0.04774469	      0.05220866
      1.16453076	      0.00000000	     -0.04279153	      0.04774459	      0.05220853
      1.16462352	      0.00000000	     -0.04279159	      0.04774449	      0.05220841
      1.16471628	     -0.00000000	     -0.04279165	      0.04774438	      0.05220829
      1.16480904	      0.00000000	     -0.04279171	      0.04774428	      0.05220816
      1.16490180	      0.00000000	     -0.04279177	      0.04774418	      0.05220804
      1.16499456	      0.00000000	     -0.04279183	      0.04774407	      0.05220791
      1.16508732	     -0.00000000	     -0.04279189	      0.04774397	      0.05220779
      1.16518008	      0.00000000	     -0.04279195	      0.04774387	      0.05220767
      1.16527284	     -0.00000000	     -0.04279202	      0.04774376	      0.05220754
      1.16536559	     -0.00000000	     -0.04279208	      0.04774366	      0.05220742
      1.16545835	     -0.00000000	     -0.04279214	      0.04774356	      0.05220730
      1.16555111	      0.00000000	     -0.04279220	      0.04774346	      0.05220717
      1.16564387	     -0.00000000	     -0.04279226	      0.04774335	      0.05220705
      1.16573663	      0.00000000	     -0.04279232	      0.04774325	      0.05220693
      1.16582939	      0.00000000	     -0.04279238	      0.04774315	      0.05220680
      1.16592215	      0.00000000	     -0.04279244	      0.04774305	      0.05220668
      1.16601491	      0.00000000	     -0.04279250	      0.04774294	      0.05220656
      1.16610767	      0.00000000	     -0.04279256	      0.04774284	      0.05220644
      1.16620043	     -0.00000000	     -0.04279262	      0.04774274	      0.05220631
      1.16629319	     -0.00000000	     -0.04279268	      0.04774264	      0.05220619
      1.16638595	     -0.00000000	     -0.04279274	      0.04774253	      0.05220607
      1.16647871	      0.00000000	     -0.04279280	      0.04774243	      0.05220595
      1.16657147	     -0.00000000	     -0.04279286	      0.04774233	      0.05220582
      1.16666423	     -0.00000000	     -0.04279292	      0.04774223	      0.05220570
      1.16675699	     -0.00000000	     -0.04279298	      0.04774213	      0.05220558
      1.16684975	      0.00000000	     -0.04279304	      0.04774203	      0.05220546
      1.16694251	     -0.00000000	     -0.04279310	      0.04774192	      0.05220533
      1.16703527	      0.00000000	     -0.04279316	      0.04774182	      0.05220521
      1.16712803	      0.00000000	     -0.04279322	      0.04774172	      0.05220509
      1.16722079	     -0.00000000	     -0.04279328	      0.04774162	      0.05220497
      1.16731355	      0.00000000	     -0.04279334	      0.04774152	      0.05220485
      1.16740630	     -0.00000000	     -0.04279340	      0.04774142	      0.05220473
      1.16749906	     -0.00000000	     -0.04279346	      0.04774132	      0.05220460
      1.16759182	      0.00000000	     -0.04279352	      0.04774121	      0.05220448
      1.16768458	      0.00000000	     -0.04279358	      0.04774111	      0.05220436
      1.16777734	     -0.00000000	     -0.04279364	      0.04774101	      0.05220424
      1.16787010	     -0.00000000	     -0.04279370	      0.04774091	      0.05220412
      1.16796286	     -0.00000000	     -0.04279376	      0.04774081	      0.05220400
      1.16805562	     -0.00000000	     -0.04279382	      0.04774071	      0.05220388
      1.16814838	     -0.00000000	     -0.04279388	      0.04774061	      0.05220376
      1.16823176	     -0.00000000	     -0.04279393	      0.04774052	      0.05220365
      1.16831515	      0.00000000	     -0.04279399	      0.04774043	      0.05220354
      1.16841638	      0.00000000	     -0.04279405	      0.04774032	      0.05220341
      1.16851762	     -0.00000000	     -0.04279412	      0.04774021	      0.05220328
      1.16860149	     -0.00000000	     -0.04279417	      0.04774012	      0.05220317
      1.16868537	     -0.00000000	     -0.04279422	      0.04774003	      0.05220306
      1.16878812	      0.00000000	     -0.04279429	      0.04773992	      0.05220292
      1.16889086	      0.00000000	     -0.04279435	      0.04773981	      0.05220279
      1.16897087	     -0.00000000	     -0.04279441	      0.04773972	      0.05220269
      1.16905089	      0.00000000	     -0.04279446	      0.04773963	      0.05220258
      1.16915905	     -0.00000000	     -0.04279453	      0.04773952	      0.05220244
      1.16926721	      0.00000000	     -0.04279459	      0.04773940	      0.05220230
      1.16934315	     -0.00000000	     -0.04279464	      0.04773932	      0.05220221
      1.16941909	      0.00000000	     -0.04279469	      0.04773924	      0.05220211
      1.16953561	      0.00000000	     -0.04279476	      0.04773911	      0.05220196
      1.16963063	      0.00000000	     -0.04279482	      0.04773901	      0.05220184
      1.16972565	      0.00000000	     -0.04279488	      0.04773891	      0.05220171
      1.16982068	     -0.00000000	     -0.04279494	      0.04773881	      0.05220159
      1.16991570	      0.00000000	     -0.04279500	      0.04773871	      0.05220147
      1.16999989	     -0.00000000	     -0.04279506	      0.04773862	      0.05220136
      1.17008407	      0.00000000	     -0.04279511	      0.04773853	      0.05220125
      1.17016826	     -0.00000000	     -0.04279516	      0.04773844	      0.05220114
      1.17028351	      0.00000000	     -0.04279524	      0.04773831	      0.05220100
      1.17036918	      0.00000000	     -0.04279529	      0.04773822	      0.05220089
      1.17045485	      0.00000000	     -0.04279534	      0.04773813	      0.05220078
      1.17054052	      0.00000000	     -0.04279540	      0.04773804	      0.05220067
      1.17065563	      0.00000000	     -0.04279547	      0.04773792	      0.05220052
      1.17073908	     -0.00000000	     -0.04279552	      0.04773783	      0.05220041
      1.17082252	      0.00000000	     -0.04279557	      0.04773774	      0.05220031
      1.17092760	     -0.00000000	     -0.04279564	      0.04773763	      0.05220017
      1.17102117	      0.00000000	     -0.04279570	      0.04773753	      0.05220005
      1.17111475	     -0.00000000	     -0.04279576	      0.04773743	      0.05219994
      1.17120832	      0.00000000	     -0.04279582	      0.04773733	      0.05219982
      1.17130190	     -0.00000000	     -0.04279587	      0.04773723	      0.05219970
      1.17138518	      0.00000000	     -0.04279593	      0.04773714	      0.05219959
      1.17146847	     -0.00000000	     -0.04279598	      0.04773706	      0.05219949
      1.17156879	      0.00000000	     -0.04279604	      0.04773695	      0.05219936
      1.17166912	     -0.00000000	     -0.04279610	      0.04773685	      0.05219923
      1.17175211	      0.00000000	     -0.04279615	      0.04773676	      0.05219913
      1.17183510	      0.00000000	     -0.04279621	      0.04773667	      0.05219902
      1.17193742	      0.00000000	     -0.04279627	      0.04773656	      0.05219889
      1.17203974	     -0.00000000	     -0.04279633	      0.04773646	      0.05219876
      1.17211911	      0.00000000	     -0.04279638	      0.04773637	      0.05219866
      1.17219848	     -0.00000000	     -0.04279643	      0.04773629	      0.05219856
      1.17230607	     -0.00000000	     -0.04279650	      0.04773618	      0.05219843
      1.17241366	      0.00000000	     -0.04279656	      0.04773606	      0.05219829
      1.17248894	      0.00000000	     -0.04279661	      0.04773599	      0.05219820
      1.17256422	     -0.00000000	     -0.04279666	      0.04773591	      0.05219810
      1.17268021	      0.00000000	     -0.04279673	      0.04773579	      0.05219796
      1.17277467	      0.00000000	     -0.04279679	      0.04773569	      0.05219784
      1.17286914	     -0.00000000	     -0.04279684	      0.04773559	      0.05219772
      1.17296360	     -0.00000000	     -0.04279690	      0.04773549	      0.05219760
      1.17305806	     -0.00000000	     -0.04279696	      0.04773539	      0.05219748
      1.17314131	     -0.00000000	     -0.04279701	      0.04773531	      0.05219738
      1.17322456	     -0.00000000	     -0.04279706	      0.04773522	      0.05219728
      1.17330781	     -0.00000000	     -0.04279711	      0.04773513	      0.05219717
      1.17342362	     -0.00000000	     -0.04279718	      0.04773501	      0.05219703
      1.17350848	      0.00000000	     -0.04279723	      0.04773493	      0.05219692
      1.17359335	     -0.00000000	     -0.04279729	      0.04773484	      0.05219682
      1.17369586	     -0.00000000	     -0.04279735	      0.04773473	      0.05219669
      1.17378702	     -0.00000000	     -0.04279740	      0.04773464	      0.05219658
      1.17387817	      0.00000000	     -0.04279746	      0.04773455	      0.05219646
      1.17396933	     -0.00000000	     -0.04279752	      0.04773445	      0.05219635
      1.17406048	      0.00000000	     -0.04279757	      0.04773436	      0.05219624
      1.17415164	     -0.00000000	     -0.04279763	      0.04773426	      0.05219612
      1.17424279	      0.00000000	     -0.04279768	      0.04773417	      0.05219601
      1.17433395	      0.00000000	     -0.04279774	      0.04773408	      0.05219590
      1.17442510	     -0.00000000	     -0.04279779	      0.04773398	      0.05219579
      1.17451626	     -0.00000000	     -0.04279785	      0.04773389	      0.05219567
      1.17460741	      0.00000000	     -0.04279790	      0.04773380	      0.05219556
      1.17469857	     -0.00000000	     -0.04279796	      0.04773370	      0.05219545
      1.17478972	     -0.00000000	     -0.04279801	      0.04773361	      0.05219534
      1.17488088	      0.00000000	     -0.04279807	      0.04773352	      0.05219522
      1.17497203	     -0.00000000	     -0.04279812	      0.04773343	      0.05219511
      1.17506319	     -0.00000000	     -0.04279818	      0.04773333	      0.05219500
      1.17515434	     -0.00000000	     -0.04279823	      0.04773324	      0.05219489
      1.17524550	     -0.00000000	     -0.04279828	      0.04773315	      0.05219478
      1.17533665	     -0.00000000	     -0.04279834	      0.04773306	      0.05219467
      1.17542781	     -0.00000000	     -0.04279839	      0.04773296	      0.05219455
      1.17551896	     -0.00000000	     -0.04279845	      0.04773287	      0.05219444
      1.17560072	      0.00000000	     -0.04279850	      0.04773279	      0.05219434
      1.17568247	     -0.00000000	     -0.04279855	      0.04773271	      0.05219424
      1.17578236	     -0.00000000	     -0.04279861	      0.04773260	      0.05219412
      1.17588225	      0.00000000	     -0.04279866	      0.04773250	      0.05219400
      1.17596473	     -0.00000000	     -0.04279871	      0.04773242	      0.05219390
      1.17604721	     -0.00000000	     -0.04279876	      0.04773234	      0.05219380
      1.17614840	      0.00000000	     -0.04279882	      0.04773224	      0.05219368
      1.17624959	     -0.00000000	     -0.04279888	      0.04773213	      0.05219355
      1.17632830	     -0.00000000	     -0.04279893	      0.04773206	      0.05219346
      1.17640701	      0.00000000	     -0.04279898	      0.04773198	      0.05219336
      1.17651345	      0.00000000	     -0.04279904	      0.04773187	      0.05219323
      1.17661990	     -0.00000000	     -0.04279910	      0.04773176	      0.05219311
      1.17669474	     -0.00000000	     -0.04279915	      0.04773169	      0.05219302
      1.17676959	      0.00000000	     -0.04279919	      0.04773161	      0.05219292
      1.17688395	      0.00000000	     -0.04279926	      0.04773150	      0.05219279
      1.17697759	     -0.00000000	     -0.04279931	      0.04773141	      0.05219267
      1.17707123	     -0.00000000	     -0.04279937	      0.04773131	      0.05219256
      1.17716487	      0.00000000	     -0.04279942	      0.04773122	      0.05219245
      1.17725851	      0.00000000	     -0.04279948	      0.04773113	      0.05219234
      1.17734075	     -0.00000000	     -0.04279952	      0.04773105	      0.05219224
      1.17742299	      0.00000000	     -0.04279957	      0.04773096	      0.05219214
      1.17752184	      0.00000000	     -0.04279963	      0.04773087	      0.05219202
      1.17762068	     -0.00000000	     -0.04279969	      0.04773077	      0.05219190
      1.17770357	      0.00000000	     -0.04279974	      0.04773069	      0.05219180
      1.17778647	      0.00000000	     -0.04279978	      0.04773060	      0.05219171
      1.17786936	     -0.00000000	     -0.04279983	      0.04773052	      0.05219161
      1.17798391	      0.00000000	     -0.04279990	      0.04773041	      0.05219147
      1.17806743	      0.00000000	     -0.04279995	      0.04773033	      0.05219137
      1.17815095	      0.00000000	     -0.04280000	      0.04773025	      0.05219127
      1.17825307	     -0.00000000	     -0.04280006	      0.04773015	      0.05219115
      1.17834375	      0.00000000	     -0.04280011	      0.04773006	      0.05219104
      1.17843443	      0.00000000	     -0.04280016	      0.04772997	      0.05219094
      1.17852511	     -0.00000000	     -0.04280021	      0.04772988	      0.05219083
      1.17861579	     -0.00000000	     -0.04280026	      0.04772979	      0.05219072
      1.17870647	     -0.00000000	     -0.04280032	      0.04772970	      0.05219061
      1.17879715	      0.00000000	     -0.04280037	      0.04772961	      0.05219051
      1.17888783	      0.00000000	     -0.04280042	      0.04772953	      0.05219040
      1.17897851	     -0.00000000	     -0.04280047	      0.04772944	      0.05219029
      1.17906918	      0.00000000	     -0.04280052	      0.04772935	      0.05219019
      1.17915986	      0.00000000	     -0.04280058	      0.04772926	      0.05219008
      1.17925054	     -0.00000000	     -0.04280063	      0.04772917	      0.05218997
      1.17933200	      0.00000000	     -0.04280067	      0.04772910	      0.05218988
      1.17941346	      0.00000000	     -0.04280072	      0.04772902	      0.05218978
      1.17951174	     -0.00000000	     -0.04280078	      0.04772892	      0.05218967
      1.17961003	     -0.00000000	     -0.04280083	      0.04772883	      0.05218955
      1.17969354	     -0.00000000	     -0.04280088	      0.04772875	      0.05218946
      1.17977704	      0.00000000	     -0.04280093	      0.04772867	      0.05218936
      1.17986055	      0.00000000	     -0.04280098	      0.04772859	      0.05218926
      1.17997110	     -0.00000000	     -0.04280104	      0.04772848	      0.05218913
      1.18005495	     -0.00000000	     -0.04280109	      0.04772840	      0.05218904
      1.18013880	      0.00000000	     -0.04280113	      0.04772832	      0.05218894
      1.18022266	     -0.00000000	     -0.04280118	      0.04772824	      0.05218884
      1.18033500	      0.00000000	     -0.04280124	      0.04772813	      0.05218871
      1.18041714	     -0.00000000	     -0.04280129	      0.04772805	      0.05218862
      1.18049929	      0.00000000	     -0.04280134	      0.04772797	      0.05218852
      1.18060169	      0.00000000	     -0.04280139	      0.04772788	      0.05218840
      1.18069296	     -0.00000000	     -0.04280144	      0.04772779	      0.05218830
      1.18078423	      0.00000000	     -0.04280150	      0.04772770	      0.05218819
      1.18087550	      0.00000000	     -0.04280155	      0.04772762	      0.05218809
      1.18096677	     -0.00000000	     -0.04280160	      0.04772753	      0.05218798
      1.18105804	     -0.00000000	     -0.04280165	      0.04772744	      0.05218788
      1.18113912	      0.00000000	     -0.04280169	      0.04772737	      0.05218778
      1.18122019	      0.00000000	     -0.04280174	      0.04772729	      0.05218769
      1.18131846	      0.00000000	     -0.04280179	      0.04772720	      0.05218758
      1.18141674	      0.00000000	     -0.04280185	      0.04772711	      0.05218747
      1.18149936	      0.00000000	     -0.04280189	      0.04772703	      0.05218737
      1.18158197	      0.00000000	     -0.04280194	      0.04772695	      0.05218728
      1.18166459	      0.00000000	     -0.04280198	      0.04772687	      0.05218718
      1.18177691	      0.00000000	     -0.04280205	      0.04772677	      0.05218706
      1.18186004	      0.00000000	     -0.04280209	      0.04772669	      0.05218696
      1.18194317	      0.00000000	     -0.04280214	      0.04772661	      0.05218687
      1.18204391	     -0.00000000	     -0.04280219	      0.04772652	      0.05218675
      1.18213384	      0.00000000	     -0.04280224	      0.04772643	      0.05218665
      1.18222377	      0.00000000	     -0.04280229	      0.04772635	      0.05218655
      1.18231369	     -0.00000000	     -0.04280234	      0.04772627	      0.05218645
      1.18240362	     -0.00000000	     -0.04280239	      0.04772618	      0.05218635
      1.18249354	      0.00000000	     -0.04280244	      0.04772610	      0.05218625
      1.18258347	      0.00000000	     -0.04280249	      0.04772602	      0.05218614
      1.18267340	      0.00000000	     -0.04280254	      0.04772593	      0.05218604
      1.18276332	      0.00000000	     -0.04280259	      0.04772585	      0.05218594
      1.18285325	      0.00000000	     -0.04280264	      0.04772577	      0.05218584
      1.18294317	      0.00000000	     -0.04280268	      0.04772568	      0.05218574
      1.18303310	     -0.00000000	     -0.04280273	      0.04772560	      0.05218564
      1.18312303	     -0.00000000	     -0.04280278	      0.04772552	      0.05218554
      1.18320332	     -0.00000000	     -0.04280283	      0.04772545	      0.05218545
      1.18328362	      0.00000000	     -0.04280287	      0.04772537	      0.05218536
      1.18338218	     -0.00000000	     -0.04280292	      0.04772528	      0.05218525
      1.18348074	     -0.00000000	     -0.04280297	      0.04772519	      0.05218514
      1.18356181	     -0.00000000	     -0.04280302	      0.04772512	      0.05218505
      1.18364287	      0.00000000	     -0.04280306	      0.04772504	      0.05218496
      1.18374265	      0.00000000	     -0.04280312	      0.04772495	      0.05218485
      1.18384243	     -0.00000000	     -0.04280317	      0.04772486	      0.05218474
      1.18391984	     -0.00000000	     -0.04280321	      0.04772479	      0.05218465
      1.18399725	     -0.00000000	     -0.04280325	      0.04772472	      0.05218457
      1.18410215	      0.00000000	     -0.04280331	      0.04772463	      0.05218445
      1.18420704	     -0.00000000	     -0.04280336	      0.04772453	      0.05218434
      1.18428075	      0.00000000	     -0.04280340	      0.04772447	      0.05218426
      1.18435446	      0.00000000	     -0.04280344	      0.04772440	      0.05218418
      1.18446695	     -0.00000000	     -0.04280350	      0.04772430	      0.05218405
      1.18455928	     -0.00000000	     -0.04280355	      0.04772422	      0.05218395
      1.18465160	     -0.00000000	     -0.04280360	      0.04772413	      0.05218385
      1.18474392	      0.00000000	     -0.04280365	      0.04772405	      0.05218375
      1.18483624	     -0.00000000	     -0.04280370	      0.04772397	      0.05218365
      1.18491663	     -0.00000000	     -0.04280374	      0.04772390	      0.05218356
      1.18499703	      0.00000000	     -0.04280378	      0.04772382	      0.05218347
      1.18509511	      0.00000000	     -0.04280383	      0.04772374	      0.05218337
      1.18519319	      0.00000000	     -0.04280388	      0.04772365	      0.05218326
      1.18527419	     -0.00000000	     -0.04280393	      0.04772358	      0.05218317
      1.18535519	      0.00000000	     -0.04280397	      0.04772351	      0.05218309
      1.18545391	     -0.00000000	     -0.04280402	      0.04772342	      0.05218298
      1.18555263	     -0.00000000	     -0.04280407	      0.04772333	      0.05218287
      1.18563126	      0.00000000	     -0.04280411	      0.04772326	      0.05218279
      1.18570989	      0.00000000	     -0.04280415	      0.04772319	      0.05218270
      1.18581163	     -0.00000000	     -0.04280421	      0.04772310	      0.05218259
      1.18591337	      0.00000000	     -0.04280426	      0.04772301	      0.05218248
      1.18598991	      0.00000000	     -0.04280430	      0.04772295	      0.05218240
      1.18606645	      0.00000000	     -0.04280434	      0.04772288	      0.05218232
      1.18617182	     -0.00000000	     -0.04280439	      0.04772279	      0.05218221
      1.18627719	     -0.00000000	     -0.04280445	      0.04772269	      0.05218210
      1.18635079	     -0.00000000	     -0.04280448	      0.04772263	      0.05218202
      1.18642440	     -0.00000000	     -0.04280452	      0.04772257	      0.05218194
      1.18653558	     -0.00000000	     -0.04280458	      0.04772247	      0.05218182
      1.18662876	      0.00000000	     -0.04280463	      0.04772239	      0.05218172
      1.18672195	     -0.00000000	     -0.04280467	      0.04772231	      0.05218162
      1.18681514	     -0.00000000	     -0.04280472	      0.04772223	      0.05218152
      1.18689629	     -0.00000000	     -0.04280476	      0.04772216	      0.05218144
      1.18697744	      0.00000000	     -0.04280480	      0.04772209	      0.05218135
      1.18705859	      0.00000000	     -0.04280484	      0.04772202	      0.05218127
      1.18717063	      0.00000000	     -0.04280490	      0.04772192	      0.05218115
      1.18725323	     -0.00000000	     -0.04280494	      0.04772185	      0.05218106
      1.18733584	      0.00000000	     -0.04280498	      0.04772178	      0.05218098
      1.18743533	     -0.00000000	     -0.04280503	      0.04772169	      0.05218087
      1.18752382	      0.00000000	     -0.04280508	      0.04772162	      0.05218078
      1.18761232	      0.00000000	     -0.04280512	      0.04772154	      0.05218069
      1.18770081	     -0.00000000	     -0.04280517	      0.04772147	      0.05218059
      1.18778930	     -0.00000000	     -0.04280521	      0.04772139	      0.05218050
      1.18787780	     -0.00000000	     -0.04280526	      0.04772132	      0.05218041
      1.18796629	      0.00000000	     -0.04280530	      0.04772124	      0.05218032
      1.18805478	     -0.00000000	     -0.04280534	      0.04772117	      0.05218023
      1.18814328	     -0.00000000	     -0.04280539	      0.04772109	      0.05218014
      1.18823177	     -0.00000000	     -0.04280543	      0.04772102	      0.05218004
      1.18832026	      0.00000000	     -0.04280548	      0.04772094	      0.05217995
      1.18840876	     -0.00000000	     -0.04280552	      0.04772087	      0.05217986
      1.18849725	      0.00000000	     -0.04280556	      0.04772080	      0.05217977
      1.18858574	     -0.00000000	     -0.04280561	      0.04772072	      0.05217968
      1.18867424	      0.00000000	     -0.04280565	      0.04772065	      0.05217959
      1.18876273	     -0.00000000	     -0.04280569	      0.04772057	      0.05217950
      1.18885123	      0.00000000	     -0.04280574	      0.04772050	      0.05217941
      1.18893972	     -0.00000000	     -0.04280578	      0.04772043	      0.05217932
      1.18902821	     -0.00000000	     -0.04280582	      0.04772035	      0.05217923
      1.18911671	     -0.00000000	     -0.04280587	      0.04772028	      0.05217914
      1.18920520	     -0.00000000	     -0.04280591	      0.04772021	      0.05217905
      1.18929369	      0.00000000	     -0.04280595	      0.04772013	      0.05217896
      1.18938219	      0.00000000	     -0.04280600	      0.04772006	      0.05217887
      1.18947068	      0.00000000	     -0.04280604	      0.04771999	      0.05217878
      1.18955917	      0.00000000	     -0.04280608	      0.04771992	      0.05217869
      1.18964767	     -0.00000000	     -0.04280612	      0.04771984	      0.05217860
      1.18973616	      0.00000000	     -0.04280617	      0.04771977	      0.05217851
[truncated: 681,701 more chars]
