# Supplementary material for: Musculoskeletal simulations to examine the effects of accentuated eccentric loading (AEL) on jump height
Source: PeerJ. 2023 Jan 23;11:e14687. doi: 10.7717/peerj.14687 (PMC9879160; doi:10.7717/peerj.14687)
Supplement: Supplemental Information 2 — Added15 folder contains the code and simulation results for a complete jump with an additional 15% model mass. Dropped15 folder contains the code and simulation results for the push-off phase with the original model mass. [file peerj-11-14687-s002.zip › Supplementary Simulation code and output results AEL15/Added15/Optimized_for_J_Results/TwoSegment_Two_Segment_MomentArm_knee_coordinate.sto]

MomentArm_knee_coordinate
version=1
nRows=12722
nColumns=5
inDegrees=no

This analysis gathers basic information about muscles during a simulation (e.g., forces, tendon lengths, moment arms, etc).
Units are S.I. units (second, meters, Newtons, ...)
Angles are in degrees.

endheader
time	vastus	recfem	glut	ham
      0.00000000	     -0.04000000	     -0.04000000	      0.00000000	      0.04118155
      0.00010000	     -0.04000000	     -0.04000000	      0.00000000	      0.04118157
      0.00023094	     -0.04000000	     -0.04000000	      0.00000000	      0.04118164
      0.00036189	     -0.04000000	     -0.04000000	      0.00000000	      0.04118176
      0.00049283	     -0.04000000	     -0.04000000	      0.00000000	      0.04118191
      0.00062377	     -0.04000000	     -0.04000000	      0.00000000	      0.04118210
      0.00075471	     -0.04000000	     -0.04000000	      0.00000000	      0.04118232
      0.00092167	     -0.04000000	     -0.04000000	      0.00000000	      0.04118264
      0.00108864	     -0.04000000	     -0.04000000	      0.00000000	      0.04118299
      0.00125560	     -0.04000000	     -0.04000000	      0.00000000	      0.04118339
      0.00146694	     -0.04000000	     -0.04000000	      0.00000000	      0.04118395
      0.00167828	     -0.04000000	     -0.04000000	      0.00000000	      0.04118456
      0.00193496	     -0.04000000	     -0.04000000	      0.00000000	      0.04118539
      0.00219165	     -0.04000000	     -0.04000000	      0.00000000	      0.04118630
      0.00252490	     -0.04000000	     -0.04000000	      0.00000000	      0.04118763
      0.00285816	     -0.04000000	     -0.04000000	      0.00000000	      0.04118911
      0.00331636	     -0.04000000	     -0.04000000	      0.00000000	      0.04119141
      0.00377455	     -0.04000000	     -0.04000000	      0.00000000	      0.04119402
      0.00443132	     -0.04000000	     -0.04000000	      0.00000000	      0.04119832
      0.00508809	     -0.04000000	     -0.04000000	      0.00000000	      0.04120331
      0.00611478	     -0.04000000	     -0.04000000	      0.00000000	      0.04121255
      0.00691445	     -0.04000000	     -0.04000000	      0.00000000	      0.04122100
      0.00771412	     -0.04000000	     -0.04000000	      0.00000000	      0.04123057
      0.00851379	     -0.04000000	     -0.04000000	      0.00000000	      0.04124131
      0.00931345	     -0.04000000	     -0.04000000	      0.00000000	      0.04125322
      0.01031496	     -0.04000000	     -0.04000000	      0.00000000	      0.04126985
      0.01117276	     -0.04000000	     -0.04000000	      0.00000000	      0.04128561
      0.01192114	     -0.04000000	     -0.04000000	      0.00000000	      0.04130053
      0.01266951	     -0.04000000	     -0.04000000	      0.00000000	      0.04131654
      0.01351831	     -0.04000000	     -0.04000000	      0.00000000	      0.04133603
      0.01436710	     -0.04000000	     -0.04000000	      0.00000000	      0.04135696
      0.01510582	     -0.04000000	     -0.04000000	      0.00000000	      0.04137634
      0.01584455	     -0.04000000	     -0.04000000	      0.00000000	      0.04139682
      0.01677016	     -0.04000000	     -0.04000000	      0.00000000	      0.04142403
      0.01743280	     -0.04000000	     -0.04000000	      0.00000000	      0.04144457
      0.01809543	     -0.04000000	     -0.04000000	      0.00000000	      0.04146599
      0.01904497	     -0.04000000	     -0.04000000	      0.00000000	      0.04149825
      0.01985779	     -0.04000000	     -0.04000000	      0.00000000	      0.04152731
      0.02056646	     -0.04000000	     -0.04000000	      0.00000000	      0.04155374
      0.02127514	     -0.04000000	     -0.04000000	      0.00000000	      0.04158119
      0.02202269	     -0.04000000	     -0.04000000	      0.00000000	      0.04161124
      0.02277025	     -0.04000000	     -0.04000000	      0.00000000	      0.04164243
      0.02350164	     -0.04000000	     -0.04000000	      0.00000000	      0.04167404
      0.02423303	     -0.04000000	     -0.04000000	      0.00000000	      0.04170673
      0.02502522	     -0.04000000	     -0.04000000	      0.00000000	      0.04174336
      0.02581741	     -0.04000000	     -0.04000000	      0.00000000	      0.04178125
      0.02656472	     -0.04000000	     -0.04000000	      0.00000000	      0.04181815
      0.02731203	     -0.04000000	     -0.04000000	      0.00000000	      0.04185616
      0.02805934	     -0.04000000	     -0.04000000	      0.00000000	      0.04189530
      0.02880665	     -0.04000000	     -0.04000000	      0.00000000	      0.04193554
      0.02955396	     -0.04000000	     -0.04000000	      0.00000000	      0.04197690
      0.03030127	     -0.04000000	     -0.04000000	      0.00000000	      0.04201936
      0.03104858	     -0.04000000	     -0.04000000	      0.00000000	      0.04206293
      0.03179589	     -0.04000000	     -0.04000000	      0.00000000	      0.04210759
      0.03254320	     -0.04000000	     -0.04000000	      0.00000000	      0.04215335
      0.03329051	     -0.04000000	     -0.04000000	      0.00000000	      0.04220019
      0.03403782	     -0.04000000	     -0.04000000	      0.00000000	      0.04224813
      0.03478513	     -0.04000000	     -0.04000000	      0.00000000	      0.04229714
      0.03553244	     -0.04000000	     -0.04000000	      0.00000000	      0.04234723
      0.03627975	     -0.04000000	     -0.04000000	      0.00000000	      0.04239839
      0.03702706	     -0.04000000	     -0.04000000	      0.00000000	      0.04245062
      0.03777437	     -0.04000000	     -0.04000000	      0.00000000	      0.04250390
      0.03852168	     -0.04000000	     -0.04000000	      0.00000000	      0.04255824
      0.03926899	     -0.04000000	     -0.04000000	      0.00000000	      0.04261364
      0.04001630	     -0.04000000	     -0.04000000	      0.00000000	      0.04267007
      0.04076361	     -0.04000000	     -0.04000000	      0.00000000	      0.04272754
      0.04151092	     -0.04000000	     -0.04000000	      0.00000000	      0.04278604
      0.04225823	     -0.04000000	     -0.04000000	      0.00000000	      0.04284557
      0.04300554	     -0.04000000	     -0.04000000	      0.00000000	      0.04290611
      0.04375285	     -0.04000000	     -0.04000000	      0.00000000	      0.04296767
      0.04450016	     -0.04000000	     -0.04000000	      0.00000000	      0.04303023
      0.04524747	     -0.04000000	     -0.04000000	      0.00000000	      0.04309379
      0.04599478	     -0.04000000	     -0.04000000	      0.00000000	      0.04315834
      0.04666588	     -0.04000000	     -0.04000000	      0.00000000	      0.04321714
      0.04733698	     -0.04000000	     -0.04000000	      0.00000000	      0.04327673
      0.04800809	     -0.04000000	     -0.04000000	      0.00000000	      0.04333710
      0.04867919	     -0.04000000	     -0.04000000	      0.00000000	      0.04339824
      0.04935029	     -0.04000000	     -0.04000000	      0.00000000	      0.04346016
      0.05002139	     -0.04000000	     -0.04000000	      0.00000000	      0.04352284
      0.05069249	     -0.04000000	     -0.04000000	      0.00000000	      0.04358627
      0.05136359	     -0.04000000	     -0.04000000	      0.00000000	      0.04365046
      0.05203469	     -0.04000000	     -0.04000000	      0.00000000	      0.04371539
      0.05270579	     -0.04000000	     -0.04000000	      0.00000000	      0.04378105
      0.05337690	     -0.04000000	     -0.04000000	      0.00000000	      0.04384745
      0.05404800	     -0.04000000	     -0.04000000	      0.00000000	      0.04391457
      0.05471910	     -0.04000000	     -0.04000000	      0.00000000	      0.04398241
      0.05539020	     -0.04000000	     -0.04000000	      0.00000000	      0.04405096
      0.05606130	     -0.04000000	     -0.04000000	      0.00000000	      0.04412021
      0.05673240	     -0.04000000	     -0.04000000	      0.00000000	      0.04419016
      0.05740350	     -0.04000000	     -0.04000000	      0.00000000	      0.04426079
      0.05807460	     -0.04000000	     -0.04000000	      0.00000000	      0.04433211
      0.05874571	     -0.04000000	     -0.04000000	      0.00000000	      0.04440410
      0.05941681	     -0.04000000	     -0.04000000	      0.00000000	      0.04447675
      0.06008791	     -0.04000000	     -0.04000000	      0.00000000	      0.04455005
      0.06075901	     -0.04000000	     -0.04000000	      0.00000000	      0.04462401
      0.06143011	     -0.04000000	     -0.04000000	      0.00000000	      0.04469861
      0.06210121	     -0.04000000	     -0.04000000	      0.00000000	      0.04477383
      0.06277231	     -0.04000000	     -0.04000000	      0.00000000	      0.04484968
      0.06344341	     -0.04000000	     -0.04000000	      0.00000000	      0.04492615
      0.06411451	     -0.04000000	     -0.04000000	      0.00000000	      0.04500322
      0.06478562	     -0.04000000	     -0.04000000	      0.00000000	      0.04508088
      0.06545672	     -0.04000000	     -0.04000000	      0.00000000	      0.04515914
      0.06612782	     -0.04000000	     -0.04000000	      0.00000000	      0.04523797
      0.06679892	     -0.04000000	     -0.04000000	      0.00000000	      0.04531737
      0.06747002	     -0.04000000	     -0.04000000	      0.00000000	      0.04539733
      0.06814112	     -0.04000000	     -0.04000000	      0.00000000	      0.04547785
      0.06881222	     -0.04000000	     -0.04000000	      0.00000000	      0.04555890
      0.06948332	     -0.04000000	     -0.04000000	      0.00000000	      0.04564048
      0.07015443	     -0.04000000	     -0.04000000	      0.00000000	      0.04572259
      0.07082553	     -0.04000000	     -0.04000000	      0.00000000	      0.04580521
      0.07149663	     -0.04000000	     -0.04000000	      0.00000000	      0.04588833
      0.07216773	     -0.04000000	     -0.04000000	      0.00000000	      0.04597194
      0.07283883	     -0.04000000	     -0.04000000	      0.00000000	      0.04605604
      0.07350993	     -0.04000000	     -0.04000000	      0.00000000	      0.04614060
      0.07418103	     -0.04000000	     -0.04000000	      0.00000000	      0.04622563
      0.07485213	     -0.04000000	     -0.04000000	      0.00000000	      0.04631111
      0.07552324	     -0.04000000	     -0.04000000	      0.00000000	      0.04639703
      0.07619434	     -0.04000000	     -0.04000000	      0.00000000	      0.04648338
      0.07686544	     -0.04000000	     -0.04000000	      0.00000000	      0.04657015
      0.07753654	     -0.04000000	     -0.04000000	      0.00000000	      0.04665733
      0.07820764	     -0.04000000	     -0.04000000	      0.00000000	      0.04674491
      0.07887874	     -0.04000000	     -0.04000000	      0.00000000	      0.04683288
      0.07954984	     -0.04000000	     -0.04000000	      0.00000000	      0.04692122
      0.08022094	     -0.04000000	     -0.04000000	      0.00000000	      0.04700993
      0.08089205	     -0.04000000	     -0.04000000	      0.00000000	      0.04709900
      0.08156315	     -0.04000000	     -0.04000000	      0.00000000	      0.04718842
      0.08223425	     -0.04000000	     -0.04000000	      0.00000000	      0.04727816
      0.08290535	     -0.04000000	     -0.04000000	      0.00000000	      0.04736823
      0.08357645	     -0.04000000	     -0.04000000	      0.00000000	      0.04745862
      0.08424755	     -0.04000000	     -0.04000000	      0.00000000	      0.04754930
      0.08491865	     -0.04000000	     -0.04000000	      0.00000000	      0.04764028
      0.08558975	     -0.04000000	     -0.04000000	      0.00000000	      0.04773154
      0.08626085	     -0.04000000	     -0.04000000	      0.00000000	      0.04782307
      0.08693196	     -0.04000000	     -0.04000000	      0.00000000	      0.04791485
      0.08760306	     -0.04000000	     -0.04000000	      0.00000000	      0.04800689
      0.08827416	     -0.04000000	     -0.04000000	      0.00000000	      0.04809916
      0.08894526	     -0.04000000	     -0.04000000	      0.00000000	      0.04819165
      0.08961636	     -0.04000000	     -0.04000000	      0.00000000	      0.04828436
      0.09028746	     -0.04000000	     -0.04000000	      0.00000000	      0.04837728
      0.09095856	     -0.04000000	     -0.04000000	      0.00000000	      0.04847038
      0.09162966	     -0.04000000	     -0.04000000	      0.00000000	      0.04856367
      0.09230077	     -0.04000000	     -0.04000000	      0.00000000	      0.04865714
      0.09297187	     -0.04000000	     -0.04000000	      0.00000000	      0.04875076
      0.09364297	     -0.04000000	     -0.04000000	      0.00000000	      0.04884453
      0.09431407	     -0.04000000	     -0.04000000	      0.00000000	      0.04893844
      0.09498517	     -0.04000000	     -0.04000000	      0.00000000	      0.04903247
      0.09565627	     -0.04000000	     -0.04000000	      0.00000000	      0.04912663
      0.09632737	     -0.04000000	     -0.04000000	      0.00000000	      0.04922088
      0.09699847	     -0.04000000	     -0.04000000	      0.00000000	      0.04931524
      0.09766958	     -0.04000000	     -0.04000000	      0.00000000	      0.04940967
      0.09834068	     -0.04000000	     -0.04000000	      0.00000000	      0.04950418
      0.09901178	     -0.04000000	     -0.04000000	      0.00000000	      0.04959876
      0.09968288	     -0.04000000	     -0.04000000	      0.00000000	      0.04969338
      0.10035398	     -0.04000000	     -0.04000000	      0.00000000	      0.04978804
      0.10102508	     -0.04000000	     -0.04000000	      0.00000000	      0.04988274
      0.10169618	     -0.04000000	     -0.04000000	      0.00000000	      0.04997745
      0.10236728	     -0.04000000	     -0.04000000	      0.00000000	      0.05007217
      0.10303839	     -0.04000000	     -0.04000000	      0.00000000	      0.05016689
      0.10370949	     -0.04000000	     -0.04000000	      0.00000000	      0.05026159
      0.10438059	     -0.04000000	     -0.04000000	      0.00000000	      0.05035627
      0.10505169	     -0.04000000	     -0.04000000	      0.00000000	      0.05045092
      0.10572279	     -0.04000000	     -0.04000000	      0.00000000	      0.05054552
      0.10639389	     -0.04000000	     -0.04000000	      0.00000000	      0.05064007
      0.10706499	     -0.04000000	     -0.04000000	      0.00000000	      0.05073455
      0.10773609	     -0.04000000	     -0.04000000	      0.00000000	      0.05082896
      0.10840719	     -0.04000000	     -0.04000000	      0.00000000	      0.05092328
      0.10907830	     -0.04000000	     -0.04000000	      0.00000000	      0.05101750
      0.10974940	     -0.04000000	     -0.04000000	      0.00000000	      0.05111162
      0.11042050	     -0.04000000	     -0.04000000	      0.00000000	      0.05120562
      0.11109160	     -0.04000000	     -0.04000000	      0.00000000	      0.05129950
      0.11176270	     -0.04000000	     -0.04000000	      0.00000000	      0.05139323
      0.11243380	     -0.04000000	     -0.04000000	      0.00000000	      0.05148682
      0.11310490	     -0.04000000	     -0.04000000	      0.00000000	      0.05158026
      0.11377600	     -0.04000000	     -0.04000000	      0.00000000	      0.05167352
      0.11444711	     -0.04000000	     -0.04000000	      0.00000000	      0.05176662
      0.11511821	     -0.04000000	     -0.04000000	      0.00000000	      0.05185952
      0.11578931	     -0.04000000	     -0.04000000	      0.00000000	      0.05195223
      0.11646041	     -0.04000000	     -0.04000000	      0.00000000	      0.05204473
      0.11713151	     -0.04000000	     -0.04000000	      0.00000000	      0.05213702
      0.11780261	     -0.04000000	     -0.04000000	      0.00000000	      0.05222908
      0.11847371	     -0.04000000	     -0.04000000	      0.00000000	      0.05232091
      0.11914481	     -0.04000000	     -0.04000000	      0.00000000	      0.05241250
      0.11981592	     -0.04000000	     -0.04000000	      0.00000000	      0.05250383
      0.12048702	     -0.04000000	     -0.04000000	      0.00000000	      0.05259490
      0.12115812	     -0.04000000	     -0.04000000	      0.00000000	      0.05268570
      0.12182922	     -0.04000000	     -0.04000000	      0.00000000	      0.05277622
      0.12250032	     -0.04000000	     -0.04000000	      0.00000000	      0.05286644
      0.12317142	     -0.04000000	     -0.04000000	      0.00000000	      0.05295637
      0.12384252	     -0.04000000	     -0.04000000	      0.00000000	      0.05304599
      0.12451362	     -0.04000000	     -0.04000000	      0.00000000	      0.05313530
      0.12518472	     -0.04000000	     -0.04000000	      0.00000000	      0.05322428
      0.12585583	     -0.04000000	     -0.04000000	      0.00000000	      0.05331292
      0.12652693	     -0.04000000	     -0.04000000	      0.00000000	      0.05340122
      0.12719803	     -0.04000000	     -0.04000000	      0.00000000	      0.05348917
      0.12786913	     -0.04000000	     -0.04000000	      0.00000000	      0.05357676
      0.12854023	     -0.04000000	     -0.04000000	      0.00000000	      0.05366398
      0.12921133	     -0.04000000	     -0.04000000	      0.00000000	      0.05375082
      0.12988243	     -0.04000000	     -0.04000000	      0.00000000	      0.05383727
      0.13055353	     -0.04000000	     -0.04000000	      0.00000000	      0.05392333
      0.13122464	     -0.04000000	     -0.04000000	      0.00000000	      0.05400899
      0.13189574	     -0.04000000	     -0.04000000	      0.00000000	      0.05409424
      0.13256684	     -0.04000000	     -0.04000000	      0.00000000	      0.05417906
      0.13323794	     -0.04000000	     -0.04000000	      0.00000000	      0.05426346
      0.13390904	     -0.04000000	     -0.04000000	      0.00000000	      0.05434742
      0.13458014	     -0.04000000	     -0.04000000	      0.00000000	      0.05443094
      0.13525124	     -0.04000000	     -0.04000000	      0.00000000	      0.05451400
      0.13592234	     -0.04000000	     -0.04000000	      0.00000000	      0.05459661
      0.13659345	     -0.04000000	     -0.04000000	      0.00000000	      0.05467875
      0.13726455	     -0.04000000	     -0.04000000	      0.00000000	      0.05476041
      0.13793565	     -0.04000000	     -0.04000000	      0.00000000	      0.05484159
      0.13860675	     -0.04000000	     -0.04000000	      0.00000000	      0.05492227
      0.13927785	     -0.04000000	     -0.04000000	      0.00000000	      0.05500246
      0.13994895	     -0.04000000	     -0.04000000	      0.00000000	      0.05508214
      0.14062005	     -0.04000000	     -0.04000000	      0.00000000	      0.05516131
      0.14129115	     -0.04000000	     -0.04000000	      0.00000000	      0.05523995
      0.14196226	     -0.04000000	     -0.04000000	      0.00000000	      0.05531806
      0.14263336	     -0.04000000	     -0.04000000	      0.00000000	      0.05539564
      0.14330446	     -0.04000000	     -0.04000000	      0.00000000	      0.05547267
      0.14397556	     -0.04000000	     -0.04000000	      0.00000000	      0.05554915
      0.14464666	     -0.04000000	     -0.04000000	      0.00000000	      0.05562507
      0.14531776	     -0.04000000	     -0.04000000	      0.00000000	      0.05570043
      0.14598886	     -0.04000000	     -0.04000000	      0.00000000	      0.05577521
      0.14665996	     -0.04000000	     -0.04000000	      0.00000000	      0.05584941
      0.14733106	     -0.04000000	     -0.04000000	      0.00000000	      0.05592302
      0.14800217	     -0.04000000	     -0.04000000	      0.00000000	      0.05599604
      0.14867327	     -0.04000000	     -0.04000000	      0.00000000	      0.05606845
      0.14934437	     -0.04000000	     -0.04000000	      0.00000000	      0.05614026
      0.15001547	     -0.04000000	     -0.04000000	      0.00000000	      0.05621145
      0.15068657	     -0.04000000	     -0.04000000	      0.00000000	      0.05628213
      0.15135767	     -0.04000000	     -0.04000000	      0.00000000	      0.05635318
      0.15148119	     -0.04000000	     -0.04000000	      0.00000000	      0.05636619
      0.15160471	     -0.04000000	     -0.04000000	      0.00000000	      0.05637917
      0.15222230	     -0.04000000	     -0.04000000	      0.00000000	      0.05644376
      0.15283988	     -0.04000000	     -0.04000000	      0.00000000	      0.05650779
      0.15360744	     -0.04000000	     -0.04000000	      0.00000000	      0.05658657
      0.15437500	     -0.04000000	     -0.04000000	      0.00000000	      0.05666446
      0.15514256	     -0.04000000	     -0.04000000	      0.00000000	      0.05674145
      0.15591011	     -0.04000000	     -0.04000000	      0.00000000	      0.05681753
      0.15667767	     -0.04000000	     -0.04000000	      0.00000000	      0.05689268
      0.15744523	     -0.04000000	     -0.04000000	      0.00000000	      0.05696690
      0.15821279	     -0.04000000	     -0.04000000	      0.00000000	      0.05704016
      0.15898034	     -0.04000000	     -0.04000000	      0.00000000	      0.05711247
      0.15974790	     -0.04000000	     -0.04000000	      0.00000000	      0.05718381
      0.16051546	     -0.04000000	     -0.04000000	      0.00000000	      0.05725417
      0.16128302	     -0.04000000	     -0.04000000	      0.00000000	      0.05732354
      0.16205057	     -0.04000000	     -0.04000000	      0.00000000	      0.05739192
      0.16281813	     -0.04000000	     -0.04000000	      0.00000000	      0.05745928
      0.16358569	     -0.04000000	     -0.04000000	      0.00000000	      0.05752562
      0.16435325	     -0.04000000	     -0.04000000	      0.00000000	      0.05759093
      0.16512081	     -0.04000000	     -0.04000000	      0.00000000	      0.05765520
      0.16588836	     -0.04000000	     -0.04000000	      0.00000000	      0.05771842
      0.16665592	     -0.04000000	     -0.04000000	      0.00000000	      0.05778058
      0.16742348	     -0.04000000	     -0.04000000	      0.00000000	      0.05784168
      0.16819104	     -0.04000000	     -0.04000000	      0.00000000	      0.05790170
      0.16895859	     -0.04000000	     -0.04000000	      0.00000000	      0.05796064
      0.16972615	     -0.04000000	     -0.04000000	      0.00000000	      0.05801848
      0.17049371	     -0.04000000	     -0.04000000	      0.00000000	      0.05807521
      0.17126127	     -0.04000000	     -0.04000000	      0.00000000	      0.05813084
      0.17202882	     -0.04000000	     -0.04000000	      0.00000000	      0.05818534
      0.17279638	     -0.04000000	     -0.04000000	      0.00000000	      0.05823872
      0.17356394	     -0.04000000	     -0.04000000	      0.00000000	      0.05829096
      0.17433150	     -0.04000000	     -0.04000000	      0.00000000	      0.05834205
      0.17509905	     -0.04000000	     -0.04000000	      0.00000000	      0.05839199
      0.17586661	     -0.04000000	     -0.04000000	      0.00000000	      0.05844077
      0.17663417	     -0.04000000	     -0.04000000	      0.00000000	      0.05848837
      0.17740173	     -0.04000000	     -0.04000000	      0.00000000	      0.05853480
      0.17816928	     -0.04000000	     -0.04000000	      0.00000000	      0.05858005
      0.17893684	     -0.04000000	     -0.04000000	      0.00000000	      0.05862410
      0.17970440	     -0.04000000	     -0.04000000	      0.00000000	      0.05866696
      0.18047196	     -0.04000000	     -0.04000000	      0.00000000	      0.05870860
      0.18115777	     -0.04000000	     -0.04000000	      0.00000000	      0.05874478
      0.18184358	     -0.04000000	     -0.04000000	      0.00000000	      0.05877999
      0.18252939	     -0.04000000	     -0.04000000	      0.00000000	      0.05881422
      0.18321520	     -0.04000000	     -0.04000000	      0.00000000	      0.05884746
      0.18390101	     -0.04000000	     -0.04000000	      0.00000000	      0.05887971
      0.18458683	     -0.04000000	     -0.04000000	      0.00000000	      0.05891096
      0.18527264	     -0.04000000	     -0.04000000	      0.00000000	      0.05894122
      0.18595845	     -0.04000000	     -0.04000000	      0.00000000	      0.05897047
      0.18664426	     -0.04000000	     -0.04000000	      0.00000000	      0.05899870
      0.18733007	     -0.04000000	     -0.04000000	      0.00000000	      0.05902592
      0.18801588	     -0.04000000	     -0.04000000	      0.00000000	      0.05905213
      0.18870169	     -0.04000000	     -0.04000000	      0.00000000	      0.05907730
      0.18938751	     -0.04000000	     -0.04000000	      0.00000000	      0.05910145
      0.19007332	     -0.04000000	     -0.04000000	      0.00000000	      0.05912456
      0.19075913	     -0.04000000	     -0.04000000	      0.00000000	      0.05914663
      0.19144494	     -0.04000000	     -0.04000000	      0.00000000	      0.05916766
      0.19213075	     -0.04000000	     -0.04000000	      0.00000000	      0.05918764
      0.19281656	     -0.04000000	     -0.04000000	      0.00000000	      0.05920657
      0.19350237	     -0.04000000	     -0.04000000	      0.00000000	      0.05922444
      0.19418819	     -0.04000000	     -0.04000000	      0.00000000	      0.05924126
      0.19487400	     -0.04000000	     -0.04000000	      0.00000000	      0.05925700
      0.19555981	     -0.04000000	     -0.04000000	      0.00000000	      0.05927168
      0.19624562	     -0.04000000	     -0.04000000	      0.00000000	      0.05928528
      0.19693143	     -0.04000000	     -0.04000000	      0.00000000	      0.05929780
      0.19761724	     -0.04000000	     -0.04000000	      0.00000000	      0.05930925
      0.19830305	     -0.04000000	     -0.04000000	      0.00000000	      0.05931960
      0.19898887	     -0.04000000	     -0.04000000	      0.00000000	      0.05932887
      0.19967468	     -0.04000000	     -0.04000000	      0.00000000	      0.05933704
      0.20036049	     -0.04000000	     -0.04000000	      0.00000000	      0.05934411
      0.20104630	     -0.04000000	     -0.04000000	      0.00000000	      0.05935009
      0.20173211	     -0.04000000	     -0.04000000	      0.00000000	      0.05935495
      0.20241792	     -0.04000000	     -0.04000000	      0.00000000	      0.05935871
      0.20310373	     -0.04000000	     -0.04000000	      0.00000000	      0.05936135
      0.20378955	     -0.04000000	     -0.04000000	      0.00000000	      0.05936287
      0.20447536	     -0.04000000	     -0.04000000	      0.00000000	      0.05936328
      0.20516117	     -0.04000000	     -0.04000000	      0.00000000	      0.05936256
      0.20584698	     -0.04000000	     -0.04000000	      0.00000000	      0.05936071
      0.20653279	     -0.04000000	     -0.04000000	      0.00000000	      0.05935772
      0.20721860	     -0.04000000	     -0.04000000	      0.00000000	      0.05935361
      0.20790442	     -0.04000000	     -0.04000000	      0.00000000	      0.05934835
      0.20859023	     -0.04000000	     -0.04000000	      0.00000000	      0.05934195
      0.20927604	     -0.04000000	     -0.04000000	      0.00000000	      0.05933440
      0.20996185	     -0.04000000	     -0.04000000	      0.00000000	      0.05932570
      0.21064766	     -0.04000000	     -0.04000000	      0.00000000	      0.05931585
      0.21133347	     -0.04000000	     -0.04000000	      0.00000000	      0.05930485
      0.21201928	     -0.04000000	     -0.04000000	      0.00000000	      0.05929268
      0.21270510	     -0.04000000	     -0.04000000	      0.00000000	      0.05927935
      0.21339091	     -0.04000000	     -0.04000000	      0.00000000	      0.05926485
      0.21407672	     -0.04000000	     -0.04000000	      0.00000000	      0.05924918
      0.21476253	     -0.04000000	     -0.04000000	      0.00000000	      0.05923234
      0.21544834	     -0.04000000	     -0.04000000	      0.00000000	      0.05921433
      0.21606535	     -0.04000000	     -0.04000000	      0.00000000	      0.05919711
      0.21668235	     -0.04000000	     -0.04000000	      0.00000000	      0.05917894
      0.21729936	     -0.04000000	     -0.04000000	      0.00000000	      0.05915980
      0.21791637	     -0.04000000	     -0.04000000	      0.00000000	      0.05913971
      0.21853338	     -0.04000000	     -0.04000000	      0.00000000	      0.05911865
      0.21915038	     -0.04000000	     -0.04000000	      0.00000000	      0.05909662
      0.21976739	     -0.04000000	     -0.04000000	      0.00000000	      0.05907363
      0.22038440	     -0.04000000	     -0.04000000	      0.00000000	      0.05904967
      0.22100140	     -0.04000000	     -0.04000000	      0.00000000	      0.05902473
      0.22161841	     -0.04000000	     -0.04000000	      0.00000000	      0.05899882
      0.22223542	     -0.04000000	     -0.04000000	      0.00000000	      0.05897193
      0.22285242	     -0.04000000	     -0.04000000	      0.00000000	      0.05894407
      0.22346943	     -0.04000000	     -0.04000000	      0.00000000	      0.05891522
      0.22408644	     -0.04000000	     -0.04000000	      0.00000000	      0.05888539
      0.22470344	     -0.04000000	     -0.04000000	      0.00000000	      0.05885458
      0.22532045	     -0.04000000	     -0.04000000	      0.00000000	      0.05882278
      0.22593746	     -0.04000000	     -0.04000000	      0.00000000	      0.05878999
      0.22655447	     -0.04000000	     -0.04000000	      0.00000000	      0.05875621
      0.22717147	     -0.04000000	     -0.04000000	      0.00000000	      0.05872144
      0.22778848	     -0.04000000	     -0.04000000	      0.00000000	      0.05868568
      0.22840549	     -0.04000000	     -0.04000000	      0.00000000	      0.05864892
      0.22902249	     -0.04000000	     -0.04000000	      0.00000000	      0.05861116
      0.22963950	     -0.04000000	     -0.04000000	      0.00000000	      0.05857240
      0.23025651	     -0.04000000	     -0.04000000	      0.00000000	      0.05853264
      0.23087351	     -0.04000000	     -0.04000000	      0.00000000	      0.05849187
      0.23149052	     -0.04000000	     -0.04000000	      0.00000000	      0.05845010
      0.23210753	     -0.04000000	     -0.04000000	      0.00000000	      0.05840733
      0.23272453	     -0.04000000	     -0.04000000	      0.00000000	      0.05836354
      0.23334154	     -0.04000000	     -0.04000000	      0.00000000	      0.05831875
      0.23395855	     -0.04000000	     -0.04000000	      0.00000000	      0.05827294
      0.23457556	     -0.04000000	     -0.04000000	      0.00000000	      0.05822612
      0.23519256	     -0.04000000	     -0.04000000	      0.00000000	      0.05817828
      0.23580957	     -0.04000000	     -0.04000000	      0.00000000	      0.05812943
      0.23642658	     -0.04000000	     -0.04000000	      0.00000000	      0.05807956
      0.23704358	     -0.04000000	     -0.04000000	      0.00000000	      0.05802866
      0.23766059	     -0.04000000	     -0.04000000	      0.00000000	      0.05797675
      0.23827760	     -0.04000000	     -0.04000000	      0.00000000	      0.05792381
      0.23889460	     -0.04000000	     -0.04000000	      0.00000000	      0.05786985
      0.23951161	     -0.04000000	     -0.04000000	      0.00000000	      0.05781486
      0.24012862	     -0.04000000	     -0.04000000	      0.00000000	      0.05775884
      0.24074562	     -0.04000000	     -0.04000000	      0.00000000	      0.05770179
      0.24136263	     -0.04000000	     -0.04000000	      0.00000000	      0.05764371
      0.24197964	     -0.04000000	     -0.04000000	      0.00000000	      0.05758460
      0.24259665	     -0.04000000	     -0.04000000	      0.00000000	      0.05752445
      0.24321365	     -0.04000000	     -0.04000000	      0.00000000	      0.05746327
      0.24383066	     -0.04000000	     -0.04000000	      0.00000000	      0.05740106
      0.24444767	     -0.04000000	     -0.04000000	      0.00000000	      0.05733780
      0.24506467	     -0.04000000	     -0.04000000	      0.00000000	      0.05727351
      0.24568168	     -0.04000000	     -0.04000000	      0.00000000	      0.05720817
      0.24629869	     -0.04000000	     -0.04000000	      0.00000000	      0.05714179
      0.24691569	     -0.04000000	     -0.04000000	      0.00000000	      0.05707437
      0.24753270	     -0.04000000	     -0.04000000	      0.00000000	      0.05700591
      0.24814971	     -0.04000000	     -0.04000000	      0.00000000	      0.05693639
      0.24876672	     -0.04000000	     -0.04000000	      0.00000000	      0.05686584
      0.24938372	     -0.04000000	     -0.04000000	      0.00000000	      0.05679423
      0.25000073	     -0.04000000	     -0.04000000	      0.00000000	      0.05672157
      0.25036010	     -0.04000000	     -0.04000000	      0.00000000	      0.05667877
      0.25057370	     -0.04000000	     -0.04000000	      0.00000000	      0.05665316
      0.25078730	     -0.04000000	     -0.04000000	      0.00000000	      0.05662742
      0.25135747	     -0.04000000	     -0.04000000	      0.00000000	      0.05655811
      0.25192765	     -0.04000000	     -0.04000000	      0.00000000	      0.05648789
      0.25249783	     -0.04000000	     -0.04000000	      0.00000000	      0.05641678
      0.25306800	     -0.04000000	     -0.04000000	      0.00000000	      0.05634476
      0.25363818	     -0.04000000	     -0.04000000	      0.00000000	      0.05627184
      0.25420835	     -0.04000000	     -0.04000000	      0.00000000	      0.05619802
      0.25477853	     -0.04000000	     -0.04000000	      0.00000000	      0.05612330
      0.25534871	     -0.04000000	     -0.04000000	      0.00000000	      0.05604767
      0.25591888	     -0.04000000	     -0.04000000	      0.00000000	      0.05597113
      0.25648906	     -0.04000000	     -0.04000000	      0.00000000	      0.05589369
      0.25705923	     -0.04000000	     -0.04000000	      0.00000000	      0.05581535
      0.25762941	     -0.04000000	     -0.04000000	      0.00000000	      0.05573609
      0.25798806	     -0.04000000	     -0.04000000	      0.00000000	      0.05568577
      0.25815732	     -0.04000000	     -0.04000000	      0.00000000	      0.05566190
      0.25851126	     -0.04000000	     -0.04000000	      0.00000000	      0.05561172
      0.25886520	     -0.04000000	     -0.04000000	      0.00000000	      0.05556120
      0.25945600	     -0.04000000	     -0.04000000	      0.00000000	      0.05547608
      0.26004680	     -0.04000000	     -0.04000000	      0.00000000	      0.05538998
      0.26063759	     -0.04000000	     -0.04000000	      0.00000000	      0.05530291
      0.26122839	     -0.04000000	     -0.04000000	      0.00000000	      0.05521487
      0.26181919	     -0.04000000	     -0.04000000	      0.00000000	      0.05512587
      0.26240999	     -0.04000000	     -0.04000000	      0.00000000	      0.05503591
      0.26300079	     -0.04000000	     -0.04000000	      0.00000000	      0.05494499
      0.26359159	     -0.04000000	     -0.04000000	      0.00000000	      0.05485312
      0.26418238	     -0.04000000	     -0.04000000	      0.00000000	      0.05476030
      0.26477318	     -0.04000000	     -0.04000000	      0.00000000	      0.05466655
      0.26529948	     -0.04000000	     -0.04000000	      0.00000000	      0.05458224
      0.26582577	     -0.04000000	     -0.04000000	      0.00000000	      0.05449719
      0.26635207	     -0.04000000	     -0.04000000	      0.00000000	      0.05441141
      0.26687836	     -0.04000000	     -0.04000000	      0.00000000	      0.05432490
      0.26740466	     -0.04000000	     -0.04000000	      0.00000000	      0.05423766
      0.26793095	     -0.04000000	     -0.04000000	      0.00000000	      0.05414970
      0.26845725	     -0.04000000	     -0.04000000	      0.00000000	      0.05406102
      0.26898355	     -0.04000000	     -0.04000000	      0.00000000	      0.05397162
      0.26950984	     -0.04000000	     -0.04000000	      0.00000000	      0.05388151
      0.27003614	     -0.04000000	     -0.04000000	      0.00000000	      0.05379070
      0.27056243	     -0.04000000	     -0.04000000	      0.00000000	      0.05369918
      0.27108873	     -0.04000000	     -0.04000000	      0.00000000	      0.05360696
      0.27161502	     -0.04000000	     -0.04000000	      0.00000000	      0.05351405
      0.27214132	     -0.04000000	     -0.04000000	      0.00000000	      0.05342045
      0.27266761	     -0.04000000	     -0.04000000	      0.00000000	      0.05332616
      0.27319391	     -0.04000000	     -0.04000000	      0.00000000	      0.05323119
      0.27372020	     -0.04000000	     -0.04000000	      0.00000000	      0.05313553
      0.27424650	     -0.04000000	     -0.04000000	      0.00000000	      0.05303921
      0.27477280	     -0.04000000	     -0.04000000	      0.00000000	      0.05294221
      0.27529909	     -0.04000000	     -0.04000000	      0.00000000	      0.05284454
      0.27582539	     -0.04000000	     -0.04000000	      0.00000000	      0.05274621
      0.27635168	     -0.04000000	     -0.04000000	      0.00000000	      0.05264722
      0.27687798	     -0.04000000	     -0.04000000	      0.00000000	      0.05254757
      0.27740427	     -0.04000000	     -0.04000000	      0.00000000	      0.05244727
      0.27793057	     -0.04000000	     -0.04000000	      0.00000000	      0.05234632
      0.27845686	     -0.04000000	     -0.04000000	      0.00000000	      0.05224472
      0.27898316	     -0.04000000	     -0.04000000	      0.00000000	      0.05214249
      0.27950945	     -0.04000000	     -0.04000000	      0.00000000	      0.05203961
      0.28003575	     -0.04000000	     -0.04000000	      0.00000000	      0.05193610
      0.28050233	     -0.04000000	     -0.04000000	      0.00000000	      0.05184381
      0.28096891	     -0.04000000	     -0.04000000	      0.00000000	      0.05175102
      0.28143549	     -0.04000000	     -0.04000000	      0.00000000	      0.05165775
      0.28190207	     -0.04000000	     -0.04000000	      0.00000000	      0.05156399
      0.28236865	     -0.04000000	     -0.04000000	      0.00000000	      0.05146975
      0.28283523	     -0.04000000	     -0.04000000	      0.00000000	      0.05137503
      0.28330181	     -0.04000000	     -0.04000000	      0.00000000	      0.05127983
      0.28376839	     -0.04000000	     -0.04000000	      0.00000000	      0.05118416
      0.28423497	     -0.04000000	     -0.04000000	      0.00000000	      0.05108802
      0.28470155	     -0.04000000	     -0.04000000	      0.00000000	      0.05099141
      0.28516813	     -0.04000000	     -0.04000000	      0.00000000	      0.05089433
      0.28563471	     -0.04000000	     -0.04000000	      0.00000000	      0.05079680
      0.28610129	     -0.04000000	     -0.04000000	      0.00000000	      0.05069880
      0.28656787	     -0.04000000	     -0.04000000	      0.00000000	      0.05060035
      0.28703445	     -0.04000000	     -0.04000000	      0.00000000	      0.05050145
      0.28750103	     -0.04000000	     -0.04000000	      0.00000000	      0.05040210
      0.28796761	     -0.04000000	     -0.04000000	      0.00000000	      0.05030230
      0.28843420	     -0.04000000	     -0.04000000	      0.00000000	      0.05020205
      0.28890078	     -0.04000000	     -0.04000000	      0.00000000	      0.05010137
      0.28936736	     -0.04000000	     -0.04000000	      0.00000000	      0.05000024
      0.28983394	     -0.04000000	     -0.04000000	      0.00000000	      0.04989868
      0.29030052	     -0.04000000	     -0.04000000	      0.00000000	      0.04979669
      0.29076710	     -0.04000000	     -0.04000000	      0.00000000	      0.04969427
      0.29123368	     -0.04000000	     -0.04000000	      0.00000000	      0.04959143
      0.29170026	     -0.04000000	     -0.04000000	      0.00000000	      0.04948816
      0.29216684	     -0.04000000	     -0.04000000	      0.00000000	      0.04938447
      0.29263342	     -0.04000000	     -0.04000000	      0.00000000	      0.04928036
      0.29310000	     -0.04000000	     -0.04000000	      0.00000000	      0.04917585
      0.29356658	     -0.04000000	     -0.04000000	      0.00000000	      0.04907092
      0.29403316	     -0.04000000	     -0.04000000	      0.00000000	      0.04896558
      0.29449974	     -0.04000000	     -0.04000000	      0.00000000	      0.04885984
      0.29496632	     -0.04000000	     -0.04000000	      0.00000000	      0.04875370
      0.29543290	     -0.04000000	     -0.04000000	      0.00000000	      0.04864717
      0.29589948	     -0.04000000	     -0.04000000	      0.00000000	      0.04854024
      0.29636606	     -0.04000000	     -0.04000000	      0.00000000	      0.04843292
      0.29683264	     -0.04000000	     -0.04000000	      0.00000000	      0.04832521
      0.29729922	     -0.04000000	     -0.04000000	      0.00000000	      0.04821712
      0.29776580	     -0.04000000	     -0.04000000	      0.00000000	      0.04810864
      0.29823238	     -0.04000000	     -0.04000000	      0.00000000	      0.04799979
      0.29869896	     -0.04000000	     -0.04000000	      0.00000000	      0.04789057
      0.29916554	     -0.04000000	     -0.04000000	      0.00000000	      0.04778098
      0.29963212	     -0.04000000	     -0.04000000	      0.00000000	      0.04767102
      0.30009870	     -0.04000000	     -0.04000000	      0.00000000	      0.04756069
      0.30056528	     -0.04000000	     -0.04000000	      0.00000000	      0.04745001
      0.30103186	     -0.04000000	     -0.04000000	      0.00000000	      0.04733897
      0.30149844	     -0.04000000	     -0.04000000	      0.00000000	      0.04722758
      0.30196502	     -0.04000000	     -0.04000000	      0.00000000	      0.04711584
      0.30243160	     -0.04000000	     -0.04000000	      0.00000000	      0.04700376
      0.30289818	     -0.04000000	     -0.04000000	      0.00000000	      0.04689133
      0.30336477	     -0.04000000	     -0.04000000	      0.00000000	      0.04677857
      0.30383135	     -0.04000000	     -0.04000000	      0.00000000	      0.04666547
      0.30429793	     -0.04000000	     -0.04000000	      0.00000000	      0.04655204
      0.30476451	     -0.04000000	     -0.04000000	      0.00000000	      0.04643828
      0.30523109	     -0.04000000	     -0.04000000	      0.00000000	      0.04632420
      0.30569767	     -0.04000000	     -0.04000000	      0.00000000	      0.04620980
      0.30616425	     -0.04000000	     -0.04000000	      0.00000000	      0.04609509
      0.30628177	     -0.04000000	     -0.04000000	      0.00000000	      0.04606614
      0.30639930	     -0.04000000	     -0.04000000	      0.00000000	      0.04603718
      0.30685672	     -0.04000000	     -0.04000000	      0.00000000	      0.04592426
      0.30731413	     -0.04000000	     -0.04000000	      0.00000000	      0.04581105
      0.30777155	     -0.04000000	     -0.04000000	      0.00000000	      0.04569755
      0.30822897	     -0.04000000	     -0.04000000	      0.00000000	      0.04558376
      0.30868638	     -0.04000000	     -0.04000000	      0.00000000	      0.04546968
      0.30914380	     -0.04000000	     -0.04000000	      0.00000000	      0.04535533
      0.30960121	     -0.04000000	     -0.04000000	      0.00000000	      0.04524070
      0.31005863	     -0.04000000	     -0.04000000	      0.00000000	      0.04512581
      0.31051605	     -0.04000000	     -0.04000000	      0.00000000	      0.04501064
      0.31097346	     -0.04000000	     -0.04000000	      0.00000000	      0.04489521
      0.31143088	     -0.04000000	     -0.04000000	      0.00000000	      0.04477953
      0.31188829	     -0.04000000	     -0.04000000	      0.00000000	      0.04466359
      0.31234571	     -0.04000000	     -0.04000000	      0.00000000	      0.04454740
      0.31280313	     -0.04000000	     -0.04000000	      0.00000000	      0.04443096
      0.31326054	     -0.04000000	     -0.04000000	      0.00000000	      0.04431428
      0.31371796	     -0.04000000	     -0.04000000	      0.00000000	      0.04419736
      0.31417537	     -0.04000000	     -0.04000000	      0.00000000	      0.04408021
      0.31463279	     -0.04000000	     -0.04000000	      0.00000000	      0.04396283
      0.31509021	     -0.04000000	     -0.04000000	      0.00000000	      0.04384522
      0.31554762	     -0.04000000	     -0.04000000	      0.00000000	      0.04372740
      0.31600504	     -0.04000000	     -0.04000000	      0.00000000	      0.04360935
      0.31646245	     -0.04000000	     -0.04000000	      0.00000000	      0.04349109
      0.31691987	     -0.04000000	     -0.04000000	      0.00000000	      0.04337263
      0.31737729	     -0.04000000	     -0.04000000	      0.00000000	      0.04325395
      0.31783470	     -0.04000000	     -0.04000000	      0.00000000	      0.04313508
      0.31829212	     -0.04000000	     -0.04000000	      0.00000000	      0.04301601
      0.31874953	     -0.04000000	     -0.04000000	      0.00000000	      0.04289675
      0.31920695	     -0.04000000	     -0.04000000	      0.00000000	      0.04277730
      0.31975717	     -0.04000000	     -0.04000000	      0.00000000	      0.04263337
      0.32030740	     -0.04000000	     -0.04000000	      0.00000000	      0.04248918
      0.32080446	     -0.04000000	     -0.04000000	      0.00000000	      0.04235871
      0.32130153	     -0.04000000	     -0.04000000	      0.00000000	      0.04222803
      0.32191269	     -0.04000000	     -0.04000000	      0.00000000	      0.04206710
      0.32252385	     -0.04000000	     -0.04000000	      0.00000000	      0.04190587
      0.32294978	     -0.04000000	     -0.04000000	      0.00000000	      0.04179335
      0.32337570	     -0.04000000	     -0.04000000	      0.00000000	      0.04168071
      0.32390701	     -0.04000000	     -0.04000000	      0.00000000	      0.04154001
      0.32443832	     -0.04000000	     -0.04000000	      0.00000000	      0.04139912
      0.32491296	     -0.04000000	     -0.04000000	      0.00000000	      0.04127310
      0.32549563	     -0.04000000	     -0.04000000	      0.00000000	      0.04111821
      0.32607829	     -0.04000000	     -0.04000000	      0.00000000	      0.04096311
      0.32652751	     -0.04000000	     -0.04000000	      0.00000000	      0.04084340
      0.32708490	     -0.04000000	     -0.04000000	      0.00000000	      0.04069471
      0.32764228	     -0.04000000	     -0.04000000	      0.00000000	      0.04054585
      0.32813418	     -0.04000000	     -0.04000000	      0.00000000	      0.04041435
      0.32874614	     -0.04000000	     -0.04000000	      0.00000000	      0.04025060
      0.32935810	     -0.04000000	     -0.04000000	      0.00000000	      0.04008666
      0.32981677	     -0.04000000	     -0.04000000	      0.00000000	      0.03996369
      0.33027544	     -0.04000000	     -0.04000000	      0.00000000	      0.03984063
      0.33078423	     -0.04000000	     -0.04000000	      0.00000000	      0.03970402
      0.33140606	     -0.04000000	     -0.04000000	      0.00000000	      0.03953694
      0.33186234	     -0.04000000	     -0.04000000	      0.00000000	      0.03941426
      0.33247509	     -0.04000000	     -0.04000000	      0.00000000	      0.03924939
      0.33330676	     -0.04000000	     -0.04000000	      0.00000000	      0.03902546
      0.33371563	     -0.04000000	     -0.04000000	      0.00000000	      0.03891530
      0.33424414	     -0.04000000	     -0.04000000	      0.00000000	      0.03877285
      0.33472633	     -0.04000000	     -0.04000000	      0.00000000	      0.03864284
      0.33543629	     -0.04000000	     -0.04000000	      0.00000000	      0.03845133
      0.33598519	     -0.04000000	     -0.04000000	      0.00000000	      0.03830321
      0.33679153	     -0.04000000	     -0.04000000	      0.00000000	      0.03808555
      0.33712845	     -0.04000000	     -0.04000000	      0.00000000	      0.03799458
      0.33754833	     -0.04000000	     -0.04000000	      0.00000000	      0.03788120
      0.33815349	     -0.04000000	     -0.04000000	      0.00000000	      0.03771778
      0.33870914	     -0.04000000	     -0.04000000	      0.00000000	      0.03756771
      0.33917980	     -0.04000000	     -0.04000000	      0.00000000	      0.03744060
      0.33965045	     -0.04000000	     -0.04000000	      0.00000000	      0.03731348
      0.34012111	     -0.04000000	     -0.04000000	      0.00000000	      0.03718638
      0.34059177	     -0.04000000	     -0.04000000	      0.00000000	      0.03705929
      0.34106242	     -0.04000000	     -0.04000000	      0.00000000	      0.03693221
      0.34153308	     -0.04000000	     -0.04000000	      0.00000000	      0.03680515
      0.34194606	     -0.04000000	     -0.04000000	      0.00000000	      0.03669369
      0.34235904	     -0.04000000	     -0.04000000	      0.00000000	      0.03658225
      0.34277202	     -0.04000000	     -0.04000000	      0.00000000	      0.03647084
      0.34339154	     -0.04000000	     -0.04000000	      0.00000000	      0.03630376
      0.34374369	     -0.04000000	     -0.04000000	      0.00000000	      0.03620882
      0.34409585	     -0.04000000	     -0.04000000	      0.00000000	      0.03611391
      0.34466999	     -0.04000000	     -0.04000000	      0.00000000	      0.03595923
      0.34521101	     -0.04000000	     -0.04000000	      0.00000000	      0.03581356
      0.34561472	     -0.04000000	     -0.04000000	      0.00000000	      0.03570491
      0.34601843	     -0.04000000	     -0.04000000	      0.00000000	      0.03559631
      0.34651756	     -0.04000000	     -0.04000000	      0.00000000	      0.03546211
      0.34701668	     -0.04000000	     -0.04000000	      0.00000000	      0.03532800
      0.34737744	     -0.04000000	     -0.04000000	      0.00000000	      0.03523112
      0.34773821	     -0.04000000	     -0.04000000	      0.00000000	      0.03513429
      0.34823304	     -0.04000000	     -0.04000000	      0.00000000	      0.03500157
      0.34872787	     -0.04000000	     -0.04000000	      0.00000000	      0.03486894
      0.34911412	     -0.04000000	     -0.04000000	      0.00000000	      0.03476549
      0.34950038	     -0.04000000	     -0.04000000	      0.00000000	      0.03466211
      0.34996737	     -0.04000000	     -0.04000000	      0.00000000	      0.03453721
      0.35043435	     -0.04000000	     -0.04000000	      0.00000000	      0.03441242
      0.35083450	     -0.04000000	     -0.04000000	      0.00000000	      0.03430558
      0.35123465	     -0.04000000	     -0.04000000	      0.00000000	      0.03419883
      0.35167429	     -0.04000000	     -0.04000000	      0.00000000	      0.03408164
      0.35211394	     -0.04000000	     -0.04000000	      0.00000000	      0.03396456
      0.35255358	     -0.04000000	     -0.04000000	      0.00000000	      0.03384760
      0.35299323	     -0.04000000	     -0.04000000	      0.00000000	      0.03373075
      0.35336805	     -0.04000000	     -0.04000000	      0.00000000	      0.03363123
      0.35374288	     -0.04000000	     -0.04000000	      0.00000000	      0.03353179
      0.35417100	     -0.04000000	     -0.04000000	      0.00000000	      0.03341833
      0.35459913	     -0.04000000	     -0.04000000	      0.00000000	      0.03330500
      0.35500037	     -0.04000000	     -0.04000000	      0.00000000	      0.03319890
      0.35540162	     -0.04000000	     -0.04000000	      0.00000000	      0.03309291
      0.35579851	     -0.04000000	     -0.04000000	      0.00000000	      0.03298819
      0.35619540	     -0.04000000	     -0.04000000	      0.00000000	      0.03288358
      0.35658239	     -0.04000000	     -0.04000000	      0.00000000	      0.03278170
      0.35707921	     -0.04000000	     -0.04000000	      0.00000000	      0.03265108
      0.35727973	     -0.04000000	     -0.04000000	      0.00000000	      0.03259842
      0.35748024	     -0.04000000	     -0.04000000	      0.00000000	      0.03254579
      0.35790698	     -0.04000000	     -0.04000000	      0.00000000	      0.03243389
      0.35833372	     -0.04000000	     -0.04000000	      0.00000000	      0.03232215
      0.35871080	     -0.04000000	     -0.04000000	      0.00000000	      0.03222354
      0.35908788	     -0.04000000	     -0.04000000	      0.00000000	      0.03212505
      0.35942484	     -0.04000000	     -0.04000000	      0.00000000	      0.03203715
      0.35990671	     -0.04000000	     -0.04000000	      0.00000000	      0.03191162
      0.36031944	     -0.04000000	     -0.04000000	      0.00000000	      0.03180428
      0.36067603	     -0.04000000	     -0.04000000	      0.00000000	      0.03171166
      0.36103262	     -0.04000000	     -0.04000000	      0.00000000	      0.03161917
      0.36140656	     -0.04000000	     -0.04000000	      0.00000000	      0.03152230
      0.36178050	     -0.04000000	     -0.04000000	      0.00000000	      0.03142557
      0.36218730	     -0.04000000	     -0.04000000	      0.00000000	      0.03132051
      0.36259409	     -0.04000000	     -0.04000000	      0.00000000	      0.03121560
      0.36288014	     -0.04000000	     -0.04000000	      0.00000000	      0.03114194
      0.36331083	     -0.04000000	     -0.04000000	      0.00000000	      0.03103118
      0.36374152	     -0.04000000	     -0.04000000	      0.00000000	      0.03092062
      0.36409483	     -0.04000000	     -0.04000000	      0.00000000	      0.03083007
      0.36444814	     -0.04000000	     -0.04000000	      0.00000000	      0.03073966
      0.36480590	     -0.04000000	     -0.04000000	      0.00000000	      0.03064824
      0.36524593	     -0.04000000	     -0.04000000	      0.00000000	      0.03053599
      0.36578808	     -0.04000000	     -0.04000000	      0.00000000	      0.03039798
      0.36624889	     -0.04000000	     -0.04000000	      0.00000000	      0.03028095
      0.36656927	     -0.04000000	     -0.04000000	      0.00000000	      0.03019971
      0.36688965	     -0.04000000	     -0.04000000	      0.00000000	      0.03011860
      0.36726218	     -0.04000000	     -0.04000000	      0.00000000	      0.03002444
      0.36763470	     -0.04000000	     -0.04000000	      0.00000000	      0.02993043
      0.36802239	     -0.04000000	     -0.04000000	      0.00000000	      0.02983278
      0.36841007	     -0.04000000	     -0.04000000	      0.00000000	      0.02973530
      0.36875923	     -0.04000000	     -0.04000000	      0.00000000	      0.02964767
      0.36920767	     -0.04000000	     -0.04000000	      0.00000000	      0.02953533
      0.36965611	     -0.04000000	     -0.04000000	      0.00000000	      0.02942324
      0.36999348	     -0.04000000	     -0.04000000	      0.00000000	      0.02933908
      0.37033085	     -0.04000000	     -0.04000000	      0.00000000	      0.02925506
      0.37060028	     -0.04000000	     -0.04000000	      0.00000000	      0.02918806
      0.37100911	     -0.04000000	     -0.04000000	      0.00000000	      0.02908657
      0.37141794	     -0.04000000	     -0.04000000	      0.00000000	      0.02898530
      0.37176189	     -0.04000000	     -0.04000000	      0.00000000	      0.02890026
      0.37210584	     -0.04000000	     -0.04000000	      0.00000000	      0.02881538
      0.37245277	     -0.04000000	     -0.04000000	      0.00000000	      0.02872991
      0.37279969	     -0.04000000	     -0.04000000	      0.00000000	      0.02864461
      0.37318625	     -0.04000000	     -0.04000000	      0.00000000	      0.02854975
      0.37357280	     -0.04000000	     -0.04000000	      0.00000000	      0.02845508
      0.37388810	     -0.04000000	     -0.04000000	      0.00000000	      0.02837802
      0.37431222	     -0.04000000	     -0.04000000	      0.00000000	      0.02827456
      0.37473633	     -0.04000000	     -0.04000000	      0.00000000	      0.02817135
      0.37506024	     -0.04000000	     -0.04000000	      0.00000000	      0.02809270
      0.37538414	     -0.04000000	     -0.04000000	      0.00000000	      0.02801418
      0.37567927	     -0.04000000	     -0.04000000	      0.00000000	      0.02794277
      0.37611342	     -0.04000000	     -0.04000000	      0.00000000	      0.02783794
      0.37648103	     -0.04000000	     -0.04000000	      0.00000000	      0.02774938
      0.37680961	     -0.04000000	     -0.04000000	      0.00000000	      0.02767038
      0.37713818	     -0.04000000	     -0.04000000	      0.00000000	      0.02759154
      0.37747586	     -0.04000000	     -0.04000000	      0.00000000	      0.02751067
      0.37781354	     -0.04000000	     -0.04000000	      0.00000000	      0.02742997
      0.37819358	     -0.04000000	     -0.04000000	      0.00000000	      0.02733933
      0.37857362	     -0.04000000	     -0.04000000	      0.00000000	      0.02724891
      0.37888916	     -0.04000000	     -0.04000000	      0.00000000	      0.02717399
      0.37929530	     -0.04000000	     -0.04000000	      0.00000000	      0.02707777
      0.37970144	     -0.04000000	     -0.04000000	      0.00000000	      0.02698179
      0.38002185	     -0.04000000	     -0.04000000	      0.00000000	      0.02690624
      0.38034227	     -0.04000000	     -0.04000000	      0.00000000	      0.02683084
      0.38071726	     -0.04000000	     -0.04000000	      0.00000000	      0.02674279
      0.38109226	     -0.04000000	     -0.04000000	      0.00000000	      0.02665496
      0.38140797	     -0.04000000	     -0.04000000	      0.00000000	      0.02658117
      0.38180534	     -0.04000000	     -0.04000000	      0.00000000	      0.02648851
      0.38220270	     -0.04000000	     -0.04000000	      0.00000000	      0.02639608
      0.38244459	     -0.04000000	     -0.04000000	      0.00000000	      0.02633994
      0.38282262	     -0.04000000	     -0.04000000	      0.00000000	      0.02625238
      0.38320065	     -0.04000000	     -0.04000000	      0.00000000	      0.02616503
      0.38352141	     -0.04000000	     -0.04000000	      0.00000000	      0.02609109
      0.38384217	     -0.04000000	     -0.04000000	      0.00000000	      0.02601731
      0.38417667	     -0.04000000	     -0.04000000	      0.00000000	      0.02594053
      0.38458262	     -0.04000000	     -0.04000000	      0.00000000	      0.02584759
      0.38498857	     -0.04000000	     -0.04000000	      0.00000000	      0.02575491
      0.38534542	     -0.04000000	     -0.04000000	      0.00000000	      0.02567365
      0.38570227	     -0.04000000	     -0.04000000	      0.00000000	      0.02559259
      0.38607100	     -0.04000000	     -0.04000000	      0.00000000	      0.02550904
      0.38643973	     -0.04000000	     -0.04000000	      0.00000000	      0.02542570
      0.38669073	     -0.04000000	     -0.04000000	      0.00000000	      0.02536910
      0.38706618	     -0.04000000	     -0.04000000	      0.00000000	      0.02528462
      0.38744162	     -0.04000000	     -0.04000000	      0.00000000	      0.02520036
      0.38775396	     -0.04000000	     -0.04000000	      0.00000000	      0.02513044
      0.38806630	     -0.04000000	     -0.04000000	      0.00000000	      0.02506067
      0.38839824	     -0.04000000	     -0.04000000	      0.00000000	      0.02498670
      0.38873017	     -0.04000000	     -0.04000000	      0.00000000	      0.02491291
      0.38909601	     -0.04000000	     -0.04000000	      0.00000000	      0.02483179
      0.38946185	     -0.04000000	     -0.04000000	      0.00000000	      0.02475088
      0.38975650	     -0.04000000	     -0.04000000	      0.00000000	      0.02468588
      0.39014500	     -0.04000000	     -0.04000000	      0.00000000	      0.02460039
      0.39053349	     -0.04000000	     -0.04000000	      0.00000000	      0.02451515
      0.39083731	     -0.04000000	     -0.04000000	      0.00000000	      0.02444866
      0.39114113	     -0.04000000	     -0.04000000	      0.00000000	      0.02438232
      0.39148509	     -0.04000000	     -0.04000000	      0.00000000	      0.02430740
      0.39182905	     -0.04000000	     -0.04000000	      0.00000000	      0.02423267
      0.39215274	     -0.04000000	     -0.04000000	      0.00000000	      0.02416253
      0.39254882	     -0.04000000	     -0.04000000	      0.00000000	      0.02407694
      0.39294491	     -0.04000000	     -0.04000000	      0.00000000	      0.02399161
      0.39319368	     -0.04000000	     -0.04000000	      0.00000000	      0.02393815
      0.39359643	     -0.04000000	     -0.04000000	      0.00000000	      0.02385183
      0.39391841	     -0.04000000	     -0.04000000	      0.00000000	      0.02378301
      0.39424040	     -0.04000000	     -0.04000000	      0.00000000	      0.02371436
      0.39456238	     -0.04000000	     -0.04000000	      0.00000000	      0.02364589
      0.39488298	     -0.04000000	     -0.04000000	      0.00000000	      0.02357789
      0.39520358	     -0.04000000	     -0.04000000	      0.00000000	      0.02351006
      0.39551620	     -0.04000000	     -0.04000000	      0.00000000	      0.02344409
      0.39590413	     -0.04000000	     -0.04000000	      0.00000000	      0.02336246
      0.39629205	     -0.04000000	     -0.04000000	      0.00000000	      0.02328109
      0.39658364	     -0.04000000	     -0.04000000	      0.00000000	      0.02322009
      0.39695075	     -0.04000000	     -0.04000000	      0.00000000	      0.02314350
      0.39731786	     -0.04000000	     -0.04000000	      0.00000000	      0.02306715
      0.39761193	     -0.04000000	     -0.04000000	      0.00000000	      0.02300615
      0.39800327	     -0.04000000	     -0.04000000	      0.00000000	      0.02292521
      0.39839461	     -0.04000000	     -0.04000000	      0.00000000	      0.02284453
      0.39867238	     -0.04000000	     -0.04000000	      0.00000000	      0.02278743
      0.39895016	     -0.04000000	     -0.04000000	      0.00000000	      0.02273046
      0.39928221	     -0.04000000	     -0.04000000	      0.00000000	      0.02266253
      0.39961427	     -0.04000000	     -0.04000000	      0.00000000	      0.02259480
      0.39993414	     -0.04000000	     -0.04000000	      0.00000000	      0.02252973
      0.40031862	     -0.04000000	     -0.04000000	      0.00000000	      0.02245176
      0.40070310	     -0.04000000	     -0.04000000	      0.00000000	      0.02237404
      0.40103819	     -0.04000000	     -0.04000000	      0.00000000	      0.02230652
      0.40137329	     -0.04000000	     -0.04000000	      0.00000000	      0.02223919
      0.40172777	     -0.04000000	     -0.04000000	      0.00000000	      0.02216819
      0.40208224	     -0.04000000	     -0.04000000	      0.00000000	      0.02209741
      0.40235285	     -0.04000000	     -0.04000000	      0.00000000	      0.02204352
      0.40272950	     -0.04000000	     -0.04000000	      0.00000000	      0.02196873
      0.40310614	     -0.04000000	     -0.04000000	      0.00000000	      0.02189420
      0.40338663	     -0.04000000	     -0.04000000	      0.00000000	      0.02183886
      0.40366712	     -0.04000000	     -0.04000000	      0.00000000	      0.02178365
      0.40398603	     -0.04000000	     -0.04000000	      0.00000000	      0.02172105
      0.40430494	     -0.04000000	     -0.04000000	      0.00000000	      0.02165864
      0.40464374	     -0.04000000	     -0.04000000	      0.00000000	      0.02159253
      0.40498253	     -0.04000000	     -0.04000000	      0.00000000	      0.02152663
      0.40527725	     -0.04000000	     -0.04000000	      0.00000000	      0.02146946
      0.40565627	     -0.04000000	     -0.04000000	      0.00000000	      0.02139618
      0.40603529	     -0.04000000	     -0.04000000	      0.00000000	      0.02132315
      0.40632970	     -0.04000000	     -0.04000000	      0.00000000	      0.02126660
      0.40662411	     -0.04000000	     -0.04000000	      0.00000000	      0.02121021
      0.40691339	     -0.04000000	     -0.04000000	      0.00000000	      0.02115495
      0.40728699	     -0.04000000	     -0.04000000	      0.00000000	      0.02108381
      0.40766059	     -0.04000000	     -0.04000000	      0.00000000	      0.02101291
      0.40794484	     -0.04000000	     -0.04000000	      0.00000000	      0.02095915
      0.40822909	     -0.04000000	     -0.04000000	      0.00000000	      0.02090552
      0.40855733	     -0.04000000	     -0.04000000	      0.00000000	      0.02084378
      0.40888558	     -0.04000000	     -0.04000000	      0.00000000	      0.02078224
      0.40918449	     -0.04000000	     -0.04000000	      0.00000000	      0.02072636
      0.40955851	     -0.04000000	     -0.04000000	      0.00000000	      0.02065668
      0.40993253	     -0.04000000	     -0.04000000	      0.00000000	      0.02058724
      0.41021715	     -0.04000000	     -0.04000000	      0.00000000	      0.02053458
      0.41050177	     -0.04000000	     -0.04000000	      0.00000000	      0.02048206
      0.41083959	     -0.04000000	     -0.04000000	      0.00000000	      0.02041991
      0.41117742	     -0.04000000	     -0.04000000	      0.00000000	      0.02035797
      0.41145226	     -0.04000000	     -0.04000000	      0.00000000	      0.02030773
      0.41181378	     -0.04000000	     -0.04000000	      0.00000000	      0.02024187
      0.41217529	     -0.04000000	     -0.04000000	      0.00000000	      0.02017623
      0.41246050	     -0.04000000	     -0.04000000	      0.00000000	      0.02012462
      0.41274572	     -0.04000000	     -0.04000000	      0.00000000	      0.02007316
      0.41307150	     -0.04000000	     -0.04000000	      0.00000000	      0.02001457
      0.41339728	     -0.04000000	     -0.04000000	      0.00000000	      0.01995616
      0.41368935	     -0.04000000	     -0.04000000	      0.00000000	      0.01990397
      0.41405941	     -0.04000000	     -0.04000000	      0.00000000	      0.01983806
      0.41442946	     -0.04000000	     -0.04000000	      0.00000000	      0.01977240
      0.41470981	     -0.04000000	     -0.04000000	      0.00000000	      0.01972283
      0.41499016	     -0.04000000	     -0.04000000	      0.00000000	      0.01967341
      0.41531710	     -0.04000000	     -0.04000000	      0.00000000	      0.01961595
      0.41564404	     -0.04000000	     -0.04000000	      0.00000000	      0.01955869
      0.41591077	     -0.04000000	     -0.04000000	      0.00000000	      0.01951212
      0.41628133	     -0.04000000	     -0.04000000	      0.00000000	      0.01944764
      0.41665188	     -0.04000000	     -0.04000000	      0.00000000	      0.01938341
      0.41690734	     -0.04000000	     -0.04000000	      0.00000000	      0.01933928
      0.41716280	     -0.04000000	     -0.04000000	      0.00000000	      0.01929527
      0.41748546	     -0.04000000	     -0.04000000	      0.00000000	      0.01923986
      0.41780813	     -0.04000000	     -0.04000000	      0.00000000	      0.01918464
      0.41806785	     -0.04000000	     -0.04000000	      0.00000000	      0.01914033
      0.41843760	     -0.04000000	     -0.04000000	      0.00000000	      0.01907747
      0.41880735	     -0.04000000	     -0.04000000	      0.00000000	      0.01901486
      0.41905445	     -0.04000000	     -0.04000000	      0.00000000	      0.01897315
      0.41930155	     -0.04000000	     -0.04000000	      0.00000000	      0.01893157
      0.41962666	     -0.04000000	     -0.04000000	      0.00000000	      0.01887702
      0.41995176	     -0.04000000	     -0.04000000	      0.00000000	      0.01882268
      0.42021734	     -0.04000000	     -0.04000000	      0.00000000	      0.01877843
      0.42057501	     -0.04000000	     -0.04000000	      0.00000000	      0.01871904
      0.42093269	     -0.04000000	     -0.04000000	      0.00000000	      0.01865989
      0.42121604	     -0.04000000	     -0.04000000	      0.00000000	      0.01861320
      0.42149939	     -0.04000000	     -0.04000000	      0.00000000	      0.01856666
      0.42176860	     -0.04000000	     -0.04000000	      0.00000000	      0.01852259
      0.42213172	     -0.04000000	     -0.04000000	      0.00000000	      0.01846335
      0.42249484	     -0.04000000	     -0.04000000	      0.00000000	      0.01840435
      0.42276148	     -0.04000000	     -0.04000000	      0.00000000	      0.01836119
      0.42302812	     -0.04000000	     -0.04000000	      0.00000000	      0.01831816
      0.42333359	     -0.04000000	     -0.04000000	      0.00000000	      0.01826903
      0.42363906	     -0.04000000	     -0.04000000	      0.00000000	      0.01822007
      0.42395967	     -0.04000000	     -0.04000000	      0.00000000	      0.01816887
      0.42428029	     -0.04000000	     -0.04000000	      0.00000000	      0.01811786
      0.42457261	     -0.04000000	     -0.04000000	      0.00000000	      0.01807153
      0.42493542	     -0.04000000	     -0.04000000	      0.00000000	      0.01801424
      0.42529824	     -0.04000000	     -0.04000000	      0.00000000	      0.01795719
      0.42557233	     -0.04000000	     -0.04000000	      0.00000000	      0.01791426
      0.42590476	     -0.04000000	     -0.04000000	      0.00000000	      0.01786238
      0.42631435	     -0.04000000	     -0.04000000	      0.00000000	      0.01779875
      0.42665921	     -0.04000000	     -0.04000000	      0.00000000	      0.01774541
      0.42692810	     -0.04000000	     -0.04000000	      0.00000000	      0.01770398
      0.42719700	     -0.04000000	     -0.04000000	      0.00000000	      0.01766269
      0.42748631	     -0.04000000	     -0.04000000	      0.00000000	      0.01761841
      0.42784146	     -0.04000000	     -0.04000000	      0.00000000	      0.01756426
      0.42819662	     -0.04000000	     -0.04000000	      0.00000000	      0.01751036
      0.42845011	     -0.04000000	     -0.04000000	      0.00000000	      0.01747203
      0.42881647	     -0.04000000	     -0.04000000	      0.00000000	      0.01741684
      0.42906560	     -0.04000000	     -0.04000000	      0.00000000	      0.01737946
      0.42931474	     -0.04000000	     -0.04000000	      0.00000000	      0.01734219
      0.42965928	     -0.04000000	     -0.04000000	      0.00000000	      0.01729085
      0.43000382	     -0.04000000	     -0.04000000	      0.00000000	      0.01723973
      0.43029144	     -0.04000000	     -0.04000000	      0.00000000	      0.01719722
      0.43057905	     -0.04000000	     -0.04000000	      0.00000000	      0.01715487
      0.43084921	     -0.04000000	     -0.04000000	      0.00000000	      0.01711524
      0.43119877	     -0.04000000	     -0.04000000	      0.00000000	      0.01706415
      0.43154833	     -0.04000000	     -0.04000000	      0.00000000	      0.01701330
      0.43182307	     -0.04000000	     -0.04000000	      0.00000000	      0.01697349
      0.43209781	     -0.04000000	     -0.04000000	      0.00000000	      0.01693383
      0.43241319	     -0.04000000	     -0.04000000	      0.00000000	      0.01688847
      0.43272858	     -0.04000000	     -0.04000000	      0.00000000	      0.01684330
      0.43298552	     -0.04000000	     -0.04000000	      0.00000000	      0.01680664
      0.43334610	     -0.04000000	     -0.04000000	      0.00000000	      0.01675540
      0.43370667	     -0.04000000	     -0.04000000	      0.00000000	      0.01670441
      0.43394761	     -0.04000000	     -0.04000000	      0.00000000	      0.01667047
      0.43418855	     -0.04000000	     -0.04000000	      0.00000000	      0.01663664
      0.43450428	     -0.04000000	     -0.04000000	      0.00000000	      0.01659247
      0.43482002	     -0.04000000	     -0.04000000	      0.00000000	      0.01654850
      0.43508385	     -0.04000000	     -0.04000000	      0.00000000	      0.01651189
      0.43543130	     -0.04000000	     -0.04000000	      0.00000000	      0.01646388
      0.43577875	     -0.04000000	     -0.04000000	      0.00000000	      0.01641611
      0.43605010	     -0.04000000	     -0.04000000	      0.00000000	      0.01637895
      0.43632146	     -0.04000000	     -0.04000000	      0.00000000	      0.01634193
      0.43662680	     -0.04000000	     -0.04000000	      0.00000000	      0.01630044
      0.43693214	     -0.04000000	     -0.04000000	      0.00000000	      0.01625913
      0.43722787	     -0.04000000	     -0.04000000	      0.00000000	      0.01621929
      0.43758447	     -0.04000000	     -0.04000000	      0.00000000	      0.01617146
      0.43801686	     -0.04000000	     -0.04000000	      0.00000000	      0.01611379
      0.43838578	     -0.04000000	     -0.04000000	      0.00000000	      0.01606486
      0.43863876	     -0.04000000	     -0.04000000	      0.00000000	      0.01603145
      0.43889175	     -0.04000000	     -0.04000000	      0.00000000	      0.01599817
      0.43919598	     -0.04000000	     -0.04000000	      0.00000000	      0.01595830
      0.43950021	     -0.04000000	     -0.04000000	      0.00000000	      0.01591861
      0.43978614	     -0.04000000	     -0.04000000	      0.00000000	      0.01588147
      0.44014164	     -0.04000000	     -0.04000000	      0.00000000	      0.01583550
      0.44049713	     -0.04000000	     -0.04000000	      0.00000000	      0.01578977
      0.44076405	     -0.04000000	     -0.04000000	      0.00000000	      0.01575559
      0.44109514	     -0.04000000	     -0.04000000	      0.00000000	      0.01571337
      0.44149420	     -0.04000000	     -0.04000000	      0.00000000	      0.01566277
      0.44189326	     -0.04000000	     -0.04000000	      0.00000000	      0.01561246
      0.44215014	     -0.04000000	     -0.04000000	      0.00000000	      0.01558024
      0.44247914	     -0.04000000	     -0.04000000	      0.00000000	      0.01553915
      0.44280814	     -0.04000000	     -0.04000000	      0.00000000	      0.01549826
      0.44307018	     -0.04000000	     -0.04000000	      0.00000000	      0.01546584
      0.44342909	     -0.04000000	     -0.04000000	      0.00000000	      0.01542165
      0.44378800	     -0.04000000	     -0.04000000	      0.00000000	      0.01537769
      0.44402530	     -0.04000000	     -0.04000000	      0.00000000	      0.01534876
      0.44426260	     -0.04000000	     -0.04000000	      0.00000000	      0.01531994
      0.44457371	     -0.04000000	     -0.04000000	      0.00000000	      0.01528231
      0.44488481	     -0.04000000	     -0.04000000	      0.00000000	      0.01524487
      0.44515310	     -0.04000000	     -0.04000000	      0.00000000	      0.01521272
      0.44549372	     -0.04000000	     -0.04000000	      0.00000000	      0.01517210
      0.44583434	     -0.04000000	     -0.04000000	      0.00000000	      0.01513170
      0.44609597	     -0.04000000	     -0.04000000	      0.00000000	      0.01510081
      0.44643644	     -0.04000000	     -0.04000000	      0.00000000	      0.01506081
      0.44677691	     -0.04000000	     -0.04000000	      0.00000000	      0.01502103
      0.44704830	     -0.04000000	     -0.04000000	      0.00000000	      0.01498947
      0.44731969	     -0.04000000	     -0.04000000	      0.00000000	      0.01495805
      0.44762691	     -0.04000000	     -0.04000000	      0.00000000	      0.01492265
      0.44793413	     -0.04000000	     -0.04000000	      0.00000000	      0.01488742
      0.44817141	     -0.04000000	     -0.04000000	      0.00000000	      0.01486034
      0.44853255	     -0.04000000	     -0.04000000	      0.00000000	      0.01481931
      0.44882183	     -0.04000000	     -0.04000000	      0.00000000	      0.01478663
      0.44911110	     -0.04000000	     -0.04000000	      0.00000000	      0.01475410
      0.44940038	     -0.04000000	     -0.04000000	      0.00000000	      0.01472173
      0.44968688	     -0.04000000	     -0.04000000	      0.00000000	      0.01468982
      0.44997338	     -0.04000000	     -0.04000000	      0.00000000	      0.01465806
      0.45025348	     -0.04000000	     -0.04000000	      0.00000000	      0.01462716
      0.45053358	     -0.04000000	     -0.04000000	      0.00000000	      0.01459641
      0.45084377	     -0.04000000	     -0.04000000	      0.00000000	      0.01456253
      0.45115396	     -0.04000000	     -0.04000000	      0.00000000	      0.01452882
      0.45140288	     -0.04000000	     -0.04000000	      0.00000000	      0.01450190
      0.45175418	     -0.04000000	     -0.04000000	      0.00000000	      0.01446410
      0.45210547	     -0.04000000	     -0.04000000	      0.00000000	      0.01442654
      0.45234280	     -0.04000000	     -0.04000000	      0.00000000	      0.01440129
      0.45258014	     -0.04000000	     -0.04000000	      0.00000000	      0.01437614
      0.45288400	     -0.04000000	     -0.04000000	      0.00000000	      0.01434410
      0.45318787	     -0.04000000	     -0.04000000	      0.00000000	      0.01431222
      0.45343833	     -0.04000000	     -0.04000000	      0.00000000	      0.01428608
      0.45378906	     -0.04000000	     -0.04000000	      0.00000000	      0.01424967
      0.45413978	     -0.04000000	     -0.04000000	      0.00000000	      0.01421349
      0.45437849	     -0.04000000	     -0.04000000	      0.00000000	      0.01418899
      0.45461720	     -0.04000000	     -0.04000000	      0.00000000	      0.01416460
      0.45491759	     -0.04000000	     -0.04000000	      0.00000000	      0.01413405
      0.45521798	     -0.04000000	     -0.04000000	      0.00000000	      0.01410367
      0.45543727	     -0.04000000	     -0.04000000	      0.00000000	      0.01408160
      0.45580313	     -0.04000000	     -0.04000000	      0.00000000	      0.01404497
      0.45606509	     -0.04000000	     -0.04000000	      0.00000000	      0.01401890
      0.45632706	     -0.04000000	     -0.04000000	      0.00000000	      0.01399295
      0.45658902	     -0.04000000	     -0.04000000	      0.00000000	      0.01396713
      0.45687165	     -0.04000000	     -0.04000000	      0.00000000	      0.01393941
      0.45722165	     -0.04000000	     -0.04000000	      0.00000000	      0.01390529
      0.45765479	     -0.04000000	     -0.04000000	      0.00000000	      0.01386337
      0.45808792	     -0.04000000	     -0.04000000	      0.00000000	      0.01382180
      0.45830750	     -0.04000000	     -0.04000000	      0.00000000	      0.01380086
      0.45852708	     -0.04000000	     -0.04000000	      0.00000000	      0.01378001
      0.45884532	     -0.04000000	     -0.04000000	      0.00000000	      0.01374994
      0.45916356	     -0.04000000	     -0.04000000	      0.00000000	      0.01372006
      0.45943613	     -0.04000000	     -0.04000000	      0.00000000	      0.01369461
      0.45970870	     -0.04000000	     -0.04000000	      0.00000000	      0.01366930
      0.45995667	     -0.04000000	     -0.04000000	      0.00000000	      0.01364639
      0.46031018	     -0.04000000	     -0.04000000	      0.00000000	      0.01361392
      0.46062471	     -0.04000000	     -0.04000000	      0.00000000	      0.01358523
      0.46088516	     -0.04000000	     -0.04000000	      0.00000000	      0.01356161
      0.46114561	     -0.04000000	     -0.04000000	      0.00000000	      0.01353811
      0.46142798	     -0.04000000	     -0.04000000	      0.00000000	      0.01351277
      0.46171036	     -0.04000000	     -0.04000000	      0.00000000	      0.01348758
      0.46200501	     -0.04000000	     -0.04000000	      0.00000000	      0.01346144
      0.46229967	     -0.04000000	     -0.04000000	      0.00000000	      0.01343547
      0.46258535	     -0.04000000	     -0.04000000	      0.00000000	      0.01341043
      0.46294038	     -0.04000000	     -0.04000000	      0.00000000	      0.01337953
      0.46338846	     -0.04000000	     -0.04000000	      0.00000000	      0.01334085
      0.46371057	     -0.04000000	     -0.04000000	      0.00000000	      0.01331327
      0.46397365	     -0.04000000	     -0.04000000	      0.00000000	      0.01329088
      0.46423672	     -0.04000000	     -0.04000000	      0.00000000	      0.01326862
      0.46452272	     -0.04000000	     -0.04000000	      0.00000000	      0.01324457
      0.46480871	     -0.04000000	     -0.04000000	      0.00000000	      0.01322066
      0.46506024	     -0.04000000	     -0.04000000	      0.00000000	      0.01319975
      0.46541800	     -0.04000000	     -0.04000000	      0.00000000	      0.01317021
      0.46572215	     -0.04000000	     -0.04000000	      0.00000000	      0.01314528
      0.46598651	     -0.04000000	     -0.04000000	      0.00000000	      0.01312374
      0.46625087	     -0.04000000	     -0.04000000	      0.00000000	      0.01310233
      0.46654196	     -0.04000000	     -0.04000000	      0.00000000	      0.01307890
      0.46683304	     -0.04000000	     -0.04000000	      0.00000000	      0.01305563
      0.46710991	     -0.04000000	     -0.04000000	      0.00000000	      0.01303363
      0.46744374	     -0.04000000	     -0.04000000	      0.00000000	      0.01300729
      0.46777109	     -0.04000000	     -0.04000000	      0.00000000	      0.01298165
      0.46809844	     -0.04000000	     -0.04000000	      0.00000000	      0.01295621
      0.46836951	     -0.04000000	     -0.04000000	      0.00000000	      0.01293528
      0.46864058	     -0.04000000	     -0.04000000	      0.00000000	      0.01291449
      0.46891582	     -0.04000000	     -0.04000000	      0.00000000	      0.01289351
      0.46926944	     -0.04000000	     -0.04000000	      0.00000000	      0.01286676
      0.46962306	     -0.04000000	     -0.04000000	      0.00000000	      0.01284023
      0.46988526	     -0.04000000	     -0.04000000	      0.00000000	      0.01282070
      0.47014746	     -0.04000000	     -0.04000000	      0.00000000	      0.01280130
      0.47043351	     -0.04000000	     -0.04000000	      0.00000000	      0.01278027
      0.47078557	     -0.04000000	     -0.04000000	      0.00000000	      0.01275458
      0.47113996	     -0.04000000	     -0.04000000	      0.00000000	      0.01272895
      0.47149436	     -0.04000000	     -0.04000000	      0.00000000	      0.01270354
      0.47175280	     -0.04000000	     -0.04000000	      0.00000000	      0.01268515
      0.47201123	     -0.04000000	     -0.04000000	      0.00000000	      0.01266688
      0.47229265	     -0.04000000	     -0.04000000	      0.00000000	      0.01264712
      0.47263265	     -0.04000000	     -0.04000000	      0.00000000	      0.01262343
      0.47293466	     -0.04000000	     -0.04000000	      0.00000000	      0.01260256
      0.47330791	     -0.04000000	     -0.04000000	      0.00000000	      0.01257699
      0.47363554	     -0.04000000	     -0.04000000	      0.00000000	      0.01255475
      0.47403671	     -0.04000000	     -0.04000000	      0.00000000	      0.01252777
      0.47428086	     -0.04000000	     -0.04000000	      0.00000000	      0.01251149
      0.47462680	     -0.04000000	     -0.04000000	      0.00000000	      0.01248861
      0.47497273	     -0.04000000	     -0.04000000	      0.00000000	      0.01246593
      0.47520732	     -0.04000000	     -0.04000000	      0.00000000	      0.01245067
      0.47544190	     -0.04000000	     -0.04000000	      0.00000000	      0.01243551
      0.47571472	     -0.04000000	     -0.04000000	      0.00000000	      0.01241800
      0.47607024	     -0.04000000	     -0.04000000	      0.00000000	      0.01239537
      0.47650347	     -0.04000000	     -0.04000000	      0.00000000	      0.01236810
      0.47673636	     -0.04000000	     -0.04000000	      0.00000000	      0.01235357
      0.47696926	     -0.04000000	     -0.04000000	      0.00000000	      0.01233914
      0.47727079	     -0.04000000	     -0.04000000	      0.00000000	      0.01232060
      0.47757233	     -0.04000000	     -0.04000000	      0.00000000	      0.01230221
      0.47785542	     -0.04000000	     -0.04000000	      0.00000000	      0.01228510
      0.47813851	     -0.04000000	     -0.04000000	      0.00000000	      0.01226812
      0.47842552	     -0.04000000	     -0.04000000	      0.00000000	      0.01225105
      0.47871252	     -0.04000000	     -0.04000000	      0.00000000	      0.01223412
      0.47899846	     -0.04000000	     -0.04000000	      0.00000000	      0.01221740
      0.47928441	     -0.04000000	     -0.04000000	      0.00000000	      0.01220082
      0.47956963	     -0.04000000	     -0.04000000	      0.00000000	      0.01218442
      0.47991595	     -0.04000000	     -0.04000000	      0.00000000	      0.01216470
      0.48018809	     -0.04000000	     -0.04000000	      0.00000000	      0.01214935
      0.48052656	     -0.04000000	     -0.04000000	      0.00000000	      0.01213043
      0.48078029	     -0.04000000	     -0.04000000	      0.00000000	      0.01211638
      0.48116304	     -0.04000000	     -0.04000000	      0.00000000	      0.01209540
      0.48143046	     -0.04000000	     -0.04000000	      0.00000000	      0.01208088
      0.48169788	     -0.04000000	     -0.04000000	      0.00000000	      0.01206649
      0.48196530	     -0.04000000	     -0.04000000	      0.00000000	      0.01205223
      0.48227074	     -0.04000000	     -0.04000000	      0.00000000	      0.01203608
      0.48257619	     -0.04000000	     -0.04000000	      0.00000000	      0.01202009
      0.48288163	     -0.04000000	     -0.04000000	      0.00000000	      0.01200427
      0.48314994	     -0.04000000	     -0.04000000	      0.00000000	      0.01199050
      0.48341824	     -0.04000000	     -0.04000000	      0.00000000	      0.01197685
      0.48368654	     -0.04000000	     -0.04000000	      0.00000000	      0.01196332
      0.48399106	     -0.04000000	     -0.04000000	      0.00000000	      0.01194812
      0.48429557	     -0.04000000	     -0.04000000	      0.00000000	      0.01193308
      0.48456461	     -0.04000000	     -0.04000000	      0.00000000	      0.01191992
      0.48483364	     -0.04000000	     -0.04000000	      0.00000000	      0.01190688
      0.48513646	     -0.04000000	     -0.04000000	      0.00000000	      0.01189235
      0.48543927	     -0.04000000	     -0.04000000	      0.00000000	      0.01187798
      0.48570624	     -0.04000000	     -0.04000000	      0.00000000	      0.01186544
      0.48597322	     -0.04000000	     -0.04000000	      0.00000000	      0.01185302
      0.48627909	     -0.04000000	     -0.04000000	      0.00000000	      0.01183894
      0.48658496	     -0.04000000	     -0.04000000	      0.00000000	      0.01182501
      0.48684468	     -0.04000000	     -0.04000000	      0.00000000	      0.01181331
      0.48710440	     -0.04000000	     -0.04000000	      0.00000000	      0.01180172
      0.48742042	     -0.04000000	     -0.04000000	      0.00000000	      0.01178778
      0.48773644	     -0.04000000	     -0.04000000	      0.00000000	      0.01177400
      0.48797951	     -0.04000000	     -0.04000000	      0.00000000	      0.01176352
      0.48822258	     -0.04000000	     -0.04000000	      0.00000000	      0.01175313
      0.48855730	     -0.04000000	     -0.04000000	      0.00000000	      0.01173900
      0.48884995	     -0.04000000	     -0.04000000	      0.00000000	      0.01172679
      0.48914261	     -0.04000000	     -0.04000000	      0.00000000	      0.01171473
      0.48943527	     -0.04000000	     -0.04000000	      0.00000000	      0.01170280
      0.48968389	     -0.04000000	     -0.04000000	      0.00000000	      0.01169279
      0.48993251	     -0.04000000	     -0.04000000	      0.00000000	      0.01168288
      0.49029352	     -0.04000000	     -0.04000000	      0.00000000	      0.01166867
      0.49053124	     -0.04000000	     -0.04000000	      0.00000000	      0.01165943
      0.49076896	     -0.04000000	     -0.04000000	      0.00000000	      0.01165029
      0.49109409	     -0.04000000	     -0.04000000	      0.00000000	      0.01163793
      0.49141403	     -0.04000000	     -0.04000000	      0.00000000	      0.01162594
      0.49184138	     -0.04000000	     -0.04000000	      0.00000000	      0.01161020
      0.49205842	     -0.04000000	     -0.04000000	      0.00000000	      0.01160232
      0.49227545	     -0.04000000	     -0.04000000	      0.00000000	      0.01159451
      0.49259963	     -0.04000000	     -0.04000000	      0.00000000	      0.01158300
      0.49295786	     -0.04000000	     -0.04000000	      0.00000000	      0.01157048
      0.49320489	     -0.04000000	     -0.04000000	      0.00000000	      0.01156197
      0.49345192	     -0.04000000	     -0.04000000	      0.00000000	      0.01155356
      0.49383045	     -0.04000000	     -0.04000000	      0.00000000	      0.01154087
      0.49405802	     -0.04000000	     -0.04000000	      0.00000000	      0.01153335
      0.49428558	     -0.04000000	     -0.04000000	      0.00000000	      0.01152592
      0.49463279	     -0.04000000	     -0.04000000	      0.00000000	      0.01151474
      0.49518301	     -0.04000000	     -0.04000000	      0.00000000	      0.01149743
      0.49541068	     -0.04000000	     -0.04000000	      0.00000000	      0.01149041
      0.49571231	     -0.04000000	     -0.04000000	      0.00000000	      0.01148125
      0.49604385	     -0.04000000	     -0.04000000	      0.00000000	      0.01147134
      0.49637539	     -0.04000000	     -0.04000000	      0.00000000	      0.01146161
      0.49662318	     -0.04000000	     -0.04000000	      0.00000000	      0.01145446
      0.49687097	     -0.04000000	     -0.04000000	      0.00000000	      0.01144741
      0.49722444	     -0.04000000	     -0.04000000	      0.00000000	      0.01143751
      0.49747884	     -0.04000000	     -0.04000000	      0.00000000	      0.01143052
      0.49773324	     -0.04000000	     -0.04000000	      0.00000000	      0.01142363
      0.49804509	     -0.04000000	     -0.04000000	      0.00000000	      0.01141533
      0.49834021	     -0.04000000	     -0.04000000	      0.00000000	      0.01140762
      0.49863533	     -0.04000000	     -0.04000000	      0.00000000	      0.01140004
      0.49893045	     -0.04000000	     -0.04000000	      0.00000000	      0.01139261
      0.49918967	     -0.04000000	     -0.04000000	      0.00000000	      0.01138620
      0.49944890	     -0.04000000	     -0.04000000	      0.00000000	      0.01137989
      0.49970812	     -0.04000000	     -0.04000000	      0.00000000	      0.01137370
      0.50006560	     -0.04000000	     -0.04000000	      0.00000000	      0.01136533
      0.50030855	     -0.04000000	     -0.04000000	      0.00000000	      0.01135975
      0.50055149	     -0.04000000	     -0.04000000	      0.00000000	      0.01135427
      0.50088079	     -0.04000000	     -0.04000000	      0.00000000	      0.01134700
      0.50118418	     -0.04000000	     -0.04000000	      0.00000000	      0.01134045
      0.50148757	     -0.04000000	     -0.04000000	      0.00000000	      0.01133405
      0.50175133	     -0.04000000	     -0.04000000	      0.00000000	      0.01132860
      0.50201509	     -0.04000000	     -0.04000000	      0.00000000	      0.01132326
      0.50227886	     -0.04000000	     -0.04000000	      0.00000000	      0.01131803
      0.50260944	     -0.04000000	     -0.04000000	      0.00000000	      0.01131163
      0.50288495	     -0.04000000	     -0.04000000	      0.00000000	      0.01130643
      0.50316045	     -0.04000000	     -0.04000000	      0.00000000	      0.01130136
      0.50343596	     -0.04000000	     -0.04000000	      0.00000000	      0.01129640
      0.50371147	     -0.04000000	     -0.04000000	      0.00000000	      0.01129155
      0.50398697	     -0.04000000	     -0.04000000	      0.00000000	      0.01128683
      0.50426248	     -0.04000000	     -0.04000000	      0.00000000	      0.01128223
      0.50459744	     -0.04000000	     -0.04000000	      0.00000000	      0.01127680
      0.50484133	     -0.04000000	     -0.04000000	      0.00000000	      0.01127295
      0.50508523	     -0.04000000	     -0.04000000	      0.00000000	      0.01126919
      0.50541378	     -0.04000000	     -0.04000000	      0.00000000	      0.01126428
      0.50570556	     -0.04000000	     -0.04000000	      0.00000000	      0.01126007
      0.50599734	     -0.04000000	     -0.04000000	      0.00000000	      0.01125598
      0.50628912	     -0.04000000	     -0.04000000	      0.00000000	      0.01125202
      0.50654719	     -0.04000000	     -0.04000000	      0.00000000	      0.01124864
      0.50680527	     -0.04000000	     -0.04000000	      0.00000000	      0.01124535
      0.50706335	     -0.04000000	     -0.04000000	      0.00000000	      0.01124217
      0.50740877	     -0.04000000	     -0.04000000	      0.00000000	      0.01123808
      0.50767084	     -0.04000000	     -0.04000000	      0.00000000	      0.01123509
      0.50793291	     -0.04000000	     -0.04000000	      0.00000000	      0.01123221
      0.50819499	     -0.04000000	     -0.04000000	      0.00000000	      0.01122944
      0.50853901	     -0.04000000	     -0.04000000	      0.00000000	      0.01122596
      0.50879756	     -0.04000000	     -0.04000000	      0.00000000	      0.01122347
      0.50905610	     -0.04000000	     -0.04000000	      0.00000000	      0.01122108
      0.50937214	     -0.04000000	     -0.04000000	      0.00000000	      0.01121829
      0.50965040	     -0.04000000	     -0.04000000	      0.00000000	      0.01121597
      0.50992866	     -0.04000000	     -0.04000000	      0.00000000	      0.01121376
      0.51020692	     -0.04000000	     -0.04000000	      0.00000000	      0.01121167
      0.51048518	     -0.04000000	     -0.04000000	      0.00000000	      0.01120970
      0.51076344	     -0.04000000	     -0.04000000	      0.00000000	      0.01120785
      0.51104170	     -0.04000000	     -0.04000000	      0.00000000	      0.01120611
      0.51131996	     -0.04000000	     -0.04000000	      0.00000000	      0.01120450
      0.51159822	     -0.04000000	     -0.04000000	      0.00000000	      0.01120300
      0.51187648	     -0.04000000	     -0.04000000	      0.00000000	      0.01120161
      0.51215474	     -0.04000000	     -0.04000000	      0.00000000	      0.01120035
      0.51243300	     -0.04000000	     -0.04000000	      0.00000000	      0.01119920
      0.51271126	     -0.04000000	     -0.04000000	      0.00000000	      0.01119817
      0.51298952	     -0.04000000	     -0.04000000	      0.00000000	      0.01119726
      0.51326778	     -0.04000000	     -0.04000000	      0.00000000	      0.01119646
      0.51354604	     -0.04000000	     -0.04000000	      0.00000000	      0.01119578
      0.51382430	     -0.04000000	     -0.04000000	      0.00000000	      0.01119521
      0.51410256	     -0.04000000	     -0.04000000	      0.00000000	      0.01119476
      0.51438082	     -0.04000000	     -0.04000000	      0.00000000	      0.01119443
      0.51465908	     -0.04000000	     -0.04000000	      0.00000000	      0.01119421
      0.51493734	     -0.04000000	     -0.04000000	      0.00000000	      0.01119411
      0.51521560	     -0.04000000	     -0.04000000	      0.00000000	      0.01119412
      0.51549386	     -0.04000000	     -0.04000000	      0.00000000	      0.01119425
      0.51577212	     -0.04000000	     -0.04000000	      0.00000000	      0.01119450
      0.51605038	     -0.04000000	     -0.04000000	      0.00000000	      0.01119486
      0.51632864	     -0.04000000	     -0.04000000	      0.00000000	      0.01119533
      0.51660690	     -0.04000000	     -0.04000000	      0.00000000	      0.01119592
      0.51688516	     -0.04000000	     -0.04000000	      0.00000000	      0.01119662
      0.51716342	     -0.04000000	     -0.04000000	      0.00000000	      0.01119744
      0.51744168	     -0.04000000	     -0.04000000	      0.00000000	      0.01119837
      0.51771994	     -0.04000000	     -0.04000000	      0.00000000	      0.01119942
      0.51799820	     -0.04000000	     -0.04000000	      0.00000000	      0.01120058
      0.51827646	     -0.04000000	     -0.04000000	      0.00000000	      0.01120185
      0.51855472	     -0.04000000	     -0.04000000	      0.00000000	      0.01120324
      0.51883298	     -0.04000000	     -0.04000000	      0.00000000	      0.01120474
      0.51911124	     -0.04000000	     -0.04000000	      0.00000000	      0.01120635
      0.51938950	     -0.04000000	     -0.04000000	      0.00000000	      0.01120808
      0.51966776	     -0.04000000	     -0.04000000	      0.00000000	      0.01120992
      0.51991620	     -0.04000000	     -0.04000000	      0.00000000	      0.01121166
      0.52016464	     -0.04000000	     -0.04000000	      0.00000000	      0.01121349
      0.52048548	     -0.04000000	     -0.04000000	      0.00000000	      0.01121598
      0.52075540	     -0.04000000	     -0.04000000	      0.00000000	      0.01121819
      0.52102533	     -0.04000000	     -0.04000000	      0.00000000	      0.01122051
      0.52129525	     -0.04000000	     -0.04000000	      0.00000000	      0.01122294
      0.52156517	     -0.04000000	     -0.04000000	      0.00000000	      0.01122547
      0.52183509	     -0.04000000	     -0.04000000	      0.00000000	      0.01122810
      0.52217093	     -0.04000000	     -0.04000000	      0.00000000	      0.01123153
      0.52240192	     -0.04000000	     -0.04000000	      0.00000000	      0.01123398
      0.52263292	     -0.04000000	     -0.04000000	      0.00000000	      0.01123650
      0.52295674	     -0.04000000	     -0.04000000	      0.00000000	      0.01124017
      0.52326647	     -0.04000000	     -0.04000000	      0.00000000	      0.01124382
      0.52360934	     -0.04000000	     -0.04000000	      0.00000000	      0.01124803
      0.52385397	     -0.04000000	     -0.04000000	      0.00000000	      0.01125113
      0.52409861	     -0.04000000	     -0.04000000	      0.00000000	      0.01125431
      0.52445368	     -0.04000000	     -0.04000000	      0.00000000	      0.01125909
      0.52468859	     -0.04000000	     -0.04000000	      0.00000000	      0.01126235
      0.52492351	     -0.04000000	     -0.04000000	      0.00000000	      0.01126568
      0.52524212	     -0.04000000	     -0.04000000	      0.00000000	      0.01127033
      0.52554765	     -0.04000000	     -0.04000000	      0.00000000	      0.01127493
      0.52591720	     -0.04000000	     -0.04000000	      0.00000000	      0.01128066
      0.52612672	     -0.04000000	     -0.04000000	      0.00000000	      0.01128400
      0.52633623	     -0.04000000	     -0.04000000	      0.00000000	      0.01128740
      0.52667063	     -0.04000000	     -0.04000000	      0.00000000	      0.01129295
      0.52700503	     -0.04000000	     -0.04000000	      0.00000000	      0.01129866
      0.52723597	     -0.04000000	     -0.04000000	      0.00000000	      0.01130269
      0.52746691	     -0.04000000	     -0.04000000	      0.00000000	      0.01130680
      0.52781114	     -0.04000000	     -0.04000000	      0.00000000	      0.01131306
      0.52807775	     -0.04000000	     -0.04000000	      0.00000000	      0.01131803
      0.52834436	     -0.04000000	     -0.04000000	      0.00000000	      0.01132309
      0.52861097	     -0.04000000	     -0.04000000	      0.00000000	      0.01132826
      0.52893233	     -0.04000000	     -0.04000000	      0.00000000	      0.01133461
      0.52917144	     -0.04000000	     -0.04000000	      0.00000000	      0.01133943
      0.52941056	     -0.04000000	     -0.04000000	      0.00000000	      0.01134433
      0.52971329	     -0.04000000	     -0.04000000	      0.00000000	      0.01135065
      0.53001276	     -0.04000000	     -0.04000000	      0.00000000	      0.01135703
      0.53031222	     -0.04000000	     -0.04000000	      0.00000000	      0.01136352
      0.53061169	     -0.04000000	     -0.04000000	      0.00000000	      0.01137015
      0.53086123	     -0.04000000	     -0.04000000	      0.00000000	      0.01137576
      0.53111077	     -0.04000000	     -0.04000000	      0.00000000	      0.01138146
      0.53136031	     -0.04000000	     -0.04000000	      0.00000000	      0.01138724
      0.53168153	     -0.04000000	     -0.04000000	      0.00000000	      0.01139481
      0.53196792	     -0.04000000	     -0.04000000	      0.00000000	      0.01140168
      0.53225431	     -0.04000000	     -0.04000000	      0.00000000	      0.01140866
      0.53250999	     -0.04000000	     -0.04000000	      0.00000000	      0.01141499
      0.53276566	     -0.04000000	     -0.04000000	      0.00000000	      0.01142140
      0.53302134	     -0.04000000	     -0.04000000	      0.00000000	      0.01142791
      0.53332930	     -0.04000000	     -0.04000000	      0.00000000	      0.01143586
      0.53363726	     -0.04000000	     -0.04000000	      0.00000000	      0.01144394
      0.53386848	     -0.04000000	     -0.04000000	      0.00000000	      0.01145010
      0.53409970	     -0.04000000	     -0.04000000	      0.00000000	      0.01145632
      0.53442749	     -0.04000000	     -0.04000000	      0.00000000	      0.01146527
      0.53470976	     -0.04000000	     -0.04000000	      0.00000000	      0.01147309
      0.53499204	     -0.04000000	     -0.04000000	      0.00000000	      0.01148102
      0.53527431	     -0.04000000	     -0.04000000	      0.00000000	      0.01148906
      0.53551767	     -0.04000000	     -0.04000000	      0.00000000	      0.01149607
      0.53576102	     -0.04000000	     -0.04000000	      0.00000000	      0.01150316
      0.53610901	     -0.04000000	     -0.04000000	      0.00000000	      0.01151345
      0.53633543	     -0.04000000	     -0.04000000	      0.00000000	      0.01152022
      0.53656184	     -0.04000000	     -0.04000000	      0.00000000	      0.01152707
      0.53687631	     -0.04000000	     -0.04000000	      0.00000000	      0.01153669
      0.53731022	     -0.04000000	     -0.04000000	      0.00000000	      0.01155018
      0.53755604	     -0.04000000	     -0.04000000	      0.00000000	      0.01155793
      0.53780187	     -0.04000000	     -0.04000000	      0.00000000	      0.01156577
      0.53810441	     -0.04000000	     -0.04000000	      0.00000000	      0.01157552
      0.53839053	     -0.04000000	     -0.04000000	      0.00000000	      0.01158485
      0.53867665	     -0.04000000	     -0.04000000	      0.00000000	      0.01159429
      0.53895860	     -0.04000000	     -0.04000000	      0.00000000	      0.01160370
      0.53924054	     -0.04000000	     -0.04000000	      0.00000000	      0.01161322
      0.53952248	     -0.04000000	     -0.04000000	      0.00000000	      0.01162283
      0.53980443	     -0.04000000	     -0.04000000	      0.00000000	      0.01163256
      0.54008637	     -0.04000000	     -0.04000000	      0.00000000	      0.01164238
      0.54036831	     -0.04000000	     -0.04000000	      0.00000000	      0.01165231
      0.54060987	     -0.04000000	     -0.04000000	      0.00000000	      0.01166091
      0.54085143	     -0.04000000	     -0.04000000	      0.00000000	      0.01166957
      0.54116060	     -0.04000000	     -0.04000000	      0.00000000	      0.01168078
      0.54146978	     -0.04000000	     -0.04000000	      0.00000000	      0.01169211
      0.54170097	     -0.04000000	     -0.04000000	      0.00000000	      0.01170066
      0.54193217	     -0.04000000	     -0.04000000	      0.00000000	      0.01170928
      0.54224425	     -0.04000000	     -0.04000000	      0.00000000	      0.01172103
      0.54255632	     -0.04000000	     -0.04000000	      0.00000000	      0.01173290
      0.54279501	     -0.04000000	     -0.04000000	      0.00000000	      0.01174207
      0.54303370	     -0.04000000	     -0.04000000	      0.00000000	      0.01175131
      0.54334202	     -0.04000000	     -0.04000000	      0.00000000	      0.01176335
      0.54365034	     -0.04000000	     -0.04000000	      0.00000000	      0.01177552
      0.54388994	     -0.04000000	     -0.04000000	      0.00000000	      0.01178506
      0.54412954	     -0.04000000	     -0.04000000	      0.00000000	      0.01179467
      0.54443597	     -0.04000000	     -0.04000000	      0.00000000	      0.01180707
      0.54474240	     -0.04000000	     -0.04000000	      0.00000000	      0.01181959
      0.54498456	     -0.04000000	     -0.04000000	      0.00000000	      0.01182957
      0.54522671	     -0.04000000	     -0.04000000	      0.00000000	      0.01183962
      0.54553044	     -0.04000000	     -0.04000000	      0.00000000	      0.01185234
      0.54583417	     -0.04000000	     -0.04000000	      0.00000000	      0.01186517
      0.54607937	     -0.04000000	     -0.04000000	      0.00000000	      0.01187562
      0.54632456	     -0.04000000	     -0.04000000	      0.00000000	      0.01188614
      0.54662516	     -0.04000000	     -0.04000000	      0.00000000	      0.01189914
      0.54692576	     -0.04000000	     -0.04000000	      0.00000000	      0.01191226
      0.54717441	     -0.04000000	     -0.04000000	      0.00000000	      0.01192319
      0.54742305	     -0.04000000	     -0.04000000	      0.00000000	      0.01193421
      0.54772000	     -0.04000000	     -0.04000000	      0.00000000	      0.01194746
      0.54801694	     -0.04000000	     -0.04000000	      0.00000000	      0.01196083
      0.54826982	     -0.04000000	     -0.04000000	      0.00000000	      0.01197229
      0.54852269	     -0.04000000	     -0.04000000	      0.00000000	      0.01198384
      0.54881501	     -0.04000000	     -0.04000000	      0.00000000	      0.01199729
      0.54910733	     -0.04000000	     -0.04000000	      0.00000000	      0.01201085
      0.54936584	     -0.04000000	     -0.04000000	      0.00000000	      0.01202293
      0.54962436	     -0.04000000	     -0.04000000	      0.00000000	      0.01203509
      0.54991018	     -0.04000000	     -0.04000000	      0.00000000	      0.01204863
      0.55019600	     -0.04000000	     -0.04000000	      0.00000000	      0.01206227
      0.55048181	     -0.04000000	     -0.04000000	      0.00000000	      0.01207601
      0.55076763	     -0.04000000	     -0.04000000	      0.00000000	      0.01208986
      0.55100387	     -0.04000000	     -0.04000000	      0.00000000	      0.01210138
      0.55124011	     -0.04000000	     -0.04000000	      0.00000000	      0.01211297
      0.55153894	     -0.04000000	     -0.04000000	      0.00000000	      0.01212772
      0.55183777	     -0.04000000	     -0.04000000	      0.00000000	      0.01214259
      0.55209643	     -0.04000000	     -0.04000000	      0.00000000	      0.01215555
      0.55235509	     -0.04000000	     -0.04000000	      0.00000000	      0.01216859
      0.55263963	     -0.04000000	     -0.04000000	      0.00000000	      0.01218302
      0.55292418	     -0.04000000	     -0.04000000	      0.00000000	      0.01219756
      0.55320872	     -0.04000000	     -0.04000000	      0.00000000	      0.01221220
      0.55349327	     -0.04000000	     -0.04000000	      0.00000000	      0.01222693
      0.55373618	     -0.04000000	     -0.04000000	      0.00000000	      0.01223959
      0.55397909	     -0.04000000	     -0.04000000	      0.00000000	      0.01225231
      0.55427295	     -0.04000000	     -0.04000000	      0.00000000	      0.01226781
      0.55456682	     -0.04000000	     -0.04000000	      0.00000000	      0.01228341
      0.55482970	     -0.04000000	     -0.04000000	      0.00000000	      0.01229745
      0.55509257	     -0.04000000	     -0.04000000	      0.00000000	      0.01231157
      0.55537122	     -0.04000000	     -0.04000000	      0.00000000	      0.01232664
      0.55564988	     -0.04000000	     -0.04000000	      0.00000000	      0.01234179
      0.55592853	     -0.04000000	     -0.04000000	      0.00000000	      0.01235704
      0.55620718	     -0.04000000	     -0.04000000	      0.00000000	      0.01237239
      0.55648584	     -0.04000000	     -0.04000000	      0.00000000	      0.01238782
      0.55676449	     -0.04000000	     -0.04000000	      0.00000000	      0.01240335
      0.55704314	     -0.04000000	     -0.04000000	      0.00000000	      0.01241898
      0.55732180	     -0.04000000	     -0.04000000	      0.00000000	      0.01243469
      0.55756098	     -0.04000000	     -0.04000000	      0.00000000	      0.01244825
      0.55780015	     -0.04000000	     -0.04000000	      0.00000000	      0.01246188
      0.55809132	     -0.04000000	     -0.04000000	      0.00000000	      0.01247857
      0.55838249	     -0.04000000	     -0.04000000	      0.00000000	      0.01249535
      0.55867366	     -0.04000000	     -0.04000000	      0.00000000	      0.01251224
      0.55896483	     -0.04000000	     -0.04000000	      0.00000000	      0.01252922
      0.55919336	     -0.04000000	     -0.04000000	      0.00000000	      0.01254262
      0.55942189	     -0.04000000	     -0.04000000	      0.00000000	      0.01255609
      0.55970425	     -0.04000000	     -0.04000000	      0.00000000	      0.01257281
      0.55998661	     -0.04000000	     -0.04000000	      0.00000000	      0.01258962
      0.56025812	     -0.04000000	     -0.04000000	      0.00000000	      0.01260587
      0.56052963	     -0.04000000	     -0.04000000	      0.00000000	      0.01262222
      0.56080424	     -0.04000000	     -0.04000000	      0.00000000	      0.01263883
      0.56107886	     -0.04000000	     -0.04000000	      0.00000000	      0.01265554
      0.56135240	     -0.04000000	     -0.04000000	      0.00000000	      0.01267226
      0.56162594	     -0.04000000	     -0.04000000	      0.00000000	      0.01268908
      0.56189957	     -0.04000000	     -0.04000000	      0.00000000	      0.01270598
      0.56217320	     -0.04000000	     -0.04000000	      0.00000000	      0.01272297
      0.56244648	     -0.04000000	     -0.04000000	      0.00000000	      0.01274003
      0.56271977	     -0.04000000	     -0.04000000	      0.00000000	      0.01275718
      0.56299278	     -0.04000000	     -0.04000000	      0.00000000	      0.01277439
      0.56326580	     -0.04000000	     -0.04000000	      0.00000000	      0.01279169
      0.56353844	     -0.04000000	     -0.04000000	      0.00000000	      0.01280905
      0.56381107	     -0.04000000	     -0.04000000	      0.00000000	      0.01282650
      0.56408316	     -0.04000000	     -0.04000000	      0.00000000	      0.01284399
      0.56435524	     -0.04000000	     -0.04000000	      0.00000000	      0.01286157
      0.56462628	     -0.04000000	     -0.04000000	      0.00000000	      0.01287917
      0.56489732	     -0.04000000	     -0.04000000	      0.00000000	      0.01289685
      0.56516558	     -0.04000000	     -0.04000000	      0.00000000	      0.01291444
      0.56543383	     -0.04000000	     -0.04000000	      0.00000000	      0.01293210
      0.56568248	     -0.04000000	     -0.04000000	      0.00000000	      0.01294855
      0.56601813	     -0.04000000	     -0.04000000	      0.00000000	      0.01297086
      0.56635378	     -0.04000000	     -0.04000000	      0.00000000	      0.01299330
      0.56659238	     -0.04000000	     -0.04000000	      0.00000000	      0.01300933
      0.56683099	     -0.04000000	     -0.04000000	      0.00000000	      0.01302543
      0.56710398	     -0.04000000	     -0.04000000	      0.00000000	      0.01304392
      0.56737697	     -0.04000000	     -0.04000000	      0.00000000	      0.01306250
      0.56762918	     -0.04000000	     -0.04000000	      0.00000000	      0.01307974
      0.56796294	     -0.04000000	     -0.04000000	      0.00000000	      0.01310266
      0.56836634	     -0.04000000	     -0.04000000	      0.00000000	      0.01313053
      0.56858322	     -0.04000000	     -0.04000000	      0.00000000	      0.01314559
      0.56880010	     -0.04000000	     -0.04000000	      0.00000000	      0.01316070
      0.56908940	     -0.04000000	     -0.04000000	      0.00000000	      0.01318094
      0.56937869	     -0.04000000	     -0.04000000	      0.00000000	      0.01320127
      0.56964559	     -0.04000000	     -0.04000000	      0.00000000	      0.01322011
      0.56991248	     -0.04000000	     -0.04000000	      0.00000000	      0.01323903
      0.57018464	     -0.04000000	     -0.04000000	      0.00000000	      0.01325841
      0.57045679	     -0.04000000	     -0.04000000	      0.00000000	      0.01327786
      0.57072455	     -0.04000000	     -0.04000000	      0.00000000	      0.01329709
      0.57104644	     -0.04000000	     -0.04000000	      0.00000000	      0.01332030
      0.57127939	     -0.04000000	     -0.04000000	      0.00000000	      0.01333717
      0.57162176	     -0.04000000	     -0.04000000	      0.00000000	      0.01336207
      0.57190197	     -0.04000000	     -0.04000000	      0.00000000	      0.01338255
      0.57218217	     -0.04000000	     -0.04000000	      0.00000000	      0.01340312
      0.57246237	     -0.04000000	     -0.04000000	      0.00000000	      0.01342377
      0.57270034	     -0.04000000	     -0.04000000	      0.00000000	      0.01344137
      0.57293830	     -0.04000000	     -0.04000000	      0.00000000	      0.01345904
      0.57322398	     -0.04000000	     -0.04000000	      0.00000000	      0.01348033
      0.57350965	     -0.04000000	     -0.04000000	      0.00000000	      0.01350171
      0.57377622	     -0.04000000	     -0.04000000	      0.00000000	      0.01352174
      0.57404278	     -0.04000000	     -0.04000000	      0.00000000	      0.01354184
      0.57431915	     -0.04000000	     -0.04000000	      0.00000000	      0.01356277
      0.57459552	     -0.04000000	     -0.04000000	      0.00000000	      0.01358378
      0.57486766	     -0.04000000	     -0.04000000	      0.00000000	      0.01360455
      0.57513980	     -0.04000000	     -0.04000000	      0.00000000	      0.01362540
      0.57541399	     -0.04000000	     -0.04000000	      0.00000000	      0.01364648
      0.57568819	     -0.04000000	     -0.04000000	      0.00000000	      0.01366765
      0.57596150	     -0.04000000	     -0.04000000	      0.00000000	      0.01368883
      0.57623481	     -0.04000000	     -0.04000000	      0.00000000	      0.01371010
      0.57650859	     -0.04000000	     -0.04000000	      0.00000000	      0.01373147
      0.57678237	     -0.04000000	     -0.04000000	      0.00000000	      0.01375293
      0.57705597	     -0.04000000	     -0.04000000	      0.00000000	      0.01377445
      0.57732957	     -0.04000000	     -0.04000000	      0.00000000	      0.01379606
      0.57760328	     -0.04000000	     -0.04000000	      0.00000000	      0.01381775
      0.57787700	     -0.04000000	     -0.04000000	      0.00000000	      0.01383952
      0.57815068	     -0.04000000	     -0.04000000	      0.00000000	      0.01386137
      0.57842437	     -0.04000000	     -0.04000000	      0.00000000	      0.01388330
      0.57869808	     -0.04000000	     -0.04000000	      0.00000000	      0.01390531
      0.57897180	     -0.04000000	     -0.04000000	      0.00000000	      0.01392740
      0.57924552	     -0.04000000	     -0.04000000	      0.00000000	      0.01394957
      0.57951923	     -0.04000000	     -0.04000000	      0.00000000	      0.01397182
      0.57979296	     -0.04000000	     -0.04000000	      0.00000000	      0.01399415
      0.58006669	     -0.04000000	     -0.04000000	      0.00000000	      0.01401656
      0.58034043	     -0.04000000	     -0.04000000	      0.00000000	      0.01403904
      0.58061416	     -0.04000000	     -0.04000000	      0.00000000	      0.01406161
      0.58088790	     -0.04000000	     -0.04000000	      0.00000000	      0.01408425
      0.58116165	     -0.04000000	     -0.04000000	      0.00000000	      0.01410697
      0.58143540	     -0.04000000	     -0.04000000	      0.00000000	      0.01412977
      0.58170915	     -0.04000000	     -0.04000000	      0.00000000	      0.01415265
      0.58198292	     -0.04000000	     -0.04000000	      0.00000000	      0.01417561
      0.58225668	     -0.04000000	     -0.04000000	      0.00000000	      0.01419864
      0.58253046	     -0.04000000	     -0.04000000	      0.00000000	      0.01422176
      0.58280423	     -0.04000000	     -0.04000000	      0.00000000	      0.01424495
      0.58307802	     -0.04000000	     -0.04000000	      0.00000000	      0.01426822
      0.58335181	     -0.04000000	     -0.04000000	      0.00000000	      0.01429157
      0.58362562	     -0.04000000	     -0.04000000	      0.00000000	      0.01431500
      0.58389942	     -0.04000000	     -0.04000000	      0.00000000	      0.01433850
      0.58417324	     -0.04000000	     -0.04000000	      0.00000000	      0.01436208
      0.58444706	     -0.04000000	     -0.04000000	      0.00000000	      0.01438574
      0.58472090	     -0.04000000	     -0.04000000	      0.00000000	      0.01440948
      0.58499474	     -0.04000000	     -0.04000000	      0.00000000	      0.01443329
      0.58526859	     -0.04000000	     -0.04000000	      0.00000000	      0.01445719
      0.58554245	     -0.04000000	     -0.04000000	      0.00000000	      0.01448115
      0.58581633	     -0.04000000	     -0.04000000	      0.00000000	      0.01450520
      0.58609020	     -0.04000000	     -0.04000000	      0.00000000	      0.01452932
      0.58636410	     -0.04000000	     -0.04000000	      0.00000000	      0.01455353
      0.58663800	     -0.04000000	     -0.04000000	      0.00000000	      0.01457780
      0.58691192	     -0.04000000	     -0.04000000	      0.00000000	      0.01460216
      0.58718584	     -0.04000000	     -0.04000000	      0.00000000	      0.01462659
      0.58745978	     -0.04000000	     -0.04000000	      0.00000000	      0.01465110
      0.58773372	     -0.04000000	     -0.04000000	      0.00000000	      0.01467568
      0.58800768	     -0.04000000	     -0.04000000	      0.00000000	      0.01470034
      0.58828165	     -0.04000000	     -0.04000000	      0.00000000	      0.01472508
      0.58855564	     -0.04000000	     -0.04000000	      0.00000000	      0.01474990
      0.58882963	     -0.04000000	     -0.04000000	      0.00000000	      0.01477479
      0.58910364	     -0.04000000	     -0.04000000	      0.00000000	      0.01479975
      0.58937766	     -0.04000000	     -0.04000000	      0.00000000	      0.01482480
      0.58965170	     -0.04000000	     -0.04000000	      0.00000000	      0.01484992
      0.58992574	     -0.04000000	     -0.04000000	      0.00000000	      0.01487511
      0.59019981	     -0.04000000	     -0.04000000	      0.00000000	      0.01490038
      0.59047388	     -0.04000000	     -0.04000000	      0.00000000	      0.01492573
      0.59074798	     -0.04000000	     -0.04000000	      0.00000000	      0.01495115
      0.59102207	     -0.04000000	     -0.04000000	      0.00000000	      0.01497665
      0.59129620	     -0.04000000	     -0.04000000	      0.00000000	      0.01500222
      0.59157032	     -0.04000000	     -0.04000000	      0.00000000	      0.01502787
      0.59184447	     -0.04000000	     -0.04000000	      0.00000000	      0.01505360
      0.59211863	     -0.04000000	     -0.04000000	      0.00000000	      0.01507940
      0.59239281	     -0.04000000	     -0.04000000	      0.00000000	      0.01510527
      0.59266700	     -0.04000000	     -0.04000000	      0.00000000	      0.01513122
      0.59294121	     -0.04000000	     -0.04000000	      0.00000000	      0.01515725
      0.59321543	     -0.04000000	     -0.04000000	      0.00000000	      0.01518335
      0.59348967	     -0.04000000	     -0.04000000	      0.00000000	      0.01520952
      0.59376392	     -0.04000000	     -0.04000000	      0.00000000	      0.01523577
      0.59403820	     -0.04000000	     -0.04000000	      0.00000000	      0.01526210
      0.59431247	     -0.04000000	     -0.04000000	      0.00000000	      0.01528849
      0.59458678	     -0.04000000	     -0.04000000	      0.00000000	      0.01531497
      0.59486109	     -0.04000000	     -0.04000000	      0.00000000	      0.01534152
      0.59513544	     -0.04000000	     -0.04000000	      0.00000000	      0.01536814
      0.59540978	     -0.04000000	     -0.04000000	      0.00000000	      0.01539484
      0.59568416	     -0.04000000	     -0.04000000	      0.00000000	      0.01542161
      0.59595854	     -0.04000000	     -0.04000000	      0.00000000	      0.01544845
      0.59623295	     -0.04000000	     -0.04000000	      0.00000000	      0.01547537
      0.59650736	     -0.04000000	     -0.04000000	      0.00000000	      0.01550237
      0.59678181	     -0.04000000	     -0.04000000	      0.00000000	      0.01552944
      0.59705626	     -0.04000000	     -0.04000000	      0.00000000	      0.01555658
      0.59733074	     -0.04000000	     -0.04000000	      0.00000000	      0.01558379
      0.59760523	     -0.04000000	     -0.04000000	      0.00000000	      0.01561108
      0.59787975	     -0.04000000	     -0.04000000	      0.00000000	      0.01563844
      0.59815427	     -0.04000000	     -0.04000000	      0.00000000	      0.01566588
      0.59842883	     -0.04000000	     -0.04000000	      0.00000000	      0.01569339
      0.59870339	     -0.04000000	     -0.04000000	      0.00000000	      0.01572097
      0.59897798	     -0.04000000	     -0.04000000	      0.00000000	      0.01574863
      0.59925258	     -0.04000000	     -0.04000000	      0.00000000	      0.01577635
      0.59952721	     -0.04000000	     -0.04000000	      0.00000000	      0.01580416
      0.59980185	     -0.04000000	     -0.04000000	      0.00000000	      0.01583203
      0.60007652	     -0.04000000	     -0.04000000	      0.00000000	      0.01585998
      0.60035119	     -0.04000000	     -0.04000000	      0.00000000	      0.01588800
      0.60062591	     -0.04000000	     -0.04000000	      0.00000000	      0.01591610
      0.60090062	     -0.04000000	     -0.04000000	      0.00000000	      0.01594426
      0.60117537	     -0.04000000	     -0.04000000	      0.00000000	      0.01597250
      0.60145013	     -0.04000000	     -0.04000000	      0.00000000	      0.01600081
      0.60172492	     -0.04000000	     -0.04000000	      0.00000000	      0.01602920
      0.60199971	     -0.04000000	     -0.04000000	      0.00000000	      0.01605766
      0.60227455	     -0.04000000	     -0.04000000	      0.00000000	      0.01608619
      0.60254938	     -0.04000000	     -0.04000000	      0.00000000	      0.01611479
      0.60282426	     -0.04000000	     -0.04000000	      0.00000000	      0.01614346
      0.60309914	     -0.04000000	     -0.04000000	      0.00000000	      0.01617221
      0.60337406	     -0.04000000	     -0.04000000	      0.00000000	      0.01620103
      0.60364898	     -0.04000000	     -0.04000000	      0.00000000	      0.01622991
      0.60392394	     -0.04000000	     -0.04000000	      0.00000000	      0.01625888
      0.60419891	     -0.04000000	     -0.04000000	      0.00000000	      0.01628791
      0.60447391	     -0.04000000	     -0.04000000	      0.00000000	      0.01631702
      0.60474892	     -0.04000000	     -0.04000000	      0.00000000	      0.01634619
      0.60502397	     -0.04000000	     -0.04000000	      0.00000000	      0.01637544
      0.60529902	     -0.04000000	     -0.04000000	      0.00000000	      0.01640476
      0.60557412	     -0.04000000	     -0.04000000	      0.00000000	      0.01643415
      0.60584921	     -0.04000000	     -0.04000000	      0.00000000	      0.01646362
      0.60612435	     -0.04000000	     -0.04000000	      0.00000000	      0.01649315
      0.60639950	     -0.04000000	     -0.04000000	      0.00000000	      0.01652276
      0.60667468	     -0.04000000	     -0.04000000	      0.00000000	      0.01655243
      0.60694987	     -0.04000000	     -0.04000000	      0.00000000	      0.01658218
      0.60722510	     -0.04000000	     -0.04000000	      0.00000000	      0.01661200
      0.60750034	     -0.04000000	     -0.04000000	      0.00000000	      0.01664189
      0.60777562	     -0.04000000	     -0.04000000	      0.00000000	      0.01667185
      0.60805089	     -0.04000000	     -0.04000000	      0.00000000	      0.01670188
      0.60832622	     -0.04000000	     -0.04000000	      0.00000000	      0.01673198
      0.60860155	     -0.04000000	     -0.04000000	      0.00000000	      0.01676216
      0.60887693	     -0.04000000	     -0.04000000	      0.00000000	      0.01679240
      0.60915230	     -0.04000000	     -0.04000000	      0.00000000	      0.01682271
      0.60942772	     -0.04000000	     -0.04000000	      0.00000000	      0.01685310
      0.60970315	     -0.04000000	     -0.04000000	      0.00000000	      0.01688355
      0.60997862	     -0.04000000	     -0.04000000	      0.00000000	      0.01691408
      0.61025409	     -0.04000000	     -0.04000000	      0.00000000	      0.01694467
      0.61052961	     -0.04000000	     -0.04000000	      0.00000000	      0.01697534
      0.61080514	     -0.04000000	     -0.04000000	      0.00000000	      0.01700607
      0.61108071	     -0.04000000	     -0.04000000	      0.00000000	      0.01703688
      0.61135628	     -0.04000000	     -0.04000000	      0.00000000	      0.01706775
      0.61163190	     -0.04000000	     -0.04000000	      0.00000000	      0.01709870
      0.61190752	     -0.04000000	     -0.04000000	      0.00000000	      0.01712971
      0.61218319	     -0.04000000	     -0.04000000	      0.00000000	      0.01716080
      0.61245887	     -0.04000000	     -0.04000000	      0.00000000	      0.01719195
      0.61273459	     -0.04000000	     -0.04000000	      0.00000000	      0.01722318
      0.61301031	     -0.04000000	     -0.04000000	      0.00000000	      0.01725447
      0.61328609	     -0.04000000	     -0.04000000	      0.00000000	      0.01728583
      0.61356186	     -0.04000000	     -0.04000000	      0.00000000	      0.01731726
      0.61383769	     -0.04000000	     -0.04000000	      0.00000000	      0.01734877
      0.61411352	     -0.04000000	     -0.04000000	      0.00000000	      0.01738033
      0.61438939	     -0.04000000	     -0.04000000	      0.00000000	      0.01741197
      0.61466527	     -0.04000000	     -0.04000000	      0.00000000	      0.01744368
      0.61494120	     -0.04000000	     -0.04000000	      0.00000000	      0.01747546
      0.61521714	     -0.04000000	     -0.04000000	      0.00000000	      0.01750731
      0.61549312	     -0.04000000	     -0.04000000	      0.00000000	      0.01753922
      0.61576910	     -0.04000000	     -0.04000000	      0.00000000	      0.01757120
      0.61604514	     -0.04000000	     -0.04000000	      0.00000000	      0.01760326
      0.61632118	     -0.04000000	     -0.04000000	      0.00000000	      0.01763538
      0.61659727	     -0.04000000	     -0.04000000	      0.00000000	      0.01766757
      0.61687336	     -0.04000000	     -0.04000000	      0.00000000	      0.01769982
      0.61714950	     -0.04000000	     -0.04000000	      0.00000000	      0.01773215
      0.61742565	     -0.04000000	     -0.04000000	      0.00000000	      0.01776455
      0.61770185	     -0.04000000	     -0.04000000	      0.00000000	      0.01779701
      0.61797805	     -0.04000000	     -0.04000000	      0.00000000	      0.01782954
      0.61825430	     -0.04000000	     -0.04000000	      0.00000000	      0.01786214
      0.61853055	     -0.04000000	     -0.04000000	      0.00000000	      0.01789481
      0.61880686	     -0.04000000	     -0.04000000	      0.00000000	      0.01792754
      0.61908317	     -0.04000000	     -0.04000000	      0.00000000	      0.01796034
      0.61935953	     -0.04000000	     -0.04000000	      0.00000000	      0.01799322
      0.61963589	     -0.04000000	     -0.04000000	      0.00000000	      0.01802615
      0.61991230	     -0.04000000	     -0.04000000	      0.00000000	      0.01805916
      0.62018872	     -0.04000000	     -0.04000000	      0.00000000	      0.01809223
      0.62046519	     -0.04000000	     -0.04000000	      0.00000000	      0.01812537
      0.62074166	     -0.04000000	     -0.04000000	      0.00000000	      0.01815858
      0.62101818	     -0.04000000	     -0.04000000	      0.00000000	      0.01819186
      0.62129471	     -0.04000000	     -0.04000000	      0.00000000	      0.01822520
      0.62157129	     -0.04000000	     -0.04000000	      0.00000000	      0.01825861
      0.62184786	     -0.04000000	     -0.04000000	      0.00000000	      0.01829208
      0.62212449	     -0.04000000	     -0.04000000	      0.00000000	      0.01832563
      0.62240112	     -0.04000000	     -0.04000000	      0.00000000	      0.01835923
      0.62267781	     -0.04000000	     -0.04000000	      0.00000000	      0.01839291
      0.62295449	     -0.04000000	     -0.04000000	      0.00000000	      0.01842665
      0.62323123	     -0.04000000	     -0.04000000	      0.00000000	      0.01846046
      0.62350796	     -0.04000000	     -0.04000000	      0.00000000	      0.01849434
      0.62378475	     -0.04000000	     -0.04000000	      0.00000000	      0.01852828
      0.62406153	     -0.04000000	     -0.04000000	      0.00000000	      0.01856229
      0.62433836	     -0.04000000	     -0.04000000	      0.00000000	      0.01859636
      0.62461520	     -0.04000000	     -0.04000000	      0.00000000	      0.01863050
      0.62489208	     -0.04000000	     -0.04000000	      0.00000000	      0.01866471
      0.62516896	     -0.04000000	     -0.04000000	      0.00000000	      0.01869898
      0.62544588	     -0.04000000	     -0.04000000	      0.00000000	      0.01873331
      0.62572280	     -0.04000000	     -0.04000000	      0.00000000	      0.01876771
      0.62599976	     -0.04000000	     -0.04000000	      0.00000000	      0.01880218
      0.62627671	     -0.04000000	     -0.04000000	      0.00000000	      0.01883671
      0.62655370	     -0.04000000	     -0.04000000	      0.00000000	      0.01887130
      0.62683069	     -0.04000000	     -0.04000000	      0.00000000	      0.01890596
      0.62710770	     -0.04000000	     -0.04000000	      0.00000000	      0.01894068
      0.62738471	     -0.04000000	     -0.04000000	      0.00000000	      0.01897546
      0.62766172	     -0.04000000	     -0.04000000	      0.00000000	      0.01901031
      0.62793873	     -0.04000000	     -0.04000000	      0.00000000	      0.01904521
      0.62821571	     -0.04000000	     -0.04000000	      0.00000000	      0.01908018
      0.62849270	     -0.04000000	     -0.04000000	      0.00000000	      0.01911520
      0.62876961	     -0.04000000	     -0.04000000	      0.00000000	      0.01915028
      0.62904653	     -0.04000000	     -0.04000000	      0.00000000	      0.01918542
      0.62932329	     -0.04000000	     -0.04000000	      0.00000000	      0.01922060
      0.62960004	     -0.04000000	     -0.04000000	      0.00000000	      0.01925585
      0.62987645	     -0.04000000	     -0.04000000	      0.00000000	      0.01929111
      0.63015286	     -0.04000000	     -0.04000000	      0.00000000	      0.01932642
      0.63042842	     -0.04000000	     -0.04000000	      0.00000000	      0.01936170
      0.63070398	     -0.04000000	     -0.04000000	      0.00000000	      0.01939703
      0.63097688	     -0.04000000	     -0.04000000	      0.00000000	      0.01943208
      0.63124977	     -0.04000000	     -0.04000000	      0.00000000	      0.01946718
      0.63150418	     -0.04000000	     -0.04000000	      0.00000000	      0.01949997
      0.63184481	     -0.04000000	     -0.04000000	      0.00000000	      0.01954394
      0.63218544	     -0.04000000	     -0.04000000	      0.00000000	      0.01958800
      0.63243734	     -0.04000000	     -0.04000000	      0.00000000	      0.01962064
      0.63268923	     -0.04000000	     -0.04000000	      0.00000000	      0.01965334
      0.63297293	     -0.04000000	     -0.04000000	      0.00000000	      0.01969021
      0.63325662	     -0.04000000	     -0.04000000	      0.00000000	      0.01972715
      0.63353108	     -0.04000000	     -0.04000000	      0.00000000	      0.01976295
      0.63380555	     -0.04000000	     -0.04000000	      0.00000000	      0.01979881
      0.63408153	     -0.04000000	     -0.04000000	      0.00000000	      0.01983493
      0.63435750	     -0.04000000	     -0.04000000	      0.00000000	      0.01987110
      0.63462926	     -0.04000000	     -0.04000000	      0.00000000	      0.01990678
      0.63490103	     -0.04000000	     -0.04000000	      0.00000000	      0.01994251
      0.63512168	     -0.04000000	     -0.04000000	      0.00000000	      0.01997157
      0.63547749	     -0.04000000	     -0.04000000	      0.00000000	      0.02001850
      0.63572546	     -0.04000000	     -0.04000000	      0.00000000	      0.02005127
      0.63597343	     -0.04000000	     -0.04000000	      0.00000000	      0.02008408
      0.63622140	     -0.04000000	     -0.04000000	      0.00000000	      0.02011694
      0.63645781	     -0.04000000	     -0.04000000	      0.00000000	      0.02014831
      0.63680803	     -0.04000000	     -0.04000000	      0.00000000	      0.02019487
      0.63708383	     -0.04000000	     -0.04000000	      0.00000000	      0.02023159
      0.63735963	     -0.04000000	     -0.04000000	      0.00000000	      0.02026838
      0.63763543	     -0.04000000	     -0.04000000	      0.00000000	      0.02030522
      0.63791123	     -0.04000000	     -0.04000000	      0.00000000	      0.02034212
      0.63818703	     -0.04000000	     -0.04000000	      0.00000000	      0.02037908
      0.63846283	     -0.04000000	     -0.04000000	      0.00000000	      0.02041609
      0.63873864	     -0.04000000	     -0.04000000	      0.00000000	      0.02045317
      0.63901045	     -0.04000000	     -0.04000000	      0.00000000	      0.02048976
      0.63928226	     -0.04000000	     -0.04000000	      0.00000000	      0.02052641
      0.63956093	     -0.04000000	     -0.04000000	      0.00000000	      0.02056404
      0.63983961	     -0.04000000	     -0.04000000	      0.00000000	      0.02060173
      0.64011575	     -0.04000000	     -0.04000000	      0.00000000	      0.02063913
      0.64039189	     -0.04000000	     -0.04000000	      0.00000000	      0.02067659
      0.64066940	     -0.04000000	     -0.04000000	      0.00000000	      0.02071429
      0.64094692	     -0.04000000	     -0.04000000	      0.00000000	      0.02075206
      0.64122345	     -0.04000000	     -0.04000000	      0.00000000	      0.02078974
      0.64149998	     -0.04000000	     -0.04000000	      0.00000000	      0.02082748
      0.64177476	     -0.04000000	     -0.04000000	      0.00000000	      0.02086504
      0.64204953	     -0.04000000	     -0.04000000	      0.00000000	      0.02090265
      0.64231419	     -0.04000000	     -0.04000000	      0.00000000	      0.02093893
      0.64264680	     -0.04000000	     -0.04000000	      0.00000000	      0.02098460
      0.64302160	     -0.04000000	     -0.04000000	      0.00000000	      0.02103616
      0.64333340	     -0.04000000	     -0.04000000	      0.00000000	      0.02107913
      0.64358115	     -0.04000000	     -0.04000000	      0.00000000	      0.02111333
      0.64382890	     -0.04000000	     -0.04000000	      0.00000000	      0.02114756
      0.64411274	     -0.04000000	     -0.04000000	      0.00000000	      0.02118685
      0.64439658	     -0.04000000	     -0.04000000	      0.00000000	      0.02122619
      0.64466987	     -0.04000000	     -0.04000000	      0.00000000	      0.02126412
      0.64494316	     -0.04000000	     -0.04000000	      0.00000000	      0.02130211
      0.64520711	     -0.04000000	     -0.04000000	      0.00000000	      0.02133885
      0.64554021	     -0.04000000	     -0.04000000	      0.00000000	      0.02138529
      0.64594205	     -0.04000000	     -0.04000000	      0.00000000	      0.02144142
      0.64622287	     -0.04000000	     -0.04000000	      0.00000000	      0.02148071
      0.64650369	     -0.04000000	     -0.04000000	      0.00000000	      0.02152006
      0.64678451	     -0.04000000	     -0.04000000	      0.00000000	      0.02155947
      0.64706533	     -0.04000000	     -0.04000000	      0.00000000	      0.02159893
      0.64734615	     -0.04000000	     -0.04000000	      0.00000000	      0.02163845
      0.64762698	     -0.04000000	     -0.04000000	      0.00000000	      0.02167803
      0.64790780	     -0.04000000	     -0.04000000	      0.00000000	      0.02171766
      0.64818862	     -0.04000000	     -0.04000000	      0.00000000	      0.02175735
      0.64846944	     -0.04000000	     -0.04000000	      0.00000000	      0.02179709
      0.64875026	     -0.04000000	     -0.04000000	      0.00000000	      0.02183689
      0.64903108	     -0.04000000	     -0.04000000	      0.00000000	      0.02187675
      0.64931190	     -0.04000000	     -0.04000000	      0.00000000	      0.02191666
      0.64959272	     -0.04000000	     -0.04000000	      0.00000000	      0.02195662
      0.64987355	     -0.04000000	     -0.04000000	      0.00000000	      0.02199665
      0.65015437	     -0.04000000	     -0.04000000	      0.00000000	      0.02203672
      0.65043519	     -0.04000000	     -0.04000000	      0.00000000	      0.02207686
      0.65071601	     -0.04000000	     -0.04000000	      0.00000000	      0.02211704
      0.65099683	     -0.04000000	     -0.04000000	      0.00000000	      0.02215729
      0.65127765	     -0.04000000	     -0.04000000	      0.00000000	      0.02219758
      0.65155847	     -0.04000000	     -0.04000000	      0.00000000	      0.02223794
      0.65183930	     -0.04000000	     -0.04000000	      0.00000000	      0.02227834
      0.65212012	     -0.04000000	     -0.04000000	      0.00000000	      0.02231880
      0.65240094	     -0.04000000	     -0.04000000	      0.00000000	      0.02235932
      0.65268176	     -0.04000000	     -0.04000000	      0.00000000	      0.02239989
      0.65296258	     -0.04000000	     -0.04000000	      0.00000000	      0.02244051
      0.65324340	     -0.04000000	     -0.04000000	      0.00000000	      0.02248119
      0.65352422	     -0.04000000	     -0.04000000	      0.00000000	      0.02252193
      0.65380504	     -0.04000000	     -0.04000000	      0.00000000	      0.02256271
      0.65408587	     -0.04000000	     -0.04000000	      0.00000000	      0.02260355
      0.65436669	     -0.04000000	     -0.04000000	      0.00000000	      0.02264445
      0.65464751	     -0.04000000	     -0.04000000	      0.00000000	      0.02268540
      0.65492833	     -0.04000000	     -0.04000000	      0.00000000	      0.02272640
      0.65520915	     -0.04000000	     -0.04000000	      0.00000000	      0.02276745
      0.65548997	     -0.04000000	     -0.04000000	      0.00000000	      0.02280856
      0.65577079	     -0.04000000	     -0.04000000	      0.00000000	      0.02284972
      0.65605162	     -0.04000000	     -0.04000000	      0.00000000	      0.02289094
      0.65633244	     -0.04000000	     -0.04000000	      0.00000000	      0.02293221
      0.65661326	     -0.04000000	     -0.04000000	      0.00000000	      0.02297353
      0.65689408	     -0.04000000	     -0.04000000	      0.00000000	      0.02301490
      0.65717490	     -0.04000000	     -0.04000000	      0.00000000	      0.02305633
      0.65745572	     -0.04000000	     -0.04000000	      0.00000000	      0.02309781
      0.65773654	     -0.04000000	     -0.04000000	      0.00000000	      0.02313934
      0.65801736	     -0.04000000	     -0.04000000	      0.00000000	      0.02318092
      0.65829819	     -0.04000000	     -0.04000000	      0.00000000	      0.02322256
      0.65857901	     -0.04000000	     -0.04000000	      0.00000000	      0.02326425
      0.65885983	     -0.04000000	     -0.04000000	      0.00000000	      0.02330599
      0.65914065	     -0.04000000	     -0.04000000	      0.00000000	      0.02334778
      0.65942147	     -0.04000000	     -0.04000000	      0.00000000	      0.02338963
      0.65970229	     -0.04000000	     -0.04000000	      0.00000000	      0.02343152
      0.65998311	     -0.04000000	     -0.04000000	      0.00000000	      0.02347347
      0.66026394	     -0.04000000	     -0.04000000	      0.00000000	      0.02351547
      0.66054476	     -0.04000000	     -0.04000000	      0.00000000	      0.02355752
      0.66082558	     -0.04000000	     -0.04000000	      0.00000000	      0.02359963
      0.66110640	     -0.04000000	     -0.04000000	      0.00000000	      0.02364178
      0.66138722	     -0.04000000	     -0.04000000	      0.00000000	      0.02368399
      0.66165738	     -0.04000000	     -0.04000000	      0.00000000	      0.02372464
      0.66192753	     -0.04000000	     -0.04000000	      0.00000000	      0.02376533
      0.66220659	     -0.04000000	     -0.04000000	      0.00000000	      0.02380742
      0.66248564	     -0.04000000	     -0.04000000	      0.00000000	      0.02384956
      0.66275759	     -0.04000000	     -0.04000000	      0.00000000	      0.02389067
      0.66302954	     -0.04000000	     -0.04000000	      0.00000000	      0.02393183
      0.66328316	     -0.04000000	     -0.04000000	      0.00000000	      0.02397026
      0.66362826	     -0.04000000	     -0.04000000	      0.00000000	      0.02402262
      0.66397336	     -0.04000000	     -0.04000000	      0.00000000	      0.02407505
      0.66419723	     -0.04000000	     -0.04000000	      0.00000000	      0.02410910
      0.66442109	     -0.04000000	     -0.04000000	      0.00000000	      0.02414319
      0.66471029	     -0.04000000	     -0.04000000	      0.00000000	      0.02418727
      0.66499950	     -0.04000000	     -0.04000000	      0.00000000	      0.02423140
      0.66525477	     -0.04000000	     -0.04000000	      0.00000000	      0.02427040
      0.66558786	     -0.04000000	     -0.04000000	      0.00000000	      0.02432135
      0.66592095	     -0.04000000	     -0.04000000	      0.00000000	      0.02437236
      0.66617765	     -0.04000000	     -0.04000000	      0.00000000	      0.02441173
      0.66643435	     -0.04000000	     -0.04000000	      0.00000000	      0.02445114
      0.66670438	     -0.04000000	     -0.04000000	      0.00000000	      0.02449263
      0.66704517	     -0.04000000	     -0.04000000	      0.00000000	      0.02454507
      0.66746450	     -0.04000000	     -0.04000000	      0.00000000	      0.02460969
      0.66772365	     -0.04000000	     -0.04000000	      0.00000000	      0.02464968
      0.66809544	     -0.04000000	     -0.04000000	      0.00000000	      0.02470712
      0.66834479	     -0.04000000	     -0.04000000	      0.00000000	      0.02474569
      0.66859413	     -0.04000000	     -0.04000000	      0.00000000	      0.02478431
      0.66884348	     -0.04000000	     -0.04000000	      0.00000000	      0.02482295
      0.66912004	     -0.04000000	     -0.04000000	      0.00000000	      0.02486587
      0.66945886	     -0.04000000	     -0.04000000	      0.00000000	      0.02491850
      0.66982515	     -0.04000000	     -0.04000000	      0.00000000	      0.02497549
      0.67019144	     -0.04000000	     -0.04000000	      0.00000000	      0.02503255
      0.67040737	     -0.04000000	     -0.04000000	      0.00000000	      0.02506623
      0.67062329	     -0.04000000	     -0.04000000	      0.00000000	      0.02509993
      0.67092465	     -0.04000000	     -0.04000000	      0.00000000	      0.02514702
      0.67122600	     -0.04000000	     -0.04000000	      0.00000000	      0.02519416
      0.67149341	     -0.04000000	     -0.04000000	      0.00000000	      0.02523604
      0.67176081	     -0.04000000	     -0.04000000	      0.00000000	      0.02527796
      0.67198169	     -0.04000000	     -0.04000000	      0.00000000	      0.02531261
      0.67233090	     -0.04000000	     -0.04000000	      0.00000000	      0.02536747
      0.67259400	     -0.04000000	     -0.04000000	      0.00000000	      0.02540884
      0.67285710	     -0.04000000	     -0.04000000	      0.00000000	      0.02545026
      0.67312020	     -0.04000000	     -0.04000000	      0.00000000	      0.02549172
      0.67339863	     -0.04000000	     -0.04000000	      0.00000000	      0.02553564
      0.67367706	     -0.04000000	     -0.04000000	      0.00000000	      0.02557960
      0.67392262	     -0.04000000	     -0.04000000	      0.00000000	      0.02561841
      0.67426043	     -0.04000000	     -0.04000000	      0.00000000	      0.02567186
      0.67459824	     -0.04000000	     -0.04000000	      0.00000000	      0.02572538
      0.67483207	     -0.04000000	     -0.04000000	      0.00000000	      0.02576246
      0.67506591	     -0.04000000	     -0.04000000	      0.00000000	      0.02579958
      0.67534241	     -0.04000000	     -0.04000000	      0.00000000	      0.02584350
      0.67567838	     -0.04000000	     -0.04000000	      0.00000000	      0.02589694
      0.67603786	     -0.04000000	     -0.04000000	      0.00000000	      0.02595419
      0.67639734	     -0.04000000	     -0.04000000	      0.00000000	      0.02601151
      0.67662481	     -0.04000000	     -0.04000000	      0.00000000	      0.02604782
      0.67685228	     -0.04000000	     -0.04000000	      0.00000000	      0.02608416
      0.67714441	     -0.04000000	     -0.04000000	      0.00000000	      0.02613087
      0.67743654	     -0.04000000	     -0.04000000	      0.00000000	      0.02617763
      0.67769163	     -0.04000000	     -0.04000000	      0.00000000	      0.02621851
      0.67802146	     -0.04000000	     -0.04000000	      0.00000000	      0.02627141
      0.67835129	     -0.04000000	     -0.04000000	      0.00000000	      0.02632437
      0.67860961	     -0.04000000	     -0.04000000	      0.00000000	      0.02636590
      0.67886794	     -0.04000000	     -0.04000000	      0.00000000	      0.02640746
      0.67915842	     -0.04000000	     -0.04000000	      0.00000000	      0.02645424
      0.67944889	     -0.04000000	     -0.04000000	      0.00000000	      0.02650107
      0.67967697	     -0.04000000	     -0.04000000	      0.00000000	      0.02653787
      0.68002450	     -0.04000000	     -0.04000000	      0.00000000	      0.02659400
      0.68029699	     -0.04000000	     -0.04000000	      0.00000000	      0.02663806
      0.68056948	     -0.04000000	     -0.04000000	      0.00000000	      0.02668216
      0.68084196	     -0.04000000	     -0.04000000	      0.00000000	      0.02672630
      0.68111923	     -0.04000000	     -0.04000000	      0.00000000	      0.02677126
      0.68139650	     -0.04000000	     -0.04000000	      0.00000000	      0.02681626
      0.68166781	     -0.04000000	     -0.04000000	      0.00000000	      0.02686033
      0.68193911	     -0.04000000	     -0.04000000	      0.00000000	      0.02690444
      0.68221770	     -0.04000000	     -0.04000000	      0.00000000	      0.02694978
      0.68255620	     -0.04000000	     -0.04000000	      0.00000000	      0.02700492
      0.68294346	     -0.04000000	     -0.04000000	      0.00000000	      0.02706809
      0.68325599	     -0.04000000	     -0.04000000	      0.00000000	      0.02711912
      0.68350796	     -0.04000000	     -0.04000000	      0.00000000	      0.02716031
      0.68375994	     -0.04000000	     -0.04000000	      0.00000000	      0.02720153
      0.68401768	     -0.04000000	     -0.04000000	      0.00000000	      0.02724373
      0.68434952	     -0.04000000	     -0.04000000	      0.00000000	      0.02729811
      0.68468137	     -0.04000000	     -0.04000000	      0.00000000	      0.02735255
      0.68493849	     -0.04000000	     -0.04000000	      0.00000000	      0.02739477
      0.68519561	     -0.04000000	     -0.04000000	      0.00000000	      0.02743703
      0.68548554	     -0.04000000	     -0.04000000	      0.00000000	      0.02748472
      0.68577546	     -0.04000000	     -0.04000000	      0.00000000	      0.02753246
      0.68602698	     -0.04000000	     -0.04000000	      0.00000000	      0.02757391
      0.68636817	     -0.04000000	     -0.04000000	      0.00000000	      0.02763018
      0.68670937	     -0.04000000	     -0.04000000	      0.00000000	      0.02768652
      0.68693960	     -0.04000000	     -0.04000000	      0.00000000	      0.02772457
      0.68716983	     -0.04000000	     -0.04000000	      0.00000000	      0.02776265
      0.68745958	     -0.04000000	     -0.04000000	      0.00000000	      0.02781061
      0.68774933	     -0.04000000	     -0.04000000	      0.00000000	      0.02785862
      0.68797041	     -0.04000000	     -0.04000000	      0.00000000	      0.02789527
      0.68831742	     -0.04000000	     -0.04000000	      0.00000000	      0.02795286
      0.68858605	     -0.04000000	     -0.04000000	      0.00000000	      0.02799748
      0.68885468	     -0.04000000	     -0.04000000	      0.00000000	      0.02804214
      0.68912331	     -0.04000000	     -0.04000000	      0.00000000	      0.02808684
      0.68940039	     -0.04000000	     -0.04000000	      0.00000000	      0.02813298
      0.68967747	     -0.04000000	     -0.04000000	      0.00000000	      0.02817916
      0.68988182	     -0.04000000	     -0.04000000	      0.00000000	      0.02821324
      0.69019481	     -0.04000000	     -0.04000000	      0.00000000	      0.02826548
      0.69050780	     -0.04000000	     -0.04000000	      0.00000000	      0.02831778
      0.69077424	     -0.04000000	     -0.04000000	      0.00000000	      0.02836233
      0.69104068	     -0.04000000	     -0.04000000	      0.00000000	      0.02840692
      0.69131179	     -0.04000000	     -0.04000000	      0.00000000	      0.02845232
      0.69158289	     -0.04000000	     -0.04000000	      0.00000000	      0.02849777
      0.69187417	     -0.04000000	     -0.04000000	      0.00000000	      0.02854663
      0.69216544	     -0.04000000	     -0.04000000	      0.00000000	      0.02859553
      0.69243046	     -0.04000000	     -0.04000000	      0.00000000	      0.02864007
      0.69276905	     -0.04000000	     -0.04000000	      0.00000000	      0.02869701
      0.69310764	     -0.04000000	     -0.04000000	      0.00000000	      0.02875401
      0.69335931	     -0.04000000	     -0.04000000	      0.00000000	      0.02879642
      0.69361098	     -0.04000000	     -0.04000000	      0.00000000	      0.02883885
      0.69389905	     -0.04000000	     -0.04000000	      0.00000000	      0.02888746
      0.69418712	     -0.04000000	     -0.04000000	      0.00000000	      0.02893611
      0.69445745	     -0.04000000	     -0.04000000	      0.00000000	      0.02898181
      0.69479504	     -0.04000000	     -0.04000000	      0.00000000	      0.02903891
      0.69513262	     -0.04000000	     -0.04000000	      0.00000000	      0.02909607
      0.69538642	     -0.04000000	     -0.04000000	      0.00000000	      0.02913908
      0.69569801	     -0.04000000	     -0.04000000	      0.00000000	      0.02919193
      0.69608511	     -0.04000000	     -0.04000000	      0.00000000	      0.02925764
      0.69640202	     -0.04000000	     -0.04000000	      0.00000000	      0.02931149
      0.69665287	     -0.04000000	     -0.04000000	      0.00000000	      0.02935415
      0.69690371	     -0.04000000	     -0.04000000	      0.00000000	      0.02939684
      0.69714424	     -0.04000000	     -0.04000000	      0.00000000	      0.02943780
      0.69748255	     -0.04000000	     -0.04000000	      0.00000000	      0.02949545
      0.69782086	     -0.04000000	     -0.04000000	      0.00000000	      0.02955316
      0.69804711	     -0.04000000	     -0.04000000	      0.00000000	      0.02959178
      0.69827336	     -0.04000000	     -0.04000000	      0.00000000	      0.02963043
      0.69856906	     -0.04000000	     -0.04000000	      0.00000000	      0.02968097
      0.69886477	     -0.04000000	     -0.04000000	      0.00000000	      0.02973156
      0.69911208	     -0.04000000	     -0.04000000	      0.00000000	      0.02977389
      0.69944044	     -0.04000000	     -0.04000000	      0.00000000	      0.02983015
      0.69976880	     -0.04000000	     -0.04000000	      0.00000000	      0.02988645
      0.70003473	     -0.04000000	     -0.04000000	      0.00000000	      0.02993208
      0.70030066	     -0.04000000	     -0.04000000	      0.00000000	      0.02997775
      0.70055118	     -0.04000000	     -0.04000000	      0.00000000	      0.03002079
      0.70088032	     -0.04000000	     -0.04000000	      0.00000000	      0.03007739
      0.70120946	     -0.04000000	     -0.04000000	      0.00000000	      0.03013404
      0.70146367	     -0.04000000	     -0.04000000	      0.00000000	      0.03017782
      0.70171788	     -0.04000000	     -0.04000000	      0.00000000	      0.03022163
      0.70200511	     -0.04000000	     -0.04000000	      0.00000000	      0.03027116
      0.70229234	     -0.04000000	     -0.04000000	      0.00000000	      0.03032074
      0.70257358	     -0.04000000	     -0.04000000	      0.00000000	      0.03036931
      0.70285482	     -0.04000000	     -0.04000000	      0.00000000	      0.03041791
      0.70315940	     -0.04000000	     -0.04000000	      0.00000000	      0.03047059
      0.70346399	     -0.04000000	     -0.04000000	      0.00000000	      0.03052331
      0.70369981	     -0.04000000	     -0.04000000	      0.00000000	      0.03056415
      0.70403226	     -0.04000000	     -0.04000000	      0.00000000	      0.03062177
      0.70436471	     -0.04000000	     -0.04000000	      0.00000000	      0.03067944
      0.70460379	     -0.04000000	     -0.04000000	      0.00000000	      0.03072093
      0.70484287	     -0.04000000	     -0.04000000	      0.00000000	      0.03076245
      0.70512926	     -0.04000000	     -0.04000000	      0.00000000	      0.03081223
      0.70541566	     -0.04000000	     -0.04000000	      0.00000000	      0.03086203
      0.70569659	     -0.04000000	     -0.04000000	      0.00000000	      0.03091092
      0.70597753	     -0.04000000	     -0.04000000	      0.00000000	      0.03095984
      0.70628310	     -0.04000000	     -0.04000000	      0.00000000	      0.03101309
      0.70658868	     -0.04000000	     -0.04000000	      0.00000000	      0.03106637
      0.70682405	     -0.04000000	     -0.04000000	      0.00000000	      0.03110744
      0.70715567	     -0.04000000	     -0.04000000	      0.00000000	      0.03116534
      0.70748728	     -0.04000000	     -0.04000000	      0.00000000	      0.03122329
      0.70772856	     -0.04000000	     -0.04000000	      0.00000000	      0.03126547
      0.70796984	     -0.04000000	     -0.04000000	      0.00000000	      0.03130768
      0.70825538	     -0.04000000	     -0.04000000	      0.00000000	      0.03135767
      0.70854092	     -0.04000000	     -0.04000000	      0.00000000	      0.03140768
      0.70882692	     -0.04000000	     -0.04000000	      0.00000000	      0.03145781
      0.70911292	     -0.04000000	     -0.04000000	      0.00000000	      0.03150797
      0.70941146	     -0.04000000	     -0.04000000	      0.00000000	      0.03156037
      0.70971000	     -0.04000000	     -0.04000000	      0.00000000	      0.03161279
      0.70997646	     -0.04000000	     -0.04000000	      0.00000000	      0.03165962
      0.71031087	     -0.04000000	     -0.04000000	      0.00000000	      0.03171842
      0.71064528	     -0.04000000	     -0.04000000	      0.00000000	      0.03177726
      0.71090001	     -0.04000000	     -0.04000000	      0.00000000	      0.03182211
      0.71115474	     -0.04000000	     -0.04000000	      0.00000000	      0.03186699
      0.71145597	     -0.04000000	     -0.04000000	      0.00000000	      0.03192009
      0.71175721	     -0.04000000	     -0.04000000	      0.00000000	      0.03197323
      0.71198603	     -0.04000000	     -0.04000000	      0.00000000	      0.03201361
      0.71231923	     -0.04000000	     -0.04000000	      0.00000000	      0.03207245
      0.71265242	     -0.04000000	     -0.04000000	      0.00000000	      0.03213133
      0.71288525	     -0.04000000	     -0.04000000	      0.00000000	      0.03217250
      0.71311808	     -0.04000000	     -0.04000000	      0.00000000	      0.03221368
      0.71341187	     -0.04000000	     -0.04000000	      0.00000000	      0.03226568
      0.71370567	     -0.04000000	     -0.04000000	      0.00000000	      0.03231772
      0.71395668	     -0.04000000	     -0.04000000	      0.00000000	      0.03236219
      0.71428982	     -0.04000000	     -0.04000000	      0.00000000	      0.03242126
      0.71462296	     -0.04000000	     -0.04000000	      0.00000000	      0.03248037
      0.71487560	     -0.04000000	     -0.04000000	      0.00000000	      0.03252522
      0.71512823	     -0.04000000	     -0.04000000	      0.00000000	      0.03257009
      0.71540627	     -0.04000000	     -0.04000000	      0.00000000	      0.03261950
      0.71568431	     -0.04000000	     -0.04000000	      0.00000000	      0.03266893
      0.71598933	     -0.04000000	     -0.04000000	      0.00000000	      0.03272320
      0.71629436	     -0.04000000	     -0.04000000	      0.00000000	      0.03277749
      0.71651286	     -0.04000000	     -0.04000000	      0.00000000	      0.03281641
      0.71685184	     -0.04000000	     -0.04000000	      0.00000000	      0.03287681
      0.71714102	     -0.04000000	     -0.04000000	      0.00000000	      0.03292837
      0.71743019	     -0.04000000	     -0.04000000	      0.00000000	      0.03297995
      0.71771937	     -0.04000000	     -0.04000000	      0.00000000	      0.03303157
      0.71800855	     -0.04000000	     -0.04000000	      0.00000000	      0.03308321
      0.71829773	     -0.04000000	     -0.04000000	      0.00000000	      0.03313488
      0.71858690	     -0.04000000	     -0.04000000	      0.00000000	      0.03318657
      0.71887608	     -0.04000000	     -0.04000000	      0.00000000	      0.03323830
      0.71914390	     -0.04000000	     -0.04000000	      0.00000000	      0.03328623
      0.71941173	     -0.04000000	     -0.04000000	      0.00000000	      0.03333418
      0.71968868	     -0.04000000	     -0.04000000	      0.00000000	      0.03338379
      0.71996563	     -0.04000000	     -0.04000000	      0.00000000	      0.03343342
      0.72027457	     -0.04000000	     -0.04000000	      0.00000000	      0.03348882
      0.72058350	     -0.04000000	     -0.04000000	      0.00000000	      0.03354424
      0.72080897	     -0.04000000	     -0.04000000	      0.00000000	      0.03358471
      0.72114038	     -0.04000000	     -0.04000000	      0.00000000	      0.03364422
      0.72147180	     -0.04000000	     -0.04000000	      0.00000000	      0.03370377
      0.72170870	     -0.04000000	     -0.04000000	      0.00000000	      0.03374635
      0.72194561	     -0.04000000	     -0.04000000	      0.00000000	      0.03378895
      0.72223871	     -0.04000000	     -0.04000000	      0.00000000	      0.03384169
      0.72253182	     -0.04000000	     -0.04000000	      0.00000000	      0.03389444
      0.72280113	     -0.04000000	     -0.04000000	      0.00000000	      0.03394294
      0.72313082	     -0.04000000	     -0.04000000	      0.00000000	      0.03400234
      0.72346051	     -0.04000000	     -0.04000000	      0.00000000	      0.03406177
      0.72369497	     -0.04000000	     -0.04000000	      0.00000000	      0.03410406
      0.72401980	     -0.04000000	     -0.04000000	      0.00000000	      0.03416266
      0.72434463	     -0.04000000	     -0.04000000	      0.00000000	      0.03422130
      0.72460593	     -0.04000000	     -0.04000000	      0.00000000	      0.03426849
      0.72486723	     -0.04000000	     -0.04000000	      0.00000000	      0.03431570
      0.72513987	     -0.04000000	     -0.04000000	      0.00000000	      0.03436498
      0.72541251	     -0.04000000	     -0.04000000	      0.00000000	      0.03441428
      0.72572434	     -0.04000000	     -0.04000000	      0.00000000	      0.03447069
      0.72603617	     -0.04000000	     -0.04000000	      0.00000000	      0.03452713
      0.72627579	     -0.04000000	     -0.04000000	      0.00000000	      0.03457052
      0.72659814	     -0.04000000	     -0.04000000	      0.00000000	      0.03462890
      0.72692048	     -0.04000000	     -0.04000000	      0.00000000	      0.03468732
      0.72717680	     -0.04000000	     -0.04000000	      0.00000000	      0.03473379
      0.72743312	     -0.04000000	     -0.04000000	      0.00000000	      0.03478028
      0.72773089	     -0.04000000	     -0.04000000	      0.00000000	      0.03483430
      0.72802866	     -0.04000000	     -0.04000000	      0.00000000	      0.03488835
      0.72829681	     -0.04000000	     -0.04000000	      0.00000000	      0.03493704
      0.72862534	     -0.04000000	     -0.04000000	      0.00000000	      0.03499673
      0.72895388	     -0.04000000	     -0.04000000	      0.00000000	      0.03505643
      0.72919199	     -0.04000000	     -0.04000000	      0.00000000	      0.03509973
      0.72951266	     -0.04000000	     -0.04000000	      0.00000000	      0.03515805
      0.72983333	     -0.04000000	     -0.04000000	      0.00000000	      0.03521640
      0.73009027	     -0.04000000	     -0.04000000	      0.00000000	      0.03526317
      0.73034721	     -0.04000000	     -0.04000000	      0.00000000	      0.03530995
      0.73064729	     -0.04000000	     -0.04000000	      0.00000000	      0.03536462
      0.73094738	     -0.04000000	     -0.04000000	      0.00000000	      0.03541930
      0.73121030	     -0.04000000	     -0.04000000	      0.00000000	      0.03546723
      0.73153796	     -0.04000000	     -0.04000000	      0.00000000	      0.03552698
      0.73186562	     -0.04000000	     -0.04000000	      0.00000000	      0.03558675
      0.73211740	     -0.04000000	     -0.04000000	      0.00000000	      0.03563270
      0.73242333	     -0.04000000	     -0.04000000	      0.00000000	      0.03568855
      0.73272927	     -0.04000000	     -0.04000000	      0.00000000	      0.03574442
      0.73303731	     -0.04000000	     -0.04000000	      0.00000000	      0.03580070
      0.73334536	     -0.04000000	     -0.04000000	      0.00000000	      0.03585700
      0.73362538	     -0.04000000	     -0.04000000	      0.00000000	      0.03590819
      0.73390540	     -0.04000000	     -0.04000000	      0.00000000	      0.03595940
      0.73421973	     -0.04000000	     -0.04000000	      0.00000000	      0.03601691
      0.73453406	     -0.04000000	     -0.04000000	      0.00000000	      0.03607443
      0.73473113	     -0.04000000	     -0.04000000	      0.00000000	      0.03611050
      0.73503099	     -0.04000000	     -0.04000000	      0.00000000	      0.03616541
      0.73533086	     -0.04000000	     -0.04000000	      0.00000000	      0.03622034
      0.73556658	     -0.04000000	     -0.04000000	      0.00000000	      0.03626353
      0.73588854	     -0.04000000	     -0.04000000	      0.00000000	      0.03632253
      0.73621049	     -0.04000000	     -0.04000000	      0.00000000	      0.03638156
      0.73646603	     -0.04000000	     -0.04000000	      0.00000000	      0.03642842
      0.73672157	     -0.04000000	     -0.04000000	      0.00000000	      0.03647529
      0.73702029	     -0.04000000	     -0.04000000	      0.00000000	      0.03653011
      0.73731901	     -0.04000000	     -0.04000000	      0.00000000	      0.03658493
      0.73759283	     -0.04000000	     -0.04000000	      0.00000000	      0.03663520
      0.73786664	     -0.04000000	     -0.04000000	      0.00000000	      0.03668549
      0.73818133	     -0.04000000	     -0.04000000	      0.00000000	      0.03674329
      0.73849602	     -0.04000000	     -0.04000000	      0.00000000	      0.03680112
      0.73870206	     -0.04000000	     -0.04000000	      0.00000000	      0.03683898
      0.73903476	     -0.04000000	     -0.04000000	      0.00000000	      0.03690015
      0.73936746	     -0.04000000	     -0.04000000	      0.00000000	      0.03696133
      0.73959776	     -0.04000000	     -0.04000000	      0.00000000	      0.03700369
      0.73982806	     -0.04000000	     -0.04000000	      0.00000000	      0.03704606
      0.74012453	     -0.04000000	     -0.04000000	      0.00000000	      0.03710061
      0.74042101	     -0.04000000	     -0.04000000	      0.00000000	      0.03715518
      0.74069118	     -0.04000000	     -0.04000000	      0.00000000	      0.03720492
      0.74101552	     -0.04000000	     -0.04000000	      0.00000000	      0.03726465
      0.74133987	     -0.04000000	     -0.04000000	      0.00000000	      0.03732439
      0.74159949	     -0.04000000	     -0.04000000	      0.00000000	      0.03737222
      0.74192682	     -0.04000000	     -0.04000000	      0.00000000	      0.03743254
      0.74225414	     -0.04000000	     -0.04000000	      0.00000000	      0.03749288
      0.74250723	     -0.04000000	     -0.04000000	      0.00000000	      0.03753954
      0.74276031	     -0.04000000	     -0.04000000	      0.00000000	      0.03758621
      0.74306514	     -0.04000000	     -0.04000000	      0.00000000	      0.03764243
      0.74336997	     -0.04000000	     -0.04000000	      0.00000000	      0.03769866
      0.74362702	     -0.04000000	     -0.04000000	      0.00000000	      0.03774609
      0.74395088	     -0.04000000	     -0.04000000	      0.00000000	      0.03780586
      0.74427475	     -0.04000000	     -0.04000000	      0.00000000	      0.03786564
      0.74452439	     -0.04000000	     -0.04000000	      0.00000000	      0.03791173
      0.74482963	     -0.04000000	     -0.04000000	      0.00000000	      0.03796809
      0.74513487	     -0.04000000	     -0.04000000	      0.00000000	      0.03802447
      0.74543358	     -0.04000000	     -0.04000000	      0.00000000	      0.03807965
      0.74573228	     -0.04000000	     -0.04000000	      0.00000000	      0.03813483
      0.74603473	     -0.04000000	     -0.04000000	      0.00000000	      0.03819072
      0.74633718	     -0.04000000	     -0.04000000	      0.00000000	      0.03824662
      0.74663244	     -0.04000000	     -0.04000000	      0.00000000	      0.03830120
      0.74692769	     -0.04000000	     -0.04000000	      0.00000000	      0.03835578
      0.74723275	     -0.04000000	     -0.04000000	      0.00000000	      0.03841219
      0.74753780	     -0.04000000	     -0.04000000	      0.00000000	      0.03846861
      0.74782807	     -0.04000000	     -0.04000000	      0.00000000	      0.03852229
      0.74811833	     -0.04000000	     -0.04000000	      0.00000000	      0.03857599
      0.74842797	     -0.04000000	     -0.04000000	      0.00000000	      0.03863328
      0.74873762	     -0.04000000	     -0.04000000	      0.00000000	      0.03869057
      0.74901715	     -0.04000000	     -0.04000000	      0.00000000	      0.03874230
      0.74929667	     -0.04000000	     -0.04000000	      0.00000000	      0.03879404
      0.74961084	     -0.04000000	     -0.04000000	      0.00000000	      0.03885219
      0.74992500	     -0.04000000	     -0.04000000	      0.00000000	      0.03891035
      0.75018390	     -0.04000000	     -0.04000000	      0.00000000	      0.03895828
      0.75050662	     -0.04000000	     -0.04000000	      0.00000000	      0.03901804
      0.75082934	     -0.04000000	     -0.04000000	      0.00000000	      0.03907780
      0.75106827	     -0.04000000	     -0.04000000	      0.00000000	      0.03912205
      0.75138068	     -0.04000000	     -0.04000000	      0.00000000	      0.03917991
      0.75169310	     -0.04000000	     -0.04000000	      0.00000000	      0.03923778
      0.75188876	     -0.04000000	     -0.04000000	      0.00000000	      0.03927403
      0.75218353	     -0.04000000	     -0.04000000	      0.00000000	      0.03932864
      0.75247829	     -0.04000000	     -0.04000000	      0.00000000	      0.03938325
      0.75274706	     -0.04000000	     -0.04000000	      0.00000000	      0.03943305
      0.75301582	     -0.04000000	     -0.04000000	      0.00000000	      0.03948285
      0.75332827	     -0.04000000	     -0.04000000	      0.00000000	      0.03954075
      0.75364072	     -0.04000000	     -0.04000000	      0.00000000	      0.03959865
      0.75390027	     -0.04000000	     -0.04000000	      0.00000000	      0.03964675
      0.75422142	     -0.04000000	     -0.04000000	      0.00000000	      0.03970627
      0.75454257	     -0.04000000	     -0.04000000	      0.00000000	      0.03976579
      0.75474205	     -0.04000000	     -0.04000000	      0.00000000	      0.03980276
      0.75503719	     -0.04000000	     -0.04000000	      0.00000000	      0.03985747
      0.75533234	     -0.04000000	     -0.04000000	      0.00000000	      0.03991218
      0.75560338	     -0.04000000	     -0.04000000	      0.00000000	      0.03996242
      0.75587443	     -0.04000000	     -0.04000000	      0.00000000	      0.04001266
      0.75618644	     -0.04000000	     -0.04000000	      0.00000000	      0.04007050
      0.75649845	     -0.04000000	     -0.04000000	      0.00000000	      0.04012834
      0.75676581	     -0.04000000	     -0.04000000	      0.00000000	      0.04017790
      0.75703318	     -0.04000000	     -0.04000000	      0.00000000	      0.04022746
      0.75738035	     -0.04000000	     -0.04000000	      0.00000000	      0.04029182
      0.75772752	     -0.04000000	     -0.04000000	      0.00000000	      0.04035618
      0.75795276	     -0.04000000	     -0.04000000	      0.00000000	      0.04039793
      0.75817801	     -0.04000000	     -0.04000000	      0.00000000	      0.04043968
      0.75847338	     -0.04000000	     -0.04000000	      0.00000000	      0.04049444
      0.75876876	     -0.04000000	     -0.04000000	      0.00000000	      0.04054919
      0.75905191	     -0.04000000	     -0.04000000	      0.00000000	      0.04060167
      0.75933507	     -0.04000000	     -0.04000000	      0.00000000	      0.04065415
      0.75964569	     -0.04000000	     -0.04000000	      0.00000000	      0.04071173
      0.75995632	     -0.04000000	     -0.04000000	      0.00000000	      0.04076930
      0.76023928	     -0.04000000	     -0.04000000	      0.00000000	      0.04082174
      0.76052224	     -0.04000000	     -0.04000000	      0.00000000	      0.04087417
      0.76083519	     -0.04000000	     -0.04000000	      0.00000000	      0.04093216
      0.76114814	     -0.04000000	     -0.04000000	      0.00000000	      0.04099015
      0.76142772	     -0.04000000	     -0.04000000	      0.00000000	      0.04104195
      0.76170730	     -0.04000000	     -0.04000000	      0.00000000	      0.04109375
      0.76202040	     -0.04000000	     -0.04000000	      0.00000000	      0.04115175
      0.76233350	     -0.04000000	     -0.04000000	      0.00000000	      0.04120975
      0.76261157	     -0.04000000	     -0.04000000	      0.00000000	      0.04126125
      0.76288963	     -0.04000000	     -0.04000000	      0.00000000	      0.04131275
      0.76320243	     -0.04000000	     -0.04000000	      0.00000000	      0.04137068
      0.76351523	     -0.04000000	     -0.04000000	      0.00000000	      0.04142860
      0.76379399	     -0.04000000	     -0.04000000	      0.00000000	      0.04148021
      0.76407274	     -0.04000000	     -0.04000000	      0.00000000	      0.04153182
      0.76438535	     -0.04000000	     -0.04000000	      0.00000000	      0.04158968
      0.76469796	     -0.04000000	     -0.04000000	      0.00000000	      0.04164754
      0.76497865	     -0.04000000	     -0.04000000	      0.00000000	      0.04169949
      0.76525933	     -0.04000000	     -0.04000000	      0.00000000	      0.04175142
      0.76557187	     -0.04000000	     -0.04000000	      0.00000000	      0.04180925
      0.76588440	     -0.04000000	     -0.04000000	      0.00000000	      0.04186706
      0.76616752	     -0.04000000	     -0.04000000	      0.00000000	      0.04191942
      0.76645063	     -0.04000000	     -0.04000000	      0.00000000	      0.04197178
      0.76676311	     -0.04000000	     -0.04000000	      0.00000000	      0.04202956
      0.76707559	     -0.04000000	     -0.04000000	      0.00000000	      0.04208733
      0.76736127	     -0.04000000	     -0.04000000	      0.00000000	      0.04214013
      0.76764696	     -0.04000000	     -0.04000000	      0.00000000	      0.04219293
      0.76795935	     -0.04000000	     -0.04000000	      0.00000000	      0.04225065
      0.76827173	     -0.04000000	     -0.04000000	      0.00000000	      0.04230836
      0.76856000	     -0.04000000	     -0.04000000	      0.00000000	      0.04236160
      0.76884828	     -0.04000000	     -0.04000000	      0.00000000	      0.04241484
      0.76916051	     -0.04000000	     -0.04000000	      0.00000000	      0.04247249
      0.76947274	     -0.04000000	     -0.04000000	      0.00000000	      0.04253012
      0.76976356	     -0.04000000	     -0.04000000	      0.00000000	      0.04258379
      0.77005437	     -0.04000000	     -0.04000000	      0.00000000	      0.04263745
      0.77036638	     -0.04000000	     -0.04000000	      0.00000000	      0.04269501
      0.77067840	     -0.04000000	     -0.04000000	      0.00000000	      0.04275255
      0.77097167	     -0.04000000	     -0.04000000	      0.00000000	      0.04280663
      0.77126495	     -0.04000000	     -0.04000000	      0.00000000	      0.04286069
      0.77157668	     -0.04000000	     -0.04000000	      0.00000000	      0.04291814
      0.77188841	     -0.04000000	     -0.04000000	      0.00000000	      0.04297558
      0.77218404	     -0.04000000	     -0.04000000	      0.00000000	      0.04303004
      0.77247967	     -0.04000000	     -0.04000000	      0.00000000	      0.04308448
      0.77279106	     -0.04000000	     -0.04000000	      0.00000000	      0.04314181
      0.77310245	     -0.04000000	     -0.04000000	      0.00000000	      0.04319912
      0.77340030	     -0.04000000	     -0.04000000	      0.00000000	      0.04325392
      0.77369815	     -0.04000000	     -0.04000000	      0.00000000	      0.04330871
      0.77400915	     -0.04000000	     -0.04000000	      0.00000000	      0.04336590
      0.77432015	     -0.04000000	     -0.04000000	      0.00000000	      0.04342308
      0.77462005	     -0.04000000	     -0.04000000	      0.00000000	      0.04347820
      0.77491995	     -0.04000000	     -0.04000000	      0.00000000	      0.04353330
      0.77523055	     -0.04000000	     -0.04000000	      0.00000000	      0.04359034
      0.77554114	     -0.04000000	     -0.04000000	      0.00000000	      0.04364737
      0.77584290	     -0.04000000	     -0.04000000	      0.00000000	      0.04370276
      0.77614466	     -0.04000000	     -0.04000000	      0.00000000	      0.04375813
      0.77645485	     -0.04000000	     -0.04000000	      0.00000000	      0.04381502
      0.77676504	     -0.04000000	     -0.04000000	      0.00000000	      0.04387190
      0.77706843	     -0.04000000	     -0.04000000	      0.00000000	      0.04392751
      0.77737183	     -0.04000000	     -0.04000000	      0.00000000	      0.04398310
      0.77768165	     -0.04000000	     -0.04000000	      0.00000000	      0.04403985
      0.77799148	     -0.04000000	     -0.04000000	      0.00000000	      0.04409657
      0.77829628	     -0.04000000	     -0.04000000	      0.00000000	      0.04415236
      0.77860109	     -0.04000000	     -0.04000000	      0.00000000	      0.04420813
      0.77890589	     -0.04000000	     -0.04000000	      0.00000000	      0.04426387
      0.77921070	     -0.04000000	     -0.04000000	      0.00000000	      0.04431959
      0.77951550	     -0.04000000	     -0.04000000	      0.00000000	      0.04437529
      0.77982031	     -0.04000000	     -0.04000000	      0.00000000	      0.04443097
      0.78012511	     -0.04000000	     -0.04000000	      0.00000000	      0.04448662
      0.78042992	     -0.04000000	     -0.04000000	      0.00000000	      0.04454225
      0.78073472	     -0.04000000	     -0.04000000	      0.00000000	      0.04459786
      0.78103953	     -0.04000000	     -0.04000000	      0.00000000	      0.04465344
      0.78134433	     -0.04000000	     -0.04000000	      0.00000000	      0.04470900
      0.78164914	     -0.04000000	     -0.04000000	      0.00000000	      0.04476453
      0.78195394	     -0.04000000	     -0.04000000	      0.00000000	      0.04482004
      0.78225875	     -0.04000000	     -0.04000000	      0.00000000	      0.04487552
      0.78256355	     -0.04000000	     -0.04000000	      0.00000000	      0.04493098
      0.78286836	     -0.04000000	     -0.04000000	      0.00000000	      0.04498641
      0.78317316	     -0.04000000	     -0.04000000	      0.00000000	      0.04504181
      0.78347797	     -0.04000000	     -0.04000000	      0.00000000	      0.04509719
      0.78378277	     -0.04000000	     -0.04000000	      0.00000000	      0.04515254
      0.78408758	     -0.04000000	     -0.04000000	      0.00000000	      0.04520786
      0.78439238	     -0.04000000	     -0.04000000	      0.00000000	      0.04526316
      0.78469719	     -0.04000000	     -0.04000000	      0.00000000	      0.04531842
      0.78500199	     -0.04000000	     -0.04000000	      0.00000000	      0.04537366
      0.78530680	     -0.04000000	     -0.04000000	      0.00000000	      0.04542887
      0.78561160	     -0.04000000	     -0.04000000	      0.00000000	      0.04548405
      0.78591641	     -0.04000000	     -0.04000000	      0.00000000	      0.04553920
      0.78622121	     -0.04000000	     -0.04000000	      0.00000000	      0.04559432
      0.78652602	     -0.04000000	     -0.04000000	      0.00000000	      0.04564942
      0.78683082	     -0.04000000	     -0.04000000	      0.00000000	      0.04570448
      0.78713563	     -0.04000000	     -0.04000000	      0.00000000	      0.04575950
      0.78744043	     -0.04000000	     -0.04000000	      0.00000000	      0.04581450
      0.78774524	     -0.04000000	     -0.04000000	      0.00000000	      0.04586947
      0.78805004	     -0.04000000	     -0.04000000	      0.00000000	      0.04592440
      0.78835485	     -0.04000000	     -0.04000000	      0.00000000	      0.04597930
      0.78865965	     -0.04000000	     -0.04000000	      0.00000000	      0.04603417
      0.78896446	     -0.04000000	     -0.04000000	      0.00000000	      0.04608901
      0.78926926	     -0.04000000	     -0.04000000	      0.00000000	      0.04614381
      0.78957407	     -0.04000000	     -0.04000000	      0.00000000	      0.04619858
      0.78987887	     -0.04000000	     -0.04000000	      0.00000000	      0.04625331
      0.79018368	     -0.04000000	     -0.04000000	      0.00000000	      0.04630801
      0.79048848	     -0.04000000	     -0.04000000	      0.00000000	      0.04636267
      0.79079329	     -0.04000000	     -0.04000000	      0.00000000	      0.04641730
      0.79109809	     -0.04000000	     -0.04000000	      0.00000000	      0.04647189
      0.79140290	     -0.04000000	     -0.04000000	      0.00000000	      0.04652645
      0.79170770	     -0.04000000	     -0.04000000	      0.00000000	      0.04658097
      0.79201251	     -0.04000000	     -0.04000000	      0.00000000	      0.04663545
      0.79231731	     -0.04000000	     -0.04000000	      0.00000000	      0.04668990
      0.79262212	     -0.04000000	     -0.04000000	      0.00000000	      0.04674431
      0.79292692	     -0.04000000	     -0.04000000	      0.00000000	      0.04679868
      0.79323173	     -0.04000000	     -0.04000000	      0.00000000	      0.04685301
      0.79353653	     -0.04000000	     -0.04000000	      0.00000000	      0.04690730
      0.79384134	     -0.04000000	     -0.04000000	      0.00000000	      0.04696156
      0.79414614	     -0.04000000	     -0.04000000	      0.00000000	      0.04701577
      0.79445095	     -0.04000000	     -0.04000000	      0.00000000	      0.04706995
      0.79475575	     -0.04000000	     -0.04000000	      0.00000000	      0.04712408
      0.79506056	     -0.04000000	     -0.04000000	      0.00000000	      0.04717818
      0.79536536	     -0.04000000	     -0.04000000	      0.00000000	      0.04723223
      0.79567017	     -0.04000000	     -0.04000000	      0.00000000	      0.04728624
      0.79597497	     -0.04000000	     -0.04000000	      0.00000000	      0.04734021
      0.79627978	     -0.04000000	     -0.04000000	      0.00000000	      0.04739413
      0.79658458	     -0.04000000	     -0.04000000	      0.00000000	      0.04744802
      0.79688939	     -0.04000000	     -0.04000000	      0.00000000	      0.04750186
      0.79719419	     -0.04000000	     -0.04000000	      0.00000000	      0.04755566
      0.79749900	     -0.04000000	     -0.04000000	      0.00000000	      0.04760941
      0.79780380	     -0.04000000	     -0.04000000	      0.00000000	      0.04766312
      0.79810861	     -0.04000000	     -0.04000000	      0.00000000	      0.04771679
      0.79841341	     -0.04000000	     -0.04000000	      0.00000000	      0.04777041
      0.79871822	     -0.04000000	     -0.04000000	      0.00000000	      0.04782398
      0.79902302	     -0.04000000	     -0.04000000	      0.00000000	      0.04787751
      0.79932783	     -0.04000000	     -0.04000000	      0.00000000	      0.04793099
      0.79963263	     -0.04000000	     -0.04000000	      0.00000000	      0.04798443
      0.79993744	     -0.04000000	     -0.04000000	      0.00000000	      0.04803781
      0.80024224	     -0.04000000	     -0.04000000	      0.00000000	      0.04809115
      0.80054705	     -0.04000000	     -0.04000000	      0.00000000	      0.04814445
      0.80085185	     -0.04000000	     -0.04000000	      0.00000000	      0.04819769
      0.80115666	     -0.04000000	     -0.04000000	      0.00000000	      0.04825089
      0.80146146	     -0.04000000	     -0.04000000	      0.00000000	      0.04830403
      0.80176627	     -0.04000000	     -0.04000000	      0.00000000	      0.04835713
      0.80207107	     -0.04000000	     -0.04000000	      0.00000000	      0.04841018
      0.80237588	     -0.04000000	     -0.04000000	      0.00000000	      0.04846318
      0.80268068	     -0.04000000	     -0.04000000	      0.00000000	      0.04851612
      0.80298549	     -0.04000000	     -0.04000000	      0.00000000	      0.04856902
      0.80329029	     -0.04000000	     -0.04000000	      0.00000000	      0.04862186
      0.80359510	     -0.04000000	     -0.04000000	      0.00000000	      0.04867465
      0.80389990	     -0.04000000	     -0.04000000	      0.00000000	      0.04872739
      0.80420471	     -0.04000000	     -0.04000000	      0.00000000	      0.04878007
      0.80450951	     -0.04000000	     -0.04000000	      0.00000000	      0.04883270
      0.80481432	     -0.04000000	     -0.04000000	      0.00000000	      0.04888528
      0.80511912	     -0.04000000	     -0.04000000	      0.00000000	      0.04893781
      0.80542393	     -0.04000000	     -0.04000000	      0.00000000	      0.04899027
      0.80572873	     -0.04000000	     -0.04000000	      0.00000000	      0.04904269
      0.80603354	     -0.04000000	     -0.04000000	      0.00000000	      0.04909505
      0.80633834	     -0.04000000	     -0.04000000	      0.00000000	      0.04914735
      0.80664315	     -0.04000000	     -0.04000000	      0.00000000	      0.04919959
      0.80694795	     -0.04000000	     -0.04000000	      0.00000000	      0.04925178
      0.80725276	     -0.04000000	     -0.04000000	      0.00000000	      0.04930391
      0.80755756	     -0.04000000	     -0.04000000	      0.00000000	      0.04935599
      0.80786237	     -0.04000000	     -0.04000000	      0.00000000	      0.04940800
      0.80816717	     -0.04000000	     -0.04000000	      0.00000000	      0.04945996
      0.80847198	     -0.04000000	     -0.04000000	      0.00000000	      0.04951186
      0.80877678	     -0.04000000	     -0.04000000	      0.00000000	      0.04956369
      0.80908159	     -0.04000000	     -0.04000000	      0.00000000	      0.04961547
      0.80938639	     -0.04000000	     -0.04000000	      0.00000000	      0.04966719
      0.80969120	     -0.04000000	     -0.04000000	      0.00000000	      0.04971884
      0.80999600	     -0.04000000	     -0.04000000	      0.00000000	      0.04977044
      0.81030081	     -0.04000000	     -0.04000000	      0.00000000	      0.04982197
      0.81060561	     -0.04000000	     -0.04000000	      0.00000000	      0.04987344
      0.81091042	     -0.04000000	     -0.04000000	      0.00000000	      0.04992485
      0.81121522	     -0.04000000	     -0.04000000	      0.00000000	      0.04997619
      0.81152003	     -0.04000000	     -0.04000000	      0.00000000	      0.05002747
      0.81182483	     -0.04000000	     -0.04000000	      0.00000000	      0.05007869
      0.81212964	     -0.04000000	     -0.04000000	      0.00000000	      0.05012984
      0.81243444	     -0.04000000	     -0.04000000	      0.00000000	      0.05018092
      0.81273925	     -0.04000000	     -0.04000000	      0.00000000	      0.05023194
      0.81315297	     -0.04000000	     -0.04000000	      0.00000000	      0.05030109
      0.81351202	     -0.04000000	     -0.04000000	      0.00000000	      0.05036100
      0.81387107	     -0.04000000	     -0.04000000	      0.00000000	      0.05042081
      0.81417463	     -0.04000000	     -0.04000000	      0.00000000	      0.05047130
      0.81447818	     -0.04000000	     -0.04000000	      0.00000000	      0.05052173
      0.81478173	     -0.04000000	     -0.04000000	      0.00000000	      0.05057208
      0.81506268	     -0.04000000	     -0.04000000	      0.00000000	      0.05061862
      0.81534362	     -0.04000000	     -0.04000000	      0.00000000	      0.05066511
      0.81565243	     -0.04000000	     -0.04000000	      0.00000000	      0.05071613
      0.81596124	     -0.04000000	     -0.04000000	      0.00000000	      0.05076707
      0.81627005	     -0.04000000	     -0.04000000	      0.00000000	      0.05081795
      0.81657885	     -0.04000000	     -0.04000000	      0.00000000	      0.05086874
      0.81688766	     -0.04000000	     -0.04000000	      0.00000000	      0.05091946
      0.81719647	     -0.04000000	     -0.04000000	      0.00000000	      0.05097011
      0.81750528	     -0.04000000	     -0.04000000	      0.00000000	      0.05102067
      0.81781409	     -0.04000000	     -0.04000000	      0.00000000	      0.05107116
      0.81812290	     -0.04000000	     -0.04000000	      0.00000000	      0.05112157
      0.81843170	     -0.04000000	     -0.04000000	      0.00000000	      0.05117191
      0.81874051	     -0.04000000	     -0.04000000	      0.00000000	      0.05122216
      0.81904932	     -0.04000000	     -0.04000000	      0.00000000	      0.05127233
      0.81935813	     -0.04000000	     -0.04000000	      0.00000000	      0.05132242
      0.81966694	     -0.04000000	     -0.04000000	      0.00000000	      0.05137243
      0.81997575	     -0.04000000	     -0.04000000	      0.00000000	      0.05142236
      0.82028455	     -0.04000000	     -0.04000000	      0.00000000	      0.05147221
      0.82059336	     -0.04000000	     -0.04000000	      0.00000000	      0.05152197
      0.82090217	     -0.04000000	     -0.04000000	      0.00000000	      0.05157165
      0.82121098	     -0.04000000	     -0.04000000	      0.00000000	      0.05162125
      0.82151979	     -0.04000000	     -0.04000000	      0.00000000	      0.05167076
      0.82182859	     -0.04000000	     -0.04000000	      0.00000000	      0.05172019
      0.82213740	     -0.04000000	     -0.04000000	      0.00000000	      0.05176953
      0.82244621	     -0.04000000	     -0.04000000	      0.00000000	      0.05181879
      0.82275502	     -0.04000000	     -0.04000000	      0.00000000	      0.05186796
      0.82306383	     -0.04000000	     -0.04000000	      0.00000000	      0.05191704
      0.82337264	     -0.04000000	     -0.04000000	      0.00000000	      0.05196603
      0.82368144	     -0.04000000	     -0.04000000	      0.00000000	      0.05201494
      0.82399025	     -0.04000000	     -0.04000000	      0.00000000	      0.05206375
      0.82429906	     -0.04000000	     -0.04000000	      0.00000000	      0.05211248
      0.82460787	     -0.04000000	     -0.04000000	      0.00000000	      0.05216112
      0.82491668	     -0.04000000	     -0.04000000	      0.00000000	      0.05220966
      0.82522549	     -0.04000000	     -0.04000000	      0.00000000	      0.05225812
      0.82553429	     -0.04000000	     -0.04000000	      0.00000000	      0.05230648
      0.82584310	     -0.04000000	     -0.04000000	      0.00000000	      0.05235475
      0.82615191	     -0.04000000	     -0.04000000	      0.00000000	      0.05240293
      0.82646072	     -0.04000000	     -0.04000000	      0.00000000	      0.05245101
      0.82676953	     -0.04000000	     -0.04000000	      0.00000000	      0.05249900
      0.82707834	     -0.04000000	     -0.04000000	      0.00000000	      0.05254690
      0.82738714	     -0.04000000	     -0.04000000	      0.00000000	      0.05259470
      0.82769595	     -0.04000000	     -0.04000000	      0.00000000	      0.05264240
      0.82800476	     -0.04000000	     -0.04000000	      0.00000000	      0.05269001
      0.82831357	     -0.04000000	     -0.04000000	      0.00000000	      0.05273751
      0.82862238	     -0.04000000	     -0.04000000	      0.00000000	      0.05278493
      0.82893118	     -0.04000000	     -0.04000000	      0.00000000	      0.05283224
      0.82923999	     -0.04000000	     -0.04000000	      0.00000000	      0.05287945
      0.82954880	     -0.04000000	     -0.04000000	      0.00000000	      0.05292657
      0.82985761	     -0.04000000	     -0.04000000	      0.00000000	      0.05297358
      0.83016642	     -0.04000000	     -0.04000000	      0.00000000	      0.05302049
      0.83047523	     -0.04000000	     -0.04000000	      0.00000000	      0.05306730
      0.83078403	     -0.04000000	     -0.04000000	      0.00000000	      0.05311401
      0.83109284	     -0.04000000	     -0.04000000	      0.00000000	      0.05316062
      0.83140165	     -0.04000000	     -0.04000000	      0.00000000	      0.05320712
      0.83171046	     -0.04000000	     -0.04000000	      0.00000000	      0.05325351
      0.83201927	     -0.04000000	     -0.04000000	      0.00000000	      0.05329981
      0.83232808	     -0.04000000	     -0.04000000	      0.00000000	      0.05334599
      0.83263688	     -0.04000000	     -0.04000000	      0.00000000	      0.05339208
      0.83294569	     -0.04000000	     -0.04000000	      0.00000000	      0.05343805
      0.83325450	     -0.04000000	     -0.04000000	      0.00000000	      0.05348392
      0.83356331	     -0.04000000	     -0.04000000	      0.00000000	      0.05352968
      0.83387212	     -0.04000000	     -0.04000000	      0.00000000	      0.05357533
      0.83418092	     -0.04000000	     -0.04000000	      0.00000000	      0.05362087
      0.83448973	     -0.04000000	     -0.04000000	      0.00000000	      0.05366630
      0.83479854	     -0.04000000	     -0.04000000	      0.00000000	      0.05371162
      0.83510735	     -0.04000000	     -0.04000000	      0.00000000	      0.05375683
      0.83541616	     -0.04000000	     -0.04000000	      0.00000000	      0.05380192
      0.83572497	     -0.04000000	     -0.04000000	      0.00000000	      0.05384691
      0.83603377	     -0.04000000	     -0.04000000	      0.00000000	      0.05389178
      0.83634258	     -0.04000000	     -0.04000000	      0.00000000	      0.05393653
      0.83665139	     -0.04000000	     -0.04000000	      0.00000000	      0.05398117
      0.83696020	     -0.04000000	     -0.04000000	      0.00000000	      0.05402570
      0.83726901	     -0.04000000	     -0.04000000	      0.00000000	      0.05407011
      0.83757782	     -0.04000000	     -0.04000000	      0.00000000	      0.05411440
      0.83788662	     -0.04000000	     -0.04000000	      0.00000000	      0.05415858
      0.83819543	     -0.04000000	     -0.04000000	      0.00000000	      0.05420263
      0.83850424	     -0.04000000	     -0.04000000	      0.00000000	      0.05424657
      0.83881305	     -0.04000000	     -0.04000000	      0.00000000	      0.05429039
      0.83912186	     -0.04000000	     -0.04000000	      0.00000000	      0.05433408
      0.83943067	     -0.04000000	     -0.04000000	      0.00000000	      0.05437766
      0.83973947	     -0.04000000	     -0.04000000	      0.00000000	      0.05442111
      0.84004828	     -0.04000000	     -0.04000000	      0.00000000	      0.05446444
      0.84035709	     -0.04000000	     -0.04000000	      0.00000000	      0.05450765
      0.84066590	     -0.04000000	     -0.04000000	      0.00000000	      0.05455074
      0.84097471	     -0.04000000	     -0.04000000	      0.00000000	      0.05459369
      0.84128351	     -0.04000000	     -0.04000000	      0.00000000	      0.05463653
      0.84159232	     -0.04000000	     -0.04000000	      0.00000000	      0.05467923
      0.84190113	     -0.04000000	     -0.04000000	      0.00000000	      0.05472181
      0.84220994	     -0.04000000	     -0.04000000	      0.00000000	      0.05476427
      0.84251875	     -0.04000000	     -0.04000000	      0.00000000	      0.05480659
      0.84282756	     -0.04000000	     -0.04000000	      0.00000000	      0.05484878
      0.84313636	     -0.04000000	     -0.04000000	      0.00000000	      0.05489085
      0.84344517	     -0.04000000	     -0.04000000	      0.00000000	      0.05493278
      0.84375398	     -0.04000000	     -0.04000000	      0.00000000	      0.05497458
      0.84406279	     -0.04000000	     -0.04000000	      0.00000000	      0.05501625
      0.84437160	     -0.04000000	     -0.04000000	      0.00000000	      0.05505779
      0.84468041	     -0.04000000	     -0.04000000	      0.00000000	      0.05509919
      0.84498921	     -0.04000000	     -0.04000000	      0.00000000	      0.05514045
      0.84529802	     -0.04000000	     -0.04000000	      0.00000000	      0.05518158
      0.84560683	     -0.04000000	     -0.04000000	      0.00000000	      0.05522258
      0.84591564	     -0.04000000	     -0.04000000	      0.00000000	      0.05526344
      0.84622445	     -0.04000000	     -0.04000000	      0.00000000	      0.05530416
      0.84653325	     -0.04000000	     -0.04000000	      0.00000000	      0.05534474
      0.84684206	     -0.04000000	     -0.04000000	      0.00000000	      0.05538518
      0.84715087	     -0.04000000	     -0.04000000	      0.00000000	      0.05542548
      0.84745968	     -0.04000000	     -0.04000000	      0.00000000	      0.05546564
      0.84776849	     -0.04000000	     -0.04000000	      0.00000000	      0.05550566
      0.84807730	     -0.04000000	     -0.04000000	      0.00000000	      0.05554553
      0.84838610	     -0.04000000	     -0.04000000	      0.00000000	      0.05558526
      0.84869491	     -0.04000000	     -0.04000000	      0.00000000	      0.05562485
      0.84900372	     -0.04000000	     -0.04000000	      0.00000000	      0.05566429
      0.84931253	     -0.04000000	     -0.04000000	      0.00000000	      0.05570358
      0.84962134	     -0.04000000	     -0.04000000	      0.00000000	      0.05574273
      0.84993015	     -0.04000000	     -0.04000000	      0.00000000	      0.05578173
      0.85023895	     -0.04000000	     -0.04000000	      0.00000000	      0.05582058
      0.85054776	     -0.04000000	     -0.04000000	      0.00000000	      0.05585928
      0.85085657	     -0.04000000	     -0.04000000	      0.00000000	      0.05589784
      0.85116538	     -0.04000000	     -0.04000000	      0.00000000	      0.05593624
      0.85147419	     -0.04000000	     -0.04000000	      0.00000000	      0.05597448
      0.85178299	     -0.04000000	     -0.04000000	      0.00000000	      0.05601258
      0.85209180	     -0.04000000	     -0.04000000	      0.00000000	      0.05605052
      0.85240061	     -0.04000000	     -0.04000000	      0.00000000	      0.05608830
      0.85270942	     -0.04000000	     -0.04000000	      0.00000000	      0.05612593
      0.85301823	     -0.04000000	     -0.04000000	      0.00000000	      0.05616341
      0.85332704	     -0.04000000	     -0.04000000	      0.00000000	      0.05620072
      0.85363584	     -0.04000000	     -0.04000000	      0.00000000	      0.05623788
      0.85394465	     -0.04000000	     -0.04000000	      0.00000000	      0.05627488
      0.85425346	     -0.04000000	     -0.04000000	      0.00000000	      0.05631172
      0.85456227	     -0.04000000	     -0.04000000	      0.00000000	      0.05634839
      0.85487108	     -0.04000000	     -0.04000000	      0.00000000	      0.05638491
      0.85517989	     -0.04000000	     -0.04000000	      0.00000000	      0.05642126
      0.85548869	     -0.04000000	     -0.04000000	      0.00000000	      0.05645745
      0.85579750	     -0.04000000	     -0.04000000	      0.00000000	      0.05649347
      0.85610631	     -0.04000000	     -0.04000000	      0.00000000	      0.05652933
      0.85641512	     -0.04000000	     -0.04000000	      0.00000000	      0.05656502
      0.85672393	     -0.04000000	     -0.04000000	      0.00000000	      0.05660054
      0.85703274	     -0.04000000	     -0.04000000	      0.00000000	      0.05663589
      0.85734154	     -0.04000000	     -0.04000000	      0.00000000	      0.05667108
      0.85765035	     -0.04000000	     -0.04000000	      0.00000000	      0.05670609
      0.85795916	     -0.04000000	     -0.04000000	      0.00000000	      0.05674093
      0.85826797	     -0.04000000	     -0.04000000	      0.00000000	      0.05677560
      0.85857678	     -0.04000000	     -0.04000000	      0.00000000	      0.05681010
      0.85888558	     -0.04000000	     -0.04000000	      0.00000000	      0.05684442
      0.85916329	     -0.04000000	     -0.04000000	      0.00000000	      0.05687514
      0.85944100	     -0.04000000	     -0.04000000	      0.00000000	      0.05690571
      0.85971871	     -0.04000000	     -0.04000000	      0.00000000	      0.05693614
      0.85999642	     -0.04000000	     -0.04000000	      0.00000000	      0.05696642
      0.86027413	     -0.04000000	     -0.04000000	      0.00000000	      0.05699656
      0.86055184	     -0.04000000	     -0.04000000	      0.00000000	      0.05702656
      0.86082954	     -0.04000000	     -0.04000000	      0.00000000	      0.05705641
      0.86110725	     -0.04000000	     -0.04000000	      0.00000000	      0.05708611
      0.86138496	     -0.04000000	     -0.04000000	      0.00000000	      0.05711566
      0.86166267	     -0.04000000	     -0.04000000	      0.00000000	      0.05714507
      0.86194038	     -0.04000000	     -0.04000000	      0.00000000	      0.05717432
      0.86221809	     -0.04000000	     -0.04000000	      0.00000000	      0.05720343
      0.86249580	     -0.04000000	     -0.04000000	      0.00000000	      0.05723238
      0.86277350	     -0.04000000	     -0.04000000	      0.00000000	      0.05726119
      0.86305121	     -0.04000000	     -0.04000000	      0.00000000	      0.05728984
      0.86332892	     -0.04000000	     -0.04000000	      0.00000000	      0.05731833
      0.86360663	     -0.04000000	     -0.04000000	      0.00000000	      0.05734668
      0.86388434	     -0.04000000	     -0.04000000	      0.00000000	      0.05737487
      0.86416205	     -0.04000000	     -0.04000000	      0.00000000	      0.05740290
      0.86443976	     -0.04000000	     -0.04000000	      0.00000000	      0.05743078
      0.86471746	     -0.04000000	     -0.04000000	      0.00000000	      0.05745850
      0.86499517	     -0.04000000	     -0.04000000	      0.00000000	      0.05748606
      0.86527288	     -0.04000000	     -0.04000000	      0.00000000	      0.05751346
      0.86555059	     -0.04000000	     -0.04000000	      0.00000000	      0.05754070
      0.86582830	     -0.04000000	     -0.04000000	      0.00000000	      0.05756779
      0.86610601	     -0.04000000	     -0.04000000	      0.00000000	      0.05759471
      0.86638372	     -0.04000000	     -0.04000000	      0.00000000	      0.05762147
      0.86666142	     -0.04000000	     -0.04000000	      0.00000000	      0.05764807
      0.86693913	     -0.04000000	     -0.04000000	      0.00000000	      0.05767450
      0.86721684	     -0.04000000	     -0.04000000	      0.00000000	      0.05770077
      0.86749455	     -0.04000000	     -0.04000000	      0.00000000	      0.05772687
      0.86777226	     -0.04000000	     -0.04000000	      0.00000000	      0.05775281
      0.86804997	     -0.04000000	     -0.04000000	      0.00000000	      0.05777858
      0.86832768	     -0.04000000	     -0.04000000	      0.00000000	      0.05780419
      0.86860538	     -0.04000000	     -0.04000000	      0.00000000	      0.05782962
      0.86888309	     -0.04000000	     -0.04000000	      0.00000000	      0.05785488
      0.86916080	     -0.04000000	     -0.04000000	      0.00000000	      0.05787998
      0.86943851	     -0.04000000	     -0.04000000	      0.00000000	      0.05790490
      0.86971622	     -0.04000000	     -0.04000000	      0.00000000	      0.05792965
      0.86999393	     -0.04000000	     -0.04000000	      0.00000000	      0.05795423
      0.87027164	     -0.04000000	     -0.04000000	      0.00000000	      0.05797863
      0.87054935	     -0.04000000	     -0.04000000	      0.00000000	      0.05800286
      0.87082705	     -0.04000000	     -0.04000000	      0.00000000	      0.05802691
      0.87110476	     -0.04000000	     -0.04000000	      0.00000000	      0.05805079
      0.87138247	     -0.04000000	     -0.04000000	      0.00000000	      0.05807449
      0.87166018	     -0.04000000	     -0.04000000	      0.00000000	      0.05809801
      0.87193789	     -0.04000000	     -0.04000000	      0.00000000	      0.05812135
      0.87221560	     -0.04000000	     -0.04000000	      0.00000000	      0.05814451
      0.87249331	     -0.04000000	     -0.04000000	      0.00000000	      0.05816749
      0.87277101	     -0.04000000	     -0.04000000	      0.00000000	      0.05819028
      0.87304872	     -0.04000000	     -0.04000000	      0.00000000	      0.05821290
      0.87332643	     -0.04000000	     -0.04000000	      0.00000000	      0.05823533
      0.87360414	     -0.04000000	     -0.04000000	      0.00000000	      0.05825757
      0.87388185	     -0.04000000	     -0.04000000	      0.00000000	      0.05827963
      0.87415956	     -0.04000000	     -0.04000000	      0.00000000	      0.05830150
      0.87443727	     -0.04000000	     -0.04000000	      0.00000000	      0.05832318
      0.87471497	     -0.04000000	     -0.04000000	      0.00000000	      0.05834468
      0.87499268	     -0.04000000	     -0.04000000	      0.00000000	      0.05836598
      0.87527039	     -0.04000000	     -0.04000000	      0.00000000	      0.05838710
      0.87554810	     -0.04000000	     -0.04000000	      0.00000000	      0.05840802
      0.87582581	     -0.04000000	     -0.04000000	      0.00000000	      0.05842875
      0.87610352	     -0.04000000	     -0.04000000	      0.00000000	      0.05844928
      0.87638123	     -0.04000000	     -0.04000000	      0.00000000	      0.05846962
      0.87665893	     -0.04000000	     -0.04000000	      0.00000000	      0.05848977
      0.87693664	     -0.04000000	     -0.04000000	      0.00000000	      0.05850972
      0.87721435	     -0.04000000	     -0.04000000	      0.00000000	      0.05852947
      0.87749206	     -0.04000000	     -0.04000000	      0.00000000	      0.05854902
      0.87776977	     -0.04000000	     -0.04000000	      0.00000000	      0.05856837
      0.87804748	     -0.04000000	     -0.04000000	      0.00000000	      0.05858752
      0.87832519	     -0.04000000	     -0.04000000	      0.00000000	      0.05860646
      0.87860289	     -0.04000000	     -0.04000000	      0.00000000	      0.05862521
      0.87888060	     -0.04000000	     -0.04000000	      0.00000000	      0.05864375
      0.87915831	     -0.04000000	     -0.04000000	      0.00000000	      0.05866208
      0.87943602	     -0.04000000	     -0.04000000	      0.00000000	      0.05868021
      0.87971373	     -0.04000000	     -0.04000000	      0.00000000	      0.05869813
      0.87999144	     -0.04000000	     -0.04000000	      0.00000000	      0.05871584
      0.88026915	     -0.04000000	     -0.04000000	      0.00000000	      0.05873335
      0.88054685	     -0.04000000	     -0.04000000	      0.00000000	      0.05875064
      0.88082456	     -0.04000000	     -0.04000000	      0.00000000	      0.05876772
      0.88110227	     -0.04000000	     -0.04000000	      0.00000000	      0.05878459
      0.88137998	     -0.04000000	     -0.04000000	      0.00000000	      0.05880124
      0.88165769	     -0.04000000	     -0.04000000	      0.00000000	      0.05881768
      0.88190751	     -0.04000000	     -0.04000000	      0.00000000	      0.05883228
      0.88215733	     -0.04000000	     -0.04000000	      0.00000000	      0.05884670
      0.88240716	     -0.04000000	     -0.04000000	      0.00000000	      0.05886095
      0.88265698	     -0.04000000	     -0.04000000	      0.00000000	      0.05887503
      0.88290680	     -0.04000000	     -0.04000000	      0.00000000	      0.05888892
      0.88315662	     -0.04000000	     -0.04000000	      0.00000000	      0.05890263
      0.88340645	     -0.04000000	     -0.04000000	      0.00000000	      0.05891617
      0.88365627	     -0.04000000	     -0.04000000	      0.00000000	      0.05892952
      0.88390609	     -0.04000000	     -0.04000000	      0.00000000	      0.05894269
      0.88415592	     -0.04000000	     -0.04000000	      0.00000000	      0.05895568
      0.88440574	     -0.04000000	     -0.04000000	      0.00000000	      0.05896848
      0.88465556	     -0.04000000	     -0.04000000	      0.00000000	      0.05898110
      0.88490538	     -0.04000000	     -0.04000000	      0.00000000	      0.05899353
      0.88515521	     -0.04000000	     -0.04000000	      0.00000000	      0.05900578
      0.88540503	     -0.04000000	     -0.04000000	      0.00000000	      0.05901784
      0.88565485	     -0.04000000	     -0.04000000	      0.00000000	      0.05902971
      0.88590468	     -0.04000000	     -0.04000000	      0.00000000	      0.05904139
      0.88615450	     -0.04000000	     -0.04000000	      0.00000000	      0.05905288
      0.88640432	     -0.04000000	     -0.04000000	      0.00000000	      0.05906418
      0.88665414	     -0.04000000	     -0.04000000	      0.00000000	      0.05907529
      0.88690397	     -0.04000000	     -0.04000000	      0.00000000	      0.05908621
      0.88715379	     -0.04000000	     -0.04000000	      0.00000000	      0.05909693
      0.88740361	     -0.04000000	     -0.04000000	      0.00000000	      0.05910746
      0.88765343	     -0.04000000	     -0.04000000	      0.00000000	      0.05911779
      0.88790326	     -0.04000000	     -0.04000000	      0.00000000	      0.05912792
      0.88815308	     -0.04000000	     -0.04000000	      0.00000000	      0.05913786
      0.88840290	     -0.04000000	     -0.04000000	      0.00000000	      0.05914760
      0.88865273	     -0.04000000	     -0.04000000	      0.00000000	      0.05915714
      0.88890255	     -0.04000000	     -0.04000000	      0.00000000	      0.05916648
      0.88915237	     -0.04000000	     -0.04000000	      0.00000000	      0.05917561
      0.88940219	     -0.04000000	     -0.04000000	      0.00000000	      0.05918454
      0.88965202	     -0.04000000	     -0.04000000	      0.00000000	      0.05919327
      0.88990184	     -0.04000000	     -0.04000000	      0.00000000	      0.05920180
      0.89015166	     -0.04000000	     -0.04000000	      0.00000000	      0.05921012
      0.89040149	     -0.04000000	     -0.04000000	      0.00000000	      0.05921823
      0.89065131	     -0.04000000	     -0.04000000	      0.00000000	      0.05922614
      0.89090113	     -0.04000000	     -0.04000000	      0.00000000	      0.05923383
      0.89115095	     -0.04000000	     -0.04000000	      0.00000000	      0.05924132
      0.89140078	     -0.04000000	     -0.04000000	      0.00000000	      0.05924859
      0.89165060	     -0.04000000	     -0.04000000	      0.00000000	      0.05925565
      0.89190042	     -0.04000000	     -0.04000000	      0.00000000	      0.05926250
      0.89215025	     -0.04000000	     -0.04000000	      0.00000000	      0.05926914
      0.89240007	     -0.04000000	     -0.04000000	      0.00000000	      0.05927556
      0.89264989	     -0.04000000	     -0.04000000	      0.00000000	      0.05928176
      0.89289971	     -0.04000000	     -0.04000000	      0.00000000	      0.05928775
      0.89314954	     -0.04000000	     -0.04000000	      0.00000000	      0.05929351
      0.89339936	     -0.04000000	     -0.04000000	      0.00000000	      0.05929906
      0.89364918	     -0.04000000	     -0.04000000	      0.00000000	      0.05930439
      0.89389900	     -0.04000000	     -0.04000000	      0.00000000	      0.05930949
      0.89414883	     -0.04000000	     -0.04000000	      0.00000000	      0.05931437
      0.89439865	     -0.04000000	     -0.04000000	      0.00000000	      0.05931903
      0.89464847	     -0.04000000	     -0.04000000	      0.00000000	      0.05932346
      0.89489830	     -0.04000000	     -0.04000000	      0.00000000	      0.05932767
      0.89514812	     -0.04000000	     -0.04000000	      0.00000000	      0.05933164
      0.89539794	     -0.04000000	     -0.04000000	      0.00000000	      0.05933539
      0.89564776	     -0.04000000	     -0.04000000	      0.00000000	      0.05933891
      0.89589759	     -0.04000000	     -0.04000000	      0.00000000	      0.05934219
      0.89614741	     -0.04000000	     -0.04000000	      0.00000000	      0.05934525
      0.89639723	     -0.04000000	     -0.04000000	      0.00000000	      0.05934807
      0.89664706	     -0.04000000	     -0.04000000	      0.00000000	      0.05935065
      0.89689688	     -0.04000000	     -0.04000000	      0.00000000	      0.05935300
      0.89714670	     -0.04000000	     -0.04000000	      0.00000000	      0.05935511
      0.89739652	     -0.04000000	     -0.04000000	      0.00000000	      0.05935698
      0.89764635	     -0.04000000	     -0.04000000	      0.00000000	      0.05935861
      0.89789617	     -0.04000000	     -0.04000000	      0.00000000	      0.05936000
      0.89814599	     -0.04000000	     -0.04000000	      0.00000000	      0.05936115
      0.89839581	     -0.04000000	     -0.04000000	      0.00000000	      0.05936205
      0.89864564	     -0.04000000	     -0.04000000	      0.00000000	      0.05936271
      0.89889546	     -0.04000000	     -0.04000000	      0.00000000	      0.05936312
      0.89914528	     -0.04000000	     -0.04000000	      0.00000000	      0.05936329
      0.89939511	     -0.04000000	     -0.04000000	      0.00000000	      0.05936320
      0.89964493	     -0.04000000	     -0.04000000	      0.00000000	      0.05936286
      0.89989475	     -0.04000000	     -0.04000000	      0.00000000	      0.05936227
      0.90014457	     -0.04000000	     -0.04000000	      0.00000000	      0.05936143
      0.90039440	     -0.04000000	     -0.04000000	      0.00000000	      0.05936033
      0.90064422	     -0.04000000	     -0.04000000	      0.00000000	      0.05935898
      0.90089404	     -0.04000000	     -0.04000000	      0.00000000	      0.05935737
      0.90114387	     -0.04000000	     -0.04000000	      0.00000000	      0.05935550
      0.90139369	     -0.04000000	     -0.04000000	      0.00000000	      0.05935337
      0.90164351	     -0.04000000	     -0.04000000	      0.00000000	      0.05935098
      0.90189333	     -0.04000000	     -0.04000000	      0.00000000	      0.05934832
      0.90214316	     -0.04000000	     -0.04000000	      0.00000000	      0.05934540
      0.90239298	     -0.04000000	     -0.04000000	      0.00000000	      0.05934222
      0.90264280	     -0.04000000	     -0.04000000	      0.00000000	      0.05933876
      0.90289262	     -0.04000000	     -0.04000000	      0.00000000	      0.05933504
      0.90314245	     -0.04000000	     -0.04000000	      0.00000000	      0.05933104
      0.90339227	     -0.04000000	     -0.04000000	      0.00000000	      0.05932678
      0.90364209	     -0.04000000	     -0.04000000	      0.00000000	      0.05932224
      0.90389192	     -0.04000000	     -0.04000000	      0.00000000	      0.05931742
      0.90414174	     -0.04000000	     -0.04000000	      0.00000000	      0.05931233
      0.90439156	     -0.04000000	     -0.04000000	      0.00000000	      0.05930696
      0.90464138	     -0.04000000	     -0.04000000	      0.00000000	      0.05930131
      0.90489121	     -0.04000000	     -0.04000000	      0.00000000	      0.05929537
      0.90514103	     -0.04000000	     -0.04000000	      0.00000000	      0.05928916
      0.90536584	     -0.04000000	     -0.04000000	      0.00000000	      0.05928332
      0.90559064	     -0.04000000	     -0.04000000	      0.00000000	      0.05927725
      0.90581545	     -0.04000000	     -0.04000000	      0.00000000	      0.05927095
      0.90604026	     -0.04000000	     -0.04000000	      0.00000000	      0.05926441
      0.90626506	     -0.04000000	     -0.04000000	      0.00000000	      0.05925764
      0.90648987	     -0.04000000	     -0.04000000	      0.00000000	      0.05925063
      0.90671468	     -0.04000000	     -0.04000000	      0.00000000	      0.05924338
      0.90693948	     -0.04000000	     -0.04000000	      0.00000000	      0.05923590
      0.90716429	     -0.04000000	     -0.04000000	      0.00000000	      0.05922817
      0.90738909	     -0.04000000	     -0.04000000	      0.00000000	      0.05922020
      0.90761390	     -0.04000000	     -0.04000000	      0.00000000	      0.05921199
      0.90783871	     -0.04000000	     -0.04000000	      0.00000000	      0.05920354
      0.90806351	     -0.04000000	     -0.04000000	      0.00000000	      0.05919483
      0.90828832	     -0.04000000	     -0.04000000	      0.00000000	      0.05918589
      0.90851313	     -0.04000000	     -0.04000000	      0.00000000	      0.05917669
      0.90873793	     -0.04000000	     -0.04000000	      0.00000000	      0.05916724
      0.90896274	     -0.04000000	     -0.04000000	      0.00000000	      0.05915754
      0.90918755	     -0.04000000	     -0.04000000	      0.00000000	      0.05914759
      0.90941235	     -0.04000000	     -0.04000000	      0.00000000	      0.05913739
      0.90963716	     -0.04000000	     -0.04000000	      0.00000000	      0.05912693
      0.90986197	     -0.04000000	     -0.04000000	      0.00000000	      0.05911622
      0.91008677	     -0.04000000	     -0.04000000	      0.00000000	      0.05910524
      0.91031158	     -0.04000000	     -0.04000000	      0.00000000	      0.05909401
      0.91053639	     -0.04000000	     -0.04000000	      0.00000000	      0.05908252
      0.91076119	     -0.04000000	     -0.04000000	      0.00000000	      0.05907076
      0.91098600	     -0.04000000	     -0.04000000	      0.00000000	      0.05905874
      0.91121081	     -0.04000000	     -0.04000000	      0.00000000	      0.05904646
      0.91143561	     -0.04000000	     -0.04000000	      0.00000000	      0.05903391
      0.91166042	     -0.04000000	     -0.04000000	      0.00000000	      0.05902109
      0.91188523	     -0.04000000	     -0.04000000	      0.00000000	      0.05900800
      0.91211003	     -0.04000000	     -0.04000000	      0.00000000	      0.05899464
      0.91233484	     -0.04000000	     -0.04000000	      0.00000000	      0.05898101
      0.91255964	     -0.04000000	     -0.04000000	      0.00000000	      0.05896711
      0.91278445	     -0.04000000	     -0.04000000	      0.00000000	      0.05895292
      0.91300926	     -0.04000000	     -0.04000000	      0.00000000	      0.05893847
      0.91323406	     -0.04000000	     -0.04000000	      0.00000000	      0.05892373
      0.91345887	     -0.04000000	     -0.04000000	      0.00000000	      0.05890871
      0.91368368	     -0.04000000	     -0.04000000	      0.00000000	      0.05889341
      0.91390848	     -0.04000000	     -0.04000000	      0.00000000	      0.05887783
      0.91413329	     -0.04000000	     -0.04000000	      0.00000000	      0.05886196
      0.91435810	     -0.04000000	     -0.04000000	      0.00000000	      0.05884580
      0.91458290	     -0.04000000	     -0.04000000	      0.00000000	      0.05882936
      0.91480771	     -0.04000000	     -0.04000000	      0.00000000	      0.05881263
      0.91503252	     -0.04000000	     -0.04000000	      0.00000000	      0.05879560
      0.91525732	     -0.04000000	     -0.04000000	      0.00000000	      0.05877828
      0.91548213	     -0.04000000	     -0.04000000	      0.00000000	      0.05876067
      0.91570694	     -0.04000000	     -0.04000000	      0.00000000	      0.05874275
      0.91593174	     -0.04000000	     -0.04000000	      0.00000000	      0.05872454
      0.91615655	     -0.04000000	     -0.04000000	      0.00000000	      0.05870603
      0.91638136	     -0.04000000	     -0.04000000	      0.00000000	      0.05868722
      0.91660616	     -0.04000000	     -0.04000000	      0.00000000	      0.05866810
      0.91683097	     -0.04000000	     -0.04000000	      0.00000000	      0.05864868
      0.91705578	     -0.04000000	     -0.04000000	      0.00000000	      0.05862895
      0.91728058	     -0.04000000	     -0.04000000	      0.00000000	      0.05860890
      0.91750539	     -0.04000000	     -0.04000000	      0.00000000	      0.05858855
      0.91773019	     -0.04000000	     -0.04000000	      0.00000000	      0.05856789
      0.91795500	     -0.04000000	     -0.04000000	      0.00000000	      0.05854690
      0.91817981	     -0.04000000	     -0.04000000	      0.00000000	      0.05852561
      0.91840461	     -0.04000000	     -0.04000000	      0.00000000	      0.05850399
      0.91862942	     -0.04000000	     -0.04000000	      0.00000000	      0.05848205
      0.91885423	     -0.04000000	     -0.04000000	      0.00000000	      0.05845979
      0.91907903	     -0.04000000	     -0.04000000	      0.00000000	      0.05843720
      0.91930384	     -0.04000000	     -0.04000000	      0.00000000	      0.05841428
      0.91952865	     -0.04000000	     -0.04000000	      0.00000000	      0.05839104
      0.91975345	     -0.04000000	     -0.04000000	      0.00000000	      0.05836747
      0.91997826	     -0.04000000	     -0.04000000	      0.00000000	      0.05834356
      0.92020307	     -0.04000000	     -0.04000000	      0.00000000	      0.05831931
      0.92042787	     -0.04000000	     -0.04000000	      0.00000000	      0.05829473
      0.92065268	     -0.04000000	     -0.04000000	      0.00000000	      0.05826981
      0.92087749	     -0.04000000	     -0.04000000	      0.00000000	      0.05824455
      0.92110229	     -0.04000000	     -0.04000000	      0.00000000	      0.05821894
      0.92132710	     -0.04000000	     -0.04000000	      0.00000000	      0.05819299
      0.92155191	     -0.04000000	     -0.04000000	      0.00000000	      0.05816669
      0.92177671	     -0.04000000	     -0.04000000	      0.00000000	      0.05814004
      0.92200152	     -0.04000000	     -0.04000000	      0.00000000	      0.05811303
      0.92222633	     -0.04000000	     -0.04000000	      0.00000000	      0.05808567
      0.92245113	     -0.04000000	     -0.04000000	      0.00000000	      0.05805795
      0.92267594	     -0.04000000	     -0.04000000	      0.00000000	      0.05802987
      0.92290074	     -0.04000000	     -0.04000000	      0.00000000	      0.05800143
      0.92312555	     -0.04000000	     -0.04000000	      0.00000000	      0.05797263
      0.92335036	     -0.04000000	     -0.04000000	      0.00000000	      0.05794346
      0.92357516	     -0.04000000	     -0.04000000	      0.00000000	      0.05791391
      0.92377745	     -0.04000000	     -0.04000000	      0.00000000	      0.05788701
      0.92397973	     -0.04000000	     -0.04000000	      0.00000000	      0.05785981
      0.92418201	     -0.04000000	     -0.04000000	      0.00000000	      0.05783230
      0.92438429	     -0.04000000	     -0.04000000	      0.00000000	      0.05780449
      0.92458657	     -0.04000000	     -0.04000000	      0.00000000	      0.05777637
      0.92478885	     -0.04000000	     -0.04000000	      0.00000000	      0.05774793
      0.92499113	     -0.04000000	     -0.04000000	      0.00000000	      0.05771919
      0.92519341	     -0.04000000	     -0.04000000	      0.00000000	      0.05769013
      0.92539569	     -0.04000000	     -0.04000000	      0.00000000	      0.05766075
      0.92559797	     -0.04000000	     -0.04000000	      0.00000000	      0.05763106
      0.92580025	     -0.04000000	     -0.04000000	      0.00000000	      0.05760104
      0.92600253	     -0.04000000	     -0.04000000	      0.00000000	      0.05757071
      0.92620482	     -0.04000000	     -0.04000000	      0.00000000	      0.05754004
      0.92640710	     -0.04000000	     -0.04000000	      0.00000000	      0.05750906
      0.92660938	     -0.04000000	     -0.04000000	      0.00000000	      0.05747774
      0.92681166	     -0.04000000	     -0.04000000	      0.00000000	      0.05744610
      0.92701394	     -0.04000000	     -0.04000000	      0.00000000	      0.05741412
      0.92721622	     -0.04000000	     -0.04000000	      0.00000000	      0.05738180
      0.92741850	     -0.04000000	     -0.04000000	      0.00000000	      0.05734915
      0.92762078	     -0.04000000	     -0.04000000	      0.00000000	      0.05731616
      0.92782306	     -0.04000000	     -0.04000000	      0.00000000	      0.05728283
      0.92802534	     -0.04000000	     -0.04000000	      0.00000000	      0.05724916
      0.92822762	     -0.04000000	     -0.04000000	      0.00000000	      0.05721514
      0.92842991	     -0.04000000	     -0.04000000	      0.00000000	      0.05718077
      0.92863219	     -0.04000000	     -0.04000000	      0.00000000	      0.05714606
      0.92883447	     -0.04000000	     -0.04000000	      0.00000000	      0.05711099
      0.92903675	     -0.04000000	     -0.04000000	      0.00000000	      0.05707556
      0.92923903	     -0.04000000	     -0.04000000	      0.00000000	      0.05703978
      0.92944131	     -0.04000000	     -0.04000000	      0.00000000	      0.05700364
      0.92964359	     -0.04000000	     -0.04000000	      0.00000000	      0.05696713
      0.92984587	     -0.04000000	     -0.04000000	      0.00000000	      0.05693027
      0.93004815	     -0.04000000	     -0.04000000	      0.00000000	      0.05689303
      0.93025043	     -0.04000000	     -0.04000000	      0.00000000	      0.05685543
      0.93045271	     -0.04000000	     -0.04000000	      0.00000000	      0.05681745
      0.93065499	     -0.04000000	     -0.04000000	      0.00000000	      0.05677910
      0.93085728	     -0.04000000	     -0.04000000	      0.00000000	      0.05674037
      0.93105956	     -0.04000000	     -0.04000000	      0.00000000	      0.05670127
      0.93126184	     -0.04000000	     -0.04000000	      0.00000000	      0.05666178
      0.93146412	     -0.04000000	     -0.04000000	      0.00000000	      0.05662190
      0.93166640	     -0.04000000	     -0.04000000	      0.00000000	      0.05658164
      0.93186868	     -0.04000000	     -0.04000000	      0.00000000	      0.05654099
      0.93207096	     -0.04000000	     -0.04000000	      0.00000000	      0.05649994
      0.93227324	     -0.04000000	     -0.04000000	      0.00000000	      0.05645850
      0.93247552	     -0.04000000	     -0.04000000	      0.00000000	      0.05641666
      0.93267780	     -0.04000000	     -0.04000000	      0.00000000	      0.05637442
      0.93288008	     -0.04000000	     -0.04000000	      0.00000000	      0.05633177
      0.93308237	     -0.04000000	     -0.04000000	      0.00000000	      0.05628872
      0.93328465	     -0.04000000	     -0.04000000	      0.00000000	      0.05624526
      0.93348693	     -0.04000000	     -0.04000000	      0.00000000	      0.05620138
      0.93368921	     -0.04000000	     -0.04000000	      0.00000000	      0.05615757
      0.93389149	     -0.04000000	     -0.04000000	      0.00000000	      0.05611356
      0.93409377	     -0.04000000	     -0.04000000	      0.00000000	      0.05606913
      0.93429605	     -0.04000000	     -0.04000000	      0.00000000	      0.05602429
      0.93449833	     -0.04000000	     -0.04000000	      0.00000000	      0.05597903
      0.93470061	     -0.04000000	     -0.04000000	      0.00000000	      0.05593335
      0.93488209	     -0.04000000	     -0.04000000	      0.00000000	      0.05589200
      0.93506357	     -0.04000000	     -0.04000000	      0.00000000	      0.05585031
      0.93524504	     -0.04000000	     -0.04000000	      0.00000000	      0.05580827
      0.93542652	     -0.04000000	     -0.04000000	      0.00000000	      0.05576588
      0.93560800	     -0.04000000	     -0.04000000	      0.00000000	      0.05572313
      0.93578947	     -0.04000000	     -0.04000000	      0.00000000	      0.05568003
      0.93597095	     -0.04000000	     -0.04000000	      0.00000000	      0.05563657
      0.93615243	     -0.04000000	     -0.04000000	      0.00000000	      0.05559276
      0.93633391	     -0.04000000	     -0.04000000	      0.00000000	      0.05554857
      0.93651538	     -0.04000000	     -0.04000000	      0.00000000	      0.05550403
      0.93669686	     -0.04000000	     -0.04000000	      0.00000000	      0.05545911
      0.93687834	     -0.04000000	     -0.04000000	      0.00000000	      0.05541383
      0.93705981	     -0.04000000	     -0.04000000	      0.00000000	      0.05536817
      0.93724129	     -0.04000000	     -0.04000000	      0.00000000	      0.05532213
      0.93742277	     -0.04000000	     -0.04000000	      0.00000000	      0.05527572
      0.93760425	     -0.04000000	     -0.04000000	      0.00000000	      0.05522892
      0.93778572	     -0.04000000	     -0.04000000	      0.00000000	      0.05518174
      0.93796720	     -0.04000000	     -0.04000000	      0.00000000	      0.05513417
      0.93814868	     -0.04000000	     -0.04000000	      0.00000000	      0.05508621
      0.93833015	     -0.04000000	     -0.04000000	      0.00000000	      0.05503786
      0.93851163	     -0.04000000	     -0.04000000	      0.00000000	      0.05498911
      0.93869311	     -0.04000000	     -0.04000000	      0.00000000	      0.05493996
      0.93887459	     -0.04000000	     -0.04000000	      0.00000000	      0.05489041
      0.93905606	     -0.04000000	     -0.04000000	      0.00000000	      0.05484045
      0.93923754	     -0.04000000	     -0.04000000	      0.00000000	      0.05479009
      0.93941902	     -0.04000000	     -0.04000000	      0.00000000	      0.05473931
      0.93960049	     -0.04000000	     -0.04000000	      0.00000000	      0.05468811
      0.93978197	     -0.04000000	     -0.04000000	      0.00000000	      0.05463650
      0.93996345	     -0.04000000	     -0.04000000	      0.00000000	      0.05458447
      0.94014493	     -0.04000000	     -0.04000000	      0.00000000	      0.05453201
      0.94030818	     -0.04000000	     -0.04000000	      0.00000000	      0.05448445
      0.94047144	     -0.04000000	     -0.04000000	      0.00000000	      0.05443654
      0.94063470	     -0.04000000	     -0.04000000	      0.00000000	      0.05438828
      0.94079796	     -0.04000000	     -0.04000000	      0.00000000	      0.05433966
      0.94096122	     -0.04000000	     -0.04000000	      0.00000000	      0.05429069
      0.94112448	     -0.04000000	     -0.04000000	      0.00000000	      0.05424135
      0.94128774	     -0.04000000	     -0.04000000	      0.00000000	      0.05419165
      0.94145100	     -0.04000000	     -0.04000000	      0.00000000	      0.05414159
      0.94161426	     -0.04000000	     -0.04000000	      0.00000000	      0.05409116
      0.94177752	     -0.04000000	     -0.04000000	      0.00000000	      0.05404036
      0.94194078	     -0.04000000	     -0.04000000	      0.00000000	      0.05398918
      0.94210404	     -0.04000000	     -0.04000000	      0.00000000	      0.05393763
      0.94226730	     -0.04000000	     -0.04000000	      0.00000000	      0.05388569
      0.94243056	     -0.04000000	     -0.04000000	      0.00000000	      0.05383337
      0.94259382	     -0.04000000	     -0.04000000	      0.00000000	      0.05378067
      0.94275708	     -0.04000000	     -0.04000000	      0.00000000	      0.05372757
      0.94292034	     -0.04000000	     -0.04000000	      0.00000000	      0.05367409
      0.94308360	     -0.04000000	     -0.04000000	      0.00000000	      0.05362021
      0.94324686	     -0.04000000	     -0.04000000	      0.00000000	      0.05356592
      0.94341012	     -0.04000000	     -0.04000000	      0.00000000	      0.05351124
      0.94355596	     -0.04000000	     -0.04000000	      0.00000000	      0.05346205
      0.94370179	     -0.04000000	     -0.04000000	      0.00000000	      0.05341253
      0.94384763	     -0.04000000	     -0.04000000	      0.00000000	      0.05336268
      0.94399347	     -0.04000000	     -0.04000000	      0.00000000	      0.05331250
      0.94413930	     -0.04000000	     -0.04000000	      0.00000000	      0.05326198
      0.94428514	     -0.04000000	     -0.04000000	      0.00000000	      0.05321113
      0.94443098	     -0.04000000	     -0.04000000	      0.00000000	      0.05315994
      0.94457682	     -0.04000000	     -0.04000000	      0.00000000	      0.05310840
      0.94472265	     -0.04000000	     -0.04000000	      0.00000000	      0.05305652
      0.94486849	     -0.04000000	     -0.04000000	      0.00000000	      0.05300430
      0.94501433	     -0.04000000	     -0.04000000	      0.00000000	      0.05295172
      0.94516016	     -0.04000000	     -0.04000000	      0.00000000	      0.05289878
      0.94530600	     -0.04000000	     -0.04000000	      0.00000000	      0.05284549
      0.94545184	     -0.04000000	     -0.04000000	      0.00000000	      0.05279184
      0.94559767	     -0.04000000	     -0.04000000	      0.00000000	      0.05273782
      0.94574351	     -0.04000000	     -0.04000000	      0.00000000	      0.05268344
      0.94587386	     -0.04000000	     -0.04000000	      0.00000000	      0.05263452
      0.94600420	     -0.04000000	     -0.04000000	      0.00000000	      0.05258530
      0.94613455	     -0.04000000	     -0.04000000	      0.00000000	      0.05253578
      0.94626490	     -0.04000000	     -0.04000000	      0.00000000	      0.05248596
      0.94639524	     -0.04000000	     -0.04000000	      0.00000000	      0.05243583
      0.94652559	     -0.04000000	     -0.04000000	      0.00000000	      0.05238540
      0.94665594	     -0.04000000	     -0.04000000	      0.00000000	      0.05233465
      0.94678628	     -0.04000000	     -0.04000000	      0.00000000	      0.05228359
      0.94691663	     -0.04000000	     -0.04000000	      0.00000000	      0.05223221
      0.94704698	     -0.04000000	     -0.04000000	      0.00000000	      0.05218052
      0.94717732	     -0.04000000	     -0.04000000	      0.00000000	      0.05212850
      0.94730767	     -0.04000000	     -0.04000000	      0.00000000	      0.05207615
      0.94743802	     -0.04000000	     -0.04000000	      0.00000000	      0.05202348
      0.94756836	     -0.04000000	     -0.04000000	      0.00000000	      0.05197048
      0.94769871	     -0.04000000	     -0.04000000	      0.00000000	      0.05191714
      0.94782905	     -0.04000000	     -0.04000000	      0.00000000	      0.05186346
      0.94794564	     -0.04000000	     -0.04000000	      0.00000000	      0.05181517
      0.94806222	     -0.04000000	     -0.04000000	      0.00000000	      0.05176660
      0.94817880	     -0.04000000	     -0.04000000	      0.00000000	      0.05171775
      0.94829539	     -0.04000000	     -0.04000000	      0.00000000	      0.05166862
      0.94841197	     -0.04000000	     -0.04000000	      0.00000000	      0.05161921
      0.94852856	     -0.04000000	     -0.04000000	      0.00000000	      0.05156951
      0.94864514	     -0.04000000	     -0.04000000	      0.00000000	      0.05151953
      0.94876172	     -0.04000000	     -0.04000000	      0.00000000	      0.05146925
      0.94887831	     -0.04000000	     -0.04000000	      0.00000000	      0.05141869
      0.94899489	     -0.04000000	     -0.04000000	      0.00000000	      0.05136782
      0.94911147	     -0.04000000	     -0.04000000	      0.00000000	      0.05131666
      0.94922806	     -0.04000000	     -0.04000000	      0.00000000	      0.05126520
      0.94934464	     -0.04000000	     -0.04000000	      0.00000000	      0.05121343
      0.94946122	     -0.04000000	     -0.04000000	      0.00000000	      0.05116136
      0.94957781	     -0.04000000	     -0.04000000	      0.00000000	      0.05110898
      0.94969439	     -0.04000000	     -0.04000000	      0.00000000	      0.05105628
      0.94981097	     -0.04000000	     -0.04000000	      0.00000000	      0.05100327
      0.94992756	     -0.04000000	     -0.04000000	      0.00000000	      0.05094993
      0.95004414	     -0.04000000	     -0.04000000	      0.00000000	      0.05089628
      0.95016072	     -0.04000000	     -0.04000000	      0.00000000	      0.05084229
      0.95024780	     -0.04000000	     -0.04000000	      0.00000000	      0.05080176
      0.95033488	     -0.04000000	     -0.04000000	      0.00000000	      0.05076104
      0.95044326	     -0.04000000	     -0.04000000	      0.00000000	      0.05071009
      0.95055165	     -0.04000000	     -0.04000000	      0.00000000	      0.05065885
      0.95066003	     -0.04000000	     -0.04000000	      0.00000000	      0.05060730
      0.95076842	     -0.04000000	     -0.04000000	      0.00000000	      0.05055546
      0.95087681	     -0.04000000	     -0.04000000	      0.00000000	      0.05050332
      0.95098519	     -0.04000000	     -0.04000000	      0.00000000	      0.05045087
      0.95109358	     -0.04000000	     -0.04000000	      0.00000000	      0.05039810
      0.95120196	     -0.04000000	     -0.04000000	      0.00000000	      0.05034503
      0.95131035	     -0.04000000	     -0.04000000	      0.00000000	      0.05029164
      0.95141874	     -0.04000000	     -0.04000000	      0.00000000	      0.05023793
      0.95152712	     -0.04000000	     -0.04000000	      0.00000000	      0.05018389
      0.95163551	     -0.04000000	     -0.04000000	      0.00000000	      0.05012953
      0.95174389	     -0.04000000	     -0.04000000	      0.00000000	      0.05007484
      0.95185228	     -0.04000000	     -0.04000000	      0.00000000	      0.05001981
      0.95196066	     -0.04000000	     -0.04000000	      0.00000000	      0.04996445
      0.95206905	     -0.04000000	     -0.04000000	      0.00000000	      0.04990874
      0.95217744	     -0.04000000	     -0.04000000	      0.00000000	      0.04985269
      0.95228582	     -0.04000000	     -0.04000000	      0.00000000	      0.04979630
      0.95239421	     -0.04000000	     -0.04000000	      0.00000000	      0.04973954
      0.95250259	     -0.04000000	     -0.04000000	      0.00000000	      0.04968243
      0.95261098	     -0.04000000	     -0.04000000	      0.00000000	      0.04962496
      0.95271936	     -0.04000000	     -0.04000000	      0.00000000	      0.04956713
      0.95282775	     -0.04000000	     -0.04000000	      0.00000000	      0.04950892
      0.95293614	     -0.04000000	     -0.04000000	      0.00000000	      0.04945034
      0.95304452	     -0.04000000	     -0.04000000	      0.00000000	      0.04939138
      0.95315291	     -0.04000000	     -0.04000000	      0.00000000	      0.04933204
      0.95326129	     -0.04000000	     -0.04000000	      0.00000000	      0.04927231
      0.95336968	     -0.04000000	     -0.04000000	      0.00000000	      0.04921219
      0.95347807	     -0.04000000	     -0.04000000	      0.00000000	      0.04915167
      0.95358645	     -0.04000000	     -0.04000000	      0.00000000	      0.04909074
      0.95369484	     -0.04000000	     -0.04000000	      0.00000000	      0.04902941
      0.95380322	     -0.04000000	     -0.04000000	      0.00000000	      0.04896766
      0.95391161	     -0.04000000	     -0.04000000	      0.00000000	      0.04890550
      0.95401999	     -0.04000000	     -0.04000000	      0.00000000	      0.04884291
      0.95412838	     -0.04000000	     -0.04000000	      0.00000000	      0.04877990
      0.95423677	     -0.04000000	     -0.04000000	      0.00000000	      0.04871644
      0.95434515	     -0.04000000	     -0.04000000	      0.00000000	      0.04865255
      0.95445354	     -0.04000000	     -0.04000000	      0.00000000	      0.04858820
      0.95456192	     -0.04000000	     -0.04000000	      0.00000000	      0.04852341
      0.95463114	     -0.04000000	     -0.04000000	      0.00000000	      0.04848179
      0.95470035	     -0.04000000	     -0.04000000	      0.00000000	      0.04843998
      0.95504642	     -0.04000000	     -0.04000000	      0.00000000	      0.04822812
      0.95625245	     -0.04000000	     -0.04000000	      0.00000000	      0.04745260
      0.95745848	     -0.04000000	     -0.04000000	      0.00000000	      0.04661869
      0.95866452	     -0.04000000	     -0.04000000	      0.00000000	      0.04572599
      0.96000372	     -0.04000000	     -0.04000000	      0.00000000	      0.04466595
      0.96134292	     -0.04000000	     -0.04000000	      0.00000000	      0.04353429
      0.96251120	     -0.04000000	     -0.04000000	      0.00000000	      0.04248965
      0.96367948	     -0.04000000	     -0.04000000	      0.00000000	      0.04139284
      0.96484775	     -0.04000000	     -0.04000000	      0.00000000	      0.04024554
      0.96601603	     -0.04000000	     -0.04000000	      0.00000000	      0.03904974
      0.96718430	     -0.04000000	     -0.04000000	      0.00000000	      0.03780778
      0.96835258	     -0.04000000	     -0.04000000	      0.00000000	      0.03652229
      0.96977663	     -0.04000000	     -0.04000000	      0.00000000	      0.03490070
      0.96991904	     -0.04000000	     -0.04000000	      0.00000000	      0.03473543
      0.96999024	     -0.04000000	     -0.04000000	      0.00000000	      0.03465260
      0.97034625	     -0.04000000	     -0.04000000	      0.00000000	      0.03423640
      0.97036554	     -0.04000000	     -0.04000000	      0.00000000	      0.03421376
      0.97046200	     -0.04000000	     -0.04000000	      0.00000000	      0.03410038
      0.97047200	     -0.04000000	     -0.04000000	      0.00000000	      0.03408861
      0.97048200	     -0.04000000	     -0.04000000	      0.00000000	      0.03407684
      0.97049200	     -0.04000000	     -0.04000000	      0.00000000	      0.03406507
      0.97050200	     -0.04000000	     -0.04000000	      0.00000000	      0.03405329
      0.97051200	     -0.04000000	     -0.04000000	      0.00000000	      0.03404151
      0.97052200	     -0.04000000	     -0.04000000	      0.00000000	      0.03402973
      0.97053200	     -0.04000000	     -0.04000000	      0.00000000	      0.03401795
      0.97054200	     -0.04000000	     -0.04000000	      0.00000000	      0.03400617
      0.97055200	     -0.04000000	     -0.04000000	      0.00000000	      0.03399439
      0.97056200	     -0.04000000	     -0.04000000	      0.00000000	      0.03398261
      0.97057200	     -0.04000000	     -0.04000000	      0.00000000	      0.03397084
      0.97058200	     -0.04000000	     -0.04000000	      0.00000000	      0.03395907
      0.97059200	     -0.04000000	     -0.04000000	      0.00000000	      0.03394731
      0.97060200	     -0.04000000	     -0.04000000	      0.00000000	      0.03393556
      0.97061200	     -0.04000000	     -0.04000000	      0.00000000	      0.03392383
      0.97062200	     -0.04000000	     -0.04000000	      0.00000000	      0.03391212
      0.97063445	     -0.04000000	     -0.04000000	      0.00000000	      0.03389757
      0.97064445	     -0.04000000	     -0.04000000	      0.00000000	      0.03388593
      0.97065445	     -0.04000000	     -0.04000000	      0.00000000	      0.03387432
      0.97066445	     -0.04000000	     -0.04000000	      0.00000000	      0.03386276
      0.97067445	     -0.04000000	     -0.04000000	      0.00000000	      0.03385126
      0.97068445	     -0.04000000	     -0.04000000	      0.00000000	      0.03383981
      0.97069445	     -0.04000000	     -0.04000000	      0.00000000	      0.03382844
      0.97070445	     -0.04000000	     -0.04000000	      0.00000000	      0.03381715
      0.97071445	     -0.04000000	     -0.04000000	      0.00000000	      0.03380594
      0.97072445	     -0.04000000	     -0.04000000	      0.00000000	      0.03379483
      0.97073445	     -0.04000000	     -0.04000000	      0.00000000	      0.03378384
      0.97074445	     -0.04000000	     -0.04000000	      0.00000000	      0.03377296
      0.97075445	     -0.04000000	     -0.04000000	      0.00000000	      0.03376222
      0.97076445	     -0.04000000	     -0.04000000	      0.00000000	      0.03375162
      0.97077445	     -0.04000000	     -0.04000000	      0.00000000	      0.03374117
      0.97078445	     -0.04000000	     -0.04000000	      0.00000000	      0.03373089
      0.97079445	     -0.04000000	     -0.04000000	      0.00000000	      0.03372078
      0.97080445	     -0.04000000	     -0.04000000	      0.00000000	      0.03371086
      0.97081664	     -0.04000000	     -0.04000000	      0.00000000	      0.03369903
      0.97082883	     -0.04000000	     -0.04000000	      0.00000000	      0.03368751
      0.97084346	     -0.04000000	     -0.04000000	      0.00000000	      0.03367412
      0.97086106	     -0.04000000	     -0.04000000	      0.00000000	      0.03365867
      0.97087866	     -0.04000000	     -0.04000000	      0.00000000	      0.03364398
      0.97089420	     -0.04000000	     -0.04000000	      0.00000000	      0.03363165
      0.97090974	     -0.04000000	     -0.04000000	      0.00000000	      0.03361995
      0.97092528	     -0.04000000	     -0.04000000	      0.00000000	      0.03360888
      0.97094083	     -0.04000000	     -0.04000000	      0.00000000	      0.03359845
      0.97095637	     -0.04000000	     -0.04000000	      0.00000000	      0.03358865
      0.97097191	     -0.04000000	     -0.04000000	      0.00000000	      0.03357949
      0.97098745	     -0.04000000	     -0.04000000	      0.00000000	      0.03357094
      0.97100299	     -0.04000000	     -0.04000000	      0.00000000	      0.03356298
      0.97101853	     -0.04000000	     -0.04000000	      0.00000000	      0.03355561
      0.97103408	     -0.04000000	     -0.04000000	      0.00000000	      0.03354880
      0.97104962	     -0.04000000	     -0.04000000	      0.00000000	      0.03354251
      0.97106516	     -0.04000000	     -0.04000000	      0.00000000	      0.03353674
      0.97108070	     -0.04000000	     -0.04000000	      0.00000000	      0.03353144
      0.97109624	     -0.04000000	     -0.04000000	      0.00000000	      0.03352660
      0.97111178	     -0.04000000	     -0.04000000	      0.00000000	      0.03352217
      0.97112732	     -0.04000000	     -0.04000000	      0.00000000	      0.03351815
      0.97114287	     -0.04000000	     -0.04000000	      0.00000000	      0.03351448
      0.97115841	     -0.04000000	     -0.04000000	      0.00000000	      0.03351116
      0.97117395	     -0.04000000	     -0.04000000	      0.00000000	      0.03350815
      0.97118949	     -0.04000000	     -0.04000000	      0.00000000	      0.03350543
      0.97120503	     -0.04000000	     -0.04000000	      0.00000000	      0.03350297
      0.97122057	     -0.04000000	     -0.04000000	      0.00000000	      0.03350076
      0.97123612	     -0.04000000	     -0.04000000	      0.00000000	      0.03349877
      0.97125166	     -0.04000000	     -0.04000000	      0.00000000	      0.03349699
      0.97126720	     -0.04000000	     -0.04000000	      0.00000000	      0.03349539
      0.97128274	     -0.04000000	     -0.04000000	      0.00000000	      0.03349395
      0.97129828	     -0.04000000	     -0.04000000	      0.00000000	      0.03349267
      0.97131382	     -0.04000000	     -0.04000000	      0.00000000	      0.03349153
      0.97132936	     -0.04000000	     -0.04000000	      0.00000000	      0.03349052
      0.97134491	     -0.04000000	     -0.04000000	      0.00000000	      0.03348962
      0.97136378	     -0.04000000	     -0.04000000	      0.00000000	      0.03348866
      0.97138265	     -0.04000000	     -0.04000000	      0.00000000	      0.03348784
      0.97140152	     -0.04000000	     -0.04000000	      0.00000000	      0.03348714
      0.97142039	     -0.04000000	     -0.04000000	      0.00000000	      0.03348654
      0.97143926	     -0.04000000	     -0.04000000	      0.00000000	      0.03348603
      0.97145813	     -0.04000000	     -0.04000000	      0.00000000	      0.03348561
      0.97147700	     -0.04000000	     -0.04000000	      0.00000000	      0.03348525
      0.97150035	     -0.04000000	     -0.04000000	      0.00000000	      0.03348490
      0.97152370	     -0.04000000	     -0.04000000	      0.00000000	      0.03348463
      0.97154705	     -0.04000000	     -0.04000000	      0.00000000	      0.03348443
      0.97157040	     -0.04000000	     -0.04000000	      0.00000000	      0.03348429
      0.97159868	     -0.04000000	     -0.04000000	      0.00000000	      0.03348418
      0.97162696	     -0.04000000	     -0.04000000	      0.00000000	      0.03348414
      0.97165524	     -0.04000000	     -0.04000000	      0.00000000	      0.03348414
      0.97168352	     -0.04000000	     -0.04000000	      0.00000000	      0.03348419
      0.97171795	     -0.04000000	     -0.04000000	      0.00000000	      0.03348429
      0.97175239	     -0.04000000	     -0.04000000	      0.00000000	      0.03348443
      0.97178682	     -0.04000000	     -0.04000000	      0.00000000	      0.03348460
      0.97182125	     -0.04000000	     -0.04000000	      0.00000000	      0.03348479
      0.97186361	     -0.04000000	     -0.04000000	      0.00000000	      0.03348505
      0.97190597	     -0.04000000	     -0.04000000	      0.00000000	      0.03348532
      0.97194833	     -0.04000000	     -0.04000000	      0.00000000	      0.03348562
      0.97199069	     -0.04000000	     -0.04000000	      0.00000000	      0.03348592
      0.97204442	     -0.04000000	     -0.04000000	      0.00000000	      0.03348631
      0.97209815	     -0.04000000	     -0.04000000	      0.00000000	      0.03348671
      0.97215188	     -0.04000000	     -0.04000000	      0.00000000	      0.03348711
      0.97221744	     -0.04000000	     -0.04000000	      0.00000000	      0.03348760
      0.97228300	     -0.04000000	     -0.04000000	      0.00000000	      0.03348809
      0.97234856	     -0.04000000	     -0.04000000	      0.00000000	      0.03348857
      0.97243274	     -0.04000000	     -0.04000000	      0.00000000	      0.03348919
      0.97251692	     -0.04000000	     -0.04000000	      0.00000000	      0.03348980
      0.97260110	     -0.04000000	     -0.04000000	      0.00000000	      0.03349041
      0.97270905	     -0.04000000	     -0.04000000	      0.00000000	      0.03349117
      0.97281701	     -0.04000000	     -0.04000000	      0.00000000	      0.03349191
      0.97292497	     -0.04000000	     -0.04000000	      0.00000000	      0.03349264
      0.97303293	     -0.04000000	     -0.04000000	      0.00000000	      0.03349336
      0.97316462	     -0.04000000	     -0.04000000	      0.00000000	      0.03349421
      0.97329632	     -0.04000000	     -0.04000000	      0.00000000	      0.03349505
      0.97342802	     -0.04000000	     -0.04000000	      0.00000000	      0.03349586
      0.97355972	     -0.04000000	     -0.04000000	      0.00000000	      0.03349665
      0.97372644	     -0.04000000	     -0.04000000	      0.00000000	      0.03349763
      0.97389316	     -0.04000000	     -0.04000000	      0.00000000	      0.03349858
      0.97411526	     -0.04000000	     -0.04000000	      0.00000000	      0.03349979
      0.97429836	     -0.04000000	     -0.04000000	      0.00000000	      0.03350075
      0.97448146	     -0.04000000	     -0.04000000	      0.00000000	      0.03350168
      0.97466456	     -0.04000000	     -0.04000000	      0.00000000	      0.03350258
      0.97484766	     -0.04000000	     -0.04000000	      0.00000000	      0.03350345
      0.97503076	     -0.04000000	     -0.04000000	      0.00000000	      0.03350429
      0.97528524	     -0.04000000	     -0.04000000	      0.00000000	      0.03350541
      0.97547118	     -0.04000000	     -0.04000000	      0.00000000	      0.03350619
      0.97565712	     -0.04000000	     -0.04000000	      0.00000000	      0.03350695
      0.97584307	     -0.04000000	     -0.04000000	      0.00000000	      0.03350769
      0.97602901	     -0.04000000	     -0.04000000	      0.00000000	      0.03350840
      0.97621495	     -0.04000000	     -0.04000000	      0.00000000	      0.03350908
      0.97640090	     -0.04000000	     -0.04000000	      0.00000000	      0.03350974
      0.97658684	     -0.04000000	     -0.04000000	      0.00000000	      0.03351038
      0.97677278	     -0.04000000	     -0.04000000	      0.00000000	      0.03351100
      0.97695872	     -0.04000000	     -0.04000000	      0.00000000	      0.03351160
      0.97714467	     -0.04000000	     -0.04000000	      0.00000000	      0.03351217
      0.97736849	     -0.04000000	     -0.04000000	      0.00000000	      0.03351284
      0.97759231	     -0.04000000	     -0.04000000	      0.00000000	      0.03351348
      0.97791408	     -0.04000000	     -0.04000000	      0.00000000	      0.03351435
      0.97815870	     -0.04000000	     -0.04000000	      0.00000000	      0.03351498
      0.97840332	     -0.04000000	     -0.04000000	      0.00000000	      0.03351558
      0.97864793	     -0.04000000	     -0.04000000	      0.00000000	      0.03351616
      0.97886701	     -0.04000000	     -0.04000000	      0.00000000	      0.03351665
      0.97908610	     -0.04000000	     -0.04000000	      0.00000000	      0.03351713
      0.97930518	     -0.04000000	     -0.04000000	      0.00000000	      0.03351758
      0.97952426	     -0.04000000	     -0.04000000	      0.00000000	      0.03351802
      0.97974334	     -0.04000000	     -0.04000000	      0.00000000	      0.03351845
      0.97996242	     -0.04000000	     -0.04000000	      0.00000000	      0.03351886
      0.98018150	     -0.04000000	     -0.04000000	      0.00000000	      0.03351925
      0.98027731	     -0.04000000	     -0.04000000	      0.00000000	      0.03351942
      0.98036868	     -0.04000000	     -0.04000000	      0.00000000	      0.03351958
      0.98046005	     -0.04000000	     -0.04000000	      0.00000000	      0.03351973
      0.98053774	     -0.04000000	     -0.04000000	      0.00000000	      0.03351986
      0.98061543	     -0.04000000	     -0.04000000	      0.00000000	      0.03351999
      0.98068200	     -0.04000000	     -0.04000000	      0.00000000	      0.03352010
      0.98074858	     -0.04000000	     -0.04000000	      0.00000000	      0.03352021
      0.98081515	     -0.04000000	     -0.04000000	      0.00000000	      0.03352032
      0.98087507	     -0.04000000	     -0.04000000	      0.00000000	      0.03352043
      0.98093498	     -0.04000000	     -0.04000000	      0.00000000	      0.03352053
      0.98099489	     -0.04000000	     -0.04000000	      0.00000000	      0.03352063
      0.98105481	     -0.04000000	     -0.04000000	      0.00000000	      0.03352074
      0.98111472	     -0.04000000	     -0.04000000	      0.00000000	      0.03352085
      0.98117463	     -0.04000000	     -0.04000000	      0.00000000	      0.03352097
      0.98122848	     -0.04000000	     -0.04000000	      0.00000000	      0.03352108
      0.98128233	     -0.04000000	     -0.04000000	      0.00000000	      0.03352119
      0.98133618	     -0.04000000	     -0.04000000	      0.00000000	      0.03352131
      0.98139002	     -0.04000000	     -0.04000000	      0.00000000	      0.03352143
      0.98144387	     -0.04000000	     -0.04000000	      0.00000000	      0.03352156
      0.98149772	     -0.04000000	     -0.04000000	      0.00000000	      0.03352169
      0.98155156	     -0.04000000	     -0.04000000	      0.00000000	      0.03352184
      0.98160541	     -0.04000000	     -0.04000000	      0.00000000	      0.03352199
      0.98165926	     -0.04000000	     -0.04000000	      0.00000000	      0.03352215
      0.98171310	     -0.04000000	     -0.04000000	      0.00000000	      0.03352232
      0.98176695	     -0.04000000	     -0.04000000	      0.00000000	      0.03352250
      0.98182080	     -0.04000000	     -0.04000000	      0.00000000	      0.03352269
      0.98187465	     -0.04000000	     -0.04000000	      0.00000000	      0.03352290
      0.98192849	     -0.04000000	     -0.04000000	      0.00000000	      0.03352311
      0.98198234	     -0.04000000	     -0.04000000	      0.00000000	      0.03352334
      0.98203619	     -0.04000000	     -0.04000000	      0.00000000	      0.03352358
      0.98209003	     -0.04000000	     -0.04000000	      0.00000000	      0.03352384
      0.98214388	     -0.04000000	     -0.04000000	      0.00000000	      0.03352411
      0.98219773	     -0.04000000	     -0.04000000	      0.00000000	      0.03352440
      0.98225157	     -0.04000000	     -0.04000000	      0.00000000	      0.03352470
      0.98230542	     -0.04000000	     -0.04000000	      0.00000000	      0.03352503
      0.98235927	     -0.04000000	     -0.04000000	      0.00000000	      0.03352537
      0.98241312	     -0.04000000	     -0.04000000	      0.00000000	      0.03352572
      0.98246696	     -0.04000000	     -0.04000000	      0.00000000	      0.03352610
      0.98252081	     -0.04000000	     -0.04000000	      0.00000000	      0.03352650
      0.98257466	     -0.04000000	     -0.04000000	      0.00000000	      0.03352692
      0.98262850	     -0.04000000	     -0.04000000	      0.00000000	      0.03352735
      0.98268235	     -0.04000000	     -0.04000000	      0.00000000	      0.03352781
      0.98273620	     -0.04000000	     -0.04000000	      0.00000000	      0.03352830
      0.98279004	     -0.04000000	     -0.04000000	      0.00000000	      0.03352880
      0.98284389	     -0.04000000	     -0.04000000	      0.00000000	      0.03352933
      0.98289774	     -0.04000000	     -0.04000000	      0.00000000	      0.03352988
      0.98295159	     -0.04000000	     -0.04000000	      0.00000000	      0.03353045
      0.98300543	     -0.04000000	     -0.04000000	      0.00000000	      0.03353105
      0.98305928	     -0.04000000	     -0.04000000	      0.00000000	      0.03353167
      0.98311313	     -0.04000000	     -0.04000000	      0.00000000	      0.03353232
      0.98316697	     -0.04000000	     -0.04000000	      0.00000000	      0.03353299
      0.98322082	     -0.04000000	     -0.04000000	      0.00000000	      0.03353369
      0.98327467	     -0.04000000	     -0.04000000	      0.00000000	      0.03353441
      0.98332851	     -0.04000000	     -0.04000000	      0.00000000	      0.03353516
      0.98338236	     -0.04000000	     -0.04000000	      0.00000000	      0.03353593
      0.98343621	     -0.04000000	     -0.04000000	      0.00000000	      0.03353673
      0.98349006	     -0.04000000	     -0.04000000	      0.00000000	      0.03353755
      0.98354390	     -0.04000000	     -0.04000000	      0.00000000	      0.03353840
      0.98359775	     -0.04000000	     -0.04000000	      0.00000000	      0.03353927
      0.98365160	     -0.04000000	     -0.04000000	      0.00000000	      0.03354017
      0.98370544	     -0.04000000	     -0.04000000	      0.00000000	      0.03354110
      0.98377119	     -0.04000000	     -0.04000000	      0.00000000	      0.03354226
      0.98383693	     -0.04000000	     -0.04000000	      0.00000000	      0.03354345
      0.98390267	     -0.04000000	     -0.04000000	      0.00000000	      0.03354469
      0.98396841	     -0.04000000	     -0.04000000	      0.00000000	      0.03354595
      0.98405218	     -0.04000000	     -0.04000000	      0.00000000	      0.03354762
      0.98413595	     -0.04000000	     -0.04000000	      0.00000000	      0.03354933
      0.98422011	     -0.04000000	     -0.04000000	      0.00000000	      0.03355111
      0.98430426	     -0.04000000	     -0.04000000	      0.00000000	      0.03355294
      0.98437645	     -0.04000000	     -0.04000000	      0.00000000	      0.03355454
      0.98444864	     -0.04000000	     -0.04000000	      0.00000000	      0.03355618
      0.98452082	     -0.04000000	     -0.04000000	      0.00000000	      0.03355784
      0.98458438	     -0.04000000	     -0.04000000	      0.00000000	      0.03355933
      0.98464794	     -0.04000000	     -0.04000000	      0.00000000	      0.03356085
      0.98471149	     -0.04000000	     -0.04000000	      0.00000000	      0.03356238
      0.98477505	     -0.04000000	     -0.04000000	      0.00000000	      0.03356393
      0.98483861	     -0.04000000	     -0.04000000	      0.00000000	      0.03356550
      0.98490216	     -0.04000000	     -0.04000000	      0.00000000	      0.03356708
      0.98495920	     -0.04000000	     -0.04000000	      0.00000000	      0.03356851
      0.98501624	     -0.04000000	     -0.04000000	      0.00000000	      0.03356995
      0.98507327	     -0.04000000	     -0.04000000	      0.00000000	      0.03357141
      0.98513031	     -0.04000000	     -0.04000000	      0.00000000	      0.03357286
      0.98518734	     -0.04000000	     -0.04000000	      0.00000000	      0.03357433
      0.98524438	     -0.04000000	     -0.04000000	      0.00000000	      0.03357580
      0.98530142	     -0.04000000	     -0.04000000	      0.00000000	      0.03357728
      0.98535845	     -0.04000000	     -0.04000000	      0.00000000	      0.03357875
      0.98541549	     -0.04000000	     -0.04000000	      0.00000000	      0.03358023
      0.98547253	     -0.04000000	     -0.04000000	      0.00000000	      0.03358172
      0.98552956	     -0.04000000	     -0.04000000	      0.00000000	      0.03358320
      0.98558660	     -0.04000000	     -0.04000000	      0.00000000	      0.03358468
      0.98564364	     -0.04000000	     -0.04000000	      0.00000000	      0.03358615
      0.98570067	     -0.04000000	     -0.04000000	      0.00000000	      0.03358763
      0.98575771	     -0.04000000	     -0.04000000	      0.00000000	      0.03358910
      0.98581475	     -0.04000000	     -0.04000000	      0.00000000	      0.03359056
      0.98587178	     -0.04000000	     -0.04000000	      0.00000000	      0.03359201
      0.98592882	     -0.04000000	     -0.04000000	      0.00000000	      0.03359346
      0.98598586	     -0.04000000	     -0.04000000	      0.00000000	      0.03359490
      0.98604289	     -0.04000000	     -0.04000000	      0.00000000	      0.03359633
      0.98609993	     -0.04000000	     -0.04000000	      0.00000000	      0.03359775
      0.98615697	     -0.04000000	     -0.04000000	      0.00000000	      0.03359916
      0.98621400	     -0.04000000	     -0.04000000	      0.00000000	      0.03360055
      0.98627104	     -0.04000000	     -0.04000000	      0.00000000	      0.03360193
      0.98632808	     -0.04000000	     -0.04000000	      0.00000000	      0.03360330
      0.98638511	     -0.04000000	     -0.04000000	      0.00000000	      0.03360465
      0.98644215	     -0.04000000	     -0.04000000	      0.00000000	      0.03360599
      0.98649919	     -0.04000000	     -0.04000000	      0.00000000	      0.03360731
      0.98655622	     -0.04000000	     -0.04000000	      0.00000000	      0.03360861
      0.98661326	     -0.04000000	     -0.04000000	      0.00000000	      0.03360989
      0.98667030	     -0.04000000	     -0.04000000	      0.00000000	      0.03361116
      0.98672733	     -0.04000000	     -0.04000000	      0.00000000	      0.03361240
      0.98678437	     -0.04000000	     -0.04000000	      0.00000000	      0.03361363
      0.98684141	     -0.04000000	     -0.04000000	      0.00000000	      0.03361483
      0.98689844	     -0.04000000	     -0.04000000	      0.00000000	      0.03361602
      0.98695548	     -0.04000000	     -0.04000000	      0.00000000	      0.03361718
      0.98701252	     -0.04000000	     -0.04000000	      0.00000000	      0.03361832
      0.98706955	     -0.04000000	     -0.04000000	      0.00000000	      0.03361943
      0.98712659	     -0.04000000	     -0.04000000	      0.00000000	      0.03362053
      0.98718362	     -0.04000000	     -0.04000000	      0.00000000	      0.03362160
      0.98724066	     -0.04000000	     -0.04000000	      0.00000000	      0.03362265
      0.98729770	     -0.04000000	     -0.04000000	      0.00000000	      0.03362367
      0.98735473	     -0.04000000	     -0.04000000	      0.00000000	      0.03362467
      0.98741177	     -0.04000000	     -0.04000000	      0.00000000	      0.03362564
      0.98746881	     -0.04000000	     -0.04000000	      0.00000000	      0.03362659
      0.98752584	     -0.04000000	     -0.04000000	      0.00000000	      0.03362751
      0.98758288	     -0.04000000	     -0.04000000	      0.00000000	      0.03362841
      0.98763992	     -0.04000000	     -0.04000000	      0.00000000	      0.03362928
      0.98769695	     -0.04000000	     -0.04000000	      0.00000000	      0.03363013
      0.98775399	     -0.04000000	     -0.04000000	      0.00000000	      0.03363095
      0.98781103	     -0.04000000	     -0.04000000	      0.00000000	      0.03363175
      0.98786806	     -0.04000000	     -0.04000000	      0.00000000	      0.03363252
      0.98792510	     -0.04000000	     -0.04000000	      0.00000000	      0.03363326
      0.98798214	     -0.04000000	     -0.04000000	      0.00000000	      0.03363398
      0.98803917	     -0.04000000	     -0.04000000	      0.00000000	      0.03363467
      0.98809621	     -0.04000000	     -0.04000000	      0.00000000	      0.03363534
      0.98815325	     -0.04000000	     -0.04000000	      0.00000000	      0.03363598
      0.98821028	     -0.04000000	     -0.04000000	      0.00000000	      0.03363660
      0.98827878	     -0.04000000	     -0.04000000	      0.00000000	      0.03363730
      0.98834728	     -0.04000000	     -0.04000000	      0.00000000	      0.03363797
      0.98841577	     -0.04000000	     -0.04000000	      0.00000000	      0.03363860
      0.98848427	     -0.04000000	     -0.04000000	      0.00000000	      0.03363919
      0.98855277	     -0.04000000	     -0.04000000	      0.00000000	      0.03363975
      0.98862127	     -0.04000000	     -0.04000000	      0.00000000	      0.03364028
      0.98868976	     -0.04000000	     -0.04000000	      0.00000000	      0.03364077
      0.98875826	     -0.04000000	     -0.04000000	      0.00000000	      0.03364122
      0.98882676	     -0.04000000	     -0.04000000	      0.00000000	      0.03364164
      0.98889526	     -0.04000000	     -0.04000000	      0.00000000	      0.03364202
      0.98896375	     -0.04000000	     -0.04000000	      0.00000000	      0.03364237
      0.98903225	     -0.04000000	     -0.04000000	      0.00000000	      0.03364269
      0.98910075	     -0.04000000	     -0.04000000	      0.00000000	      0.03364297
      0.98918307	     -0.04000000	     -0.04000000	      0.00000000	      0.03364327
      0.98926540	     -0.04000000	     -0.04000000	      0.00000000	      0.03364353
      0.98934773	     -0.04000000	     -0.04000000	      0.00000000	      0.03364374
      0.98943005	     -0.04000000	     -0.04000000	      0.00000000	      0.03364390
      0.98951238	     -0.04000000	     -0.04000000	      0.00000000	      0.03364403
      0.98959470	     -0.04000000	     -0.04000000	      0.00000000	      0.03364411
      0.98967703	     -0.04000000	     -0.04000000	      0.00000000	      0.03364415
      0.98975936	     -0.04000000	     -0.04000000	      0.00000000	      0.03364414
      0.98984168	     -0.04000000	     -0.04000000	      0.00000000	      0.03364411
      0.98994298	     -0.04000000	     -0.04000000	      0.00000000	      0.03364401
      0.99004427	     -0.04000000	     -0.04000000	      0.00000000	      0.03364385
      0.99014556	     -0.04000000	     -0.04000000	      0.00000000	      0.03364364
      0.99024685	     -0.04000000	     -0.04000000	      0.00000000	      0.03364338
      0.99034814	     -0.04000000	     -0.04000000	      0.00000000	      0.03364307
      0.99047155	     -0.04000000	     -0.04000000	      0.00000000	      0.03364262
      0.99059497	     -0.04000000	     -0.04000000	      0.00000000	      0.03364211
      0.99071838	     -0.04000000	     -0.04000000	      0.00000000	      0.03364154
      0.99087559	     -0.04000000	     -0.04000000	      0.00000000	      0.03364071
      0.99103280	     -0.04000000	     -0.04000000	      0.00000000	      0.03363980
      0.99119558	     -0.04000000	     -0.04000000	      0.00000000	      0.03363876
      0.99135837	     -0.04000000	     -0.04000000	      0.00000000	      0.03363763
      0.99150402	     -0.04000000	     -0.04000000	      0.00000000	      0.03363656
      0.99164968	     -0.04000000	     -0.04000000	      0.00000000	      0.03363542
      0.99179534	     -0.04000000	     -0.04000000	      0.00000000	      0.03363423
      0.99194099	     -0.04000000	     -0.04000000	      0.00000000	      0.03363299
      0.99208665	     -0.04000000	     -0.04000000	      0.00000000	      0.03363170
      0.99223231	     -0.04000000	     -0.04000000	      0.00000000	      0.03363036
      0.99237796	     -0.04000000	     -0.04000000	      0.00000000	      0.03362899
      0.99252362	     -0.04000000	     -0.04000000	      0.00000000	      0.03362757
      0.99266928	     -0.04000000	     -0.04000000	      0.00000000	      0.03362613
      0.99281493	     -0.04000000	     -0.04000000	      0.00000000	      0.03362465
      0.99296059	     -0.04000000	     -0.04000000	      0.00000000	      0.03362314
      0.99310625	     -0.04000000	     -0.04000000	      0.00000000	      0.03362161
      0.99325190	     -0.04000000	     -0.04000000	      0.00000000	      0.03362005
      0.99339756	     -0.04000000	     -0.04000000	      0.00000000	      0.03361847
      0.99354322	     -0.04000000	     -0.04000000	      0.00000000	      0.03361688
      0.99368887	     -0.04000000	     -0.04000000	      0.00000000	      0.03361526
      0.99383453	     -0.04000000	     -0.04000000	      0.00000000	      0.03361363
      0.99398019	     -0.04000000	     -0.04000000	      0.00000000	      0.03361199
      0.99412584	     -0.04000000	     -0.04000000	      0.00000000	      0.03361034
      0.99427150	     -0.04000000	     -0.04000000	      0.00000000	      0.03360867
      0.99441716	     -0.04000000	     -0.04000000	      0.00000000	      0.03360700
      0.99456281	     -0.04000000	     -0.04000000	      0.00000000	      0.03360531
      0.99470847	     -0.04000000	     -0.04000000	      0.00000000	      0.03360363
      0.99485413	     -0.04000000	     -0.04000000	      0.00000000	      0.03360193
      0.99499978	     -0.04000000	     -0.04000000	      0.00000000	      0.03360023
      0.99514544	     -0.04000000	     -0.04000000	      0.00000000	      0.03359853
      0.99532203	     -0.04000000	     -0.04000000	      0.00000000	      0.03359647
      0.99549862	     -0.04000000	     -0.04000000	      0.00000000	      0.03359440
      0.99567521	     -0.04000000	     -0.04000000	      0.00000000	      0.03359233
      0.99585180	     -0.04000000	     -0.04000000	      0.00000000	      0.03359026
      0.99602839	     -0.04000000	     -0.04000000	      0.00000000	      0.03358820
      0.99625195	     -0.04000000	     -0.04000000	      0.00000000	      0.03358559
      0.99647551	     -0.04000000	     -0.04000000	      0.00000000	      0.03358298
      0.99677460	     -0.04000000	     -0.04000000	      0.00000000	      0.03357951
      0.99700340	     -0.04000000	     -0.04000000	      0.00000000	      0.03357686
      0.99723220	     -0.04000000	     -0.04000000	      0.00000000	      0.03357422
      0.99746100	     -0.04000000	     -0.04000000	      0.00000000	      0.03357160
      0.99766176	     -0.04000000	     -0.04000000	      0.00000000	      0.03356931
      0.99786252	     -0.04000000	     -0.04000000	      0.00000000	      0.03356703
      0.99806329	     -0.04000000	     -0.04000000	      0.00000000	      0.03356476
      0.99826405	     -0.04000000	     -0.04000000	      0.00000000	      0.03356250
      0.99846481	     -0.04000000	     -0.04000000	      0.00000000	      0.03356026
      0.99866557	     -0.04000000	     -0.04000000	      0.00000000	      0.03355802
      0.99884404	     -0.04000000	     -0.04000000	      0.00000000	      0.03355605
      0.99902251	     -0.04000000	     -0.04000000	      0.00000000	      0.03355408
      0.99920097	     -0.04000000	     -0.04000000	      0.00000000	      0.03355212
      0.99937944	     -0.04000000	     -0.04000000	      0.00000000	      0.03355018
      0.99955790	     -0.04000000	     -0.04000000	      0.00000000	      0.03354824
      0.99973637	     -0.04000000	     -0.04000000	      0.00000000	      0.03354631
      0.99991484	     -0.04000000	     -0.04000000	      0.00000000	      0.03354439
      1.00009330	     -0.04000000	     -0.04000000	      0.00000000	      0.03354249
      1.00027177	     -0.04000000	     -0.04000000	      0.00000000	      0.03354059
      1.00045023	     -0.04000000	     -0.04000000	      0.00000000	      0.03353870
      1.00062870	     -0.04000000	     -0.04000000	      0.00000000	      0.03353682
      1.00080717	     -0.04000000	     -0.04000000	      0.00000000	      0.03353496
      1.00098563	     -0.04000000	     -0.04000000	      0.00000000	      0.03353310
      1.00116410	     -0.04000000	     -0.04000000	      0.00000000	      0.03353125
      1.00134256	     -0.04000000	     -0.04000000	      0.00000000	      0.03352941
      1.00152103	     -0.04000000	     -0.04000000	      0.00000000	      0.03352758
      1.00169950	     -0.04000000	     -0.04000000	      0.00000000	      0.03352576
      1.00187796	     -0.04000000	     -0.04000000	      0.00000000	      0.03352395
      1.00205643	     -0.04000000	     -0.04000000	      0.00000000	      0.03352215
      1.00223489	     -0.04000000	     -0.04000000	      0.00000000	      0.03352036
      1.00241336	     -0.04000000	     -0.04000000	      0.00000000	      0.03351858
      1.00259183	     -0.04000000	     -0.04000000	      0.00000000	      0.03351681
      1.00277029	     -0.04000000	     -0.04000000	      0.00000000	      0.03351504
      1.00294876	     -0.04000000	     -0.04000000	      0.00000000	      0.03351329
      1.00312722	     -0.04000000	     -0.04000000	      0.00000000	      0.03351154
      1.00330569	     -0.04000000	     -0.04000000	      0.00000000	      0.03350981
      1.00348416	     -0.04000000	     -0.04000000	      0.00000000	      0.03350808
      1.00366262	     -0.04000000	     -0.04000000	      0.00000000	      0.03350636
      1.00384109	     -0.04000000	     -0.04000000	      0.00000000	      0.03350465
      1.00401955	     -0.04000000	     -0.04000000	      0.00000000	      0.03350295
      1.00419802	     -0.04000000	     -0.04000000	      0.00000000	      0.03350125
      1.00437648	     -0.04000000	     -0.04000000	      0.00000000	      0.03349957
      1.00455495	     -0.04000000	     -0.04000000	      0.00000000	      0.03349789
      1.00473342	     -0.04000000	     -0.04000000	      0.00000000	      0.03349622
      1.00491188	     -0.04000000	     -0.04000000	      0.00000000	      0.03349456
      1.00509035	     -0.04000000	     -0.04000000	      0.00000000	      0.03349290
      1.00526881	     -0.04000000	     -0.04000000	      0.00000000	      0.03349125
      1.00544728	     -0.04000000	     -0.04000000	      0.00000000	      0.03348962
      1.00562575	     -0.04000000	     -0.04000000	      0.00000000	      0.03348799
      1.00580421	     -0.04000000	     -0.04000000	      0.00000000	      0.03348636
      1.00598268	     -0.04000000	     -0.04000000	      0.00000000	      0.03348475
      1.00616114	     -0.04000000	     -0.04000000	      0.00000000	      0.03348314
      1.00633961	     -0.04000000	     -0.04000000	      0.00000000	      0.03348154
      1.00651808	     -0.04000000	     -0.04000000	      0.00000000	      0.03347994
      1.00669654	     -0.04000000	     -0.04000000	      0.00000000	      0.03347835
      1.00687501	     -0.04000000	     -0.04000000	      0.00000000	      0.03347677
      1.00705347	     -0.04000000	     -0.04000000	      0.00000000	      0.03347520
      1.00723194	     -0.04000000	     -0.04000000	      0.00000000	      0.03347363
      1.00741041	     -0.04000000	     -0.04000000	      0.00000000	      0.03347208
      1.00758887	     -0.04000000	     -0.04000000	      0.00000000	      0.03347052
      1.00776734	     -0.04000000	     -0.04000000	      0.00000000	      0.03346898
      1.00794580	     -0.04000000	     -0.04000000	      0.00000000	      0.03346744
      1.00812427	     -0.04000000	     -0.04000000	      0.00000000	      0.03346590
      1.00830274	     -0.04000000	     -0.04000000	      0.00000000	      0.03346438
      1.00848120	     -0.04000000	     -0.04000000	      0.00000000	      0.03346286
      1.00865967	     -0.04000000	     -0.04000000	      0.00000000	      0.03346134
      1.00883813	     -0.04000000	     -0.04000000	      0.00000000	      0.03345983
      1.00901660	     -0.04000000	     -0.04000000	      0.00000000	      0.03345833
      1.00919507	     -0.04000000	     -0.04000000	      0.00000000	      0.03345684
      1.00937353	     -0.04000000	     -0.04000000	      0.00000000	      0.03345535
      1.00955200	     -0.04000000	     -0.04000000	      0.00000000	      0.03345386
      1.00973046	     -0.04000000	     -0.04000000	      0.00000000	      0.03345239
      1.00990893	     -0.04000000	     -0.04000000	      0.00000000	      0.03345091
      1.01008739	     -0.04000000	     -0.04000000	      0.00000000	      0.03344945
      1.01026586	     -0.04000000	     -0.04000000	      0.00000000	      0.03344799
      1.01044433	     -0.04000000	     -0.04000000	      0.00000000	      0.03344653
      1.01062279	     -0.04000000	     -0.04000000	      0.00000000	      0.03344508
      1.01080126	     -0.04000000	     -0.04000000	      0.00000000	      0.03344364
      1.01097972	     -0.04000000	     -0.04000000	      0.00000000	      0.03344220
      1.01115819	     -0.04000000	     -0.04000000	      0.00000000	      0.03344077
      1.01133666	     -0.04000000	     -0.04000000	      0.00000000	      0.03343934
      1.01151512	     -0.04000000	     -0.04000000	      0.00000000	      0.03343792
      1.01169359	     -0.04000000	     -0.04000000	      0.00000000	      0.03343650
      1.01187205	     -0.04000000	     -0.04000000	      0.00000000	      0.03343509
      1.01205052	     -0.04000000	     -0.04000000	      0.00000000	      0.03343368
      1.01222899	     -0.04000000	     -0.04000000	      0.00000000	      0.03343228
      1.01240745	     -0.04000000	     -0.04000000	      0.00000000	      0.03343088
      1.01258592	     -0.04000000	     -0.04000000	      0.00000000	      0.03342949
      1.01276438	     -0.04000000	     -0.04000000	      0.00000000	      0.03342811
      1.01294285	     -0.04000000	     -0.04000000	      0.00000000	      0.03342673
      1.01312132	     -0.04000000	     -0.04000000	      0.00000000	      0.03342535
      1.01329978	     -0.04000000	     -0.04000000	      0.00000000	      0.03342398
      1.01347825	     -0.04000000	     -0.04000000	      0.00000000	      0.03342261
      1.01365671	     -0.04000000	     -0.04000000	      0.00000000	      0.03342125
      1.01383518	     -0.04000000	     -0.04000000	      0.00000000	      0.03341989
      1.01401365	     -0.04000000	     -0.04000000	      0.00000000	      0.03341854
      1.01419211	     -0.04000000	     -0.04000000	      0.00000000	      0.03341719
      1.01437058	     -0.04000000	     -0.04000000	      0.00000000	      0.03341584
      1.01454904	     -0.04000000	     -0.04000000	      0.00000000	      0.03341450
      1.01472751	     -0.04000000	     -0.04000000	      0.00000000	      0.03341317
      1.01490598	     -0.04000000	     -0.04000000	      0.00000000	      0.03341184
      1.01508444	     -0.04000000	     -0.04000000	      0.00000000	      0.03341051
      1.01526291	     -0.04000000	     -0.04000000	      0.00000000	      0.03340919
      1.01544137	     -0.04000000	     -0.04000000	      0.00000000	      0.03340787
      1.01561984	     -0.04000000	     -0.04000000	      0.00000000	      0.03340656
      1.01579830	     -0.04000000	     -0.04000000	      0.00000000	      0.03340525
      1.01597677	     -0.04000000	     -0.04000000	      0.00000000	      0.03340395
      1.01615524	     -0.04000000	     -0.04000000	      0.00000000	      0.03340265
      1.01633370	     -0.04000000	     -0.04000000	      0.00000000	      0.03340135
      1.01651217	     -0.04000000	     -0.04000000	      0.00000000	      0.03340006
      1.01669063	     -0.04000000	     -0.04000000	      0.00000000	      0.03339877
      1.01686910	     -0.04000000	     -0.04000000	      0.00000000	      0.03339749
      1.01704757	     -0.04000000	     -0.04000000	      0.00000000	      0.03339621
      1.01722603	     -0.04000000	     -0.04000000	      0.00000000	      0.03339493
      1.01740450	     -0.04000000	     -0.04000000	      0.00000000	      0.03339366
      1.01758296	     -0.04000000	     -0.04000000	      0.00000000	      0.03339239
      1.01776143	     -0.04000000	     -0.04000000	      0.00000000	      0.03339112
      1.01793990	     -0.04000000	     -0.04000000	      0.00000000	      0.03338986
      1.01811836	     -0.04000000	     -0.04000000	      0.00000000	      0.03338861
      1.01829683	     -0.04000000	     -0.04000000	      0.00000000	      0.03338735
      1.01847529	     -0.04000000	     -0.04000000	      0.00000000	      0.03338611
      1.01865376	     -0.04000000	     -0.04000000	      0.00000000	      0.03338486
      1.01883223	     -0.04000000	     -0.04000000	      0.00000000	      0.03338362
      1.01901069	     -0.04000000	     -0.04000000	      0.00000000	      0.03338238
      1.01918916	     -0.04000000	     -0.04000000	      0.00000000	      0.03338114
      1.01936762	     -0.04000000	     -0.04000000	      0.00000000	      0.03337991
      1.01954609	     -0.04000000	     -0.04000000	      0.00000000	      0.03337869
      1.01972456	     -0.04000000	     -0.04000000	      0.00000000	      0.03337746
      1.01990302	     -0.04000000	     -0.04000000	      0.00000000	      0.03337624
      1.02008149	     -0.04000000	     -0.04000000	      0.00000000	      0.03337502
      1.02025995	     -0.04000000	     -0.04000000	      0.00000000	      0.03337381
      1.02043842	     -0.04000000	     -0.04000000	      0.00000000	      0.03337260
      1.02061689	     -0.04000000	     -0.04000000	      0.00000000	      0.03337139
      1.02079535	     -0.04000000	     -0.04000000	      0.00000000	      0.03337019
      1.02097382	     -0.04000000	     -0.04000000	      0.00000000	      0.03336899
      1.02115228	     -0.04000000	     -0.04000000	      0.00000000	      0.03336780
      1.02133075	     -0.04000000	     -0.04000000	      0.00000000	      0.03336660
      1.02150922	     -0.04000000	     -0.04000000	      0.00000000	      0.03336541
      1.02168768	     -0.04000000	     -0.04000000	      0.00000000	      0.03336423
      1.02186615	     -0.04000000	     -0.04000000	      0.00000000	      0.03336304
      1.02204461	     -0.04000000	     -0.04000000	      0.00000000	      0.03336186
      1.02222308	     -0.04000000	     -0.04000000	      0.00000000	      0.03336068
      1.02240154	     -0.04000000	     -0.04000000	      0.00000000	      0.03335951
      1.02258001	     -0.04000000	     -0.04000000	      0.00000000	      0.03335834
      1.02275848	     -0.04000000	     -0.04000000	      0.00000000	      0.03335717
      1.02293694	     -0.04000000	     -0.04000000	      0.00000000	      0.03335601
      1.02311541	     -0.04000000	     -0.04000000	      0.00000000	      0.03335485
      1.02329387	     -0.04000000	     -0.04000000	      0.00000000	      0.03335369
      1.02347234	     -0.04000000	     -0.04000000	      0.00000000	      0.03335253
      1.02365081	     -0.04000000	     -0.04000000	      0.00000000	      0.03335138
      1.02382927	     -0.04000000	     -0.04000000	      0.00000000	      0.03335023
      1.02400774	     -0.04000000	     -0.04000000	      0.00000000	      0.03334908
      1.02418620	     -0.04000000	     -0.04000000	      0.00000000	      0.03334794
      1.02436467	     -0.04000000	     -0.04000000	      0.00000000	      0.03334680
      1.02454314	     -0.04000000	     -0.04000000	      0.00000000	      0.03334566
      1.02472160	     -0.04000000	     -0.04000000	      0.00000000	      0.03334453
      1.02490007	     -0.04000000	     -0.04000000	      0.00000000	      0.03334340
      1.02507853	     -0.04000000	     -0.04000000	      0.00000000	      0.03334227
      1.02529305	     -0.04000000	     -0.04000000	      0.00000000	      0.03334091
      1.02550757	     -0.04000000	     -0.04000000	      0.00000000	      0.03333956
      1.02566305	     -0.04000000	     -0.04000000	      0.00000000	      0.03333859
      1.02586026	     -0.04000000	     -0.04000000	      0.00000000	      0.03333735
      1.02605747	     -0.04000000	     -0.04000000	      0.00000000	      0.03333612
      1.02624169	     -0.04000000	     -0.04000000	      0.00000000	      0.03333498
      1.02642590	     -0.04000000	     -0.04000000	      0.00000000	      0.03333383
      1.02662839	     -0.04000000	     -0.04000000	      0.00000000	      0.03333258
      1.02683087	     -0.04000000	     -0.04000000	      0.00000000	      0.03333133
      1.02701302	     -0.04000000	     -0.04000000	      0.00000000	      0.03333021
      1.02719517	     -0.04000000	     -0.04000000	      0.00000000	      0.03332909
      1.02739826	     -0.04000000	     -0.04000000	      0.00000000	      0.03332784
      1.02760135	     -0.04000000	     -0.04000000	      0.00000000	      0.03332660
      1.02777313	     -0.04000000	     -0.04000000	      0.00000000	      0.03332555
      1.02798086	     -0.04000000	     -0.04000000	      0.00000000	      0.03332429
      1.02818858	     -0.04000000	     -0.04000000	      0.00000000	      0.03332303
      1.02833071	     -0.04000000	     -0.04000000	      0.00000000	      0.03332217
      1.02854103	     -0.04000000	     -0.04000000	      0.00000000	      0.03332090
      1.02875136	     -0.04000000	     -0.04000000	      0.00000000	      0.03331963
      1.02890921	     -0.04000000	     -0.04000000	      0.00000000	      0.03331868
      1.02906706	     -0.04000000	     -0.04000000	      0.00000000	      0.03331774
      1.02925437	     -0.04000000	     -0.04000000	      0.00000000	      0.03331662
      1.02944168	     -0.04000000	     -0.04000000	      0.00000000	      0.03331550
      1.02962329	     -0.04000000	     -0.04000000	      0.00000000	      0.03331442
      1.02980490	     -0.04000000	     -0.04000000	      0.00000000	      0.03331334
      1.03000188	     -0.04000000	     -0.04000000	      0.00000000	      0.03331217
      1.03019886	     -0.04000000	     -0.04000000	      0.00000000	      0.03331101
      1.03035655	     -0.04000000	     -0.04000000	      0.00000000	      0.03331008
      1.03056616	     -0.04000000	     -0.04000000	      0.00000000	      0.03330884
      1.03077577	     -0.04000000	     -0.04000000	      0.00000000	      0.03330761
      1.03093793	     -0.04000000	     -0.04000000	      0.00000000	      0.03330666
      1.03110008	     -0.04000000	     -0.04000000	      0.00000000	      0.03330571
      1.03127725	     -0.04000000	     -0.04000000	      0.00000000	      0.03330468
      1.03145441	     -0.04000000	     -0.04000000	      0.00000000	      0.03330365
      1.03164639	     -0.04000000	     -0.04000000	      0.00000000	      0.03330254
      1.03183837	     -0.04000000	     -0.04000000	      0.00000000	      0.03330142
      1.03198517	     -0.04000000	     -0.04000000	      0.00000000	      0.03330057
      1.03219764	     -0.04000000	     -0.04000000	      0.00000000	      0.03329935
      1.03241011	     -0.04000000	     -0.04000000	      0.00000000	      0.03329813
      1.03255015	     -0.04000000	     -0.04000000	      0.00000000	      0.03329732
      1.03269018	     -0.04000000	     -0.04000000	      0.00000000	      0.03329652
      1.03287812	     -0.04000000	     -0.04000000	      0.00000000	      0.03329544
      1.03306605	     -0.04000000	     -0.04000000	      0.00000000	      0.03329437
      1.03322836	     -0.04000000	     -0.04000000	      0.00000000	      0.03329345
      1.03342783	     -0.04000000	     -0.04000000	      0.00000000	      0.03329231
      1.03366832	     -0.04000000	     -0.04000000	      0.00000000	      0.03329095
      1.03390881	     -0.04000000	     -0.04000000	      0.00000000	      0.03328959
      1.03406000	     -0.04000000	     -0.04000000	      0.00000000	      0.03328873
      1.03424385	     -0.04000000	     -0.04000000	      0.00000000	      0.03328770
      1.03448763	     -0.04000000	     -0.04000000	      0.00000000	      0.03328633
      1.03464183	     -0.04000000	     -0.04000000	      0.00000000	      0.03328547
      1.03479603	     -0.04000000	     -0.04000000	      0.00000000	      0.03328460
      1.03495023	     -0.04000000	     -0.04000000	      0.00000000	      0.03328374
      1.03513424	     -0.04000000	     -0.04000000	      0.00000000	      0.03328272
      1.03531825	     -0.04000000	     -0.04000000	      0.00000000	      0.03328169
      1.03547962	     -0.04000000	     -0.04000000	      0.00000000	      0.03328080
      1.03568182	     -0.04000000	     -0.04000000	      0.00000000	      0.03327968
      1.03593360	     -0.04000000	     -0.04000000	      0.00000000	      0.03327828
      1.03620115	     -0.04000000	     -0.04000000	      0.00000000	      0.03327681
      1.03633136	     -0.04000000	     -0.04000000	      0.00000000	      0.03327609
      1.03648770	     -0.04000000	     -0.04000000	      0.00000000	      0.03327523
      1.03669387	     -0.04000000	     -0.04000000	      0.00000000	      0.03327410
      1.03690004	     -0.04000000	     -0.04000000	      0.00000000	      0.03327298
      1.03704099	     -0.04000000	     -0.04000000	      0.00000000	      0.03327221
      1.03718194	     -0.04000000	     -0.04000000	      0.00000000	      0.03327144
      1.03734957	     -0.04000000	     -0.04000000	      0.00000000	      0.03327053
      1.03756026	     -0.04000000	     -0.04000000	      0.00000000	      0.03326938
      1.03784263	     -0.04000000	     -0.04000000	      0.00000000	      0.03326786
      1.03797238	     -0.04000000	     -0.04000000	      0.00000000	      0.03326715
      1.03812949	     -0.04000000	     -0.04000000	      0.00000000	      0.03326631
      1.03832465	     -0.04000000	     -0.04000000	      0.00000000	      0.03326526
      1.03853369	     -0.04000000	     -0.04000000	      0.00000000	      0.03326413
      1.03874273	     -0.04000000	     -0.04000000	      0.00000000	      0.03326301
      1.03888756	     -0.04000000	     -0.04000000	      0.00000000	      0.03326224
      1.03903240	     -0.04000000	     -0.04000000	      0.00000000	      0.03326146
      1.03919786	     -0.04000000	     -0.04000000	      0.00000000	      0.03326058
      1.03940636	     -0.04000000	     -0.04000000	      0.00000000	      0.03325947
      1.03960562	     -0.04000000	     -0.04000000	      0.00000000	      0.03325841
      1.03980488	     -0.04000000	     -0.04000000	      0.00000000	      0.03325736
      1.03996159	     -0.04000000	     -0.04000000	      0.00000000	      0.03325653
      1.04011830	     -0.04000000	     -0.04000000	      0.00000000	      0.03325570
      1.04029074	     -0.04000000	     -0.04000000	      0.00000000	      0.03325479
      1.04046317	     -0.04000000	     -0.04000000	      0.00000000	      0.03325388
      1.04063221	     -0.04000000	     -0.04000000	      0.00000000	      0.03325299
      1.04080126	     -0.04000000	     -0.04000000	      0.00000000	      0.03325211
      1.04097100	     -0.04000000	     -0.04000000	      0.00000000	      0.03325122
      1.04114074	     -0.04000000	     -0.04000000	      0.00000000	      0.03325033
      1.04130793	     -0.04000000	     -0.04000000	      0.00000000	      0.03324946
      1.04147512	     -0.04000000	     -0.04000000	      0.00000000	      0.03324858
      1.04164216	     -0.04000000	     -0.04000000	      0.00000000	      0.03324771
      1.04180920	     -0.04000000	     -0.04000000	      0.00000000	      0.03324685
      1.04197465	     -0.04000000	     -0.04000000	      0.00000000	      0.03324599
      1.04214010	     -0.04000000	     -0.04000000	      0.00000000	      0.03324513
      1.04230567	     -0.04000000	     -0.04000000	      0.00000000	      0.03324428
      1.04247124	     -0.04000000	     -0.04000000	      0.00000000	      0.03324342
      1.04263546	     -0.04000000	     -0.04000000	      0.00000000	      0.03324258
      1.04279969	     -0.04000000	     -0.04000000	      0.00000000	      0.03324173
      1.04296415	     -0.04000000	     -0.04000000	      0.00000000	      0.03324089
      1.04312862	     -0.04000000	     -0.04000000	      0.00000000	      0.03324004
      1.04329309	     -0.04000000	     -0.04000000	      0.00000000	      0.03323920
      1.04345756	     -0.04000000	     -0.04000000	      0.00000000	      0.03323836
      1.04362202	     -0.04000000	     -0.04000000	      0.00000000	      0.03323752
      1.04378649	     -0.04000000	     -0.04000000	      0.00000000	      0.03323668
      1.04395096	     -0.04000000	     -0.04000000	      0.00000000	      0.03323585
      1.04411543	     -0.04000000	     -0.04000000	      0.00000000	      0.03323501
      1.04427989	     -0.04000000	     -0.04000000	      0.00000000	      0.03323418
      1.04444436	     -0.04000000	     -0.04000000	      0.00000000	      0.03323334
      1.04460883	     -0.04000000	     -0.04000000	      0.00000000	      0.03323251
      1.04477329	     -0.04000000	     -0.04000000	      0.00000000	      0.03323168
      1.04491350	     -0.04000000	     -0.04000000	      0.00000000	      0.03323097
      1.04505370	     -0.04000000	     -0.04000000	      0.00000000	      0.03323027
      1.04523584	     -0.04000000	     -0.04000000	      0.00000000	      0.03322935
      1.04541797	     -0.04000000	     -0.04000000	      0.00000000	      0.03322844
      1.04555166	     -0.04000000	     -0.04000000	      0.00000000	      0.03322777
      1.04568536	     -0.04000000	     -0.04000000	      0.00000000	      0.03322710
      1.04586961	     -0.04000000	     -0.04000000	      0.00000000	      0.03322618
      1.04605386	     -0.04000000	     -0.04000000	      0.00000000	      0.03322526
      1.04618810	     -0.04000000	     -0.04000000	      0.00000000	      0.03322459
      1.04632233	     -0.04000000	     -0.04000000	      0.00000000	      0.03322392
      1.04650685	     -0.04000000	     -0.04000000	      0.00000000	      0.03322301
      1.04669137	     -0.04000000	     -0.04000000	      0.00000000	      0.03322209
      1.04682115	     -0.04000000	     -0.04000000	      0.00000000	      0.03322145
      1.04695093	     -0.04000000	     -0.04000000	      0.00000000	      0.03322081
      1.04713592	     -0.04000000	     -0.04000000	      0.00000000	      0.03321989
      1.04732090	     -0.04000000	     -0.04000000	      0.00000000	      0.03321898
      1.04745064	     -0.04000000	     -0.04000000	      0.00000000	      0.03321834
      1.04758038	     -0.04000000	     -0.04000000	      0.00000000	      0.03321770
      1.04776611	     -0.04000000	     -0.04000000	      0.00000000	      0.03321679
      1.04795183	     -0.04000000	     -0.04000000	      0.00000000	      0.03321588
      1.04807678	     -0.04000000	     -0.04000000	      0.00000000	      0.03321527
      1.04820173	     -0.04000000	     -0.04000000	      0.00000000	      0.03321465
      1.04838627	     -0.04000000	     -0.04000000	      0.00000000	      0.03321375
      1.04857080	     -0.04000000	     -0.04000000	      0.00000000	      0.03321285
      1.04869990	     -0.04000000	     -0.04000000	      0.00000000	      0.03321222
      1.04882900	     -0.04000000	     -0.04000000	      0.00000000	      0.03321160
      1.04901573	     -0.04000000	     -0.04000000	      0.00000000	      0.03321069
      1.04917638	     -0.04000000	     -0.04000000	      0.00000000	      0.03320991
      1.04933704	     -0.04000000	     -0.04000000	      0.00000000	      0.03320913
      1.04949770	     -0.04000000	     -0.04000000	      0.00000000	      0.03320835
      1.04963000	     -0.04000000	     -0.04000000	      0.00000000	      0.03320771
      1.04976230	     -0.04000000	     -0.04000000	      0.00000000	      0.03320708
      1.04996546	     -0.04000000	     -0.04000000	      0.00000000	      0.03320610
      1.05008966	     -0.04000000	     -0.04000000	      0.00000000	      0.03320550
      1.05021386	     -0.04000000	     -0.04000000	      0.00000000	      0.03320490
      1.05039743	     -0.04000000	     -0.04000000	      0.00000000	      0.03320402
      1.05066317	     -0.04000000	     -0.04000000	      0.00000000	      0.03320275
      1.05078748	     -0.04000000	     -0.04000000	      0.00000000	      0.03320215
      1.05093842	     -0.04000000	     -0.04000000	      0.00000000	      0.03320143
      1.05111171	     -0.04000000	     -0.04000000	      0.00000000	      0.03320060
      1.05128499	     -0.04000000	     -0.04000000	      0.00000000	      0.03319978
      1.05142650	     -0.04000000	     -0.04000000	      0.00000000	      0.03319910
      1.05156801	     -0.04000000	     -0.04000000	      0.00000000	      0.03319843
      1.05175016	     -0.04000000	     -0.04000000	      0.00000000	      0.03319757
      1.05188194	     -0.04000000	     -0.04000000	      0.00000000	      0.03319694
      1.05201372	     -0.04000000	     -0.04000000	      0.00000000	      0.03319632
      1.05218110	     -0.04000000	     -0.04000000	      0.00000000	      0.03319553
      1.05234574	     -0.04000000	     -0.04000000	      0.00000000	      0.03319475
      1.05251037	     -0.04000000	     -0.04000000	      0.00000000	      0.03319397
      1.05265755	     -0.04000000	     -0.04000000	      0.00000000	      0.03319328
      1.05280473	     -0.04000000	     -0.04000000	      0.00000000	      0.03319259
      1.05295191	     -0.04000000	     -0.04000000	      0.00000000	      0.03319189
      1.05309909	     -0.04000000	     -0.04000000	      0.00000000	      0.03319120
      1.05325998	     -0.04000000	     -0.04000000	      0.00000000	      0.03319045
      1.05342088	     -0.04000000	     -0.04000000	      0.00000000	      0.03318970
      1.05355513	     -0.04000000	     -0.04000000	      0.00000000	      0.03318907
      1.05368937	     -0.04000000	     -0.04000000	      0.00000000	      0.03318844
      1.05387079	     -0.04000000	     -0.04000000	      0.00000000	      0.03318759
      1.05400396	     -0.04000000	     -0.04000000	      0.00000000	      0.03318697
      1.05413713	     -0.04000000	     -0.04000000	      0.00000000	      0.03318635
      1.05429936	     -0.04000000	     -0.04000000	      0.00000000	      0.03318560
      1.05445749	     -0.04000000	     -0.04000000	      0.00000000	      0.03318486
      1.05461562	     -0.04000000	     -0.04000000	      0.00000000	      0.03318413
      1.05477375	     -0.04000000	     -0.04000000	      0.00000000	      0.03318340
      1.05490637	     -0.04000000	     -0.04000000	      0.00000000	      0.03318279
      1.05503899	     -0.04000000	     -0.04000000	      0.00000000	      0.03318217
      1.05517161	     -0.04000000	     -0.04000000	      0.00000000	      0.03318156
      1.05535272	     -0.04000000	     -0.04000000	      0.00000000	      0.03318072
      1.05549682	     -0.04000000	     -0.04000000	      0.00000000	      0.03318006
      1.05564091	     -0.04000000	     -0.04000000	      0.00000000	      0.03317940
      1.05578500	     -0.04000000	     -0.04000000	      0.00000000	      0.03317874
      1.05592909	     -0.04000000	     -0.04000000	      0.00000000	      0.03317808
      1.05607318	     -0.04000000	     -0.04000000	      0.00000000	      0.03317741
      1.05624810	     -0.04000000	     -0.04000000	      0.00000000	      0.03317661
      1.05637076	     -0.04000000	     -0.04000000	      0.00000000	      0.03317605
      1.05649343	     -0.04000000	     -0.04000000	      0.00000000	      0.03317549
      1.05666291	     -0.04000000	     -0.04000000	      0.00000000	      0.03317472
      1.05682693	     -0.04000000	     -0.04000000	      0.00000000	      0.03317397
      1.05700133	     -0.04000000	     -0.04000000	      0.00000000	      0.03317318
      1.05713295	     -0.04000000	     -0.04000000	      0.00000000	      0.03317258
      1.05726456	     -0.04000000	     -0.04000000	      0.00000000	      0.03317198
      1.05744298	     -0.04000000	     -0.04000000	      0.00000000	      0.03317117
      1.05757163	     -0.04000000	     -0.04000000	      0.00000000	      0.03317059
      1.05770027	     -0.04000000	     -0.04000000	      0.00000000	      0.03317001
      1.05786098	     -0.04000000	     -0.04000000	      0.00000000	      0.03316928
      1.05801541	     -0.04000000	     -0.04000000	      0.00000000	      0.03316858
      1.05816985	     -0.04000000	     -0.04000000	      0.00000000	      0.03316788
      1.05830799	     -0.04000000	     -0.04000000	      0.00000000	      0.03316726
      1.05844613	     -0.04000000	     -0.04000000	      0.00000000	      0.03316664
      1.05858427	     -0.04000000	     -0.04000000	      0.00000000	      0.03316602
      1.05872242	     -0.04000000	     -0.04000000	      0.00000000	      0.03316540
      1.05888776	     -0.04000000	     -0.04000000	      0.00000000	      0.03316466
      1.05902934	     -0.04000000	     -0.04000000	      0.00000000	      0.03316402
      1.05917091	     -0.04000000	     -0.04000000	      0.00000000	      0.03316339
      1.05931248	     -0.04000000	     -0.04000000	      0.00000000	      0.03316275
      1.05945406	     -0.04000000	     -0.04000000	      0.00000000	      0.03316212
      1.05959563	     -0.04000000	     -0.04000000	      0.00000000	      0.03316149
      1.05973720	     -0.04000000	     -0.04000000	      0.00000000	      0.03316086
      1.05987878	     -0.04000000	     -0.04000000	      0.00000000	      0.03316023
      1.06002035	     -0.04000000	     -0.04000000	      0.00000000	      0.03315960
      1.06016192	     -0.04000000	     -0.04000000	      0.00000000	      0.03315897
      1.06030350	     -0.04000000	     -0.04000000	      0.00000000	      0.03315834
      1.06044507	     -0.04000000	     -0.04000000	      0.00000000	      0.03315771
      1.06058664	     -0.04000000	     -0.04000000	      0.00000000	      0.03315708
      1.06072821	     -0.04000000	     -0.04000000	      0.00000000	      0.03315646
      1.06086979	     -0.04000000	     -0.04000000	      0.00000000	      0.03315583
      1.06101136	     -0.04000000	     -0.04000000	      0.00000000	      0.03315521
      1.06115293	     -0.04000000	     -0.04000000	      0.00000000	      0.03315458
      1.06129451	     -0.04000000	     -0.04000000	      0.00000000	      0.03315396
      1.06143608	     -0.04000000	     -0.04000000	      0.00000000	      0.03315333
      1.06157765	     -0.04000000	     -0.04000000	      0.00000000	      0.03315271
      1.06171923	     -0.04000000	     -0.04000000	      0.00000000	      0.03315209
      1.06186080	     -0.04000000	     -0.04000000	      0.00000000	      0.03315147
      1.06200237	     -0.04000000	     -0.04000000	      0.00000000	      0.03315085
      1.06214394	     -0.04000000	     -0.04000000	      0.00000000	      0.03315023
      1.06228552	     -0.04000000	     -0.04000000	      0.00000000	      0.03314961
      1.06242709	     -0.04000000	     -0.04000000	      0.00000000	      0.03314899
      1.06256866	     -0.04000000	     -0.04000000	      0.00000000	      0.03314837
      1.06271024	     -0.04000000	     -0.04000000	      0.00000000	      0.03314775
      1.06285181	     -0.04000000	     -0.04000000	      0.00000000	      0.03314714
      1.06299338	     -0.04000000	     -0.04000000	      0.00000000	      0.03314652
      1.06311955	     -0.04000000	     -0.04000000	      0.00000000	      0.03314597
      1.06324571	     -0.04000000	     -0.04000000	      0.00000000	      0.03314542
      1.06340520	     -0.04000000	     -0.04000000	      0.00000000	      0.03314473
      1.06354095	     -0.04000000	     -0.04000000	      0.00000000	      0.03314414
      1.06367670	     -0.04000000	     -0.04000000	      0.00000000	      0.03314356
      1.06381244	     -0.04000000	     -0.04000000	      0.00000000	      0.03314297
      1.06394819	     -0.04000000	     -0.04000000	      0.00000000	      0.03314238
      1.06408394	     -0.04000000	     -0.04000000	      0.00000000	      0.03314180
      1.06421968	     -0.04000000	     -0.04000000	      0.00000000	      0.03314121
      1.06435543	     -0.04000000	     -0.04000000	      0.00000000	      0.03314063
      1.06452879	     -0.04000000	     -0.04000000	      0.00000000	      0.03313988
      1.06464018	     -0.04000000	     -0.04000000	      0.00000000	      0.03313940
      1.06475157	     -0.04000000	     -0.04000000	      0.00000000	      0.03313892
      1.06492285	     -0.04000000	     -0.04000000	      0.00000000	      0.03313819
      1.06506079	     -0.04000000	     -0.04000000	      0.00000000	      0.03313760
      1.06530222	     -0.04000000	     -0.04000000	      0.00000000	      0.03313657
      1.06544629	     -0.04000000	     -0.04000000	      0.00000000	      0.03313595
      1.06559208	     -0.04000000	     -0.04000000	      0.00000000	      0.03313533
      1.06573787	     -0.04000000	     -0.04000000	      0.00000000	      0.03313471
      1.06586381	     -0.04000000	     -0.04000000	      0.00000000	      0.03313417
      1.06598974	     -0.04000000	     -0.04000000	      0.00000000	      0.03313363
      1.06614490	     -0.04000000	     -0.04000000	      0.00000000	      0.03313297
      1.06627726	     -0.04000000	     -0.04000000	      0.00000000	      0.03313241
      1.06640962	     -0.04000000	     -0.04000000	      0.00000000	      0.03313185
      1.06654198	     -0.04000000	     -0.04000000	      0.00000000	      0.03313129
      1.06667434	     -0.04000000	     -0.04000000	      0.00000000	      0.03313073
      1.06680670	     -0.04000000	     -0.04000000	      0.00000000	      0.03313017
      1.06697327	     -0.04000000	     -0.04000000	      0.00000000	      0.03312947
      1.06708715	     -0.04000000	     -0.04000000	      0.00000000	      0.03312898
      1.06720104	     -0.04000000	     -0.04000000	      0.00000000	      0.03312850
      1.06736241	     -0.04000000	     -0.04000000	      0.00000000	      0.03312782
      1.06751540	     -0.04000000	     -0.04000000	      0.00000000	      0.03312718
      1.06766838	     -0.04000000	     -0.04000000	      0.00000000	      0.03312654
      1.06778908	     -0.04000000	     -0.04000000	      0.00000000	      0.03312603
      1.06790977	     -0.04000000	     -0.04000000	      0.00000000	      0.03312552
      1.06807057	     -0.04000000	     -0.04000000	      0.00000000	      0.03312485
      1.06819955	     -0.04000000	     -0.04000000	      0.00000000	      0.03312431
      1.06832852	     -0.04000000	     -0.04000000	      0.00000000	      0.03312377
      1.06845749	     -0.04000000	     -0.04000000	      0.00000000	      0.03312323
      1.06861496	     -0.04000000	     -0.04000000	      0.00000000	      0.03312258
      1.06873537	     -0.04000000	     -0.04000000	      0.00000000	      0.03312207
      1.06885577	     -0.04000000	     -0.04000000	      0.00000000	      0.03312157
      1.06900432	     -0.04000000	     -0.04000000	      0.00000000	      0.03312095
      1.06914479	     -0.04000000	     -0.04000000	      0.00000000	      0.03312037
      1.06928526	     -0.04000000	     -0.04000000	      0.00000000	      0.03311979
      1.06942573	     -0.04000000	     -0.04000000	      0.00000000	      0.03311920
      1.06954683	     -0.04000000	     -0.04000000	      0.00000000	      0.03311870
      1.06966793	     -0.04000000	     -0.04000000	      0.00000000	      0.03311820
      1.06978903	     -0.04000000	     -0.04000000	      0.00000000	      0.03311770
      1.06996716	     -0.04000000	     -0.04000000	      0.00000000	      0.03311696
      1.07007770	     -0.04000000	     -0.04000000	      0.00000000	      0.03311651
      1.07018825	     -0.04000000	     -0.04000000	      0.00000000	      0.03311605
      1.07035196	     -0.04000000	     -0.04000000	      0.00000000	      0.03311538
      1.07050428	     -0.04000000	     -0.04000000	      0.00000000	      0.03311475
      1.07065659	     -0.04000000	     -0.04000000	      0.00000000	      0.03311412
      1.07077429	     -0.04000000	     -0.04000000	      0.00000000	      0.03311364
      1.07089198	     -0.04000000	     -0.04000000	      0.00000000	      0.03311316
      1.07105092	     -0.04000000	     -0.04000000	      0.00000000	      0.03311250
      1.07117810	     -0.04000000	     -0.04000000	      0.00000000	      0.03311198
      1.07130528	     -0.04000000	     -0.04000000	      0.00000000	      0.03311146
      1.07143246	     -0.04000000	     -0.04000000	      0.00000000	      0.03311094
      1.07158509	     -0.04000000	     -0.04000000	      0.00000000	      0.03311032
      1.07170444	     -0.04000000	     -0.04000000	      0.00000000	      0.03310983
      1.07182378	     -0.04000000	     -0.04000000	      0.00000000	      0.03310935
      1.07196837	     -0.04000000	     -0.04000000	      0.00000000	      0.03310876
      1.07211296	     -0.04000000	     -0.04000000	      0.00000000	      0.03310817
      1.07223821	     -0.04000000	     -0.04000000	      0.00000000	      0.03310766
      1.07236347	     -0.04000000	     -0.04000000	      0.00000000	      0.03310715
      1.07248873	     -0.04000000	     -0.04000000	      0.00000000	      0.03310664
      1.07264064	     -0.04000000	     -0.04000000	      0.00000000	      0.03310603
      1.07276044	     -0.04000000	     -0.04000000	      0.00000000	      0.03310554
      1.07288023	     -0.04000000	     -0.04000000	      0.00000000	      0.03310506
      1.07300003	     -0.04000000	     -0.04000000	      0.00000000	      0.03310457
      1.07317382	     -0.04000000	     -0.04000000	      0.00000000	      0.03310387
      1.07328262	     -0.04000000	     -0.04000000	      0.00000000	      0.03310343
      1.07339143	     -0.04000000	     -0.04000000	      0.00000000	      0.03310299
      1.07355185	     -0.04000000	     -0.04000000	      0.00000000	      0.03310235
      1.07369913	     -0.04000000	     -0.04000000	      0.00000000	      0.03310176
      1.07384642	     -0.04000000	     -0.04000000	      0.00000000	      0.03310116
      1.07396283	     -0.04000000	     -0.04000000	      0.00000000	      0.03310070
      1.07407923	     -0.04000000	     -0.04000000	      0.00000000	      0.03310023
      1.07423238	     -0.04000000	     -0.04000000	      0.00000000	      0.03309962
      1.07435887	     -0.04000000	     -0.04000000	      0.00000000	      0.03309911
      1.07448537	     -0.04000000	     -0.04000000	      0.00000000	      0.03309860
      1.07461186	     -0.04000000	     -0.04000000	      0.00000000	      0.03309810
      1.07473835	     -0.04000000	     -0.04000000	      0.00000000	      0.03309759
      1.07486485	     -0.04000000	     -0.04000000	      0.00000000	      0.03309709
      1.07501931	     -0.04000000	     -0.04000000	      0.00000000	      0.03309647
      1.07513085	     -0.04000000	     -0.04000000	      0.00000000	      0.03309603
      1.07524240	     -0.04000000	     -0.04000000	      0.00000000	      0.03309559
      1.07539211	     -0.04000000	     -0.04000000	      0.00000000	      0.03309499
      1.07553083	     -0.04000000	     -0.04000000	      0.00000000	      0.03309444
      1.07566954	     -0.04000000	     -0.04000000	      0.00000000	      0.03309389
      1.07579018	     -0.04000000	     -0.04000000	      0.00000000	      0.03309341
      1.07591083	     -0.04000000	     -0.04000000	      0.00000000	      0.03309293
      1.07603147	     -0.04000000	     -0.04000000	      0.00000000	      0.03309246
      1.07618265	     -0.04000000	     -0.04000000	      0.00000000	      0.03309186
      1.07630936	     -0.04000000	     -0.04000000	      0.00000000	      0.03309136
      1.07643607	     -0.04000000	     -0.04000000	      0.00000000	      0.03309086
      1.07656278	     -0.04000000	     -0.04000000	      0.00000000	      0.03309036
      1.07668949	     -0.04000000	     -0.04000000	      0.00000000	      0.03308986
      1.07681620	     -0.04000000	     -0.04000000	      0.00000000	      0.03308936
      1.07694290	     -0.04000000	     -0.04000000	      0.00000000	      0.03308887
      1.07706961	     -0.04000000	     -0.04000000	      0.00000000	      0.03308837
      1.07719632	     -0.04000000	     -0.04000000	      0.00000000	      0.03308787
      1.07732303	     -0.04000000	     -0.04000000	      0.00000000	      0.03308737
      1.07744974	     -0.04000000	     -0.04000000	      0.00000000	      0.03308688
      1.07757644	     -0.04000000	     -0.04000000	      0.00000000	      0.03308638
      1.07770315	     -0.04000000	     -0.04000000	      0.00000000	      0.03308589
      1.07785665	     -0.04000000	     -0.04000000	      0.00000000	      0.03308529
      1.07796327	     -0.04000000	     -0.04000000	      0.00000000	      0.03308487
      1.07806990	     -0.04000000	     -0.04000000	      0.00000000	      0.03308446
      1.07822253	     -0.04000000	     -0.04000000	      0.00000000	      0.03308386
      1.07836316	     -0.04000000	     -0.04000000	      0.00000000	      0.03308331
      1.07850380	     -0.04000000	     -0.04000000	      0.00000000	      0.03308277
      1.07861815	     -0.04000000	     -0.04000000	      0.00000000	      0.03308232
      1.07873251	     -0.04000000	     -0.04000000	      0.00000000	      0.03308188
      1.07887860	     -0.04000000	     -0.04000000	      0.00000000	      0.03308131
      1.07900364	     -0.04000000	     -0.04000000	      0.00000000	      0.03308083
      1.07912868	     -0.04000000	     -0.04000000	      0.00000000	      0.03308034
      1.07925371	     -0.04000000	     -0.04000000	      0.00000000	      0.03307986
      1.07937875	     -0.04000000	     -0.04000000	      0.00000000	      0.03307938
      1.07950379	     -0.04000000	     -0.04000000	      0.00000000	      0.03307889
      1.07962883	     -0.04000000	     -0.04000000	      0.00000000	      0.03307841
      1.07975387	     -0.04000000	     -0.04000000	      0.00000000	      0.03307793
      1.07987891	     -0.04000000	     -0.04000000	      0.00000000	      0.03307745
      1.08000395	     -0.04000000	     -0.04000000	      0.00000000	      0.03307697
      1.08012899	     -0.04000000	     -0.04000000	      0.00000000	      0.03307649
      1.08025403	     -0.04000000	     -0.04000000	      0.00000000	      0.03307601
      1.08037906	     -0.04000000	     -0.04000000	      0.00000000	      0.03307553
      1.08050410	     -0.04000000	     -0.04000000	      0.00000000	      0.03307505
      1.08062914	     -0.04000000	     -0.04000000	      0.00000000	      0.03307457
      1.08075418	     -0.04000000	     -0.04000000	      0.00000000	      0.03307409
      1.08087922	     -0.04000000	     -0.04000000	      0.00000000	      0.03307361
      1.08100426	     -0.04000000	     -0.04000000	      0.00000000	      0.03307313
      1.08112930	     -0.04000000	     -0.04000000	      0.00000000	      0.03307265
      1.08125434	     -0.04000000	     -0.04000000	      0.00000000	      0.03307218
      1.08137937	     -0.04000000	     -0.04000000	      0.00000000	      0.03307170
      1.08150441	     -0.04000000	     -0.04000000	      0.00000000	      0.03307122
      1.08162945	     -0.04000000	     -0.04000000	      0.00000000	      0.03307075
      1.08175449	     -0.04000000	     -0.04000000	      0.00000000	      0.03307027
      1.08187953	     -0.04000000	     -0.04000000	      0.00000000	      0.03306980
      1.08200457	     -0.04000000	     -0.04000000	      0.00000000	      0.03306932
      1.08212961	     -0.04000000	     -0.04000000	      0.00000000	      0.03306885
      1.08225465	     -0.04000000	     -0.04000000	      0.00000000	      0.03306838
      1.08237969	     -0.04000000	     -0.04000000	      0.00000000	      0.03306790
      1.08250472	     -0.04000000	     -0.04000000	      0.00000000	      0.03306743
      1.08262976	     -0.04000000	     -0.04000000	      0.00000000	      0.03306696
      1.08275480	     -0.04000000	     -0.04000000	      0.00000000	      0.03306648
      1.08287984	     -0.04000000	     -0.04000000	      0.00000000	      0.03306601
      1.08300488	     -0.04000000	     -0.04000000	      0.00000000	      0.03306554
      1.08311654	     -0.04000000	     -0.04000000	      0.00000000	      0.03306512
      1.08322819	     -0.04000000	     -0.04000000	      0.00000000	      0.03306470
      1.08336655	     -0.04000000	     -0.04000000	      0.00000000	      0.03306418
      1.08350490	     -0.04000000	     -0.04000000	      0.00000000	      0.03306366
      1.08360906	     -0.04000000	     -0.04000000	      0.00000000	      0.03306327
      1.08371322	     -0.04000000	     -0.04000000	      0.00000000	      0.03306288
      1.08386673	     -0.04000000	     -0.04000000	      0.00000000	      0.03306230
      1.08399026	     -0.04000000	     -0.04000000	      0.00000000	      0.03306184
      1.08411380	     -0.04000000	     -0.04000000	      0.00000000	      0.03306138
      1.08423734	     -0.04000000	     -0.04000000	      0.00000000	      0.03306091
      1.08436087	     -0.04000000	     -0.04000000	      0.00000000	      0.03306045
      1.08448441	     -0.04000000	     -0.04000000	      0.00000000	      0.03305999
      1.08460794	     -0.04000000	     -0.04000000	      0.00000000	      0.03305953
      1.08473148	     -0.04000000	     -0.04000000	      0.00000000	      0.03305907
      1.08485502	     -0.04000000	     -0.04000000	      0.00000000	      0.03305861
      1.08497855	     -0.04000000	     -0.04000000	      0.00000000	      0.03305815
      1.08510209	     -0.04000000	     -0.04000000	      0.00000000	      0.03305769
      1.08522563	     -0.04000000	     -0.04000000	      0.00000000	      0.03305723
      1.08533433	     -0.04000000	     -0.04000000	      0.00000000	      0.03305683
      1.08544303	     -0.04000000	     -0.04000000	      0.00000000	      0.03305642
      1.08558183	     -0.04000000	     -0.04000000	      0.00000000	      0.03305591
      1.08572062	     -0.04000000	     -0.04000000	      0.00000000	      0.03305539
      1.08582228	     -0.04000000	     -0.04000000	      0.00000000	      0.03305502
      1.08592394	     -0.04000000	     -0.04000000	      0.00000000	      0.03305464
      1.08607863	     -0.04000000	     -0.04000000	      0.00000000	      0.03305407
      1.08620083	     -0.04000000	     -0.04000000	      0.00000000	      0.03305362
      1.08632303	     -0.04000000	     -0.04000000	      0.00000000	      0.03305317
      1.08644523	     -0.04000000	     -0.04000000	      0.00000000	      0.03305272
      1.08656743	     -0.04000000	     -0.04000000	      0.00000000	      0.03305227
      1.08668963	     -0.04000000	     -0.04000000	      0.00000000	      0.03305182
      1.08681183	     -0.04000000	     -0.04000000	      0.00000000	      0.03305137
      1.08693403	     -0.04000000	     -0.04000000	      0.00000000	      0.03305092
      1.08705623	     -0.04000000	     -0.04000000	      0.00000000	      0.03305047
      1.08717842	     -0.04000000	     -0.04000000	      0.00000000	      0.03305002
      1.08730062	     -0.04000000	     -0.04000000	      0.00000000	      0.03304957
      1.08742282	     -0.04000000	     -0.04000000	      0.00000000	      0.03304913
      1.08753031	     -0.04000000	     -0.04000000	      0.00000000	      0.03304873
      1.08763780	     -0.04000000	     -0.04000000	      0.00000000	      0.03304834
      1.08777489	     -0.04000000	     -0.04000000	      0.00000000	      0.03304784
      1.08791198	     -0.04000000	     -0.04000000	      0.00000000	      0.03304734
      1.08801309	     -0.04000000	     -0.04000000	      0.00000000	      0.03304697
      1.08811421	     -0.04000000	     -0.04000000	      0.00000000	      0.03304660
      1.08826568	     -0.04000000	     -0.04000000	      0.00000000	      0.03304605
      1.08838751	     -0.04000000	     -0.04000000	      0.00000000	      0.03304560
      1.08850934	     -0.04000000	     -0.04000000	      0.00000000	      0.03304516
      1.08863117	     -0.04000000	     -0.04000000	      0.00000000	      0.03304472
      1.08875300	     -0.04000000	     -0.04000000	      0.00000000	      0.03304428
      1.08887483	     -0.04000000	     -0.04000000	      0.00000000	      0.03304383
      1.08899666	     -0.04000000	     -0.04000000	      0.00000000	      0.03304339
      1.08911849	     -0.04000000	     -0.04000000	      0.00000000	      0.03304295
      1.08922420	     -0.04000000	     -0.04000000	      0.00000000	      0.03304257
      1.08932991	     -0.04000000	     -0.04000000	      0.00000000	      0.03304218
      1.08946716	     -0.04000000	     -0.04000000	      0.00000000	      0.03304169
      1.08960441	     -0.04000000	     -0.04000000	      0.00000000	      0.03304119
      1.08970370	     -0.04000000	     -0.04000000	      0.00000000	      0.03304083
      1.08980299	     -0.04000000	     -0.04000000	      0.00000000	      0.03304047
      1.08995541	     -0.04000000	     -0.04000000	      0.00000000	      0.03303993
      1.09007636	     -0.04000000	     -0.04000000	      0.00000000	      0.03303949
      1.09019732	     -0.04000000	     -0.04000000	      0.00000000	      0.03303905
      1.09031827	     -0.04000000	     -0.04000000	      0.00000000	      0.03303862
      1.09043923	     -0.04000000	     -0.04000000	      0.00000000	      0.03303818
      1.09056019	     -0.04000000	     -0.04000000	      0.00000000	      0.03303775
      1.09068114	     -0.04000000	     -0.04000000	      0.00000000	      0.03303732
      1.09078940	     -0.04000000	     -0.04000000	      0.00000000	      0.03303693
      1.09089766	     -0.04000000	     -0.04000000	      0.00000000	      0.03303654
      1.09100592	     -0.04000000	     -0.04000000	      0.00000000	      0.03303615
      1.09115859	     -0.04000000	     -0.04000000	      0.00000000	      0.03303560
      1.09126466	     -0.04000000	     -0.04000000	      0.00000000	      0.03303523
      1.09137073	     -0.04000000	     -0.04000000	      0.00000000	      0.03303485
      1.09150765	     -0.04000000	     -0.04000000	      0.00000000	      0.03303436
      1.09164457	     -0.04000000	     -0.04000000	      0.00000000	      0.03303387
      1.09174542	     -0.04000000	     -0.04000000	      0.00000000	      0.03303351
      1.09184627	     -0.04000000	     -0.04000000	      0.00000000	      0.03303315
      1.09198633	     -0.04000000	     -0.04000000	      0.00000000	      0.03303265
      1.09211302	     -0.04000000	     -0.04000000	      0.00000000	      0.03303220
      1.09223971	     -0.04000000	     -0.04000000	      0.00000000	      0.03303175
      1.09235079	     -0.04000000	     -0.04000000	      0.00000000	      0.03303136
      1.09246188	     -0.04000000	     -0.04000000	      0.00000000	      0.03303096
      1.09257296	     -0.04000000	     -0.04000000	      0.00000000	      0.03303057
      1.09271097	     -0.04000000	     -0.04000000	      0.00000000	      0.03303008
      1.09282518	     -0.04000000	     -0.04000000	      0.00000000	      0.03302967
      1.09293939	     -0.04000000	     -0.04000000	      0.00000000	      0.03302927
      1.09305360	     -0.04000000	     -0.04000000	      0.00000000	      0.03302886
      1.09316781	     -0.04000000	     -0.04000000	      0.00000000	      0.03302846
      1.09330749	     -0.04000000	     -0.04000000	      0.00000000	      0.03302797
      1.09341162	     -0.04000000	     -0.04000000	      0.00000000	      0.03302760
      1.09351575	     -0.04000000	     -0.04000000	      0.00000000	      0.03302723
      1.09365010	     -0.04000000	     -0.04000000	      0.00000000	      0.03302676
      1.09378445	     -0.04000000	     -0.04000000	      0.00000000	      0.03302629
      1.09388746	     -0.04000000	     -0.04000000	      0.00000000	      0.03302592
      1.09399047	     -0.04000000	     -0.04000000	      0.00000000	      0.03302556
      1.09412457	     -0.04000000	     -0.04000000	      0.00000000	      0.03302509
      1.09424689	     -0.04000000	     -0.04000000	      0.00000000	      0.03302466
      1.09436922	     -0.04000000	     -0.04000000	      0.00000000	      0.03302423
      1.09449154	     -0.04000000	     -0.04000000	      0.00000000	      0.03302380
      1.09459763	     -0.04000000	     -0.04000000	      0.00000000	      0.03302343
      1.09470371	     -0.04000000	     -0.04000000	      0.00000000	      0.03302306
      1.09480979	     -0.04000000	     -0.04000000	      0.00000000	      0.03302269
      1.09496180	     -0.04000000	     -0.04000000	      0.00000000	      0.03302216
      1.09506552	     -0.04000000	     -0.04000000	      0.00000000	      0.03302179
      1.09516923	     -0.04000000	     -0.04000000	      0.00000000	      0.03302143
      1.09530510	     -0.04000000	     -0.04000000	      0.00000000	      0.03302096
      1.09544097	     -0.04000000	     -0.04000000	      0.00000000	      0.03302048
      1.09553842	     -0.04000000	     -0.04000000	      0.00000000	      0.03302014
      1.09563587	     -0.04000000	     -0.04000000	      0.00000000	      0.03301980
      1.09577677	     -0.04000000	     -0.04000000	      0.00000000	      0.03301931
      1.09590260	     -0.04000000	     -0.04000000	      0.00000000	      0.03301888
      1.09602843	     -0.04000000	     -0.04000000	      0.00000000	      0.03301844
      1.09613636	     -0.04000000	     -0.04000000	      0.00000000	      0.03301806
      1.09624430	     -0.04000000	     -0.04000000	      0.00000000	      0.03301769
      1.09635224	     -0.04000000	     -0.04000000	      0.00000000	      0.03301732
      1.09649219	     -0.04000000	     -0.04000000	      0.00000000	      0.03301683
      1.09660403	     -0.04000000	     -0.04000000	      0.00000000	      0.03301644
      1.09671588	     -0.04000000	     -0.04000000	      0.00000000	      0.03301606
      1.09682772	     -0.04000000	     -0.04000000	      0.00000000	      0.03301567
      1.09693956	     -0.04000000	     -0.04000000	      0.00000000	      0.03301528
      1.09707997	     -0.04000000	     -0.04000000	      0.00000000	      0.03301480
      1.09718106	     -0.04000000	     -0.04000000	      0.00000000	      0.03301445
      1.09728216	     -0.04000000	     -0.04000000	      0.00000000	      0.03301410
      1.09741686	     -0.04000000	     -0.04000000	      0.00000000	      0.03301364
      1.09753654	     -0.04000000	     -0.04000000	      0.00000000	      0.03301322
      1.09765622	     -0.04000000	     -0.04000000	      0.00000000	      0.03301281
      1.09777589	     -0.04000000	     -0.04000000	      0.00000000	      0.03301240
      1.09789557	     -0.04000000	     -0.04000000	      0.00000000	      0.03301199
      1.09799618	     -0.04000000	     -0.04000000	      0.00000000	      0.03301164
      1.09809678	     -0.04000000	     -0.04000000	      0.00000000	      0.03301130
      1.09823006	     -0.04000000	     -0.04000000	      0.00000000	      0.03301084
      1.09836333	     -0.04000000	     -0.04000000	      0.00000000	      0.03301038
      1.09845809	     -0.04000000	     -0.04000000	      0.00000000	      0.03301006
      1.09855285	     -0.04000000	     -0.04000000	      0.00000000	      0.03300974
      1.09870000	     -0.04000000	     -0.04000000	      0.00000000	      0.03300923
      1.09881848	     -0.04000000	     -0.04000000	      0.00000000	      0.03300883
      1.09893696	     -0.04000000	     -0.04000000	      0.00000000	      0.03300842
      1.09905544	     -0.04000000	     -0.04000000	      0.00000000	      0.03300802
      1.09916005	     -0.04000000	     -0.04000000	      0.00000000	      0.03300766
      1.09926466	     -0.04000000	     -0.04000000	      0.00000000	      0.03300730
      1.09939097	     -0.04000000	     -0.04000000	      0.00000000	      0.03300687
      1.09951729	     -0.04000000	     -0.04000000	      0.00000000	      0.03300644
      1.09961691	     -0.04000000	     -0.04000000	      0.00000000	      0.03300610
      1.09971653	     -0.04000000	     -0.04000000	      0.00000000	      0.03300577
      1.09985135	     -0.04000000	     -0.04000000	      0.00000000	      0.03300531
      1.09996942	     -0.04000000	     -0.04000000	      0.00000000	      0.03300491
      1.10008749	     -0.04000000	     -0.04000000	      0.00000000	      0.03300451
      1.10020556	     -0.04000000	     -0.04000000	      0.00000000	      0.03300411
      1.10030704	     -0.04000000	     -0.04000000	      0.00000000	      0.03300376
      1.10040851	     -0.04000000	     -0.04000000	      0.00000000	      0.03300342
      1.10053755	     -0.04000000	     -0.04000000	      0.00000000	      0.03300298
      1.10066658	     -0.04000000	     -0.04000000	      0.00000000	      0.03300255
      1.10076314	     -0.04000000	     -0.04000000	      0.00000000	      0.03300222
      1.10085969	     -0.04000000	     -0.04000000	      0.00000000	      0.03300189
      1.10099898	     -0.04000000	     -0.04000000	      0.00000000	      0.03300142
      1.10111695	     -0.04000000	     -0.04000000	      0.00000000	      0.03300102
      1.10123492	     -0.04000000	     -0.04000000	      0.00000000	      0.03300063
      1.10135289	     -0.04000000	     -0.04000000	      0.00000000	      0.03300023
      1.10145322	     -0.04000000	     -0.04000000	      0.00000000	      0.03299989
      1.10155355	     -0.04000000	     -0.04000000	      0.00000000	      0.03299955
      1.10168293	     -0.04000000	     -0.04000000	      0.00000000	      0.03299912
      1.10181231	     -0.04000000	     -0.04000000	      0.00000000	      0.03299868
      1.10190763	     -0.04000000	     -0.04000000	      0.00000000	      0.03299836
      1.10200294	     -0.04000000	     -0.04000000	      0.00000000	      0.03299804
      1.10214317	     -0.04000000	     -0.04000000	      0.00000000	      0.03299757
      1.10226081	     -0.04000000	     -0.04000000	      0.00000000	      0.03299718
      1.10237845	     -0.04000000	     -0.04000000	      0.00000000	      0.03299679
      1.10249609	     -0.04000000	     -0.04000000	      0.00000000	      0.03299639
      1.10259545	     -0.04000000	     -0.04000000	      0.00000000	      0.03299606
      1.10269481	     -0.04000000	     -0.04000000	      0.00000000	      0.03299573
      1.10282428	     -0.04000000	     -0.04000000	      0.00000000	      0.03299529
      1.10295374	     -0.04000000	     -0.04000000	      0.00000000	      0.03299486
      1.10304811	     -0.04000000	     -0.04000000	      0.00000000	      0.03299455
      1.10314248	     -0.04000000	     -0.04000000	      0.00000000	      0.03299423
      1.10328309	     -0.04000000	     -0.04000000	      0.00000000	      0.03299376
      1.10340038	     -0.04000000	     -0.04000000	      0.00000000	      0.03299337
      1.10351767	     -0.04000000	     -0.04000000	      0.00000000	      0.03299298
      1.10363495	     -0.04000000	     -0.04000000	      0.00000000	      0.03299259
      1.10373338	     -0.04000000	     -0.04000000	      0.00000000	      0.03299227
      1.10383182	     -0.04000000	     -0.04000000	      0.00000000	      0.03299194
      1.10396134	     -0.04000000	     -0.04000000	      0.00000000	      0.03299151
      1.10409085	     -0.04000000	     -0.04000000	      0.00000000	      0.03299108
      1.10418433	     -0.04000000	     -0.04000000	      0.00000000	      0.03299077
      1.10427782	     -0.04000000	     -0.04000000	      0.00000000	      0.03299046
      1.10441876	     -0.04000000	     -0.04000000	      0.00000000	      0.03298999
      1.10453569	     -0.04000000	     -0.04000000	      0.00000000	      0.03298961
      1.10465262	     -0.04000000	     -0.04000000	      0.00000000	      0.03298922
      1.10476955	     -0.04000000	     -0.04000000	      0.00000000	      0.03298883
      1.10486709	     -0.04000000	     -0.04000000	      0.00000000	      0.03298851
      1.10496463	     -0.04000000	     -0.04000000	      0.00000000	      0.03298819
      1.10509419	     -0.04000000	     -0.04000000	      0.00000000	      0.03298776
      1.10522375	     -0.04000000	     -0.04000000	      0.00000000	      0.03298733
      1.10531638	     -0.04000000	     -0.04000000	      0.00000000	      0.03298703
      1.10540900	     -0.04000000	     -0.04000000	      0.00000000	      0.03298672
      1.10555026	     -0.04000000	     -0.04000000	      0.00000000	      0.03298626
      1.10566685	     -0.04000000	     -0.04000000	      0.00000000	      0.03298587
      1.10578343	     -0.04000000	     -0.04000000	      0.00000000	      0.03298549
      1.10588829	     -0.04000000	     -0.04000000	      0.00000000	      0.03298515
      1.10599316	     -0.04000000	     -0.04000000	      0.00000000	      0.03298480
      1.10609803	     -0.04000000	     -0.04000000	      0.00000000	      0.03298446
      1.10622832	     -0.04000000	     -0.04000000	      0.00000000	      0.03298403
      1.10633253	     -0.04000000	     -0.04000000	      0.00000000	      0.03298369
      1.10643674	     -0.04000000	     -0.04000000	      0.00000000	      0.03298335
      1.10654095	     -0.04000000	     -0.04000000	      0.00000000	      0.03298301
      1.10667642	     -0.04000000	     -0.04000000	      0.00000000	      0.03298256
      1.10677753	     -0.04000000	     -0.04000000	      0.00000000	      0.03298223
      1.10687864	     -0.04000000	     -0.04000000	      0.00000000	      0.03298190
      1.10700360	     -0.04000000	     -0.04000000	      0.00000000	      0.03298150
      1.10712856	     -0.04000000	     -0.04000000	      0.00000000	      0.03298109
      1.10722379	     -0.04000000	     -0.04000000	      0.00000000	      0.03298078
      1.10731902	     -0.04000000	     -0.04000000	      0.00000000	      0.03298047
      1.10744884	     -0.04000000	     -0.04000000	      0.00000000	      0.03298004
      1.10756541	     -0.04000000	     -0.04000000	      0.00000000	      0.03297967
      1.10768198	     -0.04000000	     -0.04000000	      0.00000000	      0.03297929
      1.10779855	     -0.04000000	     -0.04000000	      0.00000000	      0.03297891
      1.10789627	     -0.04000000	     -0.04000000	      0.00000000	      0.03297859
      1.10799399	     -0.04000000	     -0.04000000	      0.00000000	      0.03297827
      1.10811770	     -0.04000000	     -0.04000000	      0.00000000	      0.03297787
      1.10824141	     -0.04000000	     -0.04000000	      0.00000000	      0.03297747
      1.10834205	     -0.04000000	     -0.04000000	      0.00000000	      0.03297714
      1.10844270	     -0.04000000	     -0.04000000	      0.00000000	      0.03297682
      1.10856427	     -0.04000000	     -0.04000000	      0.00000000	      0.03297642
      1.10868584	     -0.04000000	     -0.04000000	      0.00000000	      0.03297603
      1.10878484	     -0.04000000	     -0.04000000	      0.00000000	      0.03297571
      1.10888384	     -0.04000000	     -0.04000000	      0.00000000	      0.03297539
      1.10900648	     -0.04000000	     -0.04000000	      0.00000000	      0.03297499
      1.10912912	     -0.04000000	     -0.04000000	      0.00000000	      0.03297460
      1.10922788	     -0.04000000	     -0.04000000	      0.00000000	      0.03297428
      1.10932663	     -0.04000000	     -0.04000000	      0.00000000	      0.03297396
      1.10944948	     -0.04000000	     -0.04000000	      0.00000000	      0.03297357
      1.10957232	     -0.04000000	     -0.04000000	      0.00000000	      0.03297317
      1.10967026	     -0.04000000	     -0.04000000	      0.00000000	      0.03297285
      1.10976820	     -0.04000000	     -0.04000000	      0.00000000	      0.03297254
      1.10989175	     -0.04000000	     -0.04000000	      0.00000000	      0.03297214
      1.11001529	     -0.04000000	     -0.04000000	      0.00000000	      0.03297175
      1.11011246	     -0.04000000	     -0.04000000	      0.00000000	      0.03297143
      1.11020963	     -0.04000000	     -0.04000000	      0.00000000	      0.03297112
      1.11033396	     -0.04000000	     -0.04000000	      0.00000000	      0.03297072
      1.11045829	     -0.04000000	     -0.04000000	      0.00000000	      0.03297032
      1.11055452	     -0.04000000	     -0.04000000	      0.00000000	      0.03297002
      1.11065074	     -0.04000000	     -0.04000000	      0.00000000	      0.03296971
      1.11077614	     -0.04000000	     -0.04000000	      0.00000000	      0.03296931
      1.11090155	     -0.04000000	     -0.04000000	      0.00000000	      0.03296891
      1.11099670	     -0.04000000	     -0.04000000	      0.00000000	      0.03296860
      1.11109185	     -0.04000000	     -0.04000000	      0.00000000	      0.03296830
      1.11121861	     -0.04000000	     -0.04000000	      0.00000000	      0.03296789
      1.11134537	     -0.04000000	     -0.04000000	      0.00000000	      0.03296749
      1.11143928	     -0.04000000	     -0.04000000	      0.00000000	      0.03296719
      1.11153319	     -0.04000000	     -0.04000000	      0.00000000	      0.03296689
      1.11166169	     -0.04000000	     -0.04000000	      0.00000000	      0.03296648
      1.11177546	     -0.04000000	     -0.04000000	      0.00000000	      0.03296612
      1.11188923	     -0.04000000	     -0.04000000	      0.00000000	      0.03296576
      1.11200300	     -0.04000000	     -0.04000000	      0.00000000	      0.03296540
      1.11210210	     -0.04000000	     -0.04000000	      0.00000000	      0.03296508
      1.11220120	     -0.04000000	     -0.04000000	      0.00000000	      0.03296477
      1.11230030	     -0.04000000	     -0.04000000	      0.00000000	      0.03296445
      1.11243918	     -0.04000000	     -0.04000000	      0.00000000	      0.03296401
      1.11253812	     -0.04000000	     -0.04000000	      0.00000000	      0.03296370
      1.11263706	     -0.04000000	     -0.04000000	      0.00000000	      0.03296338
      1.11276080	     -0.04000000	     -0.04000000	      0.00000000	      0.03296299
      1.11287189	     -0.04000000	     -0.04000000	      0.00000000	      0.03296264
      1.11298297	     -0.04000000	     -0.04000000	      0.00000000	      0.03296229
      1.11309406	     -0.04000000	     -0.04000000	      0.00000000	      0.03296194
      1.11320515	     -0.04000000	     -0.04000000	      0.00000000	      0.03296159
      1.11330086	     -0.04000000	     -0.04000000	      0.00000000	      0.03296129
      1.11339656	     -0.04000000	     -0.04000000	      0.00000000	      0.03296098
      1.11351916	     -0.04000000	     -0.04000000	      0.00000000	      0.03296060
      1.11364176	     -0.04000000	     -0.04000000	      0.00000000	      0.03296021
      1.11373485	     -0.04000000	     -0.04000000	      0.00000000	      0.03295992
      1.11382794	     -0.04000000	     -0.04000000	      0.00000000	      0.03295962
      1.11395724	     -0.04000000	     -0.04000000	      0.00000000	      0.03295922
      1.11407025	     -0.04000000	     -0.04000000	      0.00000000	      0.03295886
      1.11418325	     -0.04000000	     -0.04000000	      0.00000000	      0.03295851
      1.11428314	     -0.04000000	     -0.04000000	      0.00000000	      0.03295819
      1.11438303	     -0.04000000	     -0.04000000	      0.00000000	      0.03295788
      1.11448292	     -0.04000000	     -0.04000000	      0.00000000	      0.03295757
      1.11461468	     -0.04000000	     -0.04000000	      0.00000000	      0.03295715
      1.11471448	     -0.04000000	     -0.04000000	      0.00000000	      0.03295684
      1.11481427	     -0.04000000	     -0.04000000	      0.00000000	      0.03295653
      1.11491407	     -0.04000000	     -0.04000000	      0.00000000	      0.03295622
      1.11505068	     -0.04000000	     -0.04000000	      0.00000000	      0.03295579
      1.11514716	     -0.04000000	     -0.04000000	      0.00000000	      0.03295549
      1.11524365	     -0.04000000	     -0.04000000	      0.00000000	      0.03295518
      1.11536792	     -0.04000000	     -0.04000000	      0.00000000	      0.03295480
      1.11547948	     -0.04000000	     -0.04000000	      0.00000000	      0.03295445
      1.11559104	     -0.04000000	     -0.04000000	      0.00000000	      0.03295410
      1.11570260	     -0.04000000	     -0.04000000	      0.00000000	      0.03295375
      1.11579711	     -0.04000000	     -0.04000000	      0.00000000	      0.03295346
      1.11589161	     -0.04000000	     -0.04000000	      0.00000000	      0.03295316
      1.11601195	     -0.04000000	     -0.04000000	      0.00000000	      0.03295279
      1.11613229	     -0.04000000	     -0.04000000	      0.00000000	      0.03295241
      1.11622977	     -0.04000000	     -0.04000000	      0.00000000	      0.03295211
      1.11632724	     -0.04000000	     -0.04000000	      0.00000000	      0.03295181
      1.11644580	     -0.04000000	     -0.04000000	      0.00000000	      0.03295144
      1.11656437	     -0.04000000	     -0.04000000	      0.00000000	      0.03295107
      1.11665961	     -0.04000000	     -0.04000000	      0.00000000	      0.03295078
      1.11675486	     -0.04000000	     -0.04000000	      0.00000000	      0.03295048
      1.11687538	     -0.04000000	     -0.04000000	      0.00000000	      0.03295011
      1.11699590	     -0.04000000	     -0.04000000	      0.00000000	      0.03294973
      1.11709036	     -0.04000000	     -0.04000000	      0.00000000	      0.03294944
      1.11718482	     -0.04000000	     -0.04000000	      0.00000000	      0.03294915
      1.11730651	     -0.04000000	     -0.04000000	      0.00000000	      0.03294877
      1.11742821	     -0.04000000	     -0.04000000	      0.00000000	      0.03294840
      1.11752118	     -0.04000000	     -0.04000000	      0.00000000	      0.03294811
      1.11761415	     -0.04000000	     -0.04000000	      0.00000000	      0.03294782
      1.11773782	     -0.04000000	     -0.04000000	      0.00000000	      0.03294744
      1.11786149	     -0.04000000	     -0.04000000	      0.00000000	      0.03294706
      1.11795290	     -0.04000000	     -0.04000000	      0.00000000	      0.03294678
      1.11804431	     -0.04000000	     -0.04000000	      0.00000000	      0.03294650
      1.11817039	     -0.04000000	     -0.04000000	      0.00000000	      0.03294611
      1.11828141	     -0.04000000	     -0.04000000	      0.00000000	      0.03294577
      1.11839242	     -0.04000000	     -0.04000000	      0.00000000	      0.03294542
      1.11850344	     -0.04000000	     -0.04000000	      0.00000000	      0.03294508
      1.11860053	     -0.04000000	     -0.04000000	      0.00000000	      0.03294479
      1.11869762	     -0.04000000	     -0.04000000	      0.00000000	      0.03294449
      1.11879471	     -0.04000000	     -0.04000000	      0.00000000	      0.03294419
      1.11892898	     -0.04000000	     -0.04000000	      0.00000000	      0.03294378
      1.11902634	     -0.04000000	     -0.04000000	      0.00000000	      0.03294348
      1.11912371	     -0.04000000	     -0.04000000	      0.00000000	      0.03294318
      1.11924361	     -0.04000000	     -0.04000000	      0.00000000	      0.03294281
      1.11935135	     -0.04000000	     -0.04000000	      0.00000000	      0.03294248
      1.11945909	     -0.04000000	     -0.04000000	      0.00000000	      0.03294215
      1.11956683	     -0.04000000	     -0.04000000	      0.00000000	      0.03294182
      1.11967457	     -0.04000000	     -0.04000000	      0.00000000	      0.03294149
      1.11978231	     -0.04000000	     -0.04000000	      0.00000000	      0.03294117
      1.11987642	     -0.04000000	     -0.04000000	      0.00000000	      0.03294088
      1.11997053	     -0.04000000	     -0.04000000	      0.00000000	      0.03294059
      1.12008742	     -0.04000000	     -0.04000000	      0.00000000	      0.03294023
      1.12020430	     -0.04000000	     -0.04000000	      0.00000000	      0.03293988
      1.12030186	     -0.04000000	     -0.04000000	      0.00000000	      0.03293958
      1.12039942	     -0.04000000	     -0.04000000	      0.00000000	      0.03293928
      1.12049698	     -0.04000000	     -0.04000000	      0.00000000	      0.03293899
      1.12062845	     -0.04000000	     -0.04000000	      0.00000000	      0.03293859
      1.12072508	     -0.04000000	     -0.04000000	      0.00000000	      0.03293829
      1.12082172	     -0.04000000	     -0.04000000	      0.00000000	      0.03293800
      1.12094069	     -0.04000000	     -0.04000000	      0.00000000	      0.03293764
      1.12105966	     -0.04000000	     -0.04000000	      0.00000000	      0.03293728
      1.12114833	     -0.04000000	     -0.04000000	      0.00000000	      0.03293701
      1.12123700	     -0.04000000	     -0.04000000	      0.00000000	      0.03293674
      1.12136369	     -0.04000000	     -0.04000000	      0.00000000	      0.03293636
      1.12147516	     -0.04000000	     -0.04000000	      0.00000000	      0.03293602
      1.12158663	     -0.04000000	     -0.04000000	      0.00000000	      0.03293568
      1.12169809	     -0.04000000	     -0.04000000	      0.00000000	      0.03293534
      1.12178959	     -0.04000000	     -0.04000000	      0.00000000	      0.03293507
      1.12188110	     -0.04000000	     -0.04000000	      0.00000000	      0.03293479
      1.12200104	     -0.04000000	     -0.04000000	      0.00000000	      0.03293443
      1.12212098	     -0.04000000	     -0.04000000	      0.00000000	      0.03293407
      1.12221426	     -0.04000000	     -0.04000000	      0.00000000	      0.03293378
      1.12230754	     -0.04000000	     -0.04000000	      0.00000000	      0.03293350
      1.12242694	     -0.04000000	     -0.04000000	      0.00000000	      0.03293314
      1.12254634	     -0.04000000	     -0.04000000	      0.00000000	      0.03293278
      1.12263700	     -0.04000000	     -0.04000000	      0.00000000	      0.03293251
      1.12272767	     -0.04000000	     -0.04000000	      0.00000000	      0.03293224
      1.12285020	     -0.04000000	     -0.04000000	      0.00000000	      0.03293187
      1.12295904	     -0.04000000	     -0.04000000	      0.00000000	      0.03293154
      1.12306788	     -0.04000000	     -0.04000000	      0.00000000	      0.03293121
      1.12317672	     -0.04000000	     -0.04000000	      0.00000000	      0.03293089
      1.12327291	     -0.04000000	     -0.04000000	      0.00000000	      0.03293060
      1.12336910	     -0.04000000	     -0.04000000	      0.00000000	      0.03293031
      1.12346530	     -0.04000000	     -0.04000000	      0.00000000	      0.03293002
      1.12359480	     -0.04000000	     -0.04000000	      0.00000000	      0.03292963
      1.12369148	     -0.04000000	     -0.04000000	      0.00000000	      0.03292934
      1.12378815	     -0.04000000	     -0.04000000	      0.00000000	      0.03292905
      1.12390470	     -0.04000000	     -0.04000000	      0.00000000	      0.03292871
      1.12402125	     -0.04000000	     -0.04000000	      0.00000000	      0.03292836
      1.12410969	     -0.04000000	     -0.04000000	      0.00000000	      0.03292809
      1.12419814	     -0.04000000	     -0.04000000	      0.00000000	      0.03292783
      1.12432224	     -0.04000000	     -0.04000000	      0.00000000	      0.03292746
      1.12443211	     -0.04000000	     -0.04000000	      0.00000000	      0.03292713
      1.12454199	     -0.04000000	     -0.04000000	      0.00000000	      0.03292680
      1.12465187	     -0.04000000	     -0.04000000	      0.00000000	      0.03292647
      1.12474343	     -0.04000000	     -0.04000000	      0.00000000	      0.03292620
      1.12483499	     -0.04000000	     -0.04000000	      0.00000000	      0.03292593
      1.12495237	     -0.04000000	     -0.04000000	      0.00000000	      0.03292558
      1.12506974	     -0.04000000	     -0.04000000	      0.00000000	      0.03292523
      1.12516284	     -0.04000000	     -0.04000000	      0.00000000	      0.03292495
      1.12525595	     -0.04000000	     -0.04000000	      0.00000000	      0.03292468
      1.12537295	     -0.04000000	     -0.04000000	      0.00000000	      0.03292433
      1.12548996	     -0.04000000	     -0.04000000	      0.00000000	      0.03292398
      1.12558064	     -0.04000000	     -0.04000000	      0.00000000	      0.03292371
      1.12567133	     -0.04000000	     -0.04000000	      0.00000000	      0.03292344
      1.12579113	     -0.04000000	     -0.04000000	      0.00000000	      0.03292309
      1.12591094	     -0.04000000	     -0.04000000	      0.00000000	      0.03292273
      1.12600007	     -0.04000000	     -0.04000000	      0.00000000	      0.03292247
      1.12608920	     -0.04000000	     -0.04000000	      0.00000000	      0.03292220
      1.12621165	     -0.04000000	     -0.04000000	      0.00000000	      0.03292184
      1.12631932	     -0.04000000	     -0.04000000	      0.00000000	      0.03292152
      1.12642700	     -0.04000000	     -0.04000000	      0.00000000	      0.03292121
      1.12653467	     -0.04000000	     -0.04000000	      0.00000000	      0.03292089
      1.12663006	     -0.04000000	     -0.04000000	      0.00000000	      0.03292061
      1.12672545	     -0.04000000	     -0.04000000	      0.00000000	      0.03292032
      1.12682084	     -0.04000000	     -0.04000000	      0.00000000	      0.03292004
      1.12694794	     -0.04000000	     -0.04000000	      0.00000000	      0.03291967
      1.12704388	     -0.04000000	     -0.04000000	      0.00000000	      0.03291939
      1.12713981	     -0.04000000	     -0.04000000	      0.00000000	      0.03291910
      1.12723574	     -0.04000000	     -0.04000000	      0.00000000	      0.03291882
      1.12736567	     -0.04000000	     -0.04000000	      0.00000000	      0.03291844
      1.12745878	     -0.04000000	     -0.04000000	      0.00000000	      0.03291816
      1.12755189	     -0.04000000	     -0.04000000	      0.00000000	      0.03291789
      1.12767030	     -0.04000000	     -0.04000000	      0.00000000	      0.03291754
      1.12777633	     -0.04000000	     -0.04000000	      0.00000000	      0.03291723
      1.12788235	     -0.04000000	     -0.04000000	      0.00000000	      0.03291692
      1.12798838	     -0.04000000	     -0.04000000	      0.00000000	      0.03291661
      1.12808202	     -0.04000000	     -0.04000000	      0.00000000	      0.03291633
      1.12817566	     -0.04000000	     -0.04000000	      0.00000000	      0.03291606
      1.12826930	     -0.04000000	     -0.04000000	      0.00000000	      0.03291578
      1.12840034	     -0.04000000	     -0.04000000	      0.00000000	      0.03291540
      1.12849496	     -0.04000000	     -0.04000000	      0.00000000	      0.03291512
      1.12858959	     -0.04000000	     -0.04000000	      0.00000000	      0.03291485
      1.12870579	     -0.04000000	     -0.04000000	      0.00000000	      0.03291451
      1.12880953	     -0.04000000	     -0.04000000	      0.00000000	      0.03291420
      1.12891326	     -0.04000000	     -0.04000000	      0.00000000	      0.03291390
      1.12901700	     -0.04000000	     -0.04000000	      0.00000000	      0.03291360
      1.12912074	     -0.04000000	     -0.04000000	      0.00000000	      0.03291330
      1.12922448	     -0.04000000	     -0.04000000	      0.00000000	      0.03291299
      1.12932822	     -0.04000000	     -0.04000000	      0.00000000	      0.03291269
      1.12942107	     -0.04000000	     -0.04000000	      0.00000000	      0.03291242
      1.12951392	     -0.04000000	     -0.04000000	      0.00000000	      0.03291215
      1.12962628	     -0.04000000	     -0.04000000	      0.00000000	      0.03291182
      1.12973865	     -0.04000000	     -0.04000000	      0.00000000	      0.03291150
      1.12983064	     -0.04000000	     -0.04000000	      0.00000000	      0.03291123
      1.12992263	     -0.04000000	     -0.04000000	      0.00000000	      0.03291096
      1.13003813	     -0.04000000	     -0.04000000	      0.00000000	      0.03291062
      1.13015364	     -0.04000000	     -0.04000000	      0.00000000	      0.03291029
      1.13024051	     -0.04000000	     -0.04000000	      0.00000000	      0.03291004
      1.13032739	     -0.04000000	     -0.04000000	      0.00000000	      0.03290978
      1.13045094	     -0.04000000	     -0.04000000	      0.00000000	      0.03290943
      1.13055961	     -0.04000000	     -0.04000000	      0.00000000	      0.03290911
      1.13066827	     -0.04000000	     -0.04000000	      0.00000000	      0.03290880
      1.13075930	     -0.04000000	     -0.04000000	      0.00000000	      0.03290853
      1.13085033	     -0.04000000	     -0.04000000	      0.00000000	      0.03290827
      1.13096420	     -0.04000000	     -0.04000000	      0.00000000	      0.03290794
      1.13107806	     -0.04000000	     -0.04000000	      0.00000000	      0.03290761
      1.13116959	     -0.04000000	     -0.04000000	      0.00000000	      0.03290735
      1.13126112	     -0.04000000	     -0.04000000	      0.00000000	      0.03290708
      1.13137542	     -0.04000000	     -0.04000000	      0.00000000	      0.03290675
      1.13148972	     -0.04000000	     -0.04000000	      0.00000000	      0.03290642
      1.13157913	     -0.04000000	     -0.04000000	      0.00000000	      0.03290616
      1.13166855	     -0.04000000	     -0.04000000	      0.00000000	      0.03290591
      1.13178543	     -0.04000000	     -0.04000000	      0.00000000	      0.03290557
      1.13190231	     -0.04000000	     -0.04000000	      0.00000000	      0.03290523
      1.13199001	     -0.04000000	     -0.04000000	      0.00000000	      0.03290498
      1.13207770	     -0.04000000	     -0.04000000	      0.00000000	      0.03290473
      1.13219740	     -0.04000000	     -0.04000000	      0.00000000	      0.03290438
      1.13230283	     -0.04000000	     -0.04000000	      0.00000000	      0.03290408
      1.13240826	     -0.04000000	     -0.04000000	      0.00000000	      0.03290378
      1.13251369	     -0.04000000	     -0.04000000	      0.00000000	      0.03290347
      1.13260779	     -0.04000000	     -0.04000000	      0.00000000	      0.03290320
      1.13270188	     -0.04000000	     -0.04000000	      0.00000000	      0.03290293
      1.13279597	     -0.04000000	     -0.04000000	      0.00000000	      0.03290266
      1.13291885	     -0.04000000	     -0.04000000	      0.00000000	      0.03290231
      1.13301357	     -0.04000000	     -0.04000000	      0.00000000	      0.03290204
      1.13310829	     -0.04000000	     -0.04000000	      0.00000000	      0.03290177
      1.13320301	     -0.04000000	     -0.04000000	      0.00000000	      0.03290150
      1.13332794	     -0.04000000	     -0.04000000	      0.00000000	      0.03290114
      1.13342019	     -0.04000000	     -0.04000000	      0.00000000	      0.03290088
      1.13351243	     -0.04000000	     -0.04000000	      0.00000000	      0.03290061
      1.13362711	     -0.04000000	     -0.04000000	      0.00000000	      0.03290029
      1.13374179	     -0.04000000	     -0.04000000	      0.00000000	      0.03289996
      1.13382658	     -0.04000000	     -0.04000000	      0.00000000	      0.03289972
      1.13391138	     -0.04000000	     -0.04000000	      0.00000000	      0.03289947
      1.13403389	     -0.04000000	     -0.04000000	      0.00000000	      0.03289913
      1.13414069	     -0.04000000	     -0.04000000	      0.00000000	      0.03289882
      1.13424748	     -0.04000000	     -0.04000000	      0.00000000	      0.03289852
      1.13435427	     -0.04000000	     -0.04000000	      0.00000000	      0.03289821
      1.13444291	     -0.04000000	     -0.04000000	      0.00000000	      0.03289796
      1.13453155	     -0.04000000	     -0.04000000	      0.00000000	      0.03289771
      1.13464577	     -0.04000000	     -0.04000000	      0.00000000	      0.03289738
      1.13475999	     -0.04000000	     -0.04000000	      0.00000000	      0.03289706
      1.13484970	     -0.04000000	     -0.04000000	      0.00000000	      0.03289680
      1.13493941	     -0.04000000	     -0.04000000	      0.00000000	      0.03289655
      1.13505387	     -0.04000000	     -0.04000000	      0.00000000	      0.03289622
      1.13516833	     -0.04000000	     -0.04000000	      0.00000000	      0.03289590
      1.13525541	     -0.04000000	     -0.04000000	      0.00000000	      0.03289565
      1.13534249	     -0.04000000	     -0.04000000	      0.00000000	      0.03289541
      1.13546036	     -0.04000000	     -0.04000000	      0.00000000	      0.03289507
      1.13557823	     -0.04000000	     -0.04000000	      0.00000000	      0.03289474
      1.13566332	     -0.04000000	     -0.04000000	      0.00000000	      0.03289450
      1.13574840	     -0.04000000	     -0.04000000	      0.00000000	      0.03289426
      1.13586996	     -0.04000000	     -0.04000000	      0.00000000	      0.03289391
      1.13597501	     -0.04000000	     -0.04000000	      0.00000000	      0.03289362
      1.13608007	     -0.04000000	     -0.04000000	      0.00000000	      0.03289332
      1.13618512	     -0.04000000	     -0.04000000	      0.00000000	      0.03289302
      1.13627669	     -0.04000000	     -0.04000000	      0.00000000	      0.03289276
      1.13636826	     -0.04000000	     -0.04000000	      0.00000000	      0.03289251
      1.13645983	     -0.04000000	     -0.04000000	      0.00000000	      0.03289225
      1.13658702	     -0.04000000	     -0.04000000	      0.00000000	      0.03289189
      1.13667944	     -0.04000000	     -0.04000000	      0.00000000	      0.03289163
      1.13677186	     -0.04000000	     -0.04000000	      0.00000000	      0.03289137
      1.13688497	     -0.04000000	     -0.04000000	      0.00000000	      0.03289105
      1.13698597	     -0.04000000	     -0.04000000	      0.00000000	      0.03289077
      1.13708697	     -0.04000000	     -0.04000000	      0.00000000	      0.03289048
      1.13718797	     -0.04000000	     -0.04000000	      0.00000000	      0.03289020
      1.13728896	     -0.04000000	     -0.04000000	      0.00000000	      0.03288991
      1.13738996	     -0.04000000	     -0.04000000	      0.00000000	      0.03288963
      1.13749096	     -0.04000000	     -0.04000000	      0.00000000	      0.03288935
      1.13759195	     -0.04000000	     -0.04000000	      0.00000000	      0.03288906
      1.13768210	     -0.04000000	     -0.04000000	      0.00000000	      0.03288881
      1.13777225	     -0.04000000	     -0.04000000	      0.00000000	      0.03288856
      1.13788118	     -0.04000000	     -0.04000000	      0.00000000	      0.03288825
      1.13799012	     -0.04000000	     -0.04000000	      0.00000000	      0.03288795
      1.13808298	     -0.04000000	     -0.04000000	      0.00000000	      0.03288769
      1.13817584	     -0.04000000	     -0.04000000	      0.00000000	      0.03288743
      1.13826870	     -0.04000000	     -0.04000000	      0.00000000	      0.03288717
      1.13839001	     -0.04000000	     -0.04000000	      0.00000000	      0.03288683
      1.13848259	     -0.04000000	     -0.04000000	      0.00000000	      0.03288657
      1.13857517	     -0.04000000	     -0.04000000	      0.00000000	      0.03288631
      1.13866775	     -0.04000000	     -0.04000000	      0.00000000	      0.03288605
      1.13879292	     -0.04000000	     -0.04000000	      0.00000000	      0.03288570
      1.13888326	     -0.04000000	     -0.04000000	      0.00000000	      0.03288545
      1.13897360	     -0.04000000	     -0.04000000	      0.00000000	      0.03288520
      1.13908750	     -0.04000000	     -0.04000000	      0.00000000	      0.03288488
      1.13918932	     -0.04000000	     -0.04000000	      0.00000000	      0.03288460
      1.13929114	     -0.04000000	     -0.04000000	      0.00000000	      0.03288432
      1.13939296	     -0.04000000	     -0.04000000	      0.00000000	      0.03288403
      1.13949478	     -0.04000000	     -0.04000000	      0.00000000	      0.03288375
      1.13958301	     -0.04000000	     -0.04000000	      0.00000000	      0.03288350
      1.13967123	     -0.04000000	     -0.04000000	      0.00000000	      0.03288326
      1.13978275	     -0.04000000	     -0.04000000	      0.00000000	      0.03288295
      1.13989427	     -0.04000000	     -0.04000000	      0.00000000	      0.03288264
      1.13998148	     -0.04000000	     -0.04000000	      0.00000000	      0.03288240
      1.14006869	     -0.04000000	     -0.04000000	      0.00000000	      0.03288216
      1.14018400	     -0.04000000	     -0.04000000	      0.00000000	      0.03288184
      1.14029930	     -0.04000000	     -0.04000000	      0.00000000	      0.03288152
      1.14038094	     -0.04000000	     -0.04000000	      0.00000000	      0.03288129
      1.14046259	     -0.04000000	     -0.04000000	      0.00000000	      0.03288106
      1.14058812	     -0.04000000	     -0.04000000	      0.00000000	      0.03288072
      1.14068986	     -0.04000000	     -0.04000000	      0.00000000	      0.03288044
      1.14079161	     -0.04000000	     -0.04000000	      0.00000000	      0.03288015
      1.14089335	     -0.04000000	     -0.04000000	      0.00000000	      0.03287987
      1.14099510	     -0.04000000	     -0.04000000	      0.00000000	      0.03287959
      1.14109685	     -0.04000000	     -0.04000000	      0.00000000	      0.03287931
      1.14118481	     -0.04000000	     -0.04000000	      0.00000000	      0.03287907
      1.14127278	     -0.04000000	     -0.04000000	      0.00000000	      0.03287883
      1.14138369	     -0.04000000	     -0.04000000	      0.00000000	      0.03287852
      1.14149460	     -0.04000000	     -0.04000000	      0.00000000	      0.03287821
      1.14158140	     -0.04000000	     -0.04000000	      0.00000000	      0.03287798
      1.14166820	     -0.04000000	     -0.04000000	      0.00000000	      0.03287774
      1.14178296	     -0.04000000	     -0.04000000	      0.00000000	      0.03287742
      1.14189772	     -0.04000000	     -0.04000000	      0.00000000	      0.03287710
      1.14197907	     -0.04000000	     -0.04000000	      0.00000000	      0.03287688
      1.14206042	     -0.04000000	     -0.04000000	      0.00000000	      0.03287666
      1.14218520	     -0.04000000	     -0.04000000	      0.00000000	      0.03287631
      1.14228651	     -0.04000000	     -0.04000000	      0.00000000	      0.03287604
      1.14238783	     -0.04000000	     -0.04000000	      0.00000000	      0.03287576
      1.14248914	     -0.04000000	     -0.04000000	      0.00000000	      0.03287548
      1.14259045	     -0.04000000	     -0.04000000	      0.00000000	      0.03287520
      1.14269177	     -0.04000000	     -0.04000000	      0.00000000	      0.03287492
      1.14277915	     -0.04000000	     -0.04000000	      0.00000000	      0.03287468
      1.14286654	     -0.04000000	     -0.04000000	      0.00000000	      0.03287445
      1.14297719	     -0.04000000	     -0.04000000	      0.00000000	      0.03287414
      1.14308785	     -0.04000000	     -0.04000000	      0.00000000	      0.03287384
      1.14317411	     -0.04000000	     -0.04000000	      0.00000000	      0.03287360
      1.14326038	     -0.04000000	     -0.04000000	      0.00000000	      0.03287337
      1.14337488	     -0.04000000	     -0.04000000	      0.00000000	      0.03287305
      1.14348939	     -0.04000000	     -0.04000000	      0.00000000	      0.03287274
      1.14357018	     -0.04000000	     -0.04000000	      0.00000000	      0.03287252
      1.14365097	     -0.04000000	     -0.04000000	      0.00000000	      0.03287230
      1.14377566	     -0.04000000	     -0.04000000	      0.00000000	      0.03287196
      1.14387659	     -0.04000000	     -0.04000000	      0.00000000	      0.03287169
      1.14397751	     -0.04000000	     -0.04000000	      0.00000000	      0.03287141
      1.14407843	     -0.04000000	     -0.04000000	      0.00000000	      0.03287114
      1.14417936	     -0.04000000	     -0.04000000	      0.00000000	      0.03287086
      1.14428028	     -0.04000000	     -0.04000000	      0.00000000	      0.03287059
      1.14436709	     -0.04000000	     -0.04000000	      0.00000000	      0.03287035
      1.14445389	     -0.04000000	     -0.04000000	      0.00000000	      0.03287011
      1.14456433	     -0.04000000	     -0.04000000	      0.00000000	      0.03286981
      1.14467476	     -0.04000000	     -0.04000000	      0.00000000	      0.03286951
      1.14476047	     -0.04000000	     -0.04000000	      0.00000000	      0.03286928
      1.14484618	     -0.04000000	     -0.04000000	      0.00000000	      0.03286905
      1.14496049	     -0.04000000	     -0.04000000	      0.00000000	      0.03286874
      1.14506326	     -0.04000000	     -0.04000000	      0.00000000	      0.03286846
      1.14516603	     -0.04000000	     -0.04000000	      0.00000000	      0.03286818
      1.14525532	     -0.04000000	     -0.04000000	      0.00000000	      0.03286794
      1.14534462	     -0.04000000	     -0.04000000	      0.00000000	      0.03286770
      1.14543392	     -0.04000000	     -0.04000000	      0.00000000	      0.03286745
      1.14555780	     -0.04000000	     -0.04000000	      0.00000000	      0.03286712
      1.14564803	     -0.04000000	     -0.04000000	      0.00000000	      0.03286687
      1.14573826	     -0.04000000	     -0.04000000	      0.00000000	      0.03286663
      1.14584842	     -0.04000000	     -0.04000000	      0.00000000	      0.03286633
      1.14594669	     -0.04000000	     -0.04000000	      0.00000000	      0.03286607
      1.14604495	     -0.04000000	     -0.04000000	      0.00000000	      0.03286580
      1.14614321	     -0.04000000	     -0.04000000	      0.00000000	      0.03286554
      1.14624147	     -0.04000000	     -0.04000000	      0.00000000	      0.03286527
      1.14633974	     -0.04000000	     -0.04000000	      0.00000000	      0.03286501
      1.14643800	     -0.04000000	     -0.04000000	      0.00000000	      0.03286474
      1.14653626	     -0.04000000	     -0.04000000	      0.00000000	      0.03286448
      1.14663452	     -0.04000000	     -0.04000000	      0.00000000	      0.03286421
      1.14672250	     -0.04000000	     -0.04000000	      0.00000000	      0.03286397
      1.14681047	     -0.04000000	     -0.04000000	      0.00000000	      0.03286374
      1.14691742	     -0.04000000	     -0.04000000	      0.00000000	      0.03286345
      1.14702437	     -0.04000000	     -0.04000000	      0.00000000	      0.03286316
      1.14711222	     -0.04000000	     -0.04000000	      0.00000000	      0.03286293
      1.14720006	     -0.04000000	     -0.04000000	      0.00000000	      0.03286269
      1.14730930	     -0.04000000	     -0.04000000	      0.00000000	      0.03286240
      1.14741854	     -0.04000000	     -0.04000000	      0.00000000	      0.03286210
      1.14750190	     -0.04000000	     -0.04000000	      0.00000000	      0.03286188
      1.14758526	     -0.04000000	     -0.04000000	      0.00000000	      0.03286166
      1.14770121	     -0.04000000	     -0.04000000	      0.00000000	      0.03286134
      1.14780466	     -0.04000000	     -0.04000000	      0.00000000	      0.03286107
      1.14790810	     -0.04000000	     -0.04000000	      0.00000000	      0.03286079
      1.14799431	     -0.04000000	     -0.04000000	      0.00000000	      0.03286056
      1.14808052	     -0.04000000	     -0.04000000	      0.00000000	      0.03286033
      1.14818951	     -0.04000000	     -0.04000000	      0.00000000	      0.03286004
      1.14829851	     -0.04000000	     -0.04000000	      0.00000000	      0.03285975
      1.14838489	     -0.04000000	     -0.04000000	      0.00000000	      0.03285951
      1.14847127	     -0.04000000	     -0.04000000	      0.00000000	      0.03285928
      1.14858125	     -0.04000000	     -0.04000000	      0.00000000	      0.03285899
      1.14869123	     -0.04000000	     -0.04000000	      0.00000000	      0.03285870
      1.14877518	     -0.04000000	     -0.04000000	      0.00000000	      0.03285847
      1.14885912	     -0.04000000	     -0.04000000	      0.00000000	      0.03285825
      1.14897247	     -0.04000000	     -0.04000000	      0.00000000	      0.03285795
      1.14908582	     -0.04000000	     -0.04000000	      0.00000000	      0.03285764
      1.14916756	     -0.04000000	     -0.04000000	      0.00000000	      0.03285743
      1.14924929	     -0.04000000	     -0.04000000	      0.00000000	      0.03285721
      1.14936674	     -0.04000000	     -0.04000000	      0.00000000	      0.03285690
      1.14946781	     -0.04000000	     -0.04000000	      0.00000000	      0.03285663
      1.14956888	     -0.04000000	     -0.04000000	      0.00000000	      0.03285636
      1.14966996	     -0.04000000	     -0.04000000	      0.00000000	      0.03285609
      1.14975843	     -0.04000000	     -0.04000000	      0.00000000	      0.03285585
      1.14984691	     -0.04000000	     -0.04000000	      0.00000000	      0.03285562
      1.14993538	     -0.04000000	     -0.04000000	      0.00000000	      0.03285538
      1.15005667	     -0.04000000	     -0.04000000	      0.00000000	      0.03285506
      1.15014617	     -0.04000000	     -0.04000000	      0.00000000	      0.03285483
      1.15023567	     -0.04000000	     -0.04000000	      0.00000000	      0.03285459
      1.15034391	     -0.04000000	     -0.04000000	      0.00000000	      0.03285430
      1.15044083	     -0.04000000	     -0.04000000	      0.00000000	      0.03285404
      1.15053775	     -0.04000000	     -0.04000000	      0.00000000	      0.03285379
      1.15063467	     -0.04000000	     -0.04000000	      0.00000000	      0.03285353
      1.15073158	     -0.04000000	     -0.04000000	      0.00000000	      0.03285327
      1.15082850	     -0.04000000	     -0.04000000	      0.00000000	      0.03285302
      1.15092542	     -0.04000000	     -0.04000000	      0.00000000	      0.03285276
      1.15102234	     -0.04000000	     -0.04000000	      0.00000000	      0.03285251
      1.15111926	     -0.04000000	     -0.04000000	      0.00000000	      0.03285225
      1.15121617	     -0.04000000	     -0.04000000	      0.00000000	      0.03285199
      1.15131309	     -0.04000000	     -0.04000000	      0.00000000	      0.03285174
      1.15139893	     -0.04000000	     -0.04000000	      0.00000000	      0.03285151
      1.15148478	     -0.04000000	     -0.04000000	      0.00000000	      0.03285128
      1.15159166	     -0.04000000	     -0.04000000	      0.00000000	      0.03285100
      1.15169854	     -0.04000000	     -0.04000000	      0.00000000	      0.03285072
      1.15178451	     -0.04000000	     -0.04000000	      0.00000000	      0.03285049
      1.15187049	     -0.04000000	     -0.04000000	      0.00000000	      0.03285027
      1.15197969	     -0.04000000	     -0.04000000	      0.00000000	      0.03284998
      1.15208889	     -0.04000000	     -0.04000000	      0.00000000	      0.03284969
      1.15217009	     -0.04000000	     -0.04000000	      0.00000000	      0.03284948
      1.15225130	     -0.04000000	     -0.04000000	      0.00000000	      0.03284927
      1.15236804	     -0.04000000	     -0.04000000	      0.00000000	      0.03284896
      1.15247095	     -0.04000000	     -0.04000000	      0.00000000	      0.03284869
      1.15257387	     -0.04000000	     -0.04000000	      0.00000000	      0.03284842
      1.15265801	     -0.04000000	     -0.04000000	      0.00000000	      0.03284820
      1.15274216	     -0.04000000	     -0.04000000	      0.00000000	      0.03284798
      1.15285139	     -0.04000000	     -0.04000000	      0.00000000	      0.03284769
      1.15296063	     -0.04000000	     -0.04000000	      0.00000000	      0.03284740
      1.15304479	     -0.04000000	     -0.04000000	      0.00000000	      0.03284718
      1.15312895	     -0.04000000	     -0.04000000	      0.00000000	      0.03284696
      1.15323958	     -0.04000000	     -0.04000000	      0.00000000	      0.03284667
      1.15335021	     -0.04000000	     -0.04000000	      0.00000000	      0.03284638
      1.15343158	     -0.04000000	     -0.04000000	      0.00000000	      0.03284617
      1.15351295	     -0.04000000	     -0.04000000	      0.00000000	      0.03284596
      1.15362788	     -0.04000000	     -0.04000000	      0.00000000	      0.03284566
      1.15372761	     -0.04000000	     -0.04000000	      0.00000000	      0.03284540
      1.15382734	     -0.04000000	     -0.04000000	      0.00000000	      0.03284514
      1.15392706	     -0.04000000	     -0.04000000	      0.00000000	      0.03284488
      1.15401490	     -0.04000000	     -0.04000000	      0.00000000	      0.03284465
      1.15410274	     -0.04000000	     -0.04000000	      0.00000000	      0.03284442
      1.15419057	     -0.04000000	     -0.04000000	      0.00000000	      0.03284419
      1.15430923	     -0.04000000	     -0.04000000	      0.00000000	      0.03284388
      1.15439810	     -0.04000000	     -0.04000000	      0.00000000	      0.03284365
      1.15448697	     -0.04000000	     -0.04000000	      0.00000000	      0.03284342
      1.15457584	     -0.04000000	     -0.04000000	      0.00000000	      0.03284319
      1.15469557	     -0.04000000	     -0.04000000	      0.00000000	      0.03284288
      1.15478211	     -0.04000000	     -0.04000000	      0.00000000	      0.03284265
      1.15486864	     -0.04000000	     -0.04000000	      0.00000000	      0.03284243
      1.15497783	     -0.04000000	     -0.04000000	      0.00000000	      0.03284214
      1.15507523	     -0.04000000	     -0.04000000	      0.00000000	      0.03284189
      1.15517263	     -0.04000000	     -0.04000000	      0.00000000	      0.03284164
      1.15527002	     -0.04000000	     -0.04000000	      0.00000000	      0.03284138
      1.15536742	     -0.04000000	     -0.04000000	      0.00000000	      0.03284113
      1.15545274	     -0.04000000	     -0.04000000	      0.00000000	      0.03284091
      1.15553806	     -0.04000000	     -0.04000000	      0.00000000	      0.03284069
      1.15564377	     -0.04000000	     -0.04000000	      0.00000000	      0.03284041
      1.15574948	     -0.04000000	     -0.04000000	      0.00000000	      0.03284014
      1.15583421	     -0.04000000	     -0.04000000	      0.00000000	      0.03283992
      1.15591894	     -0.04000000	     -0.04000000	      0.00000000	      0.03283970
      1.15602746	     -0.04000000	     -0.04000000	      0.00000000	      0.03283942
      1.15613598	     -0.04000000	     -0.04000000	      0.00000000	      0.03283914
      1.15621615	     -0.04000000	     -0.04000000	      0.00000000	      0.03283893
      1.15629631	     -0.04000000	     -0.04000000	      0.00000000	      0.03283873
      1.15641232	     -0.04000000	     -0.04000000	      0.00000000	      0.03283843
      1.15651435	     -0.04000000	     -0.04000000	      0.00000000	      0.03283816
      1.15661639	     -0.04000000	     -0.04000000	      0.00000000	      0.03283790
      1.15669944	     -0.04000000	     -0.04000000	      0.00000000	      0.03283769
      1.15678249	     -0.04000000	     -0.04000000	      0.00000000	      0.03283747
      1.15689102	     -0.04000000	     -0.04000000	      0.00000000	      0.03283719
      1.15699954	     -0.04000000	     -0.04000000	      0.00000000	      0.03283691
      1.15708252	     -0.04000000	     -0.04000000	      0.00000000	      0.03283670
      1.15716549	     -0.04000000	     -0.04000000	      0.00000000	      0.03283648
      1.15727559	     -0.04000000	     -0.04000000	      0.00000000	      0.03283620
      1.15738569	     -0.04000000	     -0.04000000	      0.00000000	      0.03283592
      1.15746577	     -0.04000000	     -0.04000000	      0.00000000	      0.03283571
      1.15754585	     -0.04000000	     -0.04000000	      0.00000000	      0.03283551
      1.15766058	     -0.04000000	     -0.04000000	      0.00000000	      0.03283521
      1.15775950	     -0.04000000	     -0.04000000	      0.00000000	      0.03283496
      1.15785842	     -0.04000000	     -0.04000000	      0.00000000	      0.03283470
      1.15795735	     -0.04000000	     -0.04000000	      0.00000000	      0.03283445
      1.15804397	     -0.04000000	     -0.04000000	      0.00000000	      0.03283423
      1.15813059	     -0.04000000	     -0.04000000	      0.00000000	      0.03283401
      1.15821721	     -0.04000000	     -0.04000000	      0.00000000	      0.03283378
      1.15833596	     -0.04000000	     -0.04000000	      0.00000000	      0.03283348
      1.15842372	     -0.04000000	     -0.04000000	      0.00000000	      0.03283325
      1.15851147	     -0.04000000	     -0.04000000	      0.00000000	      0.03283303
      1.15861738	     -0.04000000	     -0.04000000	      0.00000000	      0.03283276
      1.15871214	     -0.04000000	     -0.04000000	      0.00000000	      0.03283252
      1.15880690	     -0.04000000	     -0.04000000	      0.00000000	      0.03283227
      1.15890165	     -0.04000000	     -0.04000000	      0.00000000	      0.03283203
      1.15899641	     -0.04000000	     -0.04000000	      0.00000000	      0.03283179
      1.15909117	     -0.04000000	     -0.04000000	      0.00000000	      0.03283155
      1.15918592	     -0.04000000	     -0.04000000	      0.00000000	      0.03283131
      1.15928068	     -0.04000000	     -0.04000000	      0.00000000	      0.03283106
      1.15937544	     -0.04000000	     -0.04000000	      0.00000000	      0.03283082
      1.15947019	     -0.04000000	     -0.04000000	      0.00000000	      0.03283058
      1.15956495	     -0.04000000	     -0.04000000	      0.00000000	      0.03283034
      1.15965970	     -0.04000000	     -0.04000000	      0.00000000	      0.03283010
      1.15974496	     -0.04000000	     -0.04000000	      0.00000000	      0.03282988
      1.15983021	     -0.04000000	     -0.04000000	      0.00000000	      0.03282966
      1.15993264	     -0.04000000	     -0.04000000	      0.00000000	      0.03282940
      1.16003506	     -0.04000000	     -0.04000000	      0.00000000	      0.03282914
      1.16012273	     -0.04000000	     -0.04000000	      0.00000000	      0.03282892
      1.16021039	     -0.04000000	     -0.04000000	      0.00000000	      0.03282870
      1.16029805	     -0.04000000	     -0.04000000	      0.00000000	      0.03282847
      1.16041206	     -0.04000000	     -0.04000000	      0.00000000	      0.03282819
      1.16049975	     -0.04000000	     -0.04000000	      0.00000000	      0.03282796
      1.16058745	     -0.04000000	     -0.04000000	      0.00000000	      0.03282774
      1.16067514	     -0.04000000	     -0.04000000	      0.00000000	      0.03282752
      1.16079178	     -0.04000000	     -0.04000000	      0.00000000	      0.03282722
      1.16087763	     -0.04000000	     -0.04000000	      0.00000000	      0.03282700
      1.16096347	     -0.04000000	     -0.04000000	      0.00000000	      0.03282679
      1.16107006	     -0.04000000	     -0.04000000	      0.00000000	      0.03282652
      1.16116563	     -0.04000000	     -0.04000000	      0.00000000	      0.03282627
      1.16126119	     -0.04000000	     -0.04000000	      0.00000000	      0.03282603
      1.16135676	     -0.04000000	     -0.04000000	      0.00000000	      0.03282579
      1.16145232	     -0.04000000	     -0.04000000	      0.00000000	      0.03282555
      1.16153811	     -0.04000000	     -0.04000000	      0.00000000	      0.03282533
      1.16162389	     -0.04000000	     -0.04000000	      0.00000000	      0.03282512
      1.16170968	     -0.04000000	     -0.04000000	      0.00000000	      0.03282490
      1.16182648	     -0.04000000	     -0.04000000	      0.00000000	      0.03282460
      1.16191556	     -0.04000000	     -0.04000000	      0.00000000	      0.03282438
      1.16200464	     -0.04000000	     -0.04000000	      0.00000000	      0.03282416
      1.16209373	     -0.04000000	     -0.04000000	      0.00000000	      0.03282393
      1.16220479	     -0.04000000	     -0.04000000	      0.00000000	      0.03282365
      1.16229190	     -0.04000000	     -0.04000000	      0.00000000	      0.03282343
      1.16237900	     -0.04000000	     -0.04000000	      0.00000000	      0.03282321
      1.16246610	     -0.04000000	     -0.04000000	      0.00000000	      0.03282299
      1.16258192	     -0.04000000	     -0.04000000	      0.00000000	      0.03282270
      1.16266901	     -0.04000000	     -0.04000000	      0.00000000	      0.03282248
      1.16275610	     -0.04000000	     -0.04000000	      0.00000000	      0.03282226
      1.16286109	     -0.04000000	     -0.04000000	      0.00000000	      0.03282200
      1.16295385	     -0.04000000	     -0.04000000	      0.00000000	      0.03282177
      1.16304661	     -0.04000000	     -0.04000000	      0.00000000	      0.03282153
      1.16313937	     -0.04000000	     -0.04000000	      0.00000000	      0.03282130
      1.16323213	     -0.04000000	     -0.04000000	      0.00000000	      0.03282107
      1.16332489	     -0.04000000	     -0.04000000	      0.00000000	      0.03282083
      1.16341764	     -0.04000000	     -0.04000000	      0.00000000	      0.03282060
      1.16351040	     -0.04000000	     -0.04000000	      0.00000000	      0.03282037
      1.16360316	     -0.04000000	     -0.04000000	      0.00000000	      0.03282014
      1.16369592	     -0.04000000	     -0.04000000	      0.00000000	      0.03281990
      1.16378868	     -0.04000000	     -0.04000000	      0.00000000	      0.03281967
      1.16388144	     -0.04000000	     -0.04000000	      0.00000000	      0.03281944
      1.16397420	     -0.04000000	     -0.04000000	      0.00000000	      0.03281921
      1.16406696	     -0.04000000	     -0.04000000	      0.00000000	      0.03281898
      1.16415972	     -0.04000000	     -0.04000000	      0.00000000	      0.03281874
      1.16425248	     -0.04000000	     -0.04000000	      0.00000000	      0.03281851
      1.16434524	     -0.04000000	     -0.04000000	      0.00000000	      0.03281828
      1.16443800	     -0.04000000	     -0.04000000	      0.00000000	      0.03281805
      1.16453076	     -0.04000000	     -0.04000000	      0.00000000	      0.03281782
      1.16462352	     -0.04000000	     -0.04000000	      0.00000000	      0.03281759
      1.16471628	     -0.04000000	     -0.04000000	      0.00000000	      0.03281736
      1.16480904	     -0.04000000	     -0.04000000	      0.00000000	      0.03281712
      1.16490180	     -0.04000000	     -0.04000000	      0.00000000	      0.03281689
      1.16499456	     -0.04000000	     -0.04000000	      0.00000000	      0.03281666
      1.16508732	     -0.04000000	     -0.04000000	      0.00000000	      0.03281643
      1.16518008	     -0.04000000	     -0.04000000	      0.00000000	      0.03281620
      1.16527284	     -0.04000000	     -0.04000000	      0.00000000	      0.03281597
      1.16536559	     -0.04000000	     -0.04000000	      0.00000000	      0.03281574
      1.16545835	     -0.04000000	     -0.04000000	      0.00000000	      0.03281551
      1.16555111	     -0.04000000	     -0.04000000	      0.00000000	      0.03281528
      1.16564387	     -0.04000000	     -0.04000000	      0.00000000	      0.03281505
      1.16573663	     -0.04000000	     -0.04000000	      0.00000000	      0.03281482
      1.16582939	     -0.04000000	     -0.04000000	      0.00000000	      0.03281459
      1.16592215	     -0.04000000	     -0.04000000	      0.00000000	      0.03281436
      1.16601491	     -0.04000000	     -0.04000000	      0.00000000	      0.03281413
      1.16610767	     -0.04000000	     -0.04000000	      0.00000000	      0.03281390
      1.16620043	     -0.04000000	     -0.04000000	      0.00000000	      0.03281367
      1.16629319	     -0.04000000	     -0.04000000	      0.00000000	      0.03281344
      1.16638595	     -0.04000000	     -0.04000000	      0.00000000	      0.03281321
      1.16647871	     -0.04000000	     -0.04000000	      0.00000000	      0.03281298
      1.16657147	     -0.04000000	     -0.04000000	      0.00000000	      0.03281275
      1.16666423	     -0.04000000	     -0.04000000	      0.00000000	      0.03281252
      1.16675699	     -0.04000000	     -0.04000000	      0.00000000	      0.03281229
      1.16684975	     -0.04000000	     -0.04000000	      0.00000000	      0.03281206
      1.16694251	     -0.04000000	     -0.04000000	      0.00000000	      0.03281183
      1.16703527	     -0.04000000	     -0.04000000	      0.00000000	      0.03281160
      1.16712803	     -0.04000000	     -0.04000000	      0.00000000	      0.03281137
      1.16722079	     -0.04000000	     -0.04000000	      0.00000000	      0.03281114
      1.16731355	     -0.04000000	     -0.04000000	      0.00000000	      0.03281091
      1.16740630	     -0.04000000	     -0.04000000	      0.00000000	      0.03281068
      1.16749906	     -0.04000000	     -0.04000000	      0.00000000	      0.03281046
      1.16759182	     -0.04000000	     -0.04000000	      0.00000000	      0.03281023
      1.16768458	     -0.04000000	     -0.04000000	      0.00000000	      0.03281000
      1.16777734	     -0.04000000	     -0.04000000	      0.00000000	      0.03280977
      1.16787010	     -0.04000000	     -0.04000000	      0.00000000	      0.03280954
      1.16796286	     -0.04000000	     -0.04000000	      0.00000000	      0.03280931
      1.16805562	     -0.04000000	     -0.04000000	      0.00000000	      0.03280909
      1.16814838	     -0.04000000	     -0.04000000	      0.00000000	      0.03280886
      1.16823176	     -0.04000000	     -0.04000000	      0.00000000	      0.03280865
      1.16831515	     -0.04000000	     -0.04000000	      0.00000000	      0.03280845
      1.16841638	     -0.04000000	     -0.04000000	      0.00000000	      0.03280820
      1.16851762	     -0.04000000	     -0.04000000	      0.00000000	      0.03280795
      1.16860149	     -0.04000000	     -0.04000000	      0.00000000	      0.03280775
      1.16868537	     -0.04000000	     -0.04000000	      0.00000000	      0.03280754
      1.16878812	     -0.04000000	     -0.04000000	      0.00000000	      0.03280729
      1.16889086	     -0.04000000	     -0.04000000	      0.00000000	      0.03280704
      1.16897087	     -0.04000000	     -0.04000000	      0.00000000	      0.03280684
      1.16905089	     -0.04000000	     -0.04000000	      0.00000000	      0.03280664
      1.16915905	     -0.04000000	     -0.04000000	      0.00000000	      0.03280638
      1.16926721	     -0.04000000	     -0.04000000	      0.00000000	      0.03280611
      1.16934315	     -0.04000000	     -0.04000000	      0.00000000	      0.03280593
      1.16941909	     -0.04000000	     -0.04000000	      0.00000000	      0.03280574
      1.16953561	     -0.04000000	     -0.04000000	      0.00000000	      0.03280546
      1.16963063	     -0.04000000	     -0.04000000	      0.00000000	      0.03280523
      1.16972565	     -0.04000000	     -0.04000000	      0.00000000	      0.03280499
      1.16982068	     -0.04000000	     -0.04000000	      0.00000000	      0.03280476
      1.16991570	     -0.04000000	     -0.04000000	      0.00000000	      0.03280453
      1.16999989	     -0.04000000	     -0.04000000	      0.00000000	      0.03280432
      1.17008407	     -0.04000000	     -0.04000000	      0.00000000	      0.03280412
      1.17016826	     -0.04000000	     -0.04000000	      0.00000000	      0.03280391
      1.17028351	     -0.04000000	     -0.04000000	      0.00000000	      0.03280363
      1.17036918	     -0.04000000	     -0.04000000	      0.00000000	      0.03280342
      1.17045485	     -0.04000000	     -0.04000000	      0.00000000	      0.03280322
      1.17054052	     -0.04000000	     -0.04000000	      0.00000000	      0.03280301
      1.17065563	     -0.04000000	     -0.04000000	      0.00000000	      0.03280273
      1.17073908	     -0.04000000	     -0.04000000	      0.00000000	      0.03280252
      1.17082252	     -0.04000000	     -0.04000000	      0.00000000	      0.03280232
      1.17092760	     -0.04000000	     -0.04000000	      0.00000000	      0.03280207
      1.17102117	     -0.04000000	     -0.04000000	      0.00000000	      0.03280184
      1.17111475	     -0.04000000	     -0.04000000	      0.00000000	      0.03280161
      1.17120832	     -0.04000000	     -0.04000000	      0.00000000	      0.03280138
      1.17130190	     -0.04000000	     -0.04000000	      0.00000000	      0.03280116
      1.17138518	     -0.04000000	     -0.04000000	      0.00000000	      0.03280095
      1.17146847	     -0.04000000	     -0.04000000	      0.00000000	      0.03280075
      1.17156879	     -0.04000000	     -0.04000000	      0.00000000	      0.03280051
      1.17166912	     -0.04000000	     -0.04000000	      0.00000000	      0.03280027
      1.17175211	     -0.04000000	     -0.04000000	      0.00000000	      0.03280006
      1.17183510	     -0.04000000	     -0.04000000	      0.00000000	      0.03279986
      1.17193742	     -0.04000000	     -0.04000000	      0.00000000	      0.03279962
      1.17203974	     -0.04000000	     -0.04000000	      0.00000000	      0.03279937
      1.17211911	     -0.04000000	     -0.04000000	      0.00000000	      0.03279918
      1.17219848	     -0.04000000	     -0.04000000	      0.00000000	      0.03279898
      1.17230607	     -0.04000000	     -0.04000000	      0.00000000	      0.03279872
      1.17241366	     -0.04000000	     -0.04000000	      0.00000000	      0.03279846
      1.17248894	     -0.04000000	     -0.04000000	      0.00000000	      0.03279828
      1.17256422	     -0.04000000	     -0.04000000	      0.00000000	      0.03279810
      1.17268021	     -0.04000000	     -0.04000000	      0.00000000	      0.03279782
      1.17277467	     -0.04000000	     -0.04000000	      0.00000000	      0.03279759
      1.17286914	     -0.04000000	     -0.04000000	      0.00000000	      0.03279737
      1.17296360	     -0.04000000	     -0.04000000	      0.00000000	      0.03279714
      1.17305806	     -0.04000000	     -0.04000000	      0.00000000	      0.03279691
      1.17314131	     -0.04000000	     -0.04000000	      0.00000000	      0.03279671
      1.17322456	     -0.04000000	     -0.04000000	      0.00000000	      0.03279651
      1.17330781	     -0.04000000	     -0.04000000	      0.00000000	      0.03279631
      1.17342362	     -0.04000000	     -0.04000000	      0.00000000	      0.03279603
      1.17350848	     -0.04000000	     -0.04000000	      0.00000000	      0.03279583
      1.17359335	     -0.04000000	     -0.04000000	      0.00000000	      0.03279562
      1.17369586	     -0.04000000	     -0.04000000	      0.00000000	      0.03279538
      1.17378702	     -0.04000000	     -0.04000000	      0.00000000	      0.03279516
      1.17387817	     -0.04000000	     -0.04000000	      0.00000000	      0.03279494
      1.17396933	     -0.04000000	     -0.04000000	      0.00000000	      0.03279472
      1.17406048	     -0.04000000	     -0.04000000	      0.00000000	      0.03279450
      1.17415164	     -0.04000000	     -0.04000000	      0.00000000	      0.03279428
      1.17424279	     -0.04000000	     -0.04000000	      0.00000000	      0.03279406
      1.17433395	     -0.04000000	     -0.04000000	      0.00000000	      0.03279385
      1.17442510	     -0.04000000	     -0.04000000	      0.00000000	      0.03279363
      1.17451626	     -0.04000000	     -0.04000000	      0.00000000	      0.03279341
      1.17460741	     -0.04000000	     -0.04000000	      0.00000000	      0.03279319
      1.17469857	     -0.04000000	     -0.04000000	      0.00000000	      0.03279297
      1.17478972	     -0.04000000	     -0.04000000	      0.00000000	      0.03279275
      1.17488088	     -0.04000000	     -0.04000000	      0.00000000	      0.03279254
      1.17497203	     -0.04000000	     -0.04000000	      0.00000000	      0.03279232
      1.17506319	     -0.04000000	     -0.04000000	      0.00000000	      0.03279210
      1.17515434	     -0.04000000	     -0.04000000	      0.00000000	      0.03279188
      1.17524550	     -0.04000000	     -0.04000000	      0.00000000	      0.03279167
      1.17533665	     -0.04000000	     -0.04000000	      0.00000000	      0.03279145
      1.17542781	     -0.04000000	     -0.04000000	      0.00000000	      0.03279123
      1.17551896	     -0.04000000	     -0.04000000	      0.00000000	      0.03279101
      1.17560072	     -0.04000000	     -0.04000000	      0.00000000	      0.03279082
      1.17568247	     -0.04000000	     -0.04000000	      0.00000000	      0.03279062
      1.17578236	     -0.04000000	     -0.04000000	      0.00000000	      0.03279039
      1.17588225	     -0.04000000	     -0.04000000	      0.00000000	      0.03279015
      1.17596473	     -0.04000000	     -0.04000000	      0.00000000	      0.03278995
      1.17604721	     -0.04000000	     -0.04000000	      0.00000000	      0.03278975
      1.17614840	     -0.04000000	     -0.04000000	      0.00000000	      0.03278951
      1.17624959	     -0.04000000	     -0.04000000	      0.00000000	      0.03278927
      1.17632830	     -0.04000000	     -0.04000000	      0.00000000	      0.03278909
      1.17640701	     -0.04000000	     -0.04000000	      0.00000000	      0.03278890
      1.17651345	     -0.04000000	     -0.04000000	      0.00000000	      0.03278865
      1.17661990	     -0.04000000	     -0.04000000	      0.00000000	      0.03278839
      1.17669474	     -0.04000000	     -0.04000000	      0.00000000	      0.03278822
      1.17676959	     -0.04000000	     -0.04000000	      0.00000000	      0.03278804
      1.17688395	     -0.04000000	     -0.04000000	      0.00000000	      0.03278777
      1.17697759	     -0.04000000	     -0.04000000	      0.00000000	      0.03278755
      1.17707123	     -0.04000000	     -0.04000000	      0.00000000	      0.03278732
      1.17716487	     -0.04000000	     -0.04000000	      0.00000000	      0.03278710
      1.17725851	     -0.04000000	     -0.04000000	      0.00000000	      0.03278688
      1.17734075	     -0.04000000	     -0.04000000	      0.00000000	      0.03278669
      1.17742299	     -0.04000000	     -0.04000000	      0.00000000	      0.03278649
      1.17752184	     -0.04000000	     -0.04000000	      0.00000000	      0.03278626
      1.17762068	     -0.04000000	     -0.04000000	      0.00000000	      0.03278602
      1.17770357	     -0.04000000	     -0.04000000	      0.00000000	      0.03278583
      1.17778647	     -0.04000000	     -0.04000000	      0.00000000	      0.03278563
      1.17786936	     -0.04000000	     -0.04000000	      0.00000000	      0.03278544
      1.17798391	     -0.04000000	     -0.04000000	      0.00000000	      0.03278517
      1.17806743	     -0.04000000	     -0.04000000	      0.00000000	      0.03278497
      1.17815095	     -0.04000000	     -0.04000000	      0.00000000	      0.03278477
      1.17825307	     -0.04000000	     -0.04000000	      0.00000000	      0.03278453
      1.17834375	     -0.04000000	     -0.04000000	      0.00000000	      0.03278432
      1.17843443	     -0.04000000	     -0.04000000	      0.00000000	      0.03278410
      1.17852511	     -0.04000000	     -0.04000000	      0.00000000	      0.03278389
      1.17861579	     -0.04000000	     -0.04000000	      0.00000000	      0.03278368
      1.17870647	     -0.04000000	     -0.04000000	      0.00000000	      0.03278346
      1.17879715	     -0.04000000	     -0.04000000	      0.00000000	      0.03278325
      1.17888783	     -0.04000000	     -0.04000000	      0.00000000	      0.03278304
      1.17897851	     -0.04000000	     -0.04000000	      0.00000000	      0.03278282
      1.17906918	     -0.04000000	     -0.04000000	      0.00000000	      0.03278261
      1.17915986	     -0.04000000	     -0.04000000	      0.00000000	      0.03278240
      1.17925054	     -0.04000000	     -0.04000000	      0.00000000	      0.03278218
      1.17933200	     -0.04000000	     -0.04000000	      0.00000000	      0.03278199
      1.17941346	     -0.04000000	     -0.04000000	      0.00000000	      0.03278180
      1.17951174	     -0.04000000	     -0.04000000	      0.00000000	      0.03278157
      1.17961003	     -0.04000000	     -0.04000000	      0.00000000	      0.03278134
      1.17969354	     -0.04000000	     -0.04000000	      0.00000000	      0.03278114
      1.17977704	     -0.04000000	     -0.04000000	      0.00000000	      0.03278095
      1.17986055	     -0.04000000	     -0.04000000	      0.00000000	      0.03278075
      1.17997110	     -0.04000000	     -0.04000000	      0.00000000	      0.03278049
      1.18005495	     -0.04000000	     -0.04000000	      0.00000000	      0.03278030
      1.18013880	     -0.04000000	     -0.04000000	      0.00000000	      0.03278010
      1.18022266	     -0.04000000	     -0.04000000	      0.00000000	      0.03277991
      1.18033500	     -0.04000000	     -0.04000000	      0.00000000	      0.03277964
      1.18041714	     -0.04000000	     -0.04000000	      0.00000000	      0.03277945
      1.18049929	     -0.04000000	     -0.04000000	      0.00000000	      0.03277926
      1.18060169	     -0.04000000	     -0.04000000	      0.00000000	      0.03277902
      1.18069296	     -0.04000000	     -0.04000000	      0.00000000	      0.03277881
      1.18078423	     -0.04000000	     -0.04000000	      0.00000000	      0.03277859
      1.18087550	     -0.04000000	     -0.04000000	      0.00000000	      0.03277838
      1.18096677	     -0.04000000	     -0.04000000	      0.00000000	      0.03277817
      1.18105804	     -0.04000000	     -0.04000000	      0.00000000	      0.03277796
      1.18113912	     -0.04000000	     -0.04000000	      0.00000000	      0.03277777
      1.18122019	     -0.04000000	     -0.04000000	      0.00000000	      0.03277758
      1.18131846	     -0.04000000	     -0.04000000	      0.00000000	      0.03277735
      1.18141674	     -0.04000000	     -0.04000000	      0.00000000	      0.03277712
      1.18149936	     -0.04000000	     -0.04000000	      0.00000000	      0.03277693
      1.18158197	     -0.04000000	     -0.04000000	      0.00000000	      0.03277674
      1.18166459	     -0.04000000	     -0.04000000	      0.00000000	      0.03277654
      1.18177691	     -0.04000000	     -0.04000000	      0.00000000	      0.03277628
      1.18186004	     -0.04000000	     -0.04000000	      0.00000000	      0.03277609
      1.18194317	     -0.04000000	     -0.04000000	      0.00000000	      0.03277590
      1.18204391	     -0.04000000	     -0.04000000	      0.00000000	      0.03277566
      1.18213384	     -0.04000000	     -0.04000000	      0.00000000	      0.03277545
      1.18222377	     -0.04000000	     -0.04000000	      0.00000000	      0.03277525
      1.18231369	     -0.04000000	     -0.04000000	      0.00000000	      0.03277504
      1.18240362	     -0.04000000	     -0.04000000	      0.00000000	      0.03277483
      1.18249354	     -0.04000000	     -0.04000000	      0.00000000	      0.03277462
      1.18258347	     -0.04000000	     -0.04000000	      0.00000000	      0.03277441
      1.18267340	     -0.04000000	     -0.04000000	      0.00000000	      0.03277420
      1.18276332	     -0.04000000	     -0.04000000	      0.00000000	      0.03277400
      1.18285325	     -0.04000000	     -0.04000000	      0.00000000	      0.03277379
      1.18294317	     -0.04000000	     -0.04000000	      0.00000000	      0.03277358
      1.18303310	     -0.04000000	     -0.04000000	      0.00000000	      0.03277337
      1.18312303	     -0.04000000	     -0.04000000	      0.00000000	      0.03277316
      1.18320332	     -0.04000000	     -0.04000000	      0.00000000	      0.03277298
      1.18328362	     -0.04000000	     -0.04000000	      0.00000000	      0.03277279
      1.18338218	     -0.04000000	     -0.04000000	      0.00000000	      0.03277257
      1.18348074	     -0.04000000	     -0.04000000	      0.00000000	      0.03277234
      1.18356181	     -0.04000000	     -0.04000000	      0.00000000	      0.03277215
      1.18364287	     -0.04000000	     -0.04000000	      0.00000000	      0.03277197
      1.18374265	     -0.04000000	     -0.04000000	      0.00000000	      0.03277174
      1.18384243	     -0.04000000	     -0.04000000	      0.00000000	      0.03277151
      1.18391984	     -0.04000000	     -0.04000000	      0.00000000	      0.03277133
      1.18399725	     -0.04000000	     -0.04000000	      0.00000000	      0.03277115
      1.18410215	     -0.04000000	     -0.04000000	      0.00000000	      0.03277091
      1.18420704	     -0.04000000	     -0.04000000	      0.00000000	      0.03277067
      1.18428075	     -0.04000000	     -0.04000000	      0.00000000	      0.03277050
      1.18435446	     -0.04000000	     -0.04000000	      0.00000000	      0.03277033
      1.18446695	     -0.04000000	     -0.04000000	      0.00000000	      0.03277007
      1.18455928	     -0.04000000	     -0.04000000	      0.00000000	      0.03276986
      1.18465160	     -0.04000000	     -0.04000000	      0.00000000	      0.03276964
      1.18474392	     -0.04000000	     -0.04000000	      0.00000000	      0.03276943
      1.18483624	     -0.04000000	     -0.04000000	      0.00000000	      0.03276922
      1.18491663	     -0.04000000	     -0.04000000	      0.00000000	      0.03276904
      1.18499703	     -0.04000000	     -0.04000000	      0.00000000	      0.03276885
      1.18509511	     -0.04000000	     -0.04000000	      0.00000000	      0.03276863
      1.18519319	     -0.04000000	     -0.04000000	      0.00000000	      0.03276840
      1.18527419	     -0.04000000	     -0.04000000	      0.00000000	      0.03276822
      1.18535519	     -0.04000000	     -0.04000000	      0.00000000	      0.03276803
      1.18545391	     -0.04000000	     -0.04000000	      0.00000000	      0.03276781
      1.18555263	     -0.04000000	     -0.04000000	      0.00000000	      0.03276758
      1.18563126	     -0.04000000	     -0.04000000	      0.00000000	      0.03276740
      1.18570989	     -0.04000000	     -0.04000000	      0.00000000	      0.03276722
      1.18581163	     -0.04000000	     -0.04000000	      0.00000000	      0.03276699
      1.18591337	     -0.04000000	     -0.04000000	      0.00000000	      0.03276676
      1.18598991	     -0.04000000	     -0.04000000	      0.00000000	      0.03276658
      1.18606645	     -0.04000000	     -0.04000000	      0.00000000	      0.03276641
      1.18617182	     -0.04000000	     -0.04000000	      0.00000000	      0.03276617
      1.18627719	     -0.04000000	     -0.04000000	      0.00000000	      0.03276593
      1.18635079	     -0.04000000	     -0.04000000	      0.00000000	      0.03276576
      1.18642440	     -0.04000000	     -0.04000000	      0.00000000	      0.03276559
      1.18653558	     -0.04000000	     -0.04000000	      0.00000000	      0.03276534
      1.18662876	     -0.04000000	     -0.04000000	      0.00000000	      0.03276513
      1.18672195	     -0.04000000	     -0.04000000	      0.00000000	      0.03276491
      1.18681514	     -0.04000000	     -0.04000000	      0.00000000	      0.03276470
      1.18689629	     -0.04000000	     -0.04000000	      0.00000000	      0.03276452
      1.18697744	     -0.04000000	     -0.04000000	      0.00000000	      0.03276433
      1.18705859	     -0.04000000	     -0.04000000	      0.00000000	      0.03276415
      1.18717063	     -0.04000000	     -0.04000000	      0.00000000	      0.03276389
      1.18725323	     -0.04000000	     -0.04000000	      0.00000000	      0.03276371
      1.18733584	     -0.04000000	     -0.04000000	      0.00000000	      0.03276352
      1.18743533	     -0.04000000	     -0.04000000	      0.00000000	      0.03276329
      1.18752382	     -0.04000000	     -0.04000000	      0.00000000	      0.03276309
      1.18761232	     -0.04000000	     -0.04000000	      0.00000000	      0.03276289
      1.18770081	     -0.04000000	     -0.04000000	      0.00000000	      0.03276269
      1.18778930	     -0.04000000	     -0.04000000	      0.00000000	      0.03276249
      1.18787780	     -0.04000000	     -0.04000000	      0.00000000	      0.03276229
      1.18796629	     -0.04000000	     -0.04000000	      0.00000000	      0.03276209
      1.18805478	     -0.04000000	     -0.04000000	      0.00000000	      0.03276189
      1.18814328	     -0.04000000	     -0.04000000	      0.00000000	      0.03276169
      1.18823177	     -0.04000000	     -0.04000000	      0.00000000	      0.03276149
      1.18832026	     -0.04000000	     -0.04000000	      0.00000000	      0.03276129
      1.18840876	     -0.04000000	     -0.04000000	      0.00000000	      0.03276109
      1.18849725	     -0.04000000	     -0.04000000	      0.00000000	      0.03276089
      1.18858574	     -0.04000000	     -0.04000000	      0.00000000	      0.03276069
      1.18867424	     -0.04000000	     -0.04000000	      0.00000000	      0.03276049
      1.18876273	     -0.04000000	     -0.04000000	      0.00000000	      0.03276029
      1.18885123	     -0.04000000	     -0.04000000	      0.00000000	      0.03276009
      1.18893972	     -0.04000000	     -0.04000000	      0.00000000	      0.03275989
      1.18902821	     -0.04000000	     -0.04000000	      0.00000000	      0.03275969
      1.18911671	     -0.04000000	     -0.04000000	      0.00000000	      0.03275949
      1.18920520	     -0.04000000	     -0.04000000	      0.00000000	      0.03275929
      1.18929369	     -0.04000000	     -0.04000000	      0.00000000	      0.03275909
      1.18938219	     -0.04000000	     -0.04000000	      0.00000000	      0.03275889
      1.18947068	     -0.04000000	     -0.04000000	      0.00000000	      0.03275870
      1.18955917	     -0.04000000	     -0.04000000	      0.00000000	      0.03275850
      1.18964767	     -0.04000000	     -0.04000000	      0.00000000	      0.03275830
      1.18973616	     -0.04000000	     -0.04000000	      0.00000000	      0.03275810
[truncated: 681,701 more chars]
