# Supplementary material for: Musculoskeletal simulations to examine the effects of accentuated eccentric loading (AEL) on jump height
Source: PeerJ. 2023 Jan 23;11:e14687. doi: 10.7717/peerj.14687 (PMC9879160; doi:10.7717/peerj.14687)
Supplement: Supplemental Information 2 — Added15 folder contains the code and simulation results for a complete jump with an additional 15% model mass. Dropped15 folder contains the code and simulation results for the push-off phase with the original model mass. [file peerj-11-14687-s002.zip › Supplementary Simulation code and output results AEL15/Added15/Optimized_for_J_Results/TwoSegment_Two_Segment_MuscleActuatorPower.sto]

MuscleActuatorPower
version=1
nRows=12722
nColumns=5
inDegrees=no

This analysis gathers basic information about muscles during a simulation (e.g., forces, tendon lengths, moment arms, etc).
Units are S.I. units (second, meters, Newtons, ...)
Angles are in degrees.

endheader
time	vastus	recfem	glut	ham
      0.00000000	     -0.00000000	     -0.00000000	     -0.00000000	     -0.00000000
      0.00010000	     -0.02498127	     -0.00578367	     -0.00000006	      0.01754815
      0.00023094	     -0.05223019	     -0.01185340	     -0.00000014	      0.03583462
      0.00036189	     -0.07493488	     -0.01666220	     -0.00000022	      0.05017599
      0.00049283	     -0.09441180	     -0.02056527	     -0.00000030	      0.06167519
      0.00062377	     -0.11161460	     -0.02382044	     -0.00000040	      0.07113445
      0.00075471	     -0.12723644	     -0.02661539	     -0.00000050	      0.07913844
      0.00092167	     -0.14564461	     -0.02972367	     -0.00000066	      0.08789432
      0.00108864	     -0.16302163	     -0.03250107	     -0.00000085	      0.09558523
      0.00125560	     -0.17985079	     -0.03507879	     -0.00000109	      0.10261994
      0.00146694	     -0.20085036	     -0.03818639	     -0.00000150	      0.11099147
      0.00167828	     -0.22187007	     -0.04121798	     -0.00000204	      0.11907017
      0.00193496	     -0.24774470	     -0.04488431	     -0.00000297	      0.12875628
      0.00219165	     -0.27419425	     -0.04858681	     -0.00000431	      0.13846826
      0.00252490	     -0.30955158	     -0.05349123	     -0.00000698	      0.15124741
      0.00285816	     -0.34613421	     -0.05852645	     -0.00001122	      0.16427844
      0.00331636	     -0.39846958	     -0.06567312	     -0.00002124	      0.18262848
      0.00377455	     -0.45315431	     -0.07307570	     -0.00003940	      0.20145894
      0.00443132	     -0.53557520	     -0.08411493	     -0.00009162	      0.22920674
      0.00508809	     -0.62266357	     -0.09563272	     -0.00020230	      0.25773038
      0.00611478	     -0.76794509	     -0.11453280	     -0.00062834	      0.30358953
      0.00691445	     -0.88865507	     -0.12995829	     -0.00139341	      0.34014824
      0.00771412	     -1.01583334	     -0.14595808	     -0.00287187	      0.37724858
      0.00851379	     -1.14935064	     -0.16249685	     -0.00550853	      0.41473141
      0.00931345	     -1.28907852	     -0.17954226	     -0.00984213	      0.45245346
      0.01031496	     -1.47263554	     -0.20155928	     -0.01846145	      0.49983833
      0.01117276	     -1.63724684	     -0.22097252	     -0.02914257	      0.54039584
      0.01192114	     -1.78629942	     -0.23830269	     -0.04100920	      0.57565620
      0.01266951	     -1.94032258	     -0.25598267	     -0.05506544	      0.61073301
      0.01351831	     -2.12090757	     -0.27643846	     -0.07326767	      0.65021736
      0.01436710	     -2.30764045	     -0.29730596	     -0.09339948	      0.68931640
      0.01510582	     -2.47506304	     -0.31578831	     -0.11216143	      0.72297940
      0.01584455	     -2.64697567	     -0.33456022	     -0.13186878	      0.75626731
      0.01677016	     -2.86859948	     -0.35847501	     -0.15771897	      0.79739525
      0.01743280	     -3.03143478	     -0.37585703	     -0.17696261	      0.82641520
      0.01809543	     -3.19769314	     -0.39345018	     -0.19681581	      0.85505861
      0.01904497	     -3.44180867	     -0.41902014	     -0.22635740	      0.89541845
      0.01985779	     -3.65616663	     -0.44123451	     -0.25271578	      0.92929374
      0.02056646	     -3.84704368	     -0.46084207	     -0.27654306	      0.95830308
      0.02127514	     -4.04156698	     -0.48066636	     -0.30119100	      0.98680405
      0.02202269	     -4.25065531	     -0.50180884	     -0.32811002	      1.01630403
      0.02277025	     -4.46367364	     -0.52318219	     -0.35599707	      1.04520710
      0.02350164	     -4.67583127	     -0.54431244	     -0.38423647	      1.07289396
      0.02423303	     -4.89163526	     -0.56565453	     -0.41343368	      1.09998154
      0.02502522	     -5.12943168	     -0.58900517	     -0.44614827	      1.12863021
      0.02581741	     -5.37137775	     -0.61259416	     -0.48000232	      1.15654370
      0.02656472	     -5.60336734	     -0.63506128	     -0.51298487	      1.18218829
      0.02731203	     -5.83894664	     -0.65773231	     -0.54698262	      1.20715086
      0.02805934	     -6.07807039	     -0.68060368	     -0.58199314	      1.23141833
      0.02880665	     -6.32069381	     -0.70367155	     -0.61801259	      1.25497658
      0.02955396	     -6.56677568	     -0.72693247	     -0.65503620	      1.27781193
      0.03030127	     -6.81627565	     -0.75038283	     -0.69305845	      1.29990999
      0.03104858	     -7.06915583	     -0.77401926	     -0.73207332	      1.32125632
      0.03179589	     -7.32537924	     -0.79783833	     -0.77207439	      1.34183590
      0.03254320	     -7.58491047	     -0.82183670	     -0.81305501	      1.36163346
      0.03329051	     -7.84771478	     -0.84601100	     -0.85500830	      1.38063319
      0.03403782	     -8.11375832	     -0.87035788	     -0.89792728	      1.39881886
      0.03478513	     -8.38300761	     -0.89487400	     -0.94180491	      1.41617376
      0.03553244	     -8.65542942	     -0.91955596	     -0.98663409	      1.43268072
      0.03627975	     -8.93099054	     -0.94440036	     -1.03240777	      1.44832206
      0.03702706	     -9.20965754	     -0.96940375	     -1.07911894	      1.46307967
      0.03777437	     -9.49139661	     -0.99456263	     -1.12676069	      1.47693495
      0.03852168	     -9.77617334	     -1.01987344	     -1.17532627	      1.48986887
      0.03926899	    -10.06395259	     -1.04533256	     -1.22480913	      1.50186196
      0.04001630	    -10.35469828	     -1.07093632	     -1.27520297	      1.51289439
      0.04076361	    -10.64837328	     -1.09668094	     -1.32650183	      1.52294593
      0.04151092	    -10.94493929	     -1.12256258	     -1.37870017	      1.53199602
      0.04225823	    -11.24435665	     -1.14857733	     -1.43179291	      1.54002382
      0.04300554	    -11.54658432	     -1.17472117	     -1.48577555	      1.54700824
      0.04375285	    -11.85157971	     -1.20099001	     -1.54064427	      1.55292797
      0.04450016	    -12.15929865	     -1.22737965	     -1.59639598	      1.55776156
      0.04524747	    -12.46969526	     -1.25388580	     -1.65302848	      1.56148746
      0.04599478	    -12.78272193	     -1.28050410	     -1.71054046	      1.56408407
      0.04666588	    -13.06602593	     -1.30449946	     -1.76293674	      1.56543524
      0.04733698	    -13.35137591	     -1.32857872	     -1.81604260	      1.56584327
      0.04800809	    -13.63873155	     -1.35273809	     -1.86985917	      1.56529214
      0.04867919	    -13.92805359	     -1.37697417	     -1.92438831	      1.56376659
      0.04935029	    -14.21930127	     -1.40128349	     -1.97963251	      1.56125150
      0.05002139	    -14.51243262	     -1.42566247	     -2.03559476	      1.55773199
      0.05069249	    -14.80740443	     -1.45010751	     -2.09227846	      1.55319350
      0.05136359	    -15.10417226	     -1.47461494	     -2.14968720	      1.54762180
      0.05203469	    -15.40269046	     -1.49918102	     -2.20782456	      1.54100306
      0.05270579	    -15.70291217	     -1.52380199	     -2.26669383	      1.53332394
      0.05337690	    -16.00478937	     -1.54847400	     -2.32629771	      1.52457163
      0.05404800	    -16.30827291	     -1.57319318	     -2.38663797	      1.51473394
      0.05471910	    -16.61331251	     -1.59795560	     -2.44771510	      1.50379933
      0.05539020	    -16.91985685	     -1.62275728	     -2.50952804	      1.49175705
      0.05606130	    -17.22785358	     -1.64759422	     -2.57207385	      1.47859715
      0.05673240	    -17.53724940	     -1.67246239	     -2.63534753	      1.46431066
      0.05740350	    -17.84799007	     -1.69735769	     -2.69934185	      1.44888957
      0.05807460	    -18.16002052	     -1.72227604	     -2.76404729	      1.43232703
      0.05874571	    -18.47328487	     -1.74721332	     -2.82945208	      1.41461740
      0.05941681	    -18.78772650	     -1.77216537	     -2.89554228	      1.39575638
      0.06008791	    -19.10328813	     -1.79712806	     -2.96230193	      1.37574114
      0.06075901	    -19.41991184	     -1.82209720	     -3.02971329	      1.35457042
      0.06143011	    -19.73753921	     -1.84706865	     -3.09775703	      1.33224471
      0.06210121	    -20.05611129	     -1.87203823	     -3.16641253	      1.30876638
      0.06277231	    -20.37556874	     -1.89700178	     -3.23565812	      1.28413987
      0.06344341	    -20.69585186	     -1.92195514	     -3.30547129	      1.25837183
      0.06411451	    -21.01690065	     -1.94689418	     -3.37582892	      1.23147136
      0.06478562	    -21.33865491	     -1.97181477	     -3.44670746	      1.20345021
      0.06545672	    -21.66105427	     -1.99671281	     -3.51808312	      1.17432298
      0.06612782	    -21.98403827	     -2.02158423	     -3.58993194	      1.14410746
      0.06679892	    -22.30754645	     -2.04642499	     -3.66222998	      1.11282482
      0.06747002	    -22.63151838	     -2.07123108	     -3.73495331	      1.08049997
      0.06814112	    -22.95589375	     -2.09599855	     -3.80807815	      1.04716189
      0.06881222	    -23.28061245	     -2.12072347	     -3.88158088	      1.01284400
      0.06948332	    -23.60561462	     -2.14540199	     -3.95543809	      0.97758456
      0.07015443	    -23.93084074	     -2.17003028	     -4.02962660	      0.94142710
      0.07082553	    -24.25623168	     -2.19460462	     -4.10412350	      0.90442093
      0.07149663	    -24.58172882	     -2.21912131	     -4.17890613	      0.86662165
      0.07216773	    -24.90727406	     -2.24357674	     -4.25395212	      0.82809173
      0.07283883	    -25.23280995	     -2.26796740	     -4.32923940	      0.78890112
      0.07350993	    -25.55827976	     -2.29228983	     -4.40474619	      0.74912792
      0.07418103	    -25.88362751	     -2.31654066	     -4.48045102	      0.70885906
      0.07485213	    -26.20879812	     -2.34071665	     -4.55633273	      0.66819110
      0.07552324	    -26.53373742	     -2.36481461	     -4.63237049	      0.62723093
      0.07619434	    -26.85839228	     -2.38883149	     -4.70854381	      0.58609663
      0.07686544	    -27.18271064	     -2.41276435	     -4.78483253	      0.54491821
      0.07753654	    -27.50664165	     -2.43661033	     -4.86121685	      0.50383837
      0.07820764	    -27.83013569	     -2.46036674	     -4.93767734	      0.46301317
      0.07887874	    -28.15314444	     -2.48403098	     -5.01419494	      0.42261259
      0.07954984	    -28.47562100	     -2.50760059	     -5.09075096	      0.38282081
      0.08022094	    -28.79751991	     -2.53107326	     -5.16732713	      0.34383630
      0.08089205	    -29.11879723	     -2.55444679	     -5.24390559	      0.30587135
      0.08156315	    -29.43941056	     -2.57771915	     -5.32046888	      0.26915113
      0.08223425	    -29.75931909	     -2.60088842	     -5.39699998	      0.23391184
      0.08290535	    -30.07848360	     -2.62395285	     -5.47348229	      0.20039798
      0.08357645	    -30.39686648	     -2.64691079	     -5.54989967	      0.16885825
      0.08424755	    -30.71443162	     -2.66976075	     -5.62623638	      0.13953997
      0.08491865	    -31.03114442	     -2.69250133	     -5.70247712	      0.11268158
      0.08558975	    -31.34697159	     -2.71513125	     -5.77860699	      0.08850311
      0.08626085	    -31.66188100	     -2.73764931	     -5.85461148	      0.06719431
      0.08693196	    -31.97584149	     -2.76005436	     -5.93047644	      0.04890044
      0.08760306	    -32.28882249	     -2.78234527	     -6.00618802	      0.03370583
      0.08827416	    -32.60079374	     -2.80452090	     -6.08173262	      0.02161567
      0.08894526	    -32.91172416	     -2.82657997	     -6.15793281	      0.01253679
      0.08961636	    -33.22157621	     -2.84852060	     -6.23533528	      0.00625865
      0.09028746	    -33.53031578	     -2.87034127	     -6.31296786	      0.00243609
      0.09095856	    -33.83790844	     -2.89204033	     -6.39065698	      0.00057567
      0.09162966	    -34.14431809	     -2.91361587	     -6.46830481	      0.00002779
      0.09230077	    -34.44950643	     -2.93506573	     -6.54585345	      0.00000000
      0.09297187	    -34.75343428	     -2.95638768	     -6.62326609	      0.00000000
      0.09364297	    -35.05606627	     -2.97758006	     -6.70051743	      0.00000000
      0.09431407	    -35.35737039	     -2.99864156	     -6.77758858	      0.00000000
      0.09498517	    -35.65731679	     -3.01957105	     -6.85446417	      0.00000000
      0.09565627	    -35.95587737	     -3.04036756	     -6.93113088	      0.00000000
      0.09632737	    -36.25302558	     -3.06103019	     -7.00757665	      0.00000000
      0.09699847	    -36.54873636	     -3.08155822	     -7.08379025	      0.00000000
      0.09766958	    -36.84298601	     -3.10195097	     -7.15976108	      0.00000000
      0.09834068	    -37.13575220	     -3.12220791	     -7.23547902	      0.00000000
      0.09901178	    -37.42701388	     -3.14232859	     -7.31093440	      0.00000000
      0.09968288	    -37.71675125	     -3.16231264	     -7.38611794	      0.00000000
      0.10035398	    -38.00494577	     -3.18215980	     -7.46102071	      0.00000000
      0.10102508	    -38.29158009	     -3.20186989	     -7.53563418	      0.00000000
      0.10169618	    -38.57663806	     -3.22144283	     -7.60995014	      0.00000000
      0.10236728	    -38.86010467	     -3.24087859	     -7.68396073	      0.00000000
      0.10303839	    -39.14196604	     -3.26017725	     -7.75765843	      0.00000000
      0.10370949	    -39.42220949	     -3.27933896	     -7.83103606	      0.00000000
      0.10438059	    -39.70082322	     -3.29836393	     -7.90408676	      0.00000000
      0.10505169	    -39.97779663	     -3.31725247	     -7.97680396	      0.00000000
      0.10572279	    -40.25312014	     -3.33600495	     -8.04918146	      0.00000000
      0.10639389	    -40.52678519	     -3.35462178	     -8.12121332	      0.00000000
      0.10706499	    -40.79878418	     -3.37310348	     -8.19289394	      0.00000000
      0.10773609	    -41.06911052	     -3.39145062	     -8.26421798	      0.00000000
      0.10840719	    -41.33775850	     -3.40966381	     -8.33518042	      0.00000000
      0.10907830	    -41.60472338	     -3.42774375	     -8.40577653	      0.00000000
      0.10974940	    -41.87000126	     -3.44569118	     -8.47600183	      0.00000000
      0.11042050	    -42.13358914	     -3.46350689	     -8.54585213	      0.00000000
      0.11109160	    -42.39548485	     -3.48119175	     -8.61532352	      0.00000000
      0.11176270	    -42.65568702	     -3.49874666	     -8.68441234	      0.00000000
      0.11243380	    -42.91419509	     -3.51617257	     -8.75311516	      0.00000000
      0.11310490	    -43.17100926	     -3.53347049	     -8.82142884	      0.00000000
      0.11377600	    -43.42613047	     -3.55064145	     -8.88935047	      0.00000000
      0.11444711	    -43.67956037	     -3.56768656	     -8.95687734	      0.00000000
      0.11511821	    -43.93130130	     -3.58460694	     -9.02400703	      0.00000000
      0.11578931	    -44.18135628	     -3.60140376	     -9.09073729	      0.00000000
      0.11646041	    -44.42972897	     -3.61807823	     -9.15706611	      0.00000000
      0.11713151	    -44.67642365	     -3.63463160	     -9.22299169	      0.00000000
      0.11780261	    -44.92144517	     -3.65106514	     -9.28851243	      0.00000000
      0.11847371	    -45.16479900	     -3.66738016	     -9.35362692	      0.00000000
      0.11914481	    -45.40649112	     -3.68357801	     -9.41833396	      0.00000000
      0.11981592	    -45.64652805	     -3.69966005	     -9.48263251	      0.00000000
      0.12048702	    -45.88491683	     -3.71562768	     -9.54652173	      0.00000000
      0.12115812	    -46.12166496	     -3.73148232	     -9.61000094	      0.00000000
      0.12182922	    -46.35678042	     -3.74722541	     -9.67306963	      0.00000000
      0.12250032	    -46.59027161	     -3.76285843	     -9.73572746	      0.00000000
      0.12317142	    -46.82214736	     -3.77838285	     -9.79797423	      0.00000000
      0.12384252	    -47.05241693	     -3.79380020	     -9.85980989	      0.00000000
      0.12451362	    -47.28108990	     -3.80911199	     -9.92123456	      0.00000000
      0.12518472	    -47.50817627	     -3.82431976	     -9.98224845	      0.00000000
      0.12585583	    -47.73368634	     -3.83942508	    -10.04285196	      0.00000000
      0.12652693	    -47.95763076	     -3.85442951	    -10.10304556	      0.00000000
      0.12719803	    -48.18002047	     -3.86933464	    -10.16282989	      0.00000000
      0.12786913	    -48.40086670	     -3.88414205	    -10.22220569	      0.00000000
      0.12854023	    -48.62018098	     -3.89885336	    -10.28117379	      0.00000000
      0.12921133	    -48.83797505	     -3.91347018	    -10.33973516	      0.00000000
      0.12988243	    -49.05426092	     -3.92799413	    -10.39789086	      0.00000000
      0.13055353	    -49.26905082	     -3.94242684	    -10.45564205	      0.00000000
      0.13122464	    -49.48235718	     -3.95676994	    -10.51298998	      0.00000000
      0.13189574	    -49.69419262	     -3.97102508	    -10.56993598	      0.00000000
      0.13256684	    -49.90456997	     -3.98519389	    -10.62648150	      0.00000000
      0.13323794	    -50.11350220	     -3.99927803	    -10.68262802	      0.00000000
      0.13390904	    -50.32100244	     -4.01327914	    -10.73837714	      0.00000000
      0.13458014	    -50.52708395	     -4.02719887	    -10.79373051	      0.00000000
      0.13525124	    -50.73176014	     -4.04103888	    -10.84868981	      0.00000000
      0.13592234	    -50.93504453	     -4.05480081	    -10.90325670	      0.00000000
      0.13659345	    -51.13695073	     -4.06848632	    -10.95743287	      0.00000000
      0.13726455	    -51.33749247	     -4.08209705	    -11.01122003	      0.00000000
      0.13793565	    -51.53668355	     -4.09563465	    -11.06461993	      0.00000000
      0.13860675	    -51.73453784	     -4.10910077	    -11.11763435	      0.00000000
      0.13927785	    -51.93106928	     -4.12249705	    -11.17026507	      0.00000000
      0.13994895	    -52.12629186	     -4.13582511	    -11.22251394	      0.00000000
      0.14062005	    -52.32021964	     -4.14908661	    -11.27438279	      0.00000000
      0.14129115	    -52.51286668	     -4.16228315	    -11.32587350	      0.00000000
      0.14196226	    -52.70424708	     -4.17541637	    -11.37698794	      0.00000000
      0.14263336	    -52.89437499	     -4.18848787	    -11.42772802	      0.00000000
      0.14330446	    -53.08326454	     -4.20149928	    -11.47809563	      0.00000000
      0.14397556	    -53.27092987	     -4.21445219	    -11.52809267	      0.00000000
      0.14464666	    -53.45738514	     -4.22734820	    -11.57772105	      0.00000000
      0.14531776	    -53.64264447	     -4.24018889	    -11.62698266	      0.00000000
      0.14598886	    -53.82672201	     -4.25297585	    -11.67587941	      0.00000000
      0.14665996	    -54.00963185	     -4.26571066	    -11.72441315	      0.00000000
      0.14733106	    -54.19138808	     -4.27839486	    -11.77258577	      0.00000000
      0.14800217	    -54.37200474	     -4.29103003	    -11.82039910	      0.00000000
      0.14867327	    -54.55149585	     -4.30361771	    -11.86785497	      0.00000000
      0.14934437	    -54.72987538	     -4.31615943	    -11.91495515	      0.00000000
      0.15001547	    -54.90715726	     -4.32865672	    -11.96170143	      0.00000000
      0.15068657	    -55.08335537	     -4.34111111	    -12.00809550	      0.00000000
      0.15135767	    -55.25848354	     -4.35352410	    -12.05413906	      0.00000000
      0.15148119	    -55.29060055	     -4.35580429	    -12.06257577	      0.00000000
      0.15160471	    -55.32268183	     -4.35822574	    -12.07100062	      0.00000000
      0.15222230	    -55.48250777	     -4.38723166	    -12.11294300	      0.00000000
      0.15283988	    -55.64112784	     -4.47481338	    -12.15456709	      0.00000000
      0.15360744	    -55.83602242	     -4.70123288	    -12.20581397	      0.00000000
      0.15437500	    -56.02792161	     -5.06901125	    -12.25649854	      0.00000000
      0.15514256	    -56.21658204	     -5.56852198	    -12.30661527	      0.00000000
      0.15591011	    -56.40200451	     -6.18382909	    -12.35617666	      0.00000000
      0.15667767	    -56.58430344	     -6.90098716	    -12.40519967	      0.00000000
      0.15744523	    -56.76362448	     -7.70814191	    -12.45369816	      0.00000000
      0.15821279	    -56.94011645	     -8.59444434	    -12.50168113	      0.00000000
      0.15898034	    -57.11392128	     -9.55021607	    -12.54915294	      0.00000000
      0.15974790	    -57.28516754	    -10.56712030	    -12.59611391	      0.00000000
      0.16051546	    -57.45396742	    -11.63814418	    -12.64256112	      0.00000000
      0.16128302	    -57.62041645	    -12.75750362	    -12.68848923	      0.00000000
      0.16205057	    -57.78459449	    -13.92052364	    -12.73389121	      0.00000000
      0.16281813	    -57.94656756	    -15.12351667	    -12.77875900	      0.00000000
      0.16358569	    -58.10638967	    -16.36366656	    -12.82308396	      0.00000000
      0.16435325	    -58.26410465	    -17.63891725	    -12.86685722	      0.00000000
      0.16512081	    -58.41974791	    -18.94785927	    -12.91006986	      0.00000000
      0.16588836	    -58.57334803	    -20.28960312	    -12.95271312	      0.00000000
      0.16665592	    -58.72492849	    -21.66362641	    -12.99477838	      0.00000000
      0.16742348	    -58.87450964	    -23.06958289	    -13.03625730	      0.00000000
      0.16819104	    -59.02211094	    -24.50707015	    -13.07714175	      0.00000000
      0.16895859	    -59.16775366	    -25.97537001	    -13.11742392	      0.00000000
      0.16972615	    -59.31146368	    -27.47320055	    -13.15709628	      0.00000000
      0.17049371	    -59.45327399	    -28.99854078	    -13.19615159	      0.00000000
      0.17126127	    -59.59322631	    -30.54859003	    -13.23458284	      0.00000000
      0.17202882	    -59.73137125	    -32.11989305	    -13.27238303	      0.00000000
      0.17279638	    -59.86776686	    -33.70860560	    -13.30954500	      0.00000000
      0.17356394	    -60.00247581	    -35.31082556	    -13.34606110	      0.00000000
      0.17433150	    -60.13556220	    -36.92290001	    -13.38192289	      0.00000000
      0.17509905	    -60.26708848	    -38.54164412	    -13.41712092	      0.00000000
      0.17586661	    -60.39711333	    -40.16445064	    -13.45164453	      0.00000000
      0.17663417	    -60.52569044	    -41.78930414	    -13.48548176	      0.00000000
      0.17740173	    -60.65286824	    -43.41473151	    -13.51861924	      0.00000000
      0.17816928	    -60.77868990	    -45.03983392	    -13.55104215	      0.00000000
      0.17893684	    -60.90318631	    -46.66646170	    -13.58273360	      0.00000000
      0.17970440	    -61.02636232	    -48.29912311	    -13.61367369	      0.00000000
      0.18047196	    -61.14820578	    -49.94287630	    -13.64384009	      0.00000000
      0.18115777	    -61.25592506	    -51.42531086	    -13.67012097	      0.00000000
      0.18184358	    -61.36254671	    -52.92468831	    -13.69574557	      0.00000000
      0.18252939	    -61.46804939	    -54.44451468	    -13.72069477	      0.00000000
      0.18321520	    -61.57241494	    -55.98770261	    -13.74494852	      0.00000000
      0.18390101	    -61.67563018	    -57.55630642	    -13.76848614	      0.00000000
      0.18458683	    -61.77768896	    -59.15135943	    -13.79128671	      0.00000000
      0.18527264	    -61.87859357	    -60.77284896	    -13.81332945	      0.00000000
      0.18595845	    -61.97835506	    -62.41982525	    -13.83459405	      0.00000000
      0.18664426	    -62.07699246	    -64.09060527	    -13.85506110	      0.00000000
      0.18733007	    -62.17453131	    -65.78301773	    -13.87471254	      0.00000000
      0.18801588	    -62.27100168	    -67.49464003	    -13.89353214	      0.00000000
      0.18870169	    -62.36643633	    -69.22299602	    -13.91150603	      0.00000000
      0.18938751	    -62.46086906	    -70.96570124	    -13.92862323	      0.00000000
      0.19007332	    -62.55433343	    -72.72055701	    -13.94487621	      0.00000000
      0.19075913	    -62.64686189	    -74.48560171	    -13.96026127	      0.00000000
      0.19144494	    -62.73848531	    -76.25913047	    -13.97477893	      0.00000000
      0.19213075	    -62.82923264	    -78.03969334	    -13.98843406	      0.00000000
      0.19281656	    -62.91913092	    -79.82608061	    -14.00123596	      0.00000000
      0.19350237	    -63.00820530	    -81.61730109	    -14.01319813	      0.00000000
      0.19418819	    -63.09647918	    -83.41255771	    -14.02433801	      0.00000000
      0.19487400	    -63.18397436	    -85.21122294	    -14.03467650	      0.00000000
      0.19555981	    -63.27071122	    -87.01281558	    -14.04423743	      0.00000000
      0.19624562	    -63.35670886	    -88.81697975	    -14.05304697	      0.00000000
      0.19693143	    -63.44198529	    -90.62346628	    -14.06113301	      0.00000000
      0.19761724	    -63.52655750	    -92.43211666	    -14.06852456	      0.00000000
      0.19830305	    -63.61044161	    -94.24284938	    -14.07525124	      0.00000000
      0.19898887	    -63.69365296	    -96.05564835	    -14.08134273	      0.00000000
      0.19967468	    -63.77620616	    -97.87055339	    -14.08682843	      0.00000000
      0.20036049	    -63.85811519	    -99.68765229	    -14.09173711	      0.00000000
      0.20104630	    -63.93939339	   -101.50707445	    -14.09609661	      0.00000000
      0.20173211	    -64.02005357	   -103.32898571	    -14.09993372	      0.00000000
      0.20241792	    -64.10010797	   -105.15358430	    -14.10327398	      0.00000000
      0.20310373	    -64.17956833	   -106.98109777	    -14.10614166	      0.00000000
      0.20378955	    -64.25844590	   -108.81178069	    -14.10855970	      0.00000000
      0.20447536	    -64.33675140	   -110.64591300	    -14.11054971	      0.00000000
      0.20516117	    -64.41449510	   -112.48379903	    -14.11213198	      0.00000000
      0.20584698	    -64.49168678	   -114.32576696	    -14.11332555	      0.00000000
      0.20653279	    -64.56833572	   -116.17216872	    -14.11414822	      0.00000000
      0.20721860	    -64.64445072	   -118.02338024	    -14.11461664	      0.00000000
      0.20790442	    -64.72004010	   -119.87980191	    -14.11474638	      0.00000000
      0.20859023	    -64.79511164	   -121.74185925	    -14.11455195	      0.00000000
      0.20927604	    -64.86967266	   -123.61000363	    -14.11404694	      0.00000000
      0.20996185	    -64.94372993	   -125.48471291	    -14.11324401	      0.00000000
      0.21064766	    -65.01728970	   -127.36649187	    -14.11215499	      0.00000000
      0.21133347	    -65.09035770	   -129.25587224	    -14.11079095	      0.00000000
      0.21201928	    -65.16293911	   -131.15341203	    -14.10916221	      0.00000000
      0.21270510	    -65.23503859	   -133.05969399	    -14.10727844	      0.00000000
      0.21339091	    -65.30666029	   -134.97532268	    -14.10514867	      0.00000000
      0.21407672	    -65.37780783	   -136.90091986	    -14.10278138	      0.00000000
      0.21476253	    -65.44848439	   -138.83711770	    -14.10018448	      0.00000000
      0.21544834	    -65.51869271	   -140.78454922	    -14.09736541	      0.00000000
      0.21606535	    -65.58145468	   -142.54669137	    -14.09464580	      0.00000000
      0.21668235	    -65.64384485	   -144.31888359	    -14.09175652	      0.00000000
      0.21729936	    -65.70586155	   -146.10151222	    -14.08870218	      0.00000000
      0.21791637	    -65.76750571	   -147.89493459	    -14.08548717	      0.00000000
      0.21853338	    -65.82877877	   -149.69945150	    -14.08211561	      0.00000000
      0.21915038	    -65.88968238	   -151.51528889	    -14.07859144	      0.00000000
      0.21976739	    -65.95021852	   -153.34258089	    -14.07491839	      0.00000000
      0.22038440	    -66.01038958	   -155.18135395	    -14.07110004	      0.00000000
      0.22100140	    -66.07019850	   -157.03151334	    -14.06713983	      0.00000000
      0.22161841	    -66.12964883	   -158.89283340	    -14.06304111	      0.00000000
      0.22223542	    -66.18874483	   -160.76495296	    -14.05880710	      0.00000000
      0.22285242	    -66.24749153	   -162.64737693	    -14.05444096	      0.00000000
      0.22346943	    -66.30589472	   -164.53948500	    -14.04994581	      0.00000000
      0.22408644	    -66.36396091	   -166.44054734	    -14.04532467	      0.00000000
      0.22470344	    -66.42169729	   -168.34974623	    -14.04058057	      0.00000000
      0.22532045	    -66.47911155	   -170.26620211	    -14.03571646	      0.00000000
      0.22593746	    -66.53621175	   -172.18900191	    -14.03073530	      0.00000000
      0.22655447	    -66.59300619	   -174.11722753	    -14.02563999	      0.00000000
      0.22717147	    -66.64950317	   -176.04998240	    -14.02043343	      0.00000000
      0.22778848	    -66.70571087	   -177.98641449	    -14.01511846	      0.00000000
      0.22840549	    -66.76163713	   -179.92573469	    -14.00969791	      0.00000000
      0.22902249	    -66.81728937	   -181.86723021	    -14.00417458	      0.00000000
      0.22963950	    -66.87267443	   -183.81027287	    -13.99855123	      0.00000000
      0.23025651	    -66.92779847	   -185.75432296	    -13.99283057	      0.00000000
      0.23087351	    -66.98266693	   -187.69892928	    -13.98701529	      0.00000000
      0.23149052	    -67.03728445	   -189.64372613	    -13.98110804	      0.00000000
      0.23210753	    -67.09165482	   -191.58842828	    -13.97511139	      0.00000000
      0.23272453	    -67.14578083	   -193.53291960	    -13.96902792	      0.00000000
      0.23334154	    -67.19966346	   -195.47740755	    -13.96286006	      0.00000000
      0.23395855	    -67.25330208	   -197.42214419	    -13.95661021	      0.00000000
      0.23457556	    -67.30669504	   -199.36737061	    -13.95028066	      0.00000000
      0.23519256	    -67.35983984	   -201.31331804	    -13.94387368	      0.00000000
      0.23580957	    -67.41273307	   -203.26020844	    -13.93739148	      0.00000000
      0.23642658	    -67.46537045	   -205.20825510	    -13.93083620	      0.00000000
      0.23704358	    -67.51774669	   -207.15766310	    -13.92420996	      0.00000000
      0.23766059	    -67.56985546	   -209.10862983	    -13.91751482	      0.00000000
      0.23827760	    -67.62168924	   -211.06134536	    -13.91075278	      0.00000000
      0.23889460	    -67.67323920	   -213.01599292	    -13.90392579	      0.00000000
      0.23951161	    -67.72449509	   -214.97274922	    -13.89703578	      0.00000000
      0.24012862	    -67.77544506	   -216.93178486	    -13.89008462	      0.00000000
      0.24074562	    -67.82607550	   -218.89326463	    -13.88307412	      0.00000000
      0.24136263	    -67.87637087	   -220.85734784	    -13.87600606	      0.00000000
      0.24197964	    -67.92631353	   -222.82418863	    -13.86888219	      0.00000000
      0.24259665	    -67.97588354	   -224.79393622	    -13.86170421	      0.00000000
      0.24321365	    -68.02505852	   -226.76673519	    -13.85447378	      0.00000000
      0.24383066	    -68.07381346	   -228.74272574	    -13.84719252	      0.00000000
      0.24444767	    -68.12212067	   -230.72204388	    -13.83986203	      0.00000000
      0.24506467	    -68.16994970	   -232.70482170	    -13.83248386	      0.00000000
      0.24568168	    -68.21726740	   -234.69118752	    -13.82505954	      0.00000000
      0.24629869	    -68.26403812	   -236.68126614	    -13.81759056	      0.00000000
      0.24691569	    -68.31022400	   -238.67517898	    -13.81007840	      0.00000000
      0.24753270	    -68.35578552	   -240.67304425	    -13.80252448	      0.00000000
      0.24814971	    -68.40068228	   -242.67497713	    -13.79493023	      0.00000000
      0.24876672	    -68.44487390	   -244.68108988	    -13.78729704	      0.00000000
      0.24938372	    -68.48832128	   -246.69149203	    -13.77962625	      0.00000000
      0.25000073	    -68.53098793	   -248.70629043	    -13.77191921	      0.00000000
      0.25036010	    -68.55545791	   -249.88177973	    -13.76741476	      0.00000000
      0.25057370	    -68.56987192	   -250.58122262	    -13.76473186	      0.00000000
      0.25078730	    -68.58418642	   -251.28119186	    -13.76204487	      0.00000000
      0.25135747	    -68.62190708	   -253.15182586	    -13.75485214	      0.00000000
      0.25192765	    -68.65889025	   -255.02464400	    -13.74763211	      0.00000000
      0.25249783	    -68.69513645	   -256.89872478	    -13.74038604	      0.00000000
      0.25306800	    -68.73064887	   -258.77318414	    -13.73311509	      0.00000000
      0.25363818	    -68.76543667	   -260.64719823	    -13.72582047	      0.00000000
      0.25420835	    -68.79951511	   -262.52000089	    -13.71850340	      0.00000000
      0.25477853	    -68.83290510	   -264.39087832	    -13.71116512	      0.00000000
      0.25534871	    -68.86563254	   -266.25916399	    -13.70380686	      0.00000000
      0.25591888	    -68.89772752	   -268.12423397	    -13.69642985	      0.00000000
      0.25648906	    -68.92922345	   -269.98550267	    -13.68903535	      0.00000000
      0.25705923	    -68.96015612	   -271.84241896	    -13.68162459	      0.00000000
      0.25762941	    -68.99056292	   -273.69446267	    -13.67419881	      0.00000000
      0.25798806	    -69.00943164	   -274.85666485	    -13.66952109	      0.00000000
      0.25815732	    -69.01827327	   -275.40437848	    -13.66731175	      0.00000000
      0.25851126	    -69.07130673	   -276.54797409	    -13.66268672	      0.00000000
      0.25886520	    -69.31134777	   -277.68818352	    -13.65803981	      0.00000000
      0.25945600	    -70.46494614	   -279.57982492	    -13.65012600	      0.00000000
      0.26004680	    -72.82524285	   -281.45249953	    -13.64179547	      0.00000000
      0.26063759	    -76.50844817	   -283.30410277	    -13.63276320	      0.00000000
      0.26122839	    -81.50674729	   -285.13435855	    -13.62275155	      0.00000000
      0.26181919	    -87.74523736	   -286.94391383	    -13.61151654	      0.00000000
      0.26240999	    -95.11593364	   -288.73373611	    -13.59886105	      0.00000000
      0.26300079	   -103.49875650	   -290.50476076	    -13.58463922	      0.00000000
      0.26359159	   -112.77445681	   -292.25769677	    -13.56875533	      0.00000000
      0.26418238	   -122.83210578	   -293.99293541	    -13.55115919	      0.00000000
      0.26477318	   -133.57284133	   -295.71052693	    -13.53183987	      0.00000000
      0.26529948	   -143.64648496	   -297.22544975	    -13.51319562	      0.00000000
      0.26582577	   -154.14249257	   -298.72583364	    -13.49323276	      0.00000000
      0.26635207	   -165.01681637	   -300.21110781	    -13.47199602	      0.00000000
      0.26687836	   -176.23215706	   -301.68063300	    -13.44953927	      0.00000000
      0.26740466	   -187.75687401	   -303.13369762	    -13.42592276	      0.00000000
      0.26793095	   -199.56373696	   -304.56954442	    -13.40121071	      0.00000000
      0.26845725	   -211.62851975	   -305.98739990	    -13.37546953	      0.00000000
      0.26898355	   -223.92846831	   -307.38650273	    -13.34876647	      0.00000000
      0.26950984	   -236.44075140	   -308.76613023	    -13.32116877	      0.00000000
      0.27003614	   -249.14111142	   -310.12562136	    -13.29274323	      0.00000000
      0.27056243	   -262.00302011	   -311.46439365	    -13.26355617	      0.00000000
      0.27108873	   -274.99763158	   -312.78195145	    -13.23367350	      0.00000000
      0.27161502	   -288.09465131	   -314.07788336	    -13.20316070	      0.00000000
      0.27214132	   -301.26394239	   -315.35185005	    -13.17208265	      0.00000000
      0.27266761	   -314.47741551	   -316.60356614	    -13.14050302	      0.00000000
      0.27319391	   -327.71066387	   -317.83278188	    -13.10848348	      0.00000000
      0.27372020	   -340.94395262	   -319.03926951	    -13.07608261	      0.00000000
      0.27424650	   -354.16245007	   -320.22281679	    -13.04335490	      0.00000000
      0.27477280	   -367.35583286	   -321.38322685	    -13.01034986	      0.00000000
      0.27529909	   -380.51751686	   -322.52032223	    -12.97711147	      0.00000000
      0.27582539	   -393.64376122	   -323.63395028	    -12.94367789	      0.00000000
      0.27635168	   -406.73282146	   -324.72398789	    -12.91008153	      0.00000000
      0.27687798	   -419.78653911	   -325.79033496	    -12.87634923	      0.00000000
      0.27740427	   -432.82645292	   -326.83280289	    -12.84250075	      0.00000000
      0.27793057	   -445.88121485	   -327.85106983	    -12.80854645	      0.00000000
      0.27845686	   -458.97658653	   -328.84484835	    -12.77448826	      0.00000000
      0.27898316	   -472.13519958	   -329.81390949	    -12.74032136	      0.00000000
      0.27950945	   -485.37514611	   -330.75808655	    -12.70603603	      0.00000000
      0.28003575	   -498.70785246	   -331.67728926	    -12.67161966	      0.00000000
      0.28050233	   -510.60772417	   -332.47123226	    -12.64098814	      0.00000000
      0.28096891	   -522.57837981	   -333.24569219	    -12.61023485	      0.00000000
      0.28143549	   -534.60959535	   -334.00075788	    -12.57935359	      0.00000000
      0.28190207	   -546.68658260	   -334.73663046	    -12.54834103	      0.00000000
      0.28236865	   -558.79166442	   -335.45356496	    -12.51719717	      0.00000000
      0.28283523	   -570.90617589	   -336.15184656	    -12.48592533	      0.00000000
      0.28330181	   -583.01218656	   -336.83177204	    -12.45453178	      0.00000000
      0.28376839	   -595.09378394	   -337.49363517	    -12.42302512	      0.00000000
      0.28423497	   -607.13782387	   -338.13771735	    -12.39141546	      0.00000000
      0.28470155	   -619.13418951	   -338.76428331	    -12.35971368	      0.00000000
      0.28516813	   -631.07567675	   -339.37358084	    -12.32793064	      0.00000000
      0.28563471	   -642.95764532	   -339.96584315	    -12.29607666	      0.00000000
      0.28610129	   -654.77755874	   -340.54129256	    -12.26416104	      0.00000000
      0.28656787	   -666.53450404	   -341.10014438	    -12.23219183	      0.00000000
      0.28703445	   -678.22874833	   -341.64261034	    -12.20017573	      0.00000000
      0.28750103	   -689.86136146	   -342.16890145	    -12.16811802	      0.00000000
      0.28796761	   -701.43391387	   -342.67922993	    -12.13602272	      0.00000000
      0.28843420	   -712.94824661	   -343.17381045	    -12.10389266	      0.00000000
      0.28890078	   -724.40630489	   -343.65286078	    -12.07172964	      0.00000000
      0.28936736	   -735.81002303	   -344.11660192	    -12.03953465	      0.00000000
      0.28983394	   -747.16124987	   -344.56525794	    -12.00730797	      0.00000000
      0.29030052	   -758.46170407	   -344.99905557	    -11.97504937	      0.00000000
      0.29076710	   -769.71295114	   -345.41822365	    -11.94275825	      0.00000000
      0.29123368	   -780.91639548	   -345.82299253	    -11.91043370	      0.00000000
      0.29170026	   -792.07328221	   -346.21359345	    -11.87807466	      0.00000000
      0.29216684	   -803.18470533	   -346.59025786	    -11.84567996	      0.00000000
      0.29263342	   -814.25161932	   -346.95321688	    -11.81324840	      0.00000000
      0.29310000	   -825.27485262	   -347.30270066	    -11.78077880	      0.00000000
      0.29356658	   -836.25512151	   -347.63893790	    -11.74826999	      0.00000000
      0.29403316	   -847.19304384	   -347.96215531	    -11.71572088	      0.00000000
      0.29449974	   -858.08915201	   -348.27257722	    -11.68313047	      0.00000000
      0.29496632	   -868.94390499	   -348.57042511	    -11.65049783	      0.00000000
      0.29543290	   -879.75769936	   -348.85591728	    -11.61782212	      0.00000000
      0.29589948	   -890.53087915	   -349.12926851	    -11.58510260	      0.00000000
      0.29636606	   -901.26374473	   -349.39068976	    -11.55233860	      0.00000000
      0.29683264	   -911.95656068	   -349.64038791	    -11.51952955	      0.00000000
      0.29729922	   -922.60956281	   -349.87856552	    -11.48667494	      0.00000000
      0.29776580	   -933.22296431	   -350.10542063	    -11.45377432	      0.00000000
      0.29823238	   -943.79696119	   -350.32114658	    -11.42082734	      0.00000000
      0.29869896	   -954.33173710	   -350.52593189	    -11.38783367	      0.00000000
      0.29916554	   -964.82746744	   -350.71996007	    -11.35479304	      0.00000000
      0.29963212	   -975.28432302	   -350.90340959	    -11.32170523	      0.00000000
      0.30009870	   -985.70247307	   -351.07645374	    -11.28857004	      0.00000000
      0.30056528	   -996.08208776	   -351.23926060	    -11.25538731	      0.00000000
      0.30103186	  -1006.42334017	   -351.39199299	    -11.22215693	      0.00000000
      0.30149844	  -1016.72640766	   -351.53480847	    -11.18887877	      0.00000000
      0.30196502	  -1026.99147265	   -351.66785931	    -11.15555275	      0.00000000
      0.30243160	  -1037.21872267	   -351.79129250	    -11.12217880	      0.00000000
      0.30289818	  -1047.40834959	   -351.90524983	    -11.08875686	      0.00000000
      0.30336477	  -1057.56054802	   -352.00986790	    -11.05528688	      0.00000000
      0.30383135	  -1067.67551259	   -352.10527821	    -11.02176882	      0.00000000
      0.30429793	  -1077.75343477	   -352.19160726	    -10.98820265	      0.00000000
      0.30476451	  -1087.79450152	   -352.26897663	    -10.95458835	      0.00000000
      0.30523109	  -1097.79889077	   -352.33750305	    -10.92092590	      0.00000000
      0.30569767	  -1107.76676260	   -352.39729864	    -10.88721531	      0.00000000
      0.30616425	  -1117.69824871	   -352.44847102	    -10.85345657	      0.00000000
      0.30628177	  -1120.19407948	   -352.45995836	    -10.84496025	      0.00000000
      0.30639930	  -1122.68764953	   -352.47093313	    -10.83708804	      0.00000000
      0.30685672	  -1132.37093393	   -352.50873437	    -10.83032528	      0.00000000
      0.30731413	  -1142.01859200	   -352.53839984	    -10.89091779	      0.00000000
      0.30777155	  -1151.62991072	   -352.56009663	    -11.04154553	      0.00000000
      0.30822897	  -1161.20390992	   -352.57388764	    -11.29172046	      0.00000000
      0.30868638	  -1170.73959082	   -352.57982854	    -11.64311136	      0.00000000
      0.30914380	  -1180.23595164	   -352.57796322	    -12.09280236	      0.00000000
      0.30960121	  -1189.69197897	   -352.56832657	    -12.63529255	      0.00000000
      0.31005863	  -1199.10662271	   -352.55094712	    -13.26373749	      0.00000000
      0.31051605	  -1208.47876636	   -352.52584941	    -13.97073097	      0.00000000
      0.31097346	  -1217.80719915	   -352.49305611	    -14.74879968	      0.00000000
      0.31143088	  -1227.09059426	   -352.45258960	    -15.59071190	      0.00000000
      0.31188829	  -1236.32749566	   -352.40447321	    -16.48966131	      0.00000000
      0.31234571	  -1245.51631514	   -352.34873204	    -17.43936571	      0.00000000
      0.31280313	  -1254.65533998	   -352.28539342	    -18.43410805	      0.00000000
      0.31326054	  -1263.74275128	   -352.21448712	    -19.46873937	      0.00000000
      0.31371796	  -1272.77665147	   -352.13604526	    -20.53865772	      0.00000000
      0.31417537	  -1281.75509951	   -352.05010210	    -21.63977294	      0.00000000
      0.31463279	  -1290.67615096	   -351.95669363	    -22.76846402	      0.00000000
      0.31509021	  -1299.53790027	   -351.85585707	    -23.92153311	      0.00000000
      0.31554762	  -1308.33852228	   -351.74763041	    -25.09615870	      0.00000000
      0.31600504	  -1317.07631001	   -351.63205179	    -26.28984901	      0.00000000
      0.31646245	  -1325.74970658	   -351.50915908	    -27.50039613	      0.00000000
      0.31691987	  -1334.35732960	   -351.37898936	    -28.72583058	      0.00000000
      0.31737729	  -1342.89798714	   -351.24157859	    -29.96437660	      0.00000000
      0.31783470	  -1351.37068512	   -351.09696127	    -31.21440787	      0.00000000
      0.31829212	  -1359.77462696	   -350.94517026	    -32.47440470	      0.00000000
      0.31874953	  -1368.10920621	   -350.78623666	    -33.74291403	      0.00000000
      0.31920695	  -1376.37399390	   -350.62018972	    -35.01851463	      0.00000000
      0.31975717	  -1386.22312053	   -350.41120531	    -36.56032205	      0.00000000
      0.32030740	  -1395.97011237	   -350.19173034	    -38.10785624	      0.00000000
      0.32080446	  -1404.68850636	   -349.98489213	    -39.50871838	      0.00000000
      0.32130153	  -1413.32406642	   -349.76971146	    -40.91037328	      0.00000000
      0.32191269	  -1423.82941375	   -349.49409577	    -42.63223089	      0.00000000
      0.32252385	  -1434.20932259	   -349.20535484	    -44.34953492	      0.00000000
      0.32294978	  -1441.37158687	   -348.99743130	    -45.54219579	      0.00000000
      0.32337570	  -1448.47399909	   -348.78318063	    -46.73055488	      0.00000000
      0.32390701	  -1457.25301513	   -348.50770036	    -48.20592017	      0.00000000
      0.32443832	  -1465.94328774	   -348.22267425	    -49.67255749	      0.00000000
      0.32491296	  -1473.63348071	   -347.96033293	    -50.97476281	      0.00000000
      0.32549563	  -1482.98002512	   -347.62817549	    -52.56241691	      0.00000000
      0.32607829	  -1492.22317971	   -347.28461642	    -54.13758708	      0.00000000
      0.32652751	  -1499.27997851	   -347.01234906	    -55.34329562	      0.00000000
      0.32708490	  -1507.95118372	   -346.66529075	    -56.82862587	      0.00000000
      0.32764228	  -1516.52841218	   -346.30794893	    -58.30205450	      0.00000000
      0.32813418	  -1524.02027849	   -345.98428583	    -59.59248399	      0.00000000
      0.32874614	  -1533.23831186	   -345.57060397	    -61.18624239	      0.00000000
      0.32935810	  -1542.34193327	   -345.14453831	    -62.76999657	      0.00000000
      0.32981677	  -1549.09061544	   -344.81744563	    -63.95203028	      0.00000000
      0.33027544	  -1555.77418964	   -344.48334558	    -65.13078878	      0.00000000
      0.33078423	  -1563.11235451	   -344.10488466	    -66.43544279	      0.00000000
      0.33140606	  -1571.97099770	   -343.63076540	    -68.02689050	      0.00000000
      0.33186234	  -1578.39446035	   -343.27501543	    -69.19298306	      0.00000000
      0.33247509	  -1586.91726937	   -342.78658504	    -70.75686922	      0.00000000
      0.33330676	  -1598.29327879	   -342.10399531	    -72.87440127	      0.00000000
      0.33371563	  -1603.80527943	   -341.76040004	    -73.91230351	      0.00000000
      0.33424414	  -1610.84943259	   -341.30801374	    -75.24949926	      0.00000000
      0.33472633	  -1617.19704554	   -340.88743808	    -76.46395266	      0.00000000
      0.33543629	  -1626.40434941	   -340.25437252	    -78.23988761	      0.00000000
      0.33598519	  -1633.40899836	   -339.75374720	    -79.60094666	      0.00000000
      0.33679153	  -1643.51580225	   -339.00012927	    -81.57820850	      0.00000000
      0.33712845	  -1647.67555424	   -338.67951828	    -82.39584244	      0.00000000
      0.33754833	  -1652.80479633	   -338.27431976	    -83.40738169	      0.00000000
      0.33815349	  -1660.09244537	   -337.68029943	    -84.85031177	      0.00000000
      0.33870914	  -1666.67303752	   -337.12417031	    -86.15922064	      0.00000000
      0.33917980	  -1672.16515270	   -336.64566694	    -87.25581907	      0.00000000
      0.33965045	  -1677.57923416	   -336.15941047	    -88.34128607	      0.00000000
      0.34012111	  -1682.91782278	   -335.66653062	    -89.41562131	      0.00000000
      0.34059177	  -1688.17727040	   -335.16580302	    -90.47889195	      0.00000000
      0.34106242	  -1693.36075233	   -334.65858041	    -91.53115167	      0.00000000
      0.34153308	  -1698.46375565	   -334.14332310	    -92.57250795	      0.00000000
      0.34194606	  -1702.87863584	   -333.68601535	    -93.47732246	      0.00000000
      0.34235904	  -1707.23118072	   -333.22260110	    -94.37387250	      0.00000000
      0.34277202	  -1711.52337010	   -332.75391051	    -95.26220525	      0.00000000
      0.34339154	  -1717.84555297	   -332.03989253	    -96.57952950	      0.00000000
      0.34374369	  -1721.37900309	   -331.62901814	    -97.32022105	      0.00000000
      0.34409585	  -1724.86617682	   -331.21365722	    -98.05507398	      0.00000000
      0.34466999	  -1730.45458015	   -330.52781462	    -99.24068485	      0.00000000
      0.34521101	  -1735.61074841	   -329.87197911	   -100.34381650	      0.00000000
      0.34561472	  -1739.38691959	   -329.37592851	   -101.15814721	      0.00000000
      0.34601843	  -1743.10387530	   -328.87492679	   -101.96493736	      0.00000000
      0.34651756	  -1747.61460975	   -328.24779490	   -102.95202014	      0.00000000
      0.34701668	  -1752.03415457	   -327.61309483	   -103.92764334	      0.00000000
      0.34737744	  -1755.16878207	   -327.14863433	   -104.62571929	      0.00000000
      0.34773821	  -1758.25569519	   -326.68030982	   -105.31782938	      0.00000000
      0.34823304	  -1762.40931933	   -326.03076316	   -106.25746407	      0.00000000
      0.34872787	  -1766.47153148	   -325.37357818	   -107.18590792	      0.00000000
      0.34911412	  -1769.57650814	   -324.85452304	   -107.90288434	      0.00000000
      0.34950038	  -1772.62577545	   -324.33093628	   -108.61304839	      0.00000000
      0.34996737	  -1776.23539721	   -323.69107283	   -109.46255770	      0.00000000
      0.35043435	  -1779.76262344	   -323.04442564	   -110.30211601	      0.00000000
      0.35083450	  -1782.71697808	   -322.48416824	   -111.01360769	      0.00000000
      0.35123465	  -1785.61074485	   -321.91902444	   -111.71778893	      0.00000000
      0.35167429	  -1788.71776525	   -321.29167942	   -112.48306360	      0.00000000
      0.35211394	  -1791.75087314	   -320.65831749	   -113.23950893	      0.00000000
      0.35255358	  -1794.70738121	   -320.01811794	   -113.98713771	      0.00000000
      0.35299323	  -1797.59023284	   -319.37213137	   -114.72592187	      0.00000000
      0.35336805	  -1799.98663954	   -318.81579839	   -115.34881649	      0.00000000
      0.35374288	  -1802.32904964	   -318.25520377	   -115.96527515	      0.00000000
      0.35417100	  -1804.93609524	   -317.60895659	   -116.66152800	      0.00000000
      0.35459913	  -1807.47159708	   -316.95691054	   -117.34937815	      0.00000000
      0.35500037	  -1809.78125496	   -316.34004452	   -117.98641848	      0.00000000
      0.35540162	  -1812.02773111	   -315.71808424	   -118.61606735	      0.00000000
      0.35579851	  -1814.18627048	   -315.09744672	   -119.23162308	      0.00000000
      0.35619540	  -1816.28242505	   -314.47174456	   -119.83993861	      0.00000000
      0.35658239	  -1818.26527508	   -313.85654270	   -120.42609837	      0.00000000
      0.35707921	  -1820.72290173	   -313.05947112	   -121.16852944	      0.00000000
      0.35727973	  -1821.68702475	   -312.73557970	   -121.46494622	      0.00000000
      0.35748024	  -1822.63394050	   -312.41028833	   -121.75951356	      0.00000000
      0.35790698	  -1824.58354860	   -311.71349226	   -122.38026417	      0.00000000
      0.35833372	  -1826.43150167	   -311.01115632	   -122.99265182	      0.00000000
      0.35871080	  -1827.96673547	   -310.38555877	   -123.52687079	      0.00000000
      0.35908788	  -1829.40294733	   -309.75582958	   -124.05462735	      0.00000000
      0.35942484	  -1830.59588800	   -309.18942157	   -124.52079754	      0.00000000
      0.35990671	  -1832.14474727	   -308.37354362	   -125.17858755	      0.00000000
      0.36031944	  -1833.31923148	   -307.66987755	   -125.73378076	      0.00000000
      0.36067603	  -1834.21374896	   -307.05759058	   -126.20739622	      0.00000000
      0.36103262	  -1834.99648344	   -306.44214904	   -126.67541550	      0.00000000
      0.36140656	  -1835.69295957	   -305.79289599	   -127.16024628	      0.00000000
      0.36178050	  -1836.26111311	   -305.14006152	   -127.63900613	      0.00000000
      0.36218730	  -1836.73079201	   -304.42562630	   -128.15298728	      0.00000000
      0.36259409	  -1837.04539826	   -303.70713586	   -128.65987705	      0.00000000
      0.36288014	  -1837.17276163	   -303.19937446	   -129.01209014	      0.00000000
      0.36331083	  -1837.21793931	   -302.43095494	   -129.53587851	      0.00000000
      0.36374152	  -1837.08869597	   -301.65844816	   -130.05185638	      0.00000000
      0.36409483	  -1836.85056024	   -301.02108006	   -130.46935647	      0.00000000
      0.36444814	  -1836.49606796	   -300.38112707	   -130.88166288	      0.00000000
      0.36480590	  -1836.01769741	   -299.73005876	   -131.29391628	      0.00000000
      0.36524593	  -1835.26681946	   -298.92542574	   -131.79375501	      0.00000000
      0.36578808	  -1834.09760082	   -297.92822848	   -132.39872166	      0.00000000
      0.36624889	  -1832.89626971	   -297.07607856	   -132.90353504	      0.00000000
      0.36656927	  -1831.94831206	   -296.48059852	   -133.24947972	      0.00000000
      0.36688965	  -1830.91121582	   -295.88330036	   -133.59129283	      0.00000000
      0.36726218	  -1829.59316916	   -295.18608130	   -133.98357227	      0.00000000
      0.36763470	  -1828.15714640	   -294.48624013	   -134.37031361	      0.00000000
      0.36802239	  -1826.53871478	   -293.75495556	   -134.76694329	      0.00000000
      0.36841007	  -1824.79691750	   -293.02095273	   -135.15761171	      0.00000000
      0.36875923	  -1823.12386460	   -292.35741409	   -135.50437034	      0.00000000
      0.36920767	  -1820.83321226	   -291.50191289	   -135.94267518	      0.00000000
      0.36965611	  -1818.38753920	   -290.64310237	   -136.37304517	      0.00000000
      0.36999348	  -1816.44597475	   -289.99437215	   -136.69160778	      0.00000000
      0.37033085	  -1814.42075226	   -289.34394760	   -137.00567898	      0.00000000
      0.37060028	  -1812.74347521	   -288.82305378	   -137.25328541	      0.00000000
      0.37100911	  -1810.09887570	   -288.03026202	   -137.62352884	      0.00000000
      0.37141794	  -1807.33844012	   -287.23509199	   -137.98715621	      0.00000000
      0.37176189	  -1804.92626387	   -286.56368635	   -138.28796570	      0.00000000
      0.37210584	  -1802.43597306	   -285.89071731	   -138.58406610	      0.00000000
      0.37245277	  -1799.84514897	   -285.20992852	   -138.87795460	      0.00000000
      0.37279969	  -1797.17763617	   -284.52743466	   -139.16702608	      0.00000000
      0.37318625	  -1794.11629575	   -283.76476870	   -139.48343076	      0.00000000
      0.37357280	  -1790.96425305	   -283.00009923	   -139.79380137	      0.00000000
      0.37388810	  -1788.32690481	   -282.37471514	   -140.04247474	      0.00000000
      0.37431222	  -1784.68788771	   -281.53125367	   -140.37058968	      0.00000000
      0.37473633	  -1780.94800149	   -280.68565673	   -140.69132333	      0.00000000
      0.37506024	  -1778.02369127	   -280.03790518	   -140.93129127	      0.00000000
      0.37538414	  -1775.04372961	   -279.38903462	   -141.16690573	      0.00000000
      0.37567927	  -1772.28001850	   -278.79655106	   -141.37779198	      0.00000000
      0.37611342	  -1768.13245051	   -277.92284480	   -141.68140581	      0.00000000
      0.37648103	  -1764.54798922	   -277.18163356	   -141.93229188	      0.00000000
      0.37680961	  -1761.28666640	   -276.51730642	   -142.15172591	      0.00000000
      0.37713818	  -1757.97486005	   -275.85199872	   -142.36658147	      0.00000000
      0.37747586	  -1754.51820131	   -275.16677831	   -142.58262415	      0.00000000
      0.37781354	  -1751.00993683	   -274.48035228	   -142.79381133	      0.00000000
      0.37819358	  -1747.00052550	   -273.70617009	   -143.02568152	      0.00000000
      0.37857362	  -1742.92916463	   -272.93056610	   -143.25137453	      0.00000000
      0.37888916	  -1739.50210678	   -272.28530785	   -143.43407004	      0.00000000
      0.37929530	  -1735.03078817	   -271.45323133	   -143.66295088	      0.00000000
      0.37970144	  -1730.49413329	   -270.61963414	   -143.88476404	      0.00000000
      0.38002185	  -1726.86920352	   -269.96065800	   -144.05478225	      0.00000000
      0.38034227	  -1723.20573481	   -269.30078267	   -144.22040908	      0.00000000
      0.38071726	  -1718.86947895	   -268.52711590	   -144.40869453	      0.00000000
      0.38109226	  -1714.48313896	   -267.75228849	   -144.59098706	      0.00000000
      0.38140797	  -1710.75156805	   -267.09883166	   -144.73983342	      0.00000000
      0.38180534	  -1706.00645242	   -266.27509558	   -144.92118332	      0.00000000
      0.38220270	  -1701.20924790	   -265.45008021	   -145.09587134	      0.00000000
      0.38244459	  -1698.26384261	   -264.94715644	   -145.19896312	      0.00000000
      0.38282262	  -1693.62328180	   -264.16007689	   -145.35518159	      0.00000000
      0.38320065	  -1688.93965586	   -263.37207848	   -145.50543905	      0.00000000
      0.38352141	  -1684.93108049	   -262.70230403	   -145.62829963	      0.00000000
      0.38384217	  -1680.89306953	   -262.03188667	   -145.74691211	      0.00000000
      0.38417667	  -1676.65040526	   -261.33178630	   -145.86611642	      0.00000000
      0.38458262	  -1671.46002438	   -260.48105297	   -146.00464947	      0.00000000
      0.38498857	  -1666.22548149	   -259.62916271	   -146.13650133	      0.00000000
      0.38534542	  -1661.58825297	   -258.87926115	   -146.24692865	      0.00000000
      0.38570227	  -1656.91895389	   -258.12853386	   -146.35225961	      0.00000000
      0.38607100	  -1652.06084892	   -257.35180283	   -146.45578455	      0.00000000
      0.38643973	  -1647.17061777	   -256.57429095	   -146.55393556	      0.00000000
      0.38669073	  -1643.82336668	   -256.04445851	   -146.61769842	      0.00000000
      0.38706618	  -1638.78947756	   -255.25109228	   -146.70850170	      0.00000000
      0.38744162	  -1633.72535293	   -254.45711334	   -146.79387154	      0.00000000
      0.38775396	  -1629.48841204	   -253.79568784	   -146.86081775	      0.00000000
      0.38806630	  -1625.23166755	   -253.13385381	   -146.92408428	      0.00000000
      0.38839824	  -1620.68566751	   -252.42977385	   -146.98733451	      0.00000000
      0.38873017	  -1616.11806111	   -251.72514537	   -147.04650510	      0.00000000
      0.38909601	  -1611.05893398	   -250.94774567	   -147.10704025	      0.00000000
      0.38946185	  -1605.97526037	   -250.16977153	   -147.16269811	      0.00000000
      0.38975650	  -1601.86265334	   -249.54255961	   -147.20401471	      0.00000000
      0.39014500	  -1596.41678935	   -248.71490011	   -147.25372922	      0.00000000
      0.39053349	  -1590.94586045	   -247.88670912	   -147.29805606	      0.00000000
      0.39083731	  -1586.64903467	   -247.23829387	   -147.32900764	      0.00000000
      0.39114113	  -1582.33784999	   -246.58958983	   -147.35670335	      0.00000000
      0.39148509	  -1577.43914313	   -245.85455340	   -147.38416132	      0.00000000
      0.39182905	  -1572.52281082	   -245.11909659	   -147.40749254	      0.00000000
      0.39215274	  -1567.88007215	   -244.42644799	   -147.42570632	      0.00000000
      0.39254882	  -1562.17847419	   -243.57827401	   -147.44307821	      0.00000000
      0.39294491	  -1556.45556477	   -242.72956104	   -147.45506382	      0.00000000
      0.39319368	  -1552.85019252	   -242.19612906	   -147.45985554	      0.00000000
      0.39359643	  -1546.99571372	   -241.33186302	   -147.46316162	      0.00000000
      0.39391841	  -1542.30202778	   -240.64086652	   -147.46183848	      0.00000000
      0.39424040	  -1537.59412039	   -239.94905026	   -147.45704148	      0.00000000
      0.39456238	  -1532.87513336	   -239.25716887	   -147.44875178	      0.00000000
      0.39488298	  -1528.16400324	   -238.56771036	   -147.43706353	      0.00000000
      0.39520358	  -1523.44205405	   -237.87804889	   -147.42194607	      0.00000000
      0.39551620	  -1518.82661159	   -237.20512497	   -147.40392425	      0.00000000
      0.39590413	  -1513.08548740	   -236.36969361	   -147.37707083	      0.00000000
      0.39629205	  -1507.32991075	   -235.53393529	   -147.34525832	      0.00000000
      0.39658364	  -1502.99380845	   -234.90532701	   -147.31810347	      0.00000000
      0.39695075	  -1497.52348314	   -234.11356827	   -147.27996493	      0.00000000
      0.39731786	  -1492.04157529	   -233.32153496	   -147.23743682	      0.00000000
      0.39761193	  -1487.64195141	   -232.68677948	   -147.20022257	      0.00000000
      0.39800327	  -1481.77574237	   -231.84164315	   -147.14636940	      0.00000000
      0.39839461	  -1475.89869685	   -230.99644725	   -147.08757416	      0.00000000
      0.39867238	  -1471.71893237	   -230.39597705	   -147.04287623	      0.00000000
      0.39895016	  -1467.53434196	   -229.79553369	   -146.99570357	      0.00000000
      0.39928221	  -1462.52462138	   -229.07743407	   -146.93609236	      0.00000000
      0.39961427	  -1457.50789852	   -228.35920162	   -146.87297528	      0.00000000
      0.39993414	  -1452.66828950	   -227.66703180	   -146.80887834	      0.00000000
      0.40031862	  -1446.84295333	   -226.83481325	   -146.72756318	      0.00000000
      0.40070310	  -1441.00921622	   -226.00237306	   -146.64160031	      0.00000000
      0.40103819	  -1435.91787588	   -225.27657556	   -146.56290659	      0.00000000
      0.40137329	  -1430.82084587	   -224.55064115	   -146.48070699	      0.00000000
      0.40172777	  -1425.42265108	   -223.78244606	   -146.38995674	      0.00000000
      0.40208224	  -1420.01898613	   -223.01418002	   -146.29530701	      0.00000000
      0.40235285	  -1415.88972291	   -222.42747979	   -146.22044182	      0.00000000
      0.40272950	  -1410.13710803	   -221.61066009	   -146.11249271	      0.00000000
      0.40310614	  -1404.37995239	   -220.79395215	   -146.00017642	      0.00000000
      0.40338663	  -1400.08798647	   -220.18532891	   -145.91372908	      0.00000000
      0.40366712	  -1395.79396118	   -219.57680531	   -145.82487380	      0.00000000
      0.40398603	  -1390.90813875	   -218.88471525	   -145.72094415	      0.00000000
      0.40430494	  -1386.01941989	   -218.19259409	   -145.61392761	      0.00000000
      0.40464374	  -1380.82240885	   -217.45713756	   -145.49687699	      0.00000000
      0.40498253	  -1375.62267062	   -216.72167580	   -145.37636383	      0.00000000
      0.40527725	  -1371.09677300	   -216.08174075	   -145.26872789	      0.00000000
      0.40565627	  -1365.27329402	   -215.25863265	   -145.12648458	      0.00000000
      0.40603529	  -1359.44760697	   -214.43563007	   -144.97994535	      0.00000000
      0.40632970	  -1354.91968065	   -213.79605168	   -144.86318181	      0.00000000
      0.40662411	  -1350.39093734	   -213.15659474	   -144.74384050	      0.00000000
      0.40691339	  -1345.93954221	   -212.52815788	   -144.62408707	      0.00000000
      0.40728699	  -1340.18884446	   -211.71645040	   -144.46577878	      0.00000000
      0.40766059	  -1334.43725444	   -210.90487724	   -144.30336097	      0.00000000
      0.40794484	  -1330.05961620	   -210.28717772	   -144.17705956	      0.00000000
      0.40822909	  -1325.68179757	   -209.66958004	   -144.04839331	      0.00000000
      0.40855733	  -1320.62534962	   -208.95627078	   -143.89688874	      0.00000000
      0.40888558	  -1315.56873469	   -208.24303839	   -143.74225214	      0.00000000
      0.40918449	  -1310.96350454	   -207.59347168	   -143.59872813	      0.00000000
      0.40955851	  -1305.20077795	   -206.78065541	   -143.41550888	      0.00000000
      0.40993253	  -1299.43856994	   -205.96797773	   -143.22826071	      0.00000000
      0.41021715	  -1295.05331516	   -205.34941711	   -143.08309083	      0.00000000
      0.41050177	  -1290.66862482	   -204.73095040	   -142.93560211	      0.00000000
      0.41083959	  -1285.46441919	   -203.99680019	   -142.75755130	      0.00000000
      0.41117742	  -1280.26132376	   -203.26279389	   -142.57625281	      0.00000000
      0.41145226	  -1276.02851737	   -202.66556382	   -142.42637330	      0.00000000
      0.41181378	  -1270.46181727	   -201.88001215	   -142.22598446	      0.00000000
      0.41217529	  -1264.89703118	   -201.09467377	   -142.02190919	      0.00000000
      0.41246050	  -1260.50716636	   -200.47495984	   -141.85832736	      0.00000000
      0.41274572	  -1256.11871190	   -199.85538897	   -141.69246493	      0.00000000
      0.41307150	  -1251.10709909	   -199.14765727	   -141.50023931	      0.00000000
      0.41339728	  -1246.09739664	   -198.44007402	   -141.30505779	      0.00000000
      0.41368935	  -1241.60715844	   -197.80567887	   -141.12757041	      0.00000000
      0.41405941	  -1235.92015505	   -197.00197106	   -140.89931338	      0.00000000
      0.41442946	  -1230.23624861	   -196.19851159	   -140.66727636	      0.00000000
      0.41470981	  -1225.93140761	   -195.58973081	   -140.48899431	      0.00000000
      0.41499016	  -1221.62856841	   -194.98111251	   -140.30855565	      0.00000000
      0.41531710	  -1216.61237871	   -194.27133165	   -140.09542021	      0.00000000
      0.41564404	  -1211.59897031	   -193.56173888	   -139.87937087	      0.00000000
      0.41591077	  -1207.51057441	   -192.98285052	   -139.70096761	      0.00000000
      0.41628133	  -1201.83336154	   -192.17866144	   -139.44992881	      0.00000000
      0.41665188	  -1196.16079942	   -191.37490895	   -139.19517262	      0.00000000
      0.41690734	  -1192.25117455	   -190.82058853	   -139.01741120	      0.00000000
      0.41716280	  -1188.34399627	   -190.26651160	   -138.83789217	      0.00000000
      0.41748546	  -1183.41122699	   -189.56668269	   -138.60865678	      0.00000000
      0.41780813	  -1178.48186217	   -188.86707030	   -138.37664230	      0.00000000
      0.41806785	  -1174.51619935	   -188.30397485	   -138.18788358	      0.00000000
      0.41843760	  -1168.87379323	   -187.50238679	   -137.91608066	      0.00000000
      0.41880735	  -1163.23695678	   -186.70129913	   -137.64065221	      0.00000000
      0.41905445	  -1159.47113915	   -186.16571030	   -137.45459397	      0.00000000
      0.41930155	  -1155.70802852	   -185.63038239	   -137.26692463	      0.00000000
      0.41962666	  -1150.75992408	   -184.92611825	   -137.01758756	      0.00000000
      0.41995176	  -1145.81590096	   -184.22211131	   -136.76548802	      0.00000000
      0.42021734	  -1141.77964101	   -183.64704909	   -136.55751162	      0.00000000
      0.42057501	  -1136.34756031	   -182.87269021	   -136.27452472	      0.00000000
      0.42093269	  -1130.92091383	   -182.09871336	   -135.98822293	      0.00000000
      0.42121604	  -1126.62453669	   -181.48549706	   -135.75908498	      0.00000000
      0.42149939	  -1122.33179376	   -180.87255594	   -135.52787858	      0.00000000
      0.42176860	  -1118.25610523	   -180.29028403	   -135.30631901	      0.00000000
      0.42213172	  -1112.76288232	   -179.50501346	   -135.00453679	      0.00000000
      0.42249484	  -1107.27580756	   -178.72018914	   -134.69939036	      0.00000000
      0.42276148	  -1103.24917178	   -178.14379779	   -134.47320378	      0.00000000
      0.42302812	  -1099.22604381	   -177.56767997	   -134.24521353	      0.00000000
      0.42333359	  -1094.62048269	   -176.90775111	   -133.98182801	      0.00000000
      0.42363906	  -1090.01912224	   -176.24805210	   -133.71609649	      0.00000000
      0.42395967	  -1085.19366118	   -175.55575774	   -133.43467861	      0.00000000
      0.42428029	  -1080.37296469	   -174.86372907	   -133.15069301	      0.00000000
      0.42457261	  -1075.98154305	   -174.23289976	   -132.88955097	      0.00000000
      0.42493542	  -1070.53632607	   -173.45015666	   -132.56248385	      0.00000000
      0.42529824	  -1065.09745667	   -172.66777484	   -132.23216229	      0.00000000
      0.42557233	  -1060.99226299	   -172.07679700	   -131.98047656	      0.00000000
      0.42590476	  -1056.01811701	   -171.36027858	   -131.67274651	      0.00000000
      0.42631435	  -1049.89651027	   -170.47773846	   -131.28988880	      0.00000000
      0.42665921	  -1044.74923409	   -169.73514292	   -130.96436053	      0.00000000
      0.42692810	  -1040.73886105	   -169.15606790	   -130.70855042	      0.00000000
      0.42719700	  -1036.73254119	   -168.57729926	   -130.45098621	      0.00000000
      0.42748631	  -1032.42572208	   -167.95469828	   -130.17192523	      0.00000000
      0.42784146	  -1027.14437680	   -167.19066569	   -129.82660585	      0.00000000
      0.42819662	  -1021.86952644	   -166.42698278	   -129.47826795	      0.00000000
      0.42845011	  -1018.10834949	   -165.88204791	   -129.22780847	      0.00000000
      0.42881647	  -1012.67796912	   -165.09467111	   -128.86314357	      0.00000000
      0.42906560	  -1008.98963601	   -164.55957718	   -128.61333485	      0.00000000
      0.42931474	  -1005.30398987	   -164.02450070	   -128.36203888	      0.00000000
      0.42965928	  -1000.21214867	   -163.28474607	   -128.01190419	      0.00000000
      0.43000382	   -995.12705909	   -162.54543769	   -127.65854588	      0.00000000
      0.43029144	   -990.88624012	   -161.92832849	   -127.36098208	      0.00000000
      0.43057905	   -986.65030802	   -161.31156236	   -127.06094733	      0.00000000
      0.43084921	   -982.67524888	   -160.73235294	   -126.77680779	      0.00000000
      0.43119877	   -977.53767979	   -159.98317425	   -126.40571770	      0.00000000
      0.43154833	   -972.40717415	   -159.23442525	   -126.03062699	      0.00000000
      0.43182307	   -968.37910269	   -158.64605076	   -125.73295626	      0.00000000
      0.43209781	   -964.35548140	   -158.05795079	   -125.43270221	      0.00000000
      0.43241319	   -959.74148895	   -157.38302292	   -125.08479623	      0.00000000
      0.43272858	   -955.13335050	   -156.70843746	   -124.73338116	      0.00000000
      0.43298552	   -951.38308404	   -156.15900853	   -124.44446251	      0.00000000
      0.43334610	   -946.12643741	   -155.38824121	   -124.03501157	      0.00000000
      0.43370667	   -940.87819955	   -154.61809347	   -123.62081652	      0.00000000
      0.43394761	   -937.37449081	   -154.10342207	   -123.34140311	      0.00000000
      0.43418855	   -933.87469785	   -153.58906242	   -123.05984401	      0.00000000
      0.43450428	   -929.29336177	   -152.91521911	   -122.68763766	      0.00000000
      0.43482002	   -924.71821863	   -152.24175649	   -122.31173305	      0.00000000
      0.43508385	   -920.89945590	   -151.67916774	   -121.99478670	      0.00000000
      0.43543130	   -915.87672330	   -150.93858847	   -121.57345214	      0.00000000
      0.43577875	   -910.86169217	   -150.19850252	   -121.14763178	      0.00000000
      0.43605010	   -906.94953100	   -149.62062687	   -120.81196184	      0.00000000
      0.43632146	   -903.04215718	   -149.04306818	   -120.47356676	      0.00000000
      0.43662680	   -898.65064649	   -148.39340783	   -120.08955800	      0.00000000
      0.43693214	   -894.26507311	   -147.74410678	   -119.70212661	      0.00000000
      0.43722787	   -890.02277718	   -147.11547545	   -119.32364365	      0.00000000
      0.43758447	   -884.91454665	   -146.35785371	   -118.86303466	      0.00000000
      0.43801686	   -878.73125181	   -145.43977272	   -118.29839486	      0.00000000
      0.43838578	   -873.46549478	   -144.65712069	   -117.81136456	      0.00000000
      0.43863876	   -869.85884226	   -144.12051750	   -117.47461811	      0.00000000
      0.43889175	   -866.25668866	   -143.58425752	   -117.13562341	      0.00000000
      0.43919598	   -861.92996127	   -142.93960062	   -116.72501106	      0.00000000
      0.43950021	   -857.60938525	   -142.29533908	   -116.31120997	      0.00000000
      0.43978614	   -853.55406397	   -141.69011075	   -115.91943837	      0.00000000
      0.44014164	   -848.51942041	   -140.93805079	   -115.42850475	      0.00000000
      0.44049713	   -843.49324573	   -140.18653821	   -114.93336377	      0.00000000
      0.44076405	   -839.72457678	   -139.62252526	   -114.55886992	      0.00000000
      0.44109514	   -835.05645679	   -138.92332597	   -114.09113416	      0.00000000
      0.44149420	   -829.43960092	   -138.08116140	   -113.52272085	      0.00000000
      0.44189326	   -823.83350192	   -137.23969338	   -112.94930160	      0.00000000
      0.44215014	   -820.23013296	   -136.69830687	   -112.57758181	      0.00000000
      0.44247914	   -815.62159942	   -136.00533658	   -112.09856859	      0.00000000
      0.44280814	   -811.02049561	   -135.31286549	   -111.61630951	      0.00000000
      0.44307018	   -807.36088395	   -134.76161737	   -111.22991775	      0.00000000
      0.44342909	   -802.35581027	   -134.00702636	   -110.69746113	      0.00000000
      0.44378800	   -797.36021578	   -133.25319571	   -110.16132152	      0.00000000
      0.44402530	   -794.06132262	   -132.75488834	   -109.80487382	      0.00000000
      0.44426260	   -790.76672132	   -132.25695213	   -109.44686703	      0.00000000
      0.44457371	   -786.45305691	   -131.60447209	   -108.97520100	      0.00000000
      0.44488481	   -782.14629619	   -130.95250120	   -108.50094738	      0.00000000
      0.44515310	   -778.43734166	   -130.39054878	   -108.08992333	      0.00000000
      0.44549372	   -773.73567064	   -129.67758435	   -107.56542430	      0.00000000
      0.44583434	   -769.04223329	   -128.96521703	   -107.03799645	      0.00000000
      0.44609597	   -765.44244652	   -128.41836310	   -106.63093124	      0.00000000
      0.44643644	   -760.76508639	   -127.70721564	   -106.09872796	      0.00000000
      0.44677691	   -756.09609831	   -126.99670319	   -105.56377350	      0.00000000
      0.44704830	   -752.37991778	   -126.43067055	   -105.13543707	      0.00000000
      0.44731969	   -748.66910589	   -125.86505465	   -104.70542482	      0.00000000
      0.44762691	   -744.47441649	   -125.22515149	   -104.21666204	      0.00000000
      0.44793413	   -740.28657959	   -124.58577531	   -103.72584016	      0.00000000
      0.44817141	   -737.05659331	   -124.09225573	   -103.34538178	      0.00000000
      0.44853255	   -732.14794620	   -123.34160136	   -102.76407427	      0.00000000
      0.44882183	   -728.22343299	   -122.74098445	   -102.29651917	      0.00000000
      0.44911110	   -724.30409676	   -122.14059369	   -101.82731166	      0.00000000
      0.44940038	   -720.39131624	   -121.54080159	   -101.35646887	      0.00000000
      0.44968688	   -716.52143479	   -120.94706508	   -100.88857627	      0.00000000
      0.44997338	   -712.65776257	   -120.35385713	   -100.41915677	      0.00000000
      0.45025348	   -708.88593753	   -119.77427628	    -99.95880175	      0.00000000
      0.45053358	   -705.11989664	   -119.19516117	    -99.49705823	      0.00000000
      0.45084377	   -700.95565278	   -118.55428171	    -98.98412981	      0.00000000
      0.45115396	   -696.79854649	   -117.91398701	    -98.46958421	      0.00000000
      0.45140288	   -693.46744322	   -117.40051411	    -98.05553615	      0.00000000
      0.45175418	   -688.77388438	   -116.67642579	    -97.46953236	      0.00000000
      0.45210547	   -684.08990271	   -115.95320566	    -96.88161535	      0.00000000
      0.45234280	   -680.92984859	   -115.46482392	    -96.48338572	      0.00000000
      0.45258014	   -677.77428141	   -114.97687102	    -96.08432940	      0.00000000
      0.45288400	   -673.73991093	   -114.35255522	    -95.57223906	      0.00000000
      0.45318787	   -669.71247824	   -113.72883174	    -95.05887142	      0.00000000
      0.45343833	   -666.39772979	   -113.21508766	    -94.63478978	      0.00000000
      0.45378906	   -661.76376550	   -112.49629658	    -94.03959111	      0.00000000
      0.45413978	   -657.13939810	   -111.77839558	    -93.44284078	      0.00000000
      0.45437849	   -653.99649770	   -111.29003304	    -93.03583448	      0.00000000
      0.45461720	   -650.85815611	   -110.80211507	    -92.62815329	      0.00000000
      0.45491759	   -646.91476792	   -110.18858325	    -92.11422108	      0.00000000
      0.45521798	   -642.97820754	   -109.57565218	    -91.59929081	      0.00000000
      0.45543727	   -640.10850093	   -109.12852014	    -91.22276586	      0.00000000
      0.45580313	   -635.32844292	   -108.38313321	    -90.59349238	      0.00000000
      0.45606509	   -631.91246062	   -107.85009119	    -90.14208556	      0.00000000
      0.45632706	   -628.50098894	   -107.31732575	    -89.69003130	      0.00000000
      0.45658902	   -625.09484953	   -106.78506030	    -89.23733951	      0.00000000
      0.45687165	   -621.42563209	   -106.21126592	    -88.74825901	      0.00000000
      0.45722165	   -616.89003851	   -105.50141507	    -88.14164688	      0.00000000
      0.45765479	   -611.28969675	   -104.62404168	    -87.38956684	      0.00000000
      0.45808792	   -605.70374735	   -103.74800009	    -86.63604705	      0.00000000
      0.45830750	   -602.87687026	   -103.30423999	    -86.25354537	      0.00000000
      0.45852708	   -600.05390340	   -102.86088140	    -85.87070680	      0.00000000
      0.45884532	   -595.96870400	   -102.21882918	    -85.31527930	      0.00000000
      0.45916356	   -591.89139742	   -101.57753690	    -84.75921012	      0.00000000
      0.45943613	   -588.40492794	   -101.02872953	    -84.28246465	      0.00000000
      0.45970870	   -584.92427353	   -100.48048927	    -83.80529604	      0.00000000
      0.45995667	   -581.76248615	    -99.98213669	    -83.37084704	      0.00000000
      0.46031018	   -577.26284624	    -99.27236947	    -82.75094957	      0.00000000
      0.46062471	   -573.26780317	    -98.64172300	    -82.19891180	      0.00000000
      0.46088516	   -569.96477946	    -98.11988761	    -81.74146343	      0.00000000
      0.46114561	   -566.66721262	    -97.59861654	    -81.28372874	      0.00000000
      0.46142798	   -563.09771155	    -97.03395944	    -80.78717485	      0.00000000
      0.46171036	   -559.53436227	    -96.46989743	    -80.29033127	      0.00000000
      0.46200501	   -555.82225145	    -95.88185731	    -79.77158368	      0.00000000
      0.46229967	   -552.11683005	    -95.29446604	    -79.25256901	      0.00000000
      0.46258535	   -548.53050421	    -94.72553912	    -78.74914161	      0.00000000
      0.46294038	   -544.08225830	    -94.01933320	    -78.12322142	      0.00000000
      0.46338846	   -538.48188878	    -93.12934239	    -77.33288067	      0.00000000
      0.46371057	   -534.46557804	    -92.49052429	    -76.76448133	      0.00000000
      0.46397365	   -531.19080371	    -91.96923769	    -76.30014481	      0.00000000
      0.46423672	   -527.92160709	    -91.44854432	    -75.83571456	      0.00000000
      0.46452272	   -524.37347136	    -90.88303068	    -75.33075369	      0.00000000
      0.46480871	   -520.83171741	    -90.31816421	    -74.82572314	      0.00000000
      0.46506024	   -517.72177087	    -89.82183880	    -74.38150181	      0.00000000
      0.46541800	   -513.30660624	    -89.11668759	    -73.74963285	      0.00000000
      0.46572215	   -509.56125787	    -88.51808815	    -73.21244829	      0.00000000
      0.46598651	   -506.31108946	    -87.99823113	    -72.74554236	      0.00000000
      0.46625087	   -503.06659077	    -87.47899309	    -72.27865546	      0.00000000
      0.46654196	   -499.50016105	    -86.90783824	    -71.76462855	      0.00000000
      0.46683304	   -495.94040995	    -86.33738401	    -71.25066330	      0.00000000
      0.46710991	   -492.56025372	    -85.79533356	    -70.76185747	      0.00000000
      0.46744374	   -488.49277336	    -85.14260954	    -70.17262942	      0.00000000
      0.46777109	   -484.51245440	    -84.50337302	    -69.59498809	      0.00000000
      0.46809844	   -480.54053742	    -83.86501946	    -69.01752052	      0.00000000
      0.46836951	   -477.25757563	    -83.33700852	    -68.53948883	      0.00000000
      0.46864058	   -473.98041294	    -82.80961631	    -68.06160590	      0.00000000
      0.46891582	   -470.65863400	    -82.27469845	    -67.57655406	      0.00000000
      0.46926944	   -466.39939965	    -81.58832592	    -66.95362894	      0.00000000
      0.46962306	   -462.14997165	    -80.90299691	    -66.33103206	      0.00000000
      0.46988526	   -459.00517933	    -80.39544319	    -65.86962314	      0.00000000
      0.47014746	   -455.86584206	    -79.88848332	    -65.40842050	      0.00000000
      0.47043351	   -452.44694085	    -79.33602424	    -64.90552125	      0.00000000
      0.47078557	   -448.24780918	    -78.65700633	    -64.28694341	      0.00000000
      0.47113996	   -444.03048359	    -77.97449636	    -63.66471383	      0.00000000
      0.47149436	   -439.82312154	    -77.29308108	    -63.04295567	      0.00000000
      0.47175280	   -436.76085799	    -76.79675231	    -62.58986918	      0.00000000
      0.47201123	   -433.70400722	    -76.30103950	    -62.13705498	      0.00000000
      0.47229265	   -430.38111954	    -75.76184630	    -61.64430373	      0.00000000
      0.47263265	   -426.37476612	    -75.11131120	    -61.04943513	      0.00000000
      0.47293466	   -422.82365127	    -74.53427859	    -60.52149624	      0.00000000
      0.47330791	   -418.44464507	    -73.82219465	    -59.86960826	      0.00000000
      0.47363554	   -414.60973677	    -73.19810117	    -59.29796146	      0.00000000
      0.47403671	   -409.92557586	    -72.43520025	    -58.59875586	      0.00000000
      0.47428086	   -407.08093570	    -71.97156374	    -58.17364562	      0.00000000
      0.47462680	   -403.05832187	    -71.31550664	    -57.57186757	      0.00000000
      0.47497273	   -399.04538895	    -70.66056994	    -56.97075565	      0.00000000
      0.47520732	   -396.32908422	    -70.21693268	    -56.56352186	      0.00000000
      0.47544190	   -393.61731978	    -69.77383671	    -56.15660808	      0.00000000
      0.47571472	   -390.46903512	    -69.25912285	    -55.68380623	      0.00000000
      0.47607024	   -386.37494408	    -68.58932565	    -55.06833160	      0.00000000
      0.47650347	   -381.39980168	    -67.77471743	    -54.31942995	      0.00000000
      0.47673636	   -378.73107113	    -67.33741252	    -53.91732922	      0.00000000
      0.47696926	   -376.06677629	    -66.90063524	    -53.51558121	      0.00000000
      0.47727079	   -372.62348673	    -66.33581847	    -52.99596534	      0.00000000
      0.47757233	   -369.18747560	    -65.77184594	    -52.47696341	      0.00000000
      0.47785542	   -365.96800268	    -65.24307076	    -51.99027787	      0.00000000
      0.47813851	   -362.75497416	    -64.71505027	    -51.50415202	      0.00000000
      0.47842552	   -359.50390347	    -64.18044110	    -51.01189750	      0.00000000
      0.47871252	   -356.25944943	    -63.64660828	    -50.52023676	      0.00000000
      0.47899846	   -353.03329099	    -63.11545128	    -50.03098919	      0.00000000
      0.47928441	   -349.81370312	    -62.58506817	    -49.54234879	      0.00000000
      0.47956963	   -346.60866831	    -62.05675279	    -49.05557321	      0.00000000
      0.47991595	   -342.72574374	    -61.41628288	    -48.46534443	      0.00000000
      0.48018809	   -339.68100911	    -60.91373120	    -48.00218414	      0.00000000
      0.48052656	   -335.90254696	    -60.28968540	    -47.42696283	      0.00000000
      0.48078029	   -333.07604930	    -59.82257126	    -46.99636545	      0.00000000
      0.48116304	   -328.82175715	    -59.11901786	    -46.34778443	      0.00000000
      0.48143046	   -325.85655074	    -58.62834553	    -45.89534156	      0.00000000
      0.48169788	   -322.89669588	    -58.13825068	    -45.44349641	      0.00000000
      0.48196530	   -319.94273046	    -57.64888177	    -44.99224718	      0.00000000
      0.48227074	   -316.57550048	    -57.09069723	    -44.47757745	      0.00000000
      0.48257619	   -313.21593707	    -56.53345778	    -43.96370233	      0.00000000
      0.48288163	   -309.86343022	    -55.97699744	    -43.45063964	      0.00000000
      0.48314994	   -306.92514048	    -55.48904775	    -43.00063056	      0.00000000
      0.48341824	   -303.99220030	    -55.00167502	    -42.55126218	      0.00000000
      0.48368654	   -301.06525557	    -54.51505747	    -42.10253065	      0.00000000
      0.48399106	   -297.75002960	    -53.96353663	    -41.59402695	      0.00000000
      0.48429557	   -294.44249945	    -53.41298364	    -41.08635924	      0.00000000
      0.48456461	   -291.52613062	    -52.92722091	    -40.63854383	      0.00000000
      0.48483364	   -288.61582577	    -52.44223118	    -40.19139167	      0.00000000
      0.48513646	   -285.34683018	    -51.89712120	    -39.68891225	      0.00000000
      0.48543927	   -282.08548244	    -51.35298351	    -39.18728769	      0.00000000
      0.48570624	   -279.21587306	    -50.87389092	    -38.74575399	      0.00000000
      0.48597322	   -276.35225434	    -50.39556855	    -38.30489469	      0.00000000
      0.48627909	   -273.07820398	    -49.84834366	    -37.80065069	      0.00000000
      0.48658496	   -269.81198494	    -49.30212335	    -37.29730589	      0.00000000
      0.48684468	   -267.04410358	    -48.83893831	    -36.87062318	      0.00000000
      0.48710440	   -264.28191146	    -48.37649103	    -36.44459750	      0.00000000
      0.48742042	   -260.92803477	    -47.81462998	    -35.92712449	      0.00000000
      0.48773644	   -257.58254823	    -47.25385468	    -35.41063828	      0.00000000
      0.48797951	   -255.01444585	    -46.82310118	    -35.01406707	      0.00000000
      0.48822258	   -252.45136061	    -46.39300616	    -34.61808641	      0.00000000
      0.48855730	   -248.92945990	    -45.80165179	    -34.07378481	      0.00000000
      0.48884995	   -245.85778716	    -45.28559811	    -33.59880878	      0.00000000
      0.48914261	   -242.79260020	    -44.77028531	    -33.12471664	      0.00000000
      0.48943527	   -239.73482373	    -44.25596917	    -32.65150022	      0.00000000
      0.48968389	   -237.14211521	    -43.81959238	    -32.25018876	      0.00000000
      0.48993251	   -234.55468354	    -43.38391663	    -31.84951726	      0.00000000
      0.49029352	   -230.80620655	    -42.75232131	    -31.26888510	      0.00000000
      0.49053124	   -228.34401460	    -42.33724523	    -30.88729525	      0.00000000
      0.49076896	   -225.88610090	    -41.92266153	    -30.50630786	      0.00000000
      0.49109409	   -222.53184696	    -41.35658095	    -29.98619239	      0.00000000
      0.49141403	   -219.23947293	    -40.80057891	    -29.47548873	      0.00000000
      0.49184138	   -214.85496171	    -40.05961270	    -28.79504702	      0.00000000
      0.49205842	   -212.63358033	    -39.68393364	    -28.45023305	      0.00000000
      0.49227545	   -210.41623080	    -39.30879635	    -28.10592775	      0.00000000
      0.49259963	   -207.11131328	    -38.74934951	    -27.59261394	      0.00000000
      0.49295786	   -203.46940406	    -38.13245911	    -27.02672331	      0.00000000
      0.49320489	   -200.96373923	    -37.70774673	    -26.63731317	      0.00000000
      0.49345192	   -198.46326046	    -37.28372878	    -26.24857437	      0.00000000
      0.49383045	   -194.64106263	    -36.63514279	    -25.65422535	      0.00000000
      0.49405802	   -192.34916258	    -36.24603344	    -25.29767488	      0.00000000
      0.49428558	   -190.06119767	    -35.85738647	    -24.94170781	      0.00000000
      0.49463279	   -186.57857132	    -35.26547450	    -24.39972020	      0.00000000
      0.49518301	   -181.07974411	    -34.33006046	    -23.54360156	      0.00000000
      0.49541068	   -178.81148861	    -33.94388969	    -23.19035973	      0.00000000
      0.49571231	   -175.81310498	    -33.43316126	    -22.72328389	      0.00000000
      0.49604385	   -172.52581602	    -32.87285820	    -22.21108810	      0.00000000
      0.49637539	   -169.24773128	    -32.31378082	    -21.70014968	      0.00000000
      0.49662318	   -166.80324448	    -31.89659873	    -21.31910881	      0.00000000
      0.49687097	   -164.36402018	    -31.48013628	    -20.93877323	      0.00000000
      0.49722444	   -160.89283500	    -30.88709878	    -20.39745272	      0.00000000
      0.49747884	   -158.40119868	    -30.46118596	    -20.00875490	      0.00000000
      0.49773324	   -155.91455966	    -30.03588175	    -19.62081518	      0.00000000
      0.49804509	   -152.87375462	    -29.51552260	    -19.14629409	      0.00000000
      0.49834021	   -150.00321826	    -29.02398193	    -18.69828676	      0.00000000
      0.49863533	   -147.14008360	    -28.53345093	    -18.25129871	      0.00000000
      0.49893045	   -144.28366422	    -28.04374038	    -17.80534253	      0.00000000
      0.49918967	   -141.78093317	    -27.61447305	    -17.41446838	      0.00000000
      0.49944890	   -139.28335557	    -27.18583263	    -17.02439472	      0.00000000
      0.49970812	   -136.79146361	    -26.75796748	    -16.63511581	      0.00000000
      0.50006560	   -133.36382789	    -26.16904195	    -16.09960682	      0.00000000
      0.50030855	   -131.04062131	    -25.76966913	    -15.73653219	      0.00000000
      0.50055149	   -128.72197247	    -25.37085845	    -15.37416677	      0.00000000
      0.50088079	   -125.58703499	    -24.83135345	    -14.88412777	      0.00000000
      0.50118418	   -122.70645487	    -24.33529155	    -14.43380227	      0.00000000
      0.50148757	   -119.83368644	    -23.84030538	    -13.98458015	      0.00000000
      0.50175133	   -117.34192728	    -23.41068944	    -13.59494043	      0.00000000
      0.50201509	   -114.85615949	    -22.98191262	    -13.20613680	      0.00000000
      0.50227886	   -112.37587624	    -22.55383491	    -12.81817784	      0.00000000
      0.50260944	   -109.27547832	    -22.01843536	    -12.33311971	      0.00000000
      0.50288495	   -106.69819239	    -21.57307410	    -11.92989215	      0.00000000
      0.50316045	   -104.12741313	    -21.12862413	    -11.52758389	      0.00000000
      0.50343596	   -101.56256922	    -20.68492755	    -11.12620440	      0.00000000
      0.50371147	    -99.00417349	    -20.24212805	    -10.72574797	      0.00000000
      0.50398697	    -96.45176385	    -19.80009811	    -10.32622246	      0.00000000
      0.50426248	    -93.90575588	    -19.35895444	     -9.92762342	      0.00000000
      0.50459744	    -90.81842714	    -18.82365874	     -9.44427201	      0.00000000
      0.50484133	    -88.57650450	    -18.43475274	     -9.09318474	      0.00000000
      0.50508523	    -86.33917078	    -18.04642474	     -8.74283255	      0.00000000
      0.50541378	    -83.33315630	    -17.52439866	     -8.27203366	      0.00000000
      0.50570556	    -80.67074669	    -17.06173541	     -7.85504069	      0.00000000
      0.50599734	    -78.01558499	    -16.60009280	     -7.43909427	      0.00000000
      0.50628912	    -75.36698726	    -16.13928155	     -7.02420508	      0.00000000
      0.50654719	    -73.03052369	    -15.73259360	     -6.65811319	      0.00000000
      0.50680527	    -70.69917772	    -15.32655317	     -6.29285030	      0.00000000
      0.50706335	    -68.37345515	    -14.92130228	     -5.92841016	      0.00000000
      0.50740877	    -65.26889702	    -14.37999116	     -5.44192459	      0.00000000
      0.50767084	    -62.92017588	    -13.97024524	     -5.07380618	      0.00000000
      0.50793291	    -60.57678226	    -13.56118541	     -4.70654499	      0.00000000
      0.50819499	    -58.23916581	    -13.15293826	     -4.34013544	      0.00000000
      0.50853901	    -55.17884889	    -12.61812832	     -3.86045096	      0.00000000
      0.50879756	    -52.88554195	    -12.21714342	     -3.50092118	      0.00000000
      0.50905610	    -50.59741072	    -11.81682817	     -3.14222812	      0.00000000
      0.50937214	    -47.80804459	    -11.32856455	     -2.70489259	      0.00000000
      0.50965040	    -45.35859504	    -10.89951690	     -2.32087591	      0.00000000
      0.50992866	    -42.91577437	    -10.47142618	     -1.93782131	      0.00000000
      0.51020692	    -40.47891293	    -10.04410660	     -1.55573836	      0.00000000
      0.51048518	    -38.04866900	     -9.61774364	     -1.17461845	      0.00000000
      0.51076344	    -35.62438221	     -9.19215403	     -0.79447091	      0.00000000
      0.51104170	    -33.20670284	     -8.76752114	     -0.41528720	      0.00000000
      0.51131996	    -30.79497621	     -8.34366327	     -0.03707644	      0.00000000
      0.51159822	    -28.38984814	     -7.92076264	      0.34016990	      0.00000000
      0.51187648	    -25.99066616	     -7.49863813	      0.71644284	      0.00000000
      0.51215474	    -23.59807503	     -7.07747178	      1.09175097	      0.00000000
      0.51243300	    -21.21142116	     -6.65708210	      1.46608538	      0.00000000
      0.51271126	    -18.83135153	     -6.23765189	      1.83945475	      0.00000000
      0.51298952	    -16.45720810	     -5.81899837	      2.21185023	      0.00000000
      0.51326778	    -14.08964345	     -5.40130601	      2.58328064	      0.00000000
      0.51354604	    -11.72799171	     -4.98438982	      2.95373711	      0.00000000
      0.51382430	     -9.37291444	     -4.56843689	      3.32322865	      0.00000000
      0.51410256	     -7.02373451	     -4.15325903	      3.69174634	      0.00000000
      0.51438082	     -4.68112592	     -3.73904696	      4.05929943	      0.00000000
      0.51465908	     -2.34439677	     -3.32560829	      4.42587888	      0.00000000
      0.51493734	     -0.01423710	     -2.91313836	      4.79149421	      0.00000000
      0.51521560	      2.31006350	     -2.50143954	      5.15613626	      0.00000000
      0.51549386	      4.62779507	     -2.09071290	      5.51981487	      0.00000000
      0.51577212	      6.93969052	     -1.68075446	      5.88252066	      0.00000000
      0.51605038	      9.24501591	     -1.27177213	      6.24426386	      0.00000000
      0.51632864	     11.54453085	     -0.86355439	      6.60503483	      0.00000000
      0.51660690	     13.83747300	     -0.45631727	      6.96484423	      0.00000000
      0.51688516	     16.12463331	     -0.04984038	      7.32368212	      0.00000000
      0.51716342	     18.40521622	      0.35565077	      7.68155963	      0.00000000
      0.51744168	     20.68004904	      0.76038685	      8.03846645	      0.00000000
      0.51771994	     22.94829774	      1.16413138	      8.39441427	      0.00000000
      0.51799820	     25.21083152	      1.56712686	      8.74939233	      0.00000000
      0.51827646	     27.46677203	      1.96912422	      9.10341294	      0.00000000
      0.51855472	     29.71703655	      2.37037955	      9.45646481	      0.00000000
      0.51883298	     31.96069589	      2.77062930	      9.80856099	      0.00000000
      0.51911124	     34.19872227	      3.17014511	     10.15968955	      0.00000000
      0.51938950	     36.43012840	      3.56864690	     10.50986433	      0.00000000
      0.51966776	     38.65594917	      3.96642405	     10.85907271	      0.00000000
      0.51991620	     40.63767901	      4.32071956	     11.17005801	      0.00000000
      0.52016464	     42.61484570	      4.67440304	     11.48027584	      0.00000000
      0.52048548	     45.16072835	      5.13005088	     11.87976512	      0.00000000
      0.52075540	     47.29660086	      5.51256904	     12.21486682	      0.00000000
      0.52102533	     49.42644161	      5.89417662	     12.54907404	      0.00000000
      0.52129525	     51.55085721	      6.27504264	     12.88237995	      0.00000000
      0.52156517	     53.66934393	      6.65502299	     13.21479215	      0.00000000
      0.52183509	     55.78234770	      7.03424137	     13.54630594	      0.00000000
      0.52217093	     58.40308240	      7.50482790	     13.95752733	      0.00000000
      0.52240192	     60.20096229	      7.82787550	     14.23957022	      0.00000000
      0.52263292	     61.99442564	      8.15024707	     14.52096294	      0.00000000
      0.52295674	     64.50173366	      8.60118575	     14.91433286	      0.00000000
      0.52326647	     66.89219537	      9.03136767	     15.28937577	      0.00000000
      0.52360934	     69.53006677	      9.50639444	     15.70319269	      0.00000000
      0.52385397	     71.40634333	      9.84443942	     15.99757264	      0.00000000
      0.52409861	     73.27823676	     10.18187754	     16.29122170	      0.00000000
      0.52445368	     75.98673452	     10.67038227	     16.71614726	      0.00000000
      0.52468859	     77.77364692	     10.99288447	     16.99643101	      0.00000000
      0.52492351	     79.55607305	     11.31469604	     17.27604974	      0.00000000
      0.52524212	     81.96690284	     11.75020723	     17.65422144	      0.00000000
      0.52554765	     84.27144883	     12.16675885	     18.01572611	      0.00000000
      0.52591720	     87.04963290	     12.66927666	     18.45146431	      0.00000000
      0.52612672	     88.61978063	     12.95340689	     18.69778219	      0.00000000
      0.52633623	     90.18683092	     13.23711350	     18.94356993	      0.00000000
      0.52667063	     92.68090390	     13.68887618	     19.33476515	      0.00000000
      0.52700503	     95.16677442	     14.13946383	     19.72461887	      0.00000000
      0.52723597	     96.87835570	     14.44983831	     19.99308728	      0.00000000
      0.52746691	     98.58615063	     14.75968424	     20.26091680	      0.00000000
      0.52781114	    101.12406695	     15.22036940	     20.65895168	      0.00000000
      0.52807775	    103.08384509	     15.57633955	     20.96626162	      0.00000000
      0.52834436	    105.03800317	     15.93143487	     21.27273254	      0.00000000
      0.52861097	    106.98709893	     16.28581112	     21.57835915	      0.00000000
      0.52893233	    109.32910822	     16.71182445	     21.94563927	      0.00000000
      0.52917144	    111.06709999	     17.02816636	     22.21812753	      0.00000000
      0.52941056	    112.80056563	     17.34379472	     22.48994667	      0.00000000
      0.52971329	    114.98931247	     17.74253346	     22.83312196	      0.00000000
      0.53001276	    117.14764656	     18.13593746	     23.17153536	      0.00000000
      0.53031222	    119.29956613	     18.52840648	     23.50889794	      0.00000000
      0.53061169	    121.44456957	     18.91979432	     23.84521853	      0.00000000
      0.53086123	    123.22733079	     19.24528588	     24.12466878	      0.00000000
      0.53111077	    125.00522509	     19.57000360	     24.40339967	      0.00000000
      0.53136031	    126.77873733	     19.89408314	     24.68140679	      0.00000000
      0.53168153	    129.05480177	     20.31019142	     25.03820639	      0.00000000
      0.53196792	    131.07804875	     20.68030687	     25.35531711	      0.00000000
      0.53225431	    133.09496467	     21.04941274	     25.67148856	      0.00000000
      0.53250999	    134.89096574	     21.37828885	     25.95295055	      0.00000000
      0.53276566	    136.68192024	     21.70635501	     26.23366763	      0.00000000
      0.53302134	    138.46838097	     22.03376617	     26.51363483	      0.00000000
      0.53332930	    140.61371676	     22.42712279	     26.84986415	      0.00000000
      0.53363726	    142.75260459	     22.81954178	     27.18501040	      0.00000000
      0.53386848	    144.35370326	     23.11339497	     27.43593849	      0.00000000
      0.53409970	    145.95123617	     23.40673505	     27.68625832	      0.00000000
      0.53442749	    148.20934477	     23.82155205	     28.04009846	      0.00000000
      0.53470976	    150.14803400	     24.17790287	     28.34382873	      0.00000000
      0.53499204	    152.08072977	     24.53328539	     28.64666811	      0.00000000
      0.53527431	    154.00825565	     24.88793109	     28.94860920	      0.00000000
      0.53551767	    155.66515203	     25.19287987	     29.20820996	      0.00000000
      0.53576102	    157.31815973	     25.49726318	     29.46714714	      0.00000000
      0.53610901	    159.67440823	     25.93132378	     29.83627637	      0.00000000
      0.53633543	    161.20328449	     26.21313692	     30.07572051	      0.00000000
      0.53656184	    162.72833410	     26.49432277	     30.31460055	      0.00000000
      0.53687631	    164.84068071	     26.88397371	     30.64544464	      0.00000000
      0.53731022	    167.74398638	     27.41984554	     31.10015538	      0.00000000
      0.53755604	    169.38331488	     27.72260900	     31.35685265	      0.00000000
      0.53780187	    171.01827292	     28.02466174	     31.61289186	      0.00000000
      0.53810441	    173.02483068	     28.39554264	     31.92708496	      0.00000000
      0.53839053	    174.91670926	     28.74538003	     32.22332170	      0.00000000
      0.53867665	    176.80317137	     29.09438817	     32.51866913	      0.00000000
      0.53895860	    178.65646952	     29.43739559	     32.80883784	      0.00000000
      0.53924054	    180.50462016	     29.77962282	     33.09814715	      0.00000000
      0.53952248	    182.34716278	     30.12093462	     33.38660518	      0.00000000
      0.53980443	    184.18468192	     30.46149481	     33.67420781	      0.00000000
      0.54008637	    186.01651896	     30.80111136	     33.96096544	      0.00000000
      0.54036831	    187.84349517	     31.14001592	     34.24687126	      0.00000000
      0.54060987	    189.40420411	     31.42960410	     34.49115815	      0.00000000
      0.54085143	    190.96129675	     31.71865111	     34.73482408	      0.00000000
      0.54116060	    192.94840228	     32.08765412	     35.04579543	      0.00000000
      0.54146978	    194.92952803	     32.45574648	     35.35575675	      0.00000000
      0.54170097	    196.40657645	     32.73025701	     35.58689288	      0.00000000
      0.54193217	    197.88035401	     33.00427473	     35.81746694	      0.00000000
      0.54224425	    199.86401270	     33.37322390	     36.12781815	      0.00000000
      0.54255632	    201.84160091	     33.74123517	     36.43715320	      0.00000000
      0.54279501	    203.34958146	     34.02193731	     36.67306586	      0.00000000
      0.54303370	    204.85410182	     34.30211199	     36.90838700	      0.00000000
      0.54334202	    206.79196382	     34.66310636	     37.21149450	      0.00000000
      0.54365034	    208.72399620	     35.02319647	     37.51362219	      0.00000000
      0.54388994	    210.22088850	     35.30226140	     37.74773736	      0.00000000
      0.54412954	    211.71434277	     35.58079902	     37.98126390	      0.00000000
      0.54443597	    213.61890156	     35.93612507	     38.27908096	      0.00000000
      0.54474240	    215.51777924	     36.29056414	     38.57594240	      0.00000000
      0.54498456	    217.01386703	     36.56989281	     38.80986576	      0.00000000
      0.54522671	    218.50648839	     36.84868593	     39.04319555	      0.00000000
      0.54553044	    220.37328297	     37.19747539	     39.33502473	      0.00000000
      0.54583417	    222.23457535	     37.54540053	     39.62592713	      0.00000000
      0.54607937	    223.73267936	     37.82550669	     39.86009716	      0.00000000
      0.54632456	    225.22727667	     38.10506720	     40.09366658	      0.00000000
      0.54662516	    227.05436542	     38.44691989	     40.37920487	      0.00000000
      0.54692576	    228.87614379	     38.78793340	     40.66384724	      0.00000000
      0.54717441	    230.37858819	     39.06923975	     40.89862449	      0.00000000
      0.54742305	    231.87747584	     39.34998873	     41.13279229	      0.00000000
      0.54772000	    233.66238880	     39.68440457	     41.41165462	      0.00000000
      0.54801694	    235.44219762	     40.01800904	     41.68965436	      0.00000000
      0.54826982	    236.95337292	     40.30132701	     41.92572176	      0.00000000
      0.54852269	    238.46092136	     40.58407267	     42.16116736	      0.00000000
      0.54881501	    240.19867092	     40.91007817	     42.43257614	      0.00000000
      0.54910733	    241.93155050	     41.23530504	     42.70316032	      0.00000000
      0.54936584	    243.45949290	     41.52213319	     42.94176945	      0.00000000
      0.54962436	    244.98370034	     41.80836801	     43.17973769	      0.00000000
      0.54991018	    246.66410351	     42.12401106	     43.44210532	      0.00000000
      0.55019600	    248.33992595	     42.43891771	     43.70369549	      0.00000000
      0.55048181	    250.01063709	     42.75293134	     43.96451702	      0.00000000
      0.55076763	    251.67697918	     43.06626255	     44.22456490	      0.00000000
      0.55100387	    253.05030483	     43.32453244	     44.43892790	      0.00000000
      0.55124011	    254.42061898	     43.58232399	     44.65276650	      0.00000000
      0.55153894	    256.14919399	     43.90758956	     44.92251523	      0.00000000
      0.55183777	    257.87283052	     44.23204793	     45.19143243	      0.00000000
      0.55209643	    259.36039871	     44.51212376	     45.42353969	      0.00000000
      0.55235509	    260.84436202	     44.79161667	     45.65502780	      0.00000000
      0.55263963	    262.47221319	     45.09827316	     45.90897216	      0.00000000
      0.55292418	    264.09568761	     45.40421351	     46.16217319	      0.00000000
      0.55320872	    265.71429475	     45.70929249	     46.41463910	      0.00000000
      0.55349327	    267.32870668	     46.01370092	     46.66636579	      0.00000000
      0.55373618	    268.70297182	     46.27285936	     46.88068430	      0.00000000
      0.55397909	    270.07416400	     46.53151997	     47.09446833	      0.00000000
      0.55427295	    271.72843595	     46.84364101	     47.35239221	      0.00000000
      0.55456682	    273.37812519	     47.15500191	     47.60954083	      0.00000000
      0.55482970	    274.84953276	     47.43275876	     47.83891841	      0.00000000
      0.55509257	    276.31736473	     47.70992812	     48.06767972	      0.00000000
      0.55537122	    277.86896192	     48.00296306	     48.30950752	      0.00000000
      0.55564988	    279.41652883	     48.29532803	     48.55064847	      0.00000000
      0.55592853	    280.95962924	     48.58689355	     48.79110994	      0.00000000
      0.55620718	    282.49879181	     48.87780951	     49.03088927	      0.00000000
      0.55648584	    284.03345599	     49.16791039	     49.26999508	      0.00000000
      0.55676449	    285.56429095	     49.45738685	     49.50842328	      0.00000000
      0.55704314	    287.09057719	     49.74602727	     49.74618411	      0.00000000
      0.55732180	    288.61316360	     50.03407449	     49.98327165	      0.00000000
      0.55756098	    289.91640402	     50.28063721	     50.18624531	      0.00000000
      0.55780015	    291.21684547	     50.52673741	     50.38872754	      0.00000000
      0.55809132	    292.79574147	     50.82557608	     50.63456766	      0.00000000
      0.55838249	    294.37036975	     51.12368811	     50.87968656	      0.00000000
      0.55867366	    295.94029113	     51.42094257	     51.12409192	      0.00000000
      0.55896483	    297.50620783	     51.71753960	     51.36777983	      0.00000000
      0.55919336	    298.73180894	     51.94968250	     51.55854946	      0.00000000
      0.55942189	    299.95493295	     52.18141360	     51.74888075	      0.00000000
      0.55970425	    301.46231515	     52.46703626	     51.98344141	      0.00000000
      0.55998661	    302.96572230	     52.75196828	     52.21734016	      0.00000000
      0.56025812	    304.40742406	     53.02524070	     52.44163520	      0.00000000
      0.56052963	    305.84550026	     53.29788326	     52.66532297	      0.00000000
      0.56080424	    307.29609899	     53.57293256	     52.89095481	      0.00000000
      0.56107886	    308.74301925	     53.84734053	     53.11597042	      0.00000000
      0.56135240	    310.18039895	     54.11996892	     53.33949924	      0.00000000
      0.56162594	    311.61416515	     54.39196578	     53.56242154	      0.00000000
      0.56189957	    313.04455065	     54.66334843	     53.78481542	      0.00000000
      0.56217320	    314.47135364	     54.93410311	     54.00660730	      0.00000000
      0.56244648	    315.89252137	     55.20381300	     54.22752063	      0.00000000
      0.56271977	    317.31014821	     55.47290028	     54.44783840	      0.00000000
      0.56299278	    318.72262013	     55.74103127	     54.66735239	      0.00000000
      0.56326580	    320.13158853	     56.00854410	     54.88627689	      0.00000000
      0.56353844	    321.53484374	     56.27499218	     55.10431071	      0.00000000
      0.56381107	    322.93463368	     56.54082654	     55.32176158	      0.00000000
      0.56408316	    324.32793157	     56.80544599	     55.53820030	      0.00000000
      0.56435524	    325.71780363	     57.06945610	     55.75406326	      0.00000000
      0.56462628	    327.09867886	     57.33177356	     55.96852410	      0.00000000
      0.56489732	    328.47617587	     57.59348713	     56.18241847	      0.00000000
      0.56516558	    329.83604152	     57.85186596	     56.39356825	      0.00000000
      0.56543383	    331.19261015	     58.10965156	     56.60416789	      0.00000000
      0.56568248	    332.44691636	     58.34801865	     56.79888140	      0.00000000
      0.56601813	    334.13554638	     58.66895321	     57.06098706	      0.00000000
      0.56635378	    335.81912599	     58.98897857	     57.32224244	      0.00000000
      0.56659238	    337.01252710	     59.21582332	     57.50744760	      0.00000000
      0.56683099	    338.20348631	     59.44223638	     57.69222615	      0.00000000
      0.56710398	    339.56278509	     59.70065897	     57.90311683	      0.00000000
      0.56737697	    340.91877358	     59.95847825	     58.11345489	      0.00000000
      0.56762918	    342.16847767	     60.19609645	     58.30729597	      0.00000000
      0.56796294	    343.81784867	     60.50972744	     58.56309565	      0.00000000
      0.56836634	    345.80486044	     60.88760760	     58.87117967	      0.00000000
      0.56858322	    346.86991701	     61.09014346	     59.03632960	      0.00000000
      0.56880010	    347.93303860	     61.29233446	     59.20113792	      0.00000000
      0.56908940	    349.34779679	     61.56140333	     59.42044754	      0.00000000
      0.56937869	    350.75898130	     61.82981497	     59.63915576	      0.00000000
      0.56964559	    352.05750016	     62.07679139	     59.84040053	      0.00000000
      0.56991248	    353.35303103	     62.32321899	     60.04113778	      0.00000000
      0.57018464	    354.67076685	     62.57386403	     60.24531059	      0.00000000
      0.57045679	    355.98540328	     62.82393551	     60.44896049	      0.00000000
      0.57072455	    357.27560378	     63.06935175	     60.64881810	      0.00000000
      0.57104644	    358.82265062	     63.36363778	     60.88841412	      0.00000000
      0.57127939	    359.93942042	     63.57607087	     61.06135845	      0.00000000
      0.57162176	    361.57654274	     63.88747933	     61.31486377	      0.00000000
      0.57190197	    362.91294532	     64.14171136	     61.52173172	      0.00000000
      0.57218217	    364.24563968	     64.39519480	     61.72806544	      0.00000000
      0.57246237	    365.57551496	     64.64818686	     61.93385966	      0.00000000
      0.57270034	    366.70195379	     64.86243422	     62.10821642	      0.00000000
      0.57293830	    367.82628573	     65.07630201	     62.28218824	      0.00000000
      0.57322398	    369.17278577	     65.33240816	     62.49053749	      0.00000000
      0.57350965	    370.51609439	     65.58791669	     62.69833846	      0.00000000
      0.57377622	    371.76636278	     65.82570154	     62.89175201	      0.00000000
      0.57404278	    373.01390499	     66.06297665	     63.08469236	      0.00000000
      0.57431915	    374.30409581	     66.30833644	     63.28423011	      0.00000000
      0.57459552	    375.59136761	     66.55314658	     63.48326402	      0.00000000
      0.57486766	    376.85579001	     66.79358155	     63.67876807	      0.00000000
      0.57513980	    378.11741856	     67.03348938	     63.87378803	      0.00000000
      0.57541399	    379.38542498	     67.27457840	     64.06979643	     -0.00000000
      0.57568819	    380.65062208	     67.51513524	     64.26531797	     -0.00000000
      0.57596150	    381.90861725	     67.75428875	     64.45972969	     -0.00000000
      0.57623481	    383.16385307	     67.99291799	     64.65366218	     -0.00000000
      0.57650859	    384.41814083	     68.23133081	     64.84745149	     -0.00000000
      0.57678237	    385.66968955	     68.46922145	     65.04076444	     -0.00000000
      0.57705597	    386.91733337	     68.70633139	     65.23347797	     -0.00000000
      0.57732957	    388.16227263	     68.94292408	     65.42572023	     -0.00000000
      0.57760328	    389.40471231	     69.17900103	     65.61758056	     -0.00000000
      0.57787700	    390.64447537	     69.41456439	     65.80897367	     -0.00000000
      0.57815068	    391.88105862	     69.64948061	     65.99988033	     -0.00000000
      0.57842437	    393.11499638	     69.88388757	     66.19032431	     -0.00000000
      0.57869808	    394.34610164	     70.11771125	     66.38033596	     -0.00000000
      0.57897180	    395.57459090	     70.35102970	     66.56988921	     -0.00000000
      0.57924552	    396.80009288	     70.58373339	     66.75898676	     -0.00000000
      0.57951923	    398.02300903	     70.81593602	     66.94763030	     -0.00000000
      0.57979296	    399.24304501	     71.04754216	     67.13583517	     -0.00000000
      0.58006669	    400.46052475	     71.27865133	     67.32359035	     -0.00000000
      0.58034043	    401.67510326	     71.50915798	     67.51090410	     -0.00000000
      0.58061416	    402.88715512	     71.73917176	     67.69777250	     -0.00000000
      0.58088790	    404.09635663	     71.96859068	     67.88420779	     -0.00000000
      0.58116165	    405.30306077	     72.19752078	     68.07020202	     -0.00000000
      0.58143540	    406.50693068	     72.42585710	     68.25576610	     -0.00000000
      0.58170915	    407.70833230	     72.65370864	     68.44089339	     -0.00000000
      0.58198292	    408.90693658	     72.88097144	     68.62559669	     -0.00000000
      0.58225668	    410.10310139	     73.10775347	     68.80986744	     -0.00000000
      0.58253046	    411.29649544	     73.33394989	     68.99371874	     -0.00000000
      0.58280423	    412.48747862	     73.55966950	     69.17714172	     -0.00000000
      0.58307802	    413.67572354	     73.78480777	     69.36015070	     -0.00000000
      0.58335181	    414.86158594	     74.00947317	     69.54273554	     -0.00000000
      0.58362562	    416.04473907	     74.23356086	     69.72491128	     -0.00000000
      0.58389942	    417.22553781	     74.45717961	     69.90666706	     -0.00000000
      0.58417324	    418.40365766	     74.68022455	     70.08801884	     -0.00000000
      0.58444706	    419.57945104	     74.90280444	     70.26895479	     -0.00000000
      0.58472090	    420.75259443	     75.12481420	     70.44949162	     -0.00000000
      0.58499474	    421.92343905	     75.34636275	     70.62961673	     -0.00000000
      0.58526859	    423.09166268	     75.56734488	     70.80934759	     -0.00000000
      0.58554245	    424.25761501	     75.78786965	     70.98867083	     -0.00000000
      0.58581633	    425.42097454	     76.00783157	     71.16760456	     -0.00000000
      0.58609020	    426.58209006	     76.22733994	     71.34613473	     -0.00000000
      0.58636410	    427.74064074	     76.44628902	     71.52428008	     -0.00000000
      0.58663800	    428.89697446	     76.66478833	     71.70202592	     -0.00000000
      0.58691192	    430.05077078	     76.88273184	     71.87939155	     -0.00000000
      0.58718584	    431.20237703	     77.10022935	     72.05636169	     -0.00000000
      0.58745978	    432.35147297	     77.31717449	     72.23295617	     -0.00000000
      0.58773372	    433.49840552	     77.53367739	     72.40915914	     -0.00000000
      0.58800768	    434.64285454	     77.74963132	     72.58499095	     -0.00000000
      0.58828165	    435.78516665	     77.96514673	     72.76043523	     -0.00000000
      0.58855564	    436.92502168	     78.18011653	     72.93551278	     -0.00000000
      0.58882963	    438.06276608	     78.39465151	     73.11020674	     -0.00000000
      0.58910364	    439.19807959	     78.60864423	     73.28453836	     -0.00000000
      0.58937766	    440.33130857	     78.82220581	     73.45849031	     -0.00000000
      0.58965170	    441.46213257	     79.03522843	     73.63208427	     -0.00000000
      0.58992574	    442.59089794	     79.24782357	     73.80530245	     -0.00000000
      0.59019981	    443.71728399	     79.45988303	     73.97816694	     -0.00000000
      0.59047388	    444.84163714	     79.67151866	     74.15065951	     -0.00000000
      0.59074798	    445.96363641	     79.88262186	     74.32280266	     -0.00000000
      0.59102207	    447.08362832	     80.09330486	     74.49457774	     -0.00000000
      0.59129620	    448.20129153	     80.30345867	     74.66600760	     -0.00000000
      0.59157032	    449.31697273	     80.51319588	     74.83707322	     -0.00000000
      0.59184447	    450.43035025	     80.72240711	     75.00779781	     -0.00000000
      0.59211863	    451.54177093	     80.93120535	     75.17816195	     -0.00000000
      0.59239281	    452.65091269	     81.13948078	     75.34818921	     -0.00000000
      0.59266700	    453.75812260	     81.34734680	     75.51785978	     -0.00000000
      0.59294121	    454.86307819	     81.55469319	     75.68719758	     -0.00000000
      0.59321543	    455.96612673	     81.76163372	     75.85618244	     -0.00000000
      0.59348967	    457.06694533	     81.96805779	     76.02483861	     -0.00000000
      0.59376392	    458.16588150	     82.17407951	     76.19314556	     -0.00000000
      0.59403820	    459.26261193	     82.37958793	     76.36112786	     -0.00000000
      0.59431247	    460.35748436	     82.58469752	     76.52876464	     -0.00000000
      0.59458678	    461.45017508	     82.78929693	     76.69608077	     -0.00000000
      0.59486109	    462.54103207	     82.99350101	     76.86305506	     -0.00000000
      0.59513544	    463.62973115	     83.19719802	     77.02971267	     -0.00000000
      0.59540978	    464.71662058	     83.40050319	     77.19603209	     -0.00000000
      0.59568416	    465.80137577	     83.60330438	     77.36203878	     -0.00000000
      0.59595854	    466.88434520	     83.80571718	     77.52771090	     -0.00000000
      0.59623295	    467.96520386	     84.00762910	     77.69307419	     -0.00000000
      0.59650736	    469.04430046	     84.20915606	     77.85810652	     -0.00000000
      0.59678181	    470.12130959	     84.41018522	     78.02283390	     -0.00000000
      0.59705626	    471.19658020	     84.61083284	     78.18723389	     -0.00000000
      0.59733074	    472.26978647	     84.81098571	     78.35133279	     -0.00000000
      0.59760523	    473.34127757	     85.01076045	     78.51510784	     -0.00000000
      0.59787975	    474.41072726	     85.21004348	     78.67858561	     -0.00000000
      0.59815427	    475.47848496	     85.40895176	     78.84174307	     -0.00000000
      0.59842883	    476.54422407	     85.60737137	     79.00460703	     -0.00000000
      0.59870339	    477.60829418	     85.80541959	     79.16715418	     -0.00000000
      0.59897798	    478.67036827	     86.00298215	     79.32941159	     -0.00000000
      0.59925258	    479.73079618	     86.20017667	     79.49135567	     -0.00000000
      0.59952721	    480.78925055	     86.39688855	     79.65301373	     -0.00000000
      0.59980185	    481.84608139	     86.59323571	     79.81436193	     -0.00000000
      0.60007652	    482.90096093	     86.78910321	     79.97542779	     -0.00000000
      0.60035119	    483.95423940	     86.98460930	     80.13618721	     -0.00000000
      0.60062591	    485.00558871	     87.17963872	     80.29666797	     -0.00000000
      0.60090062	    486.05535922	     87.37431001	     80.45684570	     -0.00000000
      0.60117537	    487.10322252	     87.56850760	     80.61674840	     -0.00000000
      0.60145013	    488.14952911	     87.76235033	     80.77635145	     -0.00000000
      0.60172492	    489.19395030	     87.95572231	     80.93568308	     -0.00000000
      0.60199971	    490.23683670	     88.14874268	     81.09471841	     -0.00000000
      0.60227455	    491.27785932	     88.34129525	     81.25348590	     -0.00000000
      0.60254938	    492.31736889	     88.53349943	     81.41196043	     -0.00000000
      0.60282426	    493.35503616	     88.72523874	     81.57017066	     -0.00000000
      0.60309914	    494.39121195	     88.91663287	     81.72809124	     -0.00000000
      0.60337406	    495.42556673	     89.10756506	     81.88575104	     -0.00000000
      0.60364898	    496.45845143	     89.29815524	     82.04312448	     -0.00000000
      0.60392394	    497.48953627	     89.48828640	     82.20024062	     -0.00000000
      0.60419891	    498.51917224	     89.67807872	     82.35707367	     -0.00000000
      0.60447391	    499.54702934	     89.86741491	     82.51365287	     -0.00000000
      0.60474892	    500.57345860	     90.05641541	     82.66995223	     -0.00000000
      0.60502397	    501.59812983	     90.24496267	     82.82600116	     -0.00000000
      0.60529902	    502.62139407	     90.43317735	     82.98177347	     -0.00000000
      0.60557412	    503.64292097	     90.62094168	     83.13729876	     -0.00000000
      0.60584921	    504.66306155	     90.80837654	     83.29255061	     -0.00000000
      0.60612435	    505.68148531	     90.99536390	     83.44755881	     -0.00000000
      0.60639950	    506.69854323	     91.18202487	     83.60229674	     -0.00000000
      0.60667468	    507.71390470	     91.36824120	     83.75679436	     -0.00000000
      0.60694987	    508.72792066	     91.55413421	     83.91102487	     -0.00000000
      0.60722510	    509.74026041	     91.73958542	     84.06501838	     -0.00000000
      0.60750034	    510.75127477	     91.92471634	     84.21874789	     -0.00000000
      0.60777562	    511.76063296	     92.10940829	     84.37224368	     -0.00000000
      0.60805089	    512.76868572	     92.29378298	     84.52547859	     -0.00000000
      0.60832622	    513.77510278	     92.47772162	     84.67848310	     -0.00000000
      0.60860155	    514.78023418	     92.66134599	     84.83122981	     -0.00000000
      0.60887693	    515.78374916	     92.84453703	     84.98374928	     -0.00000000
      0.60915230	    516.78599808	     93.02741678	     85.13601400	     -0.00000000
      0.60942772	    517.78665028	     93.20986602	     85.28805469	     -0.00000000
      0.60970315	    518.78605583	     93.39200692	     85.43984365	     -0.00000000
      0.60997862	    519.78388394	     93.57372006	     85.59141172	     -0.00000000
      0.61025409	    520.78048463	     93.75512779	     85.74273108	     -0.00000000
      0.61052961	    521.77552720	     93.93611056	     85.89383269	     -0.00000000
      0.61080514	    522.76936140	     94.11679081	     86.04468857	     -0.00000000
      0.61108071	    523.76165657	     94.29704886	     86.19532979	     -0.00000000
      0.61135628	    524.75276224	     94.47700727	     86.34572824	     -0.00000000
      0.61163190	    525.74234786	     94.65654623	     86.49591512	     -0.00000000
      0.61190752	    526.73076268	     94.83578843	     86.64586216	     -0.00000000
      0.61218319	    527.71767625	     95.01461391	     86.79560068	     -0.00000000
      0.61245887	    528.70343753	     95.19314546	     86.94510227	     -0.00000000
      0.61273459	    529.68771622	     95.37126302	     87.09439834	     -0.00000000
      0.61301031	    530.67086093	     95.54908947	     87.24346039	     -0.00000000
      0.61328609	    531.65254156	     95.72650466	     87.39231990	     -0.00000000
      0.61356186	    532.63310634	     95.90363151	     87.54094826	     -0.00000000
      0.61383769	    533.61222538	     96.08034981	     87.68937703	     -0.00000000
      0.61411352	    534.59024652	     96.25678254	     87.83757748	     -0.00000000
      0.61438939	    535.56684010	     96.43280941	     87.98558127	     -0.00000000
      0.61466527	    536.54235353	     96.60855345	     88.13335957	     -0.00000000
      0.61494120	    537.51645742	     96.78389431	     88.28094409	     -0.00000000
      0.61521714	    538.48949872	     96.95895505	     88.42830592	     -0.00000000
      0.61549312	    539.46114830	     97.13361529	     88.57547682	     -0.00000000
      0.61576910	    540.43175267	     97.30799808	     88.72242781	     -0.00000000
      0.61604514	    541.40098299	     97.48198303	     88.86919069	     -0.00000000
      0.61632118	    542.36918527	     97.65569319	     89.01573640	     -0.00000000
      0.61659727	    543.33603095	     97.82900814	     89.16209678	     -0.00000000
      0.61687336	    544.30186558	     98.00205093	     89.30824273	     -0.00000000
      0.61714950	    545.26636087	     98.17470114	     89.45420608	     -0.00000000
      0.61742565	    546.22986191	     98.34708179	     89.59995771	     -0.00000000
      0.61770185	    547.19204065	     98.51907245	     89.74552944	     -0.00000000
      0.61797805	    548.15324172	     98.69079612	     89.89089214	     -0.00000000
      0.61825430	    549.11313731	     98.86213240	     90.03607758	     -0.00000000
      0.61853055	    550.07207162	     99.03320422	     90.18105666	     -0.00000000
      0.61880686	    551.02971703	     99.20389119	     90.32586109	     -0.00000000
      0.61908317	    551.98641732	     99.37431622	     90.47046179	     -0.00000000
      0.61935953	    552.94184501	     99.54435894	     90.61489040	     -0.00000000
      0.61963589	    553.89634355	     99.71414218	     90.75911790	     -0.00000000
      0.61991230	    554.84958546	     99.88354561	     90.90317578	     -0.00000000
      0.62018872	    555.80191397	    100.05269199	     91.04703516	     -0.00000000
      0.62046519	    556.75300147	    100.22146101	     91.19072735	     -0.00000000
      0.62074166	    557.70319110	    100.38997540	     91.33422360	     -0.00000000
      0.62101818	    558.65215493	    100.55811482	     91.47755502	     -0.00000000
      0.62129471	    559.60023621	    100.72600197	     91.62069305	     -0.00000000
      0.62157129	    560.54710638	    100.89351650	     91.76366850	     -0.00000000
      0.62184786	    561.49310907	    101.06078107	     91.90645310	     -0.00000000
      0.62212449	    562.43791478	    101.22767529	     92.04907726	     -0.00000000
      0.62240112	    563.38186782	    101.39432183	     92.19151308	     -0.00000000
      0.62267781	    564.32463725	    101.56060017	     92.33379049	     -0.00000000
      0.62295449	    565.26656859	    101.72663307	     92.47588204	     -0.00000000
      0.62323123	    566.20732874	    101.89229979	     92.61781703	     -0.00000000
      0.62350796	    567.14726511	    102.05772325	     92.75956865	     -0.00000000
      0.62378475	    568.08604148	    102.22278235	     92.90116534	     -0.00000000
      0.62406153	    569.02400808	    102.38760034	     93.04258110	     -0.00000000
      0.62433836	    569.96082426	    102.55205555	     93.18384331	     -0.00000000
      0.62461520	    570.89684437	    102.71627171	     93.32492703	     -0.00000000
      0.62489208	    571.83172135	    102.88012632	     93.46585819	     -0.00000000
      0.62516896	    572.76581566	    103.04374387	     93.60661327	     -0.00000000
      0.62544588	    573.69877095	    103.20700060	     93.74721628	     -0.00000000
      0.62572280	    574.63095659	    103.37002220	     93.88764559	     -0.00000000
      0.62599976	    575.56200265	    103.53268292	     94.02792259	     -0.00000000
      0.62627671	    576.49229170	    103.69511034	     94.16802826	     -0.00000000
      0.62655370	    577.42143353	    103.85717568	     94.30798025	     -0.00000000
      0.62683069	    578.34983050	    104.01900944	     94.44776326	     -0.00000000
      0.62710770	    579.27706140	    104.18047803	     94.58738946	     -0.00000000
      0.62738471	    580.20355905	    104.34171665	     94.72684904	     -0.00000000
      0.62766172	    581.12885302	    104.50258386	     94.86614578	     -0.00000000
      0.62793873	    582.05342472	    104.66322253	     95.00527825	     -0.00000000
      0.62821571	    582.97672180	    104.82347793	     95.14423674	     -0.00000000
      0.62849270	    583.89930677	    104.98350601	     95.28303330	     -0.00000000
      0.62876961	    584.82048217	    105.14312807	     95.42163496	     -0.00000000
      0.62904653	    585.74095454	    105.30252377	     95.56007707	     -0.00000000
      0.62932329	    586.65974602	    105.46146746	     95.69828264	     -0.00000000
      0.62960004	    587.57784206	    105.62018532	     95.83633112	     -0.00000000
      0.62987645	    588.49365168	    105.77834806	     95.97405081	     -0.00000000
      0.63015286	    589.40877124	    105.93628494	     96.11161606	     -0.00000000
      0.63042842	    590.31999015	    106.09339084	     96.24860804	     -0.00000000
      0.63070398	    591.23052094	    106.25026994	     96.38544873	     -0.00000000
      0.63097688	    592.13120360	    106.40529935	     96.52081913	     -0.00000000
      0.63124977	    593.03119532	    106.56010000	     96.65604331	     -0.00000000
      0.63150418	    593.86931846	    106.70412749	     96.78197356	     -0.00000000
      0.63184481	    594.99036363	    106.89659642	     96.95039003	     -0.00000000
      0.63218544	    596.11038564	    107.08872094	     97.11858375	     -0.00000000
      0.63243734	    596.93746417	    107.23041889	     97.24282410	     -0.00000000
      0.63268923	    597.76415792	    107.37197888	     97.36694420	     -0.00000000
      0.63297293	    598.69412786	    107.53106196	     97.50658705	     -0.00000000
      0.63325662	    599.62345239	    107.68992189	     97.64607981	     -0.00000000
      0.63353108	    600.52151051	    107.84327348	     97.78089713	     -0.00000000
      0.63380555	    601.41898787	    107.99642165	     97.91557598	     -0.00000000
      0.63408153	    602.32036971	    108.15007651	     98.05085490	     -0.00000000
      0.63435750	    603.22114837	    108.30351952	     98.18599589	     -0.00000000
      0.63462926	    604.10723466	    108.45430649	     98.31894260	     -0.00000000
      0.63490103	    604.99271262	    108.60487973	     98.45175754	     -0.00000000
      0.63512168	    605.71102031	    108.72692132	     98.55949688	     -0.00000000
      0.63547749	    606.86807625	    108.92329816	     98.73305496	     -0.00000000
      0.63572546	    607.67419031	    109.06004720	     98.85387559	     -0.00000000
      0.63597343	    608.47917623	    109.19643194	     98.97459058	     -0.00000000
      0.63622140	    609.28378541	    109.33267447	     99.09519951	     -0.00000000
      0.63645781	    610.05024401	    109.46234416	     99.21009124	     -0.00000000
      0.63680803	    611.18450722	    109.65404053	     99.38011469	     -0.00000000
      0.63708383	    612.07737937	    109.80484708	     99.51386520	     -0.00000000
      0.63735963	    612.96889531	    109.95521143	     99.64748947	     -0.00000000
      0.63763543	    613.86026721	    110.10549196	     99.78098693	     -0.00000000
      0.63791123	    614.75037028	    110.25535492	     99.91435985	     -0.00000000
      0.63818703	    615.64026890	    110.40511493	    100.04760789	     -0.00000000
      0.63846283	    616.52897833	    110.55447973	    100.18073308	     -0.00000000
      0.63873864	    617.41743009	    110.70372460	    100.31373529	     -0.00000000
      0.63901045	    618.29194755	    110.85044621	    100.44469562	     -0.00000000
      0.63928226	    619.16614164	    110.99702854	    100.57553830	     -0.00000000
      0.63956093	    620.06138449	    111.14696451	    100.70956230	     -0.00000000
      0.63983961	    620.95623582	    111.29673761	    100.84346449	     -0.00000000
      0.64011575	    621.84197659	    111.44481310	    100.97603101	     -0.00000000
      0.64039189	    622.72732478	    111.59272513	    101.10847969	     -0.00000000
      0.64066940	    623.61615239	    111.74104909	    101.24147204	     -0.00000000
      0.64094692	    624.50456672	    111.88920188	    101.37434713	     -0.00000000
      0.64122345	    625.38891432	    112.03651045	    101.50663380	     -0.00000000
      0.64149998	    626.27283934	    112.18364435	    101.63880574	     -0.00000000
      0.64177476	    627.15029968	    112.32954172	    101.77002639	     -0.00000000
      0.64204953	    628.02731888	    112.47525853	    101.90113540	     -0.00000000
      0.64231419	    628.87127358	    112.61533648	    102.02730908	     -0.00000000
      0.64264680	    629.93121776	    112.79110176	    102.18573851	     -0.00000000
      0.64302160	    631.12442233	    112.98871878	    102.36407366	     -0.00000000
      0.64333340	    632.11657883	    113.15290277	    102.51227782	     -0.00000000
      0.64358115	    632.90386334	    113.28299731	    102.62993935	     -0.00000000
      0.64382890	    633.69103153	    113.41301423	    102.74751417	     -0.00000000
      0.64411274	    634.59203226	    113.56166990	    102.88211096	     -0.00000000
      0.64439658	    635.49262920	    113.71014844	    103.01659559	     -0.00000000
      0.64466987	    636.35892889	    113.85281062	    103.14597542	     -0.00000000
      0.64494316	    637.22485376	    113.99530758	    103.27525276	     -0.00000000
      0.64520711	    638.06050940	    114.13267969	    103.40001881	     -0.00000000
      0.64554021	    639.11438717	    114.30576299	    103.55733215	     -0.00000000
      0.64594205	    640.38450179	    114.51408658	    103.74691041	     -0.00000000
      0.64622287	    641.27180609	    114.65950863	    103.87926915	     -0.00000000
      0.64650369	    642.15790468	    114.80451419	    104.01152382	     -0.00000000
      0.64678451	    643.04406521	    114.94947793	    104.14367513	     -0.00000000
      0.64706533	    643.92900257	    115.09401923	    104.27572372	     -0.00000000
      0.64734615	    644.81403789	    115.23852858	    104.40767041	     -0.00000000
      0.64762698	    645.69783378	    115.38260992	    104.53951570	     -0.00000000
      0.64790780	    646.58176199	    115.52666873	    104.67126051	     -0.00000000
      0.64818862	    647.46443597	    115.67029444	    104.80290522	     -0.00000000
      0.64846944	    648.34727470	    115.81390648	    104.93445082	     -0.00000000
      0.64875026	    649.22884615	    115.95708089	    105.06589756	     -0.00000000
      0.64903108	    650.11061259	    116.10024987	    105.19724655	     -0.00000000
      0.64931190	    650.99110068	    116.24297731	    105.32849788	     -0.00000000
      0.64959272	    651.87181158	    116.38570689	    105.45965278	     -0.00000000
      0.64987355	    652.75123524	    116.52799169	    105.59071118	     -0.00000000
      0.65015437	    653.63090691	    116.67028545	    105.72167443	     -0.00000000
      0.65043519	    654.50928488	    116.81213196	    105.85254231	     -0.00000000
      0.65071601	    655.38793321	    116.95399344	    105.98331629	     -0.00000000
      0.65099683	    656.26528396	    117.09540598	    106.11399597	     -0.00000000
      0.65127765	    657.14292443	    117.23683867	    106.24458296	     -0.00000000
      0.65155847	    658.01926617	    117.37782158	    106.37507670	     -0.00000000
      0.65183930	    658.89591387	    117.51882890	    106.50547889	     -0.00000000
      0.65212012	    659.77126455	    117.65938648	    106.63578885	     -0.00000000
      0.65240094	    660.64693418	    117.79997183	    106.76600839	     -0.00000000
      0.65268176	    661.52131144	    117.94010839	    106.89613666	     -0.00000000
      0.65296258	    662.39601734	    118.08027512	    107.02617557	     -0.00000000
      0.65324340	    663.26943852	    118.21999492	    107.15612414	     -0.00000000
      0.65352422	    664.14319468	    118.35974636	    107.28598440	     -0.00000000
      0.65380504	    665.01567679	    118.49905366	    107.41575519	     -0.00000000
      0.65408587	    665.88849687	    118.63839309	    107.54543865	     -0.00000000
      0.65436669	    666.76005653	    118.77729210	    107.67503349	     -0.00000000
      0.65464751	    667.63195388	    118.91622280	    107.80454193	     -0.00000000
      0.65492833	    668.50260739	    119.05471770	    107.93396256	     -0.00000000
      0.65520915	    669.37359505	    119.19324293	    108.06329768	     -0.00000000
      0.65548997	    670.24335827	    119.33133784	    108.19254575	     -0.00000000
      0.65577079	    671.11344902	    119.46946085	    108.32170914	     -0.00000000
      0.65605162	    671.98233741	    119.60715985	    108.45078620	     -0.00000000
      0.65633244	    672.85154375	    119.74488390	    108.57977937	     -0.00000000
      0.65661326	    673.71957235	    119.88219102	    108.70868689	     -0.00000000
      0.65689408	    674.58790653	    120.01951933	    108.83751125	     -0.00000000
      0.65717490	    675.45508992	    120.15643854	    108.96625060	     -0.00000000
      0.65745572	    676.32256394	    120.29337436	    109.09490745	     -0.00000000
      0.65773654	    677.18891625	    120.42990958	    109.22347989	     -0.00000000
      0.65801736	    678.05554189	    120.56645617	    109.35197046	     -0.00000000
      0.65829819	    678.92107676	    120.70261123	    109.48037717	     -0.00000000
      0.65857901	    679.78686557	    120.83877185	    109.60870256	     -0.00000000
      0.65885983	    680.65159617	    120.97455052	    109.73694461	     -0.00000000
      0.65914065	    681.51655948	    121.11032845	    109.86510584	     -0.00000000
      0.65942147	    682.38049847	    121.24573445	    109.99318419	     -0.00000000
      0.65970229	    683.24464739	    121.38113297	    110.12118217	     -0.00000000
      0.65998311	    684.10780695	    121.51616994	    110.24909769	     -0.00000000
      0.66026394	    684.97115238	    121.65119235	    110.37693321	     -0.00000000
      0.66054476	    685.83354418	    121.78586385	    110.50468665	     -0.00000000
      0.66082558	    686.69609680	    121.92051346	    110.63236042	     -0.00000000
      0.66110640	    687.55773200	    122.05482300	    110.75995244	     -0.00000000
      0.66138722	    688.41950224	    122.18910315	    110.88746504	     -0.00000000
      0.66165738	    689.24773341	    122.31797873	    111.01005847	     -0.00000000
      0.66192753	    690.07598359	    122.44679599	    111.13257840	     -0.00000000
      0.66220659	    690.93084505	    122.57959193	    111.25905493	     -0.00000000
      0.66248564	    691.78560866	    122.71229098	    111.38545296	     -0.00000000
      0.66275759	    692.61801739	    122.84137272	    111.50855483	     -0.00000000
      0.66302954	    693.45026796	    122.97034342	    111.63158211	     -0.00000000
      0.66328316	    694.22600991	    123.09043991	    111.74625082	     -0.00000000
      0.66362826	    695.28100767	    123.25360228	    111.90217543	     -0.00000000
      0.66397336	    696.33603595	    123.41667066	    112.05798079	     -0.00000000
      0.66419723	    697.01951213	    123.52212719	    112.15898497	     -0.00000000
      0.66442109	    697.70316109	    123.62759158	    112.25993937	     -0.00000000
      0.66471029	    698.58583336	    123.76362383	    112.39028253	     -0.00000000
      0.66499950	    699.46833424	    123.89953394	    112.52054135	     -0.00000000
      0.66525477	    700.24684083	    124.01930360	    112.63544799	     -0.00000000
      0.66558786	    701.26224047	    124.17537532	    112.78528246	     -0.00000000
      0.66592095	    702.27740291	    124.33128310	    112.93500472	     -0.00000000
      0.66617765	    703.05911881	    124.45118685	    113.05031039	     -0.00000000
      0.66643435	    703.84077406	    124.57101733	    113.16554945	     -0.00000000
      0.66670438	    704.66257594	    124.69687940	    113.28670032	     -0.00000000
      0.66704517	    705.69931507	    124.85551573	    113.43949074	     -0.00000000
      0.66746450	    706.97444147	    125.05041515	    113.62733510	     -0.00000000
      0.66772365	    707.76204399	    125.17066547	    113.74333182	     -0.00000000
      0.66809544	    708.89121254	    125.34285939	    113.90962602	     -0.00000000
      0.66834479	    709.64879514	    125.45836588	    114.02107536	     -0.00000000
      0.66859413	    710.40551683	    125.57356824	    114.13245826	     -0.00000000
      0.66884348	    711.16223203	    125.68871849	    114.24377725	     -0.00000000
      0.66912004	    712.00106436	    125.81624121	    114.36716703	     -0.00000000
      0.66945886	    713.02843822	    125.97229583	    114.51823110	     -0.00000000
      0.66982515	    714.13844136	    126.14070685	    114.68140389	     -0.00000000
      0.67019144	    715.24847672	    126.30902187	    114.84443702	     -0.00000000
      0.67040737	    715.90191330	    126.40792372	    114.94047313	     -0.00000000
      0.67062329	    716.55556975	    126.50685419	    115.03646105	     -0.00000000
      0.67092465	    717.46736613	    126.64472182	    115.17034626	     -0.00000000
      0.67122600	    718.37910251	    126.78250229	    115.30413522	     -0.00000000
      0.67149341	    719.18749263	    126.90451840	    115.42276722	     -0.00000000
      0.67176081	    719.99584662	    127.02647002	    115.54132284	     -0.00000000
      0.67198169	    720.66323335	    127.12706855	    115.63919170	     -0.00000000
      0.67233090	    721.71769960	    127.28584513	    115.79381081	     -0.00000000
      0.67259400	    722.51248645	    127.40550680	    115.91022015	     -0.00000000
      0.67285710	    723.30631436	    127.52483571	    116.02655073	     -0.00000000
      0.67312020	    724.10027709	    127.64415430	    116.14280640	     -0.00000000
      0.67339863	    724.93990685	    127.77019669	    116.26575055	     -0.00000000
      0.67367706	    725.77946468	    127.89616292	    116.38860917	     -0.00000000
      0.67392262	    726.51949740	    128.00709397	    116.49688906	     -0.00000000
      0.67426043	    727.53707791	    128.15949221	    116.64573747	     -0.00000000
      0.67459824	    728.55477044	    128.31184497	    116.79445896	     -0.00000000
      0.67483207	    729.25835833	    128.41700292	    116.89732788	     -0.00000000
      0.67506591	    729.96212977	    128.52217815	    117.00013590	     -0.00000000
      0.67534241	    730.79384899	    128.64636257	    117.12161856	     -0.00000000
      0.67567838	    731.80415966	    128.79710141	    117.26911215	     -0.00000000
      0.67603786	    732.88455839	    128.95812775	    117.42678133	     -0.00000000
      0.67639734	    733.96496750	    129.11907478	    117.58430161	     -0.00000000
      0.67662481	    734.64776496	    129.22062406	    117.68389492	     -0.00000000
      0.67685228	    735.33074512	    129.32219504	    117.78342875	     -0.00000000
      0.67714441	    736.20737777	    129.45244822	    117.91116444	     -0.00000000
      0.67743654	    737.08390154	    129.58261791	    118.03879927	     -0.00000000
      0.67769163	    737.84884438	    129.69611003	    118.15016732	     -0.00000000
      0.67802146	    738.83753069	    129.84268788	    118.29404778	     -0.00000000
      0.67835129	    739.82603354	    129.98914931	    118.43779741	     -0.00000000
      0.67860961	    740.59966956	    130.10364862	    118.55029011	     -0.00000000
      0.67886794	    741.37323866	    130.21809127	    118.66270193	     -0.00000000
      0.67915842	    742.24260617	    130.34659190	    118.78900651	     -0.00000000
      0.67944889	    743.11183061	    130.47500533	    118.91520755	     -0.00000000
      0.67967697	    743.79397223	    130.57569996	    119.01422138	     -0.00000000
      0.68002450	    744.83275943	    130.72889508	    119.16497025	     -0.00000000
      0.68029699	    745.64754766	    130.84905840	    119.28306483	     -0.00000000
      0.68056948	    746.46128115	    130.96887515	    119.40106192	     -0.00000000
      0.68084196	    747.27527176	    131.08873160	    119.51896768	     -0.00000000
      0.68111923	    748.10280400	    131.21043752	    119.63884290	     -0.00000000
      0.68139650	    748.93036897	    131.33211758	    119.75862155	     -0.00000000
      0.68166781	    749.73955152	    131.45097735	    119.87572542	     -0.00000000
      0.68193911	    750.54862915	    131.56977394	    119.99273538	     -0.00000000
      0.68221770	    751.37897491	    131.69159132	    120.11278927	     -0.00000000
      0.68255620	    752.38754772	    131.83946216	    120.25852577	     -0.00000000
      0.68294346	    753.54065199	    132.00836132	    120.42506604	     -0.00000000
      0.68325599	    754.47129774	    132.14463985	    120.55933038	     -0.00000000
      0.68350796	    755.22071316	    132.25421917	    120.66748309	     -0.00000000
      0.68375994	    755.97028949	    132.36382273	    120.77555420	     -0.00000000
      0.68401768	    756.73654313	    132.47577248	    120.88600937	     -0.00000000
      0.68434952	    757.72270410	    132.61975651	    121.02809361	     -0.00000000
      0.68468137	    758.70867858	    132.76364998	    121.17003242	     -0.00000000
      0.68493849	    759.47200131	    132.87493331	    121.27990602	     -0.00000000
      0.68519561	    760.23526053	    132.98617827	    121.38969207	     -0.00000000
      0.68548554	    761.09537525	    133.11144063	    121.51337643	     -0.00000000
      0.68577546	    761.95532217	    133.23663081	    121.63694844	     -0.00000000
      0.68602698	    762.70093606	    133.34509603	    121.74405920	     -0.00000000
      0.68636817	    763.71182168	    133.49204373	    121.88921922	     -0.00000000
      0.68670937	    764.72283994	    133.63900349	    122.03422479	     -0.00000000
      0.68693960	    765.40409517	    133.73787176	    122.13197933	     -0.00000000
      0.68716983	    766.08553852	    133.83678448	    122.22966404	     -0.00000000
      0.68745958	    766.94260492	    133.96109568	    122.35249666	     -0.00000000
      0.68774933	    767.79951284	    134.08534552	    122.47521566	     -0.00000000
      0.68797041	    768.45297369	    134.18003358	    122.56877196	     -0.00000000
      0.68831742	    769.47791411	    134.32842627	    122.71548117	     -0.00000000
      0.68858605	    770.27169002	    134.44338783	    122.82894574	     -0.00000000
      0.68885468	    771.06436685	    134.55801837	    122.94230623	     -0.00000000
      0.68912331	    771.85720617	    134.67268895	    123.05557049	     -0.00000000
      0.68940039	    772.67428209	    134.79075354	    123.17229117	     -0.00000000
      0.68967747	    773.49126406	    134.90878467	    123.28890771	     -0.00000000
      0.68988182	    774.09344925	    134.99573191	    123.37484222	     -0.00000000
      0.69019481	    775.01525858	    135.12874168	    123.50635507	     -0.00000000
      0.69050780	    775.93709752	    135.26175674	    123.63773601	     -0.00000000
      0.69077424	    776.72091683	    135.37471984	    123.74946575	     -0.00000000
      0.69104068	    777.50482595	    135.48770905	    123.86110042	     -0.00000000
      0.69131179	    778.30183540	    135.60249320	    123.97458830	     -0.00000000
      0.69158289	    779.09866918	    135.71722780	    124.08797609	     -0.00000000
      0.69187417	    779.95420406	    135.84033199	    124.20968506	     -0.00000000
      0.69216544	    780.80951042	    135.96337411	    124.33127854	     -0.00000000
      0.69243046	    781.58720803	    136.07518045	    124.44180948	     -0.00000000
      0.69276905	    782.58024527	    136.21787312	    124.58288257	     -0.00000000
      0.69310764	    783.57306775	    136.36051529	    124.72380088	     -0.00000000
      0.69335931	    784.31025665	    136.46632291	    124.82844115	     -0.00000000
      0.69361098	    785.04739707	    136.57212532	    124.93299667	     -0.00000000
      0.69389905	    785.89054353	    136.69306656	    125.05256449	     -0.00000000
      0.69418712	    786.73345354	    136.81395290	    125.17202050	     -0.00000000
      0.69445745	    787.52391759	    136.92724983	    125.28401795	     -0.00000000
      0.69479504	    788.51050038	    137.06859751	    125.42373911	     -0.00000000
      0.69513262	    789.49672390	    137.20986568	    125.56330757	     -0.00000000
      0.69538642	    790.23752115	    137.31589987	    125.66813227	     -0.00000000
      0.69569801	    791.14664802	    137.44599632	    125.79670972	     -0.00000000
      0.69608511	    792.27522097	    137.60740598	    125.95626103	     -0.00000000
      0.69640202	    793.19907580	    137.73955887	    126.08673559	     -0.00000000
      0.69665287	    793.92931316	    137.84388221	    126.18991317	     -0.00000000
      0.69690371	    794.65963312	    137.94825091	    126.29301014	     -0.00000000
      0.69714424	    795.35940446	    138.04820244	    126.39178301	     -0.00000000
      0.69748255	    796.34296588	    138.18861667	    126.53058383	     -0.00000000
      0.69782086	    797.32666670	    138.32911590	    126.66923958	     -0.00000000
      0.69804711	    797.98337292	    138.42276463	    126.76187659	     -0.00000000
      0.69827336	    798.64024640	    138.51648384	    126.85445003	     -0.00000000
      0.69856906	    799.49811889	    138.63881493	    126.97534093	     -0.00000000
      0.69886477	    800.35575541	    138.76111649	    127.09612006	     -0.00000000
      0.69911208	    801.07245040	    138.86326405	    127.19704352	     -0.00000000
      0.69944044	    802.02339981	    138.99875178	    127.33091887	     -0.00000000
      0.69976880	    802.97414166	    139.13423321	    127.46465889	     -0.00000000
      0.70003473	    803.74314781	    139.24371164	    127.57286663	     -0.00000000
      0.70030066	    804.51213162	    139.35322182	    127.68098738	     -0.00000000
      0.70055118	    805.23596064	    139.45624845	    127.78275885	     -0.00000000
      0.70088032	    806.18630957	    139.59147553	    127.91634815	     -0.00000000
      0.70120946	    807.13640815	    139.72669359	    128.04980442	     -0.00000000
      0.70146367	    807.86931548	    139.83091194	    128.15278186	     -0.00000000
      0.70171788	    808.60211125	    139.93513825	    128.25568108	     -0.00000000
      0.70200511	    809.42940225	    140.05275132	    128.37184775	     -0.00000000
      0.70229234	    810.25636329	    140.17032241	    128.48791402	     -0.00000000
      0.70257358	    811.06539139	    140.28529593	    128.60145900	     -0.00000000
      0.70285482	    811.87404851	    140.40021596	    128.71490829	     -0.00000000
      0.70315940	    812.74909373	    140.52452065	    128.83766709	     -0.00000000
      0.70346399	    813.62379114	    140.64879141	    128.96031568	     -0.00000000
      0.70369981	    814.30042288	    140.74488371	    129.05519421	     -0.00000000
      0.70403226	    815.25354433	    140.88019702	    129.18883719	     -0.00000000
      0.70436471	    816.20663732	    141.01558856	    129.32235458	     -0.00000000
      0.70460379	    816.89088211	    141.11266893	    129.41828502	     -0.00000000
      0.70484287	    817.57517926	    141.20981131	    129.51415190	     -0.00000000
      0.70512926	    818.39418820	    141.32603124	    129.62890230	     -0.00000000
      0.70541566	    819.21284306	    141.44221720	    129.74355880	     -0.00000000
      0.70569659	    820.01516726	    141.55604626	    129.85593475	     -0.00000000
      0.70597753	    820.81708679	    141.66982655	    129.96822089	     -0.00000000
      0.70628310	    821.68855175	    141.79343437	    130.09025255	     -0.00000000
      0.70658868	    822.55963125	    141.91701495	    130.21218017	     -0.00000000
      0.70682405	    823.22995650	    142.01208258	    130.30601880	     -0.00000000
      0.70715567	    824.17359713	    142.14587832	    130.43812627	     -0.00000000
      0.70748728	    825.11716229	    142.27975811	    130.57011718	     -0.00000000
      0.70772856	    825.80248056	    142.37688456	    130.66606658	     -0.00000000
      0.70796984	    826.48781765	    142.47407456	    130.76195568	     -0.00000000
      0.70825538	    827.29812853	    142.58894970	    130.87535176	     -0.00000000
      0.70854092	    828.10804890	    142.70379439	    130.98866063	     -0.00000000
      0.70882692	    828.91849343	    142.81868226	    131.10206057	     -0.00000000
      0.70911292	    829.72850002	    142.93352866	    131.21537380	     -0.00000000
      0.70941146	    830.57321204	    143.05326604	    131.33356152	     -0.00000000
      0.70971000	    831.41748275	    143.17297154	    131.45165644	     -0.00000000
      0.70997646	    832.17031911	    143.27968775	    131.55698128	     -0.00000000
      0.71031087	    833.11433123	    143.41349807	    131.68905626	     -0.00000000
      0.71064528	    834.05786236	    143.54729493	    131.82101811	     -0.00000000
      0.71090001	    834.77566570	    143.64903128	    131.92145681	     -0.00000000
      0.71115474	    835.49320217	    143.75076536	    132.02183097	     -0.00000000
      0.71145597	    836.34089911	    143.87092620	    132.14044304	     -0.00000000
      0.71175721	    837.18819159	    143.99107728	    132.25896585	     -0.00000000
      0.71198603	    837.83117958	    144.08223716	    132.34893345	     -0.00000000
      0.71231923	    838.76653633	    144.21482220	    132.47984401	     -0.00000000
      0.71265242	    839.70188205	    144.34754135	    132.61065270	     -0.00000000
      0.71288525	    840.35415343	    144.43997892	    132.70198415	     -0.00000000
      0.71311808	    841.00647096	    144.53249849	    132.79326717	     -0.00000000
      0.71341187	    841.82878532	    144.64910298	    132.90837742	     -0.00000000
      0.71370567	    842.65068891	    144.76569867	    133.02340682	     -0.00000000
      0.71395668	    843.35219544	    144.86519895	    133.12161629	     -0.00000000
      0.71428982	    844.28233925	    144.99712229	    133.25186540	     -0.00000000
      0.71462296	    845.21219756	    145.12910955	    133.38201553	     -0.00000000
      0.71487560	    845.91614832	    145.22894933	    133.48063831	     -0.00000000
      0.71512823	    846.62000304	    145.32884739	    133.57920582	     -0.00000000
      0.71540627	    847.39383496	    145.43865709	    133.68761492	     -0.00000000
      0.71568431	    848.16720306	    145.54843761	    133.79595445	     -0.00000000
      0.71598933	    849.01471190	    145.66872985	    133.91472373	     -0.00000000
      0.71629436	    849.86174008	    145.78901180	    134.03341143	     -0.00000000
      0.71651286	    850.46793629	    145.87508685	    134.11838268	     -0.00000000
      0.71685184	    851.40726813	    146.00843662	    134.25011344	     -0.00000000
      0.71714102	    852.20868154	    146.12234972	    134.36241912	     -0.00000000
      0.71743019	    853.00838020	    146.23588264	    134.47463993	     -0.00000000
      0.71771937	    853.80834895	    146.34961595	    134.58679793	     -0.00000000
      0.71800855	    854.60675059	    146.46301397	    134.69887370	     -0.00000000
      0.71829773	    855.40527738	    146.57657175	    134.81088629	     -0.00000000
      0.71858690	    856.20236704	    146.68983386	    134.92281909	     -0.00000000
      0.71887608	    856.99945444	    146.80322016	    135.03468848	     -0.00000000
      0.71914390	    857.73655037	    146.90801454	    135.13822898	     -0.00000000
      0.71941173	    858.47338345	    147.01284054	    135.24171313	     -0.00000000
      0.71968868	    859.23449689	    147.12111069	    135.34865927	     -0.00000000
      0.71996563	    859.99511628	    147.22935374	    135.45554372	     -0.00000000
      0.72027457	    860.84262394	    147.34995938	    135.57469442	     -0.00000000
      0.72058350	    861.68963585	    147.47056767	    135.69377096	     -0.00000000
      0.72080897	    862.30713290	    147.55848944	    135.78062378	     -0.00000000
      0.72114038	    863.21380659	    147.68757911	    135.90821483	     -0.00000000
      0.72147180	    864.12042767	    147.81682564	    136.03572860	     -0.00000000
      0.72170870	    864.76714339	    147.90892175	    136.12681777	     -0.00000000
      0.72194561	    865.41385477	    148.00110539	    136.21786841	     -0.00000000
      0.72223871	    866.21308268	    148.11502015	    136.33045341	     -0.00000000
      0.72253182	    867.01185125	    148.22893778	    136.44297517	     -0.00000000
      0.72280113	    867.74498319	    148.33349312	    136.54630628	     -0.00000000
      0.72313082	    868.64160655	    148.46139746	    136.67272433	     -0.00000000
      0.72346051	    869.53759658	    148.58929226	    136.79906379	     -0.00000000
      0.72369497	    870.17404668	    148.68013678	    136.88885933	     -0.00000000
      0.72401980	    871.05490445	    148.80587854	    137.01319751	     -0.00000000
      0.72434463	    871.93548686	    148.93171192	    137.13746538	     -0.00000000
      0.72460593	    872.64258162	    149.03269227	    137.23736466	     -0.00000000
      0.72486723	    873.34952248	    149.13373965	    137.33721955	     -0.00000000
      0.72513987	    874.08631672	    149.23904981	    137.44135373	     -0.00000000
      0.72541251	    874.82261808	    149.34433856	    137.54543643	     -0.00000000
      0.72572434	    875.66378957	    149.46463077	    137.66441234	     -0.00000000
      0.72603617	    876.50447582	    149.58494229	    137.78332397	     -0.00000000
      0.72627579	    877.14973252	    149.67728185	    137.87465207	     -0.00000000
      0.72659814	    878.01687514	    149.80139504	    137.99744483	     -0.00000000
      0.72692048	    878.88366130	    149.92557721	    138.12017265	     -0.00000000
      0.72717680	    879.57181899	    150.02413017	    138.21770587	     -0.00000000
      0.72743312	    880.25970556	    150.12271374	    138.31519815	     -0.00000000
      0.72773089	    881.05791075	    150.23710998	    138.42839669	     -0.00000000
      0.72802866	    881.85564324	    150.35151671	    138.54153974	     -0.00000000
      0.72829681	    882.57321049	    150.45443176	    138.64337714	     -0.00000000
      0.72862534	    883.45152448	    150.58044033	    138.76808371	     -0.00000000
      0.72895388	    884.32924995	    150.70645835	    138.89272486	     -0.00000000
      0.72919199	    884.96464424	    150.79768350	    138.98301734	     -0.00000000
      0.72951266	    885.81946680	    150.92043643	    139.10455516	     -0.00000000
      0.72983333	    886.67394269	    151.04326111	    139.22603551	     -0.00000000
      0.73009027	    887.35754441	    151.14149261	    139.32332114	     -0.00000000
      0.73034721	    888.04085964	    151.23975153	    139.42056990	     -0.00000000
      0.73064729	    888.83800794	    151.35438538	    139.53409524	     -0.00000000
      0.73094738	    889.63470080	    151.46903772	    139.64757058	     -0.00000000
      0.73121030	    890.33195794	    151.56938706	    139.74694998	     -0.00000000
      0.73153796	    891.20001907	    151.69435461	    139.87073838	     -0.00000000
      0.73186562	    892.06759188	    151.81935990	    139.99446996	     -0.00000000
      0.73211740	    892.73333950	    151.91527320	    140.08950120	     -0.00000000
      0.73242333	    893.54167873	    152.03178254	    140.20492628	     -0.00000000
      0.73272927	    894.34939587	    152.14826699	    140.32030096	     -0.00000000
      0.73303731	    895.16174685	    152.26543956	    140.43641675	     -0.00000000
      0.73334536	    895.97355945	    152.38261342	    140.55248388	     -0.00000000
      0.73362538	    896.71068292	    152.48901960	    140.65794635	     -0.00000000
      0.73390540	    897.44729892	    152.59540815	    140.76336869	     -0.00000000
      0.73421973	    898.27322343	    152.71471301	    140.88165435	     -0.00000000
      0.73453406	    899.09869460	    152.83404941	    140.99989316	     -0.00000000
      0.73473113	    899.61570660	    152.90879852	    141.07399653	     -0.00000000
      0.73503099	    900.40162200	    153.02243408	    141.18671256	     -0.00000000
      0.73533086	    901.18724077	    153.13613135	    141.29938898	     -0.00000000
      0.73556658	    901.80410230	    153.22540504	    141.38792877	     -0.00000000
      0.73588854	    902.64577359	    153.34723560	    141.50881204	     -0.00000000
      0.73621049	    903.48722439	    153.46917153	    141.62965305	     -0.00000000
      0.73646603	    904.15402035	    153.56576072	    141.72552320	     -0.00000000
      0.73672157	    904.82060288	    153.66239392	    141.82136639	     -0.00000000
      0.73702029	    905.59897696	    153.77524114	    141.93336492	     -0.00000000
      0.73731901	    906.37695074	    153.88811588	    142.04532603	     -0.00000000
      0.73759283	    907.08925530	    153.99147232	    142.14791212	     -0.00000000
      0.73786664	    907.80110507	    154.09481645	    142.25046585	     -0.00000000
      0.73818133	    908.61832773	    154.21347626	    142.36828396	     -0.00000000
      0.73849602	    909.43516038	    154.33218024	    142.48606338	     -0.00000000
      0.73870206	    909.96944717	    154.40982919	    142.56315561	     -0.00000000
      0.73903476	    910.83113013	    154.53505110	    142.68759151	     -0.00000000
      0.73936746	    911.69313407	    154.66054164	    142.81199681	     -0.00000000
      0.73959776	    912.28837874	    154.74708632	    142.89807120	     -0.00000000
      0.73982806	    912.88375360	    154.83375213	    142.98413111	     -0.00000000
      0.74012453	    913.64939728	    154.94520667	    143.09488391	     -0.00000000
      0.74042101	    914.41471819	    155.05670339	    143.20560568	     -0.00000000
      0.74069118	    915.11138853	    155.15820616	    143.30647124	     -0.00000000
      0.74101552	    915.94703492	    155.28000257	    143.42752160	     -0.00000000
      0.74133987	    916.78220126	    155.40181965	    143.54853501	     -0.00000000
      0.74159949	    917.45001573	    155.49923815	    143.64537085	     -0.00000000
      0.74192682	    918.29118026	    155.62197410	    143.76741961	     -0.00000000
      0.74225414	    919.13208982	    155.74479686	    143.88943582	     -0.00000000
      0.74250723	    919.78137311	    155.83960868	    143.98374503	     -0.00000000
      0.74276031	    920.43042214	    155.93444739	    144.07803415	     -0.00000000
      0.74306514	    921.21136801	    156.04856874	    144.19156583	     -0.00000000
      0.74336997	    921.99201765	    156.16274029	    144.30506982	     -0.00000000
      0.74362702	    922.64963434	    156.25892373	    144.40075657	     -0.00000000
      0.74395088	    923.47744880	    156.38003046	    144.52128049	     -0.00000000
      0.74427475	    924.30501678	    156.50121669	    144.64177596	     -0.00000000
      0.74452439	    924.94212674	    156.59449932	    144.73462757	     -0.00000000
      0.74482963	    925.72063044	    156.70853170	    144.84813187	     -0.00000000
      0.74513487	    926.49872040	    156.82257502	    144.96160913	     -0.00000000
      0.74543358	    927.25938568	    156.93407944	    145.07262540	     -0.00000000
      0.74573228	    928.01966519	    157.04559545	    145.18361673	     -0.00000000
      0.74603473	    928.78871649	    157.15841240	    145.29596928	     -0.00000000
      0.74633718	    929.55740739	    157.27124931	    145.40829759	     -0.00000000
      0.74663244	    930.30705807	    157.38130323	    145.51792245	     -0.00000000
      0.74692769	    931.05634939	    157.49136917	    145.62752468	     -0.00000000
      0.74723275	    931.82978465	    157.60499480	    145.74073833	     -0.00000000
      0.74753780	    932.60289375	    157.71864730	    145.85392947	     -0.00000000
      0.74782807	    933.33779776	    157.82669254	    145.96160349	     -0.00000000
      0.74811833	    934.07236245	    157.93474640	    146.06925708	     -0.00000000
      0.74842797	    934.85525822	    158.04992166	    146.18407206	     -0.00000000
      0.74873762	    935.63787686	    158.16513508	    146.29886628	     -0.00000000
      0.74901715	    936.34371229	    158.26904964	    146.40247034	     -0.00000000
      0.74929667	    937.04923359	    158.37296620	    146.50605659	     -0.00000000
      0.74961084	    937.84148910	    158.48966755	    146.62245258	     -0.00000000
      0.74992500	    938.63354734	    158.60642513	    146.73882999	     -0.00000000
      0.75018390	    939.28567128	    158.70255363	    146.83471190	     -0.00000000
      0.75050662	    940.09799243	    158.82231523	    146.95420973	     -0.00000000
      0.75082934	    940.91023270	    158.94216487	    147.07369108	     -0.00000000
      0.75106827	    941.51098042	    159.03079226	    147.16212901	     -0.00000000
      0.75138068	    942.29601620	    159.14662226	    147.27774949	     -0.00000000
      0.75169310	    943.08102219	    159.26253918	    147.39335618	     -0.00000000
      0.75188876	    943.57227954	    159.33507357	    147.46574452	     -0.00000000
      0.75218353	    944.31188156	    159.44426846	    147.57478416	     -0.00000000
      0.75247829	    945.05149420	    159.55354311	    147.68381281	     -0.00000000
      0.75274706	    945.72531816	    159.65308404	    147.78320362	     -0.00000000
      0.75301582	    946.39896297	    159.75263068	    147.88258249	     -0.00000000
      0.75332827	    947.18158357	    159.86827367	    147.99809594	     -0.00000000
      0.75364072	    947.96419941	    159.98398555	    148.11359772	     -0.00000000
      0.75390027	    948.61382840	    160.08001802	    148.20952427	     -0.00000000
      0.75422142	    949.41727066	    160.19878829	    148.32820504	     -0.00000000
      0.75454257	    950.22081361	    160.31764723	    148.44687596	     -0.00000000
      0.75474205	    950.71960530	    160.39141062	    148.52057396	     -0.00000000
      0.75503719	    951.45723600	    160.50047347	    148.62960322	     -0.00000000
      0.75533234	    952.19502986	    160.60962112	    148.73862597	     -0.00000000
      0.75560338	    952.87218126	    160.70976708	    148.83873225	     -0.00000000
      0.75587443	    953.54929142	    160.80992388	    148.93883018	     -0.00000000
      0.75618644	    954.32838384	    160.92513749	    149.05404097	     -0.00000000
      0.75649845	    955.10765448	    161.04042192	    149.16924506	     -0.00000000
      0.75676581	    955.77509611	    161.13912618	    149.26795043	     -0.00000000
      0.75703318	    956.44254313	    161.23783657	    149.36664887	     -0.00000000
      0.75738035	    957.30874052	    161.36586933	    149.49479066	     -0.00000000
      0.75772752	    958.17609383	    161.49423209	    149.62294133	     -0.00000000
      0.75795276	    958.73775506	    161.57718898	    149.70605958	     -0.00000000
      0.75817801	    959.29995015	    161.66029187	    149.78918253	     -0.00000000
      0.75847338	    960.03696786	    161.76918376	    149.89817550	     -0.00000000
      0.75876876	    960.77434279	    161.87815135	    150.00716683	     -0.00000000
      0.75905191	    961.48103574	    161.98252613	    150.11163850	     -0.00000000
      0.75933507	    962.18794059	    162.08692519	    150.21610678	     -0.00000000
      0.75964569	    962.96334191	    162.20137790	    150.33070031	     -0.00000000
      0.75995632	    963.73916252	    162.31589437	    150.44529296	     -0.00000000
      0.76023928	    964.44583021	    162.42013578	    150.54967296	     -0.00000000
      0.76052224	    965.15277076	    162.52439679	    150.65405108	     -0.00000000
      0.76083519	    965.93463795	    162.63963447	    150.76948126	     -0.00000000
      0.76114814	    966.71704141	    162.75494206	    150.88491309	     -0.00000000
      0.76142772	    967.41604438	    162.85788059	    150.98803192	     -0.00000000
      0.76170730	    968.11538469	    162.96083778	    151.09115063	     -0.00000000
      0.76202040	    968.89868223	    163.07607069	    151.20662666	     -0.00000000
      0.76233350	    969.68262381	    163.19137913	    151.32210692	     -0.00000000
      0.76261157	    970.37892895	    163.29370977	    151.42465990	     -0.00000000
      0.76288963	    971.07563937	    163.39606008	    151.52721458	     -0.00000000
      0.76320243	    971.85959193	    163.51113212	    151.64257826	     -0.00000000
      0.76351523	    972.64428082	    163.62628281	    151.75794858	     -0.00000000
      0.76379399	    973.34371880	    163.72882637	    151.86075776	     -0.00000000
      0.76407274	    974.04363516	    163.83139195	    151.96357051	     -0.00000000
      0.76438535	    974.82885256	    163.94635340	    152.07887046	     -0.00000000
      0.76469796	    975.61488714	    164.06139471	    152.19417933	     -0.00000000
      0.76497865	    976.32088995	    164.16461705	    152.29771156	     -0.00000000
      0.76525933	    977.02744793	    164.26786446	    152.40124931	     -0.00000000
      0.76557187	    977.81454905	    164.38276813	    152.51653714	     -0.00000000
      0.76588440	    978.60254190	    164.49775189	    152.63183607	     -0.00000000
      0.76616752	    979.31666668	    164.60184228	    152.73628102	     -0.00000000
      0.76645063	    980.03142637	    164.70596110	    152.84073353	     -0.00000000
      0.76676311	    980.82077999	    164.82082373	    152.95602483	     -0.00000000
      0.76707559	    981.61109752	    164.93576627	    153.07132938	     -0.00000000
      0.76736127	    982.33404783	    165.04078768	    153.17674999	     -0.00000000
      0.76764696	    983.05771647	    165.14584108	    153.28218027	     -0.00000000
      0.76795935	    983.84955202	    165.26065885	    153.39746989	     -0.00000000
      0.76827173	    984.64242426	    165.37555616	    153.51277487	     -0.00000000
      0.76856000	    985.37457903	    165.48152233	    153.61918442	     -0.00000000
      0.76884828	    986.10754056	    165.58752423	    153.72560582	     -0.00000000
      0.76916051	    986.90204162	    165.70228547	    153.84088050	     -0.00000000
      0.76947274	    987.69765483	    165.81712586	    153.95617261	     -0.00000000
      0.76976356	    988.43926767	    165.92402982	    154.06356326	     -0.00000000
      0.77005437	    989.18178172	    166.03097343	    154.17096798	     -0.00000000
      0.77036638	    989.97912998	    166.14566449	    154.28621205	     -0.00000000
      0.77067840	    990.77766918	    166.26043431	    154.40147560	     -0.00000000
      0.77097167	    991.52893018	    166.36825727	    154.50982714	     -0.00000000
      0.77126495	    992.28119251	    166.47612397	    154.61819505	     -0.00000000
      0.77157668	    993.08158657	    166.59073210	    154.73339329	     -0.00000000
      0.77188841	    993.88325240	    166.70541870	    154.84861303	     -0.00000000
      0.77218404	    994.64429650	    166.81413206	    154.95789488	     -0.00000000
      0.77247967	    995.40644529	    166.92289344	    155.06719543	     -0.00000000
      0.77279106	    996.21010708	    167.03740905	    155.18233528	     -0.00000000
      0.77310245	    997.01512003	    167.15200296	    155.29749860	     -0.00000000
      0.77340030	    997.78601159	    167.26156823	    155.40766956	     -0.00000000
      0.77369815	    998.55810980	    167.37118591	    155.51786157	     -0.00000000
      0.77400915	    999.36528401	    167.48560495	    155.63293543	     -0.00000000
      0.77432015	   1000.17388210	    167.60010230	    155.74803467	     -0.00000000
      0.77462005	   1000.95459003	    167.71047063	    155.85904243	     -0.00000000
      0.77491995	   1001.73659909	    167.82089587	    155.97007357	     -0.00000000
      0.77523055	   1002.54754947	    167.93522240	    156.08508134	     -0.00000000
      0.77554114	   1003.35998435	    168.04962746	    156.20011635	     -0.00000000
      0.77584290	   1004.15035958	    168.16074010	    156.31189778	     -0.00000000
      0.77614466	   1004.94211688	    168.27191415	    156.42370486	     -0.00000000
      0.77645485	   1005.75712311	    168.38616276	    156.53865633	     -0.00000000
      0.77676504	   1006.57365838	    168.50049038	    156.65363675	     -0.00000000
      0.77706843	   1007.37342589	    168.61228054	    156.76611977	     -0.00000000
      0.77737183	   1008.17463862	    168.72413657	    156.87863057	     -0.00000000
      0.77768165	   1008.99399463	    168.83833384	    156.99354680	     -0.00000000
      0.77799148	   1009.81490682	    168.95261091	    157.10849356	     -0.00000000
      0.77829628	   1010.62368020	    169.06500755	    157.22160074	     -0.00000000
      0.77860109	   1011.43394260	    169.17747437	    157.33473767	     -0.00000000
      0.77890589	   1012.24539436	    169.28992248	    157.44789826	     -0.00000000
      0.77921070	   1013.05832404	    169.40243671	    157.56108894	     -0.00000000
      0.77951550	   1013.87246820	    169.51493939	    157.67430440	     -0.00000000
      0.77982031	   1014.68807718	    169.62750459	    157.78755028	     -0.00000000
      0.78012511	   1015.50492082	    169.74006494	    157.90082196	     -0.00000000
      0.78042992	   1016.32321465	    169.85268472	    158.01412438	     -0.00000000
      0.78073472	   1017.14275880	    169.96530591	    158.12745357	     -0.00000000
      0.78103953	   1017.96373740	    170.07798392	    158.24081379	     -0.00000000
      0.78134433	   1018.78597794	    170.19066914	    158.35420165	     -0.00000000
      0.78164914	   1019.60963645	    170.30340906	    158.46762084	     -0.00000000
      0.78195394	   1020.43456495	    170.41616159	    158.58106845	     -0.00000000
      0.78225875	   1021.26089461	    170.52896713	    158.69454765	     -0.00000000
      0.78256355	   1022.08849920	    170.64179029	    158.80805600	     -0.00000000
      0.78286836	   1022.91748808	    170.75466525	    158.92159618	     -0.00000000
      0.78317316	   1023.74775422	    170.86756243	    159.03516615	     -0.00000000
      0.78347797	   1024.57938798	    170.98051060	    159.14876819	     -0.00000000
      0.78378277	   1025.41229912	    171.09348529	    159.26240057	     -0.00000000
      0.78408758	   1026.24656165	    171.20651055	    159.37606522	     -0.00000000
      0.78439238	   1027.08209988	    171.31956630	    159.48976072	     -0.00000000
      0.78469719	   1027.91897389	    171.43267257	    159.60348867	     -0.00000000
      0.78500199	   1028.75712049	    171.54581303	    159.71724789	     -0.00000000
      0.78530680	   1029.59658800	    171.65900428	    159.83103971	     -0.00000000
      0.78561160	   1030.43732417	    171.77223319	    159.94486318	     -0.00000000
      0.78591641	   1031.27936779	    171.88551347	    160.05871937	     -0.00000000
      0.78622121	   1032.12267605	    171.99883469	    160.17260751	     -0.00000000
      0.78652602	   1032.96727986	    172.11220811	    160.28652847	     -0.00000000
      0.78683082	   1033.81314434	    172.22562558	    160.40048163	     -0.00000000
      0.78713563	   1034.66029391	    172.33909636	    160.51446769	     -0.00000000
      0.78744043	   1035.50870029	    172.45261414	    160.62848613	     -0.00000000
      0.78774524	   1036.35838257	    172.56618654	    160.74253753	     -0.00000000
      0.78805004	   1037.20931797	    172.67980881	    160.85662145	     -0.00000000
      0.78835485	   1038.06152123	    172.79348720	    160.97073833	     -0.00000000
      0.78865965	   1038.91497411	    172.90721824	    161.08488783	     -0.00000000
      0.78896446	   1039.76968789	    173.02100709	    161.19907028	     -0.00000000
      0.78926926	   1040.62564800	    173.13485128	    161.31328538	     -0.00000000
      0.78957407	   1041.48286298	    173.24875514	    161.42753339	     -0.00000000
      0.78987887	   1042.34132125	    173.36271700	    161.54181406	     -0.00000000
      0.79018368	   1043.20102922	    173.47674051	    161.65612755	     -0.00000000
      0.79048848	   1044.06197772	    173.59082467	    161.77047364	     -0.00000000
      0.79079329	   1044.92417147	    173.70497257	    161.88485245	     -0.00000000
      0.79109809	   1045.78760328	    173.81918377	    161.99926377	     -0.00000000
      0.79140290	   1046.65227659	    173.93346092	    162.11370765	     -0.00000000
      0.79170770	   1047.51818575	    174.04780400	    162.22818391	     -0.00000000
      0.79201251	   1048.38533323	    174.16221536	    162.34269256	     -0.00000000
      0.79231731	   1049.25371465	    174.27669529	    162.45723340	     -0.00000000
      0.79262212	   1050.12333176	    174.39124590	    162.57180640	     -0.00000000
      0.79292692	   1050.99418116	    174.50586776	    162.68641139	     -0.00000000
      0.79323173	   1051.86626407	    174.62056279	    162.80104829	     -0.00000000
      0.79353653	   1052.73957788	    174.73533178	    162.91571691	     -0.00000000
      0.79384134	   1053.61412343	    174.85017651	    163.03041715	     -0.00000000
      0.79414614	   1054.48989874	    174.96509792	    163.14514881	     -0.00000000
      0.79445095	   1055.36690436	    175.08009773	    163.25991176	     -0.00000000
      0.79475575	   1056.24513880	    175.19517699	    163.37470580	     -0.00000000
      0.79506056	   1057.12460244	    175.31033735	    163.48953076	     -0.00000000
      0.79536536	   1058.00529416	    175.42558000	    163.60438643	     -0.00000000
      0.79567017	   1058.88721420	    175.54090651	    163.71927262	     -0.00000000
      0.79597497	   1059.77036175	    175.65631818	    163.83418910	     -0.00000000
      0.79627978	   1060.65473696	    175.77181656	    163.94913566	     -0.00000000
      0.79658458	   1061.54033922	    175.88740299	    164.06411205	     -0.00000000
      0.79688939	   1062.42716863	    176.00307903	    164.17911804	     -0.00000000
      0.79719419	   1063.31522474	    176.11884610	    164.29415337	     -0.00000000
      0.79749900	   1064.20450761	    176.23470573	    164.40921777	     -0.00000000
      0.79780380	   1065.09501689	    176.35065938	    164.52431099	     -0.00000000
      0.79810861	   1065.98675260	    176.46670863	    164.63943272	     -0.00000000
      0.79841341	   1066.87971446	    176.58285495	    164.75458269	     -0.00000000
      0.79871822	   1067.77390242	    176.69909993	    164.86976058	     -0.00000000
      0.79902302	   1068.66931625	    176.81544509	    164.98496609	     -0.00000000
      0.79932783	   1069.56595586	    176.93189204	    165.10019889	     -0.00000000
      0.79963263	   1070.46382098	    177.04844233	    165.21545865	     -0.00000000
      0.79993744	   1071.36291147	    177.16509758	    165.33074503	     -0.00000000
      0.80024224	   1072.26322703	    177.28185938	    165.44605767	     -0.00000000
      0.80054705	   1073.16476742	    177.39872937	    165.56139622	     -0.00000000
      0.80085185	   1074.06753228	    177.51570916	    165.67676031	     -0.00000000
      0.80115666	   1074.97152126	    177.63280042	    165.79214954	     -0.00000000
      0.80146146	   1075.87673390	    177.75000479	    165.90756353	     -0.00000000
      0.80176627	   1076.78316973	    177.86732395	    166.02300188	     -0.00000000
      0.80207107	   1077.69082816	    177.98475957	    166.13846417	     -0.00000000
      0.80237588	   1078.59970856	    178.10231336	    166.25394999	     -0.00000000
      0.80268068	   1079.50981019	    178.21998702	    166.36945889	     -0.00000000
      0.80298549	   1080.42113223	    178.33778227	    166.48499043	     -0.00000000
      0.80329029	   1081.33367374	    178.45570083	    166.60054416	     -0.00000000
      0.80359510	   1082.24743371	    178.57374446	    166.71611961	     -0.00000000
      0.80389990	   1083.16241097	    178.69191489	    166.83171632	     -0.00000000
      0.80420471	   1084.07860426	    178.81021389	    166.94733379	     -0.00000000
      0.80450951	   1084.99601215	    178.92864324	    167.06297152	     -0.00000000
      0.80481432	   1085.91463311	    179.04720473	    167.17862902	     -0.00000000
      0.80511912	   1086.83446541	    179.16590014	    167.29430575	     -0.00000000
      0.80542393	   1087.75550719	    179.28473130	    167.41000120	     -0.00000000
      0.80572873	   1088.67775640	    179.40370001	    167.52571482	     -0.00000000
      0.80603354	   1089.60121083	    179.52280810	    167.64144606	     -0.00000000
      0.80633834	   1090.52586804	    179.64205741	    167.75719436	     -0.00000000
      0.80664315	   1091.45172541	    179.76144980	    167.87295915	     -0.00000000
      0.80694795	   1092.37878009	    179.88098712	    167.98873983	     -0.00000000
      0.80725276	   1093.30702902	    180.00067124	    168.10453582	     -0.00000000
      0.80755756	   1094.23646888	    180.12050404	    168.22034650	     -0.00000000
      0.80786237	   1095.16709610	    180.24048741	    168.33617126	     -0.00000000
      0.80816717	   1096.09890684	    180.36062325	    168.45200947	     -0.00000000
      0.80847198	   1097.03189697	    180.48091346	    168.56786047	     -0.00000000
      0.80877678	   1097.96606208	    180.60135997	    168.68372362	     -0.00000000
      0.80908159	   1098.90139745	    180.72196469	    168.79959825	     -0.00000000
      0.80938639	   1099.83789800	    180.84272957	    168.91548368	     -0.00000000
      0.80969120	   1100.77555835	    180.96365656	    169.03137921	     -0.00000000
      0.80999600	   1101.71437272	    181.08474759	    169.14728414	     -0.00000000
      0.81030081	   1102.65433496	    181.20600464	    169.26319776	     -0.00000000
      0.81060561	   1103.59543855	    181.32742967	    169.37911932	     -0.00000000
      0.81091042	   1104.53767652	    181.44902466	    169.49504810	     -0.00000000
      0.81121522	   1105.48104147	    181.57079161	    169.61098333	     -0.00000000
      0.81152003	   1106.42552555	    181.69273249	    169.72692424	     -0.00000000
      0.81182483	   1107.37111911	    181.81484892	    169.84287001	     -0.00012353
      0.81212964	   1108.31770989	    181.93711148	    169.95881771	     -0.01251386
      0.81243444	   1109.26471209	    182.05934681	    170.07475426	     -0.07499133
      0.81273925	   1110.21113154	    182.18125837	    170.19065570	     -0.23203160
      0.81315297	   1111.49315727	    182.34572739	    170.34786740	     -0.66426838
      0.81351202	   1112.60244440	    182.48727253	    170.48415617	     -1.27643173
      0.81387107	   1113.70720517	    182.62732511	    170.62022358	     -2.09921855
      0.81417463	   1114.63938489	    182.74511351	    170.73508838	     -2.93084257
      0.81447818	   1115.56828635	    182.86190205	    170.84971166	     -3.85525858
      0.81478173	   1116.49606799	    182.97836929	    170.96411357	     -4.84242117
      0.81506268	   1117.35298731	    183.08568126	    171.06974864	     -5.78841179
      0.81534362	   1118.20913844	    183.19283335	    171.17514873	     -6.74658670
      0.81565243	   1119.14916068	    183.31040976	    171.29070698	     -7.79590070
      0.81596124	   1120.08881696	    183.42800875	    171.40596270	     -8.82610682
      0.81627005	   1121.02795048	    183.54560071	    171.52090449	     -9.82587333
      0.81657885	   1121.96707953	    183.66334992	    171.63554580	    -10.78747138
      0.81688766	   1122.90610364	    183.78123316	    171.74988822	    -11.70601406
      0.81719647	   1123.84535280	    183.89935079	    171.86394929	    -12.57880028
      0.81750528	   1124.78476244	    184.01768390	    171.97773860	    -13.40475301
      0.81781409	   1125.72453847	    184.13629173	    172.09127531	    -14.18399241
      0.81812290	   1126.66463887	    184.25515921	    172.20457298	    -14.91748942
      0.81843170	   1127.60518813	    184.37432002	    172.31765046	    -15.60681310
      0.81874051	   1128.54615664	    184.49376236	    172.43052252	    -16.25392816
      0.81904932	   1129.48761499	    184.61350444	    172.54320652	    -16.86105111
      0.81935813	   1130.42953872	    184.73353709	    172.65571674	    -17.43053556
      0.81966694	   1131.37196213	    184.85386941	    172.76806845	    -17.96479314
      0.81997575	   1132.31486111	    184.97449430	    172.88027451	    -18.46623106
      0.82028455	   1133.25824494	    185.09541569	    172.99234790	    -18.93721086
      0.82059336	   1134.20208691	    185.21662808	    173.10429968	    -19.38001669
      0.82090217	   1135.14637849	    185.33813262	    173.21614054	    -19.79683606
      0.82121098	   1136.09108871	    185.45992509	    173.32787965	    -20.18974584
      0.82151979	   1137.03619580	    185.58200526	    173.43952558	    -20.56070561
      0.82182859	   1137.98166374	    185.70436992	    173.55108569	    -20.91155375
      0.82213740	   1138.92746044	    185.82701830	    173.66256663	    -21.24400770
      0.82244621	   1139.87354448	    185.94994803	    173.77397410	    -21.55966558
      0.82275502	   1140.81987542	    186.07315823	    173.88531313	    -21.86001012
      0.82306383	   1141.76640636	    186.19664723	    173.99658790	    -22.14641306
      0.82337264	   1142.71308980	    186.32041428	    174.10780205	    -22.42014074
      0.82368144	   1143.65987347	    186.44445828	    174.21895849	    -22.68235976
      0.82399025	   1144.60670371	    186.56877874	    174.33005964	    -22.93414309
      0.82429906	   1145.55352311	    186.69337503	    174.44110734	    -23.17647606
      0.82460787	   1146.50027250	    186.81824694	    174.55210301	    -23.41026236
      0.82491668	   1147.44688965	    186.94339427	    174.66304757	    -23.63632989
      0.82522549	   1148.39331042	    187.06881706	    174.77394158	    -23.85543631
      0.82553429	   1149.33946812	    187.19451545	    174.88478523	    -24.06827442
      0.82584310	   1150.28529418	    187.32048976	    174.99557838	    -24.27547721
      0.82615191	   1151.23071788	    187.44674040	    175.10632057	    -24.47762264
      0.82646072	   1152.17566675	    187.57326791	    175.21701108	    -24.67523809
      0.82676953	   1153.12006654	    187.70007293	    175.32764895	    -24.86880454
      0.82707834	   1154.06384149	    187.82715622	    175.43823299	    -25.05876042
      0.82738714	   1155.00691443	    187.95451860	    175.54876178	    -25.24550526
      0.82769595	   1155.94920699	    188.08216100	    175.65923376	    -25.42940296
      0.82800476	   1156.89063975	    188.21008438	    175.76964716	    -25.61078489
      0.82831357	   1157.83113247	    188.33828983	    175.88000008	    -25.78995269
      0.82862238	   1158.77060432	    188.46677844	    175.99029048	    -25.96718091
      0.82893118	   1159.70897405	    188.59555141	    176.10051619	    -26.14271936
      0.82923999	   1160.64616027	    188.72460995	    176.21067494	    -26.31679532
      0.82954880	   1161.58208166	    188.85395535	    176.32076435	    -26.48961553
      0.82985761	   1162.51665723	    188.98358892	    176.43078194	    -26.66136806
      0.83016642	   1163.44980660	    189.11351202	    176.54072517	    -26.83222395
      0.83047523	   1164.38145020	    189.24372605	    176.65059140	    -27.00233874
      0.83078403	   1165.31150959	    189.37423245	    176.76037794	    -27.17185392
      0.83109284	   1166.23990766	    189.50503269	    176.87008205	    -27.34089815
      0.83140165	   1167.16656893	    189.63612826	    176.97970091	    -27.50958848
      0.83171046	   1168.09141978	    189.76752071	    177.08923168	    -27.67803135
      0.83201927	   1169.01438870	    189.89921158	    177.19867145	    -27.84632362
      0.83232808	   1169.93540649	    190.03120248	    177.30801729	    -28.01455340
      0.83263688	   1170.85440652	    190.16349503	    177.41726624	    -28.18280088
      0.83294569	   1171.77132490	    190.29609087	    177.52641530	    -28.35113906
      0.83325450	   1172.68610067	    190.42899169	    177.63546146	    -28.51963440
      0.83356331	   1173.59867599	    190.56219919	    177.74440166	    -28.68834742
      0.83387212	   1174.50899626	    190.69571511	    177.85323285	    -28.85733328
      0.83418092	   1175.41701026	    190.82954122	    177.96195195	    -29.02664225
      0.83448973	   1176.32267025	    190.96367932	    178.07055586	    -29.19632016
      0.83479854	   1177.22593210	    191.09813122	    178.17904149	    -29.36640883
      0.83510735	   1178.12675527	    191.23289880	    178.28740571	    -29.53694644
      0.83541616	   1179.02510293	    191.36798393	    178.39564541	    -29.70796786
      0.83572497	   1179.92094195	    191.50338855	    178.50375746	    -29.87950497
      0.83603377	   1180.81424291	    191.63911460	    178.61173871	    -30.05158694
      0.83634258	   1181.70498009	    191.77516408	    178.71958605	    -30.22424048
      0.83665139	   1182.59313143	    191.91153900	    178.82729631	    -30.39749004
      0.83696020	   1183.47867848	    192.04824143	    178.93486637	    -30.57135810
      0.83726901	   1184.36160636	    192.18527345	    179.04229307	    -30.74586526
      0.83757782	   1185.24190365	    192.32263720	    179.14957327	    -30.92103050
      0.83788662	   1186.11956232	    192.46033484	    179.25670381	    -31.09687128
      0.83819543	   1186.99457764	    192.59836857	    179.36368155	    -31.27340371
      0.83850424	   1187.86694807	    192.73674063	    179.47050335	    -31.45064267
      0.83881305	   1188.73667510	    192.87545330	    179.57716604	    -31.62860191
      0.83912186	   1189.60376321	    193.01450890	    179.68366648	    -31.80729418
      0.83943067	   1190.46821968	    193.15390979	    179.79000151	    -31.98673134
      0.83973947	   1191.33005446	    193.29365835	    179.89616798	    -32.16692439
      0.84004828	   1192.18928010	    193.43375703	    180.00216273	    -32.34788362
      0.84035709	   1193.04591153	    193.57420830	    180.10798260	    -32.52961861
      0.84066590	   1193.89996599	    193.71501469	    180.21362443	    -32.71213837
      0.84097471	   1194.75146287	    193.85617873	    180.31908505	    -32.89545132
      0.84128351	   1195.60042358	    193.99770305	    180.42436130	    -33.07956541
      0.84159232	   1196.44687141	    194.13959027	    180.52944998	    -33.26448813
      0.84190113	   1197.29083141	    194.28184308	    180.63434793	    -33.45022654
      0.84220994	   1198.13233027	    194.42446420	    180.73905195	    -33.63678737
      0.84251875	   1198.97139617	    194.56745640	    180.84355883	    -33.82417697
      0.84282756	   1199.80805868	    194.71082249	    180.94786539	    -34.01240144
      0.84313636	   1200.64234866	    194.85456533	    181.05196838	    -34.20146656
      0.84344517	   1201.47429809	    194.99868780	    181.15586459	    -34.39137789
      0.84375398	   1202.30394004	    195.14319284	    181.25955078	    -34.58214078
      0.84406279	   1203.13130847	    195.28808343	    181.36302369	    -34.77376037
      0.84437160	   1203.95643824	    195.43336260	    181.46628005	    -34.96624161
      0.84468041	   1204.77936493	    195.57903341	    181.56931657	    -35.15958931
      0.84498921	   1205.60012476	    195.72509898	    181.67212996	    -35.35380814
      0.84529802	   1206.41875455	    195.87156244	    181.77471689	    -35.54890261
      0.84560683	   1207.23529160	    196.01842701	    181.87707402	    -35.74487715
      0.84591564	   1208.04977361	    196.16569591	    181.97919800	    -35.94173607
      0.84622445	   1208.86223862	    196.31337244	    182.08108545	    -36.13948359
      0.84653325	   1209.67272493	    196.46145991	    182.18273295	    -36.33812386
      0.84684206	   1210.48127104	    196.60996170	    182.28413709	    -36.53766092
      0.84715087	   1211.28791561	    196.75888121	    182.38529440	    -36.73809879
      0.84745968	   1212.09269734	    196.90822192	    182.48620141	    -36.93944141
      0.84776849	   1212.89565499	    197.05798731	    182.58685461	    -37.14169267
      0.84807730	   1213.69682727	    197.20818093	    182.68725045	    -37.34485641
      0.84838610	   1214.49625282	    197.35880637	    182.78738537	    -37.54893645
      0.84869491	   1215.29397016	    197.50986725	    182.88725577	    -37.75393655
      0.84900372	   1216.09001766	    197.66136726	    182.98685801	    -37.95986046
      0.84931253	   1216.88443348	    197.81331011	    183.08618842	    -38.16671188
      0.84962134	   1217.67725554	    197.96569957	    183.18524329	    -38.37449452
      0.84993015	   1218.46852150	    198.11853943	    183.28401889	    -38.58321204
      0.85023895	   1219.25826871	    198.27183356	    183.38251143	    -38.79286811
      0.85054776	   1220.04653422	    198.42558584	    183.48071708	    -39.00346635
      0.85085657	   1220.83335468	    198.57980021	    183.57863198	    -39.21501040
      0.85116538	   1221.61876640	    198.73448066	    183.67625223	    -39.42750388
      0.85147419	   1222.40280528	    198.88963121	    183.77357386	    -39.64095040
      0.85178299	   1223.18550679	    199.04525593	    183.87059289	    -39.85535355
      0.85209180	   1223.96690599	    199.20135893	    183.96730526	    -40.07071696
      0.85240061	   1224.74703745	    199.35794439	    184.06370688	    -40.28704420
      0.85270942	   1225.52593529	    199.51501649	    184.15979359	    -40.50433887
      0.85301823	   1226.30363317	    199.67257949	    184.25556122	    -40.72260456
      0.85332704	   1227.08016421	    199.83063768	    184.35100549	    -40.94184486
      0.85363584	   1227.85556107	    199.98919540	    184.44612211	    -41.16206337
      0.85394465	   1228.62985587	    200.14825703	    184.54090671	    -41.38326367
      0.85425346	   1229.40308023	    200.30782700	    184.63535487	    -41.60544936
      0.85456227	   1230.17526523	    200.46790979	    184.72946211	    -41.82862402
      0.85487108	   1230.94644142	    200.62850990	    184.82322388	    -42.05279127
      0.85517989	   1231.71663881	    200.78963191	    184.91663559	    -42.27795468
      0.85548869	   1232.48588688	    200.95128043	    185.00969255	    -42.50411787
      0.85579750	   1233.25421456	    201.11346011	    185.10239003	    -42.73128443
      0.85610631	   1234.02165022	    201.27617565	    185.19472323	    -42.95945797
      0.85641512	   1234.78822170	    201.43943180	    185.28668726	    -43.18864210
      0.85672393	   1235.55395629	    201.60323336	    185.37827719	    -43.41884042
      0.85703274	   1236.31888072	    201.76758517	    185.46948800	    -43.65005655
      0.85734154	   1237.08302117	    201.93249211	    185.56031458	    -43.88229410
      0.85765035	   1237.84640330	    202.09795913	    185.65075176	    -44.11555668
      0.85795916	   1238.60905219	    202.26399120	    185.74079430	    -44.34984792
      0.85826797	   1239.37099239	    202.43059336	    185.83043686	    -44.58517142
      0.85857678	   1240.13224790	    202.59777068	    185.91967402	    -44.82153081
      0.85888558	   1240.89284221	    202.76552830	    186.00850029	    -45.05892970
      0.85916329	   1241.57650179	    202.91695448	    186.08803268	    -45.27332134
      0.85944100	   1242.25940159	    203.06877932	    186.16721521	    -45.48854665
      0.85971871	   1242.94188120	    203.22110457	    186.24605479	    -45.70462390
      0.85999642	   1243.62387694	    203.37391007	    186.32454446	    -45.92155188
      0.86027413	   1244.30542344	    203.52720560	    186.40268059	    -46.13933416
      0.86055184	   1244.98653092	    203.68099365	    186.48045863	    -46.35797312
      0.86082954	   1245.66721514	    203.83527852	    186.55787420	    -46.57747144
      0.86110725	   1246.34749007	    203.99006413	    186.63492278	    -46.79783172
      0.86138496	   1247.02736971	    204.14535453	    186.71159981	    -47.01905659
      0.86166267	   1247.70686765	    204.30115378	    186.78790065	    -47.24114863
      0.86194038	   1248.38599717	    204.45746596	    186.86382060	    -47.46411047
      0.86221809	   1249.06477122	    204.61429521	    186.93935488	    -47.68794469
      0.86249580	   1249.74320242	    204.77164569	    187.01449862	    -47.91265389
      0.86277350	   1250.42130310	    204.92952161	    187.08924692	    -48.13824063
      0.86305121	   1251.09908525	    205.08792719	    187.16359476	    -48.36470751
      0.86332892	   1251.77656055	    205.24686670	    187.23753705	    -48.59205708
      0.86360663	   1252.45374038	    205.40634445	    187.31106865	    -48.82029190
      0.86388434	   1253.13063582	    205.56636477	    187.38418430	    -49.04941451
      0.86416205	   1253.80725762	    205.72693205	    187.45687869	    -49.27942745
      0.86443976	   1254.48361627	    205.88805070	    187.52914639	    -49.51033322
      0.86471746	   1255.15972192	    206.04972515	    187.60098191	    -49.74213435
      0.86499517	   1255.83558446	    206.21195991	    187.67237966	    -49.97483331
      0.86527288	   1256.51121347	    206.37475950	    187.74333397	    -50.20843259
      0.86555059	   1257.18661824	    206.53812846	    187.81383907	    -50.44293463
      0.86582830	   1257.86180779	    206.70207141	    187.88388908	    -50.67834187
      0.86610601	   1258.53679085	    206.86659298	    187.95347805	    -50.91465674
      0.86638372	   1259.21157587	    207.03169784	    188.02259992	    -51.15188162
      0.86666142	   1259.88617101	    207.19739072	    188.09124852	    -51.39001889
      0.86693913	   1260.56058417	    207.36367635	    188.15941758	    -51.62907089
      0.86721684	   1261.23482297	    207.53055955	    188.22710074	    -51.86903995
      0.86749455	   1261.90889478	    207.69804513	    188.29429152	    -52.10992835
      0.86777226	   1262.58280667	    207.86613798	    188.36098332	    -52.35173835
      0.86804997	   1263.25656548	    208.03484301	    188.42716944	    -52.59447219
      0.86832768	   1263.93017776	    208.20416517	    188.49284306	    -52.83813206
      0.86860538	   1264.60364981	    208.37410947	    188.55799724	    -53.08272010
      0.86888309	   1265.27698769	    208.54468094	    188.62262493	    -53.32823845
      0.86916080	   1265.95019717	    208.71588467	    188.68671893	    -53.57468918
      0.86943851	   1266.62328379	    208.88772577	    188.75027194	    -53.82207432
      0.86971622	   1267.29625284	    209.06020943	    188.81327652	    -54.07039585
      0.86999393	   1267.96910935	    209.23334085	    188.87572508	    -54.31965570
      0.87027164	   1268.64185812	    209.40712529	    188.93760993	    -54.56985577
      0.87054935	   1269.31450368	    209.58156804	    188.99892320	    -54.82099787
      0.87082705	   1269.98705034	    209.75667447	    189.05965692	    -55.07308377
      0.87110476	   1270.65950216	    209.93244995	    189.11980292	    -55.32611517
      0.87138247	   1271.33186294	    210.10889993	    189.17935293	    -55.58009370
      0.87166018	   1272.00413628	    210.28602989	    189.23829849	    -55.83502094
      0.87193789	   1272.67632551	    210.46384537	    189.29663101	    -56.09089836
      0.87221560	   1273.34843374	    210.64235195	    189.35434172	    -56.34772738
      0.87249331	   1274.02046385	    210.82155524	    189.41142168	    -56.60550932
      0.87277101	   1274.69241846	    211.00146094	    189.46786179	    -56.86424542
      0.87304872	   1275.36430000	    211.18207477	    189.52365278	    -57.12393681
      0.87332643	   1276.03611063	    211.36340250	    189.57878519	    -57.38458454
      0.87360414	   1276.70785230	    211.54544996	    189.63324937	    -57.64618954
      0.87388185	   1277.37952673	    211.72822303	    189.68703549	    -57.90875263
      0.87415956	   1278.05113541	    211.91172763	    189.74013353	    -58.17227451
      0.87443727	   1278.72267960	    212.09596976	    189.79253327	    -58.43675576
      0.87471497	   1279.39416033	    212.28095545	    189.84422426	    -58.70219683
      0.87499268	   1280.06557841	    212.46669077	    189.89519588	    -58.96859802
      0.87527039	   1280.73693442	    212.65318189	    189.94543725	    -59.23595949
      0.87554810	   1281.40822872	    212.84043499	    189.99493730	    -59.50428124
      0.87582581	   1282.07946145	    213.02845632	    190.04368471	    -59.77356309
      0.87610352	   1282.75063250	    213.21725220	    190.09166795	    -60.04380472
      0.87638123	   1283.42174156	    213.40682899	    190.13887521	    -60.31500560
      0.87665893	   1284.09278808	    213.59719312	    190.18529447	    -60.58716500
      0.87693664	   1284.76377130	    213.78835106	    190.23091341	    -60.86028202
      0.87721435	   1285.43469022	    213.98030936	    190.27571948	    -61.13435549
      0.87749206	   1286.10554363	    214.17307461	    190.31969985	    -61.40938406
      0.87776977	   1286.77633008	    214.36665348	    190.36284140	    -61.68536612
      0.87804748	   1287.44704790	    214.56105270	    190.40513071	    -61.96229980
      0.87832519	   1288.11769520	    214.75627904	    190.44655409	    -62.24018298
      0.87860289	   1288.78826984	    214.95233935	    190.48709753	    -62.51901324
      0.87888060	   1289.45876948	    215.14924054	    190.52674668	    -62.79878788
      0.87915831	   1290.12919154	    215.34698959	    190.56548690	    -63.07950389
      0.87943602	   1290.79953321	    215.54559354	    190.60330318	    -63.36115793
      0.87971373	   1291.46979144	    215.74505949	    190.64018018	    -63.64374632
      0.87999144	   1292.13996297	    215.94539462	    190.67610218	    -63.92726503
      0.88026915	   1292.81004428	    216.14660618	    190.71105312	    -64.21170964
      0.88054685	   1293.48003165	    216.34870146	    190.74501650	    -64.49707537
      0.88082456	   1294.14992109	    216.55168786	    190.77797549	    -64.78335701
      0.88110227	   1294.81970840	    216.75557282	    190.80991278	    -65.07054892
      0.88137998	   1295.48938912	    216.96036387	    190.84081069	    -65.35864506
      0.88165769	   1296.15895856	    217.16606861	    190.87065106	    -65.64763890
      0.88190751	   1296.76137791	    217.35196226	    190.89658294	    -65.90838729
      0.88215733	   1297.36350999	    217.53854766	    190.92162304	    -66.16983839
      0.88240716	   1297.96554772	    217.72589230	    190.94576449	    -66.43199964
      0.88265698	   1298.56747935	    217.91399951	    190.96899248	    -66.69486443
      0.88290680	   1299.16930095	    218.10287518	    190.99129219	    -66.95842636
      0.88315662	   1299.77100807	    218.29252513	    191.01264838	    -67.22267867
      0.88340645	   1300.37259615	    218.48295526	    191.03304549	    -67.48761424
      0.88365627	   1300.97406044	    218.67417154	    191.05246757	    -67.75322560
      0.88390609	   1301.57539600	    218.86618007	    191.07089828	    -68.01950493
      0.88415592	   1302.17659776	    219.05898701	    191.08832087	    -68.28644405
      0.88440574	   1302.77766045	    219.25259858	    191.10471820	    -68.55403444
      0.88465556	   1303.37857861	    219.44702107	    191.12007268	    -68.82226722
      0.88490538	   1303.97934664	    219.64226081	    191.13436628	    -69.09113320
      0.88515521	   1304.57995872	    219.83832420	    191.14758051	    -69.36062283
      0.88540503	   1305.18040888	    220.03521767	    191.15969640	    -69.63072628
      0.88565485	   1305.78069092	    220.23294776	    191.17069448	    -69.90143340
      0.88590468	   1306.38079849	    220.43152103	    191.18055480	    -70.17273378
      0.88615450	   1306.98072503	    220.63094411	    191.18925684	    -70.44461675
      0.88640432	   1307.58046377	    220.83122369	    191.19677956	    -70.71707144
      0.88665414	   1308.18000778	    221.03236654	    191.20310133	    -70.99008677
      0.88690397	   1308.77934989	    221.23437946	    191.20819995	    -71.26365153
      0.88715379	   1309.37848272	    221.43726934	    191.21205259	    -71.53775437
      0.88740361	   1309.97739871	    221.64104313	    191.21463580	    -71.81238390
      0.88765343	   1310.57609006	    221.84570782	    191.21592547	    -72.08752871
      0.88790326	   1311.17454875	    222.05127049	    191.21589679	    -72.36317742
      0.88815308	   1311.77276654	    222.25773827	    191.21452426	    -72.63931873
      0.88840290	   1312.37073496	    222.46511838	    191.21178164	    -72.91594152
      0.88865273	   1312.96844530	    222.67341806	    191.20764192	    -73.19303485
      0.88890255	   1313.56588862	    222.88264466	    191.20207731	    -73.47058805
      0.88915237	   1314.16305572	    223.09280558	    191.19505918	    -73.74859081
      0.88940219	   1314.75993715	    223.30390827	    191.18655806	    -74.02703318
      0.88965202	   1315.35652320	    223.51596028	    191.17654359	    -74.30590570
      0.88990184	   1315.95280390	    223.72896921	    191.16498449	    -74.58519940
      0.89015166	   1316.54876900	    223.94294271	    191.15184851	    -74.86490590
      0.89040149	   1317.14440800	    224.15788853	    191.13710244	    -75.14501744
      0.89065131	   1317.73971007	    224.37381448	    191.12071200	    -75.42552696
      0.89090113	   1318.33466412	    224.59072842	    191.10264187	    -75.70642811
      0.89115095	   1318.92925876	    224.80863831	    191.08285561	    -75.98771531
      0.89140078	   1319.52348229	    225.02755215	    191.06131562	    -76.26938378
      0.89165060	   1320.11732268	    225.24747804	    191.03798313	    -76.55142958
      0.89190042	   1320.71076761	    225.46842413	    191.01281811	    -76.83384962
      0.89215025	   1321.30380442	    225.69039864	    190.98577925	    -77.11664167
      0.89240007	   1321.89642011	    225.91340987	    190.95682391	    -77.39980438
      0.89264989	   1322.48860135	    226.13746621	    190.92590808	    -77.68333728
      0.89289971	   1323.08033445	    226.36257609	    190.89298631	    -77.96724079
      0.89314954	   1323.67160538	    226.58874803	    190.85801168	    -78.25151616
      0.89339936	   1324.26239973	    226.81599064	    190.82093574	    -78.53616552
      0.89364918	   1324.85270273	    227.04431257	    190.78170846	    -78.82119179
      0.89389900	   1325.44249923	    227.27372259	    190.74027819	    -79.10659871
      0.89414883	   1326.03177368	    227.50422950	    190.69659158	    -79.39239079
      0.89439865	   1326.62051017	    227.73584223	    190.65059358	    -79.67857324
      0.89464847	   1327.20869234	    227.96856973	    190.60222731	    -79.96515199
      0.89489830	   1327.79630348	    228.20242108	    190.55143410	    -80.25213360
      0.89514812	   1328.38332641	    228.43740542	    190.49815336	    -80.53952526
      0.89539794	   1328.96974356	    228.67353197	    190.44232259	    -80.82733470
      0.89564776	   1329.55553691	    228.91081004	    190.38387730	    -81.11557019
      0.89589759	   1330.14068802	    229.14924901	    190.32275099	    -81.40424043
      0.89614741	   1330.72517798	    229.38885836	    190.25887509	    -81.69335461
      0.89639723	   1331.30898744	    229.62964764	    190.19217894	    -81.98292225
      0.89664706	   1331.89209657	    229.87162651	    190.12258972	    -82.27295323
      0.89689688	   1332.47448510	    230.11480469	    190.05003249	    -82.56345772
      0.89714670	   1333.05613224	    230.35919201	    189.97443011	    -82.85444614
      0.89739652	   1333.63701674	    230.60479838	    189.89570325	    -83.14592914
      0.89764635	   1334.21711685	    230.85163380	    189.81377039	    -83.43791753
      0.89789617	   1334.79641031	    231.09970836	    189.72854779	    -83.73042226
      0.89814599	   1335.37487434	    231.34903226	    189.63994955	    -84.02345438
      0.89839581	   1335.95248567	    231.59961578	    189.54788760	    -84.31702505
      0.89864564	   1336.52922046	    231.85146930	    189.45227173	    -84.61114542
      0.89889546	   1337.10505436	    232.10460328	    189.35300966	    -84.90582670
      0.89914528	   1337.67996248	    232.35902832	    189.25000711	    -85.20108007
      0.89939511	   1338.25391935	    232.61475507	    189.14316781	    -85.49691667
      0.89964493	   1338.82689897	    232.87179433	    189.03239368	    -85.79334762
      0.89989475	   1339.39887475	    233.13015696	    188.91758489	    -86.09038392
      0.90014457	   1339.96981954	    233.38985395	    188.79863996	    -86.38803652
      0.90039440	   1340.53970559	    233.65089639	    188.67545599	    -86.68631623
      0.90064422	   1341.10850459	    233.91329547	    188.54792870	    -86.98523377
      0.90089404	   1341.67618760	    234.17706251	    188.41595271	    -87.28479971
      0.90114387	   1342.24272509	    234.44220891	    188.27942170	    -87.58502448
      0.90139369	   1342.80808693	    234.70874621	    188.13822861	    -87.88591835
      0.90164351	   1343.37224236	    234.97668606	    187.99226586	    -88.18749143
      0.90189333	   1343.93516001	    235.24604022	    187.84142567	    -88.48975368
      0.90214316	   1344.49680786	    235.51682057	    187.68560021	    -88.79271487
      0.90239298	   1345.05715329	    235.78903912	    187.52468198	    -89.09638459
      0.90264280	   1345.61616301	    236.06270798	    187.35856404	    -89.40077226
      0.90289262	   1346.17380310	    236.33783943	    187.18714030	    -89.70588711
      0.90314245	   1346.73003901	    236.61444584	    187.01030585	    -90.01173819
      0.90339227	   1347.28483550	    236.89253972	    186.82795727	    -90.31833436
      0.90364209	   1347.83815670	    237.17213374	    186.63999292	    -90.62568429
      0.90389192	   1348.38996607	    237.45324067	    186.44631325	    -90.93379646
      0.90414174	   1348.94022640	    237.73587346	    186.24682115	    -91.24267919
      0.90439156	   1349.48889981	    238.02004516	    186.04142220	    -91.55234058
      0.90464138	   1350.03594776	    238.30576900	    185.83002499	    -91.86278859
      0.90489121	   1350.58133100	    238.59305836	    185.61254139	    -92.17403095
      0.90514103	   1351.12500962	    238.88192677	    185.38888685	    -92.48607526
      0.90536584	   1351.61291151	    239.14328226	    185.18229225	    -92.76757853
      0.90559064	   1352.09922663	    239.40588956	    184.97057378	    -93.04972942
      0.90581545	   1352.58405732	    239.66980329	    184.75368317	    -93.33254516
      0.90604026	   1353.06738243	    239.93503707	    184.53157041	    -93.61603172
      0.90626506	   1353.54917122	    240.20160154	    184.30418815	    -93.90019412
      0.90648987	   1354.02939181	    240.46950726	    184.07149208	    -94.18503721
      0.90671468	   1354.50801180	    240.73876488	    183.83344107	    -94.47056575
      0.90693948	   1354.98499827	    241.00938518	    183.58999723	    -94.75678439
      0.90716429	   1355.46031780	    241.28137905	    183.34112592	    -95.04369768
      0.90738909	   1355.93393644	    241.55475751	    183.08679585	    -95.33131010
      0.90761390	   1356.40581972	    241.82953172	    182.82697907	    -95.61962601
      0.90783871	   1356.87593263	    242.10571297	    182.56165095	    -95.90864969
      0.90806351	   1357.34423963	    242.38331266	    182.29079026	    -96.19838534
      0.90828832	   1357.81070462	    242.66234236	    182.01437908	    -96.48883707
      0.90851313	   1358.27529095	    242.94281377	    181.73240281	    -96.78000891
      0.90873793	   1358.73796142	    243.22473872	    181.44485013	    -97.07190481
      0.90896274	   1359.19867823	    243.50812921	    181.15171292	    -97.36452865
      0.90918755	   1359.65740302	    243.79299737	    180.85298626	    -97.65788422
      0.90941235	   1360.11409684	    244.07935549	    180.54866829	    -97.95197525
      0.90963716	   1360.56872011	    244.36721602	    180.23876018	    -98.24680540
      0.90986197	   1361.02123268	    244.65659156	    179.92326601	    -98.54237825
      0.91008677	   1361.47159372	    244.94749488	    179.60219268	    -98.83869733
      0.91031158	   1361.91976182	    245.23993890	    179.27554981	    -99.13576608
      0.91053639	   1362.36569488	    245.53393674	    178.94334958	    -99.43358792
      0.91076119	   1362.80935015	    245.82950165	    178.60560665	    -99.73216616
      0.91098600	   1363.25068420	    246.12664709	    178.26233800	   -100.03150410
      0.91121081	   1363.68965291	    246.42538668	    177.91356277	   -100.33160493
      0.91143561	   1364.12621145	    246.72573422	    177.55930213	   -100.63247184
      0.91166042	   1364.56031428	    247.02770371	    177.19957909	   -100.93410793
      0.91188523	   1364.99191510	    247.33130931	    176.83441835	   -101.23651626
      0.91211003	   1365.42096687	    247.63656541	    176.46384608	   -101.53969984
      0.91233484	   1365.84742176	    247.94348656	    176.08788975	   -101.84366162
      0.91255964	   1366.27123116	    248.25208752	    175.70657791	   -102.14840451
      0.91278445	   1366.69234564	    248.56238326	    175.31993998	   -102.45393139
      0.91300926	   1367.11071494	    248.87438894	    174.92800601	   -102.76024506
      0.91323406	   1367.52628796	    249.18811993	    174.53080643	   -103.06734830
      0.91345887	   1367.93901271	    249.50359182	    174.12837178	   -103.37524384
      0.91368368	   1368.34883630	    249.82082041	    173.72073249	   -103.68393436
      0.91390848	   1368.75570493	    250.13982173	    173.30791852	   -103.99342252
      0.91413329	   1369.15956387	    250.46061200	    172.88995911	   -104.30371090
      0.91435810	   1369.56035740	    250.78320770	    172.46688242	   -104.61480208
      0.91458290	   1369.95802881	    251.10762552	    172.03871525	   -104.92669857
      0.91480771	   1370.35252040	    251.43388238	    171.60548262	   -105.23940286
      0.91503252	   1370.74377339	    251.76199546	    171.16720747	   -105.55291737
      0.91525732	   1371.13172793	    252.09198214	    170.72391023	   -105.86724452
      0.91548213	   1371.51632309	    252.42386008	    170.27560845	   -106.18238666
      0.91570694	   1371.89749678	    252.75764716	    169.82231637	   -106.49834610
      0.91593174	   1372.27518577	    253.09336152	    169.36404454	   -106.81512514
      0.91615655	   1372.64932562	    253.43102156	    168.90079936	   -107.13272600
      0.91638136	   1373.01985066	    253.77064593	    168.43258262	   -107.45115089
      0.91660616	   1373.38669398	    254.11225354	    167.95939112	   -107.77040195
      0.91683097	   1373.74978736	    254.45586356	    167.48121621	   -108.09048130
      0.91705578	   1374.10906124	    254.80149544	    166.99804330	   -108.41139100
      0.91728058	   1374.46444472	    255.14916889	    166.50985152	   -108.73313309
      0.91750539	   1374.81586548	    255.49890391	    166.01661325	   -109.05570954
      0.91773019	   1375.16324977	    255.85072076	    165.51829373	   -109.37912227
      0.91795500	   1375.50652236	    256.20464000	    165.01485072	   -109.70337318
      0.91817981	   1375.84560651	    256.56068247	    164.50623413	   -110.02846411
      0.91840461	   1376.18042393	    256.91886930	    163.99238576	   -110.35439682
      0.91862942	   1376.51089473	    257.27922191	    163.47323900	   -110.68117307
      0.91885423	   1376.83693741	    257.64176205	    162.94871867	   -111.00879452
      0.91907903	   1377.15846879	    258.00651174	    162.41874085	   -111.33726280
      0.91930384	   1377.47540399	    258.37349333	    161.88321283	   -111.66657949
      0.91952865	   1377.78765637	    258.74272946	    161.34203306	   -111.99674608
      0.91975345	   1378.09513754	    259.11424313	    160.79509121	   -112.32776404
      0.91997826	   1378.39775727	    259.48805763	    160.24226837	   -112.65963474
      0.92020307	   1378.69542348	    259.86419660	    159.68343719	   -112.99235952
      0.92042787	   1378.98804221	    260.24268401	    159.11846220	   -113.32593964
      0.92065268	   1379.27551755	    260.62354417	    158.54720023	   -113.66037629
      0.92087749	   1379.55775166	    261.00680175	    157.96950078	   -113.99567061
      0.92110229	   1379.83464467	    261.39248176	    157.38520662	   -114.33182364
      0.92132710	   1380.10609473	    261.78060959	    156.79415434	   -114.66883640
      0.92155191	   1380.37199790	    262.17121100	    156.19617505	   -115.00670978
      0.92177671	   1380.63224815	    262.56431213	    155.59109506	   -115.34544465
      0.92200152	   1380.88673734	    262.95993951	    154.97873665	   -115.68504179
      0.92222633	   1381.13535520	    263.35812007	    154.35891888	   -116.02550188
      0.92245113	   1381.37798925	    263.75888114	    153.73145846	   -116.36682557
      0.92267594	   1381.61452484	    264.16225047	    153.09617051	   -116.70901342
      0.92290074	   1381.84484508	    264.56825627	    152.45286951	   -117.05206591
      0.92312555	   1382.06883080	    264.97692716	    151.80137008	   -117.39598345
      0.92335036	   1382.28636059	    265.38829222	    151.14148788	   -117.74076638
      0.92357516	   1382.49731070	    265.80238101	    150.47304036	   -118.08641498
      0.92377745	   1382.68152251	    266.17737706	    149.86410577	   -118.39818425
      0.92397973	   1382.86010457	    266.55458595	    149.24795847	   -118.71064232
      0.92418201	   1383.03305285	    266.93406332	    148.62447516	   -119.02379973
      0.92438429	   1383.20028438	    267.31583704	    147.99353310	   -119.33765805
      0.92458657	   1383.36170300	    267.69993111	    147.35501250	   -119.65221750
      0.92478885	   1383.51720919	    268.08636927	    146.70879717	   -119.96747803
      0.92499113	   1383.66670155	    268.47517552	    146.05477483	   -120.28343953
      0.92519341	   1383.81007699	    268.86637424	    145.39283740	   -120.60010186
      0.92539569	   1383.94723077	    269.25999020	    144.72288117	   -120.91746483
      0.92559797	   1384.07805644	    269.65604856	    144.04480701	   -121.23552822
      0.92580025	   1384.20244587	    270.05457494	    143.35852110	   -121.55429177
      0.92600253	   1384.32028931	    270.45559538	    142.66398815	   -121.87375521
      0.92620482	   1384.43147569	    270.85913644	    141.96126905	   -122.19391828
      0.92640710	   1384.53589259	    271.26522518	    141.25043429	   -122.51478071
      0.92660938	   1384.63342610	    271.67388914	    140.53155455	   -122.83634224
      0.92681166	   1384.72396067	    272.08515635	    139.80470082	   -123.15860262
      0.92701394	   1384.80737912	    272.49905535	    139.06994450	   -123.48156159
      0.92721622	   1384.88356258	    272.91561522	    138.32735753	   -123.80521888
      0.92741850	   1384.95239040	    273.33486558	    137.57701250	   -124.12957426
      0.92762078	   1385.01374014	    273.75683664	    136.81898272	   -124.45462749
      0.92782306	   1385.06748751	    274.18155918	    136.05334237	   -124.78037835
      0.92802534	   1385.11350637	    274.60906461	    135.28016654	   -125.10682666
      0.92822762	   1385.15166863	    275.03938495	    134.49953133	   -125.43397225
      0.92842991	   1385.18184427	    275.47255289	    133.71151387	   -125.76181497
      0.92863219	   1385.20390127	    275.90860180	    132.91619241	   -126.09035475
      0.92883447	   1385.21770559	    276.34756575	    132.11364628	   -126.41959151
      0.92903675	   1385.22312114	    276.78947951	    131.30395593	   -126.74952527
      0.92923903	   1385.22000976	    277.23437863	    130.48720287	   -127.08015608
      0.92944131	   1385.20823116	    277.68229943	    129.66346961	   -127.41148405
      0.92964359	   1385.18764290	    278.13327904	    128.83283961	   -127.74350940
      0.92984587	   1385.15810040	    278.58735541	    127.99539707	   -128.07623239
      0.93004815	   1385.11945686	    279.04456738	    127.15122685	   -128.40965339
      0.93025043	   1385.07156324	    279.50495467	    126.30041420	   -128.74377289
      0.93045271	   1385.01426826	    279.96855794	    125.44304455	   -129.07859148
      0.93065499	   1384.94741837	    280.43541884	    124.57920317	   -129.41410986
      0.93085728	   1384.87085771	    280.90558000	    123.70897490	   -129.75032889
      0.93105956	   1384.78442807	    281.37908511	    122.83244371	   -130.08724957
      0.93126184	   1384.68796892	    281.85597898	    121.94969226	   -130.42487310
      0.93146412	   1384.58131733	    282.33630751	    121.06080146	   -130.76320081
      0.93166640	   1384.46430801	    282.82011784	    120.16584993	   -131.10223427
      0.93186868	   1384.33677321	    283.30745830	    119.26491344	   -131.44197526
      0.93207096	   1384.19854280	    283.79837855	    118.35806428	   -131.78242581
      0.93227324	   1384.04944416	    284.29292958	    117.44537068	   -132.12358818
      0.93247552	   1383.88930225	    284.79116380	    116.52689610	   -132.46546496
      0.93267780	   1383.71793953	    285.29313509	    115.60269860	   -132.80805900
      0.93288008	   1383.53517600	    285.79889889	    114.67283012	   -133.15137353
      0.93308237	   1383.34082918	    286.30851223	    113.73733582	   -133.49541213
      0.93328465	   1383.13471409	    286.82203387	    112.79625338	   -133.84017878
      0.93348693	   1382.91664329	    287.33952433	    111.84961239	   -134.18567789
      0.93368921	   1382.68645351	    287.86105080	    110.89743600	   -134.51260723
      0.93389149	   1382.44401672	    288.38668753	    109.93974158	   -134.83024495
      0.93409377	   1382.18910992	    288.91649098	    108.97652912	   -135.14701341
      0.93429605	   1381.92152895	    289.45052903	    108.00778864	   -135.46300795
      0.93449833	   1381.64107034	    289.98887286	    107.03349967	   -135.77831835
      0.93470061	   1381.34752908	    290.53159616	    106.05363090	   -136.09302908
      0.93488209	   1381.07297754	    291.02233334	    105.16975694	   -136.37494237
      0.93506357	   1380.78749769	    291.51668166	    104.28131764	   -136.65648051
      0.93524504	   1380.49100116	    292.01472496	    103.38826887	   -136.93770390
      0.93542652	   1380.18334800	    292.51652907	    102.49055804	   -137.21866373
      0.93560800	   1379.86438637	    293.02215765	    101.58812510	   -137.49940763
      0.93578947	   1379.53396105	    293.53167554	    100.68090289	   -137.77998097
      0.93597095	   1379.19191517	    294.04514963	     99.76881735	   -138.06042738
      0.93615243	   1378.83809070	    294.56264911	     98.85178779	   -138.34078898
      0.93633391	   1378.47232859	    295.08424563	     97.92972710	   -138.62110662
      0.93651538	   1378.09446885	    295.61001347	     97.00254214	   -138.90142004
      0.93669686	   1377.70435067	    296.14002966	     96.07013407	   -139.18176813
      0.93687834	   1377.30181247	    296.67437412	     95.13239870	   -139.46218910
      0.93705981	   1376.88669206	    297.21312990	     94.18922699	   -139.74272066
      0.93724129	   1376.45882674	    297.75638326	     93.24050540	   -140.02340023
      0.93742277	   1376.01805341	    298.30422396	     92.28611643	   -140.30426512
      0.93760425	   1375.56420874	    298.85674536	     91.32593906	   -140.58535276
      0.93778572	   1375.09712930	    299.41404472	     90.35984924	   -140.86670084
      0.93796720	   1374.61665174	    299.97622337	     89.38772043	   -141.14834755
      0.93814868	   1374.12261296	    300.54338698	     88.40942405	   -141.43033176
      0.93833015	   1373.61485029	    301.11564580	     87.42483003	   -141.71269323
      0.93851163	   1373.09320170	    301.69311498	     86.43380728	   -141.99547282
      0.93869311	   1372.55750604	    302.27591478	     85.43622422	   -142.27871271
      0.93887459	   1372.00760324	    302.86417095	     84.43194922	   -142.56245660
      0.93905606	   1371.44333455	    303.45801505	     83.42085116	   -142.84675000
      0.93923754	   1370.86454283	    304.05758477	     82.40279980	   -143.13164041
      0.93941902	   1370.27107281	    304.66302431	     81.37766634	   -143.41717759
      0.93960049	   1369.66277140	    305.27448482	     80.34532378	   -143.70341384
      0.93978197	   1369.03948794	    305.89212473	     79.30564739	   -143.99040426
      0.93996345	   1368.40107458	    306.51611030	     78.25851517	   -144.27820703
      0.94014493	   1367.74738660	    307.14661599	     77.20380816	   -144.56688372
      0.94030818	   1367.14623518	    307.71958720	     76.24841057	   -144.82739513
      0.94047144	   1366.53244530	    308.29809710	     75.28670666	   -145.08870767
      0.94063470	   1365.90596605	    308.88231141	     74.31861858	   -145.35088138
      0.94079796	   1365.26671456	    309.47238794	     73.34407080	   -145.61397419
      0.94096122	   1364.61460241	    310.06848788	     72.36299076	   -145.87804601
      0.94112448	   1363.94954240	    310.67077898	     71.37530927	   -146.14315993
      0.94128774	   1363.27145044	    311.27943656	     70.38096066	   -146.40938273
      0.94145100	   1362.58024620	    311.89464413	     69.37988308	   -146.67678515
      0.94161426	   1361.87585343	    312.51659383	     68.37201867	   -146.94544222
      0.94177752	   1361.15820022	    313.14548687	     67.35731378	   -147.21543350
      0.94194078	   1360.42721924	    313.78153398	     66.33571919	   -147.48684340
      0.94210404	   1359.68284793	    314.42495584	     65.30719032	   -147.75976144
      0.94226730	   1358.92502874	    315.07598357	     64.27168748	   -148.03428260
      0.94243056	   1358.15370928	    315.73485920	     63.22917608	   -148.31050761
      0.94259382	   1357.36884252	    316.40183616	     62.17962689	   -148.58854329
      0.94275708	   1356.57038688	    317.07717973	     61.12301631	   -148.86850287
      0.94292034	   1355.75830637	    317.76116758	     60.05932658	   -149.15050639
      0.94308360	   1354.93257065	    318.45409024	     58.98854613	   -149.43468098
      0.94324686	   1354.09315505	    319.15625156	     57.91066986	   -149.72116131
      0.94341012	   1353.24004054	    319.86796924	     56.82569947	   -150.01008987
      0.94355596	   1352.46645677	    320.51212249	     55.85052383	   -150.27039102
      0.94370179	   1351.68186716	    321.16438701	     54.86970495	   -150.53286998
      0.94384763	   1350.88631135	    321.82503762	     53.88325976	   -150.79765242
      0.94399347	   1350.07980139	    322.49434553	     52.89121008	   -151.06486507
      0.94413930	   1349.26234387	    323.17258831	     51.89358314	   -151.33463944
      0.94428514	   1348.43394568	    323.86005282	     50.89041197	   -151.60711303
      0.94443098	   1347.59461541	    324.55703607	     49.88173575	   -151.88242979
      0.94457682	   1346.74436339	    325.26384564	     48.86760014	   -152.16074039
      0.94472265	   1345.88320135	    325.98079983	     47.84805769	   -152.44220245
      0.94486849	   1345.01114192	    326.70822775	     46.82316821	   -152.72698072
      0.94501433	   1344.12819806	    327.44646943	     45.79299930	   -153.01524729
      0.94516016	   1343.23438231	    328.19587582	     44.75762676	   -153.30718172
      0.94530600	   1342.32970610	    328.95680877	     43.71713522	   -153.60297124
      0.94545184	   1341.41417879	    329.72964101	     42.67161871	   -153.90281087
      0.94559767	   1340.48780682	    330.51475601	     41.62118136	   -154.20690357
      0.94574351	   1339.55059257	    331.31254788	     40.56593815	   -154.51546033
      0.94587386	   1338.70382836	    332.03669495	     39.61881754	   -154.79521289
      0.94600420	   1337.84834079	    332.77156298	     38.66805727	   -155.07885954
      0.94613455	   1336.98415732	    333.51747181	     37.71376537	   -155.36657411
      0.94626490	   1336.11127215	    334.27473478	     36.75605896	   -155.65853113
      0.94639524	   1335.22966509	    335.04366759	     35.79506516	   -155.95490919
      0.94652559	   1334.33930625	    335.82459066	     34.83092202	   -156.25589183
      0.94665594	   1333.44015676	    336.61782960	     33.86377949	   -156.56166792
      0.94678628	   1332.53216812	    337.42371524	     32.89380043	   -156.87243164
      0.94691663	   1331.61528133	    338.24258331	     31.92116184	   -157.18838258
      0.94704698	   1330.68942584	    339.07477423	     30.94605622	   -157.50972567
      0.94717732	   1329.75451835	    339.92063281	     29.96869305	   -157.83667121
      0.94730767	   1328.81046169	    340.78050792	     28.98930059	   -158.16943485
      0.94743802	   1327.85714358	    341.65475216	     28.00812780	   -158.50823753
      0.94756836	   1326.89443537	    342.54372162	     27.02544663	   -158.85330550
      0.94769871	   1325.92219077	    343.44777547	     26.04155461	   -159.20487029
      0.94782905	   1324.94024450	    344.36727574	     25.05677779	   -159.56316870
      0.94794564	   1324.05368636	    345.20310829	     24.17552480	   -159.88955105
      0.94806222	   1323.15901950	    346.05182655	     23.29412996	   -160.22168112
      0.94817880	   1322.25611889	    346.91371204	     22.41289945	   -160.55974561
      0.94829539	   1321.34481757	    347.78903475	     21.53216782	   -160.90392991
      0.94841197	   1320.42492458	    348.67806207	     20.65230152	   -161.25442141
      0.94852856	   1319.49622963	    349.58106127	     19.77370284	   -161.61141053
      0.94864514	   1318.55850378	    350.49830019	     18.89681440	   -161.97509101
      0.94876172	   1317.61149904	    351.43004741	     18.02212432	   -162.34566003
      0.94887831	   1316.65494760	    352.37657224	     17.15017220	   -162.72331833
      0.94899489	   1315.68856105	    353.33814475	     16.28155601	   -163.10827023
      0.94911147	   1314.71202943	    354.31503580	     15.41694007	   -163.50072373
      0.94922806	   1313.72502038	    355.30751704	     14.55706427	   -163.90089064
      0.94934464	   1312.72717818	    356.31586105	     13.70275480	   -164.30898666
      0.94946122	   1311.71812290	    357.34034136	     12.85493655	   -164.72523149
      0.94957781	   1310.69744938	    358.38123266	     12.01464744	   -165.14984905
      0.94969439	   1309.66472636	    359.43881094	     11.18305503	   -165.58306756
      0.94981097	   1308.61949544	    360.51335365	     10.36147558	   -166.02511979
      0.94992756	   1307.56127016	    361.60514002	      9.55139586	   -166.47624325
      0.95004414	   1306.48953500	    362.71445124	      8.75449796	   -166.93668042
      0.95016072	   1305.40569691	    363.84260651	      7.97268981	   -167.40708290
      0.95024780	   1304.60498507	    364.70701096	      7.39988476	   -167.76876846
      0.95033488	   1303.80941852	    365.58955492	      6.83768656	   -168.13928445
      0.95044326	   1302.81287728	    366.70694864	      6.15438183	   -168.61045630
      0.95055165	   1301.80370919	    367.84286320	      5.49154637	   -169.09191004
      0.95066003	   1300.77946813	    368.99653111	      4.85180857	   -169.58349062
      0.95076842	   1299.73892885	    370.16781677	      4.23808107	   -170.08528584
      0.95087681	   1298.68120333	    371.35677081	      3.65356024	   -170.59745708
      0.95098519	   1297.60548230	    372.56349996	      3.10170839	   -171.12018994
      0.95109358	   1296.51095789	    373.78812871	      2.58620729	   -171.65367976
      0.95120196	   1295.39679977	    375.03078791	      2.11086924	   -172.19812743
      0.95131035	   1294.26214724	    376.29161171	      1.67949035	   -172.75373837
      0.95141874	   1293.10610604	    377.57073691	      1.29563091	   -173.32072236
      0.95152712	   1291.92774665	    378.86830319	      0.96231260	   -173.89929386
      0.95163551	   1290.72610277	    380.18445359	      0.68163567	   -174.48967229
      0.95174389	   1289.50016983	    381.51933514	      0.45434118	   -175.09208244
      0.95185228	   1288.24890334	    382.87309958	      0.27937375	   -175.70675493
      0.95196066	   1286.97121730	    384.24590424	      0.15352962	   -176.33392669
      0.95206905	   1285.66598258	    385.63791297	      0.07128743	   -176.97384157
      0.95217744	   1284.33202574	    387.04929735	      0.02490075	   -177.62675095
      0.95228582	   1282.96812813	    388.48023793	      0.00477651	   -178.29291456
      0.95239421	   1281.57302557	    389.93092571	      0.00008905	   -178.97260132
      0.95250259	   1280.14540855	    391.40156359	      0.00000000	   -179.66609027
      0.95261098	   1278.68392654	    392.89236904	      0.00000000	   -180.37367214
      0.95271936	   1277.18719352	    394.40357640	      0.00000000	   -181.09565085
      0.95282775	   1275.65378327	    395.93543541	      0.00000000	   -181.83234350
      0.95293614	   1274.08222547	    397.48821063	      0.00000000	   -182.58408051
      0.95304452	   1272.47100335	    399.06218173	      0.00000000	   -183.35120630
      0.95315291	   1270.81855193	    400.65764418	      0.00000000	   -184.13407999
      0.95326129	   1269.12325638	    402.27490998	      0.00000000	   -184.93307627
      0.95336968	   1267.38345044	    403.91430855	      0.00000000	   -185.74858633
      0.95347807	   1265.59741469	    405.57618758	      0.00000000	   -186.58101878
      0.95358645	   1263.76337479	    407.26091390	      0.00000000	   -187.43080062
      0.95369484	   1261.87949949	    408.96887437	      0.00000000	   -188.29837835
      0.95380322	   1259.94389857	    410.70047680	      0.00000000	   -189.18421896
      0.95391161	   1257.95462064	    412.45615081	      0.00000000	   -190.08881113
      0.95401999	   1255.90965069	    414.23634879	      0.00000000	   -191.01266638
      0.95412838	   1253.80690752	    416.04154683	      0.00000000	   -191.95632032
      0.95423677	   1251.64424097	    417.87224567	      0.00000000	   -192.92033395
      0.95434515	   1249.41942893	    419.72897171	      0.00000000	   -193.90529503
      0.95445354	   1247.13017413	    421.61227803	      0.00000000	   -194.91181954
      0.95456192	   1244.77410067	    423.52274545	      0.00000000	   -195.94055318
      0.95463114	   1243.21636311	    424.74727550	      0.00000000	   -196.60517629
      0.95470035	   1241.58870366	    425.95904514	      0.00000000	   -197.26880897
      0.95504642	   1232.39502304	    431.81808089	      0.00000000	   -200.56178643
      0.95625245	   1187.18427867	    449.58940942	      0.00000000	   -211.40863477
      0.95745848	   1123.90991525	    463.20586628	      0.00000000	   -220.57506881
      0.95866452	   1046.67357898	    472.74656548	      0.00000000	   -227.31281726
      0.96000372	    950.24752316	    478.83521942	      0.00000000	   -231.30461031
      0.96134292	    847.99891581	    480.62216767	      0.00000000	   -231.20946999
      0.96251120	    756.84244608	    479.09246423	      0.00000000	   -227.66297036
      0.96367948	    665.26546203	    475.08855738	      0.00000000	   -220.93695821
      0.96484775	    574.32364392	    469.00034436	      0.00000000	   -211.20449113
      0.96601603	    485.19039911	    461.21339108	      0.00000000	   -198.74762440
      0.96718430	    399.20300954	    452.10247757	      0.00000000	   -183.94527609
      0.96835258	    317.76197216	    442.02467114	      0.00000000	   -167.25435624
      0.96977663	    226.59004497	    428.91199841	      0.00000000	   -145.09695449
      0.96991904	    218.04257248	    427.57003370	      0.00000000	   -142.80597116
      0.96999024	    213.81080930	    426.89769262	      0.00000000	   -141.65675594
      0.97034625	    193.08249966	    423.52480499	      0.00000000	   -135.87836039
      0.97036554	    191.98018520	    423.34159297	      0.00000000	   -135.56388922
      0.97046200	    186.50149979	    422.42498870	      0.00000000	   -133.98974094
      0.97047200	    185.93665963	    422.32991301	      0.00000000	   -133.82638056
      0.97048200	    185.37237132	    422.23470360	      0.00000000	   -133.66294345
      0.97049200	    184.80813940	    422.13791251	      0.00000000	   -133.49888246
      0.97050200	    184.24268230	    422.03573319	      0.00000000	   -133.33275884
      0.97051200	    183.67396619	    421.92199756	      0.00000000	   -133.16224125
      0.97052200	    183.09926870	    421.78826187	      0.00000000	   -132.98413841
      0.97053200	    182.51524173	    421.62389442	      0.00000000	   -132.79443243
      0.97054200	    181.91797394	    421.41616700	      0.00000000	   -132.58831359
      0.97055200	    181.30305352	    421.15035227	      0.00000000	   -132.36021743
      0.97056200	    180.66563166	    420.80982953	      0.00000000	   -132.10386499
      0.97057200	    180.00048748	    420.37620169	      0.00000000	   -131.81230756
      0.97058200	    179.30209468	    419.82942626	      0.00000000	   -131.47797664
      0.97059200	    178.56469035	    419.14796294	      0.00000000	   -131.09274059
      0.97060200	    177.78234627	    418.30894088	      0.00000000	   -130.64796874
      0.97061200	    176.94904257	    417.28834763	      0.00000000	   -130.13460422
      0.97062200	    176.05874382	    416.06124225	      0.00000000	   -129.54324608
      0.97063445	    174.86138807	    414.20566878	      0.00000000	   -128.68320275
      0.97064445	    173.82158192	    412.42089405	      0.00000000	   -127.88134595
      0.97065445	    172.70603618	    410.34532409	      0.00000000	   -126.96979903
      0.97066445	    171.50953130	    407.95305064	      0.00000000	   -125.93885370
      0.97067445	    170.22724783	    405.21877764	      0.00000000	   -124.77905650
      0.97068445	    168.85484152	    402.11818740	      0.00000000	   -123.48135205
      0.97069445	    167.38851382	    398.62832190	      0.00000000	   -122.03723242
      0.97070445	    165.82507613	    394.72797305	      0.00000000	   -120.43889027
      0.97071445	    164.16200658	    390.39807506	      0.00000000	   -118.67937304
      0.97072445	    162.39749743	    385.62209058	      0.00000000	   -116.75273479
      0.97073445	    160.53049216	    380.38638157	      0.00000000	   -114.65418203
      0.97074445	    158.56071089	    374.68055524	      0.00000000	   -112.38020978
      0.97075445	    156.48866341	    368.49777508	      0.00000000	   -109.92872351
      0.97076445	    154.31564937	    361.83502708	      0.00000000	   -107.29914324
      0.97077445	    152.04374551	    354.69333183	      0.00000000	   -104.49248571
      0.97078445	    149.67578023	    347.07789417	      0.00000000	   -101.51142130
      0.97079445	    147.21529632	    338.99818324	      0.00000000	    -98.36030272
      0.97080445	    144.66650285	    330.46793797	      0.00000000	    -95.04516335
      0.97081664	    141.44757007	    319.48812482	      0.00000000	    -90.79404224
      0.97082883	    138.11443871	    307.90646437	      0.00000000	    -86.32782934
      0.97084346	    133.97734658	    293.27667280	      0.00000000	    -80.71066386
      0.97086106	    128.83307671	    274.76668590	      0.00000000	    -73.64087488
      0.97087866	    123.53985491	    255.44243753	      0.00000000	    -66.30325670
      0.97089420	    118.77210258	    237.86978645	      0.00000000	    -59.66910442
      0.97090974	    113.94474243	    219.98209543	      0.00000000	    -52.95450480
      0.97092528	    109.08387594	    201.93423021	      0.00000000	    -46.22080691
      0.97094083	    104.21470290	    183.87771165	      0.00000000	    -39.52747500
      0.97095637	     99.36118101	    165.95665595	      0.00000000	    -32.93046110
      0.97097191	     94.54576786	    148.30435648	      0.00000000	    -26.48085680
      0.97098745	     89.78923540	    131.04061993	      0.00000000	    -20.22386886
      0.97100299	     85.11054476	    114.26990396	      0.00000000	    -14.19813546
      0.97101853	     80.52677032	     98.08024453	      0.00000000	     -8.43537454
      0.97103408	     76.05306265	     82.54291211	      0.00000000	     -2.96033478
      0.97104962	     71.70264271	     67.71270081	      0.00000000	      2.20899441
      0.97106516	     67.48682142	     53.62873355	      0.00000000	      7.06096614
      0.97108070	     63.41504055	     40.31565810	      0.00000000	     11.58970742
      0.97109624	     59.49493232	     27.78511140	      0.00000000	     15.79445147
      0.97111178	     55.73239561	     16.03734044	      0.00000000	     19.67881877
      0.97112732	     52.13168701	      5.06288308	      0.00000000	     23.25008682
      0.97114287	     48.69552480	     -5.15576897	      0.00000000	     26.51848088
      0.97115841	     45.42520388	    -14.64258474	      0.00000000	     29.49650893
      0.97117395	     42.32071910	    -23.42652816	      0.00000000	     32.19835711
      0.97118949	     39.38089444	    -31.54023809	      0.00000000	     34.63935463
      0.97120503	     36.60351543	    -39.01886817	      0.00000000	     36.83551213
      0.97122057	     33.98546185	    -45.89908960	      0.00000000	     38.80313290
      0.97123612	     31.52283850	    -52.21825273	      0.00000000	     40.55849381
      0.97125166	     29.21110155	    -58.01369795	      0.00000000	     42.11759008
      0.97126720	     27.04517877	    -63.32220273	      0.00000000	     43.49593757
      0.97128274	     25.01958194	    -68.17955007	      0.00000000	     44.70842521
      0.97129828	     23.12851052	    -72.62020284	      0.00000000	     45.76921033
      0.97131382	     21.36594578	    -76.67706882	      0.00000000	     46.69165006
      0.97132936	     19.72573501	    -80.38134178	      0.00000000	     47.48826223
      0.97134491	     18.20166586	    -83.76240550	      0.00000000	     48.17071007
      0.97136378	     16.49837995	    -87.47261246	      0.00000000	     48.86136093
      0.97138265	     14.94617936	    -90.79241693	      0.00000000	     49.41730969
      0.97140152	     13.53433180	    -93.76345411	      0.00000000	     49.85453079
      0.97142039	     12.25244906	    -96.42354925	      0.00000000	     50.18736560
      0.97143926	     11.09055881	    -98.80691545	      0.00000000	     50.42863536
      0.97145813	     10.03915668	   -100.94438168	      0.00000000	     50.58976077
      0.97147700	      9.08924121	   -102.86363697	      0.00000000	     50.68088295
      0.97150035	      8.04160782	   -104.97342014	      0.00000000	     50.71005289
      0.97152370	      7.12150563	   -106.82828656	      0.00000000	     50.66052732
      0.97154705	      6.31523786	   -108.46418082	      0.00000000	     50.54498440
      0.97157040	      5.61031841	   -109.91218647	      0.00000000	     50.37423648
      0.97159868	      4.87616170	   -111.45240345	      0.00000000	     50.10661296
      0.97162696	      4.25613077	   -112.79659460	      0.00000000	     49.78509316
      0.97165524	      3.73443213	   -113.97841166	      0.00000000	     49.42085390
      0.97168352	      3.29725604	   -115.02581402	      0.00000000	     49.02302203
      0.97171795	      2.86180278	   -116.15286561	      0.00000000	     48.50395616
      0.97175239	      2.51537118	   -117.14885102	      0.00000000	     47.95674558
      0.97178682	      2.24244244	   -118.04080071	      0.00000000	     47.38970168
      0.97182125	      2.03008639	   -118.85014942	      0.00000000	     46.80926150
      0.97186361	      1.83624555	   -119.75728588	      0.00000000	     46.08405707
      0.97190597	      1.70174530	   -120.58932506	      0.00000000	     45.35298828
      0.97194833	      1.61380230	   -121.36458444	      0.00000000	     44.62108307
      0.97199069	      1.56237263	   -122.09677995	      0.00000000	     43.89195618
      0.97204442	      1.53752912	   -122.97935109	      0.00000000	     42.97508497
      0.97209815	      1.54673881	   -123.82410669	      0.00000000	     42.07035309
      0.97215188	      1.58114036	   -124.64153081	      0.00000000	     41.18001295
      0.97221744	      1.64804965	   -125.61230695	      0.00000000	     40.11501103
      0.97228300	      1.73480990	   -126.56184349	      0.00000000	     39.07476079
      0.97234856	      1.83592298	   -127.49574171	      0.00000000	     38.05977805
      0.97243274	      1.98103368	   -128.67744055	      0.00000000	     36.79365880
      0.97251692	      2.13886958	   -129.84369737	      0.00000000	     35.56860154
      0.97260110	      2.30645725	   -130.99707800	      0.00000000	     34.38358714
      0.97270905	      2.53286451	   -132.45967937	      0.00000000	     32.92046939
      0.97281701	      2.77015104	   -133.90509541	      0.00000000	     31.51848401
      0.97292497	      3.01695171	   -135.33419092	      0.00000000	     30.17487141
      0.97303293	      3.27228841	   -136.74747455	      0.00000000	     28.88692375
      0.97316462	      3.59411272	   -138.45067694	      0.00000000	     27.38729612
      0.97329632	      3.92588892	   -140.13143568	      0.00000000	     25.96202284
      0.97342802	      4.26607830	   -141.79028170	      0.00000000	     24.60670901
      0.97355972	      4.61311682	   -143.42774832	      0.00000000	     23.31713018
      0.97372644	      5.05986330	   -145.47078666	      0.00000000	     21.77258326
      0.97389316	      5.51221739	   -147.48148091	      0.00000000	     20.31890049
      0.97411526	      6.11911832	   -150.11155958	      0.00000000	     18.51046937
      0.97429836	      6.61984674	   -152.23964362	      0.00000000	     17.11898628
      0.97448146	      7.11848050	   -154.33266342	      0.00000000	     15.80877369
      0.97466456	      7.61392588	   -156.39167486	      0.00000000	     14.57347399
      0.97484766	      8.10625688	   -158.41753570	      0.00000000	     13.40829481
      0.97503076	      8.59597255	   -160.41102302	      0.00000000	     12.30962702
      0.97528524	      9.27347885	   -163.12936723	      0.00000000	     10.88765742
      0.97547118	      9.76704155	   -165.07819149	      0.00000000	      9.92231939
      0.97565712	     10.25976649	   -166.99644779	      0.00000000	      9.01638390
      0.97584307	     10.75166724	   -168.88508213	      0.00000000	      8.16755726
      0.97602901	     11.24239634	   -170.74510065	      0.00000000	      7.37368211
      0.97621495	     11.73128567	   -172.57755898	      0.00000000	      6.63270919
      0.97640090	     12.21742660	   -174.38354509	      0.00000000	      5.94267420
      0.97658684	     12.69976602	   -176.16415952	      0.00000000	      5.30167987
      0.97677278	     13.17719802	   -177.92049624	      0.00000000	      4.70788260
      0.97695872	     13.64863863	   -179.65362655	      0.00000000	      4.15948243
      0.97714467	     14.11307946	   -181.36458650	      0.00000000	      3.65471525
      0.97736849	     14.66157409	   -183.39607127	      0.00000000	      3.10254034
      0.97759231	     15.19731179	   -185.39849676	      0.00000000	      2.60808688
      0.97791408	     15.94311370	   -188.22941788	      0.00000000	      1.99243172
      0.97815870	     16.48957948	   -190.34590069	      0.00000000	      1.59473178
      0.97840332	     17.01767595	   -192.43337905	      0.00000000	      1.25346059
      0.97864793	     17.52706322	   -194.49321520	      0.00000000	      0.96462990
      0.97886701	     17.96728891	   -196.31552100	      0.00000000	      0.74710414
      0.97908610	     18.39246379	   -198.11726036	      0.00000000	      0.56530822
      0.97930518	     18.80271601	   -199.89897628	      0.00000000	      0.41610360
      0.97952426	     19.19825259	   -201.66106894	      0.00000000	      0.29626221
      0.97974334	     19.57933907	   -203.40379975	      0.00000000	      0.20248366
      0.97996242	     19.94628505	   -205.12729738	      0.00000000	      0.13142387
      0.98018150	     20.29943258	   -206.83156723	      0.00000000	      0.07973364
      0.98027731	     20.44960360	   -207.57077506	      0.00000000	      0.06236948
      0.98036868	     20.58963536	   -208.27254911	      0.00000000	      0.04841943
      0.98046005	     20.72167066	   -208.97239848	      0.00000000	      0.03678199
      0.98053774	     20.82145933	   -209.56735217	      0.00000000	      0.02853539
      0.98061543	     20.90347535	   -210.16348509	      0.00000000	      0.02165729
      0.98068200	     20.95487987	   -210.67607955	      0.00000000	      0.01674933
      0.98074858	     20.98468946	   -211.19082627	      0.00000000	      0.01266356
      0.98081515	     20.98900661	   -211.70810393	      0.00000000	      0.00931827
      0.98087507	     20.96795004	   -212.17597516	      0.00000000	      0.00687471
      0.98093498	     20.92047205	   -212.64613921	      0.00000000	      0.00490918
      0.98099489	     20.84396530	   -213.11854996	      0.00000000	      0.00336605
      0.98105481	     20.73591539	   -213.59305755	      0.00000000	      0.00219098
      0.98111472	     20.59390648	   -214.06940892	      0.00000000	      0.00133099
      0.98117463	     20.41562614	   -214.54724863	      0.00000000	      0.00073448
      0.98122848	     20.22262870	   -214.97759958	      0.00000000	      0.00038181
      0.98128233	     19.99702885	   -215.40838459	      0.00000000	      0.00016599
      0.98133618	     19.73737942	   -215.83913904	      0.00000000	      0.00005257
      0.98139002	     19.44231186	   -216.26933504	      0.00000000	      0.00000807
      0.98144387	     19.11053889	   -216.69838250	      0.00000000	      0.00000002
      0.98149772	     18.74085716	   -217.12563035	      0.00000000	      0.00000000
      0.98155156	     18.33214995	   -217.55036792	      0.00000000	      0.00000000
      0.98160541	     17.88338983	   -217.97182630	      0.00000000	      0.00000000
      0.98165926	     17.39364155	   -218.38917996	      0.00000000	      0.00000000
      0.98171310	     16.86206475	   -218.80154835	      0.00000000	      0.00000000
      0.98176695	     16.28791685	   -219.20799773	      0.00000000	      0.00000000
      0.98182080	     15.67055567	   -219.60754311	      0.00000000	      0.00000000
      0.98187465	     15.00944211	   -219.99915035	      0.00000000	      0.00000000
      0.98192849	     14.30414274	   -220.38173843	      0.00000000	      0.00000000
      0.98198234	     13.55433216	   -220.75418184	      0.00000000	      0.00000000
      0.98203619	     12.75979535	   -221.11531316	      0.00000000	      0.00000000
      0.98209003	     11.92042977	   -221.46392585	      0.00000000	      0.00000000
      0.98214388	     11.03624727	   -221.79877710	      0.00000000	      0.00000000
      0.98219773	     10.10737582	   -222.11859093	      0.00000000	      0.00000000
      0.98225157	      9.13406099	   -222.42206144	      0.00000000	      0.00000000
      0.98230542	      8.11666709	   -222.70785623	      0.00000000	      0.00000000
      0.98235927	      7.05567817	   -222.97461990	      0.00000000	      0.00000000
      0.98241312	      5.95169849	   -223.22097783	      0.00000000	      0.00000000
      0.98246696	      4.80545288	   -223.44554000	      0.00000000	      0.00000000
      0.98252081	      3.61778656	   -223.64690499	      0.00000000	      0.00000000
      0.98257466	      2.38966471	   -223.82366409	      0.00000000	      0.00000000
      0.98262850	      1.12217156	   -223.97440554	      0.00000000	      0.00000000
      0.98268235	     -0.18349085	   -224.09771883	      0.00000000	      0.00000000
      0.98273620	     -1.52600442	   -224.19219915	      0.00000000	      0.00000000
      0.98279004	     -2.90393703	   -224.25645181	      0.00000000	      0.00000000
      0.98284389	     -4.31574517	   -224.28909680	      0.00000000	      0.00000000
      0.98289774	     -5.75977686	   -224.28877334	      0.00000000	      0.00000000
      0.98295159	     -7.23427513	   -224.25414441	      0.00000000	      0.00000000
      0.98300543	     -8.73738182	   -224.18390133	      0.00000000	      0.00000000
      0.98305928	    -10.26714188	   -224.07676829	      0.00000000	      0.00000000
      0.98311313	    -11.82150805	   -223.93150676	      0.00000000	      0.00000000
      0.98316697	    -13.39834597	   -223.74691990	      0.00000000	      0.00000000
      0.98322082	    -14.99543961	   -223.52185686	      0.00000000	      0.00000000
      0.98327467	    -16.61049717	   -223.25521691	      0.00000000	      0.00000000
      0.98332851	    -18.24115720	   -222.94595346	      0.00000000	      0.00000000
      0.98338236	    -19.88499514	   -222.59307792	      0.00000000	      0.00000000
      0.98343621	    -21.53953008	   -222.19566333	      0.00000000	      0.00000000
      0.98349006	    -23.20223182	   -221.75284785	      0.00000000	      0.00000000
      0.98354390	    -24.87052816	   -221.26383790	      0.00000000	      0.00000000
      0.98359775	    -26.54181229	   -220.72791124	      0.00000000	      0.00000000
      0.98365160	    -28.21345048	   -220.14441958	      0.00000000	      0.00000000
      0.98370544	    -29.88278977	   -219.51279108	      0.00000000	      0.00000000
      0.98377119	    -31.91391685	   -218.67565024	      0.00000000	      0.00000000
      0.98383693	    -33.93279192	   -217.76528984	      0.00000000	      0.00000000
      0.98390267	    -35.93457338	   -216.78115742	      0.00000000	      0.00000000
      0.98396841	    -37.91445426	   -215.72288625	      0.00000000	      0.00000000
      0.98405218	    -40.39800253	   -214.26674013	      0.00000000	      0.00000000
      0.98413595	    -42.82864139	   -212.69001962	      0.00000000	      0.00000000
      0.98422011	    -45.20770720	   -210.98522410	      0.00000000	      0.00000000
      0.98430426	    -47.51472898	   -209.16038897	      0.00000000	      0.00000000
      0.98437645	    -49.42954714	   -207.50061674	      0.00000000	      0.00000000
      0.98444864	    -51.27960252	   -205.75492545	      0.00000000	      0.00000000
      0.98452082	    -53.05987688	   -203.92482562	      0.00000000	      0.00000000
      0.98458438	    -54.56579873	   -202.24500439	      0.00000000	      0.00000000
      0.98464794	    -56.01092120	   -200.50244046	      0.00000000	      0.00000000
      0.98471149	    -57.39240302	   -198.69860253	      0.00000000	      0.00000000
      0.98477505	    -58.70760306	   -196.83508250	      0.00000000	      0.00000000
      0.98483861	    -59.95408654	   -194.91358931	      0.00000000	      0.00000000
      0.98490216	    -61.12963018	   -192.93593922	      0.00000000	      0.00000000
      0.98495920	    -62.12252285	   -191.11493403	      0.00000000	      0.00000000
      0.98501624	    -63.05536348	   -189.25169055	      0.00000000	      0.00000000
      0.98507327	    -63.92699295	   -187.34770874	      0.00000000	      0.00000000
      0.98513031	    -64.73639529	   -185.40453726	      0.00000000	      0.00000000
      0.98518734	    -65.48269758	   -183.42376848	      0.00000000	      0.00000000
      0.98524438	    -66.16516928	   -181.40703345	      0.00000000	      0.00000000
      0.98530142	    -66.78322106	   -179.35599685	      0.00000000	      0.00000000
      0.98535845	    -67.33640319	   -177.27235209	      0.00000000	      0.00000000
      0.98541549	    -67.82440343	   -175.15781638	      0.00000000	      0.00000000
      0.98547253	    -68.24704456	   -173.01412598	      0.00000000	      0.00000000
      0.98552956	    -68.60428141	   -170.84303150	      0.00000000	      0.00000000
      0.98558660	    -68.89619765	   -168.64629338	      0.00000000	      0.00000000
      0.98564364	    -69.12300214	   -166.42567750	      0.00000000	      0.00000000
      0.98570067	    -69.28502502	   -164.18295091	      0.00000000	      0.00000000
      0.98575771	    -69.38271354	   -161.91987779	      0.00000000	      0.00000000
      0.98581475	    -69.41662761	   -159.63821557	      0.00000000	      0.00000000
      0.98587178	    -69.38743518	   -157.33971125	      0.00000000	      0.00000000
      0.98592882	    -69.29590740	   -155.02609786	      0.00000000	      0.00000000
      0.98598586	    -69.14291365	   -152.69909123	      0.00000000	      0.00000000
      0.98604289	    -68.92941642	   -150.36038685	      0.00000000	      0.00000000
      0.98609993	    -68.65646613	   -148.01165703	      0.00000000	      0.00000000
      0.98615697	    -68.32519588	   -145.65454820	      0.00000000	      0.00000000
      0.98621400	    -67.93681606	   -143.29067845	      0.00000000	      0.00000000
      0.98627104	    -67.49260907	   -140.92163528	      0.00000000	      0.00000000
      0.98632808	    -66.99392397	   -138.54897352	      0.00000000	      0.00000000
      0.98638511	    -66.44217110	   -136.17421351	      0.00000000	      0.00000000
      0.98644215	    -65.83881686	   -133.79883936	      0.00000000	      0.00000000
      0.98649919	    -65.18537842	   -131.42429755	      0.00000000	      0.00000000
      0.98655622	    -64.48341857	   -129.05199555	      0.00000000	      0.00000000
      0.98661326	    -63.73454066	   -126.68330078	      0.00000000	      0.00000000
      0.98667030	    -62.94038362	   -124.31953957	      0.00000000	      0.00000000
      0.98672733	    -62.10261708	   -121.96199641	      0.00000000	      0.00000000
      0.98678437	    -61.22293662	   -119.61191330	      0.00000000	      0.00000000
      0.98684141	    -60.30305919	   -117.27048921	      0.00000000	      0.00000000
      0.98689844	    -59.34471865	   -114.93887977	      0.00000000	      0.00000000
      0.98695548	    -58.34966139	   -112.61819701	      0.00000000	      0.00000000
      0.98701252	    -57.31964226	   -110.30950924	      0.00000000	      0.00000000
      0.98706955	    -56.25642048	   -108.01384102	      0.00000000	      0.00000000
      0.98712659	    -55.16175587	   -105.73217332	      0.00000000	      0.00000000
      0.98718362	    -54.03740514	   -103.46544368	      0.00000000	      0.00000000
      0.98724066	    -52.88511841	   -101.21454651	      0.00000000	      0.00000000
      0.98729770	    -51.70663591	    -98.98033344	      0.00000000	      0.00000000
      0.98735473	    -50.50368478	    -96.76361379	      0.00000000	      0.00000000
      0.98741177	    -49.27797614	    -94.56515508	      0.00000000	      0.00000000
      0.98746881	    -48.03120228	    -92.38568360	      0.00000000	      0.00000000
      0.98752584	    -46.76503399	    -90.22588504	      0.00000000	      0.00000000
      0.98758288	    -45.48111820	    -88.08640519	      0.00000000	      0.00000000
      0.98763992	    -44.18107558	    -85.96785066	      0.00000000	      0.00000000
      0.98769695	    -42.86649852	    -83.87078963	      0.00000000	      0.00000000
      0.98775399	    -41.53894913	    -81.79575268	      0.00000000	      0.00000000
      0.98781103	    -40.19995746	    -79.74323363	      0.00000000	      0.00000000
      0.98786806	    -38.85101985	    -77.71369034	      0.00000000	      0.00000000
      0.98792510	    -37.49359749	    -75.70754567	      0.00000000	      0.00000000
      0.98798214	    -36.12911508	    -73.72518833	      0.00000000	      0.00000000
      0.98803917	    -34.75895964	    -71.76697378	      0.00000000	      0.00000000
      0.98809621	    -33.38447948	    -69.83322520	      0.00000000	      0.00000000
      0.98815325	    -32.00698330	    -67.92423441	      0.00000000	      0.00000000
      0.98821028	    -30.62773944	    -66.04026277	      0.00000000	      0.00000000
      0.98827878	    -28.97077578	    -63.81112449	      0.00000000	      0.00000000
      0.98834728	    -27.31510521	    -61.61875008	      0.00000000	      0.00000000
      0.98841577	    -25.66268722	    -59.46343001	      0.00000000	      0.00000000
      0.98848427	    -24.01539323	    -57.34539999	      0.00000000	      0.00000000
      0.98855277	    -22.37500630	    -55.26484335	      0.00000000	      0.00000000
      0.98862127	    -20.74322114	    -53.22189332	      0.00000000	      0.00000000
      0.98868976	    -19.12164441	    -51.21663529	      0.00000000	      0.00000000
      0.98875826	    -17.51179525	    -49.24910911	      0.00000000	      0.00000000
      0.98882676	    -15.91510602	    -47.31931122	      0.00000000	      0.00000000
      0.98889526	    -14.33292335	    -45.42719687	      0.00000000	      0.00000000
      0.98896375	    -12.76650925	    -43.57268222	      0.00000000	      0.00000000
      0.98903225	    -11.21704258	    -41.75564641	      0.00000000	      0.00000000
      0.98910075	     -9.68562056	    -39.97593361	      0.00000000	      0.00000000
      0.98918307	     -7.87032841	    -37.88603101	      0.00000000	      0.00000000
      0.98926540	     -6.08418403	    -35.84938141	      0.00000000	      0.00000000
      0.98934773	     -4.32864734	    -33.86553799	      0.00000000	      0.00000000
      0.98943005	     -2.60502539	    -31.93399830	      0.00000000	      0.00000000
      0.98951238	     -0.91447794	    -30.05420864	      0.00000000	      0.00000000
      0.98959470	      0.74197665	    -28.22556835	      0.00000000	      0.00000000
      0.98967703	      2.36345549	    -26.44743387	      0.00000000	      0.00000000
      0.98975936	      3.94920509	    -24.71912263	      0.00000000	      0.00000000
      0.98984168	      5.49859517	    -23.03991684	      0.00000000	      0.00000000
      0.98994298	      7.35427506	    -21.04014372	      0.00000000	      0.00000000
      0.99004427	      9.15341897	    -19.11211586	      0.00000000	      0.00000000
      0.99014556	     10.89553512	    -17.25432424	      0.00000000	      0.00000000
      0.99024685	     12.58035172	    -15.46521259	      0.00000000	      0.00000000
      0.99034814	     14.20779970	    -13.74318560	      0.00000000	      0.00000000
      0.99047155	     16.11331778	    -11.73338376	      0.00000000	      0.00000000
      0.99059497	     17.93440952	     -9.81776029	      0.00000000	      0.00000000
      0.99071838	     19.67195420	     -7.99328961	      0.00000000	      0.00000000
      0.99087559	     21.76622905	     -5.79636280	      0.00000000	      0.00000000
      0.99103280	     23.72988092	     -3.73609710	      0.00000000	      0.00000000
      0.99119558	     25.62928105	     -1.74013622	      0.00000000	      0.00000000
      0.99135837	     27.39693795	      0.12294164	      0.00000000	      0.00000000
      0.99150402	     28.87091987	      1.68292206	      0.00000000	      0.00000000
      0.99164968	     30.24702449	      3.14672068	      0.00000000	      0.00000000
      0.99179534	     31.52908861	      4.51900119	      0.00000000	     -0.00000000
      0.99194099	     32.72104271	      5.80430871	      0.00000000	     -0.00000000
      0.99208665	     33.82686883	      7.00705918	      0.00000000	     -0.00000000
      0.99223231	     34.85056437	      8.13153106	      0.00000000	     -0.00000000
      0.99237796	     35.79611096	      9.18185908	      0.00000000	     -0.00000000
      0.99252362	     36.66744796	     10.16202967	      0.00000000	     -0.00000000
      0.99266928	     37.46845015	     11.07587799	      0.00000000	     -0.00000000
      0.99281493	     38.20290908	     11.92708623	      0.00000000	     -0.00000000
      0.99296059	     38.87451794	     12.71918316	      0.00000000	     -0.00000000
      0.99310625	     39.48685932	     13.45554462	      0.00000000	     -0.00000007
      0.99325190	     40.04339494	     14.13939471	      0.00000000	     -0.00000470
      0.99339756	     40.54745585	     14.77380685	      0.00000000	     -0.00002733
      0.99354322	     41.00223815	     15.36170673	      0.00000000	     -0.00008599
      0.99368887	     41.41080108	     15.90587602	      0.00000000	     -0.00020247
      0.99383453	     41.77606586	     16.40895627	      0.00000000	     -0.00040205
      0.99398019	     42.10081557	     16.87345305	      0.00000000	     -0.00071302
      0.99412584	     42.38769613	     17.30174037	      0.00000000	     -0.00116623
      0.99427150	     42.63921816	     17.69606530	      0.00000000	     -0.00179450
      0.99441716	     42.85775969	     18.05855269	      0.00000000	     -0.00263204
      0.99456281	     43.04556950	     18.39121005	      0.00000000	     -0.00371375
      0.99470847	     43.20477100	     18.69593244	      0.00000000	     -0.00507452
      0.99485413	     43.33736644	     18.97450742	     -0.00000000	     -0.00674846
      0.99499978	     43.44524155	     19.22861989	     -0.00000000	     -0.00876813
      0.99514544	     43.53017028	     19.45985700	     -0.00000000	     -0.01116384
      0.99532203	     43.60475836	     19.71166470	     -0.00000000	     -0.01461162
      0.99549862	     43.65082435	     19.93452674	     -0.00000000	     -0.01869360
      0.99567521	     43.67094023	     20.13075592	     -0.00000000	     -0.02344211
      0.99585180	     43.66747716	     20.30249544	     -0.00000000	     -0.02887937
      0.99602839	     43.64262319	     20.45173153	     -0.00000000	     -0.03501680
      0.99625195	     43.58362412	     20.61124974	     -0.00000000	     -0.04379075
      0.99647551	     43.49727600	     20.74105484	     -0.00000000	     -0.05366336
      0.99677460	     43.34481297	     20.87360820	     -0.00000000	     -0.06850121
      0.99700340	     43.20367783	     20.94699970	     -0.00000000	     -0.08101147
      0.99723220	     43.04440519	     20.99903264	     -0.00000000	     -0.09441772
      0.99746100	     42.86951079	     21.03208619	     -0.00000000	     -0.10860695
      0.99766176	     42.70497816	     21.04716175	     -0.00000000	     -0.12160717
      0.99786252	     42.53149084	     21.05058631	     -0.00000000	     -0.13503353
      0.99806329	     42.35029023	     21.04356180	     -0.00000000	     -0.14880247
      0.99826405	     42.16248575	     21.02718075	     -0.00000000	     -0.16283230
      0.99846481	     41.96907574	     21.00243822	     -0.00000000	     -0.17704465
      0.99866557	     41.77095837	     20.97024026	     -0.00000000	     -0.19136549
      0.99884404	     41.59156396	     20.93603258	     -0.00000000	     -0.20413110
      0.99902251	     41.40958621	     20.89711125	     -0.00000000	     -0.21688316
      0.99920097	     41.22550098	     20.85396622	     -0.00000000	     -0.22958061
      0.99937944	     41.03973043	     20.80704450	     -0.00000000	     -0.24218609
      0.99955790	     40.85265508	     20.75675583	     -0.00000000	     -0.25466592
      0.99973637	     40.66461853	     20.70347589	     -0.00000000	     -0.26699000
      0.99991484	     40.47593063	     20.64754893	     -0.00000000	     -0.27913171
      1.00009330	     40.28687046	     20.58929025	     -0.00000000	     -0.29106775
      1.00027177	     40.09768890	     20.52898837	     -0.00000000	     -0.30277792
      1.00045023	     39.90861108	     20.46690721	     -0.00000000	     -0.31424496
      1.00062870	     39.71983860	     20.40328791	     -0.00000000	     -0.32545429
      1.00080717	     39.53155158	     20.33835069	     -0.00000000	     -0.33639386
      1.00098563	     39.34391058	     20.27229646	     -0.00000000	     -0.34705389
      1.00116410	     39.15705831	     20.20530836	     -0.00000000	     -0.35742668
      1.00134256	     38.97112122	     20.13755316	     -0.00000000	     -0.36750644
      1.00152103	     38.78621099	     20.06918260	     -0.00000000	     -0.37728906
      1.00169950	     38.60242585	     20.00033456	     -0.00000000	     -0.38677196
      1.00187796	     38.41985182	     19.93113419	     -0.00000000	     -0.39595392
      1.00205643	     38.23856383	     19.86169494	     -0.00000000	     -0.40483493
      1.00223489	     38.05862677	     19.79211954	     -0.00000000	     -0.41341605
      1.00241336	     37.88009641	     19.72250081	     -0.00000000	     -0.42169927
      1.00259183	     37.70302027	     19.65292254	     -0.00000000	     -0.42968740
      1.00277029	     37.52743843	     19.58346022	     -0.00000000	     -0.43738396
      1.00294876	     37.35338422	     19.51418169	     -0.00000000	     -0.44479308
      1.00312722	     37.18088489	     19.44514784	     -0.00000000	     -0.45191942
      1.00330569	     37.00996222	     19.37641315	     -0.00000000	     -0.45876808
      1.00348416	     36.84063307	     19.30802623	     -0.00000000	     -0.46534452
      1.00366262	     36.67290986	     19.24003035	     -0.00000000	     -0.47165450
      1.00384109	     36.50680103	     19.17246389	     -0.00000000	     -0.47770406
      1.00401955	     36.34231147	     19.10536072	     -0.00000000	     -0.48349939
      1.00419802	     36.17944289	     19.03875065	     -0.00000000	     -0.48904687
      1.00437648	     36.01819416	     18.97265973	     -0.00000000	     -0.49435296
      1.00455495	     35.85856162	     18.90711063	     -0.00000000	     -0.49942420
      1.00473342	     35.70053937	     18.84212290	     -0.00000000	     -0.50426717
      1.00491188	     35.54411952	     18.77771328	     -0.00000000	     -0.50888846
      1.00509035	     35.38929245	     18.71389592	     -0.00000000	     -0.51329464
      1.00526881	     35.23604697	     18.65068266	     -0.00000000	     -0.51749226
      1.00544728	     35.08437058	     18.58808319	     -0.00000000	     -0.52148780
      1.00562575	     34.93424958	     18.52610531	     -0.00000000	     -0.52528768
      1.00580421	     34.78566927	     18.46475504	     -0.00000000	     -0.52889824
      1.00598268	     34.63861407	     18.40403686	     -0.00000000	     -0.53232571
      1.00616114	     34.49306768	     18.34395381	     -0.00000000	     -0.53557622
      1.00633961	     34.34901314	     18.28450764	     -0.00000000	     -0.53865579
      1.00651808	     34.20643299	     18.22569896	     -0.00000000	     -0.54157032
      1.00669654	     34.06530934	     18.16752732	     -0.00000000	     -0.54432557
      1.00687501	     33.92562396	     18.10999138	     -0.00000000	     -0.54692719
      1.00705347	     33.78735833	     18.05308891	     -0.00000000	     -0.54938067
      1.00723194	     33.65049377	     17.99681698	     -0.00000000	     -0.55169139
      1.00741041	     33.51501143	     17.94117198	     -0.00000000	     -0.55386457
      1.00758887	     33.38089240	     17.88614972	     -0.00000000	     -0.55590530
      1.00776734	     33.24811772	     17.83174548	     -0.00000000	     -0.55781852
      1.00794580	     33.11666844	     17.77795411	     -0.00000000	     -0.55960905
      1.00812427	     32.98652567	     17.72477003	     -0.00000000	     -0.56128155
      1.00830274	     32.85767059	     17.67218733	     -0.00000000	     -0.56284055
      1.00848120	     32.73008449	     17.62019980	     -0.00000000	     -0.56429044
      1.00865967	     32.60374881	     17.56880096	     -0.00000000	     -0.56563547
      1.00883813	     32.47864513	     17.51798413	     -0.00000000	     -0.56687977
      1.00901660	     32.35475524	     17.46774243	     -0.00000000	     -0.56802734
      1.00919507	     32.23206110	     17.41806883	     -0.00000000	     -0.56908203
      1.00937353	     32.11054488	     17.36895620	     -0.00000000	     -0.57004757
      1.00955200	     31.99018901	     17.32039728	     -0.00000000	     -0.57092758
      1.00973046	     31.87097611	     17.27238477	     -0.00000000	     -0.57172556
      1.00990893	     31.75288908	     17.22491129	     -0.00000000	     -0.57244486
      1.01008739	     31.63591106	     17.17796945	     -0.00000000	     -0.57308876
      1.01026586	     31.52002544	     17.13155183	     -0.00000000	     -0.57366038
      1.01044433	     31.40521588	     17.08565103	     -0.00000000	     -0.57416277
      1.01062279	     31.29146630	     17.04025965	     -0.00000000	     -0.57459886
      1.01080126	     31.17876091	     16.99537031	     -0.00000000	     -0.57497146
      1.01097972	     31.06708415	     16.95097570	     -0.00000000	     -0.57528330
      1.01115819	     30.95642076	     16.90706852	     -0.00000000	     -0.57553700
      1.01133666	     30.84675574	     16.86364155	     -0.00000000	     -0.57573508
      1.01151512	     30.73807437	     16.82068762	     -0.00000000	     -0.57588000
      1.01169359	     30.63036217	     16.77819966	     -0.00000000	     -0.57597408
      1.01187205	     30.52360497	     16.73617064	     -0.00000000	     -0.57601959
      1.01205052	     30.41778882	     16.69459363	     -0.00000000	     -0.57601870
      1.01222899	     30.31290005	     16.65346179	     -0.00000000	     -0.57597352
      1.01240745	     30.20892526	     16.61276836	     -0.00000000	     -0.57588605
      1.01258592	     30.10585129	     16.57250668	     -0.00000000	     -0.57575824
      1.01276438	     30.00366523	     16.53267019	     -0.00000000	     -0.57559195
      1.01294285	     29.90235442	     16.49325241	     -0.00000000	     -0.57538898
      1.01312132	     29.80190645	     16.45424697	     -0.00000000	     -0.57515107
      1.01329978	     29.70230914	     16.41564761	     -0.00000000	     -0.57487986
      1.01347825	     29.60355057	     16.37744816	     -0.00000000	     -0.57457697
      1.01365671	     29.50561901	     16.33964255	     -0.00000000	     -0.57424392
      1.01383518	     29.40850299	     16.30222482	     -0.00000000	     -0.57388221
      1.01401365	     29.31219126	     16.26518911	     -0.00000000	     -0.57349324
      1.01419211	     29.21667277	     16.22852967	     -0.00000000	     -0.57307838
      1.01437058	     29.12193670	     16.19224083	     -0.00000000	     -0.57263896
      1.01454904	     29.02797244	     16.15631704	     -0.00000000	     -0.57217622
      1.01472751	     28.93476958	     16.12075285	     -0.00000000	     -0.57169138
      1.01490598	     28.84231792	     16.08554291	     -0.00000000	     -0.57118560
      1.01508444	     28.75060744	     16.05068196	     -0.00000000	     -0.57066001
      1.01526291	     28.65962832	     16.01616485	     -0.00000000	     -0.57011568
      1.01544137	     28.56937094	     15.98198651	     -0.00000000	     -0.56955363
      1.01561984	     28.47982585	     15.94814199	     -0.00000000	     -0.56897486
      1.01579830	     28.39098378	     15.91462641	     -0.00000000	     -0.56838031
      1.01597677	     28.30283566	     15.88143500	     -0.00000000	     -0.56777091
      1.01615524	     28.21537255	     15.84856307	     -0.00000000	     -0.56714752
      1.01633370	     28.12858572	     15.81600604	     -0.00000000	     -0.56651098
      1.01651217	     28.04246657	     15.78375938	     -0.00000000	     -0.56586210
      1.01669063	     27.95700669	     15.75181869	     -0.00000000	     -0.56520166
      1.01686910	     27.87219781	     15.72017963	     -0.00000000	     -0.56453039
      1.01704757	     27.78803181	     15.68883796	     -0.00000000	     -0.56384900
      1.01722603	     27.70450072	     15.65778950	     -0.00000000	     -0.56315818
      1.01740450	     27.62159674	     15.62703017	     -0.00000000	     -0.56245858
      1.01758296	     27.53931218	     15.59655596	     -0.00000000	     -0.56175082
      1.01776143	     27.45763952	     15.56636295	     -0.00000000	     -0.56103550
      1.01793990	     27.37657134	     15.53644729	     -0.00000000	     -0.56031321
      1.01811836	     27.29610038	     15.50680519	     -0.00000000	     -0.55958449
      1.01829683	     27.21621951	     15.47743295	     -0.00000000	     -0.55884986
      1.01847529	     27.13692171	     15.44832695	     -0.00000000	     -0.55810983
      1.01865376	     27.05820010	     15.41948361	     -0.00000000	     -0.55736489
      1.01883223	     26.98004790	     15.39089945	     -0.00000000	     -0.55661550
      1.01901069	     26.90245849	     15.36257103	     -0.00000000	     -0.55586210
      1.01918916	     26.82542531	     15.33449501	     -0.00000000	     -0.55510511
      1.01936762	     26.74894196	     15.30666807	     -0.00000000	     -0.55434494
      1.01954609	     26.67300212	     15.27908700	     -0.00000000	     -0.55358198
      1.01972456	     26.59759959	     15.25174861	     -0.00000000	     -0.55281660
      1.01990302	     26.52272828	     15.22464981	     -0.00000000	     -0.55204916
      1.02008149	     26.44838219	     15.19778752	     -0.00000000	     -0.55127998
      1.02025995	     26.37455542	     15.17115877	     -0.00000000	     -0.55050940
      1.02043842	     26.30124218	     15.14476061	     -0.00000000	     -0.54973772
      1.02061689	     26.22843678	     15.11859016	     -0.00000000	     -0.54896524
      1.02079535	     26.15613360	     15.09264460	     -0.00000000	     -0.54819224
      1.02097382	     26.08432714	     15.06692113	     -0.00000000	     -0.54741899
      1.02115228	     26.01301196	     15.04141705	     -0.00000000	     -0.54664575
      1.02133075	     25.94218273	     15.01612968	     -0.00000000	     -0.54587275
      1.02150922	     25.87183419	     14.99105638	     -0.00000000	     -0.54510025
      1.02168768	     25.80196119	     14.96619460	     -0.00000000	     -0.54432844
      1.02186615	     25.73255863	     14.94154178	     -0.00000000	     -0.54355756
      1.02204461	     25.66362151	     14.91709546	     -0.00000000	     -0.54278780
      1.02222308	     25.59514490	     14.89285319	     -0.00000000	     -0.54201935
      1.02240154	     25.52712394	     14.86881257	     -0.00000000	     -0.54125240
      1.02258001	     25.45955387	     14.84497127	     -0.00000000	     -0.54048711
      1.02275848	     25.39242998	     14.82132696	     -0.00000000	     -0.53972366
      1.02293694	     25.32574763	     14.79787737	     -0.00000000	     -0.53896220
      1.02311541	     25.25950228	     14.77462029	     -0.00000000	     -0.53820289
      1.02329387	     25.19368942	     14.75155352	     -0.00000000	     -0.53744586
      1.02347234	     25.12830463	     14.72867491	     -0.00000000	     -0.53669124
      1.02365081	     25.06334355	     14.70598235	     -0.00000000	     -0.53593917
      1.02382927	     24.99880189	     14.68347376	     -0.00000000	     -0.53518977
      1.02400774	     24.93467542	     14.66114710	     -0.00000000	     -0.53444314
      1.02418620	     24.87095997	     14.63900037	     -0.00000000	     -0.53369941
      1.02436467	     24.80765144	     14.61703159	     -0.00000000	     -0.53295867
      1.02454314	     24.74474576	     14.59523884	     -0.00000000	     -0.53222102
      1.02472160	     24.68223895	     14.57362020	     -0.00000000	     -0.53148654
      1.02490007	     24.62012709	     14.55217381	     -0.00000000	     -0.53075533
      1.02507853	     24.55840628	     14.53089783	     -0.00000000	     -0.53002748
      1.02529305	     24.48469131	     14.50553498	     -0.00000000	     -0.52915681
      1.02550757	     24.41162874	     14.48044368	     -0.00000000	     -0.52829203
      1.02566305	     24.35895557	     14.46238756	     -0.00000000	     -0.52766798
      1.02586026	     24.29254473	     14.43965996	     -0.00000000	     -0.52688035
      1.02605747	     24.22664412	     14.41714680	     -0.00000000	     -0.52609772
      1.02624169	     24.16545166	     14.39628046	     -0.00000000	     -0.52537049
      1.02642590	     24.10466857	     14.37558881	     -0.00000000	     -0.52464751
      1.02662839	     24.03826913	     14.35302709	     -0.00000000	     -0.52385733
      1.02683087	     23.97237896	     14.33067958	     -0.00000000	     -0.52307262
      1.02701302	     23.91345459	     14.31073171	     -0.00000000	     -0.52237074
      1.02719517	     23.85491335	     14.29094705	     -0.00000000	     -0.52167319
      1.02739826	     23.79003469	     14.26906124	     -0.00000000	     -0.52090014
      1.02760135	     23.72565560	     14.24738427	     -0.00000000	     -0.52013282
      1.02777313	     23.67150701	     14.22918527	     -0.00000000	     -0.51948763
      1.02798086	     23.60643114	     14.20735337	     -0.00000000	     -0.51871246
      1.02818858	     23.54186909	     14.18573528	     -0.00000000	     -0.51794343
      1.02833071	     23.49792087	     14.17104479	     -0.00000000	     -0.51742025
      1.02854103	     23.43320831	     14.14945109	     -0.00000000	     -0.51665046
      1.02875136	     23.36911215	     14.12810286	     -0.00000000	     -0.51588789
      1.02890921	     23.32115138	     14.11215998	     -0.00000000	     -0.51531821
      1.02906706	     23.27352101	     14.09634948	     -0.00000000	     -0.51475252
      1.02925437	     23.21727570	     14.07771136	     -0.00000000	     -0.51408521
      1.02944168	     23.16142150	     14.05923566	     -0.00000000	     -0.51342297
      1.02962329	     23.10755203	     14.04144916	     -0.00000000	     -0.51278504
      1.02980490	     23.05402726	     14.02380740	     -0.00000000	     -0.51215175
      1.03000188	     22.99629107	     14.00481347	     -0.00000000	     -0.51146957
      1.03019886	     22.93897437	     13.98599332	     -0.00000000	     -0.51079304
      1.03035655	     22.89331764	     13.97102854	     -0.00000000	     -0.51025493
      1.03056616	     22.83295500	     13.95128009	     -0.00000000	     -0.50954456
      1.03077577	     22.77311740	     13.93174273	     -0.00000000	     -0.50884109
      1.03093793	     22.72697841	     13.91670762	     -0.00000000	     -0.50829993
      1.03110008	     22.68115673	     13.90179929	     -0.00000000	     -0.50776295
      1.03127725	     22.63131708	     13.88561194	     -0.00000000	     -0.50717991
      1.03145441	     22.58178783	     13.86955394	     -0.00000000	     -0.50660133
      1.03164639	     22.52839045	     13.85227473	     -0.00000000	     -0.50597879
      1.03183837	     22.47536546	     13.83514923	     -0.00000000	     -0.50536159
      1.03198517	     22.43500832	     13.82213800	     -0.00000000	     -0.50489274
      1.03219764	     22.37687164	     13.80342970	     -0.00000000	     -0.50421877
      1.03241011	     22.31930968	     13.78494579	     -0.00000000	     -0.50355235
      1.03255015	     22.28139826	     13.77279551	     -0.00000000	     -0.50311490
      1.03269018	     22.24375219	     13.76074734	     -0.00000000	     -0.50268088
      1.03287812	     22.19343816	     13.74467294	     -0.00000000	     -0.50210205
      1.03306605	     22.14347991	     13.72874360	     -0.00000000	     -0.50152840
      1.03322836	     22.10051283	     13.71506912	     -0.00000000	     -0.50103624
      1.03342783	     22.04801915	     13.69839496	     -0.00000000	     -0.50043628
      1.03366832	     21.98515039	     13.67847241	     -0.00000000	     -0.49971976
      1.03390881	     21.92279790	     13.65876477	     -0.00000000	     -0.49901118
      1.03406000	     21.88376470	     13.64645401	     -0.00000000	     -0.49856899
      1.03424385	     21.83658094	     13.63159990	     -0.00000000	     -0.49803557
      1.03448763	     21.77434609	     13.61205360	     -0.00000000	     -0.49733432
      1.03464183	     21.73536134	     13.59983674	     -0.00000000	     -0.49689585
      1.03479603	     21.69641538	     13.58765282	     -0.00000000	     -0.49645924
      1.03495023	     21.65769991	     13.57556207	     -0.00000000	     -0.49602605
      1.03513424	     21.61169036	     13.56122068	     -0.00000000	     -0.49551267
      1.03531825	     21.56598545	     13.54700418	     -0.00000000	     -0.49500398
      1.03547962	     21.52606519	     13.53461128	     -0.00000000	     -0.49456099
      1.03568182	     21.47632628	     13.51920256	     -0.00000000	     -0.49401058
      1.03593360	     21.41480231	     13.50019294	     -0.00000000	     -0.49333226
      1.03620115	     21.35002538	     13.48023958	     -0.00000000	     -0.49262081
      1.03633136	     21.31856051	     13.47056914	     -0.00000000	     -0.49227672
      1.03648770	     21.28103008	     13.45905480	     -0.00000000	     -0.49186705
      1.03669387	     21.23175937	     13.44397080	     -0.00000000	     -0.49133100
      1.03690004	     21.18292462	     13.42905864	     -0.00000000	     -0.49080123
      1.03704099	     21.14955287	     13.41888804	     -0.00000000	     -0.49044072
      1.03718194	     21.11641385	     13.40880673	     -0.00000000	     -0.49008337
      1.03734957	     21.07714053	     13.39688140	     -0.00000000	     -0.48966116
      1.03756026	     21.02806498	     13.38201451	     -0.00000000	     -0.48913535
      1.03784263	     20.96267005	     13.36226326	     -0.00000000	     -0.48843811
      1.03797238	     20.93294669	     13.35331120	     -0.00000000	     -0.48812207
      1.03812949	     20.89694412	     13.34248529	     -0.00000000	     -0.48774071
      1.03832465	     20.85247956	     13.32914528	     -0.00000000	     -0.48727123
      1.03853369	     20.80509544	     13.31496560	     -0.00000000	     -0.48677298
      1.03874273	     20.75809413	     13.30094017	     -0.00000000	     -0.48628058
      1.03888756	     20.72556512	     13.29125344	     -0.00000000	     -0.48594129
      1.03903240	     20.69325931	     13.28165308	     -0.00000000	     -0.48560513
      1.03919786	     20.65646831	     13.27074137	     -0.00000000	     -0.48522361
      1.03940636	     20.61038119	     13.25710699	     -0.00000000	     -0.48474749
      1.03960562	     20.56656117	     13.24417818	     -0.00000000	     -0.48429679
      1.03980488	     20.52304320	     13.23137428	     -0.00000000	     -0.48385097
      1.03996159	     20.48890879	     13.22135382	     -0.00000000	     -0.48350279
      1.04011830	     20.45498940	     13.21141939	     -0.00000000	     -0.48315785
      1.04029074	     20.41778104	     13.20054510	     -0.00000000	     -0.48278095
      1.04046317	     20.38080766	     13.18976682	     -0.00000000	     -0.48240776
      1.04063221	     20.34466461	     13.17925412	     -0.00000000	     -0.48204448
      1.04080126	     20.30875888	     13.16883717	     -0.00000000	     -0.48168485
      1.04097100	     20.27279576	     13.15842667	     -0.00000000	     -0.48132619
      1.04114074	     20.23708180	     13.14811571	     -0.00000000	     -0.48097127
      1.04130793	     20.20197456	     13.13800206	     -0.00000000	     -0.48062393
      1.04147512	     20.16711918	     13.12798805	     -0.00000000	     -0.48028028
      1.04164216	     20.13235691	     13.11802241	     -0.00000000	     -0.47993910
      1.04180920	     20.09785085	     13.10815764	     -0.00000000	     -0.47960164
      1.04197465	     20.06372375	     13.09842218	     -0.00000000	     -0.47926942
      1.04214010	     20.02985147	     13.08878667	     -0.00000000	     -0.47894086
      1.04230567	     19.99599969	     13.07917768	     -0.00000000	     -0.47861403
      1.04247124	     19.96240417	     13.06966903	     -0.00000000	     -0.47829087
      1.04263546	     19.92911938	     13.06026849	     -0.00000000	     -0.47797220
      1.04279969	     19.89608819	     13.05096705	     -0.00000000	     -0.47765715
      1.04296415	     19.86304319	     13.04168169	     -0.00000000	     -0.47734348
      1.04312862	     19.83025273	     13.03249571	     -0.00000000	     -0.47703342
      1.04329309	     19.79749003	     13.02333717	     -0.00000000	     -0.47672512
      1.04345756	     19.76498812	     13.01427990	     -0.00000000	     -0.47642049
      1.04362202	     19.73250125	     13.00524595	     -0.00000000	     -0.47611750
      1.04378649	     19.70028724	     12.99631703	     -0.00000000	     -0.47581826
      1.04395096	     19.66806900	     12.98740522	     -0.00000000	     -0.47552051
      1.04411543	     19.63614336	     12.97860463	     -0.00000000	     -0.47522666
      1.04427989	     19.60418527	     12.96981212	     -0.00000000	     -0.47493405
      1.04444436	     19.57255025	     12.96114043	     -0.00000000	     -0.47464557
      1.04460883	     19.54084169	     12.95246370	     -0.00000000	     -0.47435799
      1.04477329	     19.50950242	     12.94392240	     -0.00000000	     -0.47407492
      1.04491350	     19.48269750	     12.93662731	     -0.00000000	     -0.47383406
      1.04505370	     19.45611127	     12.92941485	     -0.00000000	     -0.47359605
      1.04523584	     19.42162525	     12.92008130	     -0.00000000	     -0.47328890
      1.04541797	     19.38745355	     12.91086975	     -0.00000000	     -0.47298611
      1.04555166	     19.36230747	     12.90410234	     -0.00000000	     -0.47276449
      1.04568536	     19.33735753	     12.89740914	     -0.00000000	     -0.47254543
      1.04586961	     19.30303875	     12.88822536	     -0.00000000	     -0.47224566
      1.04605386	     19.26901709	     12.87915853	     -0.00000000	     -0.47195013
      1.04618810	     19.24417702	     12.87255008	     -0.00000000	     -0.47173554
      1.04632233	     19.21952933	     12.86601469	     -0.00000000	     -0.47152348
      1.04650685	     19.18570932	     12.85706984	     -0.00000000	     -0.47123404
      1.04669137	     19.15219559	     12.84824482	     -0.00000000	     -0.47094891
      1.04682115	     19.12855247	     12.84202859	     -0.00000000	     -0.47074887
      1.04695093	     19.10509655	     12.83588296	     -0.00000000	     -0.47055124
      1.04713592	     19.07172611	     12.82716232	     -0.00000000	     -0.47027159
      1.04732090	     19.03865109	     12.81855808	     -0.00000000	     -0.46999614
      1.04745064	     19.01538564	     12.81251523	     -0.00000000	     -0.46980348
      1.04758038	     18.99230445	     12.80654199	     -0.00000000	     -0.46961319
      1.04776611	     18.95932115	     12.79802877	     -0.00000000	     -0.46934278
      1.04795183	     18.92664497	     12.78963580	     -0.00000000	     -0.46907667
      1.04807678	     18.90457359	     12.78397407	     -0.00000000	     -0.46889793
      1.04820173	     18.88268272	     12.77837997	     -0.00000000	     -0.46872147
      1.04838627	     18.85041474	     12.77015654	     -0.00000000	     -0.46846283
      1.04857080	     18.81842658	     12.76204436	     -0.00000000	     -0.46820822
      1.04869990	     18.79598016	     12.75636074	     -0.00000000	     -0.46803059
      1.04882900	     18.77371321	     12.75074509	     -0.00000000	     -0.46785526
      1.04901573	     18.74155241	     12.74265658	     -0.00000000	     -0.46760356
      1.04917638	     18.71411663	     12.73579021	     -0.00000000	     -0.46739032
      1.04933704	     18.68660857	     12.72891763	     -0.00000000	     -0.46717781
      1.04949770	     18.65943539	     12.72216842	     -0.00000000	     -0.46696932
      1.04963000	     18.63694034	     12.71658552	     -0.00000000	     -0.46679766
      1.04976230	     18.61464147	     12.71107645	     -0.00000000	     -0.46662847
      1.04996546	     18.58039895	     12.70263862	     -0.00000000	     -0.46637037
      1.05008966	     18.55970428	     12.69756965	     -0.00000000	     -0.46621555
      1.05021386	     18.53894815	     12.69249112	     -0.00000000	     -0.46606100
      1.05039743	     18.50840912	     12.68504753	     -0.00000000	     -0.46583511
      1.05066317	     18.46450654	     12.67440822	     -0.00000000	     -0.46551357
      1.05078748	     18.44397991	     12.66945032	     -0.00000000	     -0.46536444
      1.05093842	     18.41922293	     12.66349708	     -0.00000000	     -0.46518576
      1.05111171	     18.39086324	     12.65670048	     -0.00000000	     -0.46498251
      1.05128499	     18.36271893	     12.64999197	     -0.00000000	     -0.46478250
      1.05142650	     18.33969318	     12.64451462	     -0.00000000	     -0.46461991
      1.05156801	     18.31686110	     12.63911197	     -0.00000000	     -0.46445988
      1.05175016	     18.28744270	     12.63216747	     -0.00000000	     -0.46425509
      1.05188194	     18.26639382	     12.62723148	     -0.00000000	     -0.46410985
      1.05201372	     18.24527897	     12.62228572	     -0.00000000	     -0.46396492
      1.05218110	     18.21861979	     12.61607118	     -0.00000000	     -0.46378336
      1.05234574	     18.19244560	     12.60999135	     -0.00000000	     -0.46360648
      1.05251037	     18.16647054	     12.60399260	     -0.00000000	     -0.46343254
      1.05265755	     18.14320643	     12.59863110	     -0.00000000	     -0.46327780
      1.05280473	     18.12015456	     12.59335135	     -0.00000000	     -0.46312582
      1.05295191	     18.09706637	     12.58807408	     -0.00000000	     -0.46297460
      1.05309909	     18.07415810	     12.58286827	     -0.00000000	     -0.46282588
      1.05325998	     18.04909310	     12.57718643	     -0.00000000	     -0.46266431
      1.05342088	     18.02427548	     12.57160032	     -0.00000000	     -0.46250599
      1.05355513	     18.00347771	     12.56692343	     -0.00000000	     -0.46237411
      1.05368937	     17.98286694	     12.56231792	     -0.00000000	     -0.46224460
      1.05387079	     17.95498755	     12.55610433	     -0.00000000	     -0.46207074
      1.05400396	     17.93473859	     12.55162580	     -0.00000000	     -0.46194587
      1.05413713	     17.91442121	     12.54713700	     -0.00000000	     -0.46182128
      1.05429936	     17.88983560	     12.54173705	     -0.00000000	     -0.46167199
      1.05445749	     17.86588175	     12.53649345	     -0.00000000	     -0.46152775
      1.05461562	     17.84213242	     12.53133148	     -0.00000000	     -0.46138636
      1.05477375	     17.81829064	     12.52615633	     -0.00000000	     -0.46124539
      1.05490637	     17.79854981	     12.52190995	     -0.00000000	     -0.46113015
      1.05503899	     17.77872200	     12.51764732	     -0.00000000	     -0.46101502
      1.05517161	     17.75902475	     12.51343789	     -0.00000000	     -0.46090178
      1.05535272	     17.73213787	     12.50771202	     -0.00000000	     -0.46074858
      1.05549682	     17.71094353	     12.50323471	     -0.00000000	     -0.46062938
      1.05564091	     17.68967202	     12.49874639	     -0.00000000	     -0.46051054
      1.05578500	     17.66859734	     12.49433459	     -0.00000000	     -0.46039426
      1.05592909	     17.64747778	     12.48992211	     -0.00000000	     -0.46027858
      1.05607318	     17.62652691	     12.48557719	     -0.00000000	     -0.46016543
      1.05624810	     17.60102802	     12.48030000	     -0.00000000	     -0.46003634
      1.05637076	     17.58337145	     12.47668296	     -0.00000000	     -0.45996098
      1.05649343	     17.56563088	     12.47304843	     -0.00000000	     -0.45990154
      1.05666291	     17.54124536	     12.46808151	     -0.00000000	     -0.45985624
      1.05682693	     17.51768507	     12.46330233	     -0.00000000	     -0.45986193
      1.05700133	     17.49280815	     12.45829110	     -0.00000000	     -0.45993324
      1.05713295	     17.47396252	     12.45449507	     -0.00000000	     -0.46003629
      1.05726456	     17.45527178	     12.45075509	     -0.00000000	     -0.46018807
      1.05744298	     17.42987626	     12.44567532	     -0.00000000	     -0.46047601
      1.05757163	     17.41175190	     12.44207714	     -0.00000000	     -0.46074864
      1.05770027	     17.39353840	     12.43845340	     -0.00000000	     -0.46107717
      1.05786098	     17.37091588	     12.43397067	     -0.00000000	     -0.46157242
      1.05801541	     17.34915134	     12.42965583	     -0.00000000	     -0.46214011
      1.05816985	     17.32755749	     12.42539454	     -0.00000000	     -0.46280336
      1.05830799	     17.30813945	     12.42154769	     -0.00000000	     -0.46347851
      1.05844613	     17.28889310	     12.41775208	     -0.00000000	     -0.46423557
      1.05858427	     17.26957941	     12.41392992	     -0.00000000	     -0.46507464
      1.05872242	     17.25037994	     12.41013797	     -0.00000000	     -0.46599907
      1.05888776	     17.22734509	     12.40557169	     -0.00000000	     -0.46721841
      1.05902934	     17.20778980	     12.40170517	     -0.00000000	     -0.46836367
      1.05917091	     17.18811242	     12.39778858	     -0.00000000	     -0.46960145
      1.05931248	     17.16861264	     12.39391647	     -0.00000000	     -0.47093538
      1.05945406	     17.14900948	     12.38999764	     -0.00000000	     -0.47236409
      1.05959563	     17.12956531	     12.38611478	     -0.00000000	     -0.47389058
      1.05973720	     17.11003083	     12.38218690	     -0.00000000	     -0.47551340
      1.05987878	     17.09064198	     12.37828833	     -0.00000000	     -0.47723504
      1.06002035	     17.07117165	     12.37434522	     -0.00000000	     -0.47905394
      1.06016192	     17.05183774	     12.37042624	     -0.00000000	     -0.48097220
      1.06030350	     17.03242777	     12.36646231	     -0.00000000	     -0.48298813
      1.06044507	     17.01314842	     12.36251859	     -0.00000000	     -0.48510350
      1.06058664	     16.99379560	     12.35852878	     -0.00000000	     -0.48731649
      1.06072821	     16.97457059	     12.35455638	     -0.00000000	     -0.48962864
      1.06086979	     16.95527213	     12.35053610	     -0.00000000	     -0.49203795
      1.06101136	     16.93610143	     12.34653154	     -0.00000000	     -0.49454580
      1.06115293	     16.91685481	     12.34247667	     -0.00000000	     -0.49714998
      1.06129451	     16.89773873	     12.33843688	     -0.00000000	     -0.49985182
      1.06143608	     16.87854159	     12.33434370	     -0.00000000	     -0.50264888
      1.06157765	     16.85948080	     12.33026612	     -0.00000000	     -0.50554247
      1.06171923	     16.84033077	     12.32613125	     -0.00000000	     -0.50852990
      1.06186080	     16.82132644	     12.32201379	     -0.00000000	     -0.51161254
      1.06200237	     16.80222103	     12.31783415	     -0.00000000	     -0.51478738
      1.06214394	     16.78327495	     12.31367526	     -0.00000000	     -0.51805598
      1.06228552	     16.76421127	     12.30944795	     -0.00000000	     -0.52141493
      1.06242709	     16.74532610	     12.30524668	     -0.00000000	     -0.52486608
      1.06256866	     16.72630060	     12.30096890	     -0.00000000	     -0.52840553
      1.06271024	     16.70748013	     12.29672495	     -0.00000000	     -0.53203554
      1.06285181	     16.68848819	     12.29239385	     -0.00000000	     -0.53575159
      1.06299338	     16.66973784	     12.28810772	     -0.00000000	     -0.53955658
      1.06311955	     16.65285932	     12.28420637	     -0.00000000	     -0.54301794
      1.06324571	     16.63613660	     12.28032883	     -0.00000000	     -0.54654804
      1.06340520	     16.61490605	     12.27536048	     -0.00000000	     -0.55110492
      1.06354095	     16.59699367	     12.27114902	     -0.00000000	     -0.55506738
      1.06367670	     16.57895381	     12.26686602	     -0.00000000	     -0.55910343
      1.06381244	     16.56106892	     12.26260195	     -0.00000000	     -0.56321489
      1.06394819	     16.54309244	     12.25827768	     -0.00000000	     -0.56739829
      1.06408394	     16.52524123	     12.25396271	     -0.00000000	     -0.57165483
      1.06421968	     16.50732375	     12.24959558	     -0.00000000	     -0.57598155
      1.06435543	     16.48951055	     12.24523100	     -0.00000000	     -0.58037918
      1.06452879	     16.46664845	     12.23957585	     -0.00000000	     -0.58609404
      1.06464018	     16.45214444	     12.23597525	     -0.00000000	     -0.58982630
      1.06475157	     16.43753374	     12.23231968	     -0.00000000	     -0.59360234
      1.06492285	     16.41513899	     12.22668114	     -0.00000000	     -0.59949527
      1.06506079	     16.39712261	     12.22211094	     -0.00000000	     -0.60431649
      1.06530222	     16.36564455	     12.21405365	     -0.00000000	     -0.61291201
      1.06544629	     16.34694813	     12.20922800	     -0.00000000	     -0.61813566
      1.06559208	     16.32795550	     12.20428672	     -0.00000000	     -0.62349036
      1.06573787	     16.30914095	     12.19936796	     -0.00000000	     -0.62891563
      1.06586381	     16.29275247	     12.19504762	     -0.00000000	     -0.63365471
      1.06598974	     16.27651754	     12.19075102	     -0.00000000	     -0.63844495
      1.06614490	     16.25642338	     12.18539298	     -0.00000000	     -0.64441236
      1.06627726	     16.23944353	     12.18084390	     -0.00000000	     -0.64956205
      1.06640962	     16.22233931	     12.17622726	     -0.00000000	     -0.65476197
      1.06654198	     16.20538421	     12.17163105	     -0.00000000	     -0.66001441
      1.06667434	     16.18835012	     12.16698223	     -0.00000000	     -0.66531576
      1.06680670	     16.17142888	     12.16234263	     -0.00000000	     -0.67066741
      1.06697327	     16.15002963	     12.15643223	     -0.00000000	     -0.67746904
      1.06708715	     16.13557793	     12.15242459	     -0.00000000	     -0.68216461
      1.06720104	     16.12102233	     12.14836411	     -0.00000000	     -0.68689308
      1.06736241	     16.10048742	     12.14260633	     -0.00000000	     -0.69365154
      1.06751540	     16.08100084	     12.13710630	     -0.00000000	     -0.70011946
      1.06766838	     16.06167124	     12.13162260	     -0.00000000	     -0.70664727
      1.06778908	     16.04629834	     12.12723298	     -0.00000000	     -0.71183565
      1.06790977	     16.03106853	     12.12286854	     -0.00000000	     -0.71706045
      1.06807057	     16.01070181	     12.11699745	     -0.00000000	     -0.72407331
      1.06819955	     15.99452007	     12.11231175	     -0.00000000	     -0.72974255
      1.06832852	     15.97822530	     12.10756680	     -0.00000000	     -0.73544739
      1.06845749	     15.96206172	     12.10284132	     -0.00000000	     -0.74119029
      1.06861496	     15.94222791	     12.09700957	     -0.00000000	     -0.74824887
      1.06873537	     15.92723548	     12.09258378	     -0.00000000	     -0.75368330
      1.06885577	     15.91213587	     12.08810449	     -0.00000000	     -0.75914595
      1.06900432	     15.89362635	     12.08259067	     -0.00000000	     -0.76592753
      1.06914479	     15.87606523	     12.07733194	     -0.00000000	     -0.77237893
      1.06928526	     15.85866849	     12.07210106	     -0.00000000	     -0.77887038
      1.06942573	     15.84112038	     12.06679692	     -0.00000000	     -0.78539658
      1.06954683	     15.82620350	     12.06227262	     -0.00000000	     -0.79105479
      1.06966793	     15.81116506	     12.05769143	     -0.00000000	     -0.79673749
      1.06978903	     15.79622669	     12.05312479	     -0.00000000	     -0.80244731
      1.06996716	     15.77417818	     12.04635185	     -0.00000000	     -0.81089086
      1.07007770	     15.76065871	     12.04218261	     -0.00000000	     -0.81615974
      1.07018825	     15.74704598	     12.03796931	     -0.00000000	     -0.82144718
      1.07035196	     15.72697269	     12.03173196	     -0.00000000	     -0.82931460
      1.07050428	     15.70828815	     12.02589914	     -0.00000000	     -0.83667184
      1.07065659	     15.68975896	     12.02009078	     -0.00000000	     -0.84406651
      1.07077429	     15.67532216	     12.01554712	     -0.00000000	     -0.84980176
      1.07089198	     15.66102778	     12.01103448	     -0.00000000	     -0.85555914
      1.07105092	     15.64165388	     12.00489479	     -0.00000000	     -0.86336418
      1.07117810	     15.62630313	     12.00001195	     -0.00000000	     -0.86963696
      1.07130528	     15.61084131	     11.99507693	     -0.00000000	     -0.87592960
      1.07143246	     15.59551509	     11.99016930	     -0.00000000	     -0.88224548
      1.07158509	     15.57702333	     11.98422684	     -0.00000000	     -0.88985043
      1.07170444	     15.56273805	     11.97962044	     -0.00000000	     -0.89582009
      1.07182378	     15.54834497	     11.97496576	     -0.00000000	     -0.90180521
      1.07196837	     15.53103530	     11.96934969	     -0.00000000	     -0.90908073
      1.07211296	     15.51364632	     11.96368876	     -0.00000000	     -0.91637892
      1.07223821	     15.49875945	     11.95882632	     -0.00000000	     -0.92272324
      1.07236347	     15.48375170	     11.95391096	     -0.00000000	     -0.92908260
      1.07248873	     15.46888010	     11.94902557	     -0.00000000	     -0.93546089
      1.07264064	     15.45074893	     11.94305182	     -0.00000000	     -0.94321651
      1.07276044	     15.43662202	     11.93838218	     -0.00000000	     -0.94935180
      1.07288023	     15.42238702	     11.93366574	     -0.00000000	     -0.95549927
      1.07300003	     15.40825097	     11.92896931	     -0.00000000	     -0.96166214
      1.07317382	     15.38767005	     11.92211180	     -0.00000000	     -0.97062522
      1.07328262	     15.37494829	     11.91785884	     -0.00000000	     -0.97625340
      1.07339143	     15.36213388	     11.91356681	     -0.00000000	     -0.98189032
      1.07355185	     15.34332974	     11.90725080	     -0.00000000	     -0.99022148
      1.07369913	     15.32605173	     11.90143049	     -0.00000000	     -0.99788886
      1.07384642	     15.30893233	     11.89564516	     -0.00000000	     -1.00557650
      1.07396283	     15.29528020	     11.89102238	     -0.00000000	     -1.01166210
      1.07407923	     15.28177378	     11.88643683	     -0.00000000	     -1.01776062
      1.07423238	     15.26393273	     11.88036641	     -0.00000000	     -1.02579772
      1.07435887	     15.24934956	     11.87538950	     -0.00000000	     -1.03245160
      1.07448537	     15.23465057	     11.87036449	     -0.00000000	     -1.03911435
      1.07461186	     15.22010269	     11.86537750	     -0.00000000	     -1.04579069
      1.07473835	     15.20547557	     11.86035455	     -0.00000000	     -1.05247592
      1.07486485	     15.19096900	     11.85536016	     -0.00000000	     -1.05917358
      1.07501931	     15.17315430	     11.84921544	     -0.00000000	     -1.06736332
      1.07513085	     15.16046708	     11.84482607	     -0.00000000	     -1.07328991
      1.07524240	     15.14767712	     11.84039607	     -0.00000000	     -1.07922163
      1.07539211	     15.13061718	     11.83447287	     -0.00000000	     -1.08719591
      1.07553083	     15.11477014	     11.82896011	     -0.00000000	     -1.09459436
      1.07566954	     15.09908617	     11.82348885	     -0.00000000	     -1.10200609
      1.07579018	     15.08532182	     11.81868176	     -0.00000000	     -1.10845762
      1.07591083	     15.07171731	     11.81391813	     -0.00000000	     -1.11491948
      1.07603147	     15.05804830	     11.80912584	     -0.00000000	     -1.12138687
      1.07618265	     15.04104952	     11.80315151	     -0.00000000	     -1.12950347
      1.07630936	     15.02672167	     11.79810911	     -0.00000000	     -1.13631209
      1.07643607	     15.01255589	     11.79311070	     -0.00000000	     -1.14313088
      1.07656278	     14.99829185	     11.78807260	     -0.00000000	     -1.14995416
      1.07668949	     14.98417403	     11.78307371	     -0.00000000	     -1.15678685
      1.07681620	     14.96997169	     11.77803983	     -0.00000000	     -1.16362383
      1.07694290	     14.95590357	     11.77304160	     -0.00000000	     -1.17046955
      1.07706961	     14.94176126	     11.76801201	     -0.00000000	     -1.17731933
      1.07719632	     14.92774418	     11.76301544	     -0.00000000	     -1.18417727
      1.07732303	     14.91366055	     11.75799026	     -0.00000000	     -1.19103900
      1.07744974	     14.89969558	     11.75299626	     -0.00000000	     -1.19790836
      1.07757644	     14.88566947	     11.74797567	     -0.00000000	     -1.20478121
      1.07770315	     14.87175749	     11.74298507	     -0.00000000	     -1.21166123
      1.07785665	     14.85479591	     11.73689557	     -0.00000000	     -1.21999925
      1.07796327	     14.84319659	     11.73271886	     -0.00000000	     -1.22579912
      1.07806990	     14.83149376	     11.72850427	     -0.00000000	     -1.23159954
      1.07822253	     14.81483631	     11.72249406	     -0.00000000	     -1.23990941
      1.07836316	     14.79946064	     11.71693952	     -0.00000000	     -1.24757028
      1.07850380	     14.78424762	     11.71143000	     -0.00000000	     -1.25523925
      1.07861815	     14.77174908	     11.70690331	     -0.00000000	     -1.26147547
      1.07873251	     14.75939903	     11.70241978	     -0.00000000	     -1.26771774
      1.07887860	     14.74354547	     11.69666080	     -0.00000000	     -1.27569360
      1.07900364	     14.73012841	     11.69177480	     -0.00000000	     -1.28252705
      1.07912868	     14.71658766	     11.68684365	     -0.00000000	     -1.28936022
      1.07925371	     14.70321573	     11.68196174	     -0.00000000	     -1.29619991
      1.07937875	     14.68973436	     11.67703947	     -0.00000000	     -1.30303934
      1.07950379	     14.67640929	     11.67216260	     -0.00000000	     -1.30988477
      1.07962883	     14.66298546	     11.66724900	     -0.00000000	     -1.31672989
      1.07975387	     14.64970861	     11.66237801	     -0.00000000	     -1.32358055
      1.07987891	     14.63634077	     11.65747298	     -0.00000000	     -1.33043081
      1.08000395	     14.62311326	     11.65260860	     -0.00000000	     -1.33728624
      1.08012899	     14.60980006	     11.64771208	     -0.00000000	     -1.34414112
      1.08025403	     14.59662283	     11.64285497	     -0.00000000	     -1.35100086
      1.08037906	     14.58336306	     11.63796692	     -0.00000000	     -1.35785987
      1.08050410	     14.57023691	     11.63311770	     -0.00000000	     -1.36472348
      1.08062914	     14.55702943	     11.62823809	     -0.00000000	     -1.37158614
      1.08075418	     14.54395514	     11.62339735	     -0.00000000	     -1.37845320
      1.08087922	     14.53079883	     11.61852615	     -0.00000000	     -1.38531906
      1.08100426	     14.51777716	     11.61369446	     -0.00000000	     -1.39218918
      1.08112930	     14.50467086	     11.60883162	     -0.00000000	     -1.39905780
      1.08125434	     14.49170260	     11.60400954	     -0.00000000	     -1.40593060
      1.08137937	     14.47864509	     11.59915497	     -0.00000000	     -1.41280156
      1.08150441	     14.46573115	     11.59434309	     -0.00000000	     -1.41967669
      1.08162945	     14.45272106	     11.58949665	     -0.00000000	     -1.42654958
      1.08175449	     14.43986251	     11.58469561	     -0.00000000	     -1.43342671
      1.08187953	     14.42689826	     11.57985706	     -0.00000000	     -1.44030113
      1.08200457	     14.41409640	     11.57506756	     -0.00000000	     -1.44717995
      1.08212961	     14.40117612	     11.57023658	     -0.00000000	     -1.45405552
      1.08225465	     14.38843260	     11.56545941	     -0.00000000	     -1.46093574
      1.08237969	     14.37555401	     11.56063552	     -0.00000000	     -1.46781206
      1.08250472	     14.36287095	     11.55587163	     -0.00000000	     -1.47469344
      1.08262976	     14.35003121	     11.55105416	     -0.00000000	     -1.48157013
      1.08275480	     14.33741139	     11.54630468	     -0.00000000	     -1.48845245
      1.08287984	     14.32460686	     11.54149270	     -0.00000000	     -1.49532910
      1.08300488	     14.31205396	     11.53675906	     -0.00000000	     -1.50221219
      1.08311654	     14.30066814	     11.53247276	     -0.00000000	     -1.50835309
      1.08322819	     14.28944193	     11.52823577	     -0.00000000	     -1.51449790
      1.08336655	     14.27544776	     11.52295571	     -0.00000000	     -1.52210865
      1.08350490	     14.26164425	     11.51773395	     -0.00000000	     -1.52972379
      1.08360906	     14.25109641	     11.51375035	     -0.00000000	     -1.53545165
      1.08371322	     14.24068987	     11.50981059	     -0.00000000	     -1.54118288
      1.08386673	     14.22529786	     11.50398334	     -0.00000000	     -1.54962644
      1.08399026	     14.21304234	     11.49933352	     -0.00000000	     -1.55642405
      1.08411380	     14.20066707	     11.49464271	     -0.00000000	     -1.56321702
      1.08423734	     14.18846539	     11.49000565	     -0.00000000	     -1.57001387
      1.08436087	     14.17613066	     11.48532338	     -0.00000000	     -1.57680554
      1.08448441	     14.16398451	     11.48069979	     -0.00000000	     -1.58360147
      1.08460794	     14.15168799	     11.47602548	     -0.00000000	     -1.59039156
      1.08473148	     14.13959952	     11.47141622	     -0.00000000	     -1.59718644
      1.08485502	     14.12733829	     11.46674909	     -0.00000000	     -1.60397467
      1.08497855	     14.11531032	     11.46215523	     -0.00000000	     -1.61076841
      1.08510209	     14.10308071	     11.45749426	     -0.00000000	     -1.61755448
      1.08522563	     14.09111694	     11.45291714	     -0.00000000	     -1.62434703
      1.08533433	     14.08040320	     11.44882778	     -0.00000000	     -1.63031697
      1.08544303	     14.06984637	     11.44478762	     -0.00000000	     -1.63629041
      1.08558183	     14.05628904	     11.43960172	     -0.00000000	     -1.64391295
      1.08572062	     14.04291847	     11.43447380	     -0.00000000	     -1.65153902
      1.08582228	     14.03296789	     11.43066562	     -0.00000000	     -1.65711834
      1.08592394	     14.02315614	     11.42690107	     -0.00000000	     -1.66270074
      1.08607863	     14.00817312	     11.42115331	     -0.00000000	     -1.67119148
      1.08620083	     13.99646392	     11.41665189	     -0.00000000	     -1.67790040
      1.08632303	     13.98463629	     11.41211057	     -0.00000000	     -1.68460363
      1.08644523	     13.97297821	     11.40762239	     -0.00000000	     -1.69131027
      1.08656743	     13.96118781	     11.40308987	     -0.00000000	     -1.69801069
      1.08668963	     13.94958253	     11.39861559	     -0.00000000	     -1.70471501
      1.08681183	     13.93782701	     11.39409122	     -0.00000000	     -1.71141241
      1.08693403	     13.92627671	     11.38963164	     -0.00000000	     -1.71811434
      1.08705623	     13.91455314	     11.38511458	     -0.00000000	     -1.72480851
      1.08717842	     13.90306064	     11.38067070	     -0.00000000	     -1.73150805
      1.08730062	     13.89136532	     11.37615985	     -0.00000000	     -1.73819875
      1.08742282	     13.87993437	     11.37173299	     -0.00000000	     -1.74489593
      1.08753031	     13.86969173	     11.36777721	     -0.00000000	     -1.75077875
      1.08763780	     13.85960501	     11.36387075	     -0.00000000	     -1.75666498
      1.08777489	     13.84666057	     11.35886109	     -0.00000000	     -1.76416720
      1.08791198	     13.83389843	     11.35390864	     -0.00000000	     -1.77167258
      1.08801309	     13.82432901	     11.35020425	     -0.00000000	     -1.77720106
      1.08811421	     13.81489761	     11.34654356	     -0.00000000	     -1.78273255
      1.08826568	     13.80071413	     11.34104033	     -0.00000000	     -1.79101392
      1.08838751	     13.78943126	     11.33665300	     -0.00000000	     -1.79767631
      1.08850934	     13.77802486	     11.33222451	     -0.00000000	     -1.80433205
      1.08863117	     13.76679882	     11.32785307	     -0.00000000	     -1.81099150
      1.08875300	     13.75541819	     11.32343045	     -0.00000000	     -1.81764316
      1.08887483	     13.74425331	     11.31907635	     -0.00000000	     -1.82429975
      1.08899666	     13.73289289	     11.31465787	     -0.00000000	     -1.83094705
      1.08911849	     13.72179519	     11.31032313	     -0.00000000	     -1.83760094
      1.08922420	     13.71197562	     11.30649948	     -0.00000000	     -1.84336588
      1.08932991	     13.70230980	     11.30272466	     -0.00000000	     -1.84913427
      1.08946716	     13.68968388	     11.29779772	     -0.00000000	     -1.85661769
      1.08960441	     13.67723878	     11.29292779	     -0.00000000	     -1.86410420
      1.08970370	     13.66807679	     11.28935251	     -0.00000000	     -1.86951259
      1.08980299	     13.65905132	     11.28582062	     -0.00000000	     -1.87492407
      1.08995541	     13.64514364	     11.28038038	     -0.00000000	     -1.88322583
      1.09007636	     13.63422842	     11.27610124	     -0.00000000	     -1.88981518
      1.09019732	     13.62319048	     11.27178137	     -0.00000000	     -1.89639743
      1.09031827	     13.61233078	     11.26751808	     -0.00000000	     -1.90298346
      1.09043923	     13.60131546	     11.26320344	     -0.00000000	     -1.90956113
      1.09056019	     13.59051602	     11.25895756	     -0.00000000	     -1.91614396
      1.09068114	     13.57951730	     11.25464623	     -0.00000000	     -1.92271678
      1.09078940	     13.56988870	     11.25085629	     -0.00000000	     -1.92860532
      1.09089766	     13.56012912	     11.24702319	     -0.00000000	     -1.93448683
      1.09100592	     13.55046538	     11.24322027	     -0.00000000	     -1.94036966
      1.09115859	     13.53676211	     11.23783165	     -0.00000000	     -1.94865900
      1.09126466	     13.52738122	     11.23413205	     -0.00000000	     -1.95442083
      1.09137073	     13.51790026	     11.23039932	     -0.00000000	     -1.96017676
      1.09150765	     13.50577169	     11.22561538	     -0.00000000	     -1.96760764
      1.09164457	     13.49353100	     11.22079393	     -0.00000000	     -1.97503067
      1.09174542	     13.48469681	     11.21730060	     -0.00000000	     -1.98050306
      1.09184627	     13.47574999	     11.21377018	     -0.00000000	     -1.98596921
      1.09198633	     13.46341968	     11.20889684	     -0.00000000	     -1.99356010
      1.09211302	     13.45221182	     11.20446989	     -0.00000000	     -2.00042145
      1.09223971	     13.44115724	     11.20009146	     -0.00000000	     -2.00728553
      1.09235079	     13.43132892	     11.19620771	     -0.00000000	     -2.01329609
      1.09246188	     13.42165502	     11.19237311	     -0.00000000	     -2.01931016
      1.09257296	     13.41190292	     11.18851242	     -0.00000000	     -2.02531876
      1.09271097	     13.39991150	     11.18375504	     -0.00000000	     -2.03278558
      1.09282518	     13.38988906	     11.17978517	     -0.00000000	     -2.03895768
      1.09293939	     13.38001622	     11.17586284	     -0.00000000	     -2.04513303
      1.09305360	     13.37004986	     11.17190942	     -0.00000000	     -2.05130208
      1.09316781	     13.36019239	     11.16799039	     -0.00000000	     -2.05747279
      1.09330749	     13.34803066	     11.16316196	     -0.00000000	     -2.06501180
      1.09341162	     13.33912312	     11.15961298	     -0.00000000	     -2.07063596
      1.09351575	     13.33010589	     11.15602781	     -0.00000000	     -2.07625356
      1.09365010	     13.31857944	     11.15143600	     -0.00000000	     -2.08350244
      1.09378445	     13.30694978	     11.14680963	     -0.00000000	     -2.09074349
      1.09388746	     13.29820559	     11.14331749	     -0.00000000	     -2.09630004
      1.09399047	     13.28934729	     11.13978774	     -0.00000000	     -2.10184982
      1.09412457	     13.27792156	     11.13522605	     -0.00000000	     -2.10907487
      1.09424689	     13.26742787	     11.13104079	     -0.00000000	     -2.11565993
      1.09436922	     13.25708814	     11.12690436	     -0.00000000	     -2.12224818
      1.09449154	     13.24658523	     11.12271416	     -0.00000000	     -2.12882665
      1.09459763	     13.23767534	     11.11914377	     -0.00000000	     -2.13453710
      1.09470371	     13.22863739	     11.11553120	     -0.00000000	     -2.14023995
      1.09480979	     13.21968940	     11.11194700	     -0.00000000	     -2.14594417
      1.09496180	     13.20679080	     11.10678487	     -0.00000000	     -2.15411131
      1.09506552	     13.19812695	     11.10330624	     -0.00000000	     -2.15968601
      1.09516923	     13.18936336	     11.09979461	     -0.00000000	     -2.16525431
      1.09530510	     13.17798729	     11.09522694	     -0.00000000	     -2.17255046
      1.09544097	     13.16649367	     11.09061998	     -0.00000000	     -2.17983780
      1.09553842	     13.15843350	     11.08737433	     -0.00000000	     -2.18506976
      1.09563587	     13.15025981	     11.08409130	     -0.00000000	     -2.19029494
      1.09577677	     13.13852810	     11.07937132	     -0.00000000	     -2.19784950
      1.09590260	     13.12800062	     11.07513861	     -0.00000000	     -2.20459078
      1.09602843	     13.11762268	     11.07095321	     -0.00000000	     -2.21133510
      1.09613636	     13.10858274	     11.06731752	     -0.00000000	     -2.21711180
      1.09624430	     13.09969189	     11.06372927	     -0.00000000	     -2.22289244
      1.09635224	     13.09072958	     11.06011707	     -0.00000000	     -2.22866753
      1.09649219	     13.07922409	     11.05546948	     -0.00000000	     -2.23615708
      1.09660403	     13.06993457	     11.05172367	     -0.00000000	     -2.24213494
      1.09671588	     13.06078788	     11.04802321	     -0.00000000	     -2.24811634
      1.09682772	     13.05155211	     11.04429300	     -0.00000000	     -2.25409120
      1.09693956	     13.04241568	     11.04059405	     -0.00000000	     -2.26006773
      1.09707997	     13.03084119	     11.03591517	     -0.00000000	     -2.26756284
      1.09718106	     13.02266251	     11.03259567	     -0.00000000	     -2.27296333
      1.09728216	     13.01437585	     11.02924045	     -0.00000000	     -2.27835688
      1.09741686	     13.00343416	     11.02480094	     -0.00000000	     -2.28554458
      1.09753654	     12.99364313	     11.02083290	     -0.00000000	     -2.29192404
      1.09765622	     12.98399859	     11.01691121	     -0.00000000	     -2.29830696
      1.09777589	     12.97420356	     11.01293971	     -0.00000000	     -2.30468008
      1.09789557	     12.96464070	     11.00904228	     -0.00000000	     -2.31106053
      1.09799618	     12.95641619	     11.00570498	     -0.00000000	     -2.31641357
      1.09809678	     12.94833852	     11.00241445	     -0.00000000	     -2.32177105
      1.09823006	     12.93756129	     10.99802941	     -0.00000000	     -2.32886123
      1.09836333	     12.92695542	     10.99369847	     -0.00000000	     -2.33595537
      1.09845809	     12.91925235	     10.99056571	     -0.00000000	     -2.34098988
      1.09855285	     12.91168200	     10.98747521	     -0.00000000	     -2.34602850
      1.09870000	     12.89987197	     10.98265709	     -0.00000000	     -2.35384626
      1.09881848	     12.89047540	     10.97881285	     -0.00000000	     -2.36014262
      1.09893696	     12.88094563	     10.97492431	     -0.00000000	     -2.36642980
      1.09905544	     12.87161805	     10.97110009	     -0.00000000	     -2.37272328
      1.09916005	     12.86321464	     10.96766826	     -0.00000000	     -2.37826966
      1.09926466	     12.85496278	     10.96428458	     -0.00000000	     -2.38382068
      1.09939097	     12.84490169	     10.96016615	     -0.00000000	     -2.39051586
      1.09951729	     12.83501127	     10.95610163	     -0.00000000	     -2.39721554
      1.09961691	     12.82705401	     10.95284427	     -0.00000000	     -2.40248947
      1.09971653	     12.81923483	     10.94963076	     -0.00000000	     -2.40776771
      1.09985135	     12.80857822	     10.94525622	     -0.00000000	     -2.41490423
      1.09996942	     12.79937101	     10.94146448	     -0.00000000	     -2.42115674
      1.10008749	     12.79001703	     10.93762396	     -0.00000000	     -2.42739926
      1.10020556	     12.78088298	     10.93385342	     -0.00000000	     -2.43364918
      1.10030704	     12.77285346	     10.93055376	     -0.00000000	     -2.43900970
      1.10040851	     12.76497188	     10.92730107	     -0.00000000	     -2.44437502
      1.10053755	     12.75486406	     10.92313585	     -0.00000000	     -2.45119021
      1.10066658	     12.74492344	     10.91902325	     -0.00000000	     -2.45800979
      1.10076314	     12.73732686	     10.91589361	     -0.00000000	     -2.46310257
      1.10085969	     12.72986423	     10.91280649	     -0.00000000	     -2.46819977
      1.10099898	     12.71903333	     10.90833022	     -0.00000000	     -2.47554667
      1.10111695	     12.70997802	     10.90457583	     -0.00000000	     -2.48177120
      1.10123492	     12.70077952	     10.90077369	     -0.00000000	     -2.48798570
      1.10135289	     12.69180059	     10.89704133	     -0.00000000	     -2.49420786
      1.10145322	     12.68398374	     10.89380750	     -0.00000000	     -2.49948831
      1.10155355	     12.67631340	     10.89062013	     -0.00000000	     -2.50477373
      1.10168293	     12.66633850	     10.88648123	     -0.00000000	     -2.51158250
      1.10181231	     12.65653001	     10.88239456	     -0.00000000	     -2.51839580
      1.10190763	     12.64914498	     10.87933129	     -0.00000000	     -2.52340457
      1.10200294	     12.64189280	     10.87631014	     -0.00000000	     -2.52841791
      1.10214317	     12.63116026	     10.87184316	     -0.00000000	     -2.53578737
      1.10226081	     12.62227145	     10.86813140	     -0.00000000	     -2.54197198
      1.10237845	     12.61323988	     10.86437190	     -0.00000000	     -2.54814639
      1.10249609	     12.60442887	     10.86068240	     -0.00000000	     -2.55432879
      1.10259545	     12.59680473	     10.85750598	     -0.00000000	     -2.55953890
      1.10269481	     12.58932616	     10.85437567	     -0.00000000	     -2.56475413
      1.10282428	     12.57950021	     10.85026889	     -0.00000000	     -2.57154213
      1.10295374	     12.56983964	     10.84621385	     -0.00000000	     -2.57833479
      1.10304811	     12.56263748	     10.84320489	     -0.00000000	     -2.58327568
      1.10314248	     12.55556737	     10.84023771	     -0.00000000	     -2.58822130
      1.10328309	     12.54497202	     10.83579503	     -0.00000000	     -2.59558342
      1.10340038	     12.53624706	     10.83212414	     -0.00000000	     -2.60172668
      1.10351767	     12.52737931	     10.82840538	     -0.00000000	     -2.60785953
      1.10363495	     12.51873332	     10.82475691	     -0.00000000	     -2.61400073
      1.10373338	     12.51129289	     10.82163392	     -0.00000000	     -2.61914295
      1.10383182	     12.50399724	     10.81855672	     -0.00000000	     -2.62429048
      1.10396134	     12.49431786	     10.81448015	     -0.00000000	     -2.63105603
      1.10409085	     12.48480288	     10.81045484	     -0.00000000	     -2.63782637
      1.10418433	     12.47777426	     10.80749602	     -0.00000000	     -2.64270235
      1.10427782	     12.47087696	     10.80457871	     -0.00000000	     -2.64758321
      1.10441876	     12.46041849	     10.80015902	     -0.00000000	     -2.65493498
      1.10453569	     12.45185244	     10.79652625	     -0.00000000	     -2.66103691
      1.10465262	     12.44314353	     10.79284545	     -0.00000000	     -2.66712824
      1.10476955	     12.43465759	     10.78923521	     -0.00000000	     -2.67322826
      1.10486709	     12.42739301	     10.78616206	     -0.00000000	     -2.67830449
      1.10496463	     12.42027249	     10.78313440	     -0.00000000	     -2.68338620
      1.10509419	     12.41073592	     10.77908543	     -0.00000000	     -2.69012867
      1.10522375	     12.40136283	     10.77508728	     -0.00000000	     -2.69687605
      1.10531638	     12.39450061	     10.77217532	     -0.00000000	     -2.70168870
      1.10540900	     12.38776905	     10.76930458	     -0.00000000	     -2.70650639
      1.10555026	     12.37744350	     10.76490494	     -0.00000000	     -2.71384739
      1.10566685	     12.36903140	     10.76130744	     -0.00000000	     -2.71990813
      1.10578343	     12.36047639	     10.75766175	     -0.00000000	     -2.72595805
      1.10588829	     12.35296003	     10.75443885	     -0.00000000	     -2.73140710
      1.10599316	     12.34530699	     10.75117009	     -0.00000000	     -2.73684623
      1.10609803	     12.33776568	     10.74793604	     -0.00000000	     -2.74228892
      1.10622832	     12.32829571	     10.74388325	     -0.00000000	     -2.74904189
      1.10633253	     12.32086246	     10.74068573	     -0.00000000	     -2.75444815
      1.10643674	     12.31330865	     10.73744756	     -0.00000000	     -2.75984532
      1.10654095	     12.30585242	     10.73423946	     -0.00000000	     -2.76524535
      1.10667642	     12.29606435	     10.73003576	     -0.00000000	     -2.77225655
      1.10677753	     12.28889697	     10.72694132	     -0.00000000	     -2.77749424
      1.10687864	     12.28161753	     10.72380902	     -0.00000000	     -2.78272339
      1.10700360	     12.27273471	     10.71997268	     -0.00000000	     -2.78918876
      1.10712856	     12.26371919	     10.71609097	     -0.00000000	     -2.79564316
      1.10722379	     12.25702891	     10.71318968	     -0.00000000	     -2.80056951
      1.10731902	     12.25021906	     10.71024822	     -0.00000000	     -2.80548710
      1.10744884	     12.24102670	     10.70626558	     -0.00000000	     -2.81219301
      1.10756541	     12.23270221	     10.70266441	     -0.00000000	     -2.81820697
      1.10768198	     12.22452426	     10.69910867	     -0.00000000	     -2.82422599
      1.10779855	     12.21616871	     10.69549318	     -0.00000000	     -2.83023184
      1.10789627	     12.20936250	     10.69252497	     -0.00000000	     -2.83527526
      1.10799399	     12.20242745	     10.68951345	     -0.00000000	     -2.84030916
      1.10811770	     12.19375335	     10.68573300	     -0.00000000	     -2.84668441
      1.10824141	     12.18497374	     10.68191586	     -0.00000000	     -2.85305007
      1.10834205	     12.17799175	     10.67886069	     -0.00000000	     -2.85823547
      1.10844270	     12.17088663	     10.67576391	     -0.00000000	     -2.86341145
      1.10856427	     12.16242095	     10.67205887	     -0.00000000	     -2.86966723
      1.10868584	     12.15383136	     10.66831117	     -0.00000000	     -2.87591241
      1.10878484	     12.14700777	     10.66531300	     -0.00000000	     -2.88100528
      1.10888384	     12.14006025	     10.66227298	     -0.00000000	     -2.88608870
      1.10900648	     12.13156402	     10.65854049	     -0.00000000	     -2.89238920
      1.10912912	     12.12295087	     10.65476749	     -0.00000000	     -2.89867935
      1.10922788	     12.11618263	     10.65178175	     -0.00000000	     -2.90375147
      1.10932663	     12.10929179	     10.64875455	     -0.00000000	     -2.90881413
      1.10944948	     12.10082960	     10.64502207	     -0.00000000	     -2.91511485
      1.10957232	     12.09224922	     10.64124859	     -0.00000000	     -2.92140503
      1.10967026	     12.08557656	     10.63829277	     -0.00000000	     -2.92642724
      1.10976820	     12.07878208	     10.63529571	     -0.00000000	     -2.93144000
      1.10989175	     12.07031772	     10.63154720	     -0.00000000	     -2.93776612
      1.11001529	     12.06173680	     10.62775810	     -0.00000000	     -2.94408167
      1.11011246	     12.05515526	     10.62483030	     -0.00000000	     -2.94905627
      1.11020963	     12.04845308	     10.62186162	     -0.00000000	     -2.95402145
      1.11033396	     12.03998067	     10.61809405	     -0.00000000	     -2.96037733
      1.11045829	     12.03139261	     10.61428607	     -0.00000000	     -2.96672255
      1.11055452	     12.02491352	     10.61139133	     -0.00000000	     -2.97164062
      1.11065074	     12.01831504	     10.60845610	     -0.00000000	     -2.97654929
      1.11077614	     12.00981512	     10.60466043	     -0.00000000	     -2.98294898
      1.11090155	     12.00120099	     10.60082468	     -0.00000000	     -2.98933794
      1.11099670	     11.99483193	     10.59796644	     -0.00000000	     -2.99419310
      1.11109185	     11.98834489	     10.59506816	     -0.00000000	     -2.99903893
      1.11121861	     11.97979813	     10.59123526	     -0.00000000	     -3.00549672
      1.11134537	     11.97113866	     10.58736261	     -0.00000000	     -3.01194368
      1.11143928	     11.96488986	     10.58454554	     -0.00000000	     -3.01672764
      1.11153319	     11.95852455	     10.58168890	     -0.00000000	     -3.02150233
      1.11166169	     11.94990587	     10.57780691	     -0.00000000	     -3.02803695
      1.11177546	     11.94220143	     10.57434314	     -0.00000000	     -3.03381495
      1.11188923	     11.93463923	     10.57092291	     -0.00000000	     -3.03959836
      1.11200300	     11.92691072	     10.56744605	     -0.00000000	     -3.04536831
      1.11210210	     11.92036727	     10.56447653	     -0.00000000	     -3.05040316
      1.11220120	     11.91369070	     10.56146177	     -0.00000000	     -3.05542734
      1.11230030	     11.90710031	     10.55847294	     -0.00000000	     -3.06045431
      1.11243918	     11.89778135	     10.55425394	     -0.00000000	     -3.06748969
      1.11253812	     11.89126801	     10.55128655	     -0.00000000	     -3.07250666
      1.11263706	     11.88464689	     10.54828208	     -0.00000000	     -3.07751444
      1.11276080	     11.87647671	     10.54455754	     -0.00000000	     -3.08378046
      1.11287189	     11.86903803	     10.54117726	     -0.00000000	     -3.08939616
      1.11298297	     11.86176681	     10.53784868	     -0.00000000	     -3.09501909
      1.11309406	     11.85431832	     10.53445986	     -0.00000000	     -3.10062774
      1.11320515	     11.84710361	     10.53114425	     -0.00000000	     -3.10624780
      1.11330086	     11.84069535	     10.52822303	     -0.00000000	     -3.11107507
      1.11339656	     11.83443271	     10.52534707	     -0.00000000	     -3.11590908
      1.11351916	     11.82632337	     10.52163181	     -0.00000000	     -3.12209216
      1.11364176	     11.81836654	     10.51796270	     -0.00000000	     -3.12828089
      1.11373485	     11.81216835	     10.51512360	     -0.00000000	     -3.13296775
      1.11382794	     11.80610136	     10.51232514	     -0.00000000	     -3.13766061
      1.11395724	     11.79760074	     10.50841092	     -0.00000000	     -3.14417036
      1.11407025	     11.79028628	     10.50502419	     -0.00000000	     -3.14986318
      1.11418325	     11.78281736	     10.50158435	     -0.00000000	     -3.15554274
      1.11428314	     11.77639639	     10.49860007	     -0.00000000	     -3.16057188
      1.11438303	     11.76983996	     10.49556948	     -0.00000000	     -3.16558967
      1.11448292	     11.76337981	     10.49256781	     -0.00000000	     -3.17061092
      1.11461468	     11.75476614	     10.48857483	     -0.00000000	     -3.17722423
      1.11471448	     11.74837281	     10.48559024	     -0.00000000	     -3.18223835
      1.11481427	     11.74186423	     10.48256585	     -0.00000000	     -3.18724232
      1.11491407	     11.73543966	     10.47956635	     -0.00000000	     -3.19224899
      1.11505068	     11.72655527	     10.47542728	     -0.00000000	     -3.19909234
      1.11514716	     11.72041029	     10.47254338	     -0.00000000	     -3.20393108
      1.11524365	     11.71415750	     10.46962219	     -0.00000000	     -3.20876022
      1.11536792	     11.70620711	     10.46588989	     -0.00000000	     -3.21498282
      1.11547948	     11.69897086	     10.46250390	     -0.00000000	     -3.22055898
      1.11559104	     11.69190604	     10.45917050	     -0.00000000	     -3.22614287
      1.11570260	     11.68464063	     10.45576884	     -0.00000000	     -3.23171012
      1.11579711	     11.67869090	     10.45295133	     -0.00000000	     -3.23643702
      1.11589161	     11.67260918	     10.45008870	     -0.00000000	     -3.24115272
      1.11601195	     11.66496712	     10.44647348	     -0.00000000	     -3.24716039
      1.11613229	     11.65721714	     10.44281951	     -0.00000000	     -3.25315681
      1.11622977	     11.65109782	     10.43990842	     -0.00000000	     -3.25802150
      1.11632724	     11.64485444	     10.43695458	     -0.00000000	     -3.26287524
      1.11644580	     11.63737408	     10.43339536	     -0.00000000	     -3.26878274
      1.11656437	     11.62976563	     10.42979087	     -0.00000000	     -3.27467766
      1.11665961	     11.62382381	     10.42694790	     -0.00000000	     -3.27942168
      1.11675486	     11.61775787	     10.42406224	     -0.00000000	     -3.28415478
      1.11687538	     11.61018612	     10.42044110	     -0.00000000	     -3.29014718
      1.11699590	     11.60249510	     10.41677735	     -0.00000000	     -3.29612731
      1.11709036	     11.59663331	     10.41395713	     -0.00000000	     -3.30082234
      1.11718482	     11.59064999	     10.41109503	     -0.00000000	     -3.30550657
      1.11730651	     11.58304177	     10.40743670	     -0.00000000	     -3.31154439
      1.11742821	     11.57531396	     10.40373550	     -0.00000000	     -3.31756972
      1.11752118	     11.56957728	     10.40095949	     -0.00000000	     -3.32218112
      1.11761415	     11.56372086	     10.39814222	     -0.00000000	     -3.32678181
      1.11773782	     11.55602476	     10.39442156	     -0.00000000	     -3.33290403
      1.11786149	     11.54821177	     10.39065869	     -0.00000000	     -3.33901366
      1.11795290	     11.54260334	     10.38792874	     -0.00000000	     -3.34353795
      1.11804431	     11.53687732	     10.38515826	     -0.00000000	     -3.34805167
      1.11817039	     11.52906678	     10.38136141	     -0.00000000	     -3.35427946
      1.11828141	     11.52211519	     10.37799045	     -0.00000000	     -3.35975365
      1.11839242	     11.51530344	     10.37466142	     -0.00000000	     -3.36523365
      1.11850344	     11.50832519	     10.37127479	     -0.00000000	     -3.37069838
      1.11860053	     11.50240791	     10.36837034	     -0.00000000	     -3.37548750
      1.11869762	     11.49635596	     10.36541943	     -0.00000000	     -3.38026438
      1.11879471	     11.49039075	     10.36249398	     -0.00000000	     -3.38504431
      1.11892898	     11.48205557	     10.35841599	     -0.00000000	     -3.39164344
      1.11902634	     11.47613557	     10.35549592	     -0.00000000	     -3.39643389
      1.11912371	     11.47010482	     10.35253708	     -0.00000000	     -3.40121363
      1.11924361	     11.46279062	     10.34892608	     -0.00000000	     -3.40710345
      1.11935135	     11.45610928	     10.34564227	     -0.00000000	     -3.41238442
      1.11945909	     11.44959204	     10.34240833	     -0.00000000	     -3.41767314
      1.11956683	     11.44290591	     10.33911605	     -0.00000000	     -3.42294629
      1.11967457	     11.43643018	     10.33588866	     -0.00000000	     -3.42823046
      1.11978231	     11.42973171	     10.33258539	     -0.00000000	     -3.43349518
      1.11987642	     11.42409187	     10.32976575	     -0.00000000	     -3.43810577
      1.11997053	     11.41831611	     10.32689925	     -0.00000000	     -3.44270388
      1.12008742	     11.41124908	     10.32336991	     -0.00000000	     -3.44841814
      1.12020430	     11.40407110	     10.31980032	     -0.00000000	     -3.45412003
      1.12030186	     11.39823763	     10.31686895	     -0.00000000	     -3.45888688
      1.12039942	     11.39227571	     10.31389291	     -0.00000000	     -3.46364144
      1.12049698	     11.38640259	     10.31094276	     -0.00000000	     -3.46839913
      1.12062845	     11.37839750	     10.30693315	     -0.00000000	     -3.47479857
      1.12072508	     11.37264032	     10.30402364	     -0.00000000	     -3.47950816
      1.12082172	     11.36677058	     10.30107459	     -0.00000000	     -3.48420654
      1.12094069	     11.35965627	     10.29747636	     -0.00000000	     -3.48999440
      1.12105966	     11.35239462	     10.29382574	     -0.00000000	     -3.49576682
      1.12114833	     11.34716633	     10.29116173	     -0.00000000	     -3.50007916
      1.12123700	     11.34181608	     10.28845557	     -0.00000000	     -3.50437999
      1.12136369	     11.33425289	     10.28461110	     -0.00000000	     -3.51052591
      1.12147516	     11.32752951	     10.28120182	     -0.00000000	     -3.51592392
      1.12158663	     11.32094583	     10.27783394	     -0.00000000	     -3.52132773
      1.12169809	     11.31417724	     10.27440190	     -0.00000000	     -3.52671374
      1.12178959	     11.30881883	     10.27164587	     -0.00000000	     -3.53114613
      1.12188110	     11.30333073	     10.26884494	     -0.00000000	     -3.53556610
      1.12200104	     11.29623210	     10.26520022	     -0.00000000	     -3.54136238
      1.12212098	     11.28902360	     10.26151503	     -0.00000000	     -3.54714549
      1.12221426	     11.28357603	     10.25869727	     -0.00000000	     -3.55165106
      1.12230754	     11.27800767	     10.25583736	     -0.00000000	     -3.55614463
      1.12242694	     11.27098134	     10.25220530	     -0.00000000	     -3.56189926
      1.12254634	     11.26382944	     10.24852764	     -0.00000000	     -3.56763946
      1.12263700	     11.25856765	     10.24578672	     -0.00000000	     -3.57200737
      1.12272767	     11.25318542	     10.24300386	     -0.00000000	     -3.57636337
      1.12285020	     11.24600186	     10.23926786	     -0.00000000	     -3.58225224
      1.12295904	     11.23954119	     10.23591907	     -0.00000000	     -3.58747253
      1.12306788	     11.23322171	     10.23261214	     -0.00000000	     -3.59269892
      1.12317672	     11.22673542	     10.22924690	     -0.00000000	     -3.59790847
      1.12327291	     11.22118707	     10.22632922	     -0.00000000	     -3.60252259
      1.12336910	     11.21550204	     10.22336391	     -0.00000000	     -3.60712303
      1.12346530	     11.20990761	     10.22042483	     -0.00000000	     -3.61172675
      1.12359480	     11.20228517	     10.21643335	     -0.00000000	     -3.61791253
      1.12369148	     11.19672035	     10.21349063	     -0.00000000	     -3.62253549
      1.12378815	     11.19104075	     10.21050731	     -0.00000000	     -3.62714625
      1.12390470	     11.18431026	     10.20694424	     -0.00000000	     -3.63270890
      1.12402125	     11.17742805	     10.20332704	     -0.00000000	     -3.63825485
      1.12410969	     11.17239008	     10.20063895	     -0.00000000	     -3.64247370
      1.12419814	     11.16722881	     10.19790799	     -0.00000000	     -3.64668019
      1.12432224	     11.16006980	     10.19409825	     -0.00000000	     -3.65258394
      1.12443211	     11.15365879	     10.19069700	     -0.00000000	     -3.65780032
      1.12454199	     11.14738835	     10.18733711	     -0.00000000	     -3.66302263
      1.12465187	     11.14093538	     10.18391349	     -0.00000000	     -3.66822624
      1.12474343	     11.13575256	     10.18112042	     -0.00000000	     -3.67257383
      1.12483499	     11.13043884	     10.17828172	     -0.00000000	     -3.67690808
      1.12495237	     11.12372673	     10.17467073	     -0.00000000	     -3.68246669
      1.12506974	     11.11690097	     10.17101773	     -0.00000000	     -3.68801101
      1.12516284	     11.11164585	     10.16816827	     -0.00000000	     -3.69241715
      1.12525595	     11.10626763	     10.16527557	     -0.00000000	     -3.69681029
      1.12537295	     11.09961322	     10.16166968	     -0.00000000	     -3.70233433
      1.12548996	     11.09283108	     10.15801717	     -0.00000000	     -3.70784289
      1.12558064	     11.08774325	     10.15523764	     -0.00000000	     -3.71212139
      1.12567133	     11.08253325	     10.15241530	     -0.00000000	     -3.71638704
      1.12579113	     11.07574426	     10.14871250	     -0.00000000	     -3.72202454
      1.12591094	     11.06883501	     10.14496519	     -0.00000000	     -3.72764671
      1.12600007	     11.06386053	     10.14222775	     -0.00000000	     -3.73183822
      1.12608920	     11.05876709	     10.13944862	     -0.00000000	     -3.73601712
      1.12621165	     11.05185637	     10.13565379	     -0.00000000	     -3.74175979
      1.12631932	     11.04570162	     10.13228683	     -0.00000000	     -3.74679803
      1.12642700	     11.03968536	     10.12896048	     -0.00000000	     -3.75184216
      1.12653467	     11.03350405	     10.12557599	     -0.00000000	     -3.75686837
      1.12663006	     11.02821025	     10.12263320	     -0.00000000	     -3.76133125
      1.12672545	     11.02277907	     10.11964222	     -0.00000000	     -3.76577938
      1.12682084	     11.01743979	     10.11667760	     -0.00000000	     -3.77023079
      1.12694794	     11.01023277	     10.11269170	     -0.00000000	     -3.77614878
      1.12704388	     11.00491880	     10.10971999	     -0.00000000	     -3.78062067
      1.12713981	     10.99948833	     10.10670678	     -0.00000000	     -3.78507928
      1.12723574	     10.99414083	     10.10371695	     -0.00000000	     -3.78954040
      1.12736567	     10.98680544	     10.09963171	     -0.00000000	     -3.79556819
      1.12745878	     10.98167561	     10.09674121	     -0.00000000	     -3.79989365
      1.12755189	     10.97643507	     10.09381127	     -0.00000000	     -3.80420641
      1.12767030	     10.96987456	     10.09011413	     -0.00000000	     -3.80969343
      1.12777633	     10.96389547	     10.08676485	     -0.00000000	     -3.81459284
      1.12788235	     10.95808229	     10.08346505	     -0.00000000	     -3.81950043
      1.12798838	     10.95208075	     10.08009947	     -0.00000000	     -3.82438778
      1.12808202	     10.94697326	     10.07718604	     -0.00000000	     -3.82871551
      1.12817566	     10.94172856	     10.07422444	     -0.00000000	     -3.83302818
      1.12826930	     10.93656736	     10.07128647	     -0.00000000	     -3.83734352
      1.12840034	     10.92925956	     10.06714144	     -0.00000000	     -3.84336844
      1.12849496	     10.92410240	     10.06418286	     -0.00000000	     -3.84772409
      1.12858959	     10.91883390	     10.06118441	     -0.00000000	     -3.85206653
      1.12870579	     10.91247676	     10.05753405	     -0.00000000	     -3.85740200
      1.12880953	     10.90668906	     10.05423389	     -0.00000000	     -3.86215099
      1.12891326	     10.90106131	     10.05098133	     -0.00000000	     -3.86690787
      1.12901700	     10.89527247	     10.04767194	     -0.00000000	     -3.87164652
      1.12912074	     10.88967375	     10.04441994	     -0.00000000	     -3.87639552
      1.12922448	     10.88388006	     10.04110006	     -0.00000000	     -3.88112344
      1.12932822	     10.87831448	     10.03784991	     -0.00000000	     -3.88586482
      1.12942107	     10.87314153	     10.03487476	     -0.00000000	     -3.89008853
      1.12951392	     10.86811626	     10.03194405	     -0.00000000	     -3.89432016
      1.12962628	     10.86193278	     10.02835935	     -0.00000000	     -3.89942718
      1.12973865	     10.85589575	     10.02481699	     -0.00000000	     -3.90454006
      1.12983064	     10.85079879	     10.02186271	     -0.00000000	     -3.90870841
      1.12992263	     10.84583741	     10.01894897	     -0.00000000	     -3.91288376
      1.13003813	     10.83951303	     10.01525453	     -0.00000000	     -3.91811256
      1.13015364	     10.83334675	     10.01160587	     -0.00000000	     -3.92334781
      1.13024051	     10.82854289	     10.00880381	     -0.00000000	     -3.92726733
      1.13032739	     10.82386861	     10.00604069	     -0.00000000	     -3.93119380
      1.13045094	     10.81714868	     10.00208192	     -0.00000000	     -3.93676556
      1.13055961	     10.81134544	      9.99862961	     -0.00000000	     -3.94166826
      1.13066827	     10.80537773	      9.99511870	     -0.00000000	     -3.94655124
      1.13075930	     10.80056226	      9.99223339	     -0.00000000	     -3.95065263
      1.13085033	     10.79561574	      9.98930186	     -0.00000000	     -3.95473881
      1.13096420	     10.78953263	      9.98566386	     -0.00000000	     -3.95985257
      1.13107806	     10.78332892	      9.98198098	     -0.00000000	     -3.96494950
      1.13116959	     10.77850336	      9.97906886	     -0.00000000	     -3.96905545
      1.13126112	     10.77355257	      9.97611233	     -0.00000000	     -3.97314651
      1.13137542	     10.76747562	      9.97244954	     -0.00000000	     -3.97825775
      1.13148972	     10.76126978	      9.96873907	     -0.00000000	     -3.98335125
      1.13157913	     10.75658229	      9.96588680	     -0.00000000	     -3.98734528
      1.13166855	     10.75177143	      9.96299086	     -0.00000000	     -3.99132464
      1.13178543	     10.74557812	      9.95923101	     -0.00000000	     -3.99652814
      1.13190231	     10.73926159	      9.95542499	     -0.00000000	     -4.00171388
      1.13199001	     10.73468799	      9.95261931	     -0.00000000	     -4.00561391
      1.13207770	     10.72999426	      9.94977111	     -0.00000000	     -4.00949959
      1.13219740	     10.72367492	      9.94590629	     -0.00000000	     -4.01480426
      1.13230283	     10.71802845	      9.94247072	     -0.00000000	     -4.01946315
      1.13240826	     10.71252024	      9.93907516	     -0.00000000	     -4.02412781
      1.13251369	     10.70684742	      9.93562102	     -0.00000000	     -4.02877231
      1.13260779	     10.70196503	      9.93259280	     -0.00000000	     -4.03292769
      1.13270188	     10.69694362	      9.92951532	     -0.00000000	     -4.03706626
      1.13279597	     10.69201718	      9.92646475	     -0.00000000	     -4.04120811
      1.13291885	     10.68548764	      9.92244371	     -0.00000000	     -4.04660112
      1.13301357	     10.68058077	      9.91938051	     -0.00000000	     -4.05076363
      1.13310829	     10.67555414	      9.91627423	     -0.00000000	     -4.05491080
      1.13320301	     10.67061478	      9.91319225	     -0.00000000	     -4.05906048
      1.13332794	     10.66400241	      9.90908919	     -0.00000000	     -4.06451756
      1.13342019	     10.65924848	      9.90609680	     -0.00000000	     -4.06855244
      1.13351243	     10.65438014	      9.90306325	     -0.00000000	     -4.07257256
      1.13362711	     10.64843575	      9.89932163	     -0.00000000	     -4.07757290
      1.13374179	     10.64234272	      9.89552552	     -0.00000000	     -4.08255279
      1.13382658	     10.63801941	      9.89277397	     -0.00000000	     -4.08624590
      1.13391138	     10.63357346	      9.88997915	     -0.00000000	     -4.08992417
      1.13403389	     10.62722728	      9.88596033	     -0.00000000	     -4.09523834
      1.13414069	     10.62162523	      9.88242871	     -0.00000000	     -4.09985707
      1.13424748	     10.61615935	      9.87893608	     -0.00000000	     -4.10448110
      1.13435427	     10.61051099	      9.87537869	     -0.00000000	     -4.10908244
      1.13444291	     10.60601538	      9.87248454	     -0.00000000	     -4.11291374
      1.13453155	     10.60138846	      9.86954393	     -0.00000000	     -4.11672887
      1.13464577	     10.59552372	      9.86578102	     -0.00000000	     -4.12164655
      1.13475999	     10.58954258	      9.86197404	     -0.00000000	     -4.12654621
      1.13484970	     10.58500380	      9.85903137	     -0.00000000	     -4.13040305
      1.13493941	     10.58034197	      9.85604482	     -0.00000000	     -4.13424420
      1.13505387	     10.57449439	      9.85226146	     -0.00000000	     -4.13914687
      1.13516833	     10.56851766	      9.84842979	     -0.00000000	     -4.14403018
      1.13525541	     10.56413863	      9.84556519	     -0.00000000	     -4.14775500
      1.13534249	     10.55963787	      9.84265732	     -0.00000000	     -4.15146439
      1.13546036	     10.55363408	      9.83874415	     -0.00000000	     -4.15648612
      1.13557823	     10.54750819	      9.83478454	     -0.00000000	     -4.16148846
      1.13566332	     10.54325184	      9.83197601	     -0.00000000	     -4.16510900
      1.13574840	     10.53887720	      9.82912547	     -0.00000000	     -4.16871450
      1.13586996	     10.53270726	      9.82507302	     -0.00000000	     -4.17386476
      1.13597501	     10.52730139	      9.82154100	     -0.00000000	     -4.17830179
      1.13608007	     10.52202930	      9.81804717	     -0.00000000	     -4.18274400
      1.13618512	     10.51658955	      9.81449335	     -0.00000000	     -4.18716423
      1.13627669	     10.51203043	      9.81145069	     -0.00000000	     -4.19102789
      1.13636826	     10.50733538	      9.80835965	     -0.00000000	     -4.19487401
      1.13645983	     10.50272341	      9.80529153	     -0.00000000	     -4.19872237
      1.13658702	     10.49622939	      9.80099426	     -0.00000000	     -4.20405142
      1.13667944	     10.49163058	      9.79790591	     -0.00000000	     -4.20792776
      1.13677186	     10.48691907	      9.79477663	     -0.00000000	     -4.21178845
      1.13688497	     10.48126430	      9.79097719	     -0.00000000	     -4.21651657
      1.13698597	     10.47610136	      9.78754232	     -0.00000000	     -4.22072080
      1.13708697	     10.47109704	      9.78415402	     -0.00000000	     -4.22493294
      1.13718797	     10.46593276	      9.78070854	     -0.00000000	     -4.22912392
      1.13728896	     10.46095316	      9.77731811	     -0.00000000	     -4.23332516
      1.13738996	     10.45578466	      9.77386103	     -0.00000000	     -4.23750252
      1.13749096	     10.45083296	      9.77046944	     -0.00000000	     -4.24169309
      1.13759195	     10.44565660	      9.76699955	     -0.00000000	     -4.24585640
      1.13768210	     10.44124307	      9.76396539	     -0.00000000	     -4.24958586
      1.13777225	     10.43668982	      9.76088161	     -0.00000000	     -4.25329714
      1.13788118	     10.43129834	      9.75718574	     -0.00000000	     -4.25778484
      1.13799012	     10.42578730	      9.75344491	     -0.00000000	     -4.26225367
      1.13808298	     10.42124695	      9.75030257	     -0.00000000	     -4.26607149
      1.13817584	     10.41657351	      9.74711248	     -0.00000000	     -4.26987128
      1.13826870	     10.41199242	      9.74394807	     -0.00000000	     -4.27367385
      1.13839001	     10.40591055	      9.73977595	     -0.00000000	     -4.27862345
      1.13848259	     10.40139552	      9.73662799	     -0.00000000	     -4.28240602
      1.13857517	     10.39676172	      9.73343694	     -0.00000000	     -4.28617180
      1.13866775	     10.39221007	      9.73026823	     -0.00000000	     -4.28993942
      1.13879292	     10.38596195	      9.72594641	     -0.00000000	     -4.29501518
      1.13888326	     10.38157720	      9.72286269	     -0.00000000	     -4.29868380
      1.13897360	     10.37708020	      9.71973818	     -0.00000000	     -4.30233637
      1.13908750	     10.37151547	      9.71582721	     -0.00000000	     -4.30694285
      1.13918932	     10.36643219	      9.71228973	     -0.00000000	     -4.31104348
      1.13929114	     10.36151154	      9.70879981	     -0.00000000	     -4.31515222
      1.13939296	     10.35640998	      9.70524554	     -0.00000000	     -4.31923681
      1.13949478	     10.35153518	      9.70175971	     -0.00000000	     -4.32333553
      1.13958301	     10.34711662	      9.69867163	     -0.00000000	     -4.32686256
      1.13967123	     10.34284113	      9.69562605	     -0.00000000	     -4.33039764
      1.13978275	     10.33734321	      9.69173983	     -0.00000000	     -4.33484988
      1.13989427	     10.33198695	      9.68789320	     -0.00000000	     -4.33930678
      1.13998148	     10.32764277	      9.68482984	     -0.00000000	     -4.34277130
      1.14006869	     10.32342869	      9.68180484	     -0.00000000	     -4.34624278
      1.14018400	     10.31777184	      9.67777145	     -0.00000000	     -4.35081605
      1.14029930	     10.31227127	      9.67378190	     -0.00000000	     -4.35539474
      1.14038094	     10.30820643	      9.67089729	     -0.00000000	     -4.35861497
      1.14046259	     10.30426815	      9.66805034	     -0.00000000	     -4.36184249
      1.14058812	     10.29815083	      9.66364593	     -0.00000000	     -4.36678956
      1.14068986	     10.29327671	      9.66009719	     -0.00000000	     -4.37079912
      1.14079161	     10.28828837	      9.65650567	     -0.00000000	     -4.37479032
      1.14089335	     10.28345029	      9.65295753	     -0.00000000	     -4.37878840
      1.14099510	     10.27844147	      9.64934816	     -0.00000000	     -4.38276263
      1.14109685	     10.27365218	      9.64580472	     -0.00000000	     -4.38675039
      1.14118481	     10.26931947	      9.64267404	     -0.00000000	     -4.39017362
      1.14127278	     10.26512931	      9.63958560	     -0.00000000	     -4.39360489
      1.14138369	     10.25975245	      9.63565508	     -0.00000000	     -4.39791397
      1.14149460	     10.25451776	      9.63176416	     -0.00000000	     -4.40222771
      1.14158140	     10.25026495	      9.62866355	     -0.00000000	     -4.40558227
      1.14166820	     10.24614226	      9.62560121	     -0.00000000	     -4.40894383
      1.14178296	     10.24060610	      9.62151825	     -0.00000000	     -4.41337132
      1.14189772	     10.23522557	      9.61747875	     -0.00000000	     -4.41780409
      1.14197907	     10.23124168	      9.61455552	     -0.00000000	     -4.42092401
      1.14206042	     10.22738423	      9.61166983	     -0.00000000	     -4.42405124
      1.14218520	     10.22140484	      9.60721608	     -0.00000000	     -4.42883222
      1.14228651	     10.21663412	      9.60362097	     -0.00000000	     -4.43271370
      1.14238783	     10.21174876	      9.59998278	     -0.00000000	     -4.43657628
      1.14248914	     10.20701406	      9.59638797	     -0.00000000	     -4.44044579
      1.14259045	     10.20210750	      9.59273143	     -0.00000000	     -4.44429073
      1.14269177	     10.19742182	      9.58914111	     -0.00000000	     -4.44814947
      1.14277915	     10.19318728	      9.58597684	     -0.00000000	     -4.45145257
      1.14286654	     10.18909498	      9.58285463	     -0.00000000	     -4.45476376
      1.14297719	     10.18381991	      9.57886452	     -0.00000000	     -4.45893916
      1.14308785	     10.17868633	      9.57491361	     -0.00000000	     -4.46311905
      1.14317411	     10.17452830	      9.57177797	     -0.00000000	     -4.46635562
      1.14326038	     10.17049992	      9.56868036	     -0.00000000	     -4.46959921
      1.14337488	     10.16506759	      9.56453428	     -0.00000000	     -4.47388758
      1.14348939	     10.15979072	      9.56043140	     -0.00000000	     -4.47818113
      1.14357018	     10.15589769	      9.55747682	     -0.00000000	     -4.48118732
      1.14365097	     10.15213088	      9.55455964	     -0.00000000	     -4.48420091
      1.14377566	     10.14625495	      9.55002953	     -0.00000000	     -4.48883611
      1.14387659	     10.14158236	      9.54638356	     -0.00000000	     -4.49258706
      1.14397751	     10.13679566	      9.54269454	     -0.00000000	     -4.49631865
      1.14407843	     10.13215917	      9.53904860	     -0.00000000	     -4.50005713
      1.14417936	     10.12735039	      9.53534063	     -0.00000000	     -4.50377039
      1.14428028	     10.12276347	      9.53169908	     -0.00000000	     -4.50749768
      1.14436709	     10.11862435	      9.52849902	     -0.00000000	     -4.51067772
      1.14445389	     10.11462712	      9.52534084	     -0.00000000	     -4.51386592
      1.14456433	     10.10944966	      9.52128661	     -0.00000000	     -4.51790401
      1.14467476	     10.10441308	      9.51727118	     -0.00000000	     -4.52194643
      1.14476047	     10.10034801	      9.51409896	     -0.00000000	     -4.52506138
      1.14484618	     10.09641209	      9.51096452	     -0.00000000	     -4.52818336
      1.14496049	     10.09107830	      9.50674975	     -0.00000000	     -4.53232968
      1.14506326	     10.08639604	      9.50299095	     -0.00000000	     -4.53605938
      1.14516603	     10.08154963	      9.49917242	     -0.00000000	     -4.53976395
      1.14525532	     10.07751774	      9.49590771	     -0.00000000	     -4.54299416
      1.14534462	     10.07334982	      9.49259393	     -0.00000000	     -4.54620411
      1.14543392	     10.06926418	      9.48930224	     -0.00000000	     -4.54941586
      1.14555780	     10.06350810	      9.48469929	     -0.00000000	     -4.55385141
      1.14564803	     10.05943369	      9.48137930	     -0.00000000	     -4.55708636
      1.14573826	     10.05524573	      9.47801742	     -0.00000000	     -4.56030306
      1.14584842	     10.05024471	      9.47394292	     -0.00000000	     -4.56423239
      1.14594669	     10.04566814	      9.47026464	     -0.00000000	     -4.56771708
      1.14604495	     10.04124870	      9.46663176	     -0.00000000	     -4.57120974
      1.14614321	     10.03667121	      9.46294155	     -0.00000000	     -4.57467824
      1.14624147	     10.03227214	      9.45930366	     -0.00000000	     -4.57815687
      1.14633974	     10.02769166	      9.45560079	     -0.00000000	     -4.58160888
      1.14643800	     10.02331518	      9.45195857	     -0.00000000	     -4.58507364
      1.14653626	     10.01872917	      9.44824216	     -0.00000000	     -4.58850881
      1.14663452	     10.01437808	      9.44459646	     -0.00000000	     -4.59195991
      1.14672250	     10.01028570	      9.44126335	     -0.00000000	     -4.59502245
      1.14681047	     10.00633972	      9.43797323	     -0.00000000	     -4.59809346
      1.14691742	     10.00144016	      9.43393352	     -0.00000000	     -4.60180770
      1.14702437	      9.99668175	      9.42993280	     -0.00000000	     -4.60552672
      1.14711222	      9.99261916	      9.42659132	     -0.00000000	     -4.60855800
      1.14720006	      9.98869108	      9.42328893	     -0.00000000	     -4.61159654
      1.14730930	      9.98370773	      9.41914331	     -0.00000000	     -4.61535591
      1.14741854	      9.97887880	      9.41504064	     -0.00000000	     -4.61912099
      1.14750190	      9.97502808	      9.41185093	     -0.00000000	     -4.62196991
      1.14758526	      9.97130636	      9.40869896	     -0.00000000	     -4.62482618
      1.14770121	      9.96605261	      9.40428233	     -0.00000000	     -4.62878120
      1.14780466	      9.96147224	      9.40036983	     -0.00000000	     -4.63231076
      1.14790810	      9.95672322	      9.39639565	     -0.00000000	     -4.63581344
      1.14799431	      9.95294896	      9.39313827	     -0.00000000	     -4.63874456
      1.14808052	      9.94904299	      9.38983328	     -0.00000000	     -4.64165544
      1.14818951	      9.94420485	      9.38568071	     -0.00000000	     -4.64533680
      1.14829851	      9.93924379	      9.38148056	     -0.00000000	     -4.64899486
      1.14838489	      9.93547212	      9.37819861	     -0.00000000	     -4.65190337
      1.14847127	      9.93157551	      9.37487119	     -0.00000000	     -4.65479221
      1.14858125	      9.92671414	      9.37066055	     -0.00000000	     -4.65847090
      1.14869123	      9.92172179	      9.36639948	     -0.00000000	     -4.66212510
      1.14877518	      9.91807769	      9.36319605	     -0.00000000	     -4.66492469
      1.14885912	      9.91431093	      9.35994811	     -0.00000000	     -4.66770510
      1.14897247	      9.90931288	      9.35558416	     -0.00000000	     -4.67145851
      1.14908582	      9.90418934	      9.35117102	     -0.00000000	     -4.67518716
      1.14916756	      9.90066037	      9.34803756	     -0.00000000	     -4.67788619
      1.14924929	      9.89701221	      9.34486092	     -0.00000000	     -4.68056662
      1.14936674	      9.89184806	      9.34031431	     -0.00000000	     -4.68441566
      1.14946781	      9.88732879	      9.33636979	     -0.00000000	     -4.68771032
      1.14956888	      9.88294139	      9.33246162	     -0.00000000	     -4.69100968
      1.14966996	      9.87838654	      9.32849218	     -0.00000000	     -4.69428197
      1.14975843	      9.87457962	      9.32507085	     -0.00000000	     -4.69715778
      1.14984691	      9.87063544	      9.32159963	     -0.00000000	     -4.70001184
      1.14993538	      9.86677529	      9.31815067	     -0.00000000	     -4.70286767
      1.15005667	      9.86139283	      9.31338440	     -0.00000000	     -4.70676164
      1.15014617	      9.85754031	      9.30990021	     -0.00000000	     -4.70963875
      1.15023567	      9.85357243	      9.30637311	     -0.00000000	     -4.71249615
      1.15034391	      9.84888698	      9.30213707	     -0.00000000	     -4.71595441
      1.15044083	      9.84457390	      9.29829924	     -0.00000000	     -4.71902894
      1.15053775	      9.84041775	      9.29450633	     -0.00000000	     -4.72211155
      1.15063467	      9.83610480	      9.29065603	     -0.00000000	     -4.72516859
      1.15073158	      9.83196613	      9.28685627	     -0.00000000	     -4.72823556
      1.15082850	      9.82765177	      9.28299292	     -0.00000000	     -4.73127485
      1.15092542	      9.82353223	      9.27918680	     -0.00000000	     -4.73432629
      1.15102234	      9.81921458	      9.27530974	     -0.00000000	     -4.73734755
      1.15111926	      9.81511618	      9.27149785	     -0.00000000	     -4.74038359
      1.15121617	      9.81079299	      9.26760629	     -0.00000000	     -4.74338650
      1.15131309	      9.80671816	      9.26378937	     -0.00000000	     -4.74640734
      1.15139893	      9.80290477	      9.26033666	     -0.00000000	     -4.74905347
      1.15148478	      9.79923644	      9.25692625	     -0.00000000	     -4.75170830
      1.15159166	      9.79457229	      9.25264152	     -0.00000000	     -4.75499331
      1.15169854	      9.79004568	      9.24839383	     -0.00000000	     -4.75828234
      1.15178451	      9.78625060	      9.24492098	     -0.00000000	     -4.76090357
      1.15187049	      9.78258735	      9.24148605	     -0.00000000	     -4.76353203
      1.15197969	      9.77784063	      9.23708540	     -0.00000000	     -4.76684984
      1.15208889	      9.77324772	      9.23272669	     -0.00000000	     -4.77017291
      1.15217009	      9.76966477	      9.22942542	     -0.00000000	     -4.77261832
      1.15225130	      9.76620923	      9.22616114	     -0.00000000	     -4.77507123
      1.15236804	      9.76116922	      9.22143664	     -0.00000000	     -4.77857860
      1.15247095	      9.75682831	      9.21729721	     -0.00000000	     -4.78167067
      1.15257387	      9.75231741	      9.21309493	     -0.00000000	     -4.78473378
      1.15265801	      9.74881406	      9.20971387	     -0.00000000	     -4.78725078
      1.15274216	      9.74518032	      9.20628530	     -0.00000000	     -4.78974654
      1.15285139	      9.74055751	      9.20185778	     -0.00000000	     -4.79298649
      1.15296063	      9.73581326	      9.19738223	     -0.00000000	     -4.79620132
      1.15304479	      9.73231779	      9.19398045	     -0.00000000	     -4.79868768
      1.15312895	      9.72869970	      9.19053365	     -0.00000000	     -4.80115352
      1.15323958	      9.72403623	      9.18602521	     -0.00000000	     -4.80439458
      1.15335021	      9.71924255	      9.18146558	     -0.00000000	     -4.80760909
      1.15343158	      9.71588405	      9.17816099	     -0.00000000	     -4.80998404
      1.15351295	      9.71240478	      9.17481227	     -0.00000000	     -4.81233902
      1.15362788	      9.70757046	      9.17010034	     -0.00000000	     -4.81566291
      1.15372761	      9.70329765	      9.16597859	     -0.00000000	     -4.81852771
      1.15382734	      9.69915819	      9.16189320	     -0.00000000	     -4.82139732
      1.15392706	      9.69485096	      9.15774588	     -0.00000000	     -4.82423825
      1.15401490	      9.69123672	      9.15414566	     -0.00000000	     -4.82675207
      1.15410274	      9.68748416	      9.15049473	     -0.00000000	     -4.82924268
      1.15419057	      9.68381795	      9.14686635	     -0.00000000	     -4.83173508
      1.15430923	      9.67877281	      9.14192582	     -0.00000000	     -4.83507915
      1.15439810	      9.67511394	      9.13825782	     -0.00000000	     -4.83758778
      1.15448697	      9.67133764	      9.13454572	     -0.00000000	     -4.84007522
      1.15457584	      9.66764189	      9.13085412	     -0.00000000	     -4.84256358
      1.15469557	      9.66256648	      9.12584003	     -0.00000000	     -4.84589239
      1.15478211	      9.65902169	      9.12224964	     -0.00000000	     -4.84830313
      1.15486864	      9.65536365	      9.11861678	     -0.00000000	     -4.85069345
      1.15497783	      9.65085141	      9.11405895	     -0.00000000	     -4.85370981
      1.15507523	      9.64671637	      9.10994988	     -0.00000000	     -4.85637772
      1.15517263	      9.64274183	      9.10588611	     -0.00000000	     -4.85905385
      1.15527002	      9.63858764	      9.10175666	     -0.00000000	     -4.86169986
      1.15536742	      9.63465324	      9.09769183	     -0.00000000	     -4.86436076
      1.15545274	      9.63101409	      9.09406246	     -0.00000000	     -4.86666170
      1.15553806	      9.62751799	      9.09047431	     -0.00000000	     -4.86897118
      1.15564377	      9.62308758	      9.08598860	     -0.00000000	     -4.87181104
      1.15574948	      9.61879709	      9.08154011	     -0.00000000	     -4.87465499
      1.15583421	      9.61520251	      9.07791774	     -0.00000000	     -4.87690823
      1.15591894	      9.61173928	      9.07433280	     -0.00000000	     -4.87916878
      1.15602746	      9.60721098	      9.06970303	     -0.00000000	     -4.88204247
      1.15613598	      9.60283487	      9.06511395	     -0.00000000	     -4.88492096
      1.15621615	      9.59943481	      9.06166352	     -0.00000000	     -4.88702027
      1.15629631	      9.59616152	      9.05824954	     -0.00000000	     -4.88912717
      1.15641232	      9.59135365	      9.05327747	     -0.00000000	     -4.89215556
      1.15651435	      9.58722544	      9.04892833	     -0.00000000	     -4.89481897
      1.15661639	      9.58292664	      9.04451550	     -0.00000000	     -4.89745171
      1.15669944	      9.57961265	      9.04097818	     -0.00000000	     -4.89960744
      1.15678249	      9.57616844	      9.03739303	     -0.00000000	     -4.90174083
      1.15689102	      9.57176076	      9.03273053	     -0.00000000	     -4.90452796
      1.15699954	      9.56723146	      9.02801919	     -0.00000000	     -4.90728836
      1.15708252	      9.56392786	      9.02446275	     -0.00000000	     -4.90940866
      1.15716549	      9.56050204	      9.02086105	     -0.00000000	     -4.91150742
      1.15727559	      9.55604733	      9.01610351	     -0.00000000	     -4.91429095
      1.15738569	      9.55146209	      9.01129386	     -0.00000000	     -4.91704620
      1.15746577	      9.54829437	      9.00784415	     -0.00000000	     -4.91906119
      1.15754585	      9.54500620	      9.00435009	     -0.00000000	     -4.92105525
      1.15766058	      9.54037287	      8.99936071	     -0.00000000	     -4.92390873
      1.15775950	      9.53630159	      8.99502541	     -0.00000000	     -4.92634864
      1.15785842	      9.53236207	      8.99072535	     -0.00000000	     -4.92879297
      1.15795735	      9.52825404	      8.98636249	     -0.00000000	     -4.93120694
      1.15804397	      9.52483642	      8.98259433	     -0.00000000	     -4.93333263
      1.15813059	      9.52128111	      8.97877524	     -0.00000000	     -4.93543399
      1.15821721	      9.51780919	      8.97497734	     -0.00000000	     -4.93753666
      1.15833596	      9.51295881	      8.96973144	     -0.00000000	     -4.94039500
      1.15842372	      9.50949240	      8.96588604	     -0.00000000	     -4.94251078
      1.15851147	      9.50591003	      8.96199658	     -0.00000000	     -4.94460442
      1.15861738	      9.50169986	      8.95733088	     -0.00000000	     -4.94713308
      1.15871214	      9.49781410	      8.95311016	     -0.00000000	     -4.94937069
      1.15880690	      9.49408415	      8.94893300	     -0.00000000	     -4.95161634
      1.15890165	      9.49019897	      8.94469785	     -0.00000000	     -4.95383365
      1.15899641	      9.48648332	      8.94051070	     -0.00000000	     -4.95606060
      1.15909117	      9.48259759	      8.93626068	     -0.00000000	     -4.95825740
      1.15918592	      9.47889740	      8.93206387	     -0.00000000	     -4.96046571
      1.15928068	      9.47500980	      8.92779849	     -0.00000000	     -4.96264175
      1.15937544	      9.47132648	      8.92359238	     -0.00000000	     -4.96483149
      1.15947019	      9.46743544	      8.91931106	     -0.00000000	     -4.96698649
      1.15956495	      9.46377066	      8.91509615	     -0.00000000	     -4.96915778
      1.15965970	      9.45987432	      8.91079820	     -0.00000000	     -4.97129142
      1.15974496	      9.45657534	      8.90699242	     -0.00000000	     -4.97322649
      1.15983021	      9.45313452	      8.90313428	     -0.00000000	     -4.97513641
      1.15993264	      9.44911072	      8.89852673	     -0.00000000	     -4.97743303
      1.16003506	      9.44496381	      8.89387020	     -0.00000000	     -4.97970287
      1.16012273	      9.44157101	      8.88992900	     -0.00000000	     -4.98165425
      1.16021039	      9.43804340	      8.88593732	     -0.00000000	     -4.98358067
      1.16029805	      9.43460714	      8.88196898	     -0.00000000	     -4.98550892
      1.16041206	      9.43003850	      8.87676577	     -0.00000000	     -4.98799133
      1.16049975	      9.42664863	      8.87279653	     -0.00000000	     -4.98990517
      1.16058745	      9.42313776	      8.86878126	     -0.00000000	     -4.99179555
      1.16067514	      9.41971006	      8.86478659	     -0.00000000	     -4.99368674
      1.16079178	      9.41505271	      8.85943103	     -0.00000000	     -4.99617641
      1.16087763	      9.41174907	      8.85552266	     -0.00000000	     -4.99801311
      1.16096347	      9.40832993	      8.85157027	     -0.00000000	     -4.99982726
      1.16107006	      9.40419043	      8.84668828	     -0.00000000	     -5.00208040
      1.16116563	      9.40036593	      8.84226615	     -0.00000000	     -5.00407528
      1.16126119	      9.39670113	      8.83788828	     -0.00000000	     -5.00607832
      1.16135676	      9.39286125	      8.83344534	     -0.00000000	     -5.00804942
      1.16145232	      9.38922941	      8.82906240	     -0.00000000	     -5.01003445
      1.16153811	      9.38578289	      8.82506033	     -0.00000000	     -5.01178465
      1.16162389	      9.38248205	      8.82109941	     -0.00000000	     -5.01354344
      1.16170968	      9.37910314	      8.81710657	     -0.00000000	     -5.01528392
      1.16182648	      9.37459845	      8.81169123	     -0.00000000	     -5.01765073
      1.16191556	      9.37105639	      8.80751815	     -0.00000000	     -5.01943195
      1.16200464	      9.36763987	      8.80337908	     -0.00000000	     -5.02121862
      1.16209373	      9.36413639	      8.79920461	     -0.00000000	     -5.02298510
      1.16220479	      9.35988298	      8.79402762	     -0.00000000	     -5.02518771
      1.16229190	      9.35642481	      8.78991991	     -0.00000000	     -5.02688973
      1.16237900	      9.35309441	      8.78584718	     -0.00000000	     -5.02859787
      1.16246610	      9.34968747	      8.78174271	     -0.00000000	     -5.03028738
      1.16258192	      9.34525982	      8.77630839	     -0.00000000	     -5.03253156
      1.16266901	      9.34181788	      8.77217717	     -0.00000000	     -5.03419463
      1.16275610	      9.33849855	      8.76807919	     -0.00000000	     -5.03586315
      1.16286109	      9.33438785	      8.76309434	     -0.00000000	     -5.03784873
      1.16295385	      9.33088551	      8.75872418	     -0.00000000	     -5.03960735
      1.16304661	      9.32723675	      8.75429845	     -0.00000000	     -5.04133738
      1.16313937	      9.32373661	      8.74991348	     -0.00000000	     -5.04307474
      1.16323213	      9.32009826	      8.74547557	     -0.00000000	     -5.04478443
      1.16332489	      9.31660092	      8.74107589	     -0.00000000	     -5.04650050
      1.16341764	      9.31297236	      8.73662554	     -0.00000000	     -5.04818969
      1.16351040	      9.30947835	      8.73221127	     -0.00000000	     -5.04988445
      1.16360316	      9.30585906	      8.72774822	     -0.00000000	     -5.05155298
      1.16369592	      9.30236885	      8.72331945	     -0.00000000	     -5.05322639
      1.16378868	      9.29875834	      8.71884349	     -0.00000000	     -5.05487410
      1.16388144	      9.29527236	      8.71440027	     -0.00000000	     -5.05652612
      1.16397420	      9.29167019	      8.70991118	     -0.00000000	     -5.05815287
      1.16406696	      9.28818882	      8.70545358	     -0.00000000	     -5.05978345
      1.16415972	      9.28459459	      8.70095115	     -0.00000000	     -5.06138909
      1.16425248	      9.28111818	      8.69647921	     -0.00000000	     -5.06299817
      1.16434524	      9.27753153	      8.69196325	     -0.00000000	     -5.06458257
      1.16443800	      9.27406040	      8.68747700	     -0.00000000	     -5.06617010
      1.16453076	      9.27048097	      8.68294734	     -0.00000000	     -5.06773311
      1.16462352	      9.26701544	      8.67844681	     -0.00000000	     -5.06929903
      1.16471628	      9.26344290	      8.67390325	     -0.00000000	     -5.07084052
      1.16480904	      9.25998325	      8.66938847	     -0.00000000	     -5.07238476
      1.16490180	      9.25641727	      8.66483084	     -0.00000000	     -5.07390460
      1.16499456	      9.25296380	      8.66030182	     -0.00000000	     -5.07542711
      1.16508732	      9.24940407	      8.65572995	     -0.00000000	     -5.07692515
      1.16518008	      9.24595705	      8.65118672	     -0.00000000	     -5.07842587
      1.16527284	      9.24240325	      8.64660042	     -0.00000000	     -5.07990197
      1.16536559	      9.23896298	      8.64204301	     -0.00000000	     -5.08138083
      1.16545835	      9.23541477	      8.63744211	     -0.00000000	     -5.08283486
      1.16555111	      9.23198154	      8.63287053	     -0.00000000	     -5.08429180
      1.16564387	      9.22843860	      8.62825485	     -0.00000000	     -5.08572362
      1.16573663	      9.22501273	      8.62366912	     -0.00000000	     -5.08715859
      1.16582939	      9.22147470	      8.61903847	     -0.00000000	     -5.08856805
      1.16592215	      9.21805650	      8.61443865	     -0.00000000	     -5.08998098
      1.16601491	      9.21452301	      8.60979283	     -0.00000000	     -5.09136796
      1.16610767	      9.21111284	      8.60517894	     -0.00000000	     -5.09275883
      1.16620043	      9.20758348	      8.60051775	     -0.00000000	     -5.09412320
      1.16629319	      9.20418171	      8.59588985	     -0.00000000	     -5.09549199
      1.16638595	      9.20065605	      8.59121306	     -0.00000000	     -5.09683362
      1.16647871	      9.19726310	      8.58657120	     -0.00000000	     -5.09818031
      1.16657147	      9.19374064	      8.58187858	     -0.00000000	     -5.09949906
      1.16666423	      9.19035697	      8.57722284	     -0.00000000	     -5.10082363
      1.16675699	      9.18683719	      8.57251414	     -0.00000000	     -5.10211936
      1.16684975	      9.18346333	      8.56784460	     -0.00000000	     -5.10342180
      1.16694251	      9.17994561	      8.56311954	     -0.00000000	     -5.10469436
      1.16703527	      9.17658215	      8.55843632	     -0.00000000	     -5.10597466
      1.16712803	      9.17306583	      8.55369459	     -0.00000000	     -5.10722388
      1.16722079	      9.16971345	      8.54899783	     -0.00000000	     -5.10848206
      1.16731355	      9.16619775	      8.54423910	     -0.00000000	     -5.10970776
      1.16740630	      9.16285722	      8.53952897	     -0.00000000	     -5.11094383
      1.16749906	      9.15934126	      8.53475287	     -0.00000000	     -5.11214580
      1.16759182	      9.15601350	      8.53002958	     -0.00000000	     -5.11335980
      1.16768458	      9.15249626	      8.52523568	     -0.00000000	     -5.11453784
      1.16777734	      9.14918230	      8.52049948	     -0.00000000	     -5.11572982
      1.16787010	      9.14566261	      8.51568733	     -0.00000000	     -5.11688368
      1.16796286	      9.14236368	      8.51093853	     -0.00000000	     -5.11805371
      1.16805562	      9.13884017	      8.50610758	     -0.00000000	     -5.11918313
      1.16814838	      9.13555770	      8.50134657	     -0.00000000	     -5.12033131
      1.16823176	      9.13240563	      8.49699345	     -0.00000000	     -5.12132747
      1.16831515	      9.12939930	      8.49268079	     -0.00000000	     -5.12233251
      1.16841638	      9.12564585	      8.48740141	     -0.00000000	     -5.12352637
      1.16851762	      9.12202934	      8.48215617	     -0.00000000	     -5.12472337
      1.16860149	      9.11887878	      8.47775193	     -0.00000000	     -5.12568444
      1.16868537	      9.11586252	      8.47338425	     -0.00000000	     -5.12665279
      1.16878812	      9.11206477	      8.46799033	     -0.00000000	     -5.12781226
      1.16889086	      9.10841868	      8.46263493	     -0.00000000	     -5.12897626
      1.16897087	      9.10541357	      8.45840264	     -0.00000000	     -5.12985104
      1.16905089	      9.10253757	      8.45420581	     -0.00000000	     -5.13073332
      1.16915905	      9.09856694	      8.44849470	     -0.00000000	     -5.13190085
      1.16926721	      9.09474311	      8.44281920	     -0.00000000	     -5.13307060
      1.16934315	      9.09189068	      8.43877239	     -0.00000000	     -5.13386019
      1.16941909	      9.08916214	      8.43475994	     -0.00000000	     -5.13465750
      1.16953561	      9.08491111	      8.42857001	     -0.00000000	     -5.13585658
      1.16963063	      9.08152483	      8.42353778	     -0.00000000	     -5.13683033
      1.16972565	      9.07802185	      8.41845775	     -0.00000000	     -5.13777597
      1.16982068	      9.07467133	      8.41341785	     -0.00000000	     -5.13872829
      1.16991570	      9.07113699	      8.40830816	     -0.00000000	     -5.13964371
      1.16999989	      9.06819079	      8.40383350	     -0.00000000	     -5.14046780
      1.17008407	      9.06510479	      8.39930548	     -0.00000000	     -5.14126344
      1.17016826	      9.06210200	      8.39479698	     -0.00000000	     -5.14205956
      1.17028351	      9.05790000	      8.38858268	     -0.00000000	     -5.14312077
      1.17036918	      9.05489284	      8.38399187	     -0.00000000	     -5.14391219
      1.17045485	      9.05176843	      8.37935471	     -0.00000000	     -5.14467759
      1.17054052	      9.04872353	      8.37473548	     -0.00000000	     -5.14544256
      1.17065563	      9.04453460	      8.36848432	     -0.00000000	     -5.14644063
      1.17073908	      9.04162050	      8.36398376	     -0.00000000	     -5.14716788
      1.17082252	      9.03859220	      8.35943819	     -0.00000000	     -5.14786992
      1.17092760	      9.03488139	      8.35373676	     -0.00000000	     -5.14875268
      1.17102117	      9.03146485	      8.34861237	     -0.00000000	     -5.14951039
      1.17111475	      9.02820679	      8.34353002	     -0.00000000	     -5.15027582
      1.17120832	      9.02477173	      8.33838002	     -0.00000000	     -5.15100499
      1.17130190	      9.02154756	      8.33328914	     -0.00000000	     -5.15174872
      1.17138518	      9.01848897	      8.32868817	     -0.00000000	     -5.15237479
      1.17146847	      9.01557437	      8.32412645	     -0.00000000	     -5.15300935
      1.17156879	      9.01195755	      8.31858627	     -0.00000000	     -5.15374599
      1.17166912	      9.00848079	      8.31308045	     -0.00000000	     -5.15448588
      1.17175211	      9.00544828	      8.30846614	     -0.00000000	     -5.15506582
      1.17183510	      9.00254975	      8.30388777	     -0.00000000	     -5.15565299
      1.17193742	      8.99887476	      8.29819922	     -0.00000000	     -5.15634911
      1.17203974	      8.99534969	      8.29254769	     -0.00000000	     -5.15704909
      1.17211911	      8.99244998	      8.28810139	     -0.00000000	     -5.15755925
      1.17219848	      8.98967884	      8.28368986	     -0.00000000	     -5.15807676
      1.17230607	      8.98583999	      8.27767133	     -0.00000000	     -5.15875195
      1.17241366	      8.98214762	      8.27168727	     -0.00000000	     -5.15942876
      1.17248894	      8.97939575	      8.26743707	     -0.00000000	     -5.15986946
      1.17256422	      8.97676756	      8.26322070	     -0.00000000	     -5.16031780
      1.17268021	      8.97265453	      8.25669071	     -0.00000000	     -5.16098296
      1.17277467	      8.96938424	      8.25138692	     -0.00000000	     -5.16151982
      1.17286914	      8.96599739	      8.24603454	     -0.00000000	     -5.16202732
      1.17296360	      8.96276328	      8.24072159	     -0.00000000	     -5.16254124
      1.17305806	      8.95934328	      8.23533733	     -0.00000000	     -5.16301647
      1.17314131	      8.95651527	      8.23064423	     -0.00000000	     -5.16344852
      1.17322456	      8.95354803	      8.22589738	     -0.00000000	     -5.16385113
      1.17330781	      8.95066104	      8.22116852	     -0.00000000	     -5.16425355
      1.17342362	      8.94655581	      8.21454743	     -0.00000000	     -5.16478327
      1.17350848	      8.94366195	      8.20972273	     -0.00000000	     -5.16517331
      1.17359335	      8.94065248	      8.20485160	     -0.00000000	     -5.16553648
      1.17369586	      8.93712988	      8.19899261	     -0.00000000	     -5.16597506
      1.17378702	      8.93387701	      8.19373278	     -0.00000000	     -5.16633484
      1.17387817	      8.93077716	      8.18851291	     -0.00000000	     -5.16670189
      1.17396933	      8.92752694	      8.18323380	     -0.00000000	     -5.16703549
      1.17406048	      8.92443483	      8.17799628	     -0.00000000	     -5.16737701
      1.17415164	      8.92118675	      8.17269762	     -0.00000000	     -5.16768423
      1.17424279	      8.91810287	      8.16744249	     -0.00000000	     -5.16800016
      1.17433395	      8.91485637	      8.16212399	     -0.00000000	     -5.16828080
      1.17442510	      8.91178127	      8.15685132	     -0.00000000	     -5.16857110
      1.17451626	      8.90853575	      8.15151268	     -0.00000000	     -5.16882495
      1.17460741	      8.90547002	      8.14622255	     -0.00000000	     -5.16908957
      1.17469857	      8.90222480	      8.14086343	     -0.00000000	     -5.16931641
      1.17478972	      8.89916912	      8.13555596	     -0.00000000	     -5.16955531
      1.17488088	      8.89592344	      8.13017601	     -0.00000000	     -5.16975492
      1.17497203	      8.89287858	      8.12485133	     -0.00000000	     -5.16996809
      1.17506319	      8.88963159	      8.11945016	     -0.00000000	     -5.17014021
      1.17515434	      8.88659842	      8.11410845	     -0.00000000	     -5.17032763
      1.17524550	      8.88334913	      8.10868562	     -0.00000000	     -5.17047200
      1.17533665	      8.88032867	      8.10332710	     -0.00000000	     -5.17063369
      1.17542781	      8.87707596	      8.09788213	     -0.00000000	     -5.17075002
      1.17551896	      8.87406936	      8.09250708	     -0.00000000	     -5.17088600
      1.17560072	      8.87116838	      8.08761042	     -0.00000000	     -5.17096836
      1.17568247	      8.86841257	      8.08275270	     -0.00000000	     -5.17105931
      1.17578236	      8.86494325	      8.07677256	     -0.00000000	     -5.17114130
      1.17588225	      8.86160867	      8.07082367	     -0.00000000	     -5.17122490
      1.17596473	      8.85870133	      8.06585143	     -0.00000000	     -5.17126028
      1.17604721	      8.85592747	      8.06091407	     -0.00000000	     -5.17130241
      1.17614840	      8.85242163	      8.05481127	     -0.00000000	     -5.17132431
      1.17624959	      8.84906641	      8.04874445	     -0.00000000	     -5.17134946
      1.17632830	      8.84629058	      8.04396193	     -0.00000000	     -5.17133426
      1.17640701	      8.84364341	      8.03921340	     -0.00000000	     -5.17132612
      1.17651345	      8.83998036	      8.03275153	     -0.00000000	     -5.17128690
      1.17661990	      8.83646252	      8.02632230	     -0.00000000	     -5.17124821
      1.17669474	      8.83382141	      8.02173793	     -0.00000000	     -5.17118634
      1.17676959	      8.83130377	      8.01718656	     -0.00000000	     -5.17113180
      1.17688395	      8.82739196	      8.01019668	     -0.00000000	     -5.17102087
      1.17697759	      8.82426881	      8.00448661	     -0.00000000	     -5.17092419
      1.17707123	      8.82102792	      7.99872638	     -0.00000000	     -5.17079608
      1.17716487	      8.81794087	      7.99300479	     -0.00000000	     -5.17067394
      1.17725851	      8.81466562	      7.98720995	     -0.00000000	     -5.17051056
      1.17734075	      8.81197586	      7.98217175	     -0.00000000	     -5.17038023
      1.17742299	      8.80914715	      7.97707903	     -0.00000000	     -5.17021886
      1.17752184	      8.80585723	      7.97098227	     -0.00000000	     -5.17002438
      1.17762068	      8.80243746	      7.96482987	     -0.00000000	     -5.16979475
      1.17770357	      8.79972822	      7.95971198	     -0.00000000	     -5.16961085
      1.17778647	      8.79688647	      7.95454144	     -0.00000000	     -5.16939644
      1.17786936	      8.79412376	      7.94938741	     -0.00000000	     -5.16918082
      1.17798391	      8.79021466	      7.94221976	     -0.00000000	     -5.16885008
      1.17806743	      8.78748021	      7.93702035	     -0.00000000	     -5.16861027
      1.17815095	      8.78463069	      7.93177376	     -0.00000000	     -5.16834201
      1.17825307	      8.78125613	      7.92538164	     -0.00000000	     -5.16801228
      1.17834375	      8.77814107	      7.91965469	     -0.00000000	     -5.16768730
      1.17843443	      8.77517958	      7.91396662	     -0.00000000	     -5.16736892
      1.17852511	      8.77206217	      7.90821618	     -0.00000000	     -5.16701396
      1.17861579	      8.76911265	      7.90250924	     -0.00000000	     -5.16666756
      1.17870647	      8.76599179	      7.89673484	     -0.00000000	     -5.16628233
      1.17879715	      8.76305539	      7.89100930	     -0.00000000	     -5.16590793
      1.17888783	      8.75992981	      7.88521039	     -0.00000000	     -5.16549210
      1.17897851	      8.75700788	      7.87946657	     -0.00000000	     -5.16508974
      1.17906918	      8.75387608	      7.87364257	     -0.00000000	     -5.16464294
      1.17915986	      8.75097020	      7.86788088	     -0.00000000	     -5.16421271
      1.17925054	      8.74783040	      7.86203107	     -0.00000000	     -5.16373454
      1.17933200	      8.74521572	      7.85683369	     -0.00000000	     -5.16332095
      1.17941346	      8.74245866	      7.85158034	     -0.00000000	     -5.16287510
      1.17951174	      8.73924011	      7.84526427	     -0.00000000	     -5.16233596
      1.17961003	      8.73589651	      7.83889354	     -0.00000000	     -5.16176128
      1.17969354	      8.73321109	      7.83352092	     -0.00000000	     -5.16128075
      1.17977704	      8.73039125	      7.82809434	     -0.00000000	     -5.16076828
      1.17986055	      8.72765783	      7.82268602	     -0.00000000	     -5.16025492
      1.17997110	      8.72394130	      7.81547840	     -0.00000000	     -5.15954138
      1.18005495	      8.72124267	      7.81003931	     -0.00000000	     -5.15900182
      1.18013880	      8.71842406	      7.80455079	     -0.00000000	     -5.15843206
      1.18022266	      8.71568546	      7.79907826	     -0.00000000	     -5.15786031
      1.18033500	      8.71191829	      7.79169826	     -0.00000000	     -5.15705954
      1.18041714	      8.70928490	      7.78632990	     -0.00000000	     -5.15647598
      1.18049929	      8.70653605	      7.78091392	     -0.00000000	     -5.15586322
      1.18060169	      8.70321371	      7.77418271	     -0.00000000	     -5.15509611
      1.18069296	      8.70013800	      7.76813277	     -0.00000000	     -5.15437922
      1.18078423	      8.69721916	      7.76212190	     -0.00000000	     -5.15366860
      1.18087550	      8.69412863	      7.75604258	     -0.00000000	     -5.15291757
      1.18096677	      8.69123598	      7.75001569	     -0.00000000	     -5.15217859
      1.18105804	      8.68812502	      7.74390504	     -0.00000000	     -5.15139245
      1.18113912	      8.68556130	      7.73853214	     -0.00000000	     -5.15070902
      1.18122019	      8.68285673	      7.73310337	     -0.00000000	     -5.14999276
      1.18131846	      8.67968542	      7.72654452	     -0.00000000	     -5.14912261
      1.18141674	      8.67638792	      7.71992995	     -0.00000000	     -5.14821560
      1.18149936	      8.67377192	      7.71440918	     -0.00000000	     -5.14746076
      1.18158197	      8.67102298	      7.70883466	     -0.00000000	     -5.14667353
      1.18166459	      8.66835550	      7.70327652	     -0.00000000	     -5.14588452
      1.18177691	      8.66463534	      7.69567313	     -0.00000000	     -5.14477686
      1.18186004	      8.66199900	      7.69007162	     -0.00000000	     -5.14395775
      1.18194317	      8.65924567	      7.68442136	     -0.00000000	     -5.14310818
      1.18204391	      8.65602008	      7.67759591	     -0.00000000	     -5.14207609
      1.18213384	      8.65302068	      7.67145122	     -0.00000000	     -5.14112053
      1.18222377	      8.65017532	      7.66534459	     -0.00000000	     -5.14017093
      1.18231369	      8.64717365	      7.65917445	     -0.00000000	     -5.13918267
      1.18240362	      8.64433926	      7.65304664	     -0.00000000	     -5.13820224
      1.18249354	      8.64133435	      7.64685061	     -0.00000000	     -5.13718100
      1.18258347	      8.63851196	      7.64070186	     -0.00000000	     -5.13616972
      1.18267340	      8.63550266	      7.63447946	     -0.00000000	     -5.13511515
      1.18276332	      8.63269347	      7.62831003	     -0.00000000	     -5.13407305
      1.18285325	      8.62967847	      7.62206071	     -0.00000000	     -5.13298480
      1.18294317	      8.62688387	      7.61587095	     -0.00000000	     -5.13191191
      1.18303310	      8.62386161	      7.60959410	     -0.00000000	     -5.13078960
      1.18312303	      8.62108326	      7.60338445	     -0.00000000	     -5.12968600
      1.18320332	      8.61839797	      7.59776205	     -0.00000000	     -5.12865695
      1.18328362	      8.61585699	      7.59217676	     -0.00000000	     -5.12763553
      1.18338218	      8.61263665	      7.58527430	     -0.00000000	     -5.12634894
      1.18348074	      8.60954973	      7.57840021	     -0.00000000	     -5.12506162
      1.18356181	      8.60685675	      7.57268422	     -0.00000000	     -5.12396534
      1.18364287	      8.60429644	      7.56700126	     -0.00000000	     -5.12287466
      1.18374265	      8.60104273	      7.55995866	     -0.00000000	     -5.12149855
      1.18384243	      8.59793843	      7.55294915	     -0.00000000	     -5.12012337
      1.18391984	      8.59536403	      7.54744593	     -0.00000000	     -5.11901799
      1.18399725	      8.59291775	      7.54197509	     -0.00000000	     -5.11791868
      1.18410215	      8.58951998	      7.53451939	     -0.00000000	     -5.11639687
      1.18420704	      8.58626605	      7.52709314	     -0.00000000	     -5.11487283
      1.18428075	      8.58381204	      7.52180927	     -0.00000000	     -5.11376352
      1.18435446	      8.58148110	      7.51655695	     -0.00000000	     -5.11266066
      1.18446695	      8.57785833	      7.50850263	     -0.00000000	     -5.11094569
      1.18455928	      8.57496432	      7.50190336	     -0.00000000	     -5.10952970
      1.18465160	      8.57195195	      7.49525156	     -0.00000000	     -5.10807819
      1.18474392	      8.56909455	      7.48863665	     -0.00000000	     -5.10663113
      1.18483624	      8.56604484	      7.48194495	     -0.00000000	     -5.10513759
      1.18491663	      8.56357784	      7.47616817	     -0.00000000	     -5.10384973
      1.18499703	      8.56097265	      7.47033562	     -0.00000000	     -5.10252766
      1.18509511	      8.55790005	      7.46324006	     -0.00000000	     -5.10091131
      1.18519319	      8.55469870	      7.45608661	     -0.00000000	     -5.09925519
      1.18527419	      8.55221290	      7.45021915	     -0.00000000	     -5.09789504
      1.18535519	      8.54959635	      7.44429810	     -0.00000000	     -5.09650137
      1.18545391	      8.54651416	      7.43710155	     -0.00000000	     -5.09479907
      1.18555263	      8.54329264	      7.42984328	     -0.00000000	     -5.09305490
      1.18563126	      8.54089228	      7.42410492	     -0.00000000	     -5.09167483
      1.18570989	      8.53836443	      7.41831457	     -0.00000000	     -5.09026236
      1.18581163	      8.53518754	      7.41083798	     -0.00000000	     -5.08842841
      1.18591337	      8.53187784	      7.40330069	     -0.00000000	     -5.08655196
      1.18598991	      8.52955180	      7.39767240	     -0.00000000	     -5.08514936
      1.18606645	      8.52710279	      7.39199406	     -0.00000000	     -5.08371557
      1.18617182	      8.52381415	      7.38418833	     -0.00000000	     -5.08173274
      1.18627719	      8.52039315	      7.37632066	     -0.00000000	     -5.07970551
      1.18635079	      8.51817035	      7.37086813	     -0.00000000	     -5.07829939
      1.18642440	      8.51582766	      7.36536723	     -0.00000000	     -5.07686333
      1.18653558	      8.51235771	      7.35706350	     -0.00000000	     -5.07468132
      1.18662876	      8.50937728	      7.35006382	     -0.00000000	     -5.07282026
      1.18672195	      8.50652145	      7.34309022	     -0.00000000	     -5.07095811
      1.18681514	      8.50349832	      7.33604711	     -0.00000000	     -5.06905140
      1.18689629	      8.50104205	      7.32995944	     -0.00000000	     -5.06740118
      1.18697744	      8.49844787	      7.32381541	     -0.00000000	     -5.06571542
      1.18705859	      8.49593378	      7.31768636	     -0.00000000	     -5.06402660
      1.18717063	      8.49237177	      7.30917601	     -0.00000000	     -5.06165661
      1.18725323	      8.48985974	      7.30292523	     -0.00000000	     -5.05990793
      1.18733584	      8.48723094	      7.29662451	     -0.00000000	     -5.05812612
      1.18743533	      8.48417754	      7.28905689	     -0.00000000	     -5.05597603
      1.18752382	      8.48133953	      7.28227157	     -0.00000000	     -5.05402615
      1.18761232	      8.47865361	      7.27552253	     -0.00000000	     -5.05208094
      1.18770081	      8.47581808	      7.26871096	     -0.00000000	     -5.05009514
      1.18778930	      8.47313699	      7.26193640	     -0.00000000	     -5.04811430
      1.18787780	      8.47030357	      7.25509838	     -0.00000000	     -5.04609235
      1.18796629	      8.46762767	      7.24829833	     -0.00000000	     -5.04407577
      1.18805478	      8.46479597	      7.24143363	     -0.00000000	     -5.04201745
      1.18814328	      8.46212563	      7.23460810	     -0.00000000	     -5.03996502
      1.18823177	      8.45929523	      7.22771649	     -0.00000000	     -5.03787009
      1.18832026	      8.45663085	      7.22086553	     -0.00000000	     -5.03578170
      1.18840876	      8.45380131	      7.21394677	     -0.00000000	     -5.03364992
      1.18849725	      8.45114334	      7.20707043	     -0.00000000	     -5.03152547
      1.18858574	      8.44831417	      7.20012427	     -0.00000000	     -5.02935659
      1.18867424	      8.44566309	      7.19322262	     -0.00000000	     -5.02719598
      1.18876273	      8.44283377	      7.18624878	     -0.00000000	     -5.02498976
      1.18885123	      8.44019010	      7.17932190	     -0.00000000	     -5.02279290
      1.18893972	      8.43736004	      7.17232011	     -0.00000000	     -5.02054908
      1.18902821	      8.43472438	      7.16536809	     -0.00000000	     -5.01831589
      1.18911671	      8.43189294	      7.15833806	     -0.00000000	     -5.01603419
      1.18920520	      8.42926594	      7.15136103	     -0.00000000	     -5.01376460
      1.18929369	      8.42643240	      7.14430242	     -0.00000000	     -5.01144474
      1.18938219	      8.42381479	      7.13730054	     -0.00000000	     -5.00913869
      1.18947068	      8.42097834	      7.13021299	     -0.00000000	     -5.00678038
      1.18955917	      8.41837097	      7.12318643	     -0.00000000	     -5.00443783
      1.18964767	      8.41553070	      7.11606957	     -0.00000000	     -5.00204075
      1.18973616	      8.41293451	      7.10901857	     -0.00000000	     -4.99966168
[truncated: 681,701 more chars]
