# Supplementary material for: Musculoskeletal simulations to examine the effects of accentuated eccentric loading (AEL) on jump height
Source: PeerJ. 2023 Jan 23;11:e14687. doi: 10.7717/peerj.14687 (PMC9879160; doi:10.7717/peerj.14687)
Supplement: Supplemental Information 2 — Added15 folder contains the code and simulation results for a complete jump with an additional 15% model mass. Dropped15 folder contains the code and simulation results for the push-off phase with the original model mass. [file peerj-11-14687-s002.zip › Supplementary Simulation code and output results AEL15/Added15/Optimized_for_J_Results/TwoSegment_Two_Segment_NormalizedFiberLength.sto]

NormalizedFiberLength
version=1
nRows=12722
nColumns=5
inDegrees=no

This analysis gathers basic information about muscles during a simulation (e.g., forces, tendon lengths, moment arms, etc).
Units are S.I. units (second, meters, Newtons, ...)
Angles are in degrees.

endheader
time	vastus	recfem	glut	ham
      0.00000000	      0.68471251	      0.85354968	      0.44818849	      0.95266731
      0.00010000	      0.68471251	      0.85354968	      0.44818849	      0.95266731
      0.00023094	      0.68471253	      0.85354969	      0.44818849	      0.95266730
      0.00036189	      0.68471258	      0.85354971	      0.44818849	      0.95266728
      0.00049283	      0.68471268	      0.85354976	      0.44818849	      0.95266724
      0.00062377	      0.68471284	      0.85354984	      0.44818849	      0.95266717
      0.00075471	      0.68471307	      0.85354994	      0.44818849	      0.95266708
      0.00092167	      0.68471346	      0.85355012	      0.44818849	      0.95266691
      0.00108864	      0.68471399	      0.85355037	      0.44818849	      0.95266670
      0.00125560	      0.68471465	      0.85355067	      0.44818850	      0.95266643
      0.00146694	      0.68471570	      0.85355114	      0.44818850	      0.95266600
      0.00167828	      0.68471699	      0.85355173	      0.44818850	      0.95266547
      0.00193496	      0.68471890	      0.85355258	      0.44818851	      0.95266469
      0.00219165	      0.68472121	      0.85355361	      0.44818852	      0.95266375
      0.00252490	      0.68472484	      0.85355521	      0.44818854	      0.95266226
      0.00285816	      0.68472919	      0.85355711	      0.44818857	      0.95266048
      0.00331636	      0.68473645	      0.85356025	      0.44818863	      0.95265751
      0.00377455	      0.68474524	      0.85356403	      0.44818874	      0.95265389
      0.00443132	      0.68476068	      0.85357061	      0.44818902	      0.95264751
      0.00508809	      0.68477966	      0.85357864	      0.44818957	      0.95263962
      0.00611478	      0.68481690	      0.85359430	      0.44819150	      0.95262397
      0.00691445	      0.68485267	      0.85360927	      0.44819475	      0.95260877
      0.00771412	      0.68489469	      0.85362681	      0.44820082	      0.95259072
      0.00851379	      0.68494320	      0.85364704	      0.44821147	      0.95256967
      0.00931345	      0.68499842	      0.85367005	      0.44822907	      0.95254544
      0.01031496	      0.68507734	      0.85370296	      0.44826527	      0.95251038
      0.01117276	      0.68515382	      0.85373487	      0.44831283	      0.95247601
      0.01192114	      0.68522738	      0.85376559	      0.44836937	      0.95244261
      0.01266951	      0.68530743	      0.85379905	      0.44844145	      0.95240593
      0.01351831	      0.68540619	      0.85384038	      0.44854295	      0.95236024
      0.01436710	      0.68551353	      0.85388536	      0.44866560	      0.95231010
      0.01510582	      0.68561402	      0.85392753	      0.44878918	      0.95226274
      0.01584455	      0.68572114	      0.85397253	      0.44892783	      0.95221185
      0.01677016	      0.68586482	      0.85403297	      0.44912180	      0.95214300
      0.01743280	      0.68597417	      0.85407904	      0.44927383	      0.95209018
      0.01809543	      0.68608898	      0.85412744	      0.44943638	      0.95203436
      0.01904497	      0.68626306	      0.85420093	      0.44968690	      0.95194908
      0.01985779	      0.68642106	      0.85426772	      0.44991725	      0.95187106
      0.02056646	      0.68656561	      0.85432888	      0.45012969	      0.95179919
      0.02127514	      0.68671650	      0.85439279	      0.45035273	      0.95172370
      0.02202269	      0.68688257	      0.85446319	      0.45059930	      0.95164012
      0.02277025	      0.68705573	      0.85453667	      0.45085732	      0.95155243
      0.02350164	      0.68723202	      0.85461155	      0.45112072	      0.95146262
      0.02423303	      0.68741513	      0.85468938	      0.45139488	      0.95136880
      0.02502522	      0.68762114	      0.85477703	      0.45170388	      0.95126262
      0.02581741	      0.68783516	      0.85486816	      0.45202534	      0.95115165
      0.02656472	      0.68804439	      0.85495733	      0.45233996	      0.95104254
      0.02731203	      0.68826075	      0.85504961	      0.45266558	      0.95092910
      0.02805934	      0.68848424	      0.85514499	      0.45300215	      0.95081128
      0.02880665	      0.68871486	      0.85524349	      0.45334964	      0.95068906
      0.02955396	      0.68895260	      0.85534510	      0.45370802	      0.95056240
      0.03030127	      0.68919746	      0.85544983	      0.45407725	      0.95043127
      0.03104858	      0.68944943	      0.85555767	      0.45445730	      0.95029563
      0.03179589	      0.68970852	      0.85566862	      0.45484814	      0.95015545
      0.03254320	      0.68997471	      0.85578268	      0.45524975	      0.95001069
      0.03329051	      0.69024801	      0.85589986	      0.45566208	      0.94986133
      0.03403782	      0.69052839	      0.85602014	      0.45608511	      0.94970732
      0.03478513	      0.69081587	      0.85614353	      0.45651882	      0.94954864
      0.03553244	      0.69111041	      0.85627003	      0.45696316	      0.94938525
      0.03627975	      0.69141203	      0.85639963	      0.45741811	      0.94921711
      0.03702706	      0.69172071	      0.85653233	      0.45788364	      0.94904419
      0.03777437	      0.69203644	      0.85666812	      0.45835971	      0.94886647
      0.03852168	      0.69235921	      0.85680700	      0.45884630	      0.94868389
      0.03926899	      0.69268902	      0.85694898	      0.45934336	      0.94849643
      0.04001630	      0.69302584	      0.85709403	      0.45985087	      0.94830406
      0.04076361	      0.69336968	      0.85724217	      0.46036879	      0.94810673
      0.04151092	      0.69372052	      0.85739337	      0.46089709	      0.94790441
      0.04225823	      0.69407834	      0.85754765	      0.46143572	      0.94769708
      0.04300554	      0.69444314	      0.85770499	      0.46198465	      0.94748468
      0.04375285	      0.69481491	      0.85786539	      0.46254384	      0.94726719
      0.04450016	      0.69519362	      0.85802884	      0.46311326	      0.94704457
      0.04524747	      0.69557928	      0.85819533	      0.46369285	      0.94681678
      0.04599478	      0.69597185	      0.85836486	      0.46428258	      0.94658379
      0.04666588	      0.69633029	      0.85851969	      0.46482078	      0.94637011
      0.04733698	      0.69669428	      0.85867696	      0.46536708	      0.94615217
      0.04800809	      0.69706383	      0.85883666	      0.46592146	      0.94592996
      0.04867919	      0.69743891	      0.85899879	      0.46648387	      0.94570346
      0.04935029	      0.69781952	      0.85916334	      0.46705430	      0.94547262
      0.05002139	      0.69820564	      0.85933030	      0.46763268	      0.94523745
      0.05069249	      0.69859727	      0.85949968	      0.46821901	      0.94499790
      0.05136359	      0.69899438	      0.85967146	      0.46881322	      0.94475395
      0.05203469	      0.69939697	      0.85984563	      0.46941529	      0.94450559
      0.05270579	      0.69980502	      0.86002220	      0.47002518	      0.94425278
      0.05337690	      0.70021852	      0.86020114	      0.47064285	      0.94399550
      0.05404800	      0.70063745	      0.86038246	      0.47126825	      0.94373374
      0.05471910	      0.70106179	      0.86056615	      0.47190136	      0.94346747
      0.05539020	      0.70149154	      0.86075220	      0.47254213	      0.94319667
      0.05606130	      0.70192666	      0.86094060	      0.47319052	      0.94292132
      0.05673240	      0.70236716	      0.86113134	      0.47384650	      0.94264141
      0.05740350	      0.70281300	      0.86132441	      0.47451002	      0.94235690
      0.05807460	      0.70326417	      0.86151981	      0.47518104	      0.94206779
      0.05874571	      0.70372066	      0.86171752	      0.47585953	      0.94177406
      0.05941681	      0.70418244	      0.86191754	      0.47654544	      0.94147570
      0.06008791	      0.70464949	      0.86211986	      0.47723874	      0.94117269
      0.06075901	      0.70512180	      0.86232446	      0.47793939	      0.94086501
      0.06143011	      0.70559934	      0.86253134	      0.47864734	      0.94055267
      0.06210121	      0.70608210	      0.86274049	      0.47936256	      0.94023564
      0.06277231	      0.70657004	      0.86295190	      0.48008500	      0.93991392
      0.06344341	      0.70706316	      0.86316555	      0.48081462	      0.93958751
      0.06411451	      0.70756142	      0.86338143	      0.48155138	      0.93925640
      0.06478562	      0.70806480	      0.86359954	      0.48229523	      0.93892059
      0.06545672	      0.70857328	      0.86381986	      0.48304613	      0.93858008
      0.06612782	      0.70908684	      0.86404238	      0.48380402	      0.93823487
      0.06679892	      0.70960545	      0.86426709	      0.48456888	      0.93788498
      0.06747002	      0.71012909	      0.86449397	      0.48534063	      0.93753040
      0.06814112	      0.71065772	      0.86472302	      0.48611925	      0.93717116
      0.06881222	      0.71119133	      0.86495422	      0.48690467	      0.93680726
      0.06948332	      0.71172989	      0.86518756	      0.48769685	      0.93643873
      0.07015443	      0.71227336	      0.86542303	      0.48849573	      0.93606560
      0.07082553	      0.71282173	      0.86566061	      0.48930127	      0.93568788
      0.07149663	      0.71337497	      0.86590030	      0.49011340	      0.93530560
      0.07216773	      0.71393304	      0.86614207	      0.49093207	      0.93491882
      0.07283883	      0.71449593	      0.86638591	      0.49175724	      0.93452757
      0.07350993	      0.71506359	      0.86663181	      0.49258884	      0.93413190
      0.07418103	      0.71563600	      0.86687976	      0.49342682	      0.93373186
      0.07485213	      0.71621313	      0.86712975	      0.49427111	      0.93332753
      0.07552324	      0.71679496	      0.86738175	      0.49512167	      0.93291895
      0.07619434	      0.71738144	      0.86763575	      0.49597844	      0.93250623
      0.07686544	      0.71797256	      0.86789175	      0.49684135	      0.93208943
      0.07753654	      0.71856827	      0.86814972	      0.49771035	      0.93166866
      0.07820764	      0.71916856	      0.86840965	      0.49858538	      0.93124403
      0.07887874	      0.71977338	      0.86867153	      0.49946637	      0.93081564
      0.07954984	      0.72038270	      0.86893535	      0.50035328	      0.93038364
      0.08022094	      0.72099650	      0.86920108	      0.50124603	      0.92994815
      0.08089205	      0.72161473	      0.86946871	      0.50214457	      0.92950933
      0.08156315	      0.72223738	      0.86973823	      0.50304884	      0.92906734
      0.08223425	      0.72286440	      0.87000963	      0.50395876	      0.92862237
      0.08290535	      0.72349577	      0.87028288	      0.50487430	      0.92817461
      0.08357645	      0.72413145	      0.87055797	      0.50579537	      0.92772426
      0.08424755	      0.72477141	      0.87083490	      0.50672192	      0.92727155
      0.08491865	      0.72541561	      0.87111364	      0.50765389	      0.92681670
      0.08558975	      0.72606403	      0.87139418	      0.50859121	      0.92635996
      0.08626085	      0.72671662	      0.87167650	      0.50953383	      0.92590157
      0.08693196	      0.72737337	      0.87196059	      0.51048168	      0.92544180
      0.08760306	      0.72803423	      0.87224644	      0.51143470	      0.92498089
      0.08827416	      0.72869917	      0.87253402	      0.51239282	      0.92451911
      0.08894526	      0.72936816	      0.87282333	      0.51335600	      0.92405668
      0.08961636	      0.73004117	      0.87311435	      0.51432422	      0.92359383
      0.09028746	      0.73071816	      0.87340707	      0.51529751	      0.92313077
      0.09095856	      0.73139911	      0.87370147	      0.51627586	      0.92266764
      0.09162966	      0.73208397	      0.87399754	      0.51725923	      0.92220458
      0.09230077	      0.73277271	      0.87429525	      0.51824758	      0.92174164
      0.09297187	      0.73346531	      0.87459461	      0.51924086	      0.92127883
      0.09364297	      0.73416173	      0.87489558	      0.52023902	      0.92081617
      0.09431407	      0.73486193	      0.87519817	      0.52124200	      0.92035364
      0.09498517	      0.73556589	      0.87550235	      0.52224974	      0.91989126
      0.09565627	      0.73627356	      0.87580810	      0.52326219	      0.91942901
      0.09632737	      0.73698492	      0.87611543	      0.52427928	      0.91896690
      0.09699847	      0.73769993	      0.87642430	      0.52530097	      0.91850494
      0.09766958	      0.73841856	      0.87673470	      0.52632720	      0.91804311
      0.09834068	      0.73914078	      0.87704663	      0.52735791	      0.91758142
      0.09901178	      0.73986655	      0.87736006	      0.52839304	      0.91711988
      0.09968288	      0.74059584	      0.87767498	      0.52943253	      0.91665847
      0.10035398	      0.74132861	      0.87799138	      0.53047634	      0.91619721
      0.10102508	      0.74206484	      0.87830924	      0.53152440	      0.91573608
      0.10169618	      0.74280449	      0.87862855	      0.53257665	      0.91527510
      0.10236728	      0.74354752	      0.87894929	      0.53363306	      0.91481425
      0.10303839	      0.74429391	      0.87927145	      0.53469354	      0.91435355
      0.10370949	      0.74504363	      0.87959502	      0.53575807	      0.91389299
      0.10438059	      0.74579663	      0.87991998	      0.53682656	      0.91343257
      0.10505169	      0.74655289	      0.88024632	      0.53789899	      0.91297229
      0.10572279	      0.74731238	      0.88057403	      0.53897528	      0.91251215
      0.10639389	      0.74807506	      0.88090309	      0.54005539	      0.91205216
      0.10706499	      0.74884091	      0.88123348	      0.54113926	      0.91159230
      0.10773609	      0.74960989	      0.88156520	      0.54222684	      0.91113259
      0.10840719	      0.75038196	      0.88189823	      0.54331807	      0.91067302
      0.10907830	      0.75115711	      0.88223255	      0.54441291	      0.91021359
      0.10974940	      0.75193530	      0.88256817	      0.54551130	      0.90975430
      0.11042050	      0.75271649	      0.88290505	      0.54661320	      0.90929515
      0.11109160	      0.75350066	      0.88324320	      0.54771854	      0.90883615
      0.11176270	      0.75428778	      0.88358259	      0.54882728	      0.90837728
      0.11243380	      0.75507782	      0.88392322	      0.54993937	      0.90791856
      0.11310490	      0.75587074	      0.88426507	      0.55105475	      0.90745998
      0.11377600	      0.75666653	      0.88460813	      0.55217339	      0.90700155
      0.11444711	      0.75746514	      0.88495238	      0.55329522	      0.90654325
      0.11511821	      0.75826655	      0.88529783	      0.55442020	      0.90608510
      0.11578931	      0.75907074	      0.88564445	      0.55554829	      0.90562709
      0.11646041	      0.75987767	      0.88599223	      0.55667943	      0.90516922
      0.11713151	      0.76068731	      0.88634116	      0.55781358	      0.90471150
      0.11780261	      0.76149964	      0.88669124	      0.55895069	      0.90425392
      0.11847371	      0.76231463	      0.88704244	      0.56009071	      0.90379648
      0.11914481	      0.76313226	      0.88739476	      0.56123360	      0.90333918
      0.11981592	      0.76395249	      0.88774819	      0.56237931	      0.90288202
      0.12048702	      0.76477530	      0.88810271	      0.56352779	      0.90242501
      0.12115812	      0.76560066	      0.88845833	      0.56467901	      0.90196814
      0.12182922	      0.76642854	      0.88881501	      0.56583292	      0.90151141
      0.12250032	      0.76725893	      0.88917277	      0.56698947	      0.90105483
      0.12317142	      0.76809179	      0.88953158	      0.56814862	      0.90059838
      0.12384252	      0.76892710	      0.88989143	      0.56931033	      0.90014209
      0.12451362	      0.76976483	      0.89025232	      0.57047456	      0.89968593
      0.12518472	      0.77060497	      0.89061424	      0.57164126	      0.89922991
      0.12585583	      0.77144747	      0.89097717	      0.57281039	      0.89877404
      0.12652693	      0.77229233	      0.89134112	      0.57398191	      0.89831831
      0.12719803	      0.77313951	      0.89170606	      0.57515578	      0.89786273
      0.12786913	      0.77398900	      0.89207199	      0.57633196	      0.89740728
      0.12854023	      0.77484076	      0.89243890	      0.57751042	      0.89695198
      0.12921133	      0.77569478	      0.89280678	      0.57869110	      0.89649683
      0.12988243	      0.77655103	      0.89317562	      0.57987398	      0.89604181
      0.13055353	      0.77740949	      0.89354542	      0.58105901	      0.89558694
      0.13122464	      0.77827014	      0.89391617	      0.58224616	      0.89513221
      0.13189574	      0.77913295	      0.89428786	      0.58343538	      0.89467763
      0.13256684	      0.77999791	      0.89466047	      0.58462665	      0.89422318
      0.13323794	      0.78086499	      0.89503401	      0.58581993	      0.89376888
      0.13390904	      0.78173417	      0.89540847	      0.58701517	      0.89331472
      0.13458014	      0.78260544	      0.89578383	      0.58821235	      0.89286071
      0.13525124	      0.78347876	      0.89616010	      0.58941143	      0.89240684
      0.13592234	      0.78435411	      0.89653725	      0.59061237	      0.89195311
      0.13659345	      0.78523149	      0.89691530	      0.59181514	      0.89149952
      0.13726455	      0.78611087	      0.89729422	      0.59301971	      0.89104608
      0.13793565	      0.78699222	      0.89767401	      0.59422604	      0.89059278
      0.13860675	      0.78787554	      0.89805467	      0.59543410	      0.89013963
      0.13927785	      0.78876079	      0.89843619	      0.59664386	      0.88968661
      0.13994895	      0.78964797	      0.89881857	      0.59785528	      0.88923374
      0.14062005	      0.79053704	      0.89920179	      0.59906833	      0.88878101
      0.14129115	      0.79142801	      0.89958585	      0.60028299	      0.88832843
      0.14196226	      0.79232084	      0.89997074	      0.60149921	      0.88787599
      0.14263336	      0.79321551	      0.90035647	      0.60271698	      0.88742369
      0.14330446	      0.79411202	      0.90074302	      0.60393626	      0.88697153
      0.14397556	      0.79501034	      0.90113038	      0.60515701	      0.88651952
      0.14464666	      0.79591046	      0.90151856	      0.60637922	      0.88606765
      0.14531776	      0.79681235	      0.90190755	      0.60760285	      0.88561592
      0.14598886	      0.79771601	      0.90229734	      0.60882787	      0.88516434
      0.14665996	      0.79862141	      0.90268792	      0.61005426	      0.88471290
      0.14733106	      0.79952855	      0.90307930	      0.61128198	      0.88426160
      0.14800217	      0.80043739	      0.90347146	      0.61251101	      0.88381044
      0.14867327	      0.80134794	      0.90386441	      0.61374133	      0.88335943
      0.14934437	      0.80226016	      0.90425813	      0.61497290	      0.88290856
      0.15001547	      0.80317406	      0.90465263	      0.61620570	      0.88245783
      0.15068657	      0.80408960	      0.90504790	      0.61743971	      0.88200725
      0.15135767	      0.80500678	      0.90544393	      0.61867489	      0.88155681
      0.15148119	      0.80517577	      0.90551691	      0.61890235	      0.88147392
      0.15160471	      0.80534481	      0.90558981	      0.61912986	      0.88139104
      0.15222230	      0.80619084	      0.90594264	      0.62026795	      0.88097669
      0.15283988	      0.80703822	      0.90625463	      0.62140699	      0.88056246
      0.15360744	      0.80809325	      0.90656121	      0.62282392	      0.88004782
      0.15437500	      0.80915032	      0.90677289	      0.62424224	      0.87953336
      0.15514256	      0.81020940	      0.90690018	      0.62566191	      0.87901909
      0.15591011	      0.81127044	      0.90695751	      0.62708289	      0.87850500
      0.15667767	      0.81233341	      0.90695702	      0.62850514	      0.87799110
      0.15744523	      0.81339827	      0.90690852	      0.62992861	      0.87747739
      0.15821279	      0.81446496	      0.90682040	      0.63135327	      0.87696387
      0.15898034	      0.81553346	      0.90669971	      0.63277908	      0.87645053
      0.15974790	      0.81660373	      0.90655236	      0.63420600	      0.87593738
      0.16051546	      0.81767573	      0.90638318	      0.63563400	      0.87542441
      0.16128302	      0.81874943	      0.90619621	      0.63706305	      0.87491163
      0.16205057	      0.81982481	      0.90599481	      0.63849309	      0.87439904
      0.16281813	      0.82090181	      0.90578180	      0.63992411	      0.87388664
      0.16358569	      0.82198043	      0.90555959	      0.64135606	      0.87337442
      0.16435325	      0.82306063	      0.90533026	      0.64278891	      0.87286239
      0.16512081	      0.82414238	      0.90509563	      0.64422263	      0.87235054
      0.16588836	      0.82522565	      0.90485729	      0.64565717	      0.87183889
      0.16665592	      0.82631042	      0.90461670	      0.64709251	      0.87132742
      0.16742348	      0.82739666	      0.90437512	      0.64852861	      0.87081613
      0.16819104	      0.82848434	      0.90413372	      0.64996543	      0.87030503
      0.16895859	      0.82957344	      0.90389352	      0.65140294	      0.86979412
      0.16972615	      0.83066393	      0.90365540	      0.65284111	      0.86928339
      0.17049371	      0.83175579	      0.90342008	      0.65427990	      0.86877286
      0.17126127	      0.83284900	      0.90318813	      0.65571927	      0.86826250
      0.17202882	      0.83394352	      0.90295992	      0.65715921	      0.86775234
      0.17279638	      0.83503934	      0.90273568	      0.65859966	      0.86724236
      0.17356394	      0.83613643	      0.90251545	      0.66004060	      0.86673256
      0.17433150	      0.83723476	      0.90229916	      0.66148201	      0.86622296
      0.17509905	      0.83833433	      0.90208665	      0.66292385	      0.86571354
      0.17586661	      0.83943511	      0.90187767	      0.66436608	      0.86520430
      0.17663417	      0.84053707	      0.90167193	      0.66580869	      0.86469525
      0.17740173	      0.84164021	      0.90146914	      0.66725164	      0.86418639
      0.17816928	      0.84274449	      0.90126899	      0.66869491	      0.86367771
      0.17893684	      0.84384991	      0.90107122	      0.67013847	      0.86316922
      0.17970440	      0.84495644	      0.90087567	      0.67158230	      0.86266092
      0.18047196	      0.84606408	      0.90068234	      0.67302636	      0.86215280
      0.18115777	      0.84705466	      0.90051158	      0.67431682	      0.86169896
      0.18184358	      0.84804610	      0.90034289	      0.67560743	      0.86124526
      0.18252939	      0.84903837	      0.90017650	      0.67689819	      0.86079171
      0.18321520	      0.85003147	      0.90001273	      0.67818907	      0.86033831
      0.18390101	      0.85102539	      0.89985188	      0.67948006	      0.85988506
      0.18458683	      0.85202011	      0.89969431	      0.68077114	      0.85943196
      0.18527264	      0.85301561	      0.89954034	      0.68206231	      0.85897901
      0.18595845	      0.85401189	      0.89939025	      0.68335354	      0.85852620
      0.18664426	      0.85500894	      0.89924429	      0.68464483	      0.85807354
      0.18733007	      0.85600673	      0.89910265	      0.68593615	      0.85762103
      0.18801588	      0.85700526	      0.89896546	      0.68722750	      0.85716867
      0.18870169	      0.85800452	      0.89883280	      0.68851886	      0.85671646
      0.18938751	      0.85900449	      0.89870471	      0.68981021	      0.85626439
      0.19007332	      0.86000517	      0.89858117	      0.69110155	      0.85581248
      0.19075913	      0.86100653	      0.89846215	      0.69239285	      0.85536071
      0.19144494	      0.86200858	      0.89834756	      0.69368410	      0.85490909
      0.19213075	      0.86301130	      0.89823732	      0.69497528	      0.85445762
      0.19281656	      0.86401468	      0.89813132	      0.69626638	      0.85400629
      0.19350237	      0.86501872	      0.89802943	      0.69755738	      0.85355512
      0.19418819	      0.86602339	      0.89793153	      0.69884827	      0.85310409
      0.19487400	      0.86702870	      0.89783749	      0.70013901	      0.85265321
      0.19555981	      0.86803464	      0.89774717	      0.70142960	      0.85220248
      0.19624562	      0.86904119	      0.89766044	      0.70272001	      0.85175190
      0.19693143	      0.87004835	      0.89757717	      0.70401023	      0.85130146
      0.19761724	      0.87105611	      0.89749723	      0.70530024	      0.85085117
      0.19830305	      0.87206446	      0.89742051	      0.70659002	      0.85040103
      0.19898887	      0.87307340	      0.89734687	      0.70787955	      0.84995104
      0.19967468	      0.87408291	      0.89727622	      0.70916881	      0.84950120
      0.20036049	      0.87509299	      0.89720844	      0.71045779	      0.84905150
      0.20104630	      0.87610364	      0.89714343	      0.71174647	      0.84860195
      0.20173211	      0.87711484	      0.89708110	      0.71303483	      0.84815255
      0.20241792	      0.87812659	      0.89702136	      0.71432285	      0.84770330
      0.20310373	      0.87913888	      0.89696413	      0.71561053	      0.84725419
      0.20378955	      0.88015171	      0.89690933	      0.71689784	      0.84680524
      0.20447536	      0.88116506	      0.89685688	      0.71818477	      0.84635643
      0.20516117	      0.88217894	      0.89680674	      0.71947131	      0.84590777
      0.20584698	      0.88319333	      0.89675882	      0.72075744	      0.84545925
      0.20653279	      0.88420824	      0.89671309	      0.72204315	      0.84501088
      0.20721860	      0.88522365	      0.89666950	      0.72332842	      0.84456267
      0.20790442	      0.88623955	      0.89662799	      0.72461325	      0.84411459
      0.20859023	      0.88725595	      0.89658855	      0.72589762	      0.84366667
      0.20927604	      0.88827284	      0.89655113	      0.72718152	      0.84321889
      0.20996185	      0.88929021	      0.89651572	      0.72846493	      0.84277126
      0.21064766	      0.89030805	      0.89648228	      0.72974786	      0.84232378
      0.21133347	      0.89132637	      0.89645082	      0.73103028	      0.84187645
      0.21201928	      0.89234515	      0.89642132	      0.73231218	      0.84142926
      0.21270510	      0.89336439	      0.89639378	      0.73359356	      0.84098222
      0.21339091	      0.89438408	      0.89636819	      0.73487441	      0.84053533
      0.21407672	      0.89540423	      0.89634458	      0.73615471	      0.84008858
      0.21476253	      0.89642482	      0.89632295	      0.73743447	      0.83964199
      0.21544834	      0.89744585	      0.89630332	      0.73871366	      0.83919554
      0.21606535	      0.89836481	      0.89628739	      0.73986402	      0.83879400
      0.21668235	      0.89928412	      0.89627312	      0.74101392	      0.83839259
      0.21729936	      0.90020378	      0.89626053	      0.74216334	      0.83799129
      0.21791637	      0.90112378	      0.89624964	      0.74331228	      0.83759011
      0.21853338	      0.90204412	      0.89624049	      0.74446074	      0.83718906
      0.21915038	      0.90296479	      0.89623309	      0.74560870	      0.83678812
      0.21976739	      0.90388579	      0.89622748	      0.74675616	      0.83638730
      0.22038440	      0.90480712	      0.89622368	      0.74790312	      0.83598660
      0.22100140	      0.90572877	      0.89622173	      0.74904957	      0.83558602
      0.22161841	      0.90665075	      0.89622163	      0.75019550	      0.83518555
      0.22223542	      0.90757304	      0.89622341	      0.75134092	      0.83478521
      0.22285242	      0.90849565	      0.89622710	      0.75248581	      0.83438499
      0.22346943	      0.90941856	      0.89623269	      0.75363016	      0.83398488
      0.22408644	      0.91034179	      0.89624019	      0.75477398	      0.83358489
      0.22470344	      0.91126532	      0.89624962	      0.75591726	      0.83318503
      0.22532045	      0.91218915	      0.89626094	      0.75706000	      0.83278528
      0.22593746	      0.91311328	      0.89627417	      0.75820218	      0.83238565
      0.22655447	      0.91403771	      0.89628927	      0.75934381	      0.83198613
      0.22717147	      0.91496243	      0.89630622	      0.76048488	      0.83158674
      0.22778848	      0.91588745	      0.89632499	      0.76162538	      0.83118747
      0.22840549	      0.91681275	      0.89634554	      0.76276532	      0.83078831
      0.22902249	      0.91773834	      0.89636783	      0.76390468	      0.83038928
      0.22963950	      0.91866421	      0.89639182	      0.76504347	      0.82999036
      0.23025651	      0.91959037	      0.89641747	      0.76618167	      0.82959156
      0.23087351	      0.92051681	      0.89644471	      0.76731929	      0.82919288
      0.23149052	      0.92144352	      0.89647350	      0.76845632	      0.82879432
      0.23210753	      0.92237051	      0.89650379	      0.76959276	      0.82839588
      0.23272453	      0.92329778	      0.89653552	      0.77072860	      0.82799755
      0.23334154	      0.92422532	      0.89656864	      0.77186384	      0.82759935
      0.23395855	      0.92515313	      0.89660310	      0.77299848	      0.82720126
      0.23457556	      0.92608121	      0.89663886	      0.77413251	      0.82680329
      0.23519256	      0.92700957	      0.89667587	      0.77526593	      0.82640544
      0.23580957	      0.92793818	      0.89671409	      0.77639873	      0.82600771
      0.23642658	      0.92886707	      0.89675347	      0.77753092	      0.82561010
      0.23704358	      0.92979622	      0.89679399	      0.77866250	      0.82521261
      0.23766059	      0.93072563	      0.89683561	      0.77979344	      0.82481523
      0.23827760	      0.93165531	      0.89687828	      0.78092377	      0.82441797
      0.23889460	      0.93258525	      0.89692198	      0.78205346	      0.82402084
      0.23951161	      0.93351545	      0.89696668	      0.78318253	      0.82362382
      0.24012862	      0.93444591	      0.89701234	      0.78431096	      0.82322691
      0.24074562	      0.93537664	      0.89705895	      0.78543876	      0.82283013
      0.24136263	      0.93630762	      0.89710646	      0.78656592	      0.82243347
      0.24197964	      0.93723886	      0.89715487	      0.78769243	      0.82203692
      0.24259665	      0.93817036	      0.89720413	      0.78881831	      0.82164049
      0.24321365	      0.93910212	      0.89725423	      0.78994354	      0.82124419
      0.24383066	      0.94003413	      0.89730515	      0.79106812	      0.82084799
      0.24444767	      0.94096641	      0.89735687	      0.79219206	      0.82045192
      0.24506467	      0.94189895	      0.89740936	      0.79331534	      0.82005597
      0.24568168	      0.94283175	      0.89746260	      0.79443797	      0.81966013
      0.24629869	      0.94376480	      0.89751659	      0.79555994	      0.81926442
      0.24691569	      0.94469812	      0.89757129	      0.79668126	      0.81886882
      0.24753270	      0.94563170	      0.89762670	      0.79780192	      0.81847334
      0.24814971	      0.94656555	      0.89768280	      0.79892191	      0.81807798
      0.24876672	      0.94749965	      0.89773957	      0.80004125	      0.81768273
      0.24938372	      0.94843403	      0.89779700	      0.80115992	      0.81728761
      0.25000073	      0.94936867	      0.89785507	      0.80227793	      0.81689260
      0.25036010	      0.94991316	      0.89788918	      0.80292879	      0.81666259
      0.25057370	      0.95023684	      0.89790956	      0.80331554	      0.81652589
      0.25078730	      0.95056054	      0.89793002	      0.80370221	      0.81638921
      0.25135747	      0.95142480	      0.89798513	      0.80473398	      0.81602443
      0.25192765	      0.95228927	      0.89804115	      0.80576518	      0.81565975
      0.25249783	      0.95315398	      0.89809830	      0.80679581	      0.81529517
      0.25306800	      0.95401892	      0.89815677	      0.80782586	      0.81493069
      0.25363818	      0.95488408	      0.89821675	      0.80885534	      0.81456631
      0.25420835	      0.95574947	      0.89827841	      0.80988424	      0.81420203
      0.25477853	      0.95661508	      0.89834192	      0.81091256	      0.81383786
      0.25534871	      0.95748091	      0.89840743	      0.81194031	      0.81347378
      0.25591888	      0.95834697	      0.89847507	      0.81296748	      0.81310981
      0.25648906	      0.95921325	      0.89854498	      0.81399408	      0.81274594
      0.25705923	      0.96007975	      0.89861728	      0.81502009	      0.81238216
      0.25762941	      0.96094647	      0.89869208	      0.81604552	      0.81201849
      0.25798806	      0.96149176	      0.89874047	      0.81669024	      0.81178979
      0.25815732	      0.96174913	      0.89876367	      0.81699442	      0.81168187
      0.25851126	      0.96228587	      0.89881297	      0.81763034	      0.81145623
      0.25886520	      0.96281452	      0.89886333	      0.81826603	      0.81123063
      0.25945600	      0.96366431	      0.89894985	      0.81932664	      0.81085413
      0.26004680	      0.96446206	      0.89903951	      0.82038661	      0.81047775
      0.26063759	      0.96520346	      0.89913242	      0.82144594	      0.81010148
      0.26122839	      0.96588994	      0.89922868	      0.82250459	      0.80972531
      0.26181919	      0.96652593	      0.89932836	      0.82356252	      0.80934925
      0.26240999	      0.96711721	      0.89943157	      0.82461970	      0.80897330
      0.26300079	      0.96766990	      0.89953837	      0.82567604	      0.80859746
      0.26359159	      0.96818984	      0.89964886	      0.82673149	      0.80822173
      0.26418238	      0.96868237	      0.89976310	      0.82778596	      0.80784610
      0.26477318	      0.96915222	      0.89988118	      0.82883938	      0.80747059
      0.26529948	      0.96955502	      0.89998966	      0.82977683	      0.80713616
      0.26582577	      0.96994565	      0.90010129	      0.83071333	      0.80680182
      0.26635207	      0.97032636	      0.90021612	      0.83164882	      0.80646756
      0.26687836	      0.97069918	      0.90033420	      0.83258323	      0.80613339
      0.26740466	      0.97106591	      0.90045558	      0.83351653	      0.80579931
      0.26793095	      0.97142822	      0.90058030	      0.83444865	      0.80546531
      0.26845725	      0.97178758	      0.90070840	      0.83537955	      0.80513140
      0.26898355	      0.97214536	      0.90083993	      0.83630918	      0.80479758
      0.26950984	      0.97250277	      0.90097494	      0.83723750	      0.80446384
      0.27003614	      0.97286085	      0.90111346	      0.83816447	      0.80413018
      0.27056243	      0.97322047	      0.90125552	      0.83909006	      0.80379662
      0.27108873	      0.97358229	      0.90140118	      0.84001422	      0.80346313
      0.27161502	      0.97394674	      0.90155046	      0.84093692	      0.80312974
      0.27214132	      0.97431400	      0.90170339	      0.84185813	      0.80279643
      0.27266761	      0.97468407	      0.90186001	      0.84277784	      0.80246320
      0.27319391	      0.97505674	      0.90202035	      0.84369601	      0.80213007
      0.27372020	      0.97543169	      0.90218443	      0.84461261	      0.80179701
      0.27424650	      0.97580849	      0.90235227	      0.84552765	      0.80146405
      0.27477280	      0.97618669	      0.90252390	      0.84644109	      0.80113117
      0.27529909	      0.97656581	      0.90269934	      0.84735292	      0.80079837
      0.27582539	      0.97694542	      0.90287859	      0.84826313	      0.80046566
      0.27635168	      0.97732511	      0.90306168	      0.84917171	      0.80013304
      0.27687798	      0.97770452	      0.90324860	      0.85007864	      0.79980050
      0.27740427	      0.97808345	      0.90343937	      0.85098393	      0.79946805
      0.27793057	      0.97846196	      0.90363399	      0.85188757	      0.79913569
      0.27845686	      0.97884036	      0.90383244	      0.85278954	      0.79880341
      0.27898316	      0.97921918	      0.90403474	      0.85368985	      0.79847121
      0.27950945	      0.97959911	      0.90424085	      0.85458848	      0.79813911
      0.28003575	      0.97998095	      0.90445078	      0.85548543	      0.79780709
      0.28050233	      0.98032174	      0.90464005	      0.85627920	      0.79751281
      0.28096891	      0.98066527	      0.90483229	      0.85707164	      0.79721860
      0.28143549	      0.98101206	      0.90502748	      0.85786275	      0.79692446
      0.28190207	      0.98136256	      0.90522559	      0.85865251	      0.79663038
      0.28236865	      0.98171709	      0.90542660	      0.85944093	      0.79633637
      0.28283523	      0.98207585	      0.90563048	      0.86022799	      0.79604244
      0.28330181	      0.98243892	      0.90583721	      0.86101369	      0.79574856
      0.28376839	      0.98280629	      0.90604675	      0.86179803	      0.79545476
      0.28423497	      0.98317782	      0.90625908	      0.86258100	      0.79516102
      0.28470155	      0.98355332	      0.90647416	      0.86336259	      0.79486735
      0.28516813	      0.98393256	      0.90669195	      0.86414280	      0.79457375
      0.28563471	      0.98431525	      0.90691241	      0.86492163	      0.79428022
      0.28610129	      0.98470110	      0.90713551	      0.86569907	      0.79398675
      0.28656787	      0.98508983	      0.90736119	      0.86647511	      0.79369335
      0.28703445	      0.98548113	      0.90758942	      0.86724976	      0.79340002
      0.28750103	      0.98587473	      0.90782016	      0.86802301	      0.79310675
      0.28796761	      0.98627038	      0.90805335	      0.86879485	      0.79281356
      0.28843420	      0.98666784	      0.90828895	      0.86956529	      0.79252043
      0.28890078	      0.98706689	      0.90852691	      0.87033432	      0.79222737
      0.28936736	      0.98746733	      0.90876718	      0.87110194	      0.79193437
      0.28983394	      0.98786899	      0.90900971	      0.87186815	      0.79164145
      0.29030052	      0.98827170	      0.90925445	      0.87263295	      0.79134859
      0.29076710	      0.98867533	      0.90950135	      0.87339632	      0.79105580
      0.29123368	      0.98907975	      0.90975036	      0.87415828	      0.79076308
      0.29170026	      0.98948485	      0.91000142	      0.87491881	      0.79047042
      0.29216684	      0.98989052	      0.91025449	      0.87567792	      0.79017783
      0.29263342	      0.99029668	      0.91050950	      0.87643560	      0.78988531
      0.29310000	      0.99070325	      0.91076642	      0.87719185	      0.78959286
      0.29356658	      0.99111016	      0.91102519	      0.87794667	      0.78930047
      0.29403316	      0.99151735	      0.91128575	      0.87870006	      0.78900816
      0.29449974	      0.99192477	      0.91154806	      0.87945200	      0.78871591
      0.29496632	      0.99233237	      0.91181207	      0.88020251	      0.78842372
      0.29543290	      0.99274011	      0.91207771	      0.88095157	      0.78813161
      0.29589948	      0.99314795	      0.91234496	      0.88169918	      0.78783956
      0.29636606	      0.99355586	      0.91261375	      0.88244535	      0.78754758
      0.29683264	      0.99396382	      0.91288404	      0.88319006	      0.78725567
      0.29729922	      0.99437180	      0.91315578	      0.88393332	      0.78696383
      0.29776580	      0.99477978	      0.91342893	      0.88467512	      0.78667205
      0.29823238	      0.99518776	      0.91370343	      0.88541545	      0.78638034
      0.29869896	      0.99559571	      0.91397925	      0.88615433	      0.78608870
      0.29916554	      0.99600363	      0.91425634	      0.88689173	      0.78579713
      0.29963212	      0.99641152	      0.91453465	      0.88762766	      0.78550563
      0.30009870	      0.99681937	      0.91481415	      0.88836212	      0.78521419
      0.30056528	      0.99722718	      0.91509479	      0.88909510	      0.78492282
      0.30103186	      0.99763496	      0.91537654	      0.88982661	      0.78463152
      0.30149844	      0.99804270	      0.91565935	      0.89055662	      0.78434028
      0.30196502	      0.99845043	      0.91594318	      0.89128515	      0.78404912
      0.30243160	      0.99885815	      0.91622800	      0.89201219	      0.78375802
      0.30289818	      0.99926588	      0.91651377	      0.89273774	      0.78346699
      0.30336477	      0.99967362	      0.91680045	      0.89346178	      0.78317602
      0.30383135	      1.00008141	      0.91708802	      0.89418433	      0.78288513
      0.30429793	      1.00048925	      0.91737644	      0.89490538	      0.78259430
      0.30476451	      1.00089718	      0.91766566	      0.89562491	      0.78230354
      0.30523109	      1.00130521	      0.91795568	      0.89634294	      0.78201285
      0.30569767	      1.00171338	      0.91824644	      0.89705945	      0.78172223
      0.30616425	      1.00212171	      0.91853792	      0.89777445	      0.78143167
      0.30628177	      1.00222459	      0.91861146	      0.89795430	      0.78135849
      0.30639930	      1.00232749	      0.91868503	      0.89813392	      0.78128532
      0.30685672	      1.00272810	      0.91897179	      0.89882637	      0.78100057
      0.30731413	      1.00312893	      0.91925918	      0.89950129	      0.78071589
      0.30777155	      1.00353003	      0.91954717	      0.90015324	      0.78043127
      0.30822897	      1.00393141	      0.91983573	      0.90077997	      0.78014671
      0.30868638	      1.00433312	      0.92012484	      0.90138117	      0.77986223
      0.30914380	      1.00473517	      0.92041448	      0.90195770	      0.77957780
      0.30960121	      1.00513760	      0.92070463	      0.90251105	      0.77929345
      0.31005863	      1.00554042	      0.92099525	      0.90304306	      0.77900915
      0.31051605	      1.00594367	      0.92128634	      0.90355566	      0.77872493
      0.31097346	      1.00634735	      0.92157786	      0.90405078	      0.77844076
      0.31143088	      1.00675149	      0.92186981	      0.90453026	      0.77815667
      0.31188829	      1.00715607	      0.92216215	      0.90499582	      0.77787264
      0.31234571	      1.00756112	      0.92245487	      0.90544900	      0.77758867
      0.31280313	      1.00796661	      0.92274796	      0.90589122	      0.77730477
      0.31326054	      1.00837254	      0.92304139	      0.90632375	      0.77702094
      0.31371796	      1.00877888	      0.92333514	      0.90674773	      0.77673717
      0.31417537	      1.00918561	      0.92362920	      0.90716418	      0.77645346
      0.31463279	      1.00959268	      0.92392355	      0.90757403	      0.77616982
      0.31509021	      1.01000005	      0.92421818	      0.90797812	      0.77588625
      0.31554762	      1.01040767	      0.92451307	      0.90837719	      0.77560274
      0.31600504	      1.01081549	      0.92480820	      0.90877195	      0.77531930
      0.31646245	      1.01122343	      0.92510356	      0.90916304	      0.77503593
      0.31691987	      1.01163142	      0.92539913	      0.90955103	      0.77475262
      0.31737729	      1.01203940	      0.92569490	      0.90993649	      0.77446937
      0.31783470	      1.01244729	      0.92599086	      0.91031990	      0.77418619
      0.31829212	      1.01285502	      0.92628699	      0.91070173	      0.77390308
      0.31874953	      1.01326250	      0.92658327	      0.91108240	      0.77362003
      0.31920695	      1.01366966	      0.92687971	      0.91146227	      0.77333705
      0.31975717	      1.01415889	      0.92723646	      0.91191862	      0.77299673
      0.32030740	      1.01464743	      0.92759339	      0.91237473	      0.77265652
      0.32080446	      1.01508806	      0.92791596	      0.91278685	      0.77234925
      0.32130153	      1.01552794	      0.92823864	      0.91319921	      0.77204206
      0.32191269	      1.01606762	      0.92863551	      0.91370664	      0.77166447
      0.32252385	      1.01660589	      0.92903250	      0.91421450	      0.77128699
      0.32294978	      1.01698012	      0.92930922	      0.91456858	      0.77102399
      0.32337570	      1.01735356	      0.92958597	      0.91492268	      0.77076105
      0.32390701	      1.01781824	      0.92993124	      0.91536422	      0.77043313
      0.32443832	      1.01828158	      0.93027653	      0.91580533	      0.77010530
      0.32491296	      1.01869435	      0.93058500	      0.91619879	      0.76981251
      0.32549563	      1.01919952	      0.93096367	      0.91668073	      0.76945319
      0.32607829	      1.01970296	      0.93134232	      0.91716115	      0.76909396
      0.32652751	      1.02008990	      0.93163423	      0.91753029	      0.76881709
      0.32708490	      1.02056854	      0.93199637	      0.91798657	      0.76847363
      0.32764228	      1.02104552	      0.93235845	      0.91844071	      0.76813027
      0.32813418	      1.02146508	      0.93267792	      0.91883955	      0.76782733
      0.32874614	      1.02198521	      0.93307526	      0.91933305	      0.76745056
      0.32935810	      1.02250329	      0.93347247	      0.91982360	      0.76707391
      0.32981677	      1.02289025	      0.93377008	      0.92018950	      0.76679169
      0.33027544	      1.02327605	      0.93406760	      0.92055406	      0.76650953
      0.33078423	      1.02370263	      0.93439752	      0.92095719	      0.76619661
      0.33140606	      1.02422201	      0.93480055	      0.92144857	      0.76581429
      0.33186234	      1.02460174	      0.93509615	      0.92180859	      0.76553383
      0.33247509	      1.02510984	      0.93549291	      0.92229194	      0.76515729
      0.33330676	      1.02579606	      0.93603104	      0.92294880	      0.76464642
      0.33371563	      1.02613198	      0.93629543	      0.92327248	      0.76439534
      0.33424414	      1.02656477	      0.93663700	      0.92369190	      0.76407088
      0.33472633	      1.02695823	      0.93694844	      0.92407573	      0.76377493
      0.33543629	      1.02753512	      0.93740667	      0.92464306	      0.76333932
      0.33598519	      1.02797915	      0.93776066	      0.92508352	      0.76300263
      0.33679153	      1.02862828	      0.93828020	      0.92573324	      0.76250822
      0.33712845	      1.02889839	      0.93849710	      0.92600557	      0.76230170
      0.33754833	      1.02923409	      0.93876727	      0.92634556	      0.76204437
      0.33815349	      1.02971613	      0.93915636	      0.92683655	      0.76167359
      0.33870914	      1.03015685	      0.93951329	      0.92728813	      0.76133325
      0.33917980	      1.03052874	      0.93981538	      0.92767102	      0.76104505
      0.33965045	      1.03089935	      0.94011723	      0.92805410	      0.76075691
      0.34012111	      1.03126865	      0.94041885	      0.92843721	      0.76046885
      0.34059177	      1.03163666	      0.94072022	      0.92882022	      0.76018086
      0.34106242	      1.03200336	      0.94102135	      0.92920299	      0.75989294
      0.34153308	      1.03236876	      0.94132222	      0.92958541	      0.75960509
      0.34194606	      1.03268831	      0.94158601	      0.92992059	      0.75935257
      0.34235904	      1.03300685	      0.94184960	      0.93025533	      0.75910010
      0.34277202	      1.03332438	      0.94211298	      0.93058959	      0.75884769
      0.34339154	      1.03379882	      0.94250768	      0.93108994	      0.75846916
      0.34374369	      1.03406749	      0.94273183	      0.93137374	      0.75825404
      0.34409585	      1.03433542	      0.94295583	      0.93165705	      0.75803896
      0.34466999	      1.03477066	      0.94332068	      0.93211781	      0.75768838
      0.34521101	      1.03517898	      0.94366408	      0.93255063	      0.75735813
      0.34561472	      1.03548253	      0.94392008	      0.93287270	      0.75711176
      0.34601843	      1.03578511	      0.94417585	      0.93319396	      0.75686543
      0.34651756	      1.03615783	      0.94449177	      0.93358997	      0.75656097
      0.34701668	      1.03652905	      0.94480735	      0.93398466	      0.75625659
      0.34737744	      1.03679643	      0.94503522	      0.93426908	      0.75603663
      0.34773821	      1.03706302	      0.94526292	      0.93455277	      0.75581671
      0.34823304	      1.03742740	      0.94557492	      0.93494068	      0.75551514
      0.34872787	      1.03779028	      0.94588657	      0.93532714	      0.75521365
      0.34911412	      1.03807250	      0.94612959	      0.93562780	      0.75497836
      0.34950038	      1.03835382	      0.94637239	      0.93592756	      0.75474312
      0.34996737	      1.03869270	      0.94666563	      0.93628874	      0.75445878
      0.35043435	      1.03903024	      0.94695854	      0.93664857	      0.75417451
      0.35083450	      1.03931841	      0.94720927	      0.93695581	      0.75393099
      0.35123465	      1.03960558	      0.94745974	      0.93726203	      0.75368751
      0.35167429	      1.03991996	      0.94773465	      0.93759731	      0.75342007
      0.35211394	      1.04023314	      0.94800926	      0.93793134	      0.75315268
      0.35255358	      1.04054512	      0.94828356	      0.93826412	      0.75288536
      0.35299323	      1.04085589	      0.94855754	      0.93859565	      0.75261810
      0.35336805	      1.04111989	      0.94879089	      0.93887730	      0.75239030
      0.35374288	      1.04138302	      0.94902400	      0.93915803	      0.75216254
      0.35417100	      1.04168248	      0.94928997	      0.93947755	      0.75190245
      0.35459913	      1.04198079	      0.94955564	      0.93979587	      0.75164242
      0.35500037	      1.04225933	      0.94980435	      0.94009310	      0.75139877
      0.35540162	      1.04253685	      0.95005278	      0.94038927	      0.75115517
      0.35579851	      1.04281036	      0.95029825	      0.94068118	      0.75091427
      0.35619540	      1.04308287	      0.95054345	      0.94097205	      0.75067341
      0.35658239	      1.04334762	      0.95078226	      0.94125466	      0.75043862
      0.35707921	      1.04368612	      0.95108846	      0.94161604	      0.75013726
      0.35727973	      1.04382228	      0.95121191	      0.94176143	      0.75001566
      0.35748024	      1.04395822	      0.95133530	      0.94190655	      0.74989407
      0.35790698	      1.04424692	      0.95159764	      0.94221453	      0.74963534
      0.35833372	      1.04453517	      0.95185966	      0.94252132	      0.74937667
      0.35871080	      1.04478979	      0.95209090	      0.94279142	      0.74914815
      0.35908788	      1.04504454	      0.95232189	      0.94306059	      0.74891968
      0.35942484	      1.04527244	      0.95252807	      0.94330034	      0.74871556
      0.35990671	      1.04559903	      0.95282254	      0.94364192	      0.74842372
      0.36031944	      1.04587960	      0.95307441	      0.94393332	      0.74817381
      0.36067603	      1.04612274	      0.95329176	      0.94418420	      0.74795794
      0.36103262	      1.04636667	      0.95350886	      0.94443427	      0.74774211
      0.36140656	      1.04662338	      0.95373625	      0.94469565	      0.74751583
      0.36178050	      1.04688111	      0.95396336	      0.94495615	      0.74728959
      0.36218730	      1.04716270	      0.95421011	      0.94523854	      0.74704353
      0.36259409	      1.04744564	      0.95445653	      0.94551992	      0.74679753
      0.36288014	      1.04764542	      0.95462960	      0.94571717	      0.74662458
      0.36331083	      1.04794755	      0.95488987	      0.94601322	      0.74636422
      0.36374152	      1.04825132	      0.95514975	      0.94630815	      0.74610392
      0.36409483	      1.04850174	      0.95536265	      0.94654927	      0.74589044
      0.36444814	      1.04875330	      0.95557529	      0.94678966	      0.74567700
      0.36480590	      1.04900918	      0.95579033	      0.94703232	      0.74546091
      0.36524593	      1.04932548	      0.95605444	      0.94732978	      0.74519519
      0.36578808	      1.04971760	      0.95637927	      0.94769474	      0.74486789
      0.36624889	      1.05005294	      0.95665485	      0.94800363	      0.74458978
      0.36656927	      1.05028720	      0.95684617	      0.94821771	      0.74439645
      0.36688965	      1.05052235	      0.95703726	      0.94843121	      0.74420317
      0.36726218	      1.05079688	      0.95725916	      0.94867876	      0.74397847
      0.36763470	      1.05107257	      0.95748073	      0.94892557	      0.74375381
      0.36802239	      1.05136070	      0.95771099	      0.94918164	      0.74352006
      0.36841007	      1.05165003	      0.95794090	      0.94943691	      0.74328636
      0.36875923	      1.05191162	      0.95814766	      0.94966615	      0.74307593
      0.36920767	      1.05224896	      0.95841278	      0.94995966	      0.74280573
      0.36965611	      1.05258778	      0.95867742	      0.95025215	      0.74253559
      0.36999348	      1.05284363	      0.95887620	      0.95047152	      0.74233240
      0.37033085	      1.05310026	      0.95907470	      0.95069034	      0.74212925
      0.37060028	      1.05330576	      0.95923302	      0.95086468	      0.74196704
      0.37100911	      1.05361847	      0.95947291	      0.95112855	      0.74172096
      0.37141794	      1.05393223	      0.95971239	      0.95139161	      0.74147493
      0.37176189	      1.05419697	      0.95991354	      0.95161230	      0.74126798
      0.37210584	      1.05446240	      0.96011439	      0.95183242	      0.74106108
      0.37245277	      1.05473078	      0.96031667	      0.95205387	      0.74085243
      0.37279969	      1.05499980	      0.96051864	      0.95227475	      0.74064382
      0.37318625	      1.05530027	      0.96074331	      0.95252018	      0.74041142
      0.37357280	      1.05560146	      0.96096760	      0.95276491	      0.74017908
      0.37388810	      1.05584763	      0.96115025	      0.95296399	      0.73998960
      0.37431222	      1.05617945	      0.96139552	      0.95323103	      0.73973479
      0.37473633	      1.05651201	      0.96164032	      0.95349721	      0.73948003
      0.37506024	      1.05676646	      0.96182694	      0.95369991	      0.73928551
      0.37538414	      1.05702129	      0.96201329	      0.95390210	      0.73909103
      0.37567927	      1.05725380	      0.96218283	      0.95408588	      0.73891386
      0.37611342	      1.05759635	      0.96243179	      0.95435544	      0.73865328
      0.37648103	      1.05788684	      0.96264220	      0.95458296	      0.73843269
      0.37680961	      1.05814681	      0.96282994	      0.95478573	      0.73823556
      0.37713818	      1.05840706	      0.96301738	      0.95498795	      0.73803848
      0.37747586	      1.05867480	      0.96320970	      0.95519519	      0.73783597
      0.37781354	      1.05894279	      0.96340170	      0.95540182	      0.73763349
      0.37819358	      1.05924469	      0.96361740	      0.95563366	      0.73740567
      0.37857362	      1.05954686	      0.96383269	      0.95586471	      0.73717789
      0.37888916	      1.05979793	      0.96401111	      0.95605594	      0.73698881
      0.37929530	      1.06012131	      0.96424035	      0.95630127	      0.73674549
      0.37970144	      1.06044491	      0.96446911	      0.95654565	      0.73650223
      0.38002185	      1.06070033	      0.96464924	      0.95673778	      0.73631036
      0.38034227	      1.06095585	      0.96482907	      0.95692930	      0.73611852
      0.38071726	      1.06125502	      0.96503915	      0.95715268	      0.73589404
      0.38109226	      1.06155427	      0.96524881	      0.95737521	      0.73566962
      0.38140797	      1.06180627	      0.96542500	      0.95756189	      0.73548072
      0.38180534	      1.06212349	      0.96564633	      0.95779598	      0.73524300
      0.38220270	      1.06244074	      0.96586719	      0.95802907	      0.73500534
      0.38244459	      1.06263386	      0.96600139	      0.95817047	      0.73486070
      0.38282262	      1.06293567	      0.96621078	      0.95839069	      0.73463469
      0.38320065	      1.06323745	      0.96641972	      0.95860998	      0.73440872
      0.38352141	      1.06349346	      0.96659667	      0.95879530	      0.73421703
      0.38384217	      1.06374943	      0.96677330	      0.95897994	      0.73402538
      0.38417667	      1.06401630	      0.96695716	      0.95917176	      0.73382555
      0.38458262	      1.06434005	      0.96717983	      0.95940351	      0.73358310
      0.38498857	      1.06466366	      0.96740197	      0.95963414	      0.73334070
      0.38534542	      1.06494799	      0.96759682	      0.95983592	      0.73312768
      0.38570227	      1.06523217	      0.96779127	      0.96003682	      0.73291469
      0.38607100	      1.06552565	      0.96799177	      0.96024346	      0.73269466
      0.38643973	      1.06581894	      0.96819184	      0.96044913	      0.73247468
      0.38669073	      1.06601848	      0.96832778	      0.96058857	      0.73232497
      0.38706618	      1.06631676	      0.96853074	      0.96079631	      0.73210106
      0.38744162	      1.06661479	      0.96873325	      0.96100303	      0.73187721
      0.38775396	      1.06686255	      0.96890138	      0.96117422	      0.73169102
      0.38806630	      1.06711011	      0.96906919	      0.96134471	      0.73150487
      0.38839824	      1.06737300	      0.96924718	      0.96152510	      0.73130708
      0.38873017	      1.06763566	      0.96942481	      0.96170469	      0.73110932
      0.38909601	      1.06792487	      0.96962017	      0.96190168	      0.73089141
      0.38946185	      1.06821378	      0.96981510	      0.96209769	      0.73067356
      0.38975650	      1.06844625	      0.96997177	      0.96225484	      0.73049812
      0.39014500	      1.06875242	      0.97017790	      0.96246107	      0.73026687
      0.39053349	      1.06905822	      0.97038354	      0.96266618	      0.73003567
      0.39083731	      1.06929709	      0.97054400	      0.96282582	      0.72985490
      0.39114113	      1.06953571	      0.97070417	      0.96298477	      0.72967416
      0.39148509	      1.06980556	      0.97088512	      0.96316391	      0.72946958
      0.39182905	      1.07007507	      0.97106568	      0.96334218	      0.72926505
      0.39215274	      1.07032837	      0.97123523	      0.96350914	      0.72907261
      0.39254882	      1.07063790	      0.97144222	      0.96371240	      0.72883718
      0.39294491	      1.07094695	      0.97164869	      0.96391451	      0.72860181
      0.39319368	      1.07114081	      0.97177810	      0.96404086	      0.72845401
      0.39359643	      1.07145422	      0.97198716	      0.96424446	      0.72821477
      0.39391841	      1.07170440	      0.97215390	      0.96440638	      0.72802355
      0.39424040	      1.07195424	      0.97232029	      0.96456754	      0.72783237
      0.39456238	      1.07220371	      0.97248633	      0.96472794	      0.72764123
      0.39488298	      1.07245176	      0.97265130	      0.96488691	      0.72745095
      0.39520358	      1.07269943	      0.97281591	      0.96504513	      0.72726071
      0.39551620	      1.07294059	      0.97297610	      0.96519869	      0.72707524
      0.39590413	      1.07323934	      0.97317440	      0.96538826	      0.72684514
      0.39629205	      1.07353752	      0.97337219	      0.96557674	      0.72661510
      0.39658364	      1.07376128	      0.97352051	      0.96571770	      0.72644222
      0.39695075	      1.07404253	      0.97370684	      0.96589430	      0.72622461
      0.39731786	      1.07432324	      0.97389270	      0.96606993	      0.72600705
      0.39761193	      1.07454772	      0.97404124	      0.96620991	      0.72583282
      0.39800327	      1.07484590	      0.97423845	      0.96639524	      0.72560101
      0.39839461	      1.07514346	      0.97443514	      0.96657948	      0.72536925
      0.39867238	      1.07535428	      0.97457442	      0.96670959	      0.72520478
      0.39895016	      1.07556478	      0.97471343	      0.96683915	      0.72504034
      0.39928221	      1.07581598	      0.97487925	      0.96699331	      0.72484381
      0.39961427	      1.07606671	      0.97504469	      0.96714669	      0.72464732
      0.39993414	      1.07630779	      0.97520369	      0.96729371	      0.72445807
      0.40031862	      1.07659696	      0.97539434	      0.96746946	      0.72423066
      0.40070310	      1.07688548	      0.97558446	      0.96764417	      0.72400330
      0.40103819	      1.07713640	      0.97574974	      0.96779559	      0.72380519
      0.40137329	      1.07738681	      0.97591463	      0.96794623	      0.72360713
      0.40172777	      1.07765114	      0.97608862	      0.96810472	      0.72339765
      0.40208224	      1.07791489	      0.97626217	      0.96826234	      0.72318823
      0.40235285	      1.07811584	      0.97639435	      0.96838207	      0.72302838
      0.40272950	      1.07839496	      0.97657790	      0.96854788	      0.72280595
      0.40310614	      1.07867340	      0.97676095	      0.96871270	      0.72258358
      0.40338663	      1.07888032	      0.97689694	      0.96883481	      0.72241801
      0.40366712	      1.07908685	      0.97703266	      0.96895637	      0.72225247
      0.40398603	      1.07932121	      0.97718662	      0.96909393	      0.72206430
      0.40430494	      1.07955508	      0.97734022	      0.96923079	      0.72187616
      0.40464374	      1.07980297	      0.97750300	      0.96937542	      0.72167634
      0.40498253	      1.08005029	      0.97766537	      0.96951926	      0.72147656
      0.40527725	      1.08026496	      0.97780629	      0.96964375	      0.72130281
      0.40565627	      1.08054040	      0.97798705	      0.96980299	      0.72107941
      0.40603529	      1.08081510	      0.97816731	      0.96996124	      0.72085607
      0.40632970	      1.08102798	      0.97830696	      0.97008349	      0.72068262
      0.40662411	      1.08124040	      0.97844631	      0.97020516	      0.72050921
      0.40691339	      1.08144869	      0.97858293	      0.97032414	      0.72033886
      0.40728699	      1.08171704	      0.97875893	      0.97047697	      0.72011890
      0.40766059	      1.08198466	      0.97893443	      0.97062885	      0.71989899
      0.40794484	      1.08218778	      0.97906761	      0.97074379	      0.71973171
      0.40822909	      1.08239047	      0.97920051	      0.97085818	      0.71956447
      0.40855733	      1.08262399	      0.97935362	      0.97098961	      0.71937138
      0.40888558	      1.08285694	      0.97950634	      0.97112033	      0.71917834
      0.40918449	      1.08306857	      0.97964507	      0.97123873	      0.71900258
      0.40955851	      1.08333268	      0.97981821	      0.97138606	      0.71878272
      0.40993253	      1.08359604	      0.97999085	      0.97153246	      0.71856291
      0.41021715	      1.08379593	      0.98012188	      0.97164325	      0.71839568
      0.41050177	      1.08399537	      0.98025263	      0.97175351	      0.71822848
      0.41083959	      1.08423152	      0.98040743	      0.97188369	      0.71803007
      0.41117742	      1.08446703	      0.98056182	      0.97201312	      0.71783171
      0.41145226	      1.08465817	      0.98068712	      0.97211787	      0.71767036
      0.41181378	      1.08490893	      0.98085152	      0.97225490	      0.71745818
      0.41217529	      1.08515896	      0.98101545	      0.97239108	      0.71724606
      0.41246050	      1.08535570	      0.98114445	      0.97249792	      0.71707874
      0.41274572	      1.08555197	      0.98127315	      0.97260424	      0.71691146
      0.41307150	      1.08577560	      0.98141980	      0.97272503	      0.71672043
      0.41339728	      1.08599862	      0.98156606	      0.97284514	      0.71652944
      0.41368935	      1.08619804	      0.98169687	      0.97295224	      0.71635825
      0.41405941	      1.08645001	      0.98186215	      0.97308715	      0.71614141
      0.41442946	      1.08670118	      0.98202693	      0.97322118	      0.71592462
      0.41470981	      1.08689094	      0.98215144	      0.97332214	      0.71576043
      0.41499016	      1.08708024	      0.98227567	      0.97342260	      0.71559626
      0.41531710	      1.08730042	      0.98242018	      0.97353912	      0.71540486
      0.41564404	      1.08751998	      0.98256430	      0.97365497	      0.71521350
      0.41591077	      1.08769863	      0.98268159	      0.97374898	      0.71505742
      0.41628133	      1.08794613	      0.98284411	      0.97387884	      0.71484064
      0.41665188	      1.08819283	      0.98300613	      0.97400783	      0.71462391
      0.41690734	      1.08836242	      0.98311754	      0.97409625	      0.71447453
      0.41716280	      1.08853163	      0.98322871	      0.97418427	      0.71432519
      0.41748546	      1.08874479	      0.98336878	      0.97429486	      0.71413659
      0.41780813	      1.08895734	      0.98350848	      0.97440479	      0.71394804
      0.41806785	      1.08912797	      0.98362065	      0.97449281	      0.71379630
      0.41843760	      1.08937018	      0.98377992	      0.97461740	      0.71358033
      0.41880735	      1.08961158	      0.98393869	      0.97474113	      0.71336443
      0.41905445	      1.08977244	      0.98404452	      0.97482336	      0.71322017
      0.41930155	      1.08993294	      0.98415013	      0.97490520	      0.71307594
      0.41962666	      1.09014353	      0.98428874	      0.97501231	      0.71288623
      0.41995176	      1.09035349	      0.98442696	      0.97511877	      0.71269656
      0.42021734	      1.09052452	      0.98453959	      0.97520525	      0.71254165
      0.42057501	      1.09075419	      0.98469087	      0.97532105	      0.71233308
      0.42093269	      1.09098308	      0.98484169	      0.97543606	      0.71212456
      0.42121604	      1.09116385	      0.98496083	      0.97552662	      0.71195942
      0.42149939	      1.09134413	      0.98507969	      0.97561669	      0.71179431
      0.42176860	      1.09151495	      0.98519234	      0.97570181	      0.71163747
      0.42213172	      1.09174465	      0.98534387	      0.97581594	      0.71142598
      0.42249484	      1.09197355	      0.98549492	      0.97592927	      0.71121455
      0.42276148	      1.09214111	      0.98560554	      0.97601198	      0.71105933
      0.42302812	      1.09230824	      0.98571589	      0.97609427	      0.71090415
      0.42333359	      1.09249915	      0.98584200	      0.97618801	      0.71072641
      0.42363906	      1.09268949	      0.98596776	      0.97628120	      0.71054871
      0.42395967	      1.09288865	      0.98609940	      0.97637840	      0.71036224
      0.42428029	      1.09308717	      0.98623067	      0.97647500	      0.71017583
      0.42457261	      1.09326761	      0.98635002	      0.97656253	      0.71000591
      0.42493542	      1.09349082	      0.98649773	      0.97667047	      0.70979507
      0.42529824	      1.09371321	      0.98664495	      0.97677764	      0.70958429
      0.42557233	      1.09388068	      0.98675586	      0.97685808	      0.70942509
      0.42590476	      1.09408315	      0.98689001	      0.97695505	      0.70923206
      0.42631435	      1.09433167	      0.98705474	      0.97707363	      0.70899430
      0.42665921	      1.09454010	      0.98719296	      0.97717271	      0.70879418
      0.42692810	      1.09470210	      0.98730044	      0.97724948	      0.70863818
      0.42719700	      1.09486364	      0.98740765	      0.97732583	      0.70848221
      0.42748631	      1.09503695	      0.98752272	      0.97740750	      0.70831444
      0.42784146	      1.09524897	      0.98766355	      0.97750710	      0.70810855
      0.42819662	      1.09546020	      0.98780393	      0.97760597	      0.70790271
      0.42845011	      1.09561048	      0.98790384	      0.97767609	      0.70775584
      0.42881647	      1.09582695	      0.98804783	      0.97777678	      0.70754362
      0.42906560	      1.09597368	      0.98814546	      0.97784481	      0.70739935
      0.42931474	      1.09612001	      0.98824288	      0.97791249	      0.70725510
      0.42965928	      1.09632173	      0.98837722	      0.97800555	      0.70705567
      0.43000382	      1.09652270	      0.98851114	      0.97809806	      0.70685630
      0.43029144	      1.09668989	      0.98862260	      0.97817490	      0.70668991
      0.43057905	      1.09685656	      0.98873376	      0.97825143	      0.70652357
      0.43084921	      1.09701263	      0.98883790	      0.97832306	      0.70636736
      0.43119877	      1.09721389	      0.98897225	      0.97841539	      0.70616529
      0.43154833	      1.09741437	      0.98910617	      0.97850740	      0.70596329
      0.43182307	      1.09757139	      0.98921111	      0.97857950	      0.70580456
      0.43209781	      1.09772794	      0.98931577	      0.97865145	      0.70564588
      0.43241319	      1.09790705	      0.98943559	      0.97873386	      0.70546377
      0.43272858	      1.09808553	      0.98955504	      0.97881611	      0.70528171
      0.43298552	      1.09823048	      0.98965210	      0.97888302	      0.70513342
      0.43334610	      1.09843317	      0.98978789	      0.97897678	      0.70492539
      0.43370667	      1.09863503	      0.98992322	      0.97907042	      0.70471742
      0.43394761	      1.09876945	      0.99001338	      0.97913294	      0.70457849
      0.43418855	      1.09890351	      0.99010334	      0.97919542	      0.70443960
      0.43450428	      1.09907862	      0.99022090	      0.97927726	      0.70425763
      0.43482002	      1.09925310	      0.99033810	      0.97935907	      0.70407572
      0.43508385	      1.09939840	      0.99043576	      0.97942741	      0.70392375
      0.43543130	      1.09958909	      0.99056399	      0.97951742	      0.70372367
      0.43577875	      1.09977900	      0.99069178	      0.97960743	      0.70352366
      0.43605010	      1.09992679	      0.99079128	      0.97967775	      0.70336750
      0.43632146	      1.10007411	      0.99089052	      0.97974809	      0.70321137
      0.43662680	      1.10023931	      0.99100187	      0.97982728	      0.70303575
      0.43693214	      1.10040392	      0.99111288	      0.97990650	      0.70286017
      0.43722787	      1.10056279	      0.99122008	      0.97998329	      0.70269017
      0.43758447	      1.10075361	      0.99134893	      0.98007595	      0.70248524
      0.43801686	      1.10098391	      0.99150454	      0.98018842	      0.70223686
      0.43838578	      1.10117945	      0.99163678	      0.98028450	      0.70202501
      0.43863876	      1.10131304	      0.99172718	      0.98035045	      0.70187979
      0.43889175	      1.10144623	      0.99181735	      0.98041645	      0.70173460
      0.43919598	      1.10160585	      0.99192549	      0.98049590	      0.70156005
      0.43950021	      1.10176489	      0.99203329	      0.98057543	      0.70138554
      0.43978614	      1.10191382	      0.99213430	      0.98065026	      0.70122159
      0.44014164	      1.10209826	      0.99225948	      0.98074340	      0.70101781
      0.44049713	      1.10228189	      0.99238421	      0.98083667	      0.70081411
      0.44076405	      1.10241924	      0.99247756	      0.98090678	      0.70066120
      0.44109514	      1.10258899	      0.99259300	      0.98099385	      0.70047160
      0.44149420	      1.10279265	      0.99273161	      0.98109893	      0.70024316
      0.44189326	      1.10299530	      0.99286966	      0.98120418	      0.70001481
      0.44215014	      1.10312522	      0.99295822	      0.98127201	      0.69986787
      0.44247914	      1.10329100	      0.99307130	      0.98135898	      0.69967973
      0.44280814	      1.10345609	      0.99318400	      0.98144605	      0.69949165
      0.44307018	      1.10358709	      0.99327348	      0.98151548	      0.69934190
      0.44342909	      1.10376581	      0.99339564	      0.98161068	      0.69913686
      0.44378800	      1.10394371	      0.99351735	      0.98170599	      0.69893189
      0.44402530	      1.10406089	      0.99359756	      0.98176907	      0.69879642
      0.44426260	      1.10417771	      0.99367757	      0.98183220	      0.69866098
      0.44457371	      1.10433032	      0.99378217	      0.98191504	      0.69848347
      0.44488481	      1.10448232	      0.99388641	      0.98199795	      0.69830602
      0.44515310	      1.10461291	      0.99397604	      0.98206952	      0.69815304
      0.44549372	      1.10477805	      0.99408946	      0.98216045	      0.69795888
      0.44583434	      1.10494246	      0.99420247	      0.98225147	      0.69776479
      0.44609597	      1.10506825	      0.99428899	      0.98232144	      0.69761576
      0.44643644	      1.10523129	      0.99440122	      0.98241255	      0.69742188
      0.44677691	      1.10539361	      0.99451303	      0.98250373	      0.69722808
      0.44704830	      1.10552247	      0.99460186	      0.98257645	      0.69707365
      0.44731969	      1.10565086	      0.99469044	      0.98264921	      0.69691927
      0.44762691	      1.10579565	      0.99479039	      0.98273162	      0.69674457
      0.44793413	      1.10593984	      0.99489001	      0.98281407	      0.69656992
      0.44817141	      1.10605081	      0.99496672	      0.98287777	      0.69643508
      0.44853255	      1.10621901	      0.99508309	      0.98297477	      0.69622991
      0.44882183	      1.10635316	      0.99517597	      0.98305248	      0.69606564
      0.44911110	      1.10648678	      0.99526855	      0.98313022	      0.69590142
      0.44940038	      1.10661988	      0.99536084	      0.98320797	      0.69573725
      0.44968688	      1.10675118	      0.99545195	      0.98328499	      0.69557471
      0.44997338	      1.10688197	      0.99554277	      0.98336202	      0.69541223
      0.45025348	      1.10700935	      0.99563128	      0.98343732	      0.69525343
      0.45053358	      1.10713623	      0.99571952	      0.98351263	      0.69509469
      0.45084377	      1.10727617	      0.99581691	      0.98359602	      0.69491895
      0.45115396	      1.10741552	      0.99591396	      0.98367940	      0.69474327
      0.45140288	      1.10752691	      0.99599160	      0.98374631	      0.69460234
      0.45175418	      1.10768345	      0.99610079	      0.98384070	      0.69440352
      0.45210547	      1.10783923	      0.99620955	      0.98393506	      0.69420479
      0.45234280	      1.10794403	      0.99628278	      0.98399879	      0.69407058
      0.45258014	      1.10804849	      0.99635582	      0.98406249	      0.69393640
      0.45288400	      1.10818173	      0.99644904	      0.98414402	      0.69376467
      0.45318787	      1.10831439	      0.99654193	      0.98422551	      0.69359300
      0.45343833	      1.10842331	      0.99661826	      0.98429265	      0.69345154
      0.45378906	      1.10857517	      0.99672477	      0.98438659	      0.69325354
      0.45413978	      1.10872628	      0.99683085	      0.98448046	      0.69305563
      0.45437849	      1.10882869	      0.99690280	      0.98454430	      0.69292097
      0.45461720	      1.10893075	      0.99697456	      0.98460810	      0.69278636
      0.45491759	      1.10905869	      0.99706457	      0.98468832	      0.69261702
      0.45521798	      1.10918607	      0.99715426	      0.98476846	      0.69244775
      0.45543727	      1.10927871	      0.99721954	      0.98482692	      0.69232421
      0.45580313	      1.10943261	      0.99732808	      0.98492436	      0.69211819
      0.45606509	      1.10954230	      0.99740550	      0.98499404	      0.69197073
      0.45632706	      1.10965157	      0.99748269	      0.98506366	      0.69182332
      0.45658902	      1.10976043	      0.99755964	      0.98513320	      0.69167596
      0.45687165	      1.10987740	      0.99764239	      0.98520814	      0.69151703
      0.45722165	      1.11002157	      0.99774448	      0.98530082	      0.69132030
      0.45765479	      1.11019896	      0.99787023	      0.98541531	      0.69107696
      0.45808792	      1.11037521	      0.99799533	      0.98552955	      0.69083376
      0.45830750	      1.11046412	      0.99805850	      0.98558737	      0.69071053
      0.45852708	      1.11055274	      0.99812150	      0.98564512	      0.69058733
      0.45884532	      1.11068066	      0.99821251	      0.98572870	      0.69040884
      0.45916356	      1.11080796	      0.99830317	      0.98581212	      0.69023042
      0.45943613	      1.11091651	      0.99838054	      0.98588346	      0.69007767
      0.45970870	      1.11102461	      0.99845766	      0.98595467	      0.68992498
      0.45995667	      1.11112256	      0.99852759	      0.98601935	      0.68978611
      0.46031018	      1.11126157	      0.99862691	      0.98611139	      0.68958822
      0.46062471	      1.11138461	      0.99871492	      0.98619310	      0.68941224
      0.46088516	      1.11148605	      0.99878754	      0.98626063	      0.68926657
      0.46114561	      1.11158707	      0.99885993	      0.98632804	      0.68912095
      0.46142798	      1.11169614	      0.99893814	      0.98640097	      0.68896313
      0.46171036	      1.11180474	      0.99901607	      0.98647376	      0.68880538
      0.46200501	      1.11191755	      0.99909711	      0.98654956	      0.68864083
      0.46229967	      1.11202984	      0.99917784	      0.98662518	      0.68847635
      0.46258535	      1.11213821	      0.99925583	      0.98669833	      0.68831694
      0.46294038	      1.11227221	      0.99935236	      0.98678901	      0.68811893
      0.46338846	      1.11244026	      0.99947357	      0.98690308	      0.68786916
      0.46371057	      1.11256033	      0.99956028	      0.98698481	      0.68768971
      0.46397365	      1.11265793	      0.99963084	      0.98705139	      0.68754321
      0.46423672	      1.11275513	      0.99970115	      0.98711783	      0.68739676
      0.46452272	      1.11286032	      0.99977732	      0.98718986	      0.68723762
      0.46480871	      1.11296503	      0.99985321	      0.98726171	      0.68707855
      0.46506024	      1.11305673	      0.99991973	      0.98732475	      0.68693869
      0.46541800	      1.11318650	      1.00001396	      0.98741415	      0.68673986
      0.46572215	      1.11329624	      1.00009373	      0.98748990	      0.68657091
      0.46598651	      1.11339118	      1.00016280	      0.98755557	      0.68642413
      0.46625087	      1.11348570	      1.00023164	      0.98762106	      0.68627739
      0.46654196	      1.11358931	      1.00030716	      0.98769296	      0.68611590
      0.46683304	      1.11369242	      1.00038238	      0.98776465	      0.68595447
      0.46710991	      1.11379003	      1.00045367	      0.98783264	      0.68580099
      0.46744374	      1.11390713	      1.00053928	      0.98791435	      0.68561602
      0.46777109	      1.11402133	      1.00062285	      0.98799418	      0.68543473
      0.46809844	      1.11413489	      1.00070606	      0.98807373	      0.68525353
      0.46836951	      1.11422846	      1.00077469	      0.98813938	      0.68510355
      0.46864058	      1.11432161	      1.00084307	      0.98820483	      0.68495363
      0.46891582	      1.11441574	      1.00091225	      0.98827107	      0.68480148
      0.46926944	      1.11453604	      1.00100074	      0.98835587	      0.68460608
      0.46962306	      1.11465562	      1.00108881	      0.98844031	      0.68441079
      0.46988526	      1.11474382	      1.00115384	      0.98850269	      0.68426605
      0.47014746	      1.11483161	      1.00121864	      0.98856487	      0.68412137
      0.47043351	      1.11492694	      1.00128907	      0.98863247	      0.68396360
      0.47078557	      1.11504363	      1.00137536	      0.98871535	      0.68376952
      0.47113996	      1.11516037	      1.00146181	      0.98879839	      0.68357426
      0.47149436	      1.11527638	      1.00154783	      0.98888106	      0.68337911
      0.47175280	      1.11536053	      1.00161029	      0.98894111	      0.68323686
      0.47201123	      1.11544429	      1.00167253	      0.98900094	      0.68309468
      0.47229265	      1.11553507	      1.00174004	      0.98906587	      0.68293991
      0.47263265	      1.11564415	      1.00182126	      0.98914397	      0.68275302
      0.47293466	      1.11574048	      1.00189307	      0.98921305	      0.68258711
      0.47330791	      1.11585881	      1.00198140	      0.98929802	      0.68238216
      0.47363554	      1.11596203	      1.00205855	      0.98937223	      0.68220235
      0.47403671	      1.11608759	      1.00215252	      0.98946263	      0.68198232
      0.47428086	      1.11616356	      1.00220945	      0.98951739	      0.68184849
      0.47462680	      1.11627062	      1.00228976	      0.98959464	      0.68165894
      0.47497273	      1.11637701	      1.00236967	      0.98967150	      0.68146950
      0.47520732	      1.11644876	      1.00242364	      0.98972339	      0.68134110
      0.47544190	      1.11652021	      1.00247742	      0.98977510	      0.68121275
      0.47571472	      1.11660291	      1.00253973	      0.98983500	      0.68106354
      0.47607024	      1.11671005	      1.00262056	      0.98991268	      0.68086920
      0.47650347	      1.11683965	      1.00271848	      0.99000675	      0.68063254
      0.47673636	      1.11690889	      1.00277087	      0.99005706	      0.68050538
      0.47696926	      1.11697782	      1.00282307	      0.99010718	      0.68037827
      0.47727079	      1.11706662	      1.00289039	      0.99017179	      0.68021378
      0.47757233	      1.11715491	      1.00295741	      0.99023608	      0.68004936
      0.47785542	      1.11723734	      1.00302005	      0.99029616	      0.67989508
      0.47813851	      1.11731933	      1.00308242	      0.99035594	      0.67974087
      0.47842552	      1.11740199	      1.00314539	      0.99041627	      0.67958460
      0.47871252	      1.11748419	      1.00320808	      0.99047630	      0.67942841
      0.47899846	      1.11756563	      1.00327026	      0.99053581	      0.67927287
      0.47928441	      1.11764662	      1.00333218	      0.99059504	      0.67911741
      0.47956963	      1.11772696	      1.00339367	      0.99065381	      0.67896241
      0.47991595	      1.11782390	      1.00346796	      0.99072479	      0.67877432
      0.48018809	      1.11789962	      1.00352607	      0.99078025	      0.67862658
      0.48052656	      1.11799321	      1.00359799	      0.99084886	      0.67844294
      0.48078029	      1.11806296	      1.00365166	      0.99090001	      0.67830535
      0.48116304	      1.11816751	      1.00373222	      0.99097672	      0.67809790
      0.48143046	      1.11824008	      1.00378821	      0.99103000	      0.67795304
      0.48169788	      1.11831226	      1.00384397	      0.99108301	      0.67780825
      0.48196530	      1.11838404	      1.00389949	      0.99113575	      0.67766352
      0.48227074	      1.11846556	      1.00396262	      0.99119566	      0.67749830
      0.48257619	      1.11854656	      1.00402544	      0.99125523	      0.67733316
      0.48288163	      1.11862706	      1.00408796	      0.99131444	      0.67716811
      0.48314994	      1.11869735	      1.00414262	      0.99136616	      0.67702321
      0.48341824	      1.11876725	      1.00419704	      0.99141760	      0.67687837
      0.48368654	      1.11883676	      1.00425123	      0.99146877	      0.67673360
      0.48399106	      1.11891517	      1.00431244	      0.99152652	      0.67656937
      0.48429557	      1.11899308	      1.00437334	      0.99158391	      0.67640524
      0.48456461	      1.11906150	      1.00442690	      0.99163431	      0.67626029
      0.48483364	      1.11912953	      1.00448022	      0.99168444	      0.67611542
      0.48513646	      1.11920563	      1.00453995	      0.99174052	      0.67595244
      0.48543927	      1.11928123	      1.00459938	      0.99179625	      0.67578955
      0.48570624	      1.11934748	      1.00465153	      0.99184509	      0.67564601
      0.48597322	      1.11941335	      1.00470344	      0.99189364	      0.67550254
      0.48627909	      1.11948834	      1.00476263	      0.99194893	      0.67533824
      0.48658496	      1.11956282	      1.00482152	      0.99200386	      0.67517404
      0.48684468	      1.11962568	      1.00487128	      0.99205020	      0.67503469
      0.48710440	      1.11968818	      1.00492081	      0.99209628	      0.67489539
      0.48742042	      1.11976373	      1.00498080	      0.99215199	      0.67472599
      0.48773644	      1.11983875	      1.00504045	      0.99220731	      0.67455669
      0.48797951	      1.11989610	      1.00508611	      0.99224959	      0.67442654
      0.48822258	      1.11995312	      1.00513158	      0.99229163	      0.67429644
      0.48855730	      1.12003114	      1.00519388	      0.99234913	      0.67411738
      0.48884995	      1.12009886	      1.00524806	      0.99239904	      0.67396092
      0.48914261	      1.12016613	      1.00530195	      0.99244861	      0.67380453
      0.48943527	      1.12023294	      1.00535556	      0.99249784	      0.67364823
      0.48968389	      1.12028935	      1.00540089	      0.99253938	      0.67351551
      0.48993251	      1.12034543	      1.00544602	      0.99258068	      0.67338285
      0.49029352	      1.12042627	      1.00551119	      0.99264021	      0.67319034
      0.49053124	      1.12047913	      1.00555388	      0.99267911	      0.67306364
      0.49076896	      1.12053169	      1.00559638	      0.99271779	      0.67293699
      0.49109409	      1.12060310	      1.00565421	      0.99277032	      0.67276387
      0.49141403	      1.12067283	      1.00571078	      0.99282158	      0.67259361
      0.49184138	      1.12076512	      1.00578583	      0.99288941	      0.67236635
      0.49205842	      1.12081162	      1.00582372	      0.99292357	      0.67225100
      0.49227545	      1.12085788	      1.00586146	      0.99295754	      0.67213570
      0.49259963	      1.12092652	      1.00591754	      0.99300792	      0.67196356
      0.49295786	      1.12100172	      1.00597912	      0.99306309	      0.67177346
      0.49320489	      1.12105319	      1.00602134	      0.99310082	      0.67164245
      0.49345192	      1.12110435	      1.00606336	      0.99313831	      0.67151149
      0.49383045	      1.12118211	      1.00612738	      0.99319525	      0.67131094
      0.49405802	      1.12122850	      1.00616564	      0.99322920	      0.67119044
      0.49428558	      1.12127462	      1.00620374	      0.99326294	      0.67107000
      0.49463279	      1.12134447	      1.00626154	      0.99331400	      0.67088633
      0.49518301	      1.12145388	      1.00635235	      0.99339388	      0.67059551
      0.49541068	      1.12149869	      1.00638964	      0.99342657	      0.67047526
      0.49571231	      1.12155765	      1.00643878	      0.99346954	      0.67031603
      0.49604385	      1.12162191	      1.00649247	      0.99351634	      0.67014111
      0.49637539	      1.12168560	      1.00654580	      0.99356267	      0.66996630
      0.49662318	      1.12173283	      1.00658542	      0.99359700	      0.66983573
      0.49687097	      1.12177975	      1.00662486	      0.99363107	      0.66970521
      0.49722444	      1.12184612	      1.00668076	      0.99367923	      0.66951913
      0.49747884	      1.12189350	      1.00672076	      0.99371357	      0.66938529
      0.49773324	      1.12194054	      1.00676054	      0.99374763	      0.66925151
      0.49804509	      1.12199775	      1.00680902	      0.99378901	      0.66908761
      0.49834021	      1.12205143	      1.00685462	      0.99382779	      0.66893259
      0.49863533	      1.12210466	      1.00689994	      0.99386621	      0.66877766
      0.49893045	      1.12215745	      1.00694498	      0.99390425	      0.66862281
      0.49918967	      1.12220345	      1.00698432	      0.99393737	      0.66848688
      0.49944890	      1.12224910	      1.00702344	      0.99397020	      0.66835100
      0.49970812	      1.12229441	      1.00706234	      0.99400275	      0.66821520
      0.50006560	      1.12235633	      1.00711564	      0.99404716	      0.66802804
      0.50030855	      1.12239804	      1.00715163	      0.99407703	      0.66790091
      0.50055149	      1.12243945	      1.00718743	      0.99410665	      0.66777384
      0.50088079	      1.12249510	      1.00723566	      0.99414640	      0.66760171
      0.50118418	      1.12254588	      1.00727979	      0.99418261	      0.66744321
      0.50148757	      1.12259619	      1.00732362	      0.99421843	      0.66728481
      0.50175133	      1.12263955	      1.00736150	      0.99424925	      0.66714717
      0.50201509	      1.12268256	      1.00739915	      0.99427977	      0.66700961
      0.50227886	      1.12272521	      1.00743658	      0.99431000	      0.66687211
      0.50260944	      1.12277817	      1.00748318	      0.99434746	      0.66669988
      0.50288495	      1.12282188	      1.00752175	      0.99437832	      0.66655643
      0.50316045	      1.12286521	      1.00756008	      0.99440886	      0.66641306
      0.50343596	      1.12290815	      1.00759817	      0.99443907	      0.66626976
      0.50371147	      1.12295071	      1.00763602	      0.99446895	      0.66612654
      0.50398697	      1.12299288	      1.00767363	      0.99449850	      0.66598340
      0.50426248	      1.12303467	      1.00771100	      0.99452773	      0.66584033
      0.50459744	      1.12308497	      1.00775612	      0.99456283	      0.66566650
      0.50484133	      1.12312123	      1.00778874	      0.99458808	      0.66554000
      0.50508523	      1.12315719	      1.00782117	      0.99461307	      0.66541356
      0.50541378	      1.12320517	      1.00786457	      0.99464633	      0.66524333
      0.50570556	      1.12324731	      1.00790282	      0.99467548	      0.66509224
      0.50599734	      1.12328903	      1.00794081	      0.99470425	      0.66494123
      0.50628912	      1.12333032	      1.00797853	      0.99473266	      0.66479032
      0.50654719	      1.12336649	      1.00801166	      0.99475748	      0.66465691
      0.50680527	      1.12340232	      1.00804459	      0.99478201	      0.66452357
      0.50706335	      1.12343781	      1.00807731	      0.99480626	      0.66439029
      0.50740877	      1.12348479	      1.00812077	      0.99483825	      0.66421202
      0.50767084	      1.12352004	      1.00815349	      0.99486218	      0.66407684
      0.50793291	      1.12355494	      1.00818600	      0.99488580	      0.66394174
      0.50819499	      1.12358950	      1.00821829	      0.99490913	      0.66380670
      0.50853901	      1.12363434	      1.00826035	      0.99493930	      0.66362955
      0.50879756	      1.12366765	      1.00829171	      0.99496164	      0.66349649
      0.50905610	      1.12370063	      1.00832287	      0.99498368	      0.66336350
      0.50937214	      1.12374048	      1.00836067	      0.99501023	      0.66320103
      0.50965040	      1.12377516	      1.00839369	      0.99503324	      0.66305807
      0.50992866	      1.12380945	      1.00842647	      0.99505591	      0.66291519
      0.51020692	      1.12384335	      1.00845900	      0.99507825	      0.66277238
      0.51048518	      1.12387687	      1.00849130	      0.99510025	      0.66262966
      0.51076344	      1.12391000	      1.00852335	      0.99512190	      0.66248702
      0.51104170	      1.12394274	      1.00855515	      0.99514322	      0.66234445
      0.51131996	      1.12397509	      1.00858672	      0.99516420	      0.66220197
      0.51159822	      1.12400706	      1.00861804	      0.99518484	      0.66205956
      0.51187648	      1.12403865	      1.00864912	      0.99520514	      0.66191724
      0.51215474	      1.12406985	      1.00867996	      0.99522510	      0.66177499
      0.51243300	      1.12410066	      1.00871056	      0.99524472	      0.66163283
      0.51271126	      1.12413109	      1.00874091	      0.99526400	      0.66149074
      0.51298952	      1.12416113	      1.00877102	      0.99528293	      0.66134873
      0.51326778	      1.12419079	      1.00880089	      0.99530153	      0.66120681
      0.51354604	      1.12422006	      1.00883052	      0.99531979	      0.66106496
      0.51382430	      1.12424894	      1.00885991	      0.99533770	      0.66092319
      0.51410256	      1.12427745	      1.00888906	      0.99535527	      0.66078151
      0.51438082	      1.12430556	      1.00891796	      0.99537251	      0.66063990
      0.51465908	      1.12433329	      1.00894663	      0.99538940	      0.66049837
      0.51493734	      1.12436064	      1.00897505	      0.99540595	      0.66035693
      0.51521560	      1.12438761	      1.00900323	      0.99542215	      0.66021556
      0.51549386	      1.12441418	      1.00903117	      0.99543802	      0.66007427
      0.51577212	      1.12444038	      1.00905887	      0.99545354	      0.65993307
      0.51605038	      1.12446619	      1.00908633	      0.99546872	      0.65979194
      0.51632864	      1.12449162	      1.00911355	      0.99548356	      0.65965089
      0.51660690	      1.12451666	      1.00914053	      0.99549805	      0.65950993
      0.51688516	      1.12454132	      1.00916727	      0.99551220	      0.65936904
      0.51716342	      1.12456560	      1.00919377	      0.99552601	      0.65922823
      0.51744168	      1.12458949	      1.00922003	      0.99553948	      0.65908751
      0.51771994	      1.12461300	      1.00924604	      0.99555260	      0.65894686
      0.51799820	      1.12463612	      1.00927182	      0.99556538	      0.65880630
      0.51827646	      1.12465886	      1.00929736	      0.99557781	      0.65866581
      0.51855472	      1.12468122	      1.00932266	      0.99558990	      0.65852540
      0.51883298	      1.12470320	      1.00934771	      0.99560165	      0.65838508
      0.51911124	      1.12472479	      1.00937253	      0.99561306	      0.65824483
      0.51938950	      1.12474600	      1.00939711	      0.99562412	      0.65810467
      0.51966776	      1.12476683	      1.00942145	      0.99563483	      0.65796459
      0.51991620	      1.12478510	      1.00944298	      0.99564411	      0.65783958
      0.52016464	      1.12480306	      1.00946432	      0.99565311	      0.65771464
      0.52048548	      1.12482581	      1.00949159	      0.99566433	      0.65755338
      0.52075540	      1.12484456	      1.00951429	      0.99567341	      0.65741780
      0.52102533	      1.12486295	      1.00953676	      0.99568217	      0.65728230
      0.52129525	      1.12488097	      1.00955901	      0.99569061	      0.65714687
      0.52156517	      1.12489864	      1.00958104	      0.99569872	      0.65701151
      0.52183509	      1.12491594	      1.00960284	      0.99570650	      0.65687623
      0.52217093	      1.12493697	      1.00962965	      0.99571574	      0.65670803
      0.52240192	      1.12495112	      1.00964789	      0.99572179	      0.65659240
      0.52263292	      1.12496499	      1.00966596	      0.99572762	      0.65647682
      0.52295674	      1.12498401	      1.00969102	      0.99573537	      0.65631490
      0.52326647	      1.12500171	      1.00971469	      0.99574236	      0.65616013
      0.52360934	      1.12502075	      1.00974055	      0.99574959	      0.65598891
      0.52385397	      1.12503398	      1.00975878	      0.99575443	      0.65586682
      0.52409861	      1.12504692	      1.00977682	      0.99575900	      0.65574479
      0.52445368	      1.12506517	      1.00980269	      0.99576516	      0.65556779
      0.52468859	      1.12507690	      1.00981958	      0.99576893	      0.65545076
      0.52492351	      1.12508837	      1.00983631	      0.99577245	      0.65533378
      0.52524212	      1.12510348	      1.00985873	      0.99577682	      0.65517522
      0.52554765	      1.12511750	      1.00987993	      0.99578060	      0.65502327
      0.52591720	      1.12513384	      1.00990520	      0.99578460	      0.65483961
      0.52612672	      1.12514281	      1.00991934	      0.99578660	      0.65473554
      0.52633623	      1.12515156	      1.00993334	      0.99578841	      0.65463152
      0.52667063	      1.12516507	      1.00995542	      0.99579088	      0.65446560
      0.52700503	      1.12517804	      1.00997715	      0.99579285	      0.65429980
      0.52723597	      1.12518667	      1.00999195	      0.99579392	      0.65418535
      0.52746691	      1.12519505	      1.01000660	      0.99579475	      0.65407097
      0.52781114	      1.12520704	      1.01002812	      0.99579554	      0.65390057
      0.52807775	      1.12521592	      1.01004455	      0.99579579	      0.65376868
      0.52834436	      1.12522446	      1.01006075	      0.99579573	      0.65363687
      0.52861097	      1.12523264	      1.01007674	      0.99579534	      0.65350513
      0.52893233	      1.12524204	      1.01009572	      0.99579445	      0.65334643
      0.52917144	      1.12524871	      1.01010964	      0.99579349	      0.65322842
      0.52941056	      1.12525509	      1.01012339	      0.99579228	      0.65311047
      0.52971329	      1.12526277	      1.01014054	      0.99579037	      0.65296122
      0.53001276	      1.12526992	      1.01015724	      0.99578808	      0.65281368
      0.53031222	      1.12527663	      1.01017366	      0.99578538	      0.65266623
      0.53061169	      1.12528290	      1.01018980	      0.99578229	      0.65251887
      0.53086123	      1.12528779	      1.01020305	      0.99577940	      0.65239615
      0.53111077	      1.12529237	      1.01021611	      0.99577624	      0.65227350
      0.53136031	      1.12529664	      1.01022897	      0.99577280	      0.65215091
      0.53168153	      1.12530169	      1.01024526	      0.99576795	      0.65199320
      0.53196792	      1.12530577	      1.01025951	      0.99576325	      0.65185268
      0.53225431	      1.12530944	      1.01027352	      0.99575817	      0.65171225
      0.53250999	      1.12531238	      1.01028581	      0.99575333	      0.65158695
      0.53276566	      1.12531500	      1.01029791	      0.99574820	      0.65146172
      0.53302134	      1.12531729	      1.01030980	      0.99574277	      0.65133656
      0.53332930	      1.12531963	      1.01032387	      0.99573585	      0.65118589
      0.53363726	      1.12532150	      1.01033764	      0.99572850	      0.65103532
      0.53386848	      1.12532260	      1.01034780	      0.99572270	      0.65092234
      0.53409970	      1.12532344	      1.01035779	      0.99571667	      0.65080941
      0.53442749	      1.12532417	      1.01037168	      0.99570770	      0.65064941
      0.53470976	      1.12532438	      1.01038338	      0.99569960	      0.65051172
      0.53499204	      1.12532420	      1.01039484	      0.99569114	      0.65037411
      0.53527431	      1.12532363	      1.01040606	      0.99568232	      0.65023658
      0.53551767	      1.12532282	      1.01041554	      0.99567443	      0.65011808
      0.53576102	      1.12532172	      1.01042484	      0.99566628	      0.64999965
      0.53610901	      1.12531965	      1.01043782	      0.99565416	      0.64983040
      0.53633543	      1.12531798	      1.01044608	      0.99564599	      0.64972034
      0.53656184	      1.12531606	      1.01045418	      0.99563759	      0.64961034
      0.53687631	      1.12531297	      1.01046517	      0.99562554	      0.64945764
      0.53731022	      1.12530792	      1.01047984	      0.99560819	      0.64924713
      0.53755604	      1.12530465	      1.01048791	      0.99559799	      0.64912795
      0.53780187	      1.12530108	      1.01049579	      0.99558752	      0.64900883
      0.53810441	      1.12529628	      1.01050524	      0.99557426	      0.64886232
      0.53839053	      1.12529133	      1.01051392	      0.99556135	      0.64872384
      0.53867665	      1.12528598	      1.01052235	      0.99554807	      0.64858545
      0.53895860	      1.12528031	      1.01053043	      0.99553463	      0.64844917
      0.53924054	      1.12527426	      1.01053826	      0.99552084	      0.64831296
      0.53952248	      1.12526782	      1.01054585	      0.99550670	      0.64817684
      0.53980443	      1.12526098	      1.01055321	      0.99549220	      0.64804081
      0.54008637	      1.12525376	      1.01056033	      0.99547735	      0.64790485
      0.54036831	      1.12524615	      1.01056720	      0.99546214	      0.64776898
      0.54060987	      1.12523933	      1.01057291	      0.99544884	      0.64765264
      0.54085143	      1.12523221	      1.01057843	      0.99543527	      0.64753635
      0.54116060	      1.12522269	      1.01058525	      0.99541753	      0.64738761
      0.54146978	      1.12521271	      1.01059179	      0.99539937	      0.64723896
      0.54170097	      1.12520494	      1.01059649	      0.99538551	      0.64712787
      0.54193217	      1.12519690	      1.01060103	      0.99537141	      0.64701684
      0.54224425	      1.12518565	      1.01060690	      0.99535201	      0.64686704
      0.54255632	      1.12517392	      1.01061248	      0.99533218	      0.64671736
      0.54279501	      1.12516463	      1.01061655	      0.99531672	      0.64660294
      0.54303370	      1.12515506	      1.01062046	      0.99530101	      0.64648858
      0.54334202	      1.12514229	      1.01062524	      0.99528034	      0.64634094
      0.54365034	      1.12512905	      1.01062975	      0.99525926	      0.64619340
      0.54388994	      1.12511845	      1.01063306	      0.99524258	      0.64607881
      0.54412954	      1.12510757	      1.01063619	      0.99522566	      0.64596429
      0.54443597	      1.12509325	      1.01063995	      0.99520364	      0.64581791
      0.54474240	      1.12507847	      1.01064343	      0.99518120	      0.64567162
      0.54498456	      1.12506647	      1.01064598	      0.99516319	      0.64555609
      0.54522671	      1.12505418	      1.01064835	      0.99514491	      0.64544061
      0.54553044	      1.12503838	      1.01065109	      0.99512162	      0.64529587
      0.54583417	      1.12502212	      1.01065355	      0.99509793	      0.64515121
      0.54607937	      1.12500867	      1.01065533	      0.99507851	      0.64503451
      0.54632456	      1.12499493	      1.01065694	      0.99505882	      0.64491787
      0.54662516	      1.12497769	      1.01065867	      0.99503433	      0.64477495
      0.54692576	      1.12496001	      1.01066013	      0.99500944	      0.64463213
      0.54717441	      1.12494506	      1.01066113	      0.99498855	      0.64451406
      0.54742305	      1.12492981	      1.01066195	      0.99496739	      0.64439606
      0.54772000	      1.12491121	      1.01066269	      0.99494177	      0.64425522
      0.54801694	      1.12489218	      1.01066317	      0.99491576	      0.64411447
      0.54826982	      1.12487564	      1.01066337	      0.99489332	      0.64399468
      0.54852269	      1.12485880	      1.01066338	      0.99487059	      0.64387496
      0.54881501	      1.12483894	      1.01066316	      0.99484396	      0.64373665
      0.54910733	      1.12481867	      1.01066269	      0.99481697	      0.64359842
      0.54936584	      1.12480041	      1.01066206	      0.99479279	      0.64347625
      0.54962436	      1.12478182	      1.01066123	      0.99476831	      0.64335416
      0.54991018	      1.12476090	      1.01066008	      0.99474092	      0.64321924
      0.55019600	      1.12473958	      1.01065870	      0.99471317	      0.64308441
      0.55048181	      1.12471788	      1.01065707	      0.99468506	      0.64294967
      0.55076763	      1.12469578	      1.01065521	      0.99465660	      0.64281501
      0.55100387	      1.12467722	      1.01065348	      0.99463281	      0.64270377
      0.55124011	      1.12465840	      1.01065159	      0.99460878	      0.64259259
      0.55153894	      1.12463420	      1.01064897	      0.99457803	      0.64245203
      0.55183777	      1.12460958	      1.01064608	      0.99454690	      0.64231157
      0.55209643	      1.12458793	      1.01064337	      0.99451964	      0.64219007
      0.55235509	      1.12456595	      1.01064046	      0.99449209	      0.64206863
      0.55263963	      1.12454141	      1.01063704	      0.99446145	      0.64193512
      0.55292418	      1.12451648	      1.01063337	      0.99443047	      0.64180169
      0.55320872	      1.12449117	      1.01062947	      0.99439913	      0.64166835
      0.55349327	      1.12446547	      1.01062533	      0.99436745	      0.64153509
      0.55373618	      1.12444323	      1.01062161	      0.99434012	      0.64142139
      0.55397909	      1.12442071	      1.01061772	      0.99431254	      0.64130776
      0.55427295	      1.12439309	      1.01061278	      0.99427884	      0.64117037
      0.55456682	      1.12436506	      1.01060759	      0.99424477	      0.64103307
      0.55482970	      1.12433964	      1.01060273	      0.99421397	      0.64091032
      0.55509257	      1.12431390	      1.01059767	      0.99418288	      0.64078765
      0.55537122	      1.12428625	      1.01059209	      0.99414961	      0.64065769
      0.55564988	      1.12425823	      1.01058628	      0.99411599	      0.64052781
      0.55592853	      1.12422985	      1.01058024	      0.99408205	      0.64039801
      0.55620718	      1.12420110	      1.01057398	      0.99404778	      0.64026828
      0.55648584	      1.12417199	      1.01056749	      0.99401317	      0.64013864
      0.55676449	      1.12414251	      1.01056077	      0.99397823	      0.64000908
      0.55704314	      1.12411266	      1.01055383	      0.99394296	      0.63987960
      0.55732180	      1.12408245	      1.01054667	      0.99390737	      0.63975020
      0.55756098	      1.12405623	      1.01054034	      0.99387655	      0.63963919
      0.55780015	      1.12402974	      1.01053384	      0.99384548	      0.63952825
      0.55809132	      1.12399713	      1.01052571	      0.99380734	      0.63939326
      0.55838249	      1.12396413	      1.01051733	      0.99376884	      0.63925836
      0.55867366	      1.12393072	      1.01050871	      0.99372998	      0.63912355
      0.55896483	      1.12389692	      1.01049984	      0.99369076	      0.63898883
      0.55919336	      1.12387011	      1.01049271	      0.99365972	      0.63888315
      0.55942189	      1.12384306	      1.01048543	      0.99362846	      0.63877752
      0.55970425	      1.12380930	      1.01047622	      0.99358954	      0.63864709
      0.55998661	      1.12377517	      1.01046679	      0.99355028	      0.63851675
      0.56025812	      1.12374200	      1.01045750	      0.99351221	      0.63839148
      0.56052963	      1.12370849	      1.01044800	      0.99347384	      0.63826629
      0.56080424	      1.12367424	      1.01043817	      0.99343470	      0.63813975
      0.56107886	      1.12363964	      1.01042813	      0.99339525	      0.63801328
      0.56135240	      1.12360483	      1.01041791	      0.99335564	      0.63788739
      0.56162594	      1.12356968	      1.01040748	      0.99331571	      0.63776157
      0.56189957	      1.12353416	      1.01039682	      0.99327546	      0.63763579
      0.56217320	      1.12349830	      1.01038596	      0.99323489	      0.63751008
      0.56244648	      1.12346214	      1.01037489	      0.99319406	      0.63738461
      0.56271977	      1.12342563	      1.01036361	      0.99315292	      0.63725922
      0.56299278	      1.12338881	      1.01035213	      0.99311150	      0.63713403
      0.56326580	      1.12335165	      1.01034043	      0.99306978	      0.63700891
      0.56353844	      1.12331420	      1.01032854	      0.99302780	      0.63688404
      0.56381107	      1.12327641	      1.01031644	      0.99298551	      0.63675925
      0.56408316	      1.12323835	      1.01030415	      0.99294300	      0.63663479
      0.56435524	      1.12319995	      1.01029164	      0.99290018	      0.63651040
      0.56462628	      1.12316136	      1.01027898	      0.99285722	      0.63638657
      0.56489732	      1.12312243	      1.01026611	      0.99281395	      0.63626281
      0.56516558	      1.12308357	      1.01025317	      0.99277083	      0.63614039
      0.56543383	      1.12304438	      1.01024002	      0.99272741	      0.63601805
      0.56568248	      1.12300776	      1.01022765	      0.99268689	      0.63590472
      0.56601813	      1.12295788	      1.01021067	      0.99263180	      0.63575183
      0.56635378	      1.12290748	      1.01019338	      0.99257623	      0.63559905
      0.56659238	      1.12287134	      1.01018089	      0.99253645	      0.63549052
      0.56683099	      1.12283494	      1.01016824	      0.99249644	      0.63538205
      0.56710398	      1.12279298	      1.01015357	      0.99245037	      0.63525801
      0.56737697	      1.12275068	      1.01013869	      0.99240399	      0.63513405
      0.56762918	      1.12271130	      1.01012475	      0.99236087	      0.63501960
      0.56796294	      1.12265874	      1.01010604	      0.99230340	      0.63486823
      0.56836634	      1.12259453	      1.01008300	      0.99223333	      0.63468544
      0.56858322	      1.12255971	      1.01007043	      0.99219539	      0.63458723
      0.56880010	      1.12252467	      1.01005772	      0.99215725	      0.63448907
      0.56908940	      1.12247761	      1.01004056	      0.99210607	      0.63435820
      0.56937869	      1.12243016	      1.01002317	      0.99205455	      0.63422743
      0.56964559	      1.12238606	      1.01000692	      0.99200672	      0.63410685
      0.56991248	      1.12234163	      1.00999047	      0.99195860	      0.63398635
      0.57018464	      1.12229599	      1.00997349	      0.99190923	      0.63386355
      0.57045679	      1.12225002	      1.00995630	      0.99185956	      0.63374082
      0.57072455	      1.12220447	      1.00993919	      0.99181039	      0.63362015
      0.57104644	      1.12214928	      1.00991836	      0.99175090	      0.63347518
      0.57127939	      1.12210906	      1.00990310	      0.99170758	      0.63337033
      0.57162176	      1.12204949	      1.00988040	      0.99164352	      0.63321633
      0.57190197	      1.12200034	      1.00986158	      0.99159073	      0.63309039
      0.57218217	      1.12195085	      1.00984254	      0.99153763	      0.63296452
      0.57246237	      1.12190100	      1.00982328	      0.99148420	      0.63283873
      0.57270034	      1.12185839	      1.00980676	      0.99143858	      0.63273197
      0.57293830	      1.12181553	      1.00979008	      0.99139274	      0.63262526
      0.57322398	      1.12176374	      1.00976984	      0.99133739	      0.63249724
      0.57350965	      1.12171159	      1.00974939	      0.99128172	      0.63236930
      0.57377622	      1.12166260	      1.00973009	      0.99122948	      0.63224999
      0.57404278	      1.12161329	      1.00971060	      0.99117695	      0.63213075
      0.57431915	      1.12156183	      1.00969019	      0.99112218	      0.63200721
      0.57459552	      1.12151004	      1.00966956	      0.99106711	      0.63188374
      0.57486766	      1.12145870	      1.00964905	      0.99101258	      0.63176224
      0.57513980	      1.12140704	      1.00962833	      0.99095775	      0.63164081
      0.57541399	      1.12135466	      1.00960725	      0.99090221	      0.63151854
      0.57568819	      1.12130194	      1.00958597	      0.99084636	      0.63139635
      0.57596150	      1.12124906	      1.00956454	      0.99079040	      0.63127462
      0.57623481	      1.12119585	      1.00954291	      0.99073414	      0.63115297
      0.57650859	      1.12114222	      1.00952104	      0.99067748	      0.63103119
      0.57678237	      1.12108826	      1.00949897	      0.99062052	      0.63090949
      0.57705597	      1.12103401	      1.00947670	      0.99056331	      0.63078794
      0.57732957	      1.12097942	      1.00945424	      0.99050579	      0.63066646
      0.57760328	      1.12092448	      1.00943155	      0.99044795	      0.63054501
      0.57787700	      1.12086922	      1.00940867	      0.99038981	      0.63042364
      0.57815068	      1.12081363	      1.00938558	      0.99033138	      0.63030235
      0.57842437	      1.12075771	      1.00936229	      0.99027266	      0.63018114
      0.57869808	      1.12070146	      1.00933879	      0.99021363	      0.63005999
      0.57897180	      1.12064488	      1.00931509	      0.99015430	      0.62993892
      0.57924552	      1.12058797	      1.00929118	      0.99009468	      0.62981792
      0.57951923	      1.12053074	      1.00926707	      0.99003476	      0.62969700
      0.57979296	      1.12047317	      1.00924276	      0.98997454	      0.62957615
      0.58006669	      1.12041528	      1.00921825	      0.98991402	      0.62945537
      0.58034043	      1.12035706	      1.00919353	      0.98985321	      0.62933466
      0.58061416	      1.12029852	      1.00916861	      0.98979210	      0.62921404
      0.58088790	      1.12023964	      1.00914349	      0.98973070	      0.62909348
      0.58116165	      1.12018045	      1.00911817	      0.98966900	      0.62897300
      0.58143540	      1.12012092	      1.00909264	      0.98960700	      0.62885258
      0.58170915	      1.12006107	      1.00906691	      0.98954471	      0.62873225
      0.58198292	      1.12000090	      1.00904099	      0.98948213	      0.62861198
      0.58225668	      1.11994039	      1.00901485	      0.98941925	      0.62849179
      0.58253046	      1.11987957	      1.00898852	      0.98935607	      0.62837167
      0.58280423	      1.11981842	      1.00896199	      0.98929260	      0.62825163
      0.58307802	      1.11975694	      1.00893526	      0.98922883	      0.62813165
      0.58335181	      1.11969514	      1.00890832	      0.98916477	      0.62801175
      0.58362562	      1.11963301	      1.00888118	      0.98910042	      0.62789192
      0.58389942	      1.11957056	      1.00885385	      0.98903577	      0.62777216
      0.58417324	      1.11950779	      1.00882631	      0.98897083	      0.62765247
      0.58444706	      1.11944469	      1.00879857	      0.98890560	      0.62753286
      0.58472090	      1.11938127	      1.00877064	      0.98884007	      0.62741331
      0.58499474	      1.11931753	      1.00874250	      0.98877425	      0.62729384
      0.58526859	      1.11925346	      1.00871416	      0.98870813	      0.62717444
      0.58554245	      1.11918907	      1.00868563	      0.98864172	      0.62705511
      0.58581633	      1.11912435	      1.00865689	      0.98857502	      0.62693584
      0.58609020	      1.11905932	      1.00862796	      0.98850803	      0.62681665
      0.58636410	      1.11899396	      1.00859882	      0.98844074	      0.62669753
      0.58663800	      1.11892828	      1.00856949	      0.98837316	      0.62657848
      0.58691192	      1.11886228	      1.00853995	      0.98830529	      0.62645950
      0.58718584	      1.11879595	      1.00851022	      0.98823713	      0.62634059
      0.58745978	      1.11872931	      1.00848029	      0.98816867	      0.62622175
      0.58773372	      1.11866234	      1.00845017	      0.98809993	      0.62610298
      0.58800768	      1.11859505	      1.00841984	      0.98803089	      0.62598428
      0.58828165	      1.11852745	      1.00838931	      0.98796156	      0.62586565
      0.58855564	      1.11845952	      1.00835859	      0.98789194	      0.62574709
      0.58882963	      1.11839127	      1.00832767	      0.98782203	      0.62562860
      0.58910364	      1.11832270	      1.00829655	      0.98775183	      0.62551017
      0.58937766	      1.11825381	      1.00826524	      0.98768134	      0.62539182
      0.58965170	      1.11818460	      1.00823372	      0.98761056	      0.62527354
      0.58992574	      1.11811508	      1.00820202	      0.98753948	      0.62515532
      0.59019981	      1.11804523	      1.00817011	      0.98746812	      0.62503717
      0.59047388	      1.11797506	      1.00813801	      0.98739647	      0.62491910
      0.59074798	      1.11790457	      1.00810570	      0.98732452	      0.62480109
      0.59102207	      1.11783377	      1.00807321	      0.98725229	      0.62468315
      0.59129620	      1.11776265	      1.00804051	      0.98717977	      0.62456527
      0.59157032	      1.11769121	      1.00800763	      0.98710696	      0.62444747
      0.59184447	      1.11761945	      1.00797454	      0.98703386	      0.62432973
      0.59211863	      1.11754737	      1.00794126	      0.98696047	      0.62421207
      0.59239281	      1.11747498	      1.00790778	      0.98688679	      0.62409447
      0.59266700	      1.11740227	      1.00787411	      0.98681283	      0.62397694
      0.59294121	      1.11732924	      1.00784024	      0.98673857	      0.62385947
      0.59321543	      1.11725589	      1.00780618	      0.98666403	      0.62374208
      0.59348967	      1.11718223	      1.00777192	      0.98658919	      0.62362475
      0.59376392	      1.11710825	      1.00773746	      0.98651408	      0.62350749
      0.59403820	      1.11703395	      1.00770281	      0.98643867	      0.62339030
      0.59431247	      1.11695934	      1.00766797	      0.98636297	      0.62327317
      0.59458678	      1.11688441	      1.00763293	      0.98628699	      0.62315611
      0.59486109	      1.11680917	      1.00759770	      0.98621072	      0.62303913
      0.59513544	      1.11673361	      1.00756227	      0.98613416	      0.62292220
      0.59540978	      1.11665774	      1.00752666	      0.98605732	      0.62280535
      0.59568416	      1.11658154	      1.00749084	      0.98598018	      0.62268855
      0.59595854	      1.11650504	      1.00745483	      0.98590277	      0.62257184
      0.59623295	      1.11642822	      1.00741863	      0.98582506	      0.62245518
      0.59650736	      1.11635109	      1.00738224	      0.98574707	      0.62233859
      0.59678181	      1.11627364	      1.00734565	      0.98566879	      0.62222207
      0.59705626	      1.11619588	      1.00730887	      0.98559023	      0.62210562
      0.59733074	      1.11611780	      1.00727189	      0.98551138	      0.62198923
      0.59760523	      1.11603941	      1.00723472	      0.98543224	      0.62187291
      0.59787975	      1.11596070	      1.00719736	      0.98535282	      0.62175665
      0.59815427	      1.11588169	      1.00715981	      0.98527311	      0.62164046
      0.59842883	      1.11580235	      1.00712206	      0.98519312	      0.62152434
      0.59870339	      1.11572271	      1.00708413	      0.98511284	      0.62140829
      0.59897798	      1.11564275	      1.00704600	      0.98503228	      0.62129229
      0.59925258	      1.11556248	      1.00700768	      0.98495143	      0.62117637
      0.59952721	      1.11548190	      1.00696916	      0.98487029	      0.62106051
      0.59980185	      1.11540101	      1.00693046	      0.98478888	      0.62094472
      0.60007652	      1.11531980	      1.00689156	      0.98470717	      0.62082899
      0.60035119	      1.11523828	      1.00685248	      0.98462519	      0.62071333
      0.60062591	      1.11515645	      1.00681319	      0.98454291	      0.62059774
      0.60090062	      1.11507431	      1.00677373	      0.98446036	      0.62048221
      0.60117537	      1.11499185	      1.00673406	      0.98437751	      0.62036674
      0.60145013	      1.11490909	      1.00669421	      0.98429439	      0.62025135
      0.60172492	      1.11482601	      1.00665417	      0.98421098	      0.62013601
      0.60199971	      1.11474263	      1.00661394	      0.98412729	      0.62002075
      0.60227455	      1.11465893	      1.00657351	      0.98404331	      0.61990554
      0.60254938	      1.11457492	      1.00653290	      0.98395905	      0.61979041
      0.60282426	      1.11449060	      1.00649210	      0.98387451	      0.61967533
      0.60309914	      1.11440597	      1.00645110	      0.98378968	      0.61956033
      0.60337406	      1.11432103	      1.00640992	      0.98370457	      0.61944538
      0.60364898	      1.11423579	      1.00636855	      0.98361918	      0.61933051
      0.60392394	      1.11415023	      1.00632698	      0.98353350	      0.61921569
      0.60419891	      1.11406436	      1.00628523	      0.98344754	      0.61910095
      0.60447391	      1.11397818	      1.00624329	      0.98336130	      0.61898626
      0.60474892	      1.11389170	      1.00620116	      0.98327478	      0.61887165
      0.60502397	      1.11380490	      1.00615884	      0.98318797	      0.61875709
      0.60529902	      1.11371780	      1.00611634	      0.98310088	      0.61864261
      0.60557412	      1.11363038	      1.00607364	      0.98301350	      0.61852818
      0.60584921	      1.11354266	      1.00603076	      0.98292585	      0.61841382
      0.60612435	      1.11345463	      1.00598768	      0.98283791	      0.61829952
      0.60639950	      1.11336630	      1.00594442	      0.98274970	      0.61818530
      0.60667468	      1.11327765	      1.00590097	      0.98266119	      0.61807112
      0.60694987	      1.11318870	      1.00585734	      0.98257242	      0.61795703
      0.60722510	      1.11309943	      1.00581351	      0.98248335	      0.61784298
      0.60750034	      1.11300987	      1.00576950	      0.98239401	      0.61772901
      0.60777562	      1.11291999	      1.00572530	      0.98230438	      0.61761510
      0.60805089	      1.11282981	      1.00568091	      0.98221447	      0.61750125
      0.60832622	      1.11273932	      1.00563634	      0.98212428	      0.61738746
      0.60860155	      1.11264852	      1.00559158	      0.98203381	      0.61727375
      0.60887693	      1.11255742	      1.00554663	      0.98194305	      0.61716009
      0.60915230	      1.11246601	      1.00550149	      0.98185203	      0.61704650
      0.60942772	      1.11237429	      1.00545617	      0.98176071	      0.61693297
      0.60970315	      1.11228227	      1.00541066	      0.98166912	      0.61681951
      0.60997862	      1.11218994	      1.00536497	      0.98157724	      0.61670610
      0.61025409	      1.11209731	      1.00531909	      0.98148509	      0.61659277
      0.61052961	      1.11200436	      1.00527302	      0.98139264	      0.61647949
      0.61080514	      1.11191112	      1.00522677	      0.98129993	      0.61636628
      0.61108071	      1.11181757	      1.00518033	      0.98120693	      0.61625313
      0.61135628	      1.11172371	      1.00513371	      0.98111366	      0.61614005
      0.61163190	      1.11162955	      1.00508689	      0.98102009	      0.61602702
      0.61190752	      1.11153508	      1.00503990	      0.98092626	      0.61591406
      0.61218319	      1.11144031	      1.00499272	      0.98083214	      0.61580116
      0.61245887	      1.11134524	      1.00494535	      0.98073774	      0.61568833
      0.61273459	      1.11124985	      1.00489780	      0.98064306	      0.61557556
      0.61301031	      1.11115417	      1.00485007	      0.98054811	      0.61546286
      0.61328609	      1.11105818	      1.00480215	      0.98045287	      0.61535021
      0.61356186	      1.11096189	      1.00475404	      0.98035735	      0.61523763
      0.61383769	      1.11086528	      1.00470575	      0.98026155	      0.61512511
      0.61411352	      1.11076839	      1.00465728	      0.98016548	      0.61501266
      0.61438939	      1.11067118	      1.00460862	      0.98006912	      0.61490026
      0.61466527	      1.11057367	      1.00455978	      0.97997249	      0.61478793
      0.61494120	      1.11047586	      1.00451076	      0.97987557	      0.61467566
      0.61521714	      1.11037775	      1.00446155	      0.97977838	      0.61456346
      0.61549312	      1.11027932	      1.00441216	      0.97968091	      0.61445131
      0.61576910	      1.11018061	      1.00436258	      0.97958316	      0.61433923
      0.61604514	      1.11008158	      1.00431282	      0.97948512	      0.61422721
      0.61632118	      1.10998226	      1.00426288	      0.97938682	      0.61411526
      0.61659727	      1.10988263	      1.00421275	      0.97928823	      0.61400336
      0.61687336	      1.10978270	      1.00416245	      0.97918937	      0.61389153
      0.61714950	      1.10968246	      1.00411196	      0.97909022	      0.61377975
      0.61742565	      1.10958193	      1.00406128	      0.97899080	      0.61366805
      0.61770185	      1.10948109	      1.00401043	      0.97889109	      0.61355640
      0.61797805	      1.10937996	      1.00395939	      0.97879112	      0.61344482
      0.61825430	      1.10927851	      1.00390817	      0.97869085	      0.61333330
      0.61853055	      1.10917677	      1.00385677	      0.97859032	      0.61322184
      0.61880686	      1.10907473	      1.00380518	      0.97848950	      0.61311044
      0.61908317	      1.10897239	      1.00375342	      0.97838841	      0.61299911
      0.61935953	      1.10886974	      1.00370147	      0.97828704	      0.61288784
      0.61963589	      1.10876680	      1.00364934	      0.97818539	      0.61277663
      0.61991230	      1.10866355	      1.00359703	      0.97808346	      0.61266548
      0.62018872	      1.10856001	      1.00354454	      0.97798126	      0.61255440
      0.62046519	      1.10845616	      1.00349187	      0.97787878	      0.61244337
      0.62074166	      1.10835201	      1.00343902	      0.97777602	      0.61233241
      0.62101818	      1.10824756	      1.00338598	      0.97767298	      0.61222150
      0.62129471	      1.10814282	      1.00333277	      0.97756967	      0.61211067
      0.62157129	      1.10803777	      1.00327937	      0.97746608	      0.61199989
      0.62184786	      1.10793243	      1.00322580	      0.97736222	      0.61188918
      0.62212449	      1.10782678	      1.00317205	      0.97725807	      0.61177852
      0.62240112	      1.10772085	      1.00311811	      0.97715365	      0.61166794
      0.62267781	      1.10761460	      1.00306400	      0.97704895	      0.61155741
      0.62295449	      1.10750807	      1.00300971	      0.97694398	      0.61144695
      0.62323123	      1.10740123	      1.00295523	      0.97683872	      0.61133654
      0.62350796	      1.10729410	      1.00290058	      0.97673320	      0.61122621
      0.62378475	      1.10718666	      1.00284575	      0.97662740	      0.61111593
      0.62406153	      1.10707894	      1.00279075	      0.97652132	      0.61100572
      0.62433836	      1.10697091	      1.00273556	      0.97641497	      0.61089556
      0.62461520	      1.10686259	      1.00268020	      0.97630834	      0.61078548
      0.62489208	      1.10675397	      1.00262465	      0.97620144	      0.61067545
      0.62516896	      1.10664506	      1.00256894	      0.97609426	      0.61056550
      0.62544588	      1.10653584	      1.00251304	      0.97598681	      0.61045560
      0.62572280	      1.10642635	      1.00245697	      0.97587909	      0.61034577
      0.62599976	      1.10631655	      1.00240072	      0.97577109	      0.61023600
      0.62627671	      1.10620646	      1.00234429	      0.97566283	      0.61012631
      0.62655370	      1.10609608	      1.00228769	      0.97555428	      0.61001667
      0.62683069	      1.10598541	      1.00223092	      0.97544548	      0.60990711
      0.62710770	      1.10587445	      1.00217397	      0.97533640	      0.60979761
      0.62738471	      1.10576320	      1.00211685	      0.97522706	      0.60968819
      0.62766172	      1.10565167	      1.00205956	      0.97511745	      0.60957883
      0.62793873	      1.10553985	      1.00200210	      0.97500757	      0.60946955
      0.62821571	      1.10542776	      1.00194447	      0.97489744	      0.60936035
      0.62849270	      1.10531538	      1.00188667	      0.97478705	      0.60925123
      0.62876961	      1.10520275	      1.00182871	      0.97467642	      0.60914220
      0.62904653	      1.10508984	      1.00177059	      0.97456553	      0.60903324
      0.62932329	      1.10497670	      1.00171233	      0.97445444	      0.60892442
      0.62960004	      1.10486329	      1.00165389	      0.97434308	      0.60881568
      0.62987645	      1.10474973	      1.00159537	      0.97423161	      0.60870714
      0.63015286	      1.10463590	      1.00153667	      0.97411987	      0.60859867
      0.63042842	      1.10452213	      1.00147799	      0.97400821	      0.60849061
      0.63070398	      1.10440808	      1.00141914	      0.97389629	      0.60838262
      0.63097688	      1.10429486	      1.00136069	      0.97378520	      0.60827574
      0.63124977	      1.10418137	      1.00130208	      0.97367385	      0.60816893
      0.63150418	      1.10407532	      1.00124729	      0.97356982	      0.60806943
      0.63184481	      1.10393296	      1.00117372	      0.97343018	      0.60793629
      0.63218544	      1.10379017	      1.00109989	      0.97329014	      0.60780326
      0.63243734	      1.10368430	      1.00104512	      0.97318633	      0.60770496
      0.63268923	      1.10357821	      1.00099022	      0.97308230	      0.60760671
      0.63297293	      1.10345844	      1.00092823	      0.97296488	      0.60749614
      0.63325662	      1.10333838	      1.00086606	      0.97284719	      0.60738564
      0.63353108	      1.10322194	      1.00080574	      0.97273306	      0.60727880
      0.63380555	      1.10310523	      1.00074526	      0.97261867	      0.60717204
      0.63408153	      1.10298760	      1.00068428	      0.97250340	      0.60706476
      0.63435750	      1.10286969	      1.00062314	      0.97238787	      0.60695755
      0.63462926	      1.10275331	      1.00056277	      0.97227385	      0.60685205
      0.63490103	      1.10263667	      1.00050223	      0.97215957	      0.60674661
      0.63512168	      1.10254176	      1.00045297	      0.97206660	      0.60666106
      0.63547749	      1.10238834	      1.00037331	      0.97191634	      0.60652320
      0.63572546	      1.10228116	      1.00031763	      0.97181137	      0.60642719
      0.63597343	      1.10217375	      1.00026181	      0.97170618	      0.60633124
      0.63622140	      1.10206612	      1.00020587	      0.97160079	      0.60623534
      0.63645781	      1.10196329	      1.00015241	      0.97150012	      0.60614397
      0.63680803	      1.10181060	      1.00007299	      0.97135063	      0.60600871
      0.63708383	      1.10169004	      1.00001027	      0.97123261	      0.60590227
      0.63735963	      1.10156921	      0.99994737	      0.97111434	      0.60579590
      0.63763543	      1.10144810	      0.99988432	      0.97099580	      0.60568961
      0.63791123	      1.10132671	      0.99982111	      0.97087701	      0.60558338
      0.63818703	      1.10120506	      0.99975773	      0.97075797	      0.60547722
      0.63846283	      1.10108312	      0.99969419	      0.97063866	      0.60537114
      0.63873864	      1.10096092	      0.99963048	      0.97051910	      0.60526512
      0.63901045	      1.10084021	      0.99956754	      0.97040101	      0.60516071
      0.63928226	      1.10071924	      0.99950445	      0.97028267	      0.60505637
      0.63956093	      1.10059494	      0.99943959	      0.97016109	      0.60494946
      0.63983961	      1.10047036	      0.99937458	      0.97003925	      0.60484263
      0.64011575	      1.10034664	      0.99930999	      0.96991825	      0.60473684
      0.64039189	      1.10022265	      0.99924524	      0.96979700	      0.60463111
      0.64066940	      1.10009776	      0.99918000	      0.96967488	      0.60452494
      0.64094692	      1.09997260	      0.99911460	      0.96955250	      0.60441883
      0.64122345	      1.09984761	      0.99904927	      0.96943030	      0.60431317
      0.64149998	      1.09972234	      0.99898378	      0.96930784	      0.60420758
      0.64177476	      1.09959760	      0.99891855	      0.96918590	      0.60410274
      0.64204953	      1.09947260	      0.99885316	      0.96906371	      0.60399796
      0.64231419	      1.09935194	      0.99879003	      0.96894578	      0.60389711
      0.64264680	      1.09919994	      0.99871047	      0.96879723	      0.60377045
      0.64302160	      1.09902819	      0.99862055	      0.96862939	      0.60362785
      0.64333340	      1.09888494	      0.99854552	      0.96848941	      0.60350932
      0.64358115	      1.09877086	      0.99848576	      0.96837794	      0.60341520
      0.64382890	      1.09865657	      0.99842587	      0.96826627	      0.60332114
      0.64411274	      1.09852535	      0.99835709	      0.96813808	      0.60321344
      0.64439658	      1.09839386	      0.99828815	      0.96800962	      0.60310582
      0.64466987	      1.09826698	      0.99822162	      0.96788568	      0.60300227
      0.64494316	      1.09813984	      0.99815492	      0.96776149	      0.60289879
      0.64520711	      1.09801678	      0.99809036	      0.96764130	      0.60279891
      0.64554021	      1.09786115	      0.99800868	      0.96748929	      0.60267296
      0.64594205	      1.09767287	      0.99790984	      0.96730543	      0.60252115
      0.64622287	      1.09754096	      0.99784057	      0.96717661	      0.60241514
      0.64650369	      1.09740877	      0.99777114	      0.96704753	      0.60230921
      0.64678451	      1.09727630	      0.99770154	      0.96691818	      0.60220335
      0.64706533	      1.09714355	      0.99763178	      0.96678857	      0.60209757
      0.64734615	      1.09701052	      0.99756185	      0.96665869	      0.60199185
      0.64762698	      1.09687722	      0.99749177	      0.96652855	      0.60188621
      0.64790780	      1.09674364	      0.99742152	      0.96639815	      0.60178064
      0.64818862	      1.09660978	      0.99735111	      0.96626748	      0.60167514
      0.64846944	      1.09647565	      0.99728054	      0.96613655	      0.60156972
      0.64875026	      1.09634124	      0.99720981	      0.96600536	      0.60146436
      0.64903108	      1.09620655	      0.99713891	      0.96587390	      0.60135908
      0.64931190	      1.09607159	      0.99706786	      0.96574217	      0.60125387
      0.64959272	      1.09593635	      0.99699664	      0.96561019	      0.60114874
      0.64987355	      1.09580083	      0.99692527	      0.96547794	      0.60104367
      0.65015437	      1.09566504	      0.99685373	      0.96534542	      0.60093868
      0.65043519	      1.09552897	      0.99678203	      0.96521265	      0.60083376
      0.65071601	      1.09539263	      0.99671017	      0.96507961	      0.60072891
      0.65099683	      1.09525601	      0.99663815	      0.96494631	      0.60062413
      0.65127765	      1.09511912	      0.99656597	      0.96481274	      0.60051942
      0.65155847	      1.09498195	      0.99649364	      0.96467891	      0.60041479
      0.65183930	      1.09484451	      0.99642114	      0.96454482	      0.60031023
      0.65212012	      1.09470680	      0.99634848	      0.96441046	      0.60020574
      0.65240094	      1.09456881	      0.99627566	      0.96427585	      0.60010132
      0.65268176	      1.09443054	      0.99620269	      0.96414096	      0.59999697
      0.65296258	      1.09429200	      0.99612955	      0.96400582	      0.59989269
      0.65324340	      1.09415319	      0.99605626	      0.96387042	      0.59978849
      0.65352422	      1.09401410	      0.99598281	      0.96373475	      0.59968436
      0.65380504	      1.09387474	      0.99590920	      0.96359882	      0.59958030
      0.65408587	      1.09373511	      0.99583543	      0.96346262	      0.59947631
      0.65436669	      1.09359520	      0.99576150	      0.96332617	      0.59937239
      0.65464751	      1.09345502	      0.99568742	      0.96318945	      0.59926855
      0.65492833	      1.09331457	      0.99561318	      0.96305247	      0.59916477
      0.65520915	      1.09317385	      0.99553878	      0.96291523	      0.59906107
      0.65548997	      1.09303285	      0.99546422	      0.96277772	      0.59895744
      0.65577079	      1.09289158	      0.99538951	      0.96263995	      0.59885388
      0.65605162	      1.09275004	      0.99531464	      0.96250193	      0.59875039
      0.65633244	      1.09260823	      0.99523961	      0.96236364	      0.59864697
      0.65661326	      1.09246614	      0.99516442	      0.96222508	      0.59854362
      0.65689408	      1.09232379	      0.99508908	      0.96208627	      0.59844035
      0.65717490	      1.09218116	      0.99501358	      0.96194719	      0.59833714
      0.65745572	      1.09203826	      0.99493793	      0.96180786	      0.59823401
      0.65773654	      1.09189509	      0.99486212	      0.96166826	      0.59813095
      0.65801736	      1.09175165	      0.99478615	      0.96152840	      0.59802796
      0.65829819	      1.09160794	      0.99471003	      0.96138828	      0.59792504
      0.65857901	      1.09146396	      0.99463376	      0.96124789	      0.59782219
      0.65885983	      1.09131970	      0.99455732	      0.96110725	      0.59771941
      0.65914065	      1.09117518	      0.99448074	      0.96096635	      0.59761670
      0.65942147	      1.09103039	      0.99440399	      0.96082518	      0.59751407
      0.65970229	      1.09088533	      0.99432709	      0.96068375	      0.59741150
      0.65998311	      1.09073999	      0.99425004	      0.96054206	      0.59730901
      0.66026394	      1.09059439	      0.99417284	      0.96040011	      0.59720658
      0.66054476	      1.09044852	      0.99409547	      0.96025790	      0.59710423
      0.66082558	      1.09030238	      0.99401796	      0.96011543	      0.59700195
      0.66110640	      1.09015597	      0.99394029	      0.95997270	      0.59689974
      0.66138722	      1.09000929	      0.99386246	      0.95982971	      0.59679760
      0.66165738	      1.08986793	      0.99378745	      0.95969190	      0.59669940
      0.66192753	      1.08972632	      0.99371229	      0.95955385	      0.59660127
      0.66220659	      1.08957978	      0.99363451	      0.95941101	      0.59649998
      0.66248564	      1.08943298	      0.99355658	      0.95926790	      0.59639875
      0.66275759	      1.08928966	      0.99348049	      0.95912819	      0.59630018
      0.66302954	      1.08914609	      0.99340426	      0.95898824	      0.59620166
      0.66328316	      1.08901197	      0.99333303	      0.95885750	      0.59610985
      0.66362826	      1.08882913	      0.99323591	      0.95867926	      0.59598501
      0.66397336	      1.08864588	      0.99313856	      0.95850063	      0.59586028
      0.66419723	      1.08852679	      0.99307529	      0.95838454	      0.59577942
      0.66442109	      1.08840753	      0.99301192	      0.95826829	      0.59569861
      0.66471029	      1.08825321	      0.99292991	      0.95811786	      0.59559428
      0.66499950	      1.08809861	      0.99284774	      0.95796716	      0.59549002
      0.66525477	      1.08796191	      0.99277508	      0.95783391	      0.59539806
      0.66558786	      1.08778320	      0.99268007	      0.95765972	      0.59527815
      0.66592095	      1.08760413	      0.99258486	      0.95748516	      0.59515834
      0.66617765	      1.08746587	      0.99251134	      0.95735039	      0.59506607
      0.66643435	      1.08732738	      0.99243769	      0.95721540	      0.59497386
      0.66670438	      1.08718147	      0.99236008	      0.95707316	      0.59487693
      0.66704517	      1.08699696	      0.99226193	      0.95689332	      0.59475469
      0.66746450	      1.08676940	      0.99214086	      0.95667149	      0.59460442
      0.66772365	      1.08662847	      0.99206587	      0.95653412	      0.59451163
      0.66809544	      1.08642588	      0.99195806	      0.95633665	      0.59437861
      0.66834479	      1.08628976	      0.99188561	      0.95620396	      0.59428946
      0.66859413	      1.08615342	      0.99181304	      0.95607106	      0.59420037
      0.66884348	      1.08601688	      0.99174035	      0.95593796	      0.59411134
      0.66912004	      1.08586519	      0.99165959	      0.95579010	      0.59401266
      0.66945886	      1.08567900	      0.99156045	      0.95560860	      0.59389184
      0.66982515	      1.08547728	      0.99145303	      0.95541197	      0.59376135
      0.67019144	      1.08527511	      0.99134536	      0.95521490	      0.59363098
      0.67040737	      1.08515573	      0.99128177	      0.95509852	      0.59355418
      0.67062329	      1.08503619	      0.99121809	      0.95498199	      0.59347743
      0.67092465	      1.08486908	      0.99112906	      0.95481910	      0.59337037
      0.67122600	      1.08470168	      0.99103987	      0.95465591	      0.59326339
      0.67149341	      1.08455288	      0.99096058	      0.95451086	      0.59316854
      0.67176081	      1.08440384	      0.99088116	      0.95436557	      0.59307374
      0.67198169	      1.08428056	      0.99081546	      0.95424539	      0.59299549
      0.67233090	      1.08408531	      0.99071139	      0.95405505	      0.59287186
      0.67259400	      1.08393794	      0.99063283	      0.95391139	      0.59277878
      0.67285710	      1.08379033	      0.99055415	      0.95376749	      0.59268577
      0.67312020	      1.08364250	      0.99047533	      0.95362337	      0.59259282
      0.67339863	      1.08348580	      0.99039178	      0.95347061	      0.59249451
      0.67367706	      1.08332885	      0.99030809	      0.95331759	      0.59239628
      0.67392262	      1.08319021	      0.99023415	      0.95318244	      0.59230970
      0.67426043	      1.08299916	      0.99013226	      0.95299618	      0.59219068
      0.67459824	      1.08280773	      0.99003016	      0.95280954	      0.59207176
      0.67483207	      1.08267499	      0.98995935	      0.95268014	      0.59198950
      0.67506591	      1.08254208	      0.98988845	      0.95255055	      0.59190729
      0.67534241	      1.08238468	      0.98980448	      0.95239709	      0.59181014
      0.67567838	      1.08219308	      0.98970225	      0.95221029	      0.59169218
      0.67603786	      1.08198767	      0.98959264	      0.95201001	      0.59156608
      0.67639734	      1.08178182	      0.98948279	      0.95180931	      0.59144009
      0.67662481	      1.08165135	      0.98941316	      0.95168209	      0.59136043
      0.67685228	      1.08152071	      0.98934343	      0.95155471	      0.59128081
      0.67714441	      1.08135267	      0.98925374	      0.95139087	      0.59117863
      0.67743654	      1.08118436	      0.98916389	      0.95122675	      0.59107652
      0.67769163	      1.08103716	      0.98908531	      0.95108321	      0.59098742
      0.67802146	      1.08084650	      0.98898352	      0.95089730	      0.59087230
      0.67835129	      1.08065549	      0.98888153	      0.95071104	      0.59075727
      0.67860961	      1.08050564	      0.98880151	      0.95056490	      0.59066725
      0.67886794	      1.08035557	      0.98872137	      0.95041856	      0.59057728
      0.67915842	      1.08018655	      0.98863111	      0.95025373	      0.59047618
      0.67944889	      1.08001726	      0.98854070	      0.95008863	      0.59037516
      0.67967697	      1.07988414	      0.98846960	      0.94995881	      0.59029589
      0.68002450	      1.07968097	      0.98836107	      0.94976067	      0.59017520
      0.68029699	      1.07952140	      0.98827583	      0.94960503	      0.59008063
      0.68056948	      1.07936158	      0.98819045	      0.94944915	      0.58998613
      0.68084196	      1.07920151	      0.98810493	      0.94929303	      0.58989170
      0.68111923	      1.07903839	      0.98801778	      0.94913393	      0.58979568
      0.68139650	      1.07887501	      0.98793048	      0.94897457	      0.58969972
      0.68166781	      1.07871491	      0.98784493	      0.94881840	      0.58960589
      0.68193911	      1.07855456	      0.98775925	      0.94866199	      0.58951213
      0.68221770	      1.07838966	      0.98767112	      0.94850113	      0.58941591
      0.68255620	      1.07818895	      0.98756385	      0.94830533	      0.58929909
      0.68294346	      1.07795887	      0.98744088	      0.94808088	      0.58916557
      0.68325599	      1.07777284	      0.98734143	      0.94789938	      0.58905791
      0.68350796	      1.07762261	      0.98726113	      0.94775281	      0.58897117
      0.68375994	      1.07747218	      0.98718071	      0.94760604	      0.58888448
      0.68401768	      1.07731809	      0.98709833	      0.94745570	      0.58879587
      0.68434952	      1.07711938	      0.98699209	      0.94726180	      0.58868186
      0.68468137	      1.07692030	      0.98688566	      0.94706755	      0.58856795
      0.68493849	      1.07676581	      0.98680305	      0.94691679	      0.58847975
      0.68519561	      1.07661110	      0.98672032	      0.94676582	      0.58839161
      0.68548554	      1.07643640	      0.98662690	      0.94659532	      0.58829230
      0.68577546	      1.07626142	      0.98653333	      0.94642455	      0.58819306
      0.68602698	      1.07610940	      0.98645202	      0.94627618	      0.58810702
      0.68636817	      1.07590285	      0.98634156	      0.94607458	      0.58799039
      0.68670937	      1.07569593	      0.98623088	      0.94587260	      0.58787387
      0.68693960	      1.07555608	      0.98615608	      0.94573609	      0.58779529
      0.68716983	      1.07541606	      0.98608118	      0.94559940	      0.58771676
      0.68745958	      1.07523960	      0.98598679	      0.94542713	      0.58761800
      0.68774933	      1.07506287	      0.98589224	      0.94525459	      0.58751931
      0.68797041	      1.07492784	      0.98582001	      0.94512275	      0.58744406
      0.68831742	      1.07471557	      0.98570645	      0.94491550	      0.58732602
      0.68858605	      1.07455098	      0.98561839	      0.94475478	      0.58723472
      0.68885468	      1.07438616	      0.98553020	      0.94459383	      0.58714348
      0.68912331	      1.07422110	      0.98544189	      0.94443264	      0.58705230
      0.68940039	      1.07405061	      0.98535066	      0.94426613	      0.58695831
      0.68967747	      1.07387986	      0.98525929	      0.94409936	      0.58686439
      0.68988182	      1.07375378	      0.98519182	      0.94397621	      0.58679517
      0.69019481	      1.07356040	      0.98508834	      0.94378732	      0.58668922
      0.69050780	      1.07336671	      0.98498468	      0.94359810	      0.58658334
      0.69077424	      1.07320157	      0.98489631	      0.94343677	      0.58649328
      0.69104068	      1.07303621	      0.98480780	      0.94327521	      0.58640328
      0.69131179	      1.07286771	      0.98471762	      0.94311057	      0.58631177
      0.69158289	      1.07269898	      0.98462731	      0.94294569	      0.58622032
      0.69187417	      1.07251743	      0.98453014	      0.94276827	      0.58612213
      0.69216544	      1.07233560	      0.98443281	      0.94259057	      0.58602402
      0.69243046	      1.07216993	      0.98434413	      0.94242864	      0.58593481
      0.69276905	      1.07195793	      0.98423065	      0.94222142	      0.58582093
      0.69310764	      1.07174557	      0.98411697	      0.94201382	      0.58570715
      0.69335931	      1.07158748	      0.98403234	      0.94185926	      0.58562263
      0.69361098	      1.07142919	      0.98394760	      0.94170449	      0.58553817
      0.69389905	      1.07124776	      0.98385046	      0.94152708	      0.58544157
      0.69418712	      1.07106606	      0.98375319	      0.94134939	      0.58534503
      0.69445745	      1.07089530	      0.98366176	      0.94118239	      0.58525450
      0.69479504	      1.07068173	      0.98354742	      0.94097350	      0.58514153
      0.69513262	      1.07046780	      0.98343287	      0.94076422	      0.58502866
      0.69538642	      1.07030672	      0.98334663	      0.94060664	      0.58494387
      0.69569801	      1.07010868	      0.98324059	      0.94041287	      0.58483985
      0.69608511	      1.06986221	      0.98310861	      0.94017169	      0.58471073
      0.69640202	      1.06966008	      0.98300038	      0.93997387	      0.58460512
      0.69665287	      1.06949985	      0.98291458	      0.93981704	      0.58452158
      0.69690371	      1.06933943	      0.98282867	      0.93966000	      0.58443809
      0.69714424	      1.06918541	      0.98274620	      0.93950923	      0.58435810
      0.69748255	      1.06896847	      0.98263002	      0.93929682	      0.58424566
      0.69782086	      1.06875116	      0.98251364	      0.93908402	      0.58413331
      0.69804711	      1.06860562	      0.98243570	      0.93894149	      0.58405824
      0.69827336	      1.06845992	      0.98235767	      0.93879879	      0.58398320
      0.69856906	      1.06826925	      0.98225556	      0.93861202	      0.58388520
      0.69886477	      1.06807830	      0.98215329	      0.93842494	      0.58378727
      0.69911208	      1.06791838	      0.98206765	      0.93826826	      0.58370542
      0.69944044	      1.06770575	      0.98195377	      0.93805990	      0.58359683
      0.69976880	      1.06749278	      0.98183970	      0.93785118	      0.58348833
      0.70003473	      1.06732005	      0.98174719	      0.93768186	      0.58340053
      0.70030066	      1.06714709	      0.98165455	      0.93751231	      0.58331278
      0.70055118	      1.06698394	      0.98156717	      0.93735236	      0.58323018
      0.70088032	      1.06676930	      0.98145221	      0.93714188	      0.58312173
      0.70120946	      1.06655430	      0.98133705	      0.93693102	      0.58301337
      0.70146367	      1.06638801	      0.98124799	      0.93676792	      0.58292974
      0.70171788	      1.06622152	      0.98115881	      0.93660459	      0.58284616
      0.70200511	      1.06603316	      0.98105792	      0.93641977	      0.58275180
      0.70229234	      1.06584453	      0.98095688	      0.93623467	      0.58265750
      0.70257358	      1.06565958	      0.98085782	      0.93605316	      0.58256524
      0.70285482	      1.06547437	      0.98075862	      0.93587137	      0.58247304
      0.70315940	      1.06527351	      0.98065103	      0.93567417	      0.58237326
      0.70346399	      1.06507235	      0.98054328	      0.93547665	      0.58227356
      0.70369981	      1.06491640	      0.98045975	      0.93532351	      0.58219643
      0.70403226	      1.06469626	      0.98034183	      0.93510728	      0.58208776
      0.70436471	      1.06447575	      0.98022372	      0.93489066	      0.58197919
      0.70460379	      1.06431697	      0.98013867	      0.93473464	      0.58190117
      0.70484287	      1.06415800	      0.98005352	      0.93457842	      0.58182319
      0.70512926	      1.06396732	      0.97995139	      0.93439102	      0.58172984
      0.70541566	      1.06377639	      0.97984912	      0.93420333	      0.58163657
      0.70569659	      1.06358884	      0.97974866	      0.93401894	      0.58154514
      0.70597753	      1.06340104	      0.97964807	      0.93383427	      0.58145377
      0.70628310	      1.06319648	      0.97953850	      0.93363308	      0.58135446
      0.70658868	      1.06299162	      0.97942878	      0.93343157	      0.58125523
      0.70682405	      1.06283363	      0.97934416	      0.93327613	      0.58117886
      0.70715567	      1.06261073	      0.97922477	      0.93305678	      0.58107132
      0.70748728	      1.06238748	      0.97910519	      0.93283705	      0.58096388
      0.70772856	      1.06222483	      0.97901808	      0.93267693	      0.58088577
      0.70796984	      1.06206199	      0.97893086	      0.93251661	      0.58080770
      0.70825538	      1.06186904	      0.97882752	      0.93232660	      0.58071537
      0.70854092	      1.06167584	      0.97872404	      0.93213630	      0.58062311
      0.70882692	      1.06148206	      0.97862026	      0.93194541	      0.58053077
      0.70911292	      1.06128802	      0.97851634	      0.93175422	      0.58043850
      0.70941146	      1.06108519	      0.97840771	      0.93155433	      0.58034226
      0.70971000	      1.06088208	      0.97829893	      0.93135412	      0.58024608
      0.70997646	      1.06070055	      0.97820172	      0.93117515	      0.58016031
      0.71031087	      1.06047241	      0.97807954	      0.93095018	      0.58005274
      0.71064528	      1.06024392	      0.97795718	      0.93072482	      0.57994527
      0.71090001	      1.06006963	      0.97786385	      0.93055287	      0.57986346
      0.71115474	      1.05989513	      0.97777041	      0.93038069	      0.57978171
      0.71145597	      1.05968851	      0.97765977	      0.93017678	      0.57968510
      0.71175721	      1.05948160	      0.97754897	      0.92997253	      0.57958857
      0.71198603	      1.05932424	      0.97746471	      0.92981716	      0.57951529
      0.71231923	      1.05909480	      0.97734186	      0.92959058	      0.57940866
      0.71265242	      1.05886500	      0.97721882	      0.92936359	      0.57930213
      0.71288525	      1.05870421	      0.97713273	      0.92920474	      0.57922774
      0.71311808	      1.05854326	      0.97704656	      0.92904569	      0.57915340
      0.71341187	      1.05833990	      0.97693768	      0.92884470	      0.57905965
      0.71370567	      1.05813627	      0.97682867	      0.92864340	      0.57896597
      0.71395668	      1.05796207	      0.97673541	      0.92847116	      0.57888599
      0.71428982	      1.05773057	      0.97661148	      0.92824221	      0.57877992
      0.71462296	      1.05749872	      0.97648737	      0.92801285	      0.57867394
      0.71487560	      1.05732266	      0.97639312	      0.92783864	      0.57859363
      0.71512823	      1.05714639	      0.97629877	      0.92766420	      0.57851337
      0.71540627	      1.05695216	      0.97619481	      0.92747194	      0.57842511
      0.71568431	      1.05675768	      0.97609072	      0.92727939	      0.57833690
      0.71598933	      1.05654405	      0.97597638	      0.92706782	      0.57824021
      0.71629436	      1.05633012	      0.97586189	      0.92685591	      0.57814360
      0.71651286	      1.05617669	      0.97577978	      0.92670389	      0.57807443
      0.71685184	      1.05593835	      0.97565224	      0.92646771	      0.57796721
      0.71714102	      1.05573474	      0.97554328	      0.92626588	      0.57787582
      0.71743019	      1.05553086	      0.97543419	      0.92606374	      0.57778449
      0.71771937	      1.05532672	      0.97532496	      0.92586129	      0.57769324
      0.71800855	      1.05512230	      0.97521559	      0.92565852	      0.57760204
      0.71829773	      1.05491762	      0.97510608	      0.92545544	      0.57751092
      0.71858690	      1.05471267	      0.97499644	      0.92525204	      0.57741987
      0.71887608	      1.05450745	      0.97488665	      0.92504832	      0.57732888
      0.71914390	      1.05431714	      0.97478485	      0.92485937	      0.57724467
      0.71941173	      1.05412660	      0.97468294	      0.92467014	      0.57716052
      0.71968868	      1.05392933	      0.97457742	      0.92447418	      0.57707357
      0.71996563	      1.05373181	      0.97447178	      0.92427793	      0.57698667
      0.72027457	      1.05351119	      0.97435379	      0.92405867	      0.57688982
      0.72058350	      1.05329026	      0.97423564	      0.92383904	      0.57679304
      0.72080897	      1.05312883	      0.97414932	      0.92367853	      0.57672246
      0.72114038	      1.05289124	      0.97402228	      0.92344223	      0.57661878
      0.72147180	      1.05265329	      0.97389506	      0.92320551	      0.57651520
      0.72170870	      1.05248298	      0.97380401	      0.92303604	      0.57644121
      0.72194561	      1.05231249	      0.97371286	      0.92286635	      0.57636726
      0.72223871	      1.05210131	      0.97359997	      0.92265612	      0.57627583
      0.72253182	      1.05188985	      0.97348694	      0.92244555	      0.57618448
      0.72280113	      1.05169531	      0.97338296	      0.92225178	      0.57610060
      0.72313082	      1.05145683	      0.97325550	      0.92201419	      0.57599799
      0.72346051	      1.05121800	      0.97312787	      0.92177617	      0.57589548
      0.72369497	      1.05104795	      0.97303700	      0.92160665	      0.57582262
      0.72401980	      1.05081204	      0.97291095	      0.92137144	      0.57572176
      0.72434463	      1.05057580	      0.97278473	      0.92113582	      0.57562099
      0.72460593	      1.05038551	      0.97268308	      0.92094598	      0.57553998
      0.72486723	      1.05019500	      0.97258131	      0.92075588	      0.57545903
      0.72513987	      1.04999599	      0.97247501	      0.92055724	      0.57537463
      0.72541251	      1.04979673	      0.97236858	      0.92035831	      0.57529029
      0.72572434	      1.04956854	      0.97224671	      0.92013043	      0.57519389
      0.72603617	      1.04934003	      0.97212469	      0.91990217	      0.57509758
      0.72627579	      1.04916421	      0.97203081	      0.91972651	      0.57502361
      0.72659814	      1.04892741	      0.97190437	      0.91948984	      0.57492419
      0.72692048	      1.04869026	      0.97177777	      0.91925277	      0.57482485
      0.72717680	      1.04850145	      0.97167698	      0.91906396	      0.57474592
      0.72743312	      1.04831242	      0.97157609	      0.91887489	      0.57466704
      0.72773089	      1.04809256	      0.97145874	      0.91865492	      0.57457548
      0.72802866	      1.04787240	      0.97134126	      0.91843461	      0.57448398
      0.72829681	      1.04767389	      0.97123533	      0.91823590	      0.57440164
      0.72862534	      1.04743036	      0.97110540	      0.91799206	      0.57430084
      0.72895388	      1.04718648	      0.97097529	      0.91774779	      0.57420013
      0.72919199	      1.04700949	      0.97088088	      0.91757047	      0.57412719
      0.72951266	      1.04677085	      0.97075359	      0.91733133	      0.57402903
      0.72983333	      1.04653186	      0.97062614	      0.91709177	      0.57393095
      0.73009027	      1.04634013	      0.97052390	      0.91689952	      0.57385243
      0.73034721	      1.04614818	      0.97042156	      0.91670702	      0.57377395
      0.73064729	      1.04592373	      0.97030189	      0.91648184	      0.57368237
      0.73094738	      1.04569897	      0.97018208	      0.91625631	      0.57359086
      0.73121030	      1.04550180	      0.97007699	      0.91605840	      0.57351073
      0.73153796	      1.04525577	      0.96994587	      0.91581138	      0.57341096
      0.73186562	      1.04500937	      0.96981457	      0.91556392	      0.57331127
      0.73211740	      1.04481980	      0.96971357	      0.91537348	      0.57323473
      0.73242333	      1.04458917	      0.96959070	      0.91514172	      0.57314179
      0.73272927	      1.04435822	      0.96946768	      0.91490959	      0.57304893
      0.73303731	      1.04412537	      0.96934367	      0.91467547	      0.57295549
      0.73334536	      1.04389220	      0.96921950	      0.91444096	      0.57286214
      0.73362538	      1.04367997	      0.96910650	      0.91422745	      0.57277734
      0.73390540	      1.04346747	      0.96899337	      0.91401361	      0.57269260
      0.73421973	      1.04322863	      0.96886623	      0.91377320	      0.57259756
      0.73453406	      1.04298945	      0.96873894	      0.91353238	      0.57250259
      0.73473113	      1.04283933	      0.96865905	      0.91338119	      0.57244309
      0.73503099	      1.04261066	      0.96853737	      0.91315083	      0.57235261
      0.73533086	      1.04238168	      0.96841555	      0.91292010	      0.57226220
      0.73556658	      1.04220147	      0.96831969	      0.91273846	      0.57219119
      0.73588854	      1.04195503	      0.96818862	      0.91249001	      0.57209426
      0.73621049	      1.04170824	      0.96805738	      0.91224113	      0.57199741
      0.73646603	      1.04151212	      0.96795310	      0.91204328	      0.57192060
      0.73672157	      1.04131577	      0.96784871	      0.91184516	      0.57184384
      0.73702029	      1.04108596	      0.96772656	      0.91161322	      0.57175417
      0.73731901	      1.04085585	      0.96760426	      0.91138090	      0.57166458
      0.73759283	      1.04064466	      0.96749204	      0.91116763	      0.57158251
      0.73786664	      1.04043322	      0.96737970	      0.91095405	      0.57150051
      0.73818133	      1.04018989	      0.96725044	      0.91070820	      0.57140634
      0.73849602	      1.03994624	      0.96712103	      0.91046193	      0.57131224
      0.73870206	      1.03978652	      0.96703621	      0.91030046	      0.57125067
      0.73903476	      1.03952831	      0.96689911	      0.91003936	      0.57115133
      0.73936746	      1.03926973	      0.96676184	      0.90977779	      0.57105207
      0.73959776	      1.03909051	      0.96666672	      0.90959645	      0.57098341
      0.73982806	      1.03891111	      0.96657151	      0.90941489	      0.57091480
      0.74012453	      1.03867990	      0.96644882	      0.90918083	      0.57082653
      0.74042101	      1.03844838	      0.96632600	      0.90894640	      0.57073833
      0.74069118	      1.03823714	      0.96621395	      0.90873244	      0.57065801
      0.74101552	      1.03798321	      0.96607929	      0.90847517	      0.57056166
      0.74133987	      1.03772893	      0.96594446	      0.90821746	      0.57046540
      0.74159949	      1.03752512	      0.96583641	      0.90801084	      0.57038840
      0.74192682	      1.03726783	      0.96570004	      0.90774994	      0.57029140
      0.74225414	      1.03701017	      0.96556351	      0.90748858	      0.57019448
      0.74250723	      1.03681070	      0.96545782	      0.90728618	      0.57011960
      0.74276031	      1.03661101	      0.96535204	      0.90708351	      0.57004477
      0.74306514	      1.03637019	      0.96522450	      0.90683904	      0.56995471
      0.74336997	      1.03612905	      0.96509681	      0.90659417	      0.56986472
      0.74362702	      1.03592546	      0.96498903	      0.90638737	      0.56978889
      0.74395088	      1.03566862	      0.96485308	      0.90612641	      0.56969343
      0.74427475	      1.03541141	      0.96471696	      0.90586500	      0.56959804
      0.74452439	      1.03521290	      0.96461194	      0.90566319	      0.56952457
      0.74482963	      1.03496988	      0.96448338	      0.90541606	      0.56943481
      0.74513487	      1.03472654	      0.96435469	      0.90516853	      0.56934511
      0.74543358	      1.03448809	      0.96422861	      0.90492591	      0.56925741
      0.74573228	      1.03424933	      0.96410239	      0.90468290	      0.56916977
      0.74603473	      1.03400725	      0.96397444	      0.90443644	      0.56908111
      0.74633718	      1.03376485	      0.96384636	      0.90418959	      0.56899252
      0.74663244	      1.03352791	      0.96372119	      0.90394822	      0.56890610
      0.74692769	      1.03329067	      0.96359588	      0.90370648	      0.56881975
      0.74723275	      1.03304522	      0.96346627	      0.90345630	      0.56873060
      0.74753780	      1.03279944	      0.96333652	      0.90320571	      0.56864153
      0.74782807	      1.03256527	      0.96321293	      0.90296690	      0.56855684
      0.74811833	      1.03233081	      0.96308921	      0.90272772	      0.56847221
      0.74842797	      1.03208036	      0.96295708	      0.90247215	      0.56838201
      0.74873762	      1.03182957	      0.96282481	      0.90221616	      0.56829188
      0.74901715	      1.03160288	      0.96270528	      0.90198470	      0.56821058
      0.74929667	      1.03137590	      0.96258562	      0.90175290	      0.56812934
      0.74961084	      1.03112047	      0.96245100	      0.90149196	      0.56803810
      0.74992500	      1.03086469	      0.96231623	      0.90123058	      0.56794694
      0.75018390	      1.03065364	      0.96220505	      0.90101485	      0.56787188
      0.75050662	      1.03039022	      0.96206632	      0.90074552	      0.56777838
      0.75082934	      1.03012643	      0.96192743	      0.90047572	      0.56768496
      0.75106827	      1.02993089	      0.96182450	      0.90027568	      0.56761584
      0.75138068	      1.02967489	      0.96168979	      0.90001371	      0.56752554
      0.75169310	      1.02941854	      0.96155492	      0.89975131	      0.56743531
      0.75188876	      1.02925781	      0.96147038	      0.89958676	      0.56737884
      0.75218353	      1.02901540	      0.96134291	      0.89933851	      0.56729382
      0.75247829	      1.02877268	      0.96121530	      0.89908988	      0.56720886
      0.75274706	      1.02855109	      0.96109884	      0.89886284	      0.56713146
      0.75301582	      1.02832924	      0.96098227	      0.89863547	      0.56705411
      0.75332827	      1.02807100	      0.96084661	      0.89837073	      0.56696426
      0.75364072	      1.02781240	      0.96071081	      0.89810555	      0.56687448
      0.75390027	      1.02759731	      0.96059789	      0.89788494	      0.56679997
      0.75422142	      1.02733083	      0.96045802	      0.89761153	      0.56670783
      0.75454257	      1.02706396	      0.96031800	      0.89733765	      0.56661577
      0.75474205	      1.02689801	      0.96023095	      0.89716730	      0.56655863
      0.75503719	      1.02665220	      0.96010204	      0.89691491	      0.56647414
      0.75533234	      1.02640606	      0.95997300	      0.89666213	      0.56638972
      0.75560338	      1.02617974	      0.95985438	      0.89642963	      0.56631225
      0.75587443	      1.02595314	      0.95973566	      0.89619679	      0.56623483
      0.75618644	      1.02569195	      0.95959885	      0.89592835	      0.56614578
      0.75649845	      1.02543040	      0.95946189	      0.89565945	      0.56605681
      0.75676581	      1.02520598	      0.95934442	      0.89542868	      0.56598062
      0.75703318	      1.02498130	      0.95922684	      0.89519758	      0.56590450
      0.75738035	      1.02468913	      0.95907400	      0.89489699	      0.56580572
      0.75772752	      1.02439652	      0.95892098	      0.89459584	      0.56570704
      0.75795276	      1.02420642	      0.95882161	      0.89440016	      0.56564306
      0.75817801	      1.02401613	      0.95872216	      0.89420424	      0.56557912
      0.75847338	      1.02376630	      0.95859163	      0.89394697	      0.56549533
      0.75876876	      1.02351614	      0.95846097	      0.89368928	      0.56541161
      0.75905191	      1.02327601	      0.95833560	      0.89344188	      0.56533142
      0.75933507	      1.02303557	      0.95821010	      0.89319409	      0.56525128
      0.75964569	      1.02277145	      0.95807230	      0.89292184	      0.56516344
      0.75995632	      1.02250695	      0.95793435	      0.89264913	      0.56507567
      0.76023928	      1.02226568	      0.95780856	      0.89240031	      0.56499578
      0.76052224	      1.02202410	      0.95768266	      0.89215111	      0.56491595
      0.76083519	      1.02175656	      0.95754327	      0.89187506	      0.56482773
      0.76114814	      1.02148864	      0.95740374	      0.89159856	      0.56473958
      0.76142772	      1.02124895	      0.95727897	      0.89135113	      0.56466090
      0.76170730	      1.02100896	      0.95715408	      0.89110334	      0.56458227
      0.76202040	      1.02073982	      0.95701408	      0.89082540	      0.56449428
      0.76233350	      1.02047031	      0.95687393	      0.89054699	      0.56440637
      0.76261157	      1.02023062	      0.95674935	      0.89029934	      0.56432836
      0.76288963	      1.01999063	      0.95662466	      0.89005133	      0.56425040
      0.76320243	      1.01972029	      0.95648425	      0.88977188	      0.56416278
      0.76351523	      1.01944956	      0.95634370	      0.88949197	      0.56407523
      0.76379399	      1.01920796	      0.95621833	      0.88924213	      0.56399727
      0.76407274	      1.01896606	      0.95609284	      0.88899191	      0.56391937
      0.76438535	      1.01869440	      0.95595198	      0.88871086	      0.56383207
      0.76469796	      1.01842235	      0.95581097	      0.88842933	      0.56374485
      0.76497865	      1.01817775	      0.95568425	      0.88817615	      0.56366660
      0.76525933	      1.01793283	      0.95555741	      0.88792259	      0.56358840
      0.76557187	      1.01765974	      0.95541604	      0.88763980	      0.56350140
      0.76588440	      1.01738626	      0.95527453	      0.88735654	      0.56341448
      0.76616752	      1.01713817	      0.95514622	      0.88709954	      0.56333580
      0.76645063	      1.01688977	      0.95501780	      0.88684214	      0.56325718
      0.76676311	      1.01661521	      0.95487592	      0.88655759	      0.56317047
      0.76707559	      1.01634026	      0.95473389	      0.88627256	      0.56308384
      0.76736127	      1.01608853	      0.95460393	      0.88601156	      0.56300469
      0.76764696	      1.01583646	      0.95447384	      0.88575014	      0.56292561
      0.76795935	      1.01556046	      0.95433146	      0.88546384	      0.56283921
      0.76827173	      1.01528404	      0.95418895	      0.88517706	      0.56275287
      0.76856000	      1.01502861	      0.95405731	      0.88491198	      0.56267327
      0.76884828	      1.01477284	      0.95392555	      0.88464650	      0.56259373
      0.76916051	      1.01449541	      0.95378270	      0.88435848	      0.56250764
      0.76947274	      1.01421758	      0.95363972	      0.88406997	      0.56242163
      0.76976356	      1.01395844	      0.95350642	      0.88380082	      0.56234158
      0.77005437	      1.01369895	      0.95337300	      0.88353125	      0.56226160
      0.77036638	      1.01342015	      0.95322972	      0.88324156	      0.56217585
      0.77067840	      1.01314094	      0.95308630	      0.88295137	      0.56209018
      0.77097167	      1.01287812	      0.95295136	      0.88267817	      0.56200971
      0.77126495	      1.01261494	      0.95281631	      0.88240454	      0.56192931
      0.77157668	      1.01233480	      0.95267262	      0.88211321	      0.56184392
      0.77188841	      1.01205425	      0.95252880	      0.88182140	      0.56175860
      0.77218404	      1.01178781	      0.95239227	      0.88154419	      0.56167775
      0.77247967	      1.01152099	      0.95225562	      0.88126655	      0.56159696
      0.77279106	      1.01123955	      0.95211156	      0.88097363	      0.56151194
      0.77310245	      1.01095770	      0.95196735	      0.88068021	      0.56142700
      0.77340030	      1.01068771	      0.95182929	      0.88039909	      0.56134581
      0.77369815	      1.01041734	      0.95169111	      0.88011752	      0.56126468
      0.77400915	      1.01013462	      0.95154669	      0.87982303	      0.56118004
      0.77432015	      1.00985149	      0.95140213	      0.87952804	      0.56109548
      0.77462005	      1.00957807	      0.95126261	      0.87924311	      0.56101399
      0.77491995	      1.00930425	      0.95112295	      0.87895771	      0.56093258
      0.77523055	      1.00902027	      0.95097819	      0.87866166	      0.56084833
      0.77554114	      1.00873586	      0.95083329	      0.87836510	      0.56076415
      0.77584290	      1.00845914	      0.95069238	      0.87807650	      0.56068243
      0.77614466	      1.00818203	      0.95055135	      0.87778743	      0.56060078
      0.77645485	      1.00789676	      0.95040624	      0.87748979	      0.56051691
      0.77676504	      1.00761106	      0.95026100	      0.87719165	      0.56043312
      0.77706843	      1.00733122	      0.95011881	      0.87689955	      0.56035123
      0.77737183	      1.00705097	      0.94997649	      0.87660697	      0.56026940
      0.77768165	      1.00676437	      0.94983102	      0.87630770	      0.56018591
      0.77799148	      1.00647734	      0.94968542	      0.87600792	      0.56010249
      0.77829628	      1.00619456	      0.94954205	      0.87571250	      0.56002049
      0.77860109	      1.00591136	      0.94939855	      0.87541659	      0.55993856
      0.77890589	      1.00562775	      0.94925492	      0.87512020	      0.55985670
      0.77921070	      1.00534373	      0.94911116	      0.87482331	      0.55977490
      0.77951550	      1.00505930	      0.94896727	      0.87452592	      0.55969317
      0.77982031	      1.00477446	      0.94882326	      0.87422805	      0.55961150
      0.78012511	      1.00448921	      0.94867911	      0.87392968	      0.55952990
      0.78042992	      1.00420354	      0.94853484	      0.87363081	      0.55944837
      0.78073472	      1.00391747	      0.94839043	      0.87333144	      0.55936691
      0.78103953	      1.00363097	      0.94824590	      0.87303158	      0.55928552
      0.78134433	      1.00334407	      0.94810124	      0.87273122	      0.55920419
      0.78164914	      1.00305675	      0.94795645	      0.87243036	      0.55912292
      0.78195394	      1.00276902	      0.94781153	      0.87212900	      0.55904173
      0.78225875	      1.00248087	      0.94766649	      0.87182713	      0.55896060
      0.78256355	      1.00219231	      0.94752131	      0.87152476	      0.55887954
      0.78286836	      1.00190333	      0.94737601	      0.87122189	      0.55879854
      0.78317316	      1.00161394	      0.94723058	      0.87091851	      0.55871761
      0.78347797	      1.00132413	      0.94708502	      0.87061463	      0.55863675
      0.78378277	      1.00103391	      0.94693933	      0.87031023	      0.55855596
      0.78408758	      1.00074327	      0.94679351	      0.87000533	      0.55847523
      0.78439238	      1.00045221	      0.94664757	      0.86969992	      0.55839457
      0.78469719	      1.00016074	      0.94650149	      0.86939400	      0.55831397
      0.78500199	      0.99986885	      0.94635529	      0.86908756	      0.55823344
      0.78530680	      0.99957654	      0.94620896	      0.86878061	      0.55815298
      0.78561160	      0.99928381	      0.94606250	      0.86847315	      0.55807258
      0.78591641	      0.99899066	      0.94591592	      0.86816517	      0.55799225
      0.78622121	      0.99869710	      0.94576920	      0.86785668	      0.55791199
      0.78652602	      0.99840311	      0.94562236	      0.86754766	      0.55783179
      0.78683082	      0.99810871	      0.94547538	      0.86723813	      0.55775166
      0.78713563	      0.99781388	      0.94532828	      0.86692808	      0.55767159
      0.78744043	      0.99751864	      0.94518105	      0.86661751	      0.55759159
      0.78774524	      0.99722297	      0.94503369	      0.86630641	      0.55751166
      0.78805004	      0.99692689	      0.94488620	      0.86599479	      0.55743179
      0.78835485	      0.99663038	      0.94473859	      0.86568265	      0.55735199
      0.78865965	      0.99633344	      0.94459084	      0.86536998	      0.55727225
      0.78896446	      0.99603609	      0.94444297	      0.86505678	      0.55719258
      0.78926926	      0.99573831	      0.94429497	      0.86474305	      0.55711298
      0.78957407	      0.99544011	      0.94414683	      0.86442880	      0.55703344
      0.78987887	      0.99514149	      0.94399857	      0.86411401	      0.55695397
      0.79018368	      0.99484243	      0.94385018	      0.86379869	      0.55687456
      0.79048848	      0.99454296	      0.94370166	      0.86348284	      0.55679522
      0.79079329	      0.99424306	      0.94355301	      0.86316645	      0.55671595
      0.79109809	      0.99394273	      0.94340423	      0.86284952	      0.55663674
      0.79140290	      0.99364197	      0.94325532	      0.86253206	      0.55655759
      0.79170770	      0.99334079	      0.94310629	      0.86221406	      0.55647852
      0.79201251	      0.99303918	      0.94295712	      0.86189552	      0.55639950
      0.79231731	      0.99273714	      0.94280782	      0.86157644	      0.55632056
      0.79262212	      0.99243467	      0.94265839	      0.86125682	      0.55624167
      0.79292692	      0.99213177	      0.94250883	      0.86093665	      0.55616286
      0.79323173	      0.99182844	      0.94235914	      0.86061594	      0.55608411
      0.79353653	      0.99152468	      0.94220932	      0.86029469	      0.55600542
      0.79384134	      0.99122049	      0.94205937	      0.85997288	      0.55592680
      0.79414614	      0.99091587	      0.94190929	      0.85965053	      0.55584824
      0.79445095	      0.99061081	      0.94175907	      0.85932762	      0.55576975
      0.79475575	      0.99030532	      0.94160873	      0.85900416	      0.55569133
      0.79506056	      0.98999940	      0.94145825	      0.85868015	      0.55561297
      0.79536536	      0.98969304	      0.94130765	      0.85835559	      0.55553467
      0.79567017	      0.98938625	      0.94115691	      0.85803047	      0.55545644
      0.79597497	      0.98907902	      0.94100604	      0.85770479	      0.55537828
      0.79627978	      0.98877135	      0.94085503	      0.85737856	      0.55530018
      0.79658458	      0.98846324	      0.94070390	      0.85705176	      0.55522214
      0.79688939	      0.98815470	      0.94055263	      0.85672441	      0.55514417
      0.79719419	      0.98784572	      0.94040123	      0.85639649	      0.55506626
      0.79749900	      0.98753630	      0.94024970	      0.85606800	      0.55498842
      0.79780380	      0.98722644	      0.94009803	      0.85573895	      0.55491065
      0.79810861	      0.98691614	      0.93994623	      0.85540934	      0.55483293
      0.79841341	      0.98660540	      0.93979430	      0.85507915	      0.55475529
      0.79871822	      0.98629421	      0.93964223	      0.85474840	      0.55467770
      0.79902302	      0.98598258	      0.93949003	      0.85441707	      0.55460019
      0.79932783	      0.98567051	      0.93933769	      0.85408517	      0.55452273
      0.79963263	      0.98535800	      0.93918522	      0.85375270	      0.55444534
      0.79993744	      0.98504504	      0.93903262	      0.85341965	      0.55436802
      0.80024224	      0.98473163	      0.93887988	      0.85308602	      0.55429076
      0.80054705	      0.98441778	      0.93872700	      0.85275181	      0.55421356
      0.80085185	      0.98410348	      0.93857399	      0.85241703	      0.55413643
      0.80115666	      0.98378873	      0.93842084	      0.85208166	      0.55405936
      0.80146146	      0.98347353	      0.93826756	      0.85174571	      0.55398236
      0.80176627	      0.98315788	      0.93811414	      0.85140917	      0.55390542
      0.80207107	      0.98284179	      0.93796059	      0.85107205	      0.55382855
      0.80237588	      0.98252524	      0.93780690	      0.85073433	      0.55375174
      0.80268068	      0.98220824	      0.93765307	      0.85039603	      0.55367499
      0.80298549	      0.98189078	      0.93749910	      0.85005714	      0.55359831
      0.80329029	      0.98157288	      0.93734500	      0.84971765	      0.55352169
      0.80359510	      0.98125452	      0.93719076	      0.84937757	      0.55344513
      0.80389990	      0.98093570	      0.93703638	      0.84903690	      0.55336864
      0.80420471	      0.98061643	      0.93688186	      0.84869562	      0.55329222
      0.80450951	      0.98029670	      0.93672720	      0.84835375	      0.55321585
      0.80481432	      0.97997651	      0.93657241	      0.84801127	      0.55313955
      0.80511912	      0.97965587	      0.93641747	      0.84766819	      0.55306332
      0.80542393	      0.97933477	      0.93626240	      0.84732451	      0.55298715
      0.80572873	      0.97901321	      0.93610718	      0.84698022	      0.55291104
      0.80603354	      0.97869118	      0.93595183	      0.84663533	      0.55283499
      0.80633834	      0.97836870	      0.93579633	      0.84628982	      0.55275901
      0.80664315	      0.97804575	      0.93564070	      0.84594370	      0.55268310
      0.80694795	      0.97772234	      0.93548492	      0.84559697	      0.55260724
      0.80725276	      0.97739847	      0.93532900	      0.84524963	      0.55253145
      0.80755756	      0.97707413	      0.93517294	      0.84490167	      0.55245572
      0.80786237	      0.97674933	      0.93501674	      0.84455309	      0.55238006
      0.80816717	      0.97642406	      0.93486039	      0.84420389	      0.55230446
      0.80847198	      0.97609832	      0.93470391	      0.84385407	      0.55222892
      0.80877678	      0.97577212	      0.93454727	      0.84350363	      0.55215345
      0.80908159	      0.97544544	      0.93439050	      0.84315256	      0.55207804
      0.80938639	      0.97511830	      0.93423358	      0.84280086	      0.55200269
      0.80969120	      0.97479069	      0.93407652	      0.84244853	      0.55192741
      0.80999600	      0.97446260	      0.93391931	      0.84209558	      0.55185218
      0.81030081	      0.97413405	      0.93376196	      0.84174199	      0.55177703
      0.81060561	      0.97380502	      0.93360446	      0.84138777	      0.55170193
      0.81091042	      0.97347551	      0.93344682	      0.84103291	      0.55162690
      0.81121522	      0.97314554	      0.93328903	      0.84067741	      0.55155193
      0.81152003	      0.97281508	      0.93313109	      0.84032128	      0.55147702
      0.81182483	      0.97248416	      0.93297301	      0.83996450	      0.55140218
      0.81212964	      0.97215275	      0.93281478	      0.83960708	      0.55132749
      0.81243444	      0.97182087	      0.93265641	      0.83924901	      0.55125367
      0.81273925	      0.97148851	      0.93249788	      0.83889029	      0.55118242
      0.81315297	      0.97103661	      0.93228247	      0.83840235	      0.55109477
      0.81351202	      0.97064372	      0.93209531	      0.83797792	      0.55103330
      0.81387107	      0.97025016	      0.93190794	      0.83755258	      0.55099160
      0.81417463	      0.96991691	      0.93174937	      0.83719228	      0.55097556
      0.81447818	      0.96958319	      0.93159065	      0.83683132	      0.55097968
      0.81478173	      0.96924898	      0.93143178	      0.83646971	      0.55100565
      0.81506268	      0.96893924	      0.93128461	      0.83613444	      0.55105020
      0.81534362	      0.96862908	      0.93113731	      0.83579860	      0.55111512
      0.81565243	      0.96828770	      0.93097525	      0.83542881	      0.55121036
      0.81596124	      0.96794581	      0.93081304	      0.83505833	      0.55133060
      0.81627005	      0.96760343	      0.93065068	      0.83468717	      0.55147539
      0.81657885	      0.96726055	      0.93048816	      0.83431531	      0.55164394
      0.81688766	      0.96691717	      0.93032548	      0.83394277	      0.55183525
      0.81719647	      0.96657329	      0.93016265	      0.83356953	      0.55204814
      0.81750528	      0.96622891	      0.92999966	      0.83319560	      0.55228139
      0.81781409	      0.96588403	      0.92983651	      0.83282096	      0.55253374
      0.81812290	      0.96553866	      0.92967320	      0.83244563	      0.55280392
      0.81843170	      0.96519278	      0.92950974	      0.83206960	      0.55309072
      0.81874051	      0.96484640	      0.92934612	      0.83169287	      0.55339294
      0.81904932	      0.96449952	      0.92918233	      0.83131543	      0.55370948
      0.81935813	      0.96415215	      0.92901840	      0.83093728	      0.55403926
      0.81966694	      0.96380427	      0.92885430	      0.83055843	      0.55438129
      0.81997575	      0.96345588	      0.92869004	      0.83017887	      0.55473464
      0.82028455	      0.96310700	      0.92852562	      0.82979859	      0.55509845
      0.82059336	      0.96275762	      0.92836104	      0.82941760	      0.55547191
      0.82090217	      0.96240773	      0.92819630	      0.82903589	      0.55585429
      0.82121098	      0.96205734	      0.92803140	      0.82865346	      0.55624491
      0.82151979	      0.96170645	      0.92786634	      0.82827032	      0.55664315
      0.82182859	      0.96135506	      0.92770111	      0.82788645	      0.55704842
      0.82213740	      0.96100316	      0.92753572	      0.82750186	      0.55746021
      0.82244621	      0.96065077	      0.92737018	      0.82711654	      0.55787804
      0.82275502	      0.96029787	      0.92720446	      0.82673049	      0.55830146
      0.82306383	      0.95994446	      0.92703859	      0.82634372	      0.55873009
      0.82337264	      0.95959056	      0.92687255	      0.82595621	      0.55916355
      0.82368144	      0.95923615	      0.92670634	      0.82556796	      0.55960151
      0.82399025	      0.95888125	      0.92653997	      0.82517898	      0.56004368
      0.82429906	      0.95852583	      0.92637344	      0.82478926	      0.56048977
      0.82460787	      0.95816992	      0.92620674	      0.82439880	      0.56093955
      0.82491668	      0.95781351	      0.92603987	      0.82400760	      0.56139278
      0.82522549	      0.95745659	      0.92587284	      0.82361565	      0.56184927
      0.82553429	      0.95709917	      0.92570564	      0.82322296	      0.56230881
      0.82584310	      0.95674125	      0.92553828	      0.82282951	      0.56277126
      0.82615191	      0.95638283	      0.92537074	      0.82243532	      0.56323645
      0.82646072	      0.95602391	      0.92520304	      0.82204037	      0.56370424
      0.82676953	      0.95566449	      0.92503517	      0.82164466	      0.56417452
      0.82707834	      0.95530457	      0.92486713	      0.82124820	      0.56464717
      0.82738714	      0.95494415	      0.92469892	      0.82085097	      0.56512208
      0.82769595	      0.95458323	      0.92453054	      0.82045298	      0.56559917
      0.82800476	      0.95422180	      0.92436199	      0.82005423	      0.56607835
      0.82831357	      0.95385988	      0.92419327	      0.81965471	      0.56655955
      0.82862238	      0.95349746	      0.92402438	      0.81925441	      0.56704269
      0.82893118	      0.95313454	      0.92385532	      0.81885335	      0.56752772
      0.82923999	      0.95277113	      0.92368608	      0.81845151	      0.56801459
      0.82954880	      0.95240721	      0.92351667	      0.81804889	      0.56850324
      0.82985761	      0.95204279	      0.92334709	      0.81764550	      0.56899362
      0.83016642	      0.95167788	      0.92317733	      0.81724132	      0.56948570
      0.83047523	      0.95131247	      0.92300740	      0.81683635	      0.56997945
      0.83078403	      0.95094656	      0.92283730	      0.81643060	      0.57047482
      0.83109284	      0.95058015	      0.92266702	      0.81602406	      0.57097180
      0.83140165	      0.95021325	      0.92249657	      0.81561672	      0.57147035
      0.83171046	      0.94984584	      0.92232594	      0.81520859	      0.57197045
      0.83201927	      0.94947794	      0.92215513	      0.81479967	      0.57247207
      0.83232808	      0.94910954	      0.92198414	      0.81438994	      0.57297521
      0.83263688	      0.94874064	      0.92181298	      0.81397941	      0.57347985
      0.83294569	      0.94837124	      0.92164164	      0.81356807	      0.57398596
      0.83325450	      0.94800134	      0.92147012	      0.81315593	      0.57449354
      0.83356331	      0.94763094	      0.92129843	      0.81274297	      0.57500257
      0.83387212	      0.94726004	      0.92112655	      0.81232921	      0.57551305
      0.83418092	      0.94688863	      0.92095449	      0.81191462	      0.57602496
      0.83448973	      0.94651673	      0.92078225	      0.81149922	      0.57653830
      0.83479854	      0.94614432	      0.92060983	      0.81108299	      0.57705306
      0.83510735	      0.94577141	      0.92043723	      0.81066594	      0.57756924
      0.83541616	      0.94539799	      0.92026445	      0.81024806	      0.57808682
      0.83572497	      0.94502406	      0.92009148	      0.80982935	      0.57860581
      0.83603377	      0.94464963	      0.91991833	      0.80940981	      0.57912619
      0.83634258	      0.94427469	      0.91974500	      0.80898944	      0.57964797
      0.83665139	      0.94389924	      0.91957148	      0.80856822	      0.58017115
      0.83696020	      0.94352327	      0.91939778	      0.80814616	      0.58069572
      0.83726901	      0.94314680	      0.91922389	      0.80772326	      0.58122168
      0.83757782	      0.94276980	      0.91904981	      0.80729951	      0.58174903
      0.83788662	      0.94239229	      0.91887555	      0.80687491	      0.58227776
      0.83819543	      0.94201426	      0.91870110	      0.80644946	      0.58280788
      0.83850424	      0.94163571	      0.91852647	      0.80602315	      0.58333939
      0.83881305	      0.94125664	      0.91835164	      0.80559598	      0.58387228
      0.83912186	      0.94087705	      0.91817663	      0.80516795	      0.58440656
      0.83943067	      0.94049692	      0.91800143	      0.80473905	      0.58494223
      0.83973947	      0.94011627	      0.91782603	      0.80430929	      0.58547928
      0.84004828	      0.93973509	      0.91765045	      0.80387865	      0.58601772
      0.84035709	      0.93935337	      0.91747467	      0.80344714	      0.58655755
      0.84066590	      0.93897112	      0.91729871	      0.80301476	      0.58709877
      0.84097471	      0.93858833	      0.91712255	      0.80258149	      0.58764137
      0.84128351	      0.93820500	      0.91694620	      0.80214734	      0.58818537
      0.84159232	      0.93782113	      0.91676965	      0.80171230	      0.58873077
      0.84190113	      0.93743671	      0.91659291	      0.80127637	      0.58927756
      0.84220994	      0.93705174	      0.91641598	      0.80083954	      0.58982574
      0.84251875	      0.93666622	      0.91623885	      0.80040182	      0.59037532
      0.84282756	      0.93628015	      0.91606152	      0.79996320	      0.59092630
      0.84313636	      0.93589353	      0.91588400	      0.79952368	      0.59147868
      0.84344517	      0.93550634	      0.91570628	      0.79908325	      0.59203247
      0.84375398	      0.93511860	      0.91552836	      0.79864192	      0.59258766
      0.84406279	      0.93473029	      0.91535024	      0.79819966	      0.59314425
      0.84437160	      0.93434141	      0.91517192	      0.79775650	      0.59370226
      0.84468041	      0.93395197	      0.91499341	      0.79731241	      0.59426167
      0.84498921	      0.93356195	      0.91481469	      0.79686740	      0.59482250
      0.84529802	      0.93317136	      0.91463577	      0.79642147	      0.59538474
      0.84560683	      0.93278019	      0.91445666	      0.79597460	      0.59594840
      0.84591564	      0.93238843	      0.91427733	      0.79552680	      0.59651348
      0.84622445	      0.93199610	      0.91409781	      0.79507807	      0.59707997
      0.84653325	      0.93160318	      0.91391808	      0.79462839	      0.59764789
      0.84684206	      0.93120967	      0.91373815	      0.79417778	      0.59821724
      0.84715087	      0.93081556	      0.91355801	      0.79372621	      0.59878801
      0.84745968	      0.93042087	      0.91337767	      0.79327369	      0.59936022
      0.84776849	      0.93002557	      0.91319712	      0.79282023	      0.59993385
      0.84807730	      0.92962967	      0.91301636	      0.79236580	      0.60050892
      0.84838610	      0.92923317	      0.91283539	      0.79191041	      0.60108543
      0.84869491	      0.92883606	      0.91265422	      0.79145406	      0.60166337
      0.84900372	      0.92843834	      0.91247284	      0.79099674	      0.60224276
      0.84931253	      0.92804001	      0.91229125	      0.79053844	      0.60282358
      0.84962134	      0.92764107	      0.91210944	      0.79007917	      0.60340586
      0.84993015	      0.92724150	      0.91192743	      0.78961893	      0.60398958
      0.85023895	      0.92684131	      0.91174520	      0.78915770	      0.60457475
      0.85054776	      0.92644050	      0.91156276	      0.78869548	      0.60516137
      0.85085657	      0.92603906	      0.91138011	      0.78823227	      0.60574945
      0.85116538	      0.92563699	      0.91119724	      0.78776807	      0.60633899
      0.85147419	      0.92523429	      0.91101416	      0.78730287	      0.60692999
      0.85178299	      0.92483095	      0.91083086	      0.78683667	      0.60752244
      0.85209180	      0.92442697	      0.91064735	      0.78636946	      0.60811637
      0.85240061	      0.92402235	      0.91046362	      0.78590124	      0.60871176
      0.85270942	      0.92361708	      0.91027967	      0.78543201	      0.60930861
      0.85301823	      0.92321116	      0.91009550	      0.78496176	      0.60990694
      0.85332704	      0.92280459	      0.90991111	      0.78449049	      0.61050675
      0.85363584	      0.92239737	      0.90972651	      0.78401820	      0.61110803
      0.85394465	      0.92198949	      0.90954168	      0.78354488	      0.61171079
      0.85425346	      0.92158095	      0.90935663	      0.78307052	      0.61231503
      0.85456227	      0.92117174	      0.90917136	      0.78259512	      0.61292075
      0.85487108	      0.92076187	      0.90898586	      0.78211869	      0.61352796
      0.85517989	      0.92035133	      0.90880014	      0.78164121	      0.61413666
      0.85548869	      0.91994012	      0.90861419	      0.78116268	      0.61474685
      0.85579750	      0.91952823	      0.90842802	      0.78068309	      0.61535853
      0.85610631	      0.91911566	      0.90824163	      0.78020245	      0.61597171
      0.85641512	      0.91870241	      0.90805500	      0.77972075	      0.61658638
      0.85672393	      0.91828847	      0.90786815	      0.77923798	      0.61720256
      0.85703274	      0.91787385	      0.90768107	      0.77875414	      0.61782024
      0.85734154	      0.91745853	      0.90749375	      0.77826923	      0.61843942
      0.85765035	      0.91704252	      0.90730621	      0.77778323	      0.61906012
      0.85795916	      0.91662582	      0.90711844	      0.77729616	      0.61968232
      0.85826797	      0.91620841	      0.90693043	      0.77680799	      0.62030604
      0.85857678	      0.91579030	      0.90674219	      0.77631874	      0.62093128
      0.85888558	      0.91537148	      0.90655372	      0.77582839	      0.62155803
      0.85916329	      0.91499424	      0.90638402	      0.77538648	      0.62212296
      0.85944100	      0.91461642	      0.90621414	      0.77494368	      0.62268912
      0.85971871	      0.91423802	      0.90604406	      0.77449998	      0.62325652
      0.85999642	      0.91385904	      0.90587380	      0.77405538	      0.62382515
      0.86027413	      0.91347948	      0.90570334	      0.77360988	      0.62439502
      0.86055184	      0.91309933	      0.90553268	      0.77316347	      0.62496613
      0.86082954	      0.91271860	      0.90536183	      0.77271615	      0.62553848
      0.86110725	      0.91233727	      0.90519079	      0.77226792	      0.62611207
      0.86138496	      0.91195535	      0.90501956	      0.77181877	      0.62668691
      0.86166267	      0.91157284	      0.90484812	      0.77136870	      0.62726299
      0.86194038	      0.91118973	      0.90467649	      0.77091771	      0.62784032
      0.86221809	      0.91080603	      0.90450466	      0.77046579	      0.62841891
      0.86249580	      0.91042172	      0.90433264	      0.77001295	      0.62899874
      0.86277350	      0.91003680	      0.90416042	      0.76955916	      0.62957983
      0.86305121	      0.90965128	      0.90398799	      0.76910445	      0.63016218
      0.86332892	      0.90926516	      0.90381537	      0.76864879	      0.63074578
      0.86360663	      0.90887842	      0.90364254	      0.76819218	      0.63133064
      0.86388434	      0.90849107	      0.90346952	      0.76773463	      0.63191677
      0.86416205	      0.90810310	      0.90329629	      0.76727613	      0.63250416
      0.86443976	      0.90771451	      0.90312286	      0.76681668	      0.63309281
      0.86471746	      0.90732530	      0.90294922	      0.76635626	      0.63368273
      0.86499517	      0.90693547	      0.90277539	      0.76589488	      0.63427393
      0.86527288	      0.90654502	      0.90260134	      0.76543254	      0.63486639
      0.86555059	      0.90615394	      0.90242709	      0.76496923	      0.63546013
      0.86582830	      0.90576222	      0.90225263	      0.76450495	      0.63605514
      0.86610601	      0.90536988	      0.90207797	      0.76403969	      0.63665143
      0.86638372	      0.90497689	      0.90190310	      0.76357344	      0.63724900
      0.86666142	      0.90458328	      0.90172802	      0.76310622	      0.63784786
      0.86693913	      0.90418902	      0.90155273	      0.76263800	      0.63844799
      0.86721684	      0.90379411	      0.90137722	      0.76216880	      0.63904941
      0.86749455	      0.90339857	      0.90120151	      0.76169860	      0.63965212
      0.86777226	      0.90300237	      0.90102559	      0.76122740	      0.64025612
      0.86804997	      0.90260553	      0.90084945	      0.76075519	      0.64086141
      0.86832768	      0.90220803	      0.90067310	      0.76028198	      0.64146800
      0.86860538	      0.90180987	      0.90049653	      0.75980776	      0.64207588
      0.86888309	      0.90141106	      0.90031975	      0.75933253	      0.64268506
      0.86916080	      0.90101159	      0.90014276	      0.75885627	      0.64329554
      0.86943851	      0.90061145	      0.89996554	      0.75837899	      0.64390732
      0.86971622	      0.90021065	      0.89978811	      0.75790069	      0.64452040
      0.86999393	      0.89980918	      0.89961046	      0.75742135	      0.64513479
      0.87027164	      0.89940704	      0.89943259	      0.75694098	      0.64575049
      0.87054935	      0.89900422	      0.89925450	      0.75645957	      0.64636751
      0.87082705	      0.89860073	      0.89907619	      0.75597712	      0.64698583
      0.87110476	      0.89819656	      0.89889766	      0.75549362	      0.64760547
      0.87138247	      0.89779170	      0.89871891	      0.75500907	      0.64822643
      0.87166018	      0.89738616	      0.89853993	      0.75452346	      0.64884870
      0.87193789	      0.89697994	      0.89836072	      0.75403680	      0.64947230
      0.87221560	      0.89657302	      0.89818130	      0.75354907	      0.65009722
      0.87249331	      0.89616541	      0.89800164	      0.75306027	      0.65072347
      0.87277101	      0.89575711	      0.89782176	      0.75257040	      0.65135105
      0.87304872	      0.89534810	      0.89764165	      0.75207945	      0.65197996
      0.87332643	      0.89493840	      0.89746131	      0.75158742	      0.65261020
      0.87360414	      0.89452799	      0.89728074	      0.75109431	      0.65324177
      0.87388185	      0.89411687	      0.89709994	      0.75060011	      0.65387469
      0.87415956	      0.89370504	      0.89691891	      0.75010481	      0.65450894
      0.87443727	      0.89329250	      0.89673764	      0.74960842	      0.65514454
      0.87471497	      0.89287924	      0.89655615	      0.74911092	      0.65578148
      0.87499268	      0.89246527	      0.89637441	      0.74861231	      0.65641977
      0.87527039	      0.89205057	      0.89619244	      0.74811260	      0.65705941
      0.87554810	      0.89163515	      0.89601024	      0.74761176	      0.65770041
      0.87582581	      0.89121900	      0.89582780	      0.74710981	      0.65834275
      0.87610352	      0.89080212	      0.89564512	      0.74660673	      0.65898646
      0.87638123	      0.89038450	      0.89546220	      0.74610252	      0.65963152
      0.87665893	      0.88996615	      0.89527903	      0.74559718	      0.66027795
      0.87693664	      0.88954706	      0.89509563	      0.74509070	      0.66092575
      0.87721435	      0.88912722	      0.89491199	      0.74458308	      0.66157491
      0.87749206	      0.88870664	      0.89472810	      0.74407430	      0.66222544
      0.87776977	      0.88828531	      0.89454396	      0.74356438	      0.66287735
      0.87804748	      0.88786323	      0.89435959	      0.74305329	      0.66353063
      0.87832519	      0.88744039	      0.89417496	      0.74254104	      0.66418529
      0.87860289	      0.88701679	      0.89399009	      0.74202763	      0.66484133
      0.87888060	      0.88659243	      0.89380496	      0.74151305	      0.66549876
      0.87915831	      0.88616730	      0.89361959	      0.74099728	      0.66615758
      0.87943602	      0.88574141	      0.89343397	      0.74048034	      0.66681779
      0.87971373	      0.88531474	      0.89324809	      0.73996221	      0.66747939
      0.87999144	      0.88488730	      0.89306197	      0.73944289	      0.66814239
      0.88026915	      0.88445907	      0.89287558	      0.73892237	      0.66880678
      0.88054685	      0.88403007	      0.89268894	      0.73840065	      0.66947259
      0.88082456	      0.88360028	      0.89250205	      0.73787773	      0.67013979
      0.88110227	      0.88316970	      0.89231490	      0.73735359	      0.67080841
      0.88137998	      0.88273833	      0.89212749	      0.73682824	      0.67147844
      0.88165769	      0.88230617	      0.89193981	      0.73630167	      0.67214989
      0.88190751	      0.88191671	      0.89177076	      0.73582692	      0.67275513
      0.88215733	      0.88152661	      0.89160150	      0.73535118	      0.67336152
      0.88240716	      0.88113585	      0.89143203	      0.73487444	      0.67396907
      0.88265698	      0.88074444	      0.89126234	      0.73439670	      0.67457777
      0.88290680	      0.88035237	      0.89109243	      0.73391795	      0.67518763
      0.88315662	      0.87995965	      0.89092232	      0.73343819	      0.67579866
      0.88340645	      0.87956626	      0.89075198	      0.73295742	      0.67641085
      0.88365627	      0.87917220	      0.89058143	      0.73247563	      0.67702421
      0.88390609	      0.87877748	      0.89041065	      0.73199282	      0.67763874
      0.88415592	      0.87838208	      0.89023966	      0.73150898	      0.67825444
      0.88440574	      0.87798601	      0.89006845	      0.73102411	      0.67887132
      0.88465556	      0.87758927	      0.88989702	      0.73053821	      0.67948938
      0.88490538	      0.87719185	      0.88972536	      0.73005127	      0.68010862
      0.88515521	      0.87679374	      0.88955348	      0.72956330	      0.68072905
      0.88540503	      0.87639495	      0.88938138	      0.72907428	      0.68135067
      0.88565485	      0.87599547	      0.88920906	      0.72858421	      0.68197349
      0.88590468	      0.87559531	      0.88903650	      0.72809309	      0.68259749
      0.88615450	      0.87519445	      0.88886372	      0.72760091	      0.68322270
      0.88640432	      0.87479289	      0.88869072	      0.72710768	      0.68384911
      0.88665414	      0.87439064	      0.88851748	      0.72661338	      0.68447672
      0.88690397	      0.87398768	      0.88834401	      0.72611802	      0.68510554
      0.88715379	      0.87358402	      0.88817032	      0.72562158	      0.68573557
      0.88740361	      0.87317965	      0.88799639	      0.72512407	      0.68636682
      0.88765343	      0.87277457	      0.88782223	      0.72462549	      0.68699929
      0.88790326	      0.87236877	      0.88764783	      0.72412582	      0.68763298
      0.88815308	      0.87196226	      0.88747320	      0.72362507	      0.68826789
      0.88840290	      0.87155503	      0.88729833	      0.72312322	      0.68890403
      0.88865273	      0.87114708	      0.88712323	      0.72262029	      0.68954140
      0.88890255	      0.87073840	      0.88694789	      0.72211625	      0.69018001
      0.88915237	      0.87032899	      0.88677231	      0.72161112	      0.69081985
      0.88940219	      0.86991885	      0.88659649	      0.72110489	      0.69146094
      0.88965202	      0.86950797	      0.88642043	      0.72059754	      0.69210326
      0.88990184	      0.86909636	      0.88624412	      0.72008909	      0.69274684
      0.89015166	      0.86868400	      0.88606757	      0.71957952	      0.69339166
      0.89040149	      0.86827090	      0.88589078	      0.71906883	      0.69403773
      0.89065131	      0.86785705	      0.88571374	      0.71855702	      0.69468506
      0.89090113	      0.86744244	      0.88553646	      0.71804408	      0.69533364
      0.89115095	      0.86702709	      0.88535893	      0.71753001	      0.69598348
      0.89140078	      0.86661097	      0.88518114	      0.71701482	      0.69663459
      0.89165060	      0.86619409	      0.88500311	      0.71649848	      0.69728695
      0.89190042	      0.86577645	      0.88482483	      0.71598101	      0.69794059
      0.89215025	      0.86535804	      0.88464629	      0.71546239	      0.69859549
      0.89240007	      0.86493885	      0.88446750	      0.71494263	      0.69925166
      0.89264989	      0.86451889	      0.88428846	      0.71442172	      0.69990910
      0.89289971	      0.86409816	      0.88410916	      0.71389965	      0.70056781
      0.89314954	      0.86367664	      0.88392960	      0.71337643	      0.70122780
      0.89339936	      0.86325433	      0.88374979	      0.71285205	      0.70188906
      0.89364918	      0.86283123	      0.88356971	      0.71232651	      0.70255161
      0.89389900	      0.86240734	      0.88338937	      0.71179980	      0.70321542
      0.89414883	      0.86198266	      0.88320877	      0.71127192	      0.70388052
      0.89439865	      0.86155717	      0.88302791	      0.71074288	      0.70454690
      0.89464847	      0.86113088	      0.88284678	      0.71021266	      0.70521456
      0.89489830	      0.86070378	      0.88266539	      0.70968126	      0.70588351
      0.89514812	      0.86027587	      0.88248373	      0.70914868	      0.70655373
      0.89539794	      0.85984714	      0.88230180	      0.70861492	      0.70722524
      0.89564776	      0.85941759	      0.88211960	      0.70807998	      0.70789804
      0.89589759	      0.85898722	      0.88193713	      0.70754385	      0.70857212
      0.89614741	      0.85855603	      0.88175439	      0.70700654	      0.70924749
      0.89639723	      0.85812400	      0.88157137	      0.70646803	      0.70992414
      0.89664706	      0.85769114	      0.88138808	      0.70592832	      0.71060208
      0.89689688	      0.85725744	      0.88120451	      0.70538742	      0.71128131
      0.89714670	      0.85682289	      0.88102067	      0.70484533	      0.71196183
      0.89739652	      0.85638750	      0.88083654	      0.70430203	      0.71264363
      0.89764635	      0.85595126	      0.88065213	      0.70375754	      0.71332673
      0.89789617	      0.85551416	      0.88046744	      0.70321184	      0.71401111
      0.89814599	      0.85507620	      0.88028247	      0.70266493	      0.71469679
      0.89839581	      0.85463738	      0.88009721	      0.70211682	      0.71538376
      0.89864564	      0.85419770	      0.87991167	      0.70156750	      0.71607201
      0.89889546	      0.85375714	      0.87972584	      0.70101698	      0.71676156
      0.89914528	      0.85331570	      0.87953971	      0.70046524	      0.71745241
      0.89939511	      0.85287338	      0.87935330	      0.69991229	      0.71814454
      0.89964493	      0.85243018	      0.87916660	      0.69935813	      0.71883797
      0.89989475	      0.85198609	      0.87897960	      0.69880275	      0.71953270
      0.90014457	      0.85154111	      0.87879230	      0.69824616	      0.72022872
      0.90039440	      0.85109523	      0.87860471	      0.69768836	      0.72092603
      0.90064422	      0.85064844	      0.87841682	      0.69712933	      0.72162464
      0.90089404	      0.85020075	      0.87822863	      0.69656909	      0.72232455
      0.90114387	      0.84975215	      0.87804014	      0.69600763	      0.72302576
      0.90139369	      0.84930263	      0.87785134	      0.69544495	      0.72372826
      0.90164351	      0.84885219	      0.87766224	      0.69488105	      0.72443206
      0.90189333	      0.84840082	      0.87747284	      0.69431593	      0.72513717
      0.90214316	      0.84794853	      0.87728312	      0.69374958	      0.72584357
      0.90239298	      0.84749530	      0.87709310	      0.69318201	      0.72655128
      0.90264280	      0.84704113	      0.87690276	      0.69261321	      0.72726029
      0.90289262	      0.84658601	      0.87671211	      0.69204318	      0.72797060
      0.90314245	      0.84612995	      0.87652115	      0.69147193	      0.72868222
      0.90339227	      0.84567293	      0.87632986	      0.69089944	      0.72939514
      0.90364209	      0.84521495	      0.87613826	      0.69032572	      0.73010937
      0.90389192	      0.84475601	      0.87594634	      0.68975077	      0.73082491
      0.90414174	      0.84429609	      0.87575410	      0.68917458	      0.73154175
      0.90439156	      0.84383521	      0.87556154	      0.68859715	      0.73225991
      0.90464138	      0.84337334	      0.87536865	      0.68801847	      0.73297937
      0.90489121	      0.84291049	      0.87517543	      0.68743855	      0.73370015
      0.90514103	      0.84244665	      0.87498188	      0.68685738	      0.73442224
      0.90536584	      0.84202840	      0.87480744	      0.68633334	      0.73507315
      0.90559064	      0.84160935	      0.87463272	      0.68580828	      0.73572512
      0.90581545	      0.84118948	      0.87445773	      0.68528219	      0.73637816
      0.90604026	      0.84076879	      0.87428247	      0.68475508	      0.73703227
      0.90626506	      0.84034728	      0.87410694	      0.68422695	      0.73768744
      0.90648987	      0.83992495	      0.87393113	      0.68369778	      0.73834368
      0.90671468	      0.83950179	      0.87375504	      0.68316758	      0.73900100
      0.90693948	      0.83907779	      0.87357868	      0.68263634	      0.73965938
      0.90716429	      0.83865295	      0.87340204	      0.68210406	      0.74031883
      0.90738909	      0.83822727	      0.87322512	      0.68157072	      0.74097936
      0.90761390	      0.83780075	      0.87304791	      0.68103634	      0.74164097
      0.90783871	      0.83737338	      0.87287043	      0.68050089	      0.74230364
      0.90806351	      0.83694515	      0.87269265	      0.67996439	      0.74296740
      0.90828832	      0.83651606	      0.87251460	      0.67942681	      0.74363223
      0.90851313	      0.83608611	      0.87233625	      0.67888816	      0.74429814
      0.90873793	      0.83565529	      0.87215761	      0.67834843	      0.74496512
      0.90896274	      0.83522360	      0.87197869	      0.67780761	      0.74563319
      0.90918755	      0.83479104	      0.87179947	      0.67726570	      0.74630234
      0.90941235	      0.83435759	      0.87161996	      0.67672269	      0.74697257
      0.90963716	      0.83392326	      0.87144015	      0.67617858	      0.74764389
      0.90986197	      0.83348804	      0.87126004	      0.67563335	      0.74831629
      0.91008677	      0.83305192	      0.87107964	      0.67508701	      0.74898978
      0.91031158	      0.83261491	      0.87089893	      0.67453954	      0.74966435
      0.91053639	      0.83217699	      0.87071792	      0.67399094	      0.75034001
      0.91076119	      0.83173816	      0.87053661	      0.67344120	      0.75101676
      0.91098600	      0.83129843	      0.87035500	      0.67289031	      0.75169460
      0.91121081	      0.83085777	      0.87017307	      0.67233827	      0.75237353
      0.91143561	      0.83041619	      0.86999084	      0.67178506	      0.75305356
      0.91166042	      0.82997368	      0.86980830	      0.67123069	      0.75373468
      0.91188523	      0.82953025	      0.86962544	      0.67067514	      0.75441689
      0.91211003	      0.82908587	      0.86944228	      0.67011841	      0.75510021
      0.91233484	      0.82864056	      0.86925879	      0.66956048	      0.75578461
      0.91255964	      0.82819429	      0.86907499	      0.66900136	      0.75647012
      0.91278445	      0.82774708	      0.86889087	      0.66844102	      0.75715673
      0.91300926	      0.82729891	      0.86870643	      0.66787948	      0.75784444
      0.91323406	      0.82684977	      0.86852166	      0.66731670	      0.75853325
      0.91345887	      0.82639967	      0.86833658	      0.66675270	      0.75922316
      0.91368368	      0.82594860	      0.86815116	      0.66618746	      0.75991418
      0.91390848	      0.82549655	      0.86796542	      0.66562098	      0.76060631
      0.91413329	      0.82504352	      0.86777935	      0.66505323	      0.76129954
      0.91435810	      0.82458949	      0.86759294	      0.66448423	      0.76199388
      0.91458290	      0.82413448	      0.86740620	      0.66391396	      0.76268933
      0.91480771	      0.82367846	      0.86721913	      0.66334240	      0.76338589
      0.91503252	      0.82322144	      0.86703171	      0.66276956	      0.76408357
      0.91525732	      0.82276342	      0.86684396	      0.66219543	      0.76478235
      0.91548213	      0.82230437	      0.86665587	      0.66161999	      0.76548226
      0.91570694	      0.82184430	      0.86646743	      0.66104325	      0.76618328
      0.91593174	      0.82138321	      0.86627865	      0.66046518	      0.76688541
      0.91615655	      0.82092109	      0.86608952	      0.65988579	      0.76758867
      0.91638136	      0.82045792	      0.86590003	      0.65930506	      0.76829304
      0.91660616	      0.81999371	      0.86571020	      0.65872299	      0.76899854
      0.91683097	      0.81952845	      0.86552001	      0.65813957	      0.76970515
      0.91705578	      0.81906214	      0.86532947	      0.65755478	      0.77041289
      0.91728058	      0.81859476	      0.86513857	      0.65696863	      0.77112176
      0.91750539	      0.81812632	      0.86494731	      0.65638110	      0.77183175
      0.91773019	      0.81765680	      0.86475569	      0.65579218	      0.77254287
      0.91795500	      0.81718620	      0.86456370	      0.65520187	      0.77325512
      0.91817981	      0.81671451	      0.86437134	      0.65461015	      0.77396850
      0.91840461	      0.81624173	      0.86417862	      0.65401702	      0.77468301
      0.91862942	      0.81576785	      0.86398552	      0.65342246	      0.77539865
      0.91885423	      0.81529286	      0.86379205	      0.65282647	      0.77611542
      0.91907903	      0.81481677	      0.86359820	      0.65222903	      0.77683333
      0.91930384	      0.81433955	      0.86340398	      0.65163014	      0.77755238
      0.91952865	      0.81386121	      0.86320937	      0.65102977	      0.77827257
      0.91975345	      0.81338173	      0.86301439	      0.65042793	      0.77899389
      0.91997826	      0.81290112	      0.86281901	      0.64982460	      0.77971635
      0.92020307	      0.81241936	      0.86262325	      0.64921977	      0.78043996
      0.92042787	      0.81193645	      0.86242710	      0.64861342	      0.78116471
      0.92065268	      0.81145238	      0.86223056	      0.64800553	      0.78189060
      0.92087749	      0.81096715	      0.86203362	      0.64739611	      0.78261763
      0.92110229	      0.81048074	      0.86183628	      0.64678513	      0.78334582
      0.92132710	      0.80999315	      0.86163854	      0.64617257	      0.78407515
      0.92155191	      0.80950437	      0.86144040	      0.64555842	      0.78480563
      0.92177671	      0.80901440	      0.86124185	      0.64494267	      0.78553726
      0.92200152	      0.80852323	      0.86104290	      0.64432530	      0.78627004
      0.92222633	      0.80803084	      0.86084353	      0.64370629	      0.78700398
      0.92245113	      0.80753724	      0.86064376	      0.64308561	      0.78773906
      0.92267594	      0.80704242	      0.86044356	      0.64246327	      0.78847531
      0.92290074	      0.80654636	      0.86024295	      0.64183922	      0.78921271
      0.92312555	      0.80604906	      0.86004191	      0.64121346	      0.78995127
      0.92335036	      0.80555051	      0.85984045	      0.64058596	      0.79069099
      0.92357516	      0.80505071	      0.85963857	      0.63995670	      0.79143186
      0.92377745	      0.80459991	      0.85945654	      0.63938898	      0.79209950
      0.92397973	      0.80414808	      0.85927416	      0.63881979	      0.79276807
      0.92418201	      0.80369522	      0.85909144	      0.63824913	      0.79343759
      0.92438429	      0.80324132	      0.85890835	      0.63767698	      0.79410805
      0.92458657	      0.80278637	      0.85872491	      0.63710331	      0.79477946
      0.92478885	      0.80233036	      0.85854112	      0.63652812	      0.79545181
      0.92499113	      0.80187330	      0.85835696	      0.63595138	      0.79612510
      0.92519341	      0.80141517	      0.85817243	      0.63537307	      0.79679934
      0.92539569	      0.80095597	      0.85798755	      0.63479317	      0.79747453
      0.92559797	      0.80049570	      0.85780229	      0.63421168	      0.79815067
      0.92580025	      0.80003434	      0.85761666	      0.63362855	      0.79882776
      0.92600253	      0.79957189	      0.85743066	      0.63304379	      0.79950579
      0.92620482	      0.79910834	      0.85724429	      0.63245735	      0.80018478
      0.92640710	      0.79864369	      0.85705754	      0.63186923	      0.80086472
      0.92660938	      0.79817793	      0.85687041	      0.63127941	      0.80154561
      0.92681166	      0.79771106	      0.85668290	      0.63068786	      0.80222746
      0.92701394	      0.79724306	      0.85649500	      0.63009457	      0.80291026
      0.92721622	      0.79677393	      0.85630672	      0.62949952	      0.80359401
      0.92741850	      0.79630367	      0.85611804	      0.62890269	      0.80427872
      0.92762078	      0.79583226	      0.85592898	      0.62830405	      0.80496439
      0.92782306	      0.79535970	      0.85573952	      0.62770360	      0.80565102
      0.92802534	      0.79488598	      0.85554966	      0.62710131	      0.80633860
      0.92822762	      0.79441110	      0.85535941	      0.62649717	      0.80702714
      0.92842991	      0.79393505	      0.85516875	      0.62589116	      0.80771665
      0.92863219	      0.79345782	      0.85497769	      0.62528325	      0.80840711
      0.92883447	      0.79297940	      0.85478622	      0.62467344	      0.80909853
      0.92903675	      0.79249979	      0.85459434	      0.62406171	      0.80979092
      0.92923903	      0.79201898	      0.85440204	      0.62344804	      0.81048427
      0.92944131	      0.79153696	      0.85420934	      0.62283241	      0.81117859
      0.92964359	      0.79105372	      0.85401621	      0.62221481	      0.81187386
      0.92984587	      0.79056926	      0.85382266	      0.62159523	      0.81257011
      0.93004815	      0.79008357	      0.85362869	      0.62097364	      0.81326732
      0.93025043	      0.78959664	      0.85343429	      0.62035003	      0.81396550
      0.93045271	      0.78910846	      0.85323946	      0.61972438	      0.81466464
      0.93065499	      0.78861902	      0.85304420	      0.61909669	      0.81536476
      0.93085728	      0.78812833	      0.85284850	      0.61846694	      0.81606584
      0.93105956	      0.78763636	      0.85265236	      0.61783511	      0.81676789
      0.93126184	      0.78714311	      0.85245578	      0.61720119	      0.81747092
      0.93146412	      0.78664858	      0.85225876	      0.61656516	      0.81817491
      0.93166640	      0.78615275	      0.85206128	      0.61592702	      0.81887988
      0.93186868	      0.78565561	      0.85186336	      0.61528675	      0.81958582
      0.93207096	      0.78515716	      0.85166498	      0.61464433	      0.82029274
      0.93227324	      0.78465739	      0.85146614	      0.61399976	      0.82100063
      0.93247552	      0.78415629	      0.85126685	      0.61335302	      0.82170949
      0.93267780	      0.78365385	      0.85106708	      0.61270410	      0.82241933
      0.93288008	      0.78315006	      0.85086685	      0.61205299	      0.82313015
      0.93308237	      0.78264491	      0.85066615	      0.61139967	      0.82384194
      0.93328465	      0.78213840	      0.85046498	      0.61074414	      0.82455472
      0.93348693	      0.78163051	      0.85026332	      0.61008639	      0.82526847
      0.93368921	      0.78112124	      0.85006119	      0.60942640	      0.82598320
      0.93389149	      0.78061057	      0.84985857	      0.60876415	      0.82669890
      0.93409377	      0.78009850	      0.84965546	      0.60809965	      0.82741557
      0.93429605	      0.77958502	      0.84945186	      0.60743288	      0.82813319
      0.93449833	      0.77907012	      0.84924776	      0.60676382	      0.82885176
      0.93470061	      0.77855378	      0.84904316	      0.60609247	      0.82957127
      0.93488209	      0.77808932	      0.84885918	      0.60548821	      0.83021757
      0.93506357	      0.77762369	      0.84867478	      0.60488208	      0.83086462
      0.93524504	      0.77715688	      0.84848998	      0.60427408	      0.83151241
      0.93542652	      0.77668889	      0.84830476	      0.60366420	      0.83216094
      0.93560800	      0.77621971	      0.84811912	      0.60305243	      0.83281020
      0.93578947	      0.77574934	      0.84793307	      0.60243876	      0.83346019
      0.93597095	      0.77527776	      0.84774659	      0.60182318	      0.83411091
      0.93615243	      0.77480496	      0.84755969	      0.60120569	      0.83476235
      0.93633391	      0.77433095	      0.84737236	      0.60058627	      0.83541451
      0.93651538	      0.77385571	      0.84718459	      0.59996492	      0.83606739
      0.93669686	      0.77337923	      0.84699639	      0.59934162	      0.83672099
      0.93687834	      0.77290151	      0.84680775	      0.59871636	      0.83737530
      0.93705981	      0.77242253	      0.84661867	      0.59808914	      0.83803032
      0.93724129	      0.77194230	      0.84642915	      0.59745993	      0.83868605
      0.93742277	      0.77146080	      0.84623918	      0.59682874	      0.83934249
      0.93760425	      0.77097802	      0.84604875	      0.59619554	      0.83999963
      0.93778572	      0.77049395	      0.84585787	      0.59556033	      0.84065748
      0.93796720	      0.77000860	      0.84566654	      0.59492309	      0.84131603
      0.93814868	      0.76952194	      0.84547474	      0.59428382	      0.84197529
      0.93833015	      0.76903397	      0.84528248	      0.59364248	      0.84263525
      0.93851163	      0.76854468	      0.84508974	      0.59299908	      0.84329591
      0.93869311	      0.76805406	      0.84489654	      0.59235359	      0.84395727
      0.93887459	      0.76756211	      0.84470286	      0.59170601	      0.84461933
      0.93905606	      0.76706881	      0.84450869	      0.59105631	      0.84528209
      0.93923754	      0.76657416	      0.84431405	      0.59040449	      0.84594554
      0.93941902	      0.76607814	      0.84411892	      0.58975051	      0.84660970
      0.93960049	      0.76558075	      0.84392329	      0.58909438	      0.84727455
      0.93978197	      0.76508198	      0.84372717	      0.58843607	      0.84794011
      0.93996345	      0.76458182	      0.84353055	      0.58777555	      0.84860636
      0.94014493	      0.76408025	      0.84333343	      0.58711283	      0.84927331
      0.94030818	      0.76362783	      0.84315566	      0.58651472	      0.84987391
      0.94047144	      0.76317426	      0.84297748	      0.58591479	      0.85047507
      0.94063470	      0.76271954	      0.84279887	      0.58531302	      0.85107680
      0.94079796	      0.76226365	      0.84261985	      0.58470940	      0.85167910
      0.94096122	      0.76180659	      0.84244041	      0.58410392	      0.85228197
      0.94112448	      0.76134835	      0.84226053	      0.58349655	      0.85288540
      0.94128774	      0.76088893	      0.84208023	      0.58288729	      0.85348941
      0.94145100	      0.76042831	      0.84189949	      0.58227612	      0.85409399
      0.94161426	      0.75996650	      0.84171832	      0.58166303	      0.85469914
      0.94177752	      0.75950347	      0.84153670	      0.58104799	      0.85530486
      0.94194078	      0.75903923	      0.84135464	      0.58043099	      0.85591116
      0.94210404	      0.75857377	      0.84117213	      0.57981202	      0.85651803
      0.94226730	      0.75810707	      0.84098917	      0.57919106	      0.85712549
      0.94243056	      0.75763914	      0.84080575	      0.57856808	      0.85773352
      0.94259382	      0.75716995	      0.84062188	      0.57794309	      0.85834213
      0.94275708	      0.75669951	      0.84043754	      0.57731605	      0.85895133
      0.94292034	      0.75622781	      0.84025273	      0.57668695	      0.85956112
      0.94308360	      0.75575483	      0.84006745	      0.57605578	      0.86017149
      0.94324686	      0.75528057	      0.83988169	      0.57542252	      0.86078246
      0.94341012	      0.75480502	      0.83969545	      0.57478714	      0.86139402
      0.94355596	      0.75437912	      0.83952868	      0.57421777	      0.86194082
      0.94370179	      0.75395218	      0.83936152	      0.57364669	      0.86248810
      0.94384763	      0.75352419	      0.83919396	      0.57307388	      0.86303586
      0.94399347	      0.75309514	      0.83902601	      0.57249934	      0.86358411
      0.94413930	      0.75266504	      0.83885766	      0.57192306	      0.86413284
      0.94428514	      0.75223386	      0.83868891	      0.57134501	      0.86468207
      0.94443098	      0.75180161	      0.83851975	      0.57076519	      0.86523179
      0.94457682	      0.75136827	      0.83835017	      0.57018358	      0.86578200
      0.94472265	      0.75093385	      0.83818019	      0.56960017	      0.86633272
      0.94486849	      0.75049833	      0.83800978	      0.56901496	      0.86688394
      0.94501433	      0.75006170	      0.83783896	      0.56842792	      0.86743567
      0.94516016	      0.74962397	      0.83766771	      0.56783905	      0.86798791
      0.94530600	      0.74918512	      0.83749603	      0.56724833	      0.86854067
      0.94545184	      0.74874514	      0.83732391	      0.56665575	      0.86909396
      0.94559767	      0.74830403	      0.83715136	      0.56606131	      0.86964777
      0.94574351	      0.74786178	      0.83697837	      0.56546499	      0.87020211
      0.94587386	      0.74746553	      0.83682337	      0.56493040	      0.87069803
      0.94600420	      0.74706836	      0.83666801	      0.56439430	      0.87119438
      0.94613455	      0.74667026	      0.83651229	      0.56385668	      0.87169118
      0.94626490	      0.74627123	      0.83635621	      0.56331752	      0.87218841
      0.94639524	      0.74587126	      0.83619975	      0.56277683	      0.87268610
      0.94652559	      0.74547034	      0.83604292	      0.56223459	      0.87318423
      0.94665594	      0.74506847	      0.83588572	      0.56169080	      0.87368283
      0.94678628	      0.74466564	      0.83572813	      0.56114546	      0.87418189
      0.94691663	      0.74426185	      0.83557016	      0.56059855	      0.87468143
      0.94704698	      0.74385709	      0.83541180	      0.56005008	      0.87518143
      0.94717732	      0.74345135	      0.83525305	      0.55950005	      0.87568193
      0.94730767	      0.74304462	      0.83509391	      0.55894843	      0.87618291
      0.94743802	      0.74263691	      0.83493436	      0.55839525	      0.87668438
      0.94756836	      0.74222820	      0.83477441	      0.55784048	      0.87718637
      0.94769871	      0.74181848	      0.83461406	      0.55728414	      0.87768886
      0.94782905	      0.74140775	      0.83445328	      0.55672622	      0.87819187
      0.94794564	      0.74103953	      0.83430914	      0.55622588	      0.87864221
      0.94806222	      0.74067049	      0.83416465	      0.55572427	      0.87909299
      0.94817880	      0.74030062	      0.83401983	      0.55522141	      0.87954419
      0.94829539	      0.73992992	      0.83387466	      0.55471729	      0.87999584
      0.94841197	      0.73955839	      0.83372914	      0.55421192	      0.88044793
      0.94852856	      0.73918601	      0.83358327	      0.55370530	      0.88090048
      0.94864514	      0.73881279	      0.83343705	      0.55319745	      0.88135349
      0.94876172	      0.73843872	      0.83329047	      0.55268836	      0.88180696
      0.94887831	      0.73806378	      0.83314353	      0.55217805	      0.88226091
      0.94899489	      0.73768798	      0.83299623	      0.55166653	      0.88271535
      0.94911147	      0.73731131	      0.83284855	      0.55115382	      0.88317027
      0.94922806	      0.73693376	      0.83270050	      0.55063992	      0.88362570
      0.94934464	      0.73655533	      0.83255207	      0.55012485	      0.88408163
      0.94946122	      0.73617600	      0.83240326	      0.54960864	      0.88453809
      0.94957781	      0.73579578	      0.83225407	      0.54909130	      0.88499506
      0.94969439	      0.73541465	      0.83210448	      0.54857287	      0.88545258
      0.94981097	      0.73503262	      0.83195450	      0.54805337	      0.88591063
      0.94992756	      0.73464966	      0.83180411	      0.54753283	      0.88636925
      0.95004414	      0.73426578	      0.83165333	      0.54701131	      0.88682842
      0.95016072	      0.73388097	      0.83150213	      0.54648883	      0.88728818
      0.95024780	      0.73359294	      0.83138893	      0.54609800	      0.88763195
      0.95033488	      0.73330437	      0.83127549	      0.54570669	      0.88797606
      0.95044326	      0.73294446	      0.83113397	      0.54521900	      0.88840485
      0.95055165	      0.73258371	      0.83099208	      0.54473066	      0.88883416
      0.95066003	      0.73222213	      0.83084982	      0.54424175	      0.88926402
      0.95076842	      0.73185970	      0.83070718	      0.54375233	      0.88969444
      0.95087681	      0.73149642	      0.83056415	      0.54326248	      0.89012541
      0.95098519	      0.73113228	      0.83042074	      0.54277229	      0.89055697
      0.95109358	      0.73076728	      0.83027694	      0.54228187	      0.89098911
      0.95120196	      0.73040140	      0.83013273	      0.54179133	      0.89142185
      0.95131035	      0.73003464	      0.82998813	      0.54130078	      0.89185520
      0.95141874	      0.72966699	      0.82984312	      0.54081036	      0.89228917
      0.95152712	      0.72929844	      0.82969770	      0.54032021	      0.89272378
      0.95163551	      0.72892899	      0.82955186	      0.53983049	      0.89315904
      0.95174389	      0.72855862	      0.82940560	      0.53934135	      0.89359495
      0.95185228	      0.72818733	      0.82925890	      0.53885294	      0.89403154
      0.95196066	      0.72781511	      0.82911178	      0.53836541	      0.89446882
      0.95206905	      0.72744194	      0.82896421	      0.53787890	      0.89490680
      0.95217744	      0.72706783	      0.82881620	      0.53739353	      0.89534549
      0.95228582	      0.72669275	      0.82866774	      0.53690939	      0.89578491
      0.95239421	      0.72631670	      0.82851882	      0.53642654	      0.89622507
      0.95250259	      0.72593967	      0.82836943	      0.53594502	      0.89666598
      0.95261098	      0.72556164	      0.82821958	      0.53546484	      0.89710767
      0.95271936	      0.72518262	      0.82806925	      0.53498600	      0.89755015
      0.95282775	      0.72480258	      0.82791843	      0.53450852	      0.89799342
      0.95293614	      0.72442151	      0.82776713	      0.53403239	      0.89843751
      0.95304452	      0.72403941	      0.82761533	      0.53355762	      0.89888244
      0.95315291	      0.72365626	      0.82746302	      0.53308422	      0.89932821
      0.95326129	      0.72327205	      0.82731020	      0.53261220	      0.89977485
      0.95336968	      0.72288676	      0.82715687	      0.53214155	      0.90022237
      0.95347807	      0.72250039	      0.82700301	      0.53167230	      0.90067079
      0.95358645	      0.72211292	      0.82684861	      0.53120443	      0.90112012
      0.95369484	      0.72172433	      0.82669368	      0.53073797	      0.90157039
      0.95380322	      0.72133462	      0.82653819	      0.53027292	      0.90202160
      0.95391161	      0.72094377	      0.82638215	      0.52980927	      0.90247379
      0.95401999	      0.72055175	      0.82622554	      0.52934705	      0.90292697
      0.95412838	      0.72015857	      0.82606836	      0.52888625	      0.90338115
      0.95423677	      0.71976420	      0.82591060	      0.52842688	      0.90383636
      0.95434515	      0.71936862	      0.82575224	      0.52796895	      0.90429261
      0.95445354	      0.71897183	      0.82559328	      0.52751247	      0.90474993
      0.95456192	      0.71857379	      0.82543372	      0.52705744	      0.90520834
      0.95463114	      0.71831896	      0.82533150	      0.52676763	      0.90550165
      0.95470035	      0.71806361	      0.82522902	      0.52647842	      0.90579542
      0.95504642	      0.71677897	      0.82471274	      0.52504135	      0.90727128
      0.95625245	      0.71219247	      0.82285898	      0.52015333	      0.91251057
      0.95745848	      0.70742097	      0.82091154	      0.51545950	      0.91790012
      0.95866452	      0.70245040	      0.81885987	      0.51097014	      0.92342622
      0.96000372	      0.69668980	      0.81644868	      0.50623751	      0.92968923
      0.96134292	      0.69067667	      0.81388808	      0.50178464	      0.93603723
      0.96251120	      0.68523125	      0.81152659	      0.49813959	      0.94159939
      0.96367948	      0.67960732	      0.80904285	      0.49472653	      0.94714148
      0.96484775	      0.67381219	      0.80643539	      0.49155234	      0.95262180
      0.96601603	      0.66785299	      0.80370432	      0.48862162	      0.95799872
      0.96718430	      0.66173738	      0.80085124	      0.48593588	      0.96323119
      0.96835258	      0.65547446	      0.79787914	      0.48349281	      0.96827931
      0.96977663	      0.64765797	      0.79410165	      0.48083309	      0.97412839
      0.96991904	      0.64686620	      0.79371489	      0.48058567	      0.97469262
      0.96999024	      0.64646966	      0.79352091	      0.48046319	      0.97497323
      0.97034625	      0.64448065	      0.79254507	      0.47986297	      0.97636104
      0.97036554	      0.64437257	      0.79249191	      0.47983102	      0.97643551
      0.97046200	      0.64383176	      0.79222568	      0.47967215	      0.97680667
      0.97047200	      0.64377565	      0.79219804	      0.47965577	      0.97684504
      0.97048200	      0.64371953	      0.79217039	      0.47963939	      0.97688339
      0.97049200	      0.64366340	      0.79214274	      0.47962304	      0.97692171
      0.97050200	      0.64360727	      0.79211507	      0.47960670	      0.97696002
      0.97051200	      0.64355113	      0.79208740	      0.47959037	      0.97699831
      0.97052200	      0.64349498	      0.79205972	      0.47957406	      0.97703657
      0.97053200	      0.64343882	      0.79203204	      0.47955777	      0.97707481
      0.97054200	      0.64338266	      0.79200434	      0.47954149	      0.97711304
      0.97055200	      0.64332648	      0.79197664	      0.47952523	      0.97715124
      0.97056200	      0.64327030	      0.79194893	      0.47950898	      0.97718942
      0.97057200	      0.64321412	      0.79192121	      0.47949275	      0.97722758
      0.97058200	      0.64315792	      0.79189349	      0.47947653	      0.97726571
      0.97059200	      0.64310172	      0.79186576	      0.47946033	      0.97730383
      0.97060200	      0.64304551	      0.79183802	      0.47944415	      0.97734192
      0.97061200	      0.64298929	      0.79181027	      0.47942798	      0.97738000
      0.97062200	      0.64293307	      0.79178252	      0.47941183	      0.97741804
      0.97063445	      0.64286304	      0.79174795	      0.47939173	      0.97746539
      0.97064445	      0.64280681	      0.79172018	      0.47937561	      0.97750339
      0.97065445	      0.64275056	      0.79169240	      0.47935951	      0.97754137
      0.97066445	      0.64269431	      0.79166461	      0.47934342	      0.97757931
      0.97067445	      0.64263806	      0.79163682	      0.47932735	      0.97761724
      0.97068445	      0.64258180	      0.79160903	      0.47931129	      0.97765513
      0.97069445	      0.64252554	      0.79158123	      0.47929525	      0.97769300
      0.97070445	      0.64246928	      0.79155342	      0.47927922	      0.97773084
      0.97071445	      0.64241302	      0.79152561	      0.47926321	      0.97776865
      0.97072445	      0.64235675	      0.79149779	      0.47924721	      0.97780643
      0.97073445	      0.64230049	      0.79146997	      0.47923123	      0.97784418
      0.97074445	      0.64224423	      0.79144214	      0.47921527	      0.97788189
      0.97075445	      0.64218797	      0.79141431	      0.47919932	      0.97791957
      0.97076445	      0.64213172	      0.79138648	      0.47918338	      0.97795720
      0.97077445	      0.64207547	      0.79135864	      0.47916747	      0.97799480
      0.97078445	      0.64201923	      0.79133080	      0.47915156	      0.97803235
      0.97079445	      0.64196301	      0.79130297	      0.47913567	      0.97806985
      0.97080445	      0.64190679	      0.79127513	      0.47911980	      0.97810731
      0.97081664	      0.64183829	      0.79124120	      0.47910047	      0.97815290
      0.97082883	      0.64176982	      0.79120727	      0.47908117	      0.97819840
      0.97084346	      0.64168765	      0.79116655	      0.47905803	      0.97825291
      0.97086106	      0.64158890	      0.79111758	      0.47903023	      0.97831829
      0.97087866	      0.64149024	      0.79106863	      0.47900249	      0.97838345
      0.97089420	      0.64140319	      0.79102541	      0.47897803	      0.97844081
      0.97090974	      0.64131623	      0.79098222	      0.47895360	      0.97849796
      0.97092528	      0.64122936	      0.79093906	      0.47892921	      0.97855491
      0.97094083	      0.64114261	      0.79089592	      0.47890486	      0.97861163
      0.97095637	      0.64105598	      0.79085281	      0.47888054	      0.97866811
      0.97097191	      0.64096947	      0.79080975	      0.47885626	      0.97872435
      0.97098745	      0.64088311	      0.79076672	      0.47883201	      0.97878032
      0.97100299	      0.64079690	      0.79072373	      0.47880781	      0.97883601
      0.97101853	      0.64071086	      0.79068080	      0.47878364	      0.97889141
      0.97103408	      0.64062498	      0.79063791	      0.47875950	      0.97894652
      0.97104962	      0.64053928	      0.79059508	      0.47873540	      0.97900131
      0.97106516	      0.64045377	      0.79055231	      0.47871134	      0.97905578
      0.97108070	      0.64036846	      0.79050960	      0.47868732	      0.97910992
      0.97109624	      0.64028334	      0.79046695	      0.47866333	      0.97916372
      0.97111178	      0.64019844	      0.79042436	      0.47863937	      0.97921718
      0.97112732	      0.64011376	      0.79038185	      0.47861545	      0.97927028
      0.97114287	      0.64002930	      0.79033940	      0.47859157	      0.97932302
      0.97115841	      0.63994506	      0.79029703	      0.47856773	      0.97937539
      0.97117395	      0.63986106	      0.79025473	      0.47854392	      0.97942740
      0.97118949	      0.63977730	      0.79021251	      0.47852015	      0.97947902
      0.97120503	      0.63969377	      0.79017036	      0.47849641	      0.97953027
      0.97122057	      0.63961050	      0.79012829	      0.47847271	      0.97958113
      0.97123612	      0.63952747	      0.79008631	      0.47844904	      0.97963161
      0.97125166	      0.63944469	      0.79004440	      0.47842541	      0.97968170
      0.97126720	      0.63936216	      0.79000258	      0.47840182	      0.97973140
      0.97128274	      0.63927989	      0.78996084	      0.47837826	      0.97978071
      0.97129828	      0.63919787	      0.78991918	      0.47835473	      0.97982962
      0.97131382	      0.63911611	      0.78987761	      0.47833125	      0.97987815
      0.97132936	      0.63903462	      0.78983612	      0.47830779	      0.97992627
      0.97134491	      0.63895338	      0.78979472	      0.47828438	      0.97997401
      0.97136378	      0.63885509	      0.78974457	      0.47825600	      0.98003144
      0.97138265	      0.63875719	      0.78969455	      0.47822766	      0.98008828
      0.97140152	      0.63865968	      0.78964466	      0.47819938	      0.98014455
      0.97142039	      0.63856255	      0.78959490	      0.47817116	      0.98020025
      0.97143926	      0.63846581	      0.78954526	      0.47814298	      0.98025536
      0.97145813	      0.63836946	      0.78949576	      0.47811486	      0.98030991
      0.97147700	      0.63827349	      0.78944639	      0.47808679	      0.98036388
      0.97150035	      0.63815526	      0.78938547	      0.47805212	      0.98042989
      0.97152370	      0.63803761	      0.78932475	      0.47801753	      0.98049504
      0.97154705	      0.63792055	      0.78926423	      0.47798302	      0.98055932
      0.97157040	      0.63780408	      0.78920391	      0.47794859	      0.98062276
      0.97159868	      0.63766379	      0.78913113	      0.47790700	      0.98069846
      0.97162696	      0.63752435	      0.78905864	      0.47786553	      0.98077293
      0.97165524	      0.63738574	      0.78898645	      0.47782416	      0.98084618
      0.97168352	      0.63724797	      0.78891454	      0.47778292	      0.98091824
      0.97171795	      0.63708135	      0.78882739	      0.47773285	      0.98100437
      0.97175239	      0.63691594	      0.78874066	      0.47768295	      0.98108876
      0.97178682	      0.63675173	      0.78865436	      0.47763323	      0.98117143
      0.97182125	      0.63658872	      0.78856849	      0.47758367	      0.98125242
      0.97186361	      0.63638980	      0.78846344	      0.47752293	      0.98134977
      0.97190597	      0.63619265	      0.78835902	      0.47746244	      0.98144463
      0.97194833	      0.63599724	      0.78825523	      0.47740220	      0.98153706
      0.97199069	      0.63580357	      0.78815208	      0.47734221	      0.98162710
      0.97204442	      0.63556037	      0.78802215	      0.47726649	      0.98173793
      0.97209815	      0.63531989	      0.78789321	      0.47719116	      0.98184506
      0.97215188	      0.63508209	      0.78776527	      0.47711623	      0.98194857
      0.97221744	      0.63479551	      0.78761049	      0.47702533	      0.98207011
      0.97228300	      0.63451280	      0.78745717	      0.47693503	      0.98218653
      0.97234856	      0.63423392	      0.78730529	      0.47684530	      0.98229797
      0.97243274	      0.63388138	      0.78711237	      0.47673095	      0.98243398
      0.97251692	      0.63353496	      0.78692177	      0.47661754	      0.98256230
      0.97260110	      0.63319455	      0.78673346	      0.47650508	      0.98268320
      0.97270905	      0.63276664	      0.78649527	      0.47636221	      0.98282782
      0.97281701	      0.63234828	      0.78626073	      0.47622085	      0.98296121
      0.97292497	      0.63193928	      0.78602979	      0.47608101	      0.98308389
      0.97303293	      0.63153947	      0.78580240	      0.47594264	      0.98319636
      0.97316462	      0.63106389	      0.78552969	      0.47577585	      0.98332046
      0.97329632	      0.63060135	      0.78526206	      0.47561121	      0.98343095
      0.97342802	      0.63015149	      0.78499939	      0.47544870	      0.98352864
      0.97355972	      0.62971393	      0.78474158	      0.47528830	      0.98361436
      0.97372644	      0.62917706	      0.78442204	      0.47508821	      0.98370691
      0.97389316	      0.62865850	      0.78410993	      0.47489140	      0.98378310
      0.97411526	      0.62799478	      0.78370535	      0.47463418	      0.98386182
      0.97429836	      0.62746968	      0.78338116	      0.47442630	      0.98390939
      0.97448146	      0.62696349	      0.78306514	      0.47422213	      0.98394314
      0.97466456	      0.62647530	      0.78275707	      0.47402158	      0.98396444
      0.97484766	      0.62600427	      0.78245672	      0.47382457	      0.98397435
      0.97503076	      0.62554967	      0.78216386	      0.47363104	      0.98397362
      0.97528524	      0.62494391	      0.78176889	      0.47336770	      0.98395610
      0.97547118	      0.62451970	      0.78148886	      0.47317932	      0.98393192
      0.97565712	      0.62411041	      0.78121585	      0.47299428	      0.98389874
      0.97584307	      0.62371555	      0.78094965	      0.47281249	      0.98385706
      0.97602901	      0.62333463	      0.78069006	      0.47263388	      0.98380735
      0.97621495	      0.62296719	      0.78043689	      0.47245839	      0.98375007
      0.97640090	      0.62261276	      0.78018997	      0.47228594	      0.98368567
      0.97658684	      0.62227087	      0.77994913	      0.47211646	      0.98361458
      0.97677278	      0.62194104	      0.77971418	      0.47194989	      0.98353721
      0.97695872	      0.62162280	      0.77948498	      0.47178616	      0.98345399
      0.97714467	      0.62131569	      0.77926136	      0.47162520	      0.98336531
      0.97736849	      0.62096011	      0.77899938	      0.47143505	      0.98325191
      0.97759231	      0.62061916	      0.77874502	      0.47124873	      0.98313186
      0.97791408	      0.62015308	      0.77839220	      0.47098734	      0.98294895
      0.97815870	      0.61981656	      0.77813376	      0.47079358	      0.98280279
      0.97840332	      0.61949440	      0.77788345	      0.47060396	      0.98265137
      0.97864793	      0.61918572	      0.77764100	      0.47041836	      0.98249543
      0.97886701	      0.61892003	      0.77743031	      0.47025544	      0.98235252
      0.97908610	      0.61866394	      0.77722554	      0.47009555	      0.98220701
      0.97930518	      0.61841694	      0.77702651	      0.46993862	      0.98205935
      0.97952426	      0.61817852	      0.77683306	      0.46978458	      0.98190994
      0.97974334	      0.61794822	      0.77664503	      0.46963333	      0.98175913
      0.97996242	      0.61772563	      0.77646226	      0.46948481	      0.98160724
      0.98018150	      0.61751033	      0.77628460	      0.46933894	      0.98145455
      0.98027731	      0.61741838	      0.77620848	      0.46927597	      0.98138759
      0.98036868	      0.61733189	      0.77613675	      0.46921637	      0.98132364
      0.98046005	      0.61724654	      0.77606587	      0.46915721	      0.98125962
      0.98053774	      0.61717487	      0.77600626	      0.46910725	      0.98120514
      0.98061543	      0.61710399	      0.77594724	      0.46905760	      0.98115063
      0.98068200	      0.61704387	      0.77589714	      0.46901530	      0.98110389
      0.98074858	      0.61698433	      0.77584747	      0.46897322	      0.98105713
      0.98081515	      0.61692534	      0.77579822	      0.46893137	      0.98101035
      0.98087507	      0.61687272	      0.77575426	      0.46889389	      0.98096825
      0.98093498	      0.61682055	      0.77571064	      0.46885660	      0.98092614
      0.98099489	      0.61676881	      0.77566736	      0.46881947	      0.98088402
      0.98105481	      0.61671750	      0.77562441	      0.46878253	      0.98084190
      0.98111472	      0.61666661	      0.77558179	      0.46874576	      0.98079977
      0.98117463	      0.61661614	      0.77553950	      0.46870916	      0.98075764
      0.98122848	      0.61657113	      0.77550178	      0.46867641	      0.98071978
      0.98128233	      0.61652645	      0.77546431	      0.46864380	      0.98068191
      0.98133618	      0.61648209	      0.77542711	      0.46861133	      0.98064405
      0.98139002	      0.61643806	      0.77539016	      0.46857899	      0.98060618
      0.98144387	      0.61639435	      0.77535347	      0.46854679	      0.98056831
      0.98149772	      0.61635095	      0.77531703	      0.46851472	      0.98053045
      0.98155156	      0.61630786	      0.77528085	      0.46848279	      0.98049258
      0.98160541	      0.61626507	      0.77524492	      0.46845099	      0.98045472
      0.98165926	      0.61622260	      0.77520924	      0.46841932	      0.98041685
      0.98171310	      0.61618042	      0.77517381	      0.46838778	      0.98037898
      0.98176695	      0.61613855	      0.77513862	      0.46835637	      0.98034112
      0.98182080	      0.61609697	      0.77510368	      0.46832509	      0.98030325
      0.98187465	      0.61605568	      0.77506898	      0.46829394	      0.98026539
      0.98192849	      0.61601468	      0.77503452	      0.46826291	      0.98022752
      0.98198234	      0.61597397	      0.77500030	      0.46823202	      0.98018965
      0.98203619	      0.61593354	      0.77496632	      0.46820125	      0.98015179
      0.98209003	      0.61589339	      0.77493258	      0.46817060	      0.98011392
      0.98214388	      0.61585353	      0.77489907	      0.46814008	      0.98007606
      0.98219773	      0.61581394	      0.77486579	      0.46810969	      0.98003819
      0.98225157	      0.61577462	      0.77483274	      0.46807941	      0.98000032
      0.98230542	      0.61573558	      0.77479993	      0.46804926	      0.97996246
      0.98235927	      0.61569680	      0.77476734	      0.46801923	      0.97992459
      0.98241312	      0.61565829	      0.77473498	      0.46798932	      0.97988673
      0.98246696	      0.61562005	      0.77470284	      0.46795953	      0.97984886
      0.98252081	      0.61558207	      0.77467093	      0.46792986	      0.97981099
      0.98257466	      0.61554434	      0.77463924	      0.46790031	      0.97977313
      0.98262850	      0.61550688	      0.77460777	      0.46787087	      0.97973526
      0.98268235	      0.61546967	      0.77457652	      0.46784156	      0.97969740
      0.98273620	      0.61543272	      0.77454549	      0.46781235	      0.97965953
      0.98279004	      0.61539602	      0.77451467	      0.46778327	      0.97962167
      0.98284389	      0.61535957	      0.77448406	      0.46775430	      0.97958380
      0.98289774	      0.61532337	      0.77445367	      0.46772544	      0.97954593
      0.98295159	      0.61528742	      0.77442348	      0.46769670	      0.97950807
      0.98300543	      0.61525171	      0.77439351	      0.46766807	      0.97947020
      0.98305928	      0.61521624	      0.77436375	      0.46763955	      0.97943234
      0.98311313	      0.61518102	      0.77433418	      0.46761114	      0.97939447
      0.98316697	      0.61514604	      0.77430483	      0.46758285	      0.97935661
      0.98322082	      0.61511129	      0.77427568	      0.46755466	      0.97931874
      0.98327467	      0.61507678	      0.77424672	      0.46752659	      0.97928088
      0.98332851	      0.61504251	      0.77421797	      0.46749862	      0.97924301
      0.98338236	      0.61500847	      0.77418942	      0.46747076	      0.97920515
      0.98343621	      0.61497466	      0.77416106	      0.46744301	      0.97916728
      0.98349006	      0.61494109	      0.77413289	      0.46741536	      0.97912941
      0.98354390	      0.61490774	      0.77410492	      0.46738782	      0.97909155
      0.98359775	      0.61487462	      0.77407714	      0.46736039	      0.97905368
      0.98365160	      0.61484173	      0.77404955	      0.46733306	      0.97901582
      0.98370544	      0.61480906	      0.77402215	      0.46730584	      0.97897795
      0.98377119	      0.61476948	      0.77398894	      0.46727274	      0.97893172
      0.98383693	      0.61473023	      0.77395602	      0.46723979	      0.97888549
      0.98390267	      0.61469131	      0.77392336	      0.46720700	      0.97883926
      0.98396841	      0.61465272	      0.77389097	      0.46717436	      0.97879303
      0.98405218	      0.61460401	      0.77385009	      0.46713299	      0.97873412
      0.98413595	      0.61455582	      0.77380963	      0.46709185	      0.97867522
      0.98422011	      0.61450793	      0.77376941	      0.46705077	      0.97861604
      0.98430426	      0.61446056	      0.77372960	      0.46700993	      0.97855686
      0.98437645	      0.61442032	      0.77369578	      0.46697509	      0.97850610
      0.98444864	      0.61438047	      0.77366226	      0.46694042	      0.97845534
      0.98452082	      0.61434098	      0.77362903	      0.46690592	      0.97840458
      0.98458438	      0.61430651	      0.77360002	      0.46687568	      0.97835989
      0.98464794	      0.61427233	      0.77357122	      0.46684558	      0.97831519
      0.98471149	      0.61423843	      0.77354265	      0.46681561	      0.97827050
      0.98477505	      0.61420480	      0.77351429	      0.46678577	      0.97822581
      0.98483861	      0.61417145	      0.77348614	      0.46675605	      0.97818112
      0.98490216	      0.61413837	      0.77345821	      0.46672647	      0.97813642
      0.98495920	      0.61410892	      0.77343332	      0.46670002	      0.97809632
      0.98501624	      0.61407968	      0.77340859	      0.46667368	      0.97805621
      0.98507327	      0.61405066	      0.77338403	      0.46664744	      0.97801610
      0.98513031	      0.61402185	      0.77335963	      0.46662130	      0.97797599
      0.98518734	      0.61399325	      0.77333538	      0.46659526	      0.97793589
      0.98524438	      0.61396487	      0.77331130	      0.46656932	      0.97789578
      0.98530142	      0.61393669	      0.77328737	      0.46654348	      0.97785567
      0.98535845	      0.61390872	      0.77326359	      0.46651773	      0.97781556
      0.98541549	      0.61388095	      0.77323997	      0.46649208	      0.97777546
      0.98547253	      0.61385339	      0.77321649	      0.46646653	      0.97773535
      0.98552956	      0.61382603	      0.77319316	      0.46644108	      0.97769524
      0.98558660	      0.61379886	      0.77316998	      0.46641572	      0.97765514
      0.98564364	      0.61377190	      0.77314694	      0.46639045	      0.97761503
      0.98570067	      0.61374514	      0.77312405	      0.46636528	      0.97757492
      0.98575771	      0.61371857	      0.77310129	      0.46634021	      0.97753481
      0.98581475	      0.61369219	      0.77307867	      0.46631523	      0.97749471
      0.98587178	      0.61366601	      0.77305619	      0.46629034	      0.97745460
      0.98592882	      0.61364001	      0.77303385	      0.46626554	      0.97741449
      0.98598586	      0.61361421	      0.77301163	      0.46624083	      0.97737439
      0.98604289	      0.61358859	      0.77298955	      0.46621622	      0.97733428
      0.98609993	      0.61356315	      0.77296759	      0.46619170	      0.97729417
      0.98615697	      0.61353790	      0.77294577	      0.46616726	      0.97725406
      0.98621400	      0.61351283	      0.77292407	      0.46614292	      0.97721396
      0.98627104	      0.61348794	      0.77290249	      0.46611866	      0.97717385
      0.98632808	      0.61346323	      0.77288103	      0.46609450	      0.97713374
      0.98638511	      0.61343869	      0.77285970	      0.46607042	      0.97709364
      0.98644215	      0.61341433	      0.77283848	      0.46604643	      0.97705353
      0.98649919	      0.61339014	      0.77281738	      0.46602252	      0.97701342
      0.98655622	      0.61336613	      0.77279639	      0.46599871	      0.97697332
      0.98661326	      0.61334228	      0.77277552	      0.46597498	      0.97693321
      0.98667030	      0.61331860	      0.77275476	      0.46595133	      0.97689310
      0.98672733	      0.61329509	      0.77273411	      0.46592777	      0.97685300
      0.98678437	      0.61327174	      0.77271357	      0.46590429	      0.97681289
      0.98684141	      0.61324855	      0.77269314	      0.46588090	      0.97677278
      0.98689844	      0.61322553	      0.77267281	      0.46585759	      0.97673268
      0.98695548	      0.61320266	      0.77265258	      0.46583437	      0.97669257
      0.98701252	      0.61317995	      0.77263246	      0.46581122	      0.97665246
      0.98706955	      0.61315740	      0.77261244	      0.46578816	      0.97661236
      0.98712659	      0.61313500	      0.77259252	      0.46576519	      0.97657225
      0.98718362	      0.61311275	      0.77257270	      0.46574229	      0.97653215
      0.98724066	      0.61309066	      0.77255297	      0.46571947	      0.97649204
      0.98729770	      0.61306871	      0.77253334	      0.46569674	      0.97645193
      0.98735473	      0.61304691	      0.77251380	      0.46567408	      0.97641183
      0.98741177	      0.61302526	      0.77249435	      0.46565150	      0.97637172
      0.98746881	      0.61300375	      0.77247500	      0.46562900	      0.97633162
      0.98752584	      0.61298239	      0.77245573	      0.46560658	      0.97629151
      0.98758288	      0.61296116	      0.77243655	      0.46558424	      0.97625140
      0.98763992	      0.61294008	      0.77241746	      0.46556198	      0.97621130
      0.98769695	      0.61291913	      0.77239845	      0.46553979	      0.97617119
      0.98775399	      0.61289832	      0.77237953	      0.46551768	      0.97613109
      0.98781103	      0.61287765	      0.77236070	      0.46549565	      0.97609098
      0.98786806	      0.61285711	      0.77234194	      0.46547369	      0.97605087
      0.98792510	      0.61283670	      0.77232326	      0.46545181	      0.97601077
      0.98798214	      0.61281642	      0.77230467	      0.46543000	      0.97597066
      0.98803917	      0.61279627	      0.77228615	      0.46540827	      0.97593056
      0.98809621	      0.61277624	      0.77226771	      0.46538661	      0.97589045
      0.98815325	      0.61275634	      0.77224934	      0.46536503	      0.97585034
      0.98821028	      0.61273657	      0.77223105	      0.46534352	      0.97581024
      0.98827878	      0.61271299	      0.77220918	      0.46531778	      0.97576208
      0.98834728	      0.61268958	      0.77218742	      0.46529215	      0.97571391
      0.98841577	      0.61266634	      0.77216576	      0.46526663	      0.97566575
      0.98848427	      0.61264328	      0.77214420	      0.46524120	      0.97561758
      0.98855277	      0.61262038	      0.77212274	      0.46521588	      0.97556942
      0.98862127	      0.61259765	      0.77210137	      0.46519066	      0.97552126
      0.98868976	      0.61257508	      0.77208011	      0.46516554	      0.97547309
      0.98875826	      0.61255267	      0.77205893	      0.46514053	      0.97542493
      0.98882676	      0.61253043	      0.77203785	      0.46511561	      0.97537676
      0.98889526	      0.61250833	      0.77201686	      0.46509079	      0.97532860
      0.98896375	      0.61248640	      0.77199595	      0.46506607	      0.97528044
      0.98903225	      0.61246461	      0.77197514	      0.46504145	      0.97523227
      0.98910075	      0.61244298	      0.77195441	      0.46501693	      0.97518411
      0.98918307	      0.61241717	      0.77192961	      0.46498758	      0.97512622
      0.98926540	      0.61239158	      0.77190493	      0.46495838	      0.97506834
      0.98934773	      0.61236619	      0.77188036	      0.46492931	      0.97501045
      0.98943005	      0.61234101	      0.77185591	      0.46490037	      0.97495256
      0.98951238	      0.61231602	      0.77183158	      0.46487158	      0.97489467
      0.98959470	      0.61229124	      0.77180735	      0.46484291	      0.97483679
      0.98967703	      0.61226665	      0.77178324	      0.46481439	      0.97477890
      0.98975936	      0.61224225	      0.77175923	      0.46478599	      0.97472102
      0.98984168	      0.61221804	      0.77173532	      0.46475773	      0.97466313
      0.98994298	      0.61218851	      0.77170605	      0.46472313	      0.97459191
      0.99004427	      0.61215925	      0.77167694	      0.46468873	      0.97452069
      0.99014556	      0.61213026	      0.77164797	      0.46465452	      0.97444947
      0.99024685	      0.61210154	      0.77161914	      0.46462051	      0.97437824
      0.99034814	      0.61207308	      0.77159046	      0.46458669	      0.97430702
      0.99047155	      0.61203875	      0.77155570	      0.46454573	      0.97422025
      0.99059497	      0.61200479	      0.77152114	      0.46450506	      0.97413347
      0.99071838	      0.61197119	      0.77148678	      0.46446465	      0.97404670
      0.99087559	      0.61192891	      0.77144329	      0.46441358	      0.97393616
      0.99103280	      0.61188720	      0.77140010	      0.46436294	      0.97382562
      0.99119558	      0.61184458	      0.77135568	      0.46431095	      0.97371117
      0.99135837	      0.61180253	      0.77131157	      0.46425942	      0.97359672
      0.99150402	      0.61176538	      0.77127235	      0.46421369	      0.97349430
      0.99164968	      0.61172867	      0.77123337	      0.46416831	      0.97339189
      0.99179534	      0.61169238	      0.77119460	      0.46412328	      0.97328948
      0.99194099	      0.61165652	      0.77115606	      0.46407859	      0.97318707
      0.99208665	      0.61162106	      0.77111774	      0.46403425	      0.97308466
      0.99223231	      0.61158600	      0.77107962	      0.46399024	      0.97298225
      0.99237796	      0.61155133	      0.77104172	      0.46394656	      0.97287984
      0.99252362	      0.61151705	      0.77100401	      0.46390320	      0.97277743
      0.99266928	      0.61148315	      0.77096650	      0.46386017	      0.97267502
      0.99281493	      0.61144962	      0.77092919	      0.46381746	      0.97257261
      0.99296059	      0.61141644	      0.77089207	      0.46377507	      0.97247020
      0.99310625	      0.61138363	      0.77085513	      0.46373298	      0.97236779
      0.99325190	      0.61135117	      0.77081838	      0.46369121	      0.97226538
      0.99339756	      0.61131905	      0.77078181	      0.46364974	      0.97216298
      0.99354322	      0.61128727	      0.77074542	      0.46360857	      0.97206058
      0.99368887	      0.61125582	      0.77070921	      0.46356769	      0.97195821
      0.99383453	      0.61122470	      0.77067316	      0.46352711	      0.97185587
      0.99398019	      0.61119390	      0.77063729	      0.46348682	      0.97175358
      0.99412584	      0.61116341	      0.77060159	      0.46344682	      0.97165137
      0.99427150	      0.61113324	      0.77056606	      0.46340710	      0.97154927
      0.99441716	      0.61110338	      0.77053068	      0.46336765	      0.97144730
      0.99456281	      0.61107382	      0.77049547	      0.46332849	      0.97134550
      0.99470847	      0.61104455	      0.77046043	      0.46328960	      0.97124392
      0.99485413	      0.61101558	      0.77042553	      0.46325098	      0.97114261
      0.99499978	      0.61098690	      0.77039080	      0.46321262	      0.97104160
      0.99514544	      0.61095850	      0.77035622	      0.46317454	      0.97094097
      0.99532203	      0.61092445	      0.77031451	      0.46312871	      0.97081955
      0.99549862	      0.61089080	      0.77027301	      0.46308326	      0.97069887
      0.99567521	      0.61085755	      0.77023174	      0.46303818	      0.97057905
      0.99585180	      0.61082470	      0.77019069	      0.46299347	      0.97046020
      0.99602839	      0.61079223	      0.77014985	      0.46294913	      0.97034246
      0.99625195	      0.61075167	      0.77009846	      0.46289350	      0.97019517
      0.99647551	      0.61071171	      0.77004740	      0.46283844	      0.97005009
      0.99677460	      0.61065916	      0.76997962	      0.46276565	      0.96985987
      0.99700340	      0.61061965	      0.76992816	      0.46271062	      0.96971764
      0.99723220	      0.61058073	      0.76987705	      0.46265614	      0.96957850
      0.99746100	      0.61054238	      0.76982627	      0.46260222	      0.96944264
      0.99766176	      0.61050920	      0.76978199	      0.46255535	      0.96932627
      0.99786252	      0.61047644	      0.76973797	      0.46250889	      0.96921265
      0.99806329	      0.61044410	      0.76969420	      0.46246284	      0.96910186
      0.99826405	      0.61041218	      0.76965068	      0.46241718	      0.96899397
      0.99846481	      0.61038067	      0.76960741	      0.46237192	      0.96888903
      0.99866557	      0.61034955	      0.76956439	      0.46232704	      0.96878708
      0.99884404	      0.61032222	      0.76952635	      0.46228747	      0.96869899
      0.99902251	      0.61029520	      0.76948850	      0.46224819	      0.96861327
      0.99920097	      0.61026848	      0.76945084	      0.46220921	      0.96852995
      0.99937944	      0.61024206	      0.76941338	      0.46217052	      0.96844902
      0.99955790	      0.61021593	      0.76937610	      0.46213212	      0.96837046
      0.99973637	      0.61019009	      0.76933901	      0.46209400	      0.96829426
      0.99991484	      0.61016454	      0.76930210	      0.46205616	      0.96822040
      1.00009330	      0.61013927	      0.76926538	      0.46201859	      0.96814886
      1.00027177	      0.61011428	      0.76922885	      0.46198130	      0.96807961
      1.00045023	      0.61008957	      0.76919249	      0.46194427	      0.96801261
      1.00062870	      0.61006512	      0.76915632	      0.46190752	      0.96794783
      1.00080717	      0.61004094	      0.76912033	      0.46187102	      0.96788525
      1.00098563	      0.61001703	      0.76908452	      0.46183479	      0.96782481
      1.00116410	      0.60999337	      0.76904889	      0.46179881	      0.96776648
      1.00134256	      0.60996997	      0.76901343	      0.46176309	      0.96771022
      1.00152103	      0.60994683	      0.76897816	      0.46172761	      0.96765599
      1.00169950	      0.60992393	      0.76894305	      0.46169239	      0.96760374
      1.00187796	      0.60990128	      0.76890812	      0.46165740	      0.96755343
      1.00205643	      0.60987887	      0.76887337	      0.46162267	      0.96750502
      1.00223489	      0.60985670	      0.76883878	      0.46158817	      0.96745846
      1.00241336	      0.60983477	      0.76880437	      0.46155390	      0.96741371
      1.00259183	      0.60981307	      0.76877013	      0.46151987	      0.96737073
      1.00277029	      0.60979160	      0.76873606	      0.46148607	      0.96732947
      1.00294876	      0.60977035	      0.76870216	      0.46145250	      0.96728988
      1.00312722	      0.60974933	      0.76866842	      0.46141916	      0.96725194
      1.00330569	      0.60972853	      0.76863485	      0.46138604	      0.96721558
      1.00348416	      0.60970795	      0.76860145	      0.46135313	      0.96718077
      1.00366262	      0.60968759	      0.76856821	      0.46132045	      0.96714747
      1.00384109	      0.60966743	      0.76853513	      0.46128798	      0.96711563
      1.00401955	      0.60964748	      0.76850222	      0.46125573	      0.96708522
      1.00419802	      0.60962775	      0.76846947	      0.46122369	      0.96705620
      1.00437648	      0.60960821	      0.76843688	      0.46119185	      0.96702852
      1.00455495	      0.60958887	      0.76840445	      0.46116022	      0.96700215
      1.00473342	      0.60956974	      0.76837218	      0.46112880	      0.96697705
      1.00491188	      0.60955080	      0.76834007	      0.46109758	      0.96695318
      1.00509035	      0.60953205	      0.76830812	      0.46106655	      0.96693051
      1.00526881	      0.60951349	      0.76827632	      0.46103573	      0.96690900
      1.00544728	      0.60949512	      0.76824468	      0.46100510	      0.96688861
      1.00562575	      0.60947693	      0.76821319	      0.46097466	      0.96686932
      1.00580421	      0.60945893	      0.76818186	      0.46094442	      0.96685108
      1.00598268	      0.60944111	      0.76815067	      0.46091436	      0.96683388
      1.00616114	      0.60942346	      0.76811965	      0.46088449	      0.96681766
      1.00633961	      0.60940600	      0.76808877	      0.46085481	      0.96680241
      1.00651808	      0.60938870	      0.76805804	      0.46082531	      0.96678810
      1.00669654	      0.60937158	      0.76802746	      0.46079599	      0.96677468
      1.00687501	      0.60935462	      0.76799704	      0.46076685	      0.96676215
      1.00705347	      0.60933783	      0.76796676	      0.46073789	      0.96675046
      1.00723194	      0.60932120	      0.76793662	      0.46070910	      0.96673959
      1.00741041	      0.60930474	      0.76790663	      0.46068049	      0.96672951
      1.00758887	      0.60928844	      0.76787679	      0.46065205	      0.96672020
      1.00776734	      0.60927229	      0.76784709	      0.46062378	      0.96671164
      1.00794580	      0.60925630	      0.76781754	      0.46059568	      0.96670380
      1.00812427	      0.60924047	      0.76778813	      0.46056774	      0.96669665
      1.00830274	      0.60922478	      0.76775886	      0.46053997	      0.96669017
      1.00848120	      0.60920925	      0.76772973	      0.46051237	      0.96668434
      1.00865967	      0.60919386	      0.76770075	      0.46048492	      0.96667914
      1.00883813	      0.60917862	      0.76767190	      0.46045764	      0.96667455
      1.00901660	      0.60916352	      0.76764319	      0.46043052	      0.96667054
      1.00919507	      0.60914856	      0.76761462	      0.46040355	      0.96666710
      1.00937353	      0.60913374	      0.76758619	      0.46037674	      0.96666421
      1.00955200	      0.60911907	      0.76755789	      0.46035008	      0.96666185
      1.00973046	      0.60910452	      0.76752973	      0.46032358	      0.96666000
      1.00990893	      0.60909011	      0.76750170	      0.46029722	      0.96665864
      1.01008739	      0.60907584	      0.76747381	      0.46027102	      0.96665776
      1.01026586	      0.60906169	      0.76744605	      0.46024496	      0.96665733
      1.01044433	      0.60904768	      0.76741842	      0.46021905	      0.96665735
      1.01062279	      0.60903379	      0.76739093	      0.46019329	      0.96665780
      1.01080126	      0.60902003	      0.76736356	      0.46016767	      0.96665867
      1.01097972	      0.60900639	      0.76733633	      0.46014219	      0.96665993
      1.01115819	      0.60899287	      0.76730923	      0.46011685	      0.96666157
      1.01133666	      0.60897948	      0.76728225	      0.46009166	      0.96666359
      1.01151512	      0.60896620	      0.76725541	      0.46006660	      0.96666597
      1.01169359	      0.60895305	      0.76722869	      0.46004168	      0.96666869
      1.01187205	      0.60894000	      0.76720209	      0.46001690	      0.96667174
      1.01205052	      0.60892708	      0.76717563	      0.45999225	      0.96667511
      1.01222899	      0.60891426	      0.76714928	      0.45996773	      0.96667879
      1.01240745	      0.60890156	      0.76712307	      0.45994335	      0.96668277
      1.01258592	      0.60888897	      0.76709697	      0.45991909	      0.96668704
      1.01276438	      0.60887649	      0.76707100	      0.45989497	      0.96669158
      1.01294285	      0.60886411	      0.76704515	      0.45987098	      0.96669639
      1.01312132	      0.60885184	      0.76701942	      0.45984711	      0.96670146
      1.01329978	      0.60883967	      0.76699382	      0.45982337	      0.96670677
      1.01347825	      0.60882761	      0.76696833	      0.45979975	      0.96671233
      1.01365671	      0.60881565	      0.76694296	      0.45977626	      0.96671811
      1.01383518	      0.60880379	      0.76691772	      0.45975289	      0.96672411
      1.01401365	      0.60879203	      0.76689258	      0.45972965	      0.96673032
      1.01419211	      0.60878037	      0.76686757	      0.45970652	      0.96673674
      1.01437058	      0.60876880	      0.76684268	      0.45968351	      0.96674335
      1.01454904	      0.60875733	      0.76681789	      0.45966063	      0.96675016
      1.01472751	      0.60874595	      0.76679323	      0.45963786	      0.96675714
      1.01490598	      0.60873467	      0.76676868	      0.45961520	      0.96676430
      1.01508444	      0.60872348	      0.76674424	      0.45959266	      0.96677163
      1.01526291	      0.60871238	      0.76671992	      0.45957024	      0.96677912
      1.01544137	      0.60870136	      0.76669571	      0.45954793	      0.96678677
      1.01561984	      0.60869044	      0.76667161	      0.45952573	      0.96679456
      1.01579830	      0.60867960	      0.76664762	      0.45950365	      0.96680250
      1.01597677	      0.60866885	      0.76662374	      0.45948167	      0.96681057
      1.01615524	      0.60865819	      0.76659998	      0.45945981	      0.96681878
      1.01633370	      0.60864760	      0.76657632	      0.45943805	      0.96682712
      1.01651217	      0.60863710	      0.76655277	      0.45941640	      0.96683557
      1.01669063	      0.60862668	      0.76652933	      0.45939486	      0.96684415
      1.01686910	      0.60861635	      0.76650599	      0.45937342	      0.96685283
      1.01704757	      0.60860609	      0.76648277	      0.45935209	      0.96686162
      1.01722603	      0.60859591	      0.76645965	      0.45933086	      0.96687052
      1.01740450	      0.60858581	      0.76643663	      0.45930974	      0.96687951
      1.01758296	      0.60857578	      0.76641372	      0.45928871	      0.96688860
      1.01776143	      0.60856583	      0.76639091	      0.45926779	      0.96689778
      1.01793990	      0.60855596	      0.76636821	      0.45924698	      0.96690705
      1.01811836	      0.60854615	      0.76634561	      0.45922626	      0.96691640
      1.01829683	      0.60853642	      0.76632311	      0.45920564	      0.96692583
      1.01847529	      0.60852677	      0.76630072	      0.45918511	      0.96693533
      1.01865376	      0.60851718	      0.76627842	      0.45916469	      0.96694491
      1.01883223	      0.60850766	      0.76625623	      0.45914436	      0.96695455
      1.01901069	      0.60849822	      0.76623414	      0.45912413	      0.96696427
      1.01918916	      0.60848884	      0.76621214	      0.45910399	      0.96697405
      1.01936762	      0.60847953	      0.76619025	      0.45908395	      0.96698388
      1.01954609	      0.60847028	      0.76616845	      0.45906400	      0.96699378
      1.01972456	      0.60846110	      0.76614675	      0.45904414	      0.96700373
      1.01990302	      0.60845199	      0.76612515	      0.45902438	      0.96701373
      1.02008149	      0.60844293	      0.76610365	      0.45900471	      0.96702379
      1.02025995	      0.60843395	      0.76608224	      0.45898512	      0.96703389
      1.02043842	      0.60842502	      0.76606092	      0.45896563	      0.96704403
      1.02061689	      0.60841616	      0.76603970	      0.45894623	      0.96705422
      1.02079535	      0.60840736	      0.76601858	      0.45892691	      0.96706445
      1.02097382	      0.60839861	      0.76599755	      0.45890769	      0.96707472
      1.02115228	      0.60838993	      0.76597661	      0.45888855	      0.96708503
      1.02133075	      0.60838131	      0.76595576	      0.45886949	      0.96709537
      1.02150922	      0.60837274	      0.76593501	      0.45885053	      0.96710575
      1.02168768	      0.60836423	      0.76591435	      0.45883165	      0.96711615
      1.02186615	      0.60835578	      0.76589378	      0.45881285	      0.96712659
      1.02204461	      0.60834738	      0.76587330	      0.45879413	      0.96713705
      1.02222308	      0.60833904	      0.76585291	      0.45877550	      0.96714754
      1.02240154	      0.60833075	      0.76583261	      0.45875695	      0.96715806
      1.02258001	      0.60832252	      0.76581239	      0.45873849	      0.96716860
      1.02275848	      0.60831434	      0.76579227	      0.45872010	      0.96717916
      1.02293694	      0.60830621	      0.76577223	      0.45870180	      0.96718974
      1.02311541	      0.60829813	      0.76575229	      0.45868357	      0.96720034
      1.02329387	      0.60829011	      0.76573242	      0.45866543	      0.96721096
      1.02347234	      0.60828213	      0.76571265	      0.45864736	      0.96722160
      1.02365081	      0.60827421	      0.76569296	      0.45862937	      0.96723225
      1.02382927	      0.60826633	      0.76567335	      0.45861146	      0.96724292
      1.02400774	      0.60825850	      0.76565383	      0.45859363	      0.96725360
      1.02418620	      0.60825073	      0.76563440	      0.45857587	      0.96726429
      1.02436467	      0.60824299	      0.76561504	      0.45855819	      0.96727500
      1.02454314	      0.60823531	      0.76559578	      0.45854059	      0.96728571
      1.02472160	      0.60822767	      0.76557659	      0.45852306	      0.96729644
      1.02490007	      0.60822008	      0.76555748	      0.45850560	      0.96730717
      1.02507853	      0.60821254	      0.76553846	      0.45848822	      0.96731792
      1.02529305	      0.60820352	      0.76551570	      0.45846742	      0.96733084
      1.02550757	      0.60819458	      0.76549306	      0.45844673	      0.96734377
      1.02566305	      0.60818813	      0.76547673	      0.45843179	      0.96735315
      1.02586026	      0.60818000	      0.76545609	      0.45841293	      0.96736504
      1.02605747	      0.60817193	      0.76543555	      0.45839416	      0.96737695
      1.02624169	      0.60816443	      0.76541645	      0.45837669	      0.96738807
      1.02642590	      0.60815697	      0.76539744	      0.45835931	      0.96739920
      1.02662839	      0.60814883	      0.76537663	      0.45834028	      0.96741143
      1.02683087	      0.60814074	      0.76535592	      0.45832135	      0.96742366
      1.02701302	      0.60813350	      0.76533738	      0.45830439	      0.96743467
      1.02719517	      0.60812631	      0.76531892	      0.45828750	      0.96744568
      1.02739826	      0.60811834	      0.76529842	      0.45826875	      0.96745795
      1.02760135	      0.60811041	      0.76527803	      0.45825008	      0.96747022
      1.02777313	      0.60810375	      0.76526085	      0.45823437	      0.96748060
      1.02798086	      0.60809574	      0.76524017	      0.45821544	      0.96749315
      1.02818858	      0.60808778	      0.76521960	      0.45819660	      0.96750569
      1.02833071	      0.60808236	      0.76520557	      0.45818376	      0.96751427
      1.02854103	      0.60807438	      0.76518491	      0.45816484	      0.96752697
      1.02875136	      0.60806645	      0.76516434	      0.45814600	      0.96753966
      1.02890921	      0.60806054	      0.76514897	      0.45813193	      0.96754918
      1.02906706	      0.60805465	      0.76513366	      0.45811790	      0.96755869
      1.02925437	      0.60804769	      0.76511556	      0.45810131	      0.96756998
      1.02944168	      0.60804077	      0.76509754	      0.45808480	      0.96758127
      1.02962329	      0.60803410	      0.76508014	      0.45806885	      0.96759221
      1.02980490	      0.60802747	      0.76506281	      0.45805296	      0.96760314
      1.03000188	      0.60802031	      0.76504410	      0.45803581	      0.96761499
      1.03019886	      0.60801319	      0.76502547	      0.45801872	      0.96762683
      1.03035655	      0.60800751	      0.76501061	      0.45800510	      0.96763631
      1.03056616	      0.60800001	      0.76499095	      0.45798706	      0.96764889
      1.03077577	      0.60799255	      0.76497139	      0.45796910	      0.96766147
      1.03093793	      0.60798681	      0.76495631	      0.45795527	      0.96767120
      1.03110008	      0.60798110	      0.76494129	      0.45794148	      0.96768092
      1.03127725	      0.60797488	      0.76492495	      0.45792647	      0.96769153
      1.03145441	      0.60796870	      0.76490867	      0.45791152	      0.96770214
      1.03164639	      0.60796203	      0.76489110	      0.45789538	      0.96771362
      1.03183837	      0.60795539	      0.76487360	      0.45787930	      0.96772510
      1.03198517	      0.60795034	      0.76486027	      0.45786706	      0.96773387
      1.03219764	      0.60794306	      0.76484106	      0.45784940	      0.96774655
      1.03241011	      0.60793582	      0.76482194	      0.45783182	      0.96775923
      1.03255015	      0.60793108	      0.76480939	      0.45782027	      0.96776757
      1.03269018	      0.60792634	      0.76479688	      0.45780876	      0.96777591
      1.03287812	      0.60792002	      0.76478014	      0.45779337	      0.96778710
      1.03306605	      0.60791373	      0.76476348	      0.45777804	      0.96779828
      1.03322836	      0.60790832	      0.76474914	      0.45776484	      0.96780793
      1.03342783	      0.60790170	      0.76473159	      0.45774869	      0.96781977
      1.03366832	      0.60789376	      0.76471054	      0.45772930	      0.96783404
      1.03390881	      0.60788587	      0.76468959	      0.45771000	      0.96784830
      1.03406000	      0.60788093	      0.76467648	      0.45769792	      0.96785725
      1.03424385	      0.60787495	      0.76466059	      0.45768328	      0.96786813
      1.03448763	      0.60786707	      0.76463963	      0.45766395	      0.96788254
      1.03464183	      0.60786210	      0.76462642	      0.45765178	      0.96789164
      1.03479603	      0.60785715	      0.76461326	      0.45763964	      0.96790074
      1.03495023	      0.60785223	      0.76460014	      0.45762754	      0.96790984
      1.03513424	      0.60784637	      0.76458455	      0.45761315	      0.96792068
      1.03531825	      0.60784054	      0.76456901	      0.45759881	      0.96793151
      1.03547962	      0.60783544	      0.76455544	      0.45758628	      0.96794101
      1.03568182	      0.60782908	      0.76453850	      0.45757064	      0.96795289
      1.03593360	      0.60782121	      0.76451751	      0.45755125	      0.96796767
      1.03620115	      0.60781289	      0.76449532	      0.45753075	      0.96798336
      1.03633136	      0.60780886	      0.76448457	      0.45752081	      0.96799099
      1.03648770	      0.60780404	      0.76447170	      0.45750892	      0.96800015
      1.03669387	      0.60779770	      0.76445480	      0.45749328	      0.96801221
      1.03690004	      0.60779140	      0.76443796	      0.45747771	      0.96802425
      1.03704099	      0.60778710	      0.76442650	      0.45746711	      0.96803248
      1.03718194	      0.60778282	      0.76441506	      0.45745653	      0.96804071
      1.03734957	      0.60777774	      0.76440151	      0.45744398	      0.96805048
      1.03756026	      0.60777139	      0.76438455	      0.45742828	      0.96806276
      1.03784263	      0.60776292	      0.76436192	      0.45740733	      0.96807919
      1.03797238	      0.60775905	      0.76435157	      0.45739774	      0.96808673
      1.03812949	      0.60775437	      0.76433908	      0.45738616	      0.96809586
      1.03832465	      0.60774858	      0.76432361	      0.45737182	      0.96810718
      1.03853369	      0.60774241	      0.76430712	      0.45735653	      0.96811930
      1.03874273	      0.60773626	      0.76429069	      0.45734130	      0.96813141
      1.03888756	      0.60773202	      0.76427935	      0.45733078	      0.96813980
      1.03903240	      0.60772779	      0.76426805	      0.45732029	      0.96814817
      1.03919786	      0.60772297	      0.76425517	      0.45730834	      0.96815774
      1.03940636	      0.60771692	      0.76423901	      0.45729334	      0.96816978
      1.03960562	      0.60771117	      0.76422363	      0.45727906	      0.96818127
      1.03980488	      0.60770544	      0.76420831	      0.45726483	      0.96819276
      1.03996159	      0.60770094	      0.76419631	      0.45725368	      0.96820178
      1.04011830	      0.60769646	      0.76418434	      0.45724256	      0.96821080
      1.04029074	      0.60769155	      0.76417121	      0.45723036	      0.96822071
      1.04046317	      0.60768665	      0.76415814	      0.45721820	      0.96823062
      1.04063221	      0.60768187	      0.76414536	      0.45720632	      0.96824033
      1.04080126	      0.60767710	      0.76413263	      0.45719448	      0.96825002
      1.04097100	      0.60767233	      0.76411988	      0.45718262	      0.96825975
      1.04114074	      0.60766757	      0.76410718	      0.45717080	      0.96826948
      1.04130793	      0.60766290	      0.76409471	      0.45715920	      0.96827905
      1.04147512	      0.60765825	      0.76408229	      0.45714763	      0.96828861
      1.04164216	      0.60765361	      0.76406991	      0.45713610	      0.96829815
      1.04180920	      0.60764899	      0.76405758	      0.45712462	      0.96830769
      1.04197465	      0.60764443	      0.76404540	      0.45711327	      0.96831713
      1.04214010	      0.60763988	      0.76403327	      0.45710196	      0.96832657
      1.04230567	      0.60763534	      0.76402116	      0.45709068	      0.96833600
      1.04247124	      0.60763081	      0.76400909	      0.45707943	      0.96834543
      1.04263546	      0.60762633	      0.76399716	      0.45706831	      0.96835477
      1.04279969	      0.60762187	      0.76398527	      0.45705722	      0.96836411
      1.04296415	      0.60761742	      0.76397340	      0.45704614	      0.96837346
      1.04312862	      0.60761297	      0.76396156	      0.45703510	      0.96838279
      1.04329309	      0.60760854	      0.76394977	      0.45702409	      0.96839212
      1.04345756	      0.60760413	      0.76393801	      0.45701311	      0.96840145
      1.04362202	      0.60759972	      0.76392629	      0.45700217	      0.96841077
      1.04378649	      0.60759533	      0.76391460	      0.45699125	      0.96842008
      1.04395096	      0.60759095	      0.76390295	      0.45698037	      0.96842938
      1.04411543	      0.60758659	      0.76389134	      0.45696952	      0.96843868
      1.04427989	      0.60758223	      0.76387976	      0.45695871	      0.96844798
      1.04444436	      0.60757789	      0.76386822	      0.45694792	      0.96845726
      1.04460883	      0.60757356	      0.76385672	      0.45693717	      0.96846654
      1.04477329	      0.60756925	      0.76384525	      0.45692644	      0.96847581
      1.04491350	      0.60756557	      0.76383550	      0.45691733	      0.96848372
      1.04505370	      0.60756191	      0.76382578	      0.45690823	      0.96849161
      1.04523584	      0.60755717	      0.76381319	      0.45689645	      0.96850186
      1.04541797	      0.60755244	      0.76380064	      0.45688471	      0.96851211
      1.04555166	      0.60754897	      0.76379146	      0.45687611	      0.96851962
      1.04568536	      0.60754552	      0.76378230	      0.45686754	      0.96852713
      1.04586961	      0.60754077	      0.76376971	      0.45685575	      0.96853747
      1.04605386	      0.60753603	      0.76375716	      0.45684400	      0.96854781
      1.04618810	      0.60753259	      0.76374805	      0.45683547	      0.96855534
      1.04632233	      0.60752916	      0.76373896	      0.45682695	      0.96856286
      1.04650685	      0.60752445	      0.76372650	      0.45681528	      0.96857319
      1.04669137	      0.60751976	      0.76371408	      0.45680364	      0.96858352
      1.04682115	      0.60751646	      0.76370537	      0.45679548	      0.96859078
      1.04695093	      0.60751318	      0.76369668	      0.45678733	      0.96859803
      1.04713592	      0.60750850	      0.76368434	      0.45677575	      0.96860837
      1.04732090	      0.60750384	      0.76367203	      0.45676421	      0.96861869
      1.04745064	      0.60750058	      0.76366342	      0.45675614	      0.96862593
      1.04758038	      0.60749733	      0.76365484	      0.45674809	      0.96863317
      1.04776611	      0.60749268	      0.76364258	      0.45673659	      0.96864352
      1.04795183	      0.60748805	      0.76363036	      0.45672512	      0.96865387
      1.04807678	      0.60748494	      0.76362217	      0.45671743	      0.96866082
      1.04820173	      0.60748184	      0.76361399	      0.45670975	      0.96866778
      1.04838627	      0.60747726	      0.76360195	      0.45669845	      0.96867804
      1.04857080	      0.60747270	      0.76358994	      0.45668718	      0.96868830
      1.04869990	      0.60746952	      0.76358157	      0.45667931	      0.96869547
      1.04882900	      0.60746634	      0.76357321	      0.45667146	      0.96870264
      1.04901573	      0.60746176	      0.76356116	      0.45666014	      0.96871300
      1.04917638	      0.60745783	      0.76355083	      0.45665043	      0.96872191
      1.04933704	      0.60745390	      0.76354052	      0.45664074	      0.96873081
      1.04949770	      0.60744999	      0.76353024	      0.45663108	      0.96873971
      1.04963000	      0.60744677	      0.76352180	      0.45662315	      0.96874704
      1.04976230	      0.60744356	      0.76351337	      0.45661523	      0.96875436
      1.04996546	      0.60743864	      0.76350048	      0.45660310	      0.96876560
      1.05008966	      0.60743564	      0.76349261	      0.45659571	      0.96877247
      1.05021386	      0.60743264	      0.76348477	      0.45658833	      0.96877933
      1.05039743	      0.60742823	      0.76347320	      0.45657745	      0.96878947
      1.05066317	      0.60742185	      0.76345653	      0.45656176	      0.96880414
      1.05078748	      0.60741888	      0.76344875	      0.45655445	      0.96881100
      1.05093842	      0.60741528	      0.76343933	      0.45654559	      0.96881932
      1.05111171	      0.60741115	      0.76342855	      0.45653544	      0.96882887
      1.05128499	      0.60740703	      0.76341780	      0.45652532	      0.96883842
      1.05142650	      0.60740368	      0.76340904	      0.45651708	      0.96884621
      1.05156801	      0.60740033	      0.76340031	      0.45650885	      0.96885400
      1.05175016	      0.60739603	      0.76338909	      0.45649830	      0.96886402
      1.05188194	      0.60739292	      0.76338100	      0.45649068	      0.96887126
      1.05201372	      0.60738983	      0.76337293	      0.45648308	      0.96887850
      1.05218110	      0.60738590	      0.76336270	      0.45647344	      0.96888770
      1.05234574	      0.60738204	      0.76335267	      0.45646399	      0.96889674
      1.05251037	      0.60737820	      0.76334266	      0.45645457	      0.96890577
      1.05265755	      0.60737476	      0.76333374	      0.45644616	      0.96891385
      1.05280473	      0.60737134	      0.76332484	      0.45643778	      0.96892192
      1.05295191	      0.60736792	      0.76331596	      0.45642941	      0.96892999
      1.05309909	      0.60736451	      0.76330711	      0.45642107	      0.96893805
      1.05325998	      0.60736079	      0.76329745	      0.45641197	      0.96894686
      1.05342088	      0.60735707	      0.76328782	      0.45640289	      0.96895567
      1.05355513	      0.60735398	      0.76327980	      0.45639533	      0.96896302
      1.05368937	      0.60735089	      0.76327180	      0.45638779	      0.96897036
      1.05387079	      0.60734673	      0.76326102	      0.45637763	      0.96898028
      1.05400396	      0.60734368	      0.76325312	      0.45637018	      0.96898756
      1.05413713	      0.60734063	      0.76324524	      0.45636276	      0.96899483
      1.05429936	      0.60733693	      0.76323567	      0.45635373	      0.96900369
      1.05445749	      0.60733332	      0.76322636	      0.45634495	      0.96901232
      1.05461562	      0.60732973	      0.76321707	      0.45633620	      0.96902095
      1.05477375	      0.60732614	      0.76320781	      0.45632746	      0.96902958
      1.05490637	      0.60732314	      0.76320006	      0.45632015	      0.96903681
      1.05503899	      0.60732014	      0.76319233	      0.45631286	      0.96904404
      1.05517161	      0.60731715	      0.76318461	      0.45630558	      0.96905127
      1.05535272	      0.60731307	      0.76317410	      0.45629567	      0.96906113
      1.05549682	      0.60730983	      0.76316576	      0.45628780	      0.96906898
      1.05564091	      0.60730659	      0.76315743	      0.45627995	      0.96907682
      1.05578500	      0.60730336	      0.76314913	      0.45627211	      0.96908466
      1.05592909	      0.60730014	      0.76314084	      0.45626430	      0.96909250
      1.05607318	      0.60729692	      0.76313258	      0.45625650	      0.96910033
      1.05624810	      0.60729303	      0.76312257	      0.45624705	      0.96910977
      1.05637076	      0.60729030	      0.76311556	      0.45624045	      0.96911629
      1.05649343	      0.60728757	      0.76310857	      0.45623385	      0.96912268
      1.05666291	      0.60728382	      0.76309893	      0.45622476	      0.96913122
      1.05682693	      0.60728019	      0.76308963	      0.45621598	      0.96913910
      1.05700133	      0.60727634	      0.76307976	      0.45620667	      0.96914695
      1.05713295	      0.60727343	      0.76307233	      0.45619966	      0.96915248
      1.05726456	      0.60727054	      0.76306492	      0.45619267	      0.96915763
      1.05744298	      0.60726662	      0.76305489	      0.45618321	      0.96916393
      1.05757163	      0.60726380	      0.76304768	      0.45617641	      0.96916797
      1.05770027	      0.60726098	      0.76304048	      0.45616961	      0.96917154
      1.05786098	      0.60725747	      0.76303151	      0.45616115	      0.96917533
      1.05801541	      0.60725410	      0.76302291	      0.45615303	      0.96917822
      1.05816985	      0.60725073	      0.76301433	      0.45614494	      0.96918034
      1.05830799	      0.60724773	      0.76300667	      0.45613771	      0.96918158
      1.05844613	      0.60724473	      0.76299902	      0.45613050	      0.96918215
      1.05858427	      0.60724174	      0.76299139	      0.45612330	      0.96918206
      1.05872242	      0.60723875	      0.76298378	      0.45611612	      0.96918128
      1.05888776	      0.60723517	      0.76297469	      0.45610754	      0.96917943
      1.05902934	      0.60723212	      0.76296692	      0.45610021	      0.96917703
      1.05917091	      0.60722907	      0.76295917	      0.45609290	      0.96917388
      1.05931248	      0.60722603	      0.76295143	      0.45608560	      0.96916996
      1.05945406	      0.60722299	      0.76294372	      0.45607832	      0.96916527
      1.05959563	      0.60721996	      0.76293601	      0.45607106	      0.96915980
      1.05973720	      0.60721693	      0.76292832	      0.45606380	      0.96915354
      1.05987878	      0.60721390	      0.76292065	      0.45605657	      0.96914650
      1.06002035	      0.60721088	      0.76291300	      0.45604935	      0.96913868
      1.06016192	      0.60720787	      0.76290536	      0.45604214	      0.96913006
      1.06030350	      0.60720486	      0.76289773	      0.45603495	      0.96912066
      1.06044507	      0.60720185	      0.76289012	      0.45602778	      0.96911047
      1.06058664	      0.60719885	      0.76288253	      0.45602061	      0.96909949
      1.06072821	      0.60719585	      0.76287495	      0.45601347	      0.96908774
      1.06086979	      0.60719286	      0.76286739	      0.45600634	      0.96907521
      1.06101136	      0.60718987	      0.76285984	      0.45599922	      0.96906190
      1.06115293	      0.60718689	      0.76285230	      0.45599212	      0.96904783
      1.06129451	      0.60718391	      0.76284479	      0.45598503	      0.96903301
      1.06143608	      0.60718094	      0.76283728	      0.45597796	      0.96901742
      1.06157765	      0.60717797	      0.76282979	      0.45597090	      0.96900109
      1.06171923	      0.60717500	      0.76282232	      0.45596386	      0.96898402
      1.06186080	      0.60717204	      0.76281486	      0.45595683	      0.96896622
      1.06200237	      0.60716909	      0.76280742	      0.45594981	      0.96894770
      1.06214394	      0.60716614	      0.76279999	      0.45594281	      0.96892846
      1.06228552	      0.60716319	      0.76279257	      0.45593582	      0.96890852
      1.06242709	      0.60716025	      0.76278517	      0.45592885	      0.96888788
      1.06256866	      0.60715731	      0.76277778	      0.45592189	      0.96886656
      1.06271024	      0.60715437	      0.76277041	      0.45591495	      0.96884456
      1.06285181	      0.60715144	      0.76276305	      0.45590802	      0.96882189
      1.06299338	      0.60714852	      0.76275571	      0.45590110	      0.96879856
      1.06311955	      0.60714591	      0.76274918	      0.45589495	      0.96877723
      1.06324571	      0.60714331	      0.76274265	      0.45588881	      0.96875540
      1.06340520	      0.60714003	      0.76273443	      0.45588106	      0.96872708
      1.06354095	      0.60713724	      0.76272744	      0.45587448	      0.96870237
      1.06367670	      0.60713446	      0.76272046	      0.45586791	      0.96867709
      1.06381244	      0.60713167	      0.76271349	      0.45586136	      0.96865127
      1.06394819	      0.60712890	      0.76270654	      0.45585482	      0.96862491
      1.06408394	      0.60712612	      0.76269960	      0.45584829	      0.96859803
      1.06421968	      0.60712335	      0.76269268	      0.45584177	      0.96857062
      1.06435543	      0.60712059	      0.76268576	      0.45583526	      0.96854270
      1.06452879	      0.60711706	      0.76267695	      0.45582698	      0.96850632
      1.06464018	      0.60711480	      0.76267130	      0.45582166	      0.96848253
      1.06475157	      0.60711253	      0.76266566	      0.45581635	      0.96845841
      1.06492285	      0.60710906	      0.76265699	      0.45580821	      0.96842070
      1.06506079	      0.60710627	      0.76265003	      0.45580166	      0.96838980
      1.06530222	      0.60710140	      0.76263788	      0.45579024	      0.96833459
      1.06544629	      0.60709849	      0.76263064	      0.45578344	      0.96830098
      1.06559208	      0.60709556	      0.76262334	      0.45577657	      0.96826648
      1.06573787	      0.60709263	      0.76261604	      0.45576972	      0.96823150
      1.06586381	      0.60709010	      0.76260975	      0.45576381	      0.96820091
      1.06598974	      0.60708757	      0.76260347	      0.45575791	      0.96816996
      1.06614490	      0.60708447	      0.76259575	      0.45575066	      0.96813138
      1.06627726	      0.60708182	      0.76258918	      0.45574448	      0.96809807
      1.06640962	      0.60707918	      0.76258261	      0.45573832	      0.96806440
      1.06654198	      0.60707654	      0.76257606	      0.45573217	      0.96803038
      1.06667434	      0.60707390	      0.76256952	      0.45572603	      0.96799602
      1.06680670	      0.60707127	      0.76256298	      0.45571990	      0.96796133
      1.06697327	      0.60706796	      0.76255478	      0.45571220	      0.96791721
      1.06708715	      0.60706570	      0.76254918	      0.45570694	      0.96788675
      1.06720104	      0.60706344	      0.76254359	      0.45570170	      0.96785606
      1.06736241	      0.60706025	      0.76253568	      0.45569428	      0.96781219
      1.06751540	      0.60705723	      0.76252819	      0.45568726	      0.96777018
      1.06766838	      0.60705421	      0.76252072	      0.45568026	      0.96772780
      1.06778908	      0.60705183	      0.76251484	      0.45567474	      0.96769409
      1.06790977	      0.60704946	      0.76250897	      0.45566924	      0.96766015
      1.06807057	      0.60704630	      0.76250115	      0.45566191	      0.96761458
      1.06819955	      0.60704376	      0.76249490	      0.45565605	      0.96757776
      1.06832852	      0.60704124	      0.76248865	      0.45565020	      0.96754069
      1.06845749	      0.60703871	      0.76248242	      0.45564436	      0.96750338
      1.06861496	      0.60703563	      0.76247482	      0.45563724	      0.96745751
      1.06873537	      0.60703328	      0.76246901	      0.45563181	      0.96742221
      1.06885577	      0.60703093	      0.76246322	      0.45562639	      0.96738672
      1.06900432	      0.60702804	      0.76245609	      0.45561971	      0.96734266
      1.06914479	      0.60702530	      0.76244935	      0.45561341	      0.96730075
      1.06928526	      0.60702257	      0.76244263	      0.45560711	      0.96725860
      1.06942573	      0.60701985	      0.76243591	      0.45560083	      0.96721621
      1.06954683	      0.60701750	      0.76243013	      0.45559543	      0.96717948
      1.06966793	      0.60701516	      0.76242436	      0.45559003	      0.96714258
      1.06978903	      0.60701282	      0.76241860	      0.45558465	      0.96710551
      1.06996716	      0.60700938	      0.76241014	      0.45557674	      0.96705070
      1.07007770	      0.60700724	      0.76240490	      0.45557184	      0.96701652
      1.07018825	      0.60700511	      0.76239967	      0.45556695	      0.96698221
      1.07035196	      0.60700196	      0.76239193	      0.45555972	      0.96693118
      1.07050428	      0.60699904	      0.76238474	      0.45555301	      0.96688345
      1.07065659	      0.60699612	      0.76237756	      0.45554631	      0.96683551
      1.07077429	      0.60699386	      0.76237203	      0.45554114	      0.96679832
      1.07089198	      0.60699161	      0.76236650	      0.45553598	      0.96676101
      1.07105092	      0.60698857	      0.76235905	      0.45552903	      0.96671042
      1.07117810	      0.60698614	      0.76235310	      0.45552347	      0.96666979
      1.07130528	      0.60698372	      0.76234715	      0.45551793	      0.96662902
      1.07143246	      0.60698129	      0.76234121	      0.45551239	      0.96658812
      1.07158509	      0.60697839	      0.76233410	      0.45550576	      0.96653887
      1.07170444	      0.60697612	      0.76232855	      0.45550058	      0.96650023
      1.07182378	      0.60697386	      0.76232300	      0.45549541	      0.96646149
      1.07196837	      0.60697112	      0.76231630	      0.45548916	      0.96641442
      1.07211296	      0.60696838	      0.76230960	      0.45548292	      0.96636719
      1.07223821	      0.60696601	      0.76230381	      0.45547753	      0.96632617
      1.07236347	      0.60696364	      0.76229802	      0.45547214	      0.96628504
      1.07248873	      0.60696128	      0.76229225	      0.45546676	      0.96624381
      1.07264064	      0.60695842	      0.76228525	      0.45546025	      0.96619367
      1.07276044	      0.60695616	      0.76227974	      0.45545513	      0.96615403
      1.07288023	      0.60695391	      0.76227424	      0.45545001	      0.96611430
      1.07300003	      0.60695166	      0.76226875	      0.45544490	      0.96607449
      1.07317382	      0.60694840	      0.76226079	      0.45543750	      0.96601660
      1.07328262	      0.60694636	      0.76225582	      0.45543288	      0.96598026
      1.07339143	      0.60694433	      0.76225086	      0.45542826	      0.96594387
      1.07355185	      0.60694133	      0.76224354	      0.45542147	      0.96589010
      1.07369913	      0.60693858	      0.76223684	      0.45541524	      0.96584061
      1.07384642	      0.60693583	      0.76223015	      0.45540902	      0.96579103
      1.07396283	      0.60693366	      0.76222487	      0.45540412	      0.96575176
      1.07407923	      0.60693150	      0.76221960	      0.45539922	      0.96571244
      1.07423238	      0.60692865	      0.76221267	      0.45539279	      0.96566061
      1.07435887	      0.60692630	      0.76220695	      0.45538749	      0.96561772
      1.07448537	      0.60692396	      0.76220125	      0.45538220	      0.96557477
      1.07461186	      0.60692162	      0.76219555	      0.45537691	      0.96553175
      1.07473835	      0.60691928	      0.76218986	      0.45537164	      0.96548867
      1.07486485	      0.60691694	      0.76218418	      0.45536637	      0.96544552
      1.07501931	      0.60691409	      0.76217725	      0.45535995	      0.96539276
      1.07513085	      0.60691203	      0.76217225	      0.45535532	      0.96535461
      1.07524240	      0.60690998	      0.76216726	      0.45535069	      0.96531641
      1.07539211	      0.60690722	      0.76216057	      0.45534450	      0.96526507
      1.07553083	      0.60690468	      0.76215438	      0.45533877	      0.96521745
      1.07566954	      0.60690213	      0.76214821	      0.45533305	      0.96516976
      1.07579018	      0.60689992	      0.76214284	      0.45532808	      0.96512823
      1.07591083	      0.60689771	      0.76213748	      0.45532313	      0.96508667
      1.07603147	      0.60689550	      0.76213213	      0.45531817	      0.96504506
      1.07618265	      0.60689274	      0.76212543	      0.45531198	      0.96499286
      1.07630936	      0.60689043	      0.76211982	      0.45530680	      0.96494906
      1.07643607	      0.60688812	      0.76211423	      0.45530162	      0.96490523
      1.07656278	      0.60688581	      0.76210864	      0.45529646	      0.96486135
      1.07668949	      0.60688351	      0.76210305	      0.45529130	      0.96481744
      1.07681620	      0.60688121	      0.76209748	      0.45528615	      0.96477348
      1.07694290	      0.60687891	      0.76209191	      0.45528101	      0.96472950
      1.07706961	      0.60687661	      0.76208635	      0.45527588	      0.96468547
      1.07719632	      0.60687431	      0.76208079	      0.45527075	      0.96464142
      1.07732303	      0.60687202	      0.76207525	      0.45526564	      0.96459733
      1.07744974	      0.60686973	      0.76206971	      0.45526053	      0.96455321
      1.07757644	      0.60686744	      0.76206417	      0.45525543	      0.96450906
      1.07770315	      0.60686516	      0.76205865	      0.45525033	      0.96446488
      1.07785665	      0.60686239	      0.76205197	      0.45524417	      0.96441132
      1.07796327	      0.60686048	      0.76204733	      0.45523990	      0.96437409
      1.07806990	      0.60685856	      0.76204270	      0.45523564	      0.96433685
      1.07822253	      0.60685582	      0.76203608	      0.45522954	      0.96428351
      1.07836316	      0.60685330	      0.76202998	      0.45522393	      0.96423433
      1.07850380	      0.60685078	      0.76202390	      0.45521833	      0.96418512
      1.07861815	      0.60684873	      0.76201896	      0.45521379	      0.96414508
      1.07873251	      0.60684669	      0.76201403	      0.45520925	      0.96410503
      1.07887860	      0.60684408	      0.76200773	      0.45520346	      0.96405384
      1.07900364	      0.60684185	      0.76200235	      0.45519851	      0.96401001
      1.07912868	      0.60683962	      0.76199698	      0.45519358	      0.96396616
      1.07925371	      0.60683739	      0.76199161	      0.45518864	      0.96392230
      1.07937875	      0.60683517	      0.76198625	      0.45518372	      0.96387841
      1.07950379	      0.60683295	      0.76198089	      0.45517880	      0.96383452
      1.07962883	      0.60683073	      0.76197555	      0.45517390	      0.96379060
      1.07975387	      0.60682851	      0.76197020	      0.45516899	      0.96374668
      1.07987891	      0.60682630	      0.76196487	      0.45516410	      0.96370274
      1.08000395	      0.60682409	      0.76195954	      0.45515921	      0.96365879
      1.08012899	      0.60682188	      0.76195422	      0.45515433	      0.96361483
      1.08025403	      0.60681967	      0.76194890	      0.45514946	      0.96357085
      1.08037906	      0.60681746	      0.76194360	      0.45514460	      0.96352687
      1.08050410	      0.60681526	      0.76193829	      0.45513974	      0.96348288
      1.08062914	      0.60681306	      0.76193300	      0.45513489	      0.96343887
      1.08075418	      0.60681086	      0.76192771	      0.45513005	      0.96339486
      1.08087922	      0.60680866	      0.76192243	      0.45512521	      0.96335084
      1.08100426	      0.60680647	      0.76191715	      0.45512038	      0.96330682
      1.08112930	      0.60680428	      0.76191188	      0.45511556	      0.96326279
      1.08125434	      0.60680209	      0.76190661	      0.45511075	      0.96321875
      1.08137937	      0.60679990	      0.76190136	      0.45510594	      0.96317470
      1.08150441	      0.60679772	      0.76189611	      0.45510114	      0.96313065
      1.08162945	      0.60679553	      0.76189086	      0.45509635	      0.96308660
      1.08175449	      0.60679335	      0.76188562	      0.45509157	      0.96304254
      1.08187953	      0.60679117	      0.76188039	      0.45508679	      0.96299848
      1.08200457	      0.60678900	      0.76187516	      0.45508202	      0.96295442
      1.08212961	      0.60678682	      0.76186994	      0.45507725	      0.96291035
      1.08225465	      0.60678465	      0.76186473	      0.45507250	      0.96286628
      1.08237969	      0.60678248	      0.76185952	      0.45506775	      0.96282221
      1.08250472	      0.60678031	      0.76185432	      0.45506300	      0.96277814
      1.08262976	      0.60677815	      0.76184912	      0.45505827	      0.96273406
      1.08275480	      0.60677598	      0.76184393	      0.45505354	      0.96268999
      1.08287984	      0.60677382	      0.76183875	      0.45504882	      0.96264592
      1.08300488	      0.60677166	      0.76183357	      0.45504410	      0.96260184
      1.08311654	      0.60676974	      0.76182895	      0.45503990	      0.96256249
      1.08322819	      0.60676781	      0.76182434	      0.45503570	      0.96252313
      1.08336655	      0.60676543	      0.76181863	      0.45503051	      0.96247437
      1.08350490	      0.60676305	      0.76181292	      0.45502532	      0.96242561
      1.08360906	      0.60676126	      0.76180863	      0.45502142	      0.96238891
      1.08371322	      0.60675947	      0.76180435	      0.45501753	      0.96235220
      1.08386673	      0.60675684	      0.76179804	      0.45501179	      0.96229811
      1.08399026	      0.60675472	      0.76179297	      0.45500719	      0.96225458
      1.08411380	      0.60675261	      0.76178791	      0.45500259	      0.96221106
      1.08423734	      0.60675050	      0.76178285	      0.45499800	      0.96216754
      1.08436087	      0.60674839	      0.76177780	      0.45499342	      0.96212402
      1.08448441	      0.60674628	      0.76177275	      0.45498884	      0.96208051
      1.08460794	      0.60674417	      0.76176771	      0.45498427	      0.96203700
      1.08473148	      0.60674207	      0.76176267	      0.45497970	      0.96199350
      1.08485502	      0.60673997	      0.76175764	      0.45497514	      0.96195000
      1.08497855	      0.60673787	      0.76175262	      0.45497059	      0.96190651
      1.08510209	      0.60673577	      0.76174760	      0.45496605	      0.96186303
      1.08522563	      0.60673367	      0.76174258	      0.45496151	      0.96181955
      1.08533433	      0.60673183	      0.76173818	      0.45495752	      0.96178129
      1.08544303	      0.60672999	      0.76173377	      0.45495353	      0.96174304
      1.08558183	      0.60672764	      0.76172816	      0.45494846	      0.96169421
      1.08572062	      0.60672529	      0.76172255	      0.45494338	      0.96164539
      1.08582228	      0.60672358	      0.76171845	      0.45493968	      0.96160964
      1.08592394	      0.60672186	      0.76171435	      0.45493597	      0.96157389
      1.08607863	      0.60671925	      0.76170812	      0.45493034	      0.96151950
      1.08620083	      0.60671720	      0.76170320	      0.45492590	      0.96147655
      1.08632303	      0.60671514	      0.76169829	      0.45492147	      0.96143360
      1.08644523	      0.60671309	      0.76169338	      0.45491704	      0.96139066
      1.08656743	      0.60671103	      0.76168848	      0.45491262	      0.96134773
      1.08668963	      0.60670898	      0.76168358	      0.45490820	      0.96130481
      1.08681183	      0.60670694	      0.76167869	      0.45490380	      0.96126190
      1.08693403	      0.60670489	      0.76167381	      0.45489939	      0.96121899
      1.08705623	      0.60670285	      0.76166893	      0.45489500	      0.96117610
      1.08717842	      0.60670080	      0.76166405	      0.45489061	      0.96113321
      1.08730062	      0.60669876	      0.76165918	      0.45488622	      0.96109033
      1.08742282	      0.60669672	      0.76165432	      0.45488184	      0.96104747
      1.08753031	      0.60669493	      0.76165004	      0.45487800	      0.96100977
      1.08763780	      0.60669314	      0.76164577	      0.45487416	      0.96097208
      1.08777489	      0.60669086	      0.76164033	      0.45486926	      0.96092401
      1.08791198	      0.60668858	      0.76163489	      0.45486438	      0.96087597
      1.08801309	      0.60668690	      0.76163089	      0.45486078	      0.96084054
      1.08811421	      0.60668523	      0.76162688	      0.45485719	      0.96080511
      1.08826568	      0.60668272	      0.76162090	      0.45485181	      0.96075206
      1.08838751	      0.60668070	      0.76161608	      0.45484749	      0.96070940
      1.08850934	      0.60667868	      0.76161128	      0.45484318	      0.96066675
      1.08863117	      0.60667667	      0.76160648	      0.45483887	      0.96062412
      1.08875300	      0.60667466	      0.76160168	      0.45483457	      0.96058149
      1.08887483	      0.60667265	      0.76159689	      0.45483028	      0.96053887
      1.08899666	      0.60667064	      0.76159210	      0.45482599	      0.96049627
      1.08911849	      0.60666863	      0.76158732	      0.45482171	      0.96045368
      1.08922420	      0.60666689	      0.76158317	      0.45481800	      0.96041673
      1.08932991	      0.60666515	      0.76157903	      0.45481429	      0.96037979
      1.08946716	      0.60666290	      0.76157366	      0.45480948	      0.96033184
      1.08960441	      0.60666065	      0.76156830	      0.45480469	      0.96028391
      1.08970370	      0.60665902	      0.76156442	      0.45480122	      0.96024924
      1.08980299	      0.60665739	      0.76156054	      0.45479775	      0.96021458
      1.08995541	      0.60665490	      0.76155460	      0.45479245	      0.96016140
      1.09007636	      0.60665292	      0.76154989	      0.45478824	      0.96011920
      1.09019732	      0.60665094	      0.76154518	      0.45478404	      0.96007702
      1.09031827	      0.60664897	      0.76154048	      0.45477984	      0.96003485
      1.09043923	      0.60664700	      0.76153579	      0.45477565	      0.95999269
      1.09056019	      0.60664503	      0.76153109	      0.45477147	      0.95995054
      1.09068114	      0.60664306	      0.76152641	      0.45476729	      0.95990841
      1.09078940	      0.60664130	      0.76152222	      0.45476356	      0.95987071
      1.09089766	      0.60663954	      0.76151803	      0.45475982	      0.95983302
      1.09100592	      0.60663778	      0.76151384	      0.45475610	      0.95979534
      1.09115859	      0.60663530	      0.76150795	      0.45475085	      0.95974222
      1.09126466	      0.60663358	      0.76150386	      0.45474721	      0.95970532
      1.09137073	      0.60663186	      0.76149977	      0.45474357	      0.95966844
      1.09150765	      0.60662965	      0.76149450	      0.45473889	      0.95962084
      1.09164457	      0.60662744	      0.76148923	      0.45473421	      0.95957326
      1.09174542	      0.60662581	      0.76148536	      0.45473076	      0.95953823
      1.09184627	      0.60662418	      0.76148149	      0.45472732	      0.95950320
      1.09198633	      0.60662192	      0.76147611	      0.45472255	      0.95945458
      1.09211302	      0.60661988	      0.76147126	      0.45471824	      0.95941060
      1.09223971	      0.60661784	      0.76146641	      0.45471394	      0.95936665
      1.09235079	      0.60661605	      0.76146216	      0.45471017	      0.95932812
      1.09246188	      0.60661427	      0.76145792	      0.45470641	      0.95928960
      1.09257296	      0.60661249	      0.76145368	      0.45470265	      0.95925110
      1.09271097	      0.60661027	      0.76144841	      0.45469799	      0.95920327
      1.09282518	      0.60660844	      0.76144406	      0.45469413	      0.95916371
      1.09293939	      0.60660661	      0.76143971	      0.45469029	      0.95912416
      1.09305360	      0.60660479	      0.76143537	      0.45468644	      0.95908462
      1.09316781	      0.60660296	      0.76143103	      0.45468260	      0.95904510
      1.09330749	      0.60660073	      0.76142573	      0.45467791	      0.95899678
      1.09341162	      0.60659907	      0.76142178	      0.45467442	      0.95896076
      1.09351575	      0.60659741	      0.76141783	      0.45467093	      0.95892476
      1.09365010	      0.60659527	      0.76141274	      0.45466644	      0.95887833
      1.09378445	      0.60659313	      0.76140766	      0.45466195	      0.95883191
      1.09388746	      0.60659149	      0.76140377	      0.45465852	      0.95879633
      1.09399047	      0.60658985	      0.76139988	      0.45465508	      0.95876076
      1.09412457	      0.60658773	      0.76139482	      0.45465062	      0.95871448
      1.09424689	      0.60658579	      0.76139021	      0.45464656	      0.95867228
      1.09436922	      0.60658385	      0.76138560	      0.45464250	      0.95863008
      1.09449154	      0.60658191	      0.76138100	      0.45463844	      0.95858791
      1.09459763	      0.60658023	      0.76137701	      0.45463493	      0.95855135
      1.09470371	      0.60657855	      0.76137303	      0.45463142	      0.95851479
      1.09480979	      0.60657688	      0.76136905	      0.45462792	      0.95847825
      1.09496180	      0.60657448	      0.76136335	      0.45462291	      0.95842591
      1.09506552	      0.60657284	      0.76135946	      0.45461949	      0.95839021
      1.09516923	      0.60657121	      0.76135558	      0.45461608	      0.95835453
      1.09530510	      0.60656907	      0.76135050	      0.45461161	      0.95830779
      1.09544097	      0.60656693	      0.76134542	      0.45460715	      0.95826107
      1.09553842	      0.60656540	      0.76134179	      0.45460396	      0.95822758
      1.09563587	      0.60656387	      0.76133815	      0.45460077	      0.95819409
      1.09577677	      0.60656166	      0.76133290	      0.45459616	      0.95814570
      1.09590260	      0.60655969	      0.76132822	      0.45459205	      0.95810249
      1.09602843	      0.60655772	      0.76132354	      0.45458795	      0.95805931
      1.09613636	      0.60655603	      0.76131952	      0.45458444	      0.95802227
      1.09624430	      0.60655434	      0.76131552	      0.45458092	      0.95798525
      1.09635224	      0.60655265	      0.76131151	      0.45457742	      0.95794824
      1.09649219	      0.60655047	      0.76130632	      0.45457288	      0.95790028
      1.09660403	      0.60654872	      0.76130218	      0.45456925	      0.95786196
      1.09671588	      0.60654698	      0.76129804	      0.45456563	      0.95782365
      1.09682772	      0.60654524	      0.76129390	      0.45456202	      0.95778536
      1.09693956	      0.60654350	      0.76128977	      0.45455840	      0.95774708
      1.09707997	      0.60654131	      0.76128459	      0.45455387	      0.95769905
      1.09718106	      0.60653974	      0.76128086	      0.45455062	      0.95766447
      1.09728216	      0.60653817	      0.76127713	      0.45454737	      0.95762991
      1.09741686	      0.60653608	      0.76127217	      0.45454304	      0.95758387
      1.09753654	      0.60653423	      0.76126777	      0.45453920	      0.95754299
      1.09765622	      0.60653237	      0.76126337	      0.45453536	      0.95750212
      1.09777589	      0.60653052	      0.76125897	      0.45453153	      0.95746127
      1.09789557	      0.60652867	      0.76125458	      0.45452770	      0.95742043
      1.09799618	      0.60652712	      0.76125089	      0.45452449	      0.95738611
      1.09809678	      0.60652556	      0.76124720	      0.45452128	      0.95735180
      1.09823006	      0.60652351	      0.76124232	      0.45451703	      0.95730637
      1.09836333	      0.60652145	      0.76123745	      0.45451279	      0.95726096
      1.09845809	      0.60652000	      0.76123399	      0.45450978	      0.95722869
      1.09855285	      0.60651854	      0.76123052	      0.45450677	      0.95719642
      1.09870000	      0.60651627	      0.76122515	      0.45450211	      0.95714633
      1.09881848	      0.60651445	      0.76122083	      0.45449835	      0.95710602
      1.09893696	      0.60651264	      0.76121652	      0.45449461	      0.95706573
      1.09905544	      0.60651082	      0.76121220	      0.45449086	      0.95702545
      1.09916005	      0.60650921	      0.76120840	      0.45448756	      0.95698990
      1.09926466	      0.60650761	      0.76120459	      0.45448426	      0.95695436
      1.09939097	      0.60650568	      0.76120001	      0.45448029	      0.95691147
      1.09951729	      0.60650375	      0.76119542	      0.45447632	      0.95686859
      1.09961691	      0.60650223	      0.76119181	      0.45447319	      0.95683478
      1.09971653	      0.60650070	      0.76118820	      0.45447006	      0.95680099
      1.09985135	      0.60649865	      0.76118332	      0.45446584	      0.95675527
      1.09996942	      0.60649685	      0.76117905	      0.45446214	      0.95671525
      1.10008749	      0.60649505	      0.76117478	      0.45445845	      0.95667525
      1.10020556	      0.60649325	      0.76117051	      0.45445477	      0.95663526
      1.10030704	      0.60649171	      0.76116685	      0.45445160	      0.95660091
      1.10040851	      0.60649017	      0.76116319	      0.45444844	      0.95656656
      1.10053755	      0.60648821	      0.76115854	      0.45444443	      0.95652291
      1.10066658	      0.60648625	      0.76115390	      0.45444042	      0.95647927
      1.10076314	      0.60648479	      0.76115042	      0.45443742	      0.95644664
      1.10085969	      0.60648332	      0.76114695	      0.45443443	      0.95641401
      1.10099898	      0.60648122	      0.76114195	      0.45443011	      0.95636696
      1.10111695	      0.60647943	      0.76113771	      0.45442646	      0.95632712
      1.10123492	      0.60647765	      0.76113348	      0.45442282	      0.95628731
      1.10135289	      0.60647587	      0.76112925	      0.45441918	      0.95624751
      1.10145322	      0.60647435	      0.76112566	      0.45441609	      0.95621367
      1.10155355	      0.60647284	      0.76112207	      0.45441300	      0.95617985
      1.10168293	      0.60647089	      0.76111744	      0.45440902	      0.95613625
      1.10181231	      0.60646894	      0.76111281	      0.45440504	      0.95609266
      1.10190763	      0.60646751	      0.76110941	      0.45440212	      0.95606057
      1.10200294	      0.60646607	      0.76110601	      0.45439920	      0.95602849
      1.10214317	      0.60646397	      0.76110101	      0.45439491	      0.95598130
      1.10226081	      0.60646220	      0.76109682	      0.45439131	      0.95594174
      1.10237845	      0.60646044	      0.76109263	      0.45438772	      0.95590219
      1.10249609	      0.60645867	      0.76108845	      0.45438413	      0.95586266
      1.10259545	      0.60645719	      0.76108491	      0.45438110	      0.95582928
      1.10269481	      0.60645570	      0.76108138	      0.45437808	      0.95579591
      1.10282428	      0.60645376	      0.76107679	      0.45437414	      0.95575246
      1.10295374	      0.60645183	      0.76107220	      0.45437021	      0.95570902
      1.10304811	      0.60645042	      0.76106885	      0.45436735	      0.95567737
      1.10314248	      0.60644901	      0.76106551	      0.45436449	      0.95564573
      1.10328309	      0.60644691	      0.76106053	      0.45436023	      0.95559860
      1.10340038	      0.60644517	      0.76105638	      0.45435669	      0.95555931
      1.10351767	      0.60644342	      0.76105224	      0.45435315	      0.95552004
      1.10363495	      0.60644168	      0.76104810	      0.45434961	      0.95548079
      1.10373338	      0.60644021	      0.76104462	      0.45434665	      0.95544785
      1.10383182	      0.60643875	      0.76104115	      0.45434368	      0.95541493
      1.10396134	      0.60643683	      0.76103659	      0.45433979	      0.95537163
      1.10409085	      0.60643491	      0.76103203	      0.45433590	      0.95532835
      1.10418433	      0.60643352	      0.76102874	      0.45433310	      0.95529712
      1.10427782	      0.60643214	      0.76102545	      0.45433030	      0.95526591
      1.10441876	      0.60643005	      0.76102050	      0.45432608	      0.95521887
      1.10453569	      0.60642832	      0.76101639	      0.45432259	      0.95517986
      1.10465262	      0.60642660	      0.76101229	      0.45431910	      0.95514086
      1.10476955	      0.60642487	      0.76100819	      0.45431561	      0.95510188
      1.10486709	      0.60642343	      0.76100477	      0.45431271	      0.95506938
      1.10496463	      0.60642199	      0.76100135	      0.45430980	      0.95503689
      1.10509419	      0.60642008	      0.76099682	      0.45430595	      0.95499375
      1.10522375	      0.60641818	      0.76099229	      0.45430211	      0.95495064
      1.10531638	      0.60641681	      0.76098905	      0.45429936	      0.95491982
      1.10540900	      0.60641545	      0.76098582	      0.45429662	      0.95488902
      1.10555026	      0.60641338	      0.76098089	      0.45429244	      0.95484206
      1.10566685	      0.60641166	      0.76097683	      0.45428899	      0.95480333
      1.10578343	      0.60640995	      0.76097276	      0.45428555	      0.95476461
      1.10588829	      0.60640842	      0.76096911	      0.45428246	      0.95472980
      1.10599316	      0.60640688	      0.76096546	      0.45427937	      0.95469500
      1.10609803	      0.60640535	      0.76096182	      0.45427628	      0.95466022
      1.10622832	      0.60640344	      0.76095729	      0.45427245	      0.95461702
      1.10633253	      0.60640192	      0.76095367	      0.45426939	      0.95458248
      1.10643674	      0.60640039	      0.76095006	      0.45426634	      0.95454796
      1.10654095	      0.60639887	      0.76094644	      0.45426328	      0.95451345
      1.10667642	      0.60639690	      0.76094175	      0.45425932	      0.95446860
      1.10677753	      0.60639542	      0.76093825	      0.45425636	      0.95443515
      1.10687864	      0.60639395	      0.76093475	      0.45425341	      0.95440171
      1.10700360	      0.60639213	      0.76093042	      0.45424977	      0.95436040
      1.10712856	      0.60639032	      0.76092611	      0.45424612	      0.95431911
      1.10722379	      0.60638893	      0.76092282	      0.45424335	      0.95428765
      1.10731902	      0.60638755	      0.76091953	      0.45424058	      0.95425621
      1.10744884	      0.60638566	      0.76091505	      0.45423681	      0.95421336
      1.10756541	      0.60638397	      0.76091103	      0.45423343	      0.95417491
      1.10768198	      0.60638228	      0.76090702	      0.45423005	      0.95413647
      1.10779855	      0.60638060	      0.76090301	      0.45422668	      0.95409805
      1.10789627	      0.60637918	      0.76089965	      0.45422385	      0.95406586
      1.10799399	      0.60637777	      0.76089629	      0.45422103	      0.95403367
      1.10811770	      0.60637598	      0.76089204	      0.45421746	      0.95399295
      1.10824141	      0.60637419	      0.76088779	      0.45421390	      0.95395225
      1.10834205	      0.60637274	      0.76088434	      0.45421100	      0.95391915
      1.10844270	      0.60637129	      0.76088089	      0.45420810	      0.95388606
      1.10856427	      0.60636954	      0.76087672	      0.45420461	      0.95384611
      1.10868584	      0.60636779	      0.76087256	      0.45420112	      0.95380618
      1.10878484	      0.60636636	      0.76086917	      0.45419828	      0.95377367
      1.10888384	      0.60636494	      0.76086578	      0.45419545	      0.95374118
      1.10900648	      0.60636318	      0.76086159	      0.45419194	      0.95370095
      1.10912912	      0.60636142	      0.76085741	      0.45418844	      0.95366073
      1.10922788	      0.60636000	      0.76085403	      0.45418562	      0.95362837
      1.10932663	      0.60635858	      0.76085067	      0.45418280	      0.95359601
      1.10944948	      0.60635682	      0.76084648	      0.45417930	      0.95355578
      1.10957232	      0.60635506	      0.76084229	      0.45417581	      0.95351557
      1.10967026	      0.60635366	      0.76083896	      0.45417302	      0.95348353
      1.10976820	      0.60635226	      0.76083563	      0.45417024	      0.95345150
      1.10989175	      0.60635050	      0.76083143	      0.45416674	      0.95341111
      1.11001529	      0.60634873	      0.76082723	      0.45416323	      0.95337075
      1.11011246	      0.60634734	      0.76082393	      0.45416048	      0.95333901
      1.11020963	      0.60634596	      0.76082063	      0.45415774	      0.95330729
      1.11033396	      0.60634419	      0.76081642	      0.45415422	      0.95326671
      1.11045829	      0.60634242	      0.76081220	      0.45415072	      0.95322616
      1.11055452	      0.60634105	      0.76080894	      0.45414800	      0.95319479
      1.11065074	      0.60633968	      0.76080568	      0.45414529	      0.95316343
      1.11077614	      0.60633789	      0.76080144	      0.45414177	      0.95312258
      1.11090155	      0.60633611	      0.76079720	      0.45413824	      0.95308175
      1.11099670	      0.60633476	      0.76079399	      0.45413557	      0.95305079
      1.11109185	      0.60633341	      0.76079078	      0.45413290	      0.95301983
      1.11121861	      0.60633162	      0.76078650	      0.45412935	      0.95297862
      1.11134537	      0.60632982	      0.76078222	      0.45412581	      0.95293742
      1.11143928	      0.60632849	      0.76077906	      0.45412318	      0.95290691
      1.11153319	      0.60632716	      0.76077589	      0.45412056	      0.95287642
      1.11166169	      0.60632535	      0.76077157	      0.45411697	      0.95283471
      1.11177546	      0.60632374	      0.76076774	      0.45411380	      0.95279780
      1.11188923	      0.60632213	      0.76076392	      0.45411064	      0.95276091
      1.11200300	      0.60632053	      0.76076009	      0.45410747	      0.95272404
      1.11210210	      0.60631913	      0.76075677	      0.45410472	      0.95269193
      1.11220120	      0.60631774	      0.76075344	      0.45410197	      0.95265984
      1.11230030	      0.60631634	      0.76075012	      0.45409922	      0.95262776
      1.11243918	      0.60631439	      0.76074546	      0.45409538	      0.95258283
      1.11253812	      0.60631300	      0.76074215	      0.45409264	      0.95255084
      1.11263706	      0.60631161	      0.76073884	      0.45408991	      0.95251885
      1.11276080	      0.60630987	      0.76073470	      0.45408649	      0.95247888
      1.11287189	      0.60630831	      0.76073098	      0.45408343	      0.95244300
      1.11298297	      0.60630675	      0.76072727	      0.45408037	      0.95240714
      1.11309406	      0.60630519	      0.76072356	      0.45407731	      0.95237130
      1.11320515	      0.60630364	      0.76071985	      0.45407425	      0.95233548
      1.11330086	      0.60630230	      0.76071666	      0.45407162	      0.95230463
      1.11339656	      0.60630096	      0.76071347	      0.45406900	      0.95227379
      1.11351916	      0.60629925	      0.76070938	      0.45406564	      0.95223431
      1.11364176	      0.60629754	      0.76070530	      0.45406228	      0.95219485
      1.11373485	      0.60629624	      0.76070220	      0.45405973	      0.95216490
      1.11382794	      0.60629494	      0.76069911	      0.45405719	      0.95213496
      1.11395724	      0.60629313	      0.76069481	      0.45405366	      0.95209339
      1.11407025	      0.60629156	      0.76069105	      0.45405058	      0.95205708
      1.11418325	      0.60628999	      0.76068730	      0.45404750	      0.95202079
      1.11428314	      0.60628860	      0.76068399	      0.45404478	      0.95198873
      1.11438303	      0.60628721	      0.76068068	      0.45404206	      0.95195668
      1.11448292	      0.60628582	      0.76067737	      0.45403935	      0.95192464
      1.11461468	      0.60628399	      0.76067300	      0.45403577	      0.95188240
      1.11471448	      0.60628261	      0.76066970	      0.45403307	      0.95185043
      1.11481427	      0.60628122	      0.76066640	      0.45403037	      0.95181847
      1.11491407	      0.60627984	      0.76066310	      0.45402767	      0.95178652
      1.11505068	      0.60627795	      0.76065858	      0.45402397	      0.95174282
      1.11514716	      0.60627661	      0.76065539	      0.45402137	      0.95171196
      1.11524365	      0.60627528	      0.76065221	      0.45401876	      0.95168112
      1.11536792	      0.60627356	      0.76064811	      0.45401542	      0.95164141
      1.11547948	      0.60627202	      0.76064443	      0.45401241	      0.95160579
      1.11559104	      0.60627048	      0.76064075	      0.45400941	      0.95157018
      1.11570260	      0.60626894	      0.76063708	      0.45400641	      0.95153459
      1.11579711	      0.60626764	      0.76063397	      0.45400388	      0.95150445
      1.11589161	      0.60626633	      0.76063086	      0.45400134	      0.95147433
      1.11601195	      0.60626468	      0.76062690	      0.45399812	      0.95143599
      1.11613229	      0.60626302	      0.76062295	      0.45399490	      0.95139767
      1.11622977	      0.60626168	      0.76061975	      0.45399229	      0.95136665
      1.11632724	      0.60626034	      0.76061655	      0.45398969	      0.95133563
      1.11644580	      0.60625871	      0.76061266	      0.45398653	      0.95129793
      1.11656437	      0.60625709	      0.76060877	      0.45398337	      0.95126025
      1.11665961	      0.60625578	      0.76060565	      0.45398083	      0.95123000
      1.11675486	      0.60625447	      0.76060253	      0.45397830	      0.95119975
      1.11687538	      0.60625282	      0.76059859	      0.45397509	      0.95116150
      1.11699590	      0.60625117	      0.76059464	      0.45397189	      0.95112327
      1.11709036	      0.60624988	      0.76059156	      0.45396939	      0.95109332
      1.11718482	      0.60624859	      0.76058847	      0.45396688	      0.95106339
      1.11730651	      0.60624693	      0.76058449	      0.45396366	      0.95102484
      1.11742821	      0.60624526	      0.76058052	      0.45396044	      0.95098631
      1.11752118	      0.60624400	      0.76057749	      0.45395799	      0.95095689
      1.11761415	      0.60624273	      0.76057446	      0.45395553	      0.95092748
      1.11773782	      0.60624104	      0.76057043	      0.45395227	      0.95088839
      1.11786149	      0.60623936	      0.76056640	      0.45394901	      0.95084931
      1.11795290	      0.60623811	      0.76056342	      0.45394661	      0.95082044
      1.11804431	      0.60623687	      0.76056045	      0.45394420	      0.95079158
      1.11817039	      0.60623515	      0.76055635	      0.45394089	      0.95075180
      1.11828141	      0.60623365	      0.76055274	      0.45393798	      0.95071679
      1.11839242	      0.60623214	      0.76054914	      0.45393507	      0.95068180
      1.11850344	      0.60623063	      0.76054553	      0.45393216	      0.95064683
      1.11860053	      0.60622932	      0.76054238	      0.45392962	      0.95061625
      1.11869762	      0.60622800	      0.76053923	      0.45392708	      0.95058569
      1.11879471	      0.60622668	      0.76053609	      0.45392454	      0.95055515
      1.11892898	      0.60622487	      0.76053174	      0.45392104	      0.95051293
      1.11902634	      0.60622355	      0.76052859	      0.45391850	      0.95048233
      1.11912371	      0.60622223	      0.76052544	      0.45391597	      0.95045174
      1.11924361	      0.60622061	      0.76052156	      0.45391285	      0.95041410
      1.11935135	      0.60621916	      0.76051807	      0.45391005	      0.95038029
      1.11945909	      0.60621771	      0.76051459	      0.45390725	      0.95034649
      1.11956683	      0.60621625	      0.76051112	      0.45390446	      0.95031272
      1.11967457	      0.60621480	      0.76050764	      0.45390166	      0.95027896
      1.11978231	      0.60621335	      0.76050416	      0.45389887	      0.95024522
      1.11987642	      0.60621208	      0.76050113	      0.45389644	      0.95021575
      1.11997053	      0.60621082	      0.76049810	      0.45389401	      0.95018631
      1.12008742	      0.60620924	      0.76049433	      0.45389099	      0.95014975
      1.12020430	      0.60620767	      0.76049057	      0.45388797	      0.95011321
      1.12030186	      0.60620636	      0.76048743	      0.45388546	      0.95008274
      1.12039942	      0.60620505	      0.76048429	      0.45388295	      0.95005227
      1.12049698	      0.60620375	      0.76048116	      0.45388044	      0.95002182
      1.12062845	      0.60620198	      0.76047694	      0.45387706	      0.94998081
      1.12072508	      0.60620069	      0.76047383	      0.45387458	      0.94995067
      1.12082172	      0.60619939	      0.76047073	      0.45387210	      0.94992056
      1.12094069	      0.60619780	      0.76046692	      0.45386905	      0.94988350
      1.12105966	      0.60619621	      0.76046310	      0.45386600	      0.94984646
      1.12114833	      0.60619503	      0.76046026	      0.45386374	      0.94981887
      1.12123700	      0.60619384	      0.76045742	      0.45386147	      0.94979128
      1.12136369	      0.60619215	      0.76045337	      0.45385824	      0.94975190
      1.12147516	      0.60619066	      0.76044980	      0.45385539	      0.94971727
      1.12158663	      0.60618918	      0.76044624	      0.45385255	      0.94968265
      1.12169809	      0.60618769	      0.76044268	      0.45384971	      0.94964805
      1.12178959	      0.60618648	      0.76043975	      0.45384739	      0.94961966
      1.12188110	      0.60618526	      0.76043683	      0.45384506	      0.94959129
      1.12200104	      0.60618366	      0.76043301	      0.45384202	      0.94955411
      1.12212098	      0.60618207	      0.76042918	      0.45383898	      0.94951696
      1.12221426	      0.60618083	      0.76042621	      0.45383661	      0.94948808
      1.12230754	      0.60617959	      0.76042324	      0.45383425	      0.94945921
      1.12242694	      0.60617801	      0.76041943	      0.45383123	      0.94942228
      1.12254634	      0.60617642	      0.76041563	      0.45382821	      0.94938537
      1.12263700	      0.60617522	      0.76041275	      0.45382592	      0.94935736
      1.12272767	      0.60617402	      0.76040987	      0.45382364	      0.94932935
      1.12285020	      0.60617240	      0.76040597	      0.45382055	      0.94929153
      1.12295904	      0.60617096	      0.76040252	      0.45381781	      0.94925795
      1.12306788	      0.60616952	      0.76039906	      0.45381507	      0.94922439
      1.12317672	      0.60616808	      0.76039561	      0.45381234	      0.94919084
      1.12327291	      0.60616681	      0.76039256	      0.45380992	      0.94916121
      1.12336910	      0.60616554	      0.76038951	      0.45380751	      0.94913159
      1.12346530	      0.60616428	      0.76038646	      0.45380510	      0.94910199
      1.12359480	      0.60616257	      0.76038236	      0.45380186	      0.94906215
      1.12369148	      0.60616129	      0.76037930	      0.45379944	      0.94903243
      1.12378815	      0.60616002	      0.76037624	      0.45379702	      0.94900273
      1.12390470	      0.60615849	      0.76037256	      0.45379411	      0.94896693
      1.12402125	      0.60615696	      0.76036887	      0.45379120	      0.94893116
      1.12410969	      0.60615579	      0.76036608	      0.45378900	      0.94890402
      1.12419814	      0.60615463	      0.76036329	      0.45378680	      0.94887690
      1.12432224	      0.60615300	      0.76035937	      0.45378371	      0.94883886
      1.12443211	      0.60615156	      0.76035591	      0.45378098	      0.94880520
      1.12454199	      0.60615012	      0.76035244	      0.45377825	      0.94877156
      1.12465187	      0.60614868	      0.76034898	      0.45377553	      0.94873793
      1.12474343	      0.60614748	      0.76034610	      0.45377326	      0.94870993
      1.12483499	      0.60614628	      0.76034321	      0.45377099	      0.94868193
      1.12495237	      0.60614475	      0.76033952	      0.45376808	      0.94864607
      1.12506974	      0.60614321	      0.76033583	      0.45376518	      0.94861022
      1.12516284	      0.60614200	      0.76033290	      0.45376288	      0.94858180
      1.12525595	      0.60614078	      0.76032998	      0.45376059	      0.94855340
      1.12537295	      0.60613925	      0.76032630	      0.45375770	      0.94851771
      1.12548996	      0.60613773	      0.76032263	      0.45375482	      0.94848205
      1.12558064	      0.60613655	      0.76031979	      0.45375259	      0.94845443
      1.12567133	      0.60613537	      0.76031694	      0.45375036	      0.94842682
      1.12579113	      0.60613381	      0.76031319	      0.45374742	      0.94839035
      1.12591094	      0.60613225	      0.76030943	      0.45374448	      0.94835391
      1.12600007	      0.60613109	      0.76030664	      0.45374229	      0.94832682
      1.12608920	      0.60612993	      0.76030385	      0.45374011	      0.94829974
      1.12621165	      0.60612834	      0.76030002	      0.45373711	      0.94826255
      1.12631932	      0.60612694	      0.76029666	      0.45373448	      0.94822986
      1.12642700	      0.60612554	      0.76029329	      0.45373185	      0.94819720
      1.12653467	      0.60612415	      0.76028993	      0.45372922	      0.94816455
      1.12663006	      0.60612291	      0.76028695	      0.45372689	      0.94813564
      1.12672545	      0.60612168	      0.76028397	      0.45372457	      0.94810674
      1.12682084	      0.60612044	      0.76028100	      0.45372224	      0.94807786
      1.12694794	      0.60611880	      0.76027703	      0.45371915	      0.94803939
      1.12704388	      0.60611756	      0.76027404	      0.45371682	      0.94801037
      1.12713981	      0.60611632	      0.76027106	      0.45371449	      0.94798137
      1.12723574	      0.60611508	      0.76026807	      0.45371216	      0.94795238
      1.12736567	      0.60611340	      0.76026403	      0.45370902	      0.94791314
      1.12745878	      0.60611220	      0.76026113	      0.45370676	      0.94788504
      1.12755189	      0.60611100	      0.76025823	      0.45370451	      0.94785694
      1.12767030	      0.60610947	      0.76025455	      0.45370165	      0.94782124
      1.12777633	      0.60610811	      0.76025126	      0.45369908	      0.94778928
      1.12788235	      0.60610674	      0.76024797	      0.45369653	      0.94775734
      1.12798838	      0.60610538	      0.76024468	      0.45369397	      0.94772542
      1.12808202	      0.60610417	      0.76024177	      0.45369171	      0.94769724
      1.12817566	      0.60610297	      0.76023887	      0.45368946	      0.94766907
      1.12826930	      0.60610177	      0.76023597	      0.45368721	      0.94764092
      1.12840034	      0.60610009	      0.76023191	      0.45368406	      0.94760154
      1.12849496	      0.60609887	      0.76022898	      0.45368179	      0.94757312
      1.12858959	      0.60609766	      0.76022605	      0.45367952	      0.94754472
      1.12870579	      0.60609617	      0.76022246	      0.45367673	      0.94750985
      1.12880953	      0.60609484	      0.76021925	      0.45367425	      0.94747875
      1.12891326	      0.60609351	      0.76021605	      0.45367177	      0.94744765
      1.12901700	      0.60609219	      0.76021284	      0.45366929	      0.94741658
      1.12912074	      0.60609086	      0.76020964	      0.45366681	      0.94738551
      1.12922448	      0.60608953	      0.76020644	      0.45366434	      0.94735447
      1.12932822	      0.60608821	      0.76020324	      0.45366187	      0.94732344
      1.12942107	      0.60608702	      0.76020037	      0.45365965	      0.94729568
      1.12951392	      0.60608584	      0.76019751	      0.45365744	      0.94726793
      1.12962628	      0.60608441	      0.76019405	      0.45365477	      0.94723437
      1.12973865	      0.60608297	      0.76019059	      0.45365210	      0.94720082
      1.12983064	      0.60608180	      0.76018776	      0.45364992	      0.94717337
      1.12992263	      0.60608063	      0.76018493	      0.45364774	      0.94714594
      1.13003813	      0.60607916	      0.76018138	      0.45364500	      0.94711151
      1.13015364	      0.60607769	      0.76017783	      0.45364227	      0.94707710
      1.13024051	      0.60607659	      0.76017516	      0.45364021	      0.94705123
      1.13032739	      0.60607549	      0.76017249	      0.45363816	      0.94702537
      1.13045094	      0.60607392	      0.76016870	      0.45363524	      0.94698861
      1.13055961	      0.60607254	      0.76016536	      0.45363268	      0.94695630
      1.13066827	      0.60607116	      0.76016203	      0.45363012	      0.94692401
      1.13075930	      0.60607001	      0.76015924	      0.45362797	      0.94689697
      1.13085033	      0.60606885	      0.76015645	      0.45362583	      0.94686994
      1.13096420	      0.60606741	      0.76015297	      0.45362315	      0.94683615
      1.13107806	      0.60606597	      0.76014948	      0.45362048	      0.94680238
      1.13116959	      0.60606481	      0.76014668	      0.45361833	      0.94677524
      1.13126112	      0.60606366	      0.76014388	      0.45361618	      0.94674812
      1.13137542	      0.60606221	      0.76014039	      0.45361350	      0.94671427
      1.13148972	      0.60606077	      0.76013689	      0.45361083	      0.94668043
      1.13157913	      0.60605964	      0.76013416	      0.45360874	      0.94665398
      1.13166855	      0.60605851	      0.76013143	      0.45360665	      0.94662754
      1.13178543	      0.60605704	      0.76012787	      0.45360392	      0.94659299
      1.13190231	      0.60605557	      0.76012430	      0.45360119	      0.94655846
      1.13199001	      0.60605447	      0.76012163	      0.45359914	      0.94653256
      1.13207770	      0.60605336	      0.76011896	      0.45359710	      0.94650668
      1.13219740	      0.60605186	      0.76011531	      0.45359432	      0.94647137
      1.13230283	      0.60605053	      0.76011210	      0.45359186	      0.94644028
      1.13240826	      0.60604921	      0.76010889	      0.45358941	      0.94640921
      1.13251369	      0.60604788	      0.76010568	      0.45358697	      0.94637815
      1.13260779	      0.60604670	      0.76010282	      0.45358478	      0.94635045
      1.13270188	      0.60604552	      0.76009996	      0.45358260	      0.94632276
      1.13279597	      0.60604434	      0.76009710	      0.45358042	      0.94629508
      1.13291885	      0.60604280	      0.76009337	      0.45357758	      0.94625896
      1.13301357	      0.60604162	      0.76009050	      0.45357539	      0.94623113
      1.13310829	      0.60604043	      0.76008762	      0.45357320	      0.94620331
      1.13320301	      0.60603925	      0.76008475	      0.45357102	      0.94617550
      1.13332794	      0.60603768	      0.76008096	      0.45356814	      0.94613884
      1.13342019	      0.60603653	      0.76007817	      0.45356601	      0.94611179
      1.13351243	      0.60603538	      0.76007537	      0.45356389	      0.94608474
      1.13362711	      0.60603395	      0.76007190	      0.45356125	      0.94605114
      1.13374179	      0.60603252	      0.76006843	      0.45355861	      0.94601756
      1.13382658	      0.60603146	      0.76006587	      0.45355667	      0.94599274
      1.13391138	      0.60603040	      0.76006330	      0.45355472	      0.94596793
      1.13403389	      0.60602888	      0.76005960	      0.45355191	      0.94593210
      1.13414069	      0.60602755	      0.76005637	      0.45354947	      0.94590088
      1.13424748	      0.60602622	      0.76005315	      0.45354702	      0.94586969
      1.13435427	      0.60602489	      0.76004993	      0.45354458	      0.94583850
      1.13444291	      0.60602379	      0.76004725	      0.45354255	      0.94581263
      1.13453155	      0.60602269	      0.76004458	      0.45354053	      0.94578677
      1.13464577	      0.60602127	      0.76004114	      0.45353792	      0.94575346
      1.13475999	      0.60601985	      0.76003770	      0.45353532	      0.94572017
      1.13484970	      0.60601874	      0.76003499	      0.45353328	      0.94569404
      1.13493941	      0.60601763	      0.76003229	      0.45353124	      0.94566792
      1.13505387	      0.60601621	      0.76002885	      0.45352863	      0.94563460
      1.13516833	      0.60601479	      0.76002541	      0.45352603	      0.94560131
      1.13525541	      0.60601371	      0.76002279	      0.45352406	      0.94557599
      1.13534249	      0.60601264	      0.76002017	      0.45352208	      0.94555068
      1.13546036	      0.60601118	      0.76001663	      0.45351941	      0.94551644
      1.13557823	      0.60600972	      0.76001309	      0.45351674	      0.94548221
      1.13566332	      0.60600867	      0.76001054	      0.45351482	      0.94545752
      1.13574840	      0.60600762	      0.76000798	      0.45351289	      0.94543283
      1.13586996	      0.60600612	      0.76000434	      0.45351015	      0.94539759
      1.13597501	      0.60600482	      0.76000119	      0.45350778	      0.94536714
      1.13608007	      0.60600353	      0.75999804	      0.45350541	      0.94533671
      1.13618512	      0.60600224	      0.75999490	      0.45350304	      0.94530629
      1.13627669	      0.60600111	      0.75999216	      0.45350098	      0.94527979
      1.13636826	      0.60599998	      0.75998942	      0.45349892	      0.94525330
      1.13645983	      0.60599886	      0.75998668	      0.45349686	      0.94522682
      1.13658702	      0.60599729	      0.75998287	      0.45349401	      0.94519006
      1.13667944	      0.60599616	      0.75998011	      0.45349193	      0.94516336
      1.13677186	      0.60599502	      0.75997735	      0.45348986	      0.94513668
      1.13688497	      0.60599363	      0.75997397	      0.45348733	      0.94510403
      1.13698597	      0.60599239	      0.75997096	      0.45348507	      0.94507489
      1.13708697	      0.60599116	      0.75996794	      0.45348281	      0.94504577
      1.13718797	      0.60598992	      0.75996493	      0.45348055	      0.94501666
      1.13728896	      0.60598868	      0.75996192	      0.45347829	      0.94498756
      1.13738996	      0.60598744	      0.75995891	      0.45347604	      0.94495848
      1.13749096	      0.60598621	      0.75995590	      0.45347379	      0.94492941
      1.13759195	      0.60598497	      0.75995290	      0.45347154	      0.94490035
      1.13768210	      0.60598387	      0.75995021	      0.45346953	      0.94487442
      1.13777225	      0.60598277	      0.75994753	      0.45346753	      0.94484851
      1.13788118	      0.60598144	      0.75994429	      0.45346511	      0.94481721
      1.13799012	      0.60598011	      0.75994106	      0.45346269	      0.94478592
      1.13808298	      0.60597898	      0.75993830	      0.45346063	      0.94475926
      1.13817584	      0.60597785	      0.75993554	      0.45345857	      0.94473262
      1.13826870	      0.60597671	      0.75993278	      0.45345651	      0.94470598
      1.13839001	      0.60597524	      0.75992918	      0.45345383	      0.94467120
      1.13848259	      0.60597411	      0.75992644	      0.45345178	      0.94464467
      1.13857517	      0.60597298	      0.75992369	      0.45344973	      0.94461815
      1.13866775	      0.60597186	      0.75992095	      0.45344769	      0.94459164
      1.13879292	      0.60597034	      0.75991724	      0.45344492	      0.94455582
      1.13888326	      0.60596924	      0.75991456	      0.45344293	      0.94452997
      1.13897360	      0.60596814	      0.75991189	      0.45344094	      0.94450414
      1.13908750	      0.60596676	      0.75990852	      0.45343844	      0.94447158
      1.13918932	      0.60596552	      0.75990551	      0.45343620	      0.94444249
      1.13929114	      0.60596429	      0.75990250	      0.45343396	      0.94441341
      1.13939296	      0.60596305	      0.75989949	      0.45343172	      0.94438435
      1.13949478	      0.60596182	      0.75989648	      0.45342949	      0.94435529
      1.13958301	      0.60596075	      0.75989388	      0.45342755	      0.94433013
      1.13967123	      0.60595969	      0.75989127	      0.45342562	      0.94430498
      1.13978275	      0.60595834	      0.75988798	      0.45342318	      0.94427320
      1.13989427	      0.60595699	      0.75988469	      0.45342074	      0.94424143
      1.13998148	      0.60595594	      0.75988212	      0.45341883	      0.94421660
      1.14006869	      0.60595488	      0.75987955	      0.45341693	      0.94419178
      1.14018400	      0.60595349	      0.75987616	      0.45341441	      0.94415897
      1.14029930	      0.60595210	      0.75987276	      0.45341190	      0.94412618
      1.14038094	      0.60595112	      0.75987036	      0.45341012	      0.94410298
      1.14046259	      0.60595013	      0.75986796	      0.45340834	      0.94407978
      1.14058812	      0.60594862	      0.75986427	      0.45340561	      0.94404412
      1.14068986	      0.60594739	      0.75986128	      0.45340340	      0.94401524
      1.14079161	      0.60594617	      0.75985829	      0.45340119	      0.94398637
      1.14089335	      0.60594495	      0.75985530	      0.45339898	      0.94395750
      1.14099510	      0.60594372	      0.75985231	      0.45339678	      0.94392866
      1.14109685	      0.60594250	      0.75984933	      0.45339457	      0.94389982
      1.14118481	      0.60594144	      0.75984674	      0.45339267	      0.94387490
      1.14127278	      0.60594039	      0.75984417	      0.45339076	      0.94384998
      1.14138369	      0.60593906	      0.75984091	      0.45338837	      0.94381859
      1.14149460	      0.60593773	      0.75983767	      0.45338597	      0.94378720
      1.14158140	      0.60593669	      0.75983512	      0.45338410	      0.94376265
      1.14166820	      0.60593565	      0.75983258	      0.45338222	      0.94373811
      1.14178296	      0.60593427	      0.75982922	      0.45337975	      0.94370567
      1.14189772	      0.60593290	      0.75982587	      0.45337728	      0.94367325
      1.14197907	      0.60593193	      0.75982349	      0.45337553	      0.94365028
      1.14206042	      0.60593095	      0.75982111	      0.45337378	      0.94362732
      1.14218520	      0.60592946	      0.75981747	      0.45337110	      0.94359211
      1.14228651	      0.60592825	      0.75981451	      0.45336892	      0.94356353
      1.14238783	      0.60592704	      0.75981155	      0.45336675	      0.94353496
      1.14248914	      0.60592583	      0.75980859	      0.45336458	      0.94350641
      1.14259045	      0.60592463	      0.75980564	      0.45336241	      0.94347787
      1.14269177	      0.60592342	      0.75980269	      0.45336024	      0.94344934
      1.14277915	      0.60592238	      0.75980014	      0.45335837	      0.94342474
      1.14286654	      0.60592134	      0.75979759	      0.45335651	      0.94340015
      1.14297719	      0.60592002	      0.75979437	      0.45335414	      0.94336902
      1.14308785	      0.60591870	      0.75979115	      0.45335178	      0.94333791
      1.14317411	      0.60591768	      0.75978864	      0.45334994	      0.94331366
      1.14326038	      0.60591665	      0.75978613	      0.45334811	      0.94328942
      1.14337488	      0.60591529	      0.75978280	      0.45334567	      0.94325726
      1.14348939	      0.60591393	      0.75977948	      0.45334323	      0.94322512
      1.14357018	      0.60591297	      0.75977713	      0.45334152	      0.94320244
      1.14365097	      0.60591201	      0.75977478	      0.45333980	      0.94317978
      1.14377566	      0.60591054	      0.75977116	      0.45333715	      0.94314481
      1.14387659	      0.60590934	      0.75976824	      0.45333501	      0.94311652
      1.14397751	      0.60590814	      0.75976531	      0.45333288	      0.94308824
      1.14407843	      0.60590695	      0.75976238	      0.45333074	      0.94305997
      1.14417936	      0.60590576	      0.75975946	      0.45332860	      0.94303171
      1.14428028	      0.60590456	      0.75975654	      0.45332647	      0.94300346
      1.14436709	      0.60590354	      0.75975402	      0.45332464	      0.94297918
      1.14445389	      0.60590251	      0.75975151	      0.45332280	      0.94295490
      1.14456433	      0.60590121	      0.75974831	      0.45332048	      0.94292402
      1.14467476	      0.60589990	      0.75974512	      0.45331815	      0.94289315
      1.14476047	      0.60589889	      0.75974264	      0.45331634	      0.94286921
      1.14484618	      0.60589788	      0.75974017	      0.45331454	      0.94284527
      1.14496049	      0.60589653	      0.75973686	      0.45331214	      0.94281335
      1.14506326	      0.60589532	      0.75973390	      0.45330998	      0.94278467
      1.14516603	      0.60589411	      0.75973093	      0.45330782	      0.94275600
      1.14525532	      0.60589306	      0.75972835	      0.45330594	      0.94273110
      1.14534462	      0.60589201	      0.75972578	      0.45330407	      0.94270620
      1.14543392	      0.60589096	      0.75972321	      0.45330220	      0.94268131
      1.14555780	      0.60588950	      0.75971964	      0.45329961	      0.94264680
      1.14564803	      0.60588844	      0.75971704	      0.45329772	      0.94262167
      1.14573826	      0.60588738	      0.75971444	      0.45329584	      0.94259655
      1.14584842	      0.60588609	      0.75971127	      0.45329353	      0.94256590
      1.14594669	      0.60588494	      0.75970844	      0.45329148	      0.94253856
      1.14604495	      0.60588379	      0.75970562	      0.45328943	      0.94251123
      1.14614321	      0.60588263	      0.75970279	      0.45328739	      0.94248392
      1.14624147	      0.60588148	      0.75969997	      0.45328534	      0.94245661
      1.14633974	      0.60588033	      0.75969714	      0.45328330	      0.94242931
      1.14643800	      0.60587918	      0.75969432	      0.45328125	      0.94240202
      1.14653626	      0.60587803	      0.75969150	      0.45327921	      0.94237474
      1.14663452	      0.60587688	      0.75968868	      0.45327717	      0.94234747
      1.14672250	      0.60587586	      0.75968616	      0.45327535	      0.94232306
      1.14681047	      0.60587483	      0.75968364	      0.45327352	      0.94229866
      1.14691742	      0.60587358	      0.75968057	      0.45327131	      0.94226901
      1.14702437	      0.60587233	      0.75967751	      0.45326909	      0.94223937
      1.14711222	      0.60587131	      0.75967500	      0.45326728	      0.94221503
      1.14720006	      0.60587028	      0.75967248	      0.45326546	      0.94219070
      1.14730930	      0.60586901	      0.75966936	      0.45326320	      0.94216045
      1.14741854	      0.60586774	      0.75966623	      0.45326095	      0.94213021
      1.14750190	      0.60586676	      0.75966385	      0.45325923	      0.94210715
      1.14758526	      0.60586579	      0.75966147	      0.45325751	      0.94208409
      1.14770121	      0.60586445	      0.75965815	      0.45325512	      0.94205202
      1.14780466	      0.60586324	      0.75965520	      0.45325299	      0.94202343
      1.14790810	      0.60586204	      0.75965225	      0.45325087	      0.94199484
      1.14799431	      0.60586104	      0.75964979	      0.45324910	      0.94197103
      1.14808052	      0.60586004	      0.75964733	      0.45324733	      0.94194722
      1.14818951	      0.60585877	      0.75964422	      0.45324509	      0.94191712
      1.14829851	      0.60585751	      0.75964112	      0.45324286	      0.94188704
      1.14838489	      0.60585651	      0.75963866	      0.45324109	      0.94186321
      1.14847127	      0.60585551	      0.75963620	      0.45323932	      0.94183938
      1.14858125	      0.60585423	      0.75963306	      0.45323707	      0.94180906
      1.14869123	      0.60585296	      0.75962994	      0.45323482	      0.94177874
      1.14877518	      0.60585199	      0.75962755	      0.45323310	      0.94175561
      1.14885912	      0.60585102	      0.75962516	      0.45323139	      0.94173249
      1.14897247	      0.60584971	      0.75962194	      0.45322908	      0.94170127
      1.14908582	      0.60584840	      0.75961872	      0.45322677	      0.94167006
      1.14916756	      0.60584745	      0.75961640	      0.45322510	      0.94164757
      1.14924929	      0.60584651	      0.75961408	      0.45322344	      0.94162508
      1.14936674	      0.60584515	      0.75961075	      0.45322105	      0.94159278
      1.14946781	      0.60584399	      0.75960788	      0.45321900	      0.94156499
      1.14956888	      0.60584282	      0.75960502	      0.45321694	      0.94153720
      1.14966996	      0.60584166	      0.75960215	      0.45321489	      0.94150943
      1.14975843	      0.60584064	      0.75959965	      0.45321310	      0.94148512
      1.14984691	      0.60583962	      0.75959714	      0.45321131	      0.94146082
      1.14993538	      0.60583860	      0.75959464	      0.45320951	      0.94143653
      1.15005667	      0.60583720	      0.75959120	      0.45320706	      0.94140324
      1.15014617	      0.60583618	      0.75958867	      0.45320525	      0.94137868
      1.15023567	      0.60583515	      0.75958614	      0.45320344	      0.94135413
      1.15034391	      0.60583390	      0.75958308	      0.45320126	      0.94132445
      1.15044083	      0.60583279	      0.75958034	      0.45319930	      0.94129788
      1.15053775	      0.60583168	      0.75957761	      0.45319735	      0.94127131
      1.15063467	      0.60583057	      0.75957487	      0.45319539	      0.94124476
      1.15073158	      0.60582946	      0.75957214	      0.45319344	      0.94121821
      1.15082850	      0.60582834	      0.75956940	      0.45319149	      0.94119167
      1.15092542	      0.60582723	      0.75956667	      0.45318955	      0.94116514
      1.15102234	      0.60582612	      0.75956394	      0.45318760	      0.94113861
      1.15111926	      0.60582502	      0.75956121	      0.45318565	      0.94111210
      1.15121617	      0.60582391	      0.75955848	      0.45318371	      0.94108559
      1.15131309	      0.60582280	      0.75955575	      0.45318177	      0.94105908
      1.15139893	      0.60582182	      0.75955334	      0.45318005	      0.94103562
      1.15148478	      0.60582084	      0.75955092	      0.45317833	      0.94101215
      1.15159166	      0.60581962	      0.75954792	      0.45317619	      0.94098295
      1.15169854	      0.60581840	      0.75954491	      0.45317405	      0.94095375
      1.15178451	      0.60581741	      0.75954250	      0.45317234	      0.94093027
      1.15187049	      0.60581643	      0.75954008	      0.45317062	      0.94090680
      1.15197969	      0.60581519	      0.75953702	      0.45316844	      0.94087699
      1.15208889	      0.60581394	      0.75953395	      0.45316626	      0.94084720
      1.15217009	      0.60581302	      0.75953168	      0.45316465	      0.94082505
      1.15225130	      0.60581210	      0.75952940	      0.45316303	      0.94080290
      1.15236804	      0.60581077	      0.75952613	      0.45316071	      0.94077107
      1.15247095	      0.60580960	      0.75952324	      0.45315866	      0.94074301
      1.15257387	      0.60580843	      0.75952036	      0.45315662	      0.94071497
      1.15265801	      0.60580747	      0.75951801	      0.45315495	      0.94069205
      1.15274216	      0.60580651	      0.75951565	      0.45315328	      0.94066913
      1.15285139	      0.60580527	      0.75951260	      0.45315112	      0.94063938
      1.15296063	      0.60580403	      0.75950954	      0.45314895	      0.94060965
      1.15304479	      0.60580308	      0.75950719	      0.45314729	      0.94058674
      1.15312895	      0.60580213	      0.75950484	      0.45314562	      0.94056384
      1.15323958	      0.60580087	      0.75950175	      0.45314344	      0.94053375
      1.15335021	      0.60579962	      0.75949866	      0.45314125	      0.94050366
      1.15343158	      0.60579870	      0.75949639	      0.45313964	      0.94048154
      1.15351295	      0.60579778	      0.75949412	      0.45313804	      0.94045942
      1.15362788	      0.60579648	      0.75949091	      0.45313577	      0.94042819
      1.15372761	      0.60579535	      0.75948813	      0.45313381	      0.94040109
      1.15382734	      0.60579422	      0.75948536	      0.45313185	      0.94037401
      1.15392706	      0.60579309	      0.75948258	      0.45312989	      0.94034693
      1.15401490	      0.60579210	      0.75948013	      0.45312816	      0.94032308
      1.15410274	      0.60579111	      0.75947769	      0.45312644	      0.94029924
      1.15419057	      0.60579012	      0.75947525	      0.45312471	      0.94027540
      1.15430923	      0.60578878	      0.75947195	      0.45312239	      0.94024322
      1.15439810	      0.60578778	      0.75946948	      0.45312064	      0.94021911
      1.15448697	      0.60578678	      0.75946701	      0.45311890	      0.94019501
      1.15457584	      0.60578578	      0.75946454	      0.45311716	      0.94017092
      1.15469557	      0.60578443	      0.75946121	      0.45311482	      0.94013847
      1.15478211	      0.60578346	      0.75945881	      0.45311313	      0.94011502
      1.15486864	      0.60578248	      0.75945641	      0.45311144	      0.94009158
      1.15497783	      0.60578125	      0.75945338	      0.45310931	      0.94006200
      1.15507523	      0.60578016	      0.75945068	      0.45310741	      0.94003563
      1.15517263	      0.60577907	      0.75944799	      0.45310551	      0.94000926
      1.15527002	      0.60577797	      0.75944529	      0.45310362	      0.93998290
      1.15536742	      0.60577688	      0.75944259	      0.45310172	      0.93995655
      1.15545274	      0.60577592	      0.75944023	      0.45310006	      0.93993347
      1.15553806	      0.60577497	      0.75943787	      0.45309840	      0.93991039
      1.15564377	      0.60577378	      0.75943495	      0.45309635	      0.93988180
      1.15574948	      0.60577260	      0.75943202	      0.45309430	      0.93985322
      1.15583421	      0.60577165	      0.75942968	      0.45309266	      0.93983032
      1.15591894	      0.60577070	      0.75942734	      0.45309101	      0.93980742
      1.15602746	      0.60576948	      0.75942435	      0.45308891	      0.93977810
      1.15613598	      0.60576827	      0.75942135	      0.45308681	      0.93974879
      1.15621615	      0.60576737	      0.75941914	      0.45308526	      0.93972714
      1.15629631	      0.60576648	      0.75941693	      0.45308371	      0.93970550
      1.15641232	      0.60576518	      0.75941373	      0.45308147	      0.93967418
      1.15651435	      0.60576404	      0.75941092	      0.45307950	      0.93964664
      1.15661639	      0.60576291	      0.75940811	      0.45307753	      0.93961911
      1.15669944	      0.60576198	      0.75940582	      0.45307593	      0.93959670
      1.15678249	      0.60576105	      0.75940354	      0.45307433	      0.93957430
      1.15689102	      0.60575984	      0.75940055	      0.45307225	      0.93954504
      1.15699954	      0.60575863	      0.75939757	      0.45307016	      0.93951578
      1.15708252	      0.60575771	      0.75939529	      0.45306856	      0.93949341
      1.15716549	      0.60575679	      0.75939301	      0.45306697	      0.93947105
      1.15727559	      0.60575556	      0.75938998	      0.45306486	      0.93944139
      1.15738569	      0.60575434	      0.75938696	      0.45306275	      0.93941173
      1.15746577	      0.60575345	      0.75938476	      0.45306121	      0.93939016
      1.15754585	      0.60575256	      0.75938257	      0.45305968	      0.93936859
      1.15766058	      0.60575128	      0.75937942	      0.45305748	      0.93933771
      1.15775950	      0.60575018	      0.75937671	      0.45305559	      0.93931108
      1.15785842	      0.60574909	      0.75937400	      0.45305370	      0.93928446
      1.15795735	      0.60574799	      0.75937129	      0.45305181	      0.93925784
      1.15804397	      0.60574703	      0.75936892	      0.45305015	      0.93923454
      1.15813059	      0.60574607	      0.75936655	      0.45304850	      0.93921124
      1.15821721	      0.60574511	      0.75936418	      0.45304685	      0.93918794
      1.15833596	      0.60574379	      0.75936093	      0.45304459	      0.93915602
      1.15842372	      0.60574282	      0.75935853	      0.45304292	      0.93913243
      1.15851147	      0.60574185	      0.75935613	      0.45304125	      0.93910884
      1.15861738	      0.60574068	      0.75935324	      0.45303923	      0.93908038
      1.15871214	      0.60573963	      0.75935065	      0.45303743	      0.93905493
      1.15880690	      0.60573859	      0.75934807	      0.45303564	      0.93902947
      1.15890165	      0.60573754	      0.75934548	      0.45303384	      0.93900402
      1.15899641	      0.60573649	      0.75934290	      0.45303204	      0.93897858
      1.15909117	      0.60573545	      0.75934032	      0.45303025	      0.93895314
      1.15918592	      0.60573440	      0.75933773	      0.45302845	      0.93892771
      1.15928068	      0.60573336	      0.75933515	      0.45302666	      0.93890228
      1.15937544	      0.60573231	      0.75933257	      0.45302487	      0.93887685
      1.15947019	      0.60573127	      0.75932999	      0.45302308	      0.93885143
      1.15956495	      0.60573023	      0.75932742	      0.45302129	      0.93882602
      1.15965970	      0.60572918	      0.75932484	      0.45301950	      0.93880061
      1.15974496	      0.60572825	      0.75932252	      0.45301789	      0.93877775
      1.15983021	      0.60572731	      0.75932021	      0.45301629	      0.93875489
      1.15993264	      0.60572618	      0.75931742	      0.45301436	      0.93872744
      1.16003506	      0.60572506	      0.75931464	      0.45301243	      0.93869999
      1.16012273	      0.60572409	      0.75931226	      0.45301078	      0.93867650
      1.16021039	      0.60572313	      0.75930989	      0.45300913	      0.93865301
      1.16029805	      0.60572217	      0.75930751	      0.45300748	      0.93862953
      1.16041206	      0.60572092	      0.75930442	      0.45300534	      0.93859899
      1.16049975	      0.60571996	      0.75930204	      0.45300370	      0.93857551
      1.16058745	      0.60571900	      0.75929967	      0.45300206	      0.93855203
      1.16067514	      0.60571803	      0.75929729	      0.45300041	      0.93852856
      1.16079178	      0.60571676	      0.75929414	      0.45299823	      0.93849734
      1.16087763	      0.60571582	      0.75929181	      0.45299662	      0.93847437
      1.16096347	      0.60571488	      0.75928949	      0.45299502	      0.93845140
      1.16107006	      0.60571371	      0.75928661	      0.45299303	      0.93842288
      1.16116563	      0.60571267	      0.75928403	      0.45299124	      0.93839732
      1.16126119	      0.60571162	      0.75928145	      0.45298946	      0.93837176
      1.16135676	      0.60571058	      0.75927887	      0.45298768	      0.93834621
      1.16145232	      0.60570953	      0.75927629	      0.45298590	      0.93832066
      1.16153811	      0.60570860	      0.75927397	      0.45298430	      0.93829773
      1.16162389	      0.60570766	      0.75927166	      0.45298270	      0.93827480
      1.16170968	      0.60570673	      0.75926935	      0.45298111	      0.93825188
      1.16182648	      0.60570545	      0.75926620	      0.45297894	      0.93822067
      1.16191556	      0.60570448	      0.75926380	      0.45297728	      0.93819687
      1.16200464	      0.60570351	      0.75926141	      0.45297563	      0.93817308
      1.16209373	      0.60570254	      0.75925901	      0.45297398	      0.93814929
      1.16220479	      0.60570133	      0.75925602	      0.45297192	      0.93811963
      1.16229190	      0.60570038	      0.75925368	      0.45297030	      0.93809637
      1.16237900	      0.60569944	      0.75925134	      0.45296869	      0.93807312
      1.16246610	      0.60569849	      0.75924900	      0.45296708	      0.93804987
      1.16258192	      0.60569723	      0.75924589	      0.45296494	      0.93801896
      1.16266901	      0.60569629	      0.75924355	      0.45296333	      0.93799572
      1.16275610	      0.60569534	      0.75924121	      0.45296172	      0.93797249
      1.16286109	      0.60569420	      0.75923840	      0.45295978	      0.93794448
      1.16295385	      0.60569319	      0.75923591	      0.45295807	      0.93791974
      1.16304661	      0.60569219	      0.75923342	      0.45295636	      0.93789500
      1.16313937	      0.60569118	      0.75923094	      0.45295466	      0.93787027
      1.16323213	      0.60569018	      0.75922845	      0.45295295	      0.93784553
      1.16332489	      0.60568917	      0.75922597	      0.45295124	      0.93782081
      1.16341764	      0.60568817	      0.75922349	      0.45294954	      0.93779608
      1.16351040	      0.60568717	      0.75922101	      0.45294783	      0.93777136
      1.16360316	      0.60568616	      0.75921853	      0.45294613	      0.93774664
      1.16369592	      0.60568516	      0.75921605	      0.45294443	      0.93772193
      1.16378868	      0.60568416	      0.75921357	      0.45294273	      0.93769721
      1.16388144	      0.60568315	      0.75921109	      0.45294103	      0.93767251
      1.16397420	      0.60568215	      0.75920862	      0.45293933	      0.93764780
      1.16406696	      0.60568115	      0.75920614	      0.45293763	      0.93762310
      1.16415972	      0.60568015	      0.75920367	      0.45293594	      0.93759840
      1.16425248	      0.60567915	      0.75920120	      0.45293424	      0.93757370
      1.16434524	      0.60567815	      0.75919872	      0.45293255	      0.93754901
      1.16443800	      0.60567715	      0.75919625	      0.45293086	      0.93752432
      1.16453076	      0.60567615	      0.75919378	      0.45292916	      0.93749963
      1.16462352	      0.60567515	      0.75919132	      0.45292747	      0.93747495
      1.16471628	      0.60567415	      0.75918885	      0.45292578	      0.93745027
      1.16480904	      0.60567315	      0.75918638	      0.45292410	      0.93742559
      1.16490180	      0.60567216	      0.75918391	      0.45292241	      0.93740091
      1.16499456	      0.60567116	      0.75918145	      0.45292072	      0.93737624
      1.16508732	      0.60567016	      0.75917899	      0.45291904	      0.93735157
      1.16518008	      0.60566916	      0.75917652	      0.45291735	      0.93732691
      1.16527284	      0.60566817	      0.75917406	      0.45291567	      0.93730224
      1.16536559	      0.60566717	      0.75917160	      0.45291399	      0.93727758
      1.16545835	      0.60566618	      0.75916914	      0.45291231	      0.93725292
      1.16555111	      0.60566518	      0.75916668	      0.45291063	      0.93722827
      1.16564387	      0.60566419	      0.75916422	      0.45290895	      0.93720362
      1.16573663	      0.60566319	      0.75916177	      0.45290727	      0.93717897
      1.16582939	      0.60566220	      0.75915931	      0.45290559	      0.93715432
      1.16592215	      0.60566121	      0.75915686	      0.45290392	      0.93712967
      1.16601491	      0.60566021	      0.75915440	      0.45290224	      0.93710503
      1.16610767	      0.60565922	      0.75915195	      0.45290057	      0.93708039
      1.16620043	      0.60565823	      0.75914950	      0.45289890	      0.93705576
      1.16629319	      0.60565724	      0.75914705	      0.45289722	      0.93703112
      1.16638595	      0.60565624	      0.75914460	      0.45289555	      0.93700649
      1.16647871	      0.60565525	      0.75914215	      0.45289389	      0.93698186
      1.16657147	      0.60565426	      0.75913970	      0.45289222	      0.93695724
      1.16666423	      0.60565327	      0.75913726	      0.45289055	      0.93693261
      1.16675699	      0.60565228	      0.75913481	      0.45288888	      0.93690799
      1.16684975	      0.60565129	      0.75913237	      0.45288722	      0.93688337
      1.16694251	      0.60565030	      0.75912992	      0.45288555	      0.93685876
      1.16703527	      0.60564932	      0.75912748	      0.45288389	      0.93683414
      1.16712803	      0.60564833	      0.75912504	      0.45288223	      0.93680953
      1.16722079	      0.60564734	      0.75912260	      0.45288057	      0.93678492
      1.16731355	      0.60564635	      0.75912016	      0.45287891	      0.93676032
      1.16740630	      0.60564536	      0.75911772	      0.45287725	      0.93673571
      1.16749906	      0.60564438	      0.75911528	      0.45287559	      0.93671111
      1.16759182	      0.60564339	      0.75911285	      0.45287394	      0.93668651
      1.16768458	      0.60564240	      0.75911041	      0.45287228	      0.93666192
      1.16777734	      0.60564142	      0.75910798	      0.45287063	      0.93663732
      1.16787010	      0.60564043	      0.75910555	      0.45286897	      0.93661273
      1.16796286	      0.60563945	      0.75910311	      0.45286732	      0.93658814
      1.16805562	      0.60563846	      0.75910068	      0.45286567	      0.93656355
      1.16814838	      0.60563748	      0.75909825	      0.45286402	      0.93653897
      1.16823176	      0.60563660	      0.75909607	      0.45286253	      0.93651687
      1.16831515	      0.60563571	      0.75909389	      0.45286105	      0.93649477
      1.16841638	      0.60563464	      0.75909124	      0.45285925	      0.93646795
      1.16851762	      0.60563357	      0.75908859	      0.45285746	      0.93644113
      1.16860149	      0.60563268	      0.75908640	      0.45285597	      0.93641891
      1.16868537	      0.60563179	      0.75908421	      0.45285448	      0.93639669
      1.16878812	      0.60563070	      0.75908152	      0.45285266	      0.93636947
      1.16889086	      0.60562962	      0.75907884	      0.45285084	      0.93634226
      1.16897087	      0.60562877	      0.75907675	      0.45284943	      0.93632107
      1.16905089	      0.60562793	      0.75907466	      0.45284801	      0.93629988
      1.16915905	      0.60562678	      0.75907184	      0.45284610	      0.93627124
      1.16926721	      0.60562564	      0.75906902	      0.45284419	      0.93624260
      1.16934315	      0.60562484	      0.75906705	      0.45284285	      0.93622250
      1.16941909	      0.60562404	      0.75906507	      0.45284151	      0.93620240
      1.16953561	      0.60562281	      0.75906204	      0.45283946	      0.93617156
      1.16963063	      0.60562181	      0.75905956	      0.45283778	      0.93614641
      1.16972565	      0.60562081	      0.75905709	      0.45283611	      0.93612126
      1.16982068	      0.60561981	      0.75905462	      0.45283444	      0.93609612
      1.16991570	      0.60561881	      0.75905215	      0.45283277	      0.93607097
      1.16999989	      0.60561792	      0.75904997	      0.45283129	      0.93604870
      1.17008407	      0.60561703	      0.75904778	      0.45282981	      0.93602643
      1.17016826	      0.60561615	      0.75904560	      0.45282833	      0.93600416
      1.17028351	      0.60561494	      0.75904261	      0.45282631	      0.93597367
      1.17036918	      0.60561404	      0.75904038	      0.45282481	      0.93595101
      1.17045485	      0.60561314	      0.75903816	      0.45282331	      0.93592835
      1.17054052	      0.60561224	      0.75903594	      0.45282181	      0.93590570
      1.17065563	      0.60561103	      0.75903296	      0.45281980	      0.93587526
      1.17073908	      0.60561015	      0.75903080	      0.45281834	      0.93585320
      1.17082252	      0.60560928	      0.75902865	      0.45281688	      0.93583114
      1.17092760	      0.60560817	      0.75902593	      0.45281504	      0.93580336
      1.17102117	      0.60560719	      0.75902351	      0.45281341	      0.93577862
      1.17111475	      0.60560621	      0.75902109	      0.45281178	      0.93575389
      1.17120832	      0.60560523	      0.75901867	      0.45281015	      0.93572916
      1.17130190	      0.60560425	      0.75901626	      0.45280852	      0.93570443
      1.17138518	      0.60560338	      0.75901411	      0.45280707	      0.93568242
      1.17146847	      0.60560251	      0.75901196	      0.45280562	      0.93566041
      1.17156879	      0.60560146	      0.75900938	      0.45280387	      0.93563390
      1.17166912	      0.60560041	      0.75900679	      0.45280213	      0.93560740
      1.17175211	      0.60559955	      0.75900465	      0.45280069	      0.93558547
      1.17183510	      0.60559868	      0.75900252	      0.45279925	      0.93556355
      1.17193742	      0.60559761	      0.75899988	      0.45279747	      0.93553653
      1.17203974	      0.60559654	      0.75899725	      0.45279570	      0.93550950
      1.17211911	      0.60559571	      0.75899521	      0.45279433	      0.93548854
      1.17219848	      0.60559489	      0.75899317	      0.45279295	      0.93546758
      1.17230607	      0.60559376	      0.75899041	      0.45279109	      0.93543917
      1.17241366	      0.60559264	      0.75898764	      0.45278923	      0.93541077
      1.17248894	      0.60559186	      0.75898571	      0.45278793	      0.93539089
      1.17256422	      0.60559108	      0.75898378	      0.45278663	      0.93537102
      1.17268021	      0.60558987	      0.75898080	      0.45278463	      0.93534040
      1.17277467	      0.60558888	      0.75897838	      0.45278300	      0.93531546
      1.17286914	      0.60558790	      0.75897596	      0.45278137	      0.93529053
      1.17296360	      0.60558692	      0.75897354	      0.45277974	      0.93526560
      1.17305806	      0.60558594	      0.75897113	      0.45277812	      0.93524068
      1.17314131	      0.60558507	      0.75896900	      0.45277668	      0.93521871
      1.17322456	      0.60558421	      0.75896687	      0.45277525	      0.93519674
      1.17330781	      0.60558334	      0.75896474	      0.45277382	      0.93517478
      1.17342362	      0.60558214	      0.75896178	      0.45277183	      0.93514423
      1.17350848	      0.60558126	      0.75895961	      0.45277037	      0.93512184
      1.17359335	      0.60558038	      0.75895745	      0.45276892	      0.93509946
      1.17369586	      0.60557932	      0.75895483	      0.45276716	      0.93507242
      1.17378702	      0.60557837	      0.75895251	      0.45276560	      0.93504838
      1.17387817	      0.60557743	      0.75895018	      0.45276404	      0.93502434
      1.17396933	      0.60557649	      0.75894786	      0.45276248	      0.93500031
      1.17406048	      0.60557554	      0.75894554	      0.45276092	      0.93497627
      1.17415164	      0.60557460	      0.75894322	      0.45275936	      0.93495224
      1.17424279	      0.60557366	      0.75894090	      0.45275780	      0.93492821
      1.17433395	      0.60557271	      0.75893858	      0.45275625	      0.93490418
      1.17442510	      0.60557177	      0.75893626	      0.45275469	      0.93488015
      1.17451626	      0.60557083	      0.75893394	      0.45275314	      0.93485613
      1.17460741	      0.60556989	      0.75893163	      0.45275158	      0.93483210
      1.17469857	      0.60556895	      0.75892931	      0.45275003	      0.93480808
      1.17478972	      0.60556801	      0.75892700	      0.45274848	      0.93478406
      1.17488088	      0.60556707	      0.75892469	      0.45274693	      0.93476004
      1.17497203	      0.60556613	      0.75892238	      0.45274538	      0.93473603
      1.17506319	      0.60556519	      0.75892007	      0.45274383	      0.93471201
      1.17515434	      0.60556425	      0.75891776	      0.45274228	      0.93468800
      1.17524550	      0.60556331	      0.75891545	      0.45274074	      0.93466399
      1.17533665	      0.60556237	      0.75891314	      0.45273919	      0.93463998
      1.17542781	      0.60556143	      0.75891084	      0.45273765	      0.93461597
      1.17551896	      0.60556049	      0.75890853	      0.45273610	      0.93459197
      1.17560072	      0.60555965	      0.75890647	      0.45273472	      0.93457044
      1.17568247	      0.60555881	      0.75890440	      0.45273333	      0.93454891
      1.17578236	      0.60555779	      0.75890188	      0.45273164	      0.93452261
      1.17588225	      0.60555676	      0.75889936	      0.45272996	      0.93449631
      1.17596473	      0.60555591	      0.75889728	      0.45272856	      0.93447460
      1.17604721	      0.60555507	      0.75889520	      0.45272717	      0.93445289
      1.17614840	      0.60555403	      0.75889265	      0.45272546	      0.93442626
      1.17624959	      0.60555299	      0.75889010	      0.45272376	      0.93439962
      1.17632830	      0.60555218	      0.75888812	      0.45272243	      0.93437891
      1.17640701	      0.60555138	      0.75888613	      0.45272111	      0.93435820
      1.17651345	      0.60555028	      0.75888346	      0.45271931	      0.93433019
      1.17661990	      0.60554919	      0.75888078	      0.45271752	      0.93430219
      1.17669474	      0.60554843	      0.75887890	      0.45271627	      0.93428249
      1.17676959	      0.60554766	      0.75887702	      0.45271501	      0.93426281
      1.17688395	      0.60554649	      0.75887415	      0.45271309	      0.93423272
      1.17697759	      0.60554553	      0.75887180	      0.45271152	      0.93420810
      1.17707123	      0.60554458	      0.75886945	      0.45270995	      0.93418347
      1.17716487	      0.60554362	      0.75886710	      0.45270838	      0.93415884
      1.17725851	      0.60554266	      0.75886475	      0.45270681	      0.93413422
      1.17734075	      0.60554182	      0.75886269	      0.45270543	      0.93411260
      1.17742299	      0.60554098	      0.75886063	      0.45270406	      0.93409097
      1.17752184	      0.60553997	      0.75885816	      0.45270240	      0.93406499
      1.17762068	      0.60553897	      0.75885569	      0.45270075	      0.93403901
      1.17770357	      0.60553812	      0.75885362	      0.45269937	      0.93401722
      1.17778647	      0.60553727	      0.75885154	      0.45269798	      0.93399543
      1.17786936	      0.60553643	      0.75884947	      0.45269660	      0.93397365
      1.17798391	      0.60553526	      0.75884661	      0.45269469	      0.93394355
      1.17806743	      0.60553441	      0.75884453	      0.45269330	      0.93392160
      1.17815095	      0.60553356	      0.75884245	      0.45269191	      0.93389966
      1.17825307	      0.60553252	      0.75883990	      0.45269021	      0.93387283
      1.17834375	      0.60553160	      0.75883764	      0.45268870	      0.93384901
      1.17843443	      0.60553068	      0.75883538	      0.45268719	      0.93382519
      1.17852511	      0.60552976	      0.75883313	      0.45268569	      0.93380137
      1.17861579	      0.60552884	      0.75883087	      0.45268418	      0.93377756
      1.17870647	      0.60552791	      0.75882861	      0.45268268	      0.93375374
      1.17879715	      0.60552699	      0.75882636	      0.45268117	      0.93372993
      1.17888783	      0.60552607	      0.75882411	      0.45267967	      0.93370613
      1.17897851	      0.60552515	      0.75882186	      0.45267817	      0.93368232
      1.17906918	      0.60552423	      0.75881961	      0.45267667	      0.93365851
      1.17915986	      0.60552331	      0.75881736	      0.45267517	      0.93363471
      1.17925054	      0.60552239	      0.75881511	      0.45267367	      0.93361091
      1.17933200	      0.60552157	      0.75881309	      0.45267232	      0.93358953
      1.17941346	      0.60552074	      0.75881107	      0.45267097	      0.93356816
      1.17951174	      0.60551975	      0.75880864	      0.45266935	      0.93354237
      1.17961003	      0.60551875	      0.75880620	      0.45266773	      0.93351658
      1.17969354	      0.60551791	      0.75880414	      0.45266635	      0.93349467
      1.17977704	      0.60551706	      0.75880207	      0.45266498	      0.93347277
      1.17986055	      0.60551622	      0.75880001	      0.45266360	      0.93345086
      1.17997110	      0.60551510	      0.75879728	      0.45266178	      0.93342187
      1.18005495	      0.60551426	      0.75879521	      0.45266040	      0.93339988
      1.18013880	      0.60551341	      0.75879314	      0.45265903	      0.93337789
      1.18022266	      0.60551256	      0.75879107	      0.45265765	      0.93335590
      1.18033500	      0.60551143	      0.75878830	      0.45265580	      0.93332645
      1.18041714	      0.60551060	      0.75878628	      0.45265445	      0.93330491
      1.18049929	      0.60550977	      0.75878425	      0.45265311	      0.93328338
      1.18060169	      0.60550874	      0.75878173	      0.45265143	      0.93325654
      1.18069296	      0.60550782	      0.75877949	      0.45264993	      0.93323262
      1.18078423	      0.60550690	      0.75877724	      0.45264844	      0.93320870
      1.18087550	      0.60550598	      0.75877500	      0.45264694	      0.93318478
      1.18096677	      0.60550506	      0.75877276	      0.45264545	      0.93316087
      1.18105804	      0.60550414	      0.75877052	      0.45264396	      0.93313696
      1.18113912	      0.60550333	      0.75876853	      0.45264264	      0.93311572
      1.18122019	      0.60550251	      0.75876654	      0.45264131	      0.93309448
      1.18131846	      0.60550152	      0.75876413	      0.45263971	      0.93306875
      1.18141674	      0.60550054	      0.75876172	      0.45263811	      0.93304301
      1.18149936	      0.60549971	      0.75875970	      0.45263676	      0.93302138
      1.18158197	      0.60549888	      0.75875768	      0.45263541	      0.93299974
      1.18166459	      0.60549805	      0.75875566	      0.45263407	      0.93297811
      1.18177691	      0.60549692	      0.75875291	      0.45263224	      0.93294871
      1.18186004	      0.60549609	      0.75875088	      0.45263089	      0.93292695
      1.18194317	      0.60549525	      0.75874885	      0.45262954	      0.93290520
      1.18204391	      0.60549424	      0.75874639	      0.45262790	      0.93287883
      1.18213384	      0.60549334	      0.75874419	      0.45262644	      0.93285530
      1.18222377	      0.60549244	      0.75874200	      0.45262498	      0.93283177
      1.18231369	      0.60549154	      0.75873981	      0.45262352	      0.93280825
      1.18240362	      0.60549064	      0.75873761	      0.45262207	      0.93278472
      1.18249354	      0.60548974	      0.75873542	      0.45262061	      0.93276120
      1.18258347	      0.60548884	      0.75873324	      0.45261915	      0.93273768
      1.18267340	      0.60548794	      0.75873105	      0.45261770	      0.93271417
      1.18276332	      0.60548704	      0.75872886	      0.45261625	      0.93269065
      1.18285325	      0.60548614	      0.75872668	      0.45261479	      0.93266714
      1.18294317	      0.60548525	      0.75872449	      0.45261334	      0.93264363
      1.18303310	      0.60548435	      0.75872231	      0.45261189	      0.93262013
      1.18312303	      0.60548345	      0.75872013	      0.45261044	      0.93259662
      1.18320332	      0.60548265	      0.75871818	      0.45260914	      0.93257564
      1.18328362	      0.60548185	      0.75871623	      0.45260785	      0.93255466
      1.18338218	      0.60548087	      0.75871384	      0.45260626	      0.93252890
      1.18348074	      0.60547988	      0.75871146	      0.45260468	      0.93250316
      1.18356181	      0.60547907	      0.75870949	      0.45260337	      0.93248198
      1.18364287	      0.60547827	      0.75870753	      0.45260207	      0.93246081
      1.18374265	      0.60547727	      0.75870512	      0.45260046	      0.93243475
      1.18384243	      0.60547628	      0.75870271	      0.45259886	      0.93240869
      1.18391984	      0.60547551	      0.75870084	      0.45259762	      0.93238848
      1.18399725	      0.60547474	      0.75869897	      0.45259638	      0.93236827
      1.18410215	      0.60547370	      0.75869644	      0.45259470	      0.93234089
      1.18420704	      0.60547265	      0.75869391	      0.45259302	      0.93231351
      1.18428075	      0.60547192	      0.75869213	      0.45259183	      0.93229427
      1.18435446	      0.60547119	      0.75869036	      0.45259065	      0.93227504
      1.18446695	      0.60547007	      0.75868765	      0.45258886	      0.93224568
      1.18455928	      0.60546916	      0.75868543	      0.45258738	      0.93222160
      1.18465160	      0.60546824	      0.75868321	      0.45258590	      0.93219752
      1.18474392	      0.60546732	      0.75868099	      0.45258443	      0.93217344
      1.18483624	      0.60546641	      0.75867877	      0.45258296	      0.93214936
      1.18491663	      0.60546561	      0.75867684	      0.45258167	      0.93212840
      1.18499703	      0.60546482	      0.75867491	      0.45258039	      0.93210744
      1.18509511	      0.60546384	      0.75867256	      0.45257883	      0.93208187
      1.18519319	      0.60546287	      0.75867021	      0.45257727	      0.93205630
      1.18527419	      0.60546207	      0.75866827	      0.45257598	      0.93203519
      1.18535519	      0.60546127	      0.75866633	      0.45257469	      0.93201408
      1.18545391	      0.60546029	      0.75866396	      0.45257312	      0.93198836
      1.18555263	      0.60545932	      0.75866160	      0.45257155	      0.93196264
      1.18563126	      0.60545854	      0.75865972	      0.45257030	      0.93194215
      1.18570989	      0.60545776	      0.75865784	      0.45256906	      0.93192167
      1.18581163	      0.60545676	      0.75865542	      0.45256744	      0.93189517
      1.18591337	      0.60545575	      0.75865299	      0.45256583	      0.93186868
      1.18598991	      0.60545500	      0.75865116	      0.45256462	      0.93184875
      1.18606645	      0.60545424	      0.75864934	      0.45256340	      0.93182883
      1.18617182	      0.60545320	      0.75864683	      0.45256174	      0.93180140
      1.18627719	      0.60545216	      0.75864432	      0.45256007	      0.93177398
      1.18635079	      0.60545144	      0.75864256	      0.45255891	      0.93175482
      1.18642440	      0.60545071	      0.75864081	      0.45255774	      0.93173567
      1.18653558	      0.60544962	      0.75863817	      0.45255599	      0.93170674
      1.18662876	      0.60544870	      0.75863596	      0.45255452	      0.93168250
      1.18672195	      0.60544778	      0.75863374	      0.45255305	      0.93165827
      1.18681514	      0.60544686	      0.75863153	      0.45255158	      0.93163403
      1.18689629	      0.60544607	      0.75862961	      0.45255030	      0.93161293
      1.18697744	      0.60544527	      0.75862768	      0.45254902	      0.93159184
      1.18705859	      0.60544447	      0.75862576	      0.45254774	      0.93157074
      1.18717063	      0.60544337	      0.75862311	      0.45254598	      0.93154162
      1.18725323	      0.60544256	      0.75862115	      0.45254468	      0.93152015
      1.18733584	      0.60544175	      0.75861920	      0.45254339	      0.93149869
      1.18743533	      0.60544077	      0.75861684	      0.45254182	      0.93147284
      1.18752382	      0.60543990	      0.75861475	      0.45254043	      0.93144985
      1.18761232	      0.60543903	      0.75861266	      0.45253905	      0.93142687
      1.18770081	      0.60543817	      0.75861058	      0.45253766	      0.93140389
      1.18778930	      0.60543730	      0.75860849	      0.45253627	      0.93138091
      1.18787780	      0.60543643	      0.75860640	      0.45253489	      0.93135794
      1.18796629	      0.60543556	      0.75860432	      0.45253350	      0.93133497
      1.18805478	      0.60543470	      0.75860223	      0.45253212	      0.93131200
      1.18814328	      0.60543383	      0.75860015	      0.45253073	      0.93128903
      1.18823177	      0.60543296	      0.75859807	      0.45252935	      0.93126607
      1.18832026	      0.60543210	      0.75859599	      0.45252797	      0.93124311
      1.18840876	      0.60543123	      0.75859391	      0.45252659	      0.93122016
      1.18849725	      0.60543037	      0.75859183	      0.45252521	      0.93119721
      1.18858574	      0.60542950	      0.75858975	      0.45252383	      0.93117426
      1.18867424	      0.60542864	      0.75858768	      0.45252245	      0.93115132
      1.18876273	      0.60542777	      0.75858561	      0.45252107	      0.93112838
      1.18885123	      0.60542691	      0.75858353	      0.45251969	      0.93110544
      1.18893972	      0.60542605	      0.75858146	      0.45251831	      0.93108251
      1.18902821	      0.60542518	      0.75857939	      0.45251694	      0.93105958
      1.18911671	      0.60542432	      0.75857732	      0.45251556	      0.93103665
      1.18920520	      0.60542346	      0.75857525	      0.45251419	      0.93101373
      1.18929369	      0.60542259	      0.75857318	      0.45251282	      0.93099081
      1.18938219	      0.60542173	      0.75857112	      0.45251144	      0.93096789
      1.18947068	      0.60542087	      0.75856905	      0.45251007	      0.93094498
      1.18955917	      0.60542001	      0.75856699	      0.45250870	      0.93092207
      1.18964767	      0.60541915	      0.75856493	      0.45250733	      0.93089916
      1.18973616	      0.60541829	      0.75856287	      0.45250596	      0.93087626
[truncated: 681,701 more chars]
