# Supplementary material for: Musculoskeletal simulations to examine the effects of accentuated eccentric loading (AEL) on jump height
Source: PeerJ. 2023 Jan 23;11:e14687. doi: 10.7717/peerj.14687 (PMC9879160; doi:10.7717/peerj.14687)
Supplement: Supplemental Information 2 — Added15 folder contains the code and simulation results for a complete jump with an additional 15% model mass. Dropped15 folder contains the code and simulation results for the push-off phase with the original model mass. [file peerj-11-14687-s002.zip › Supplementary Simulation code and output results AEL15/Added15/Optimized_for_J_Results/TwoSegment_Two_Segment_NormFiberVelocity.sto]

NormFiberVelocity
version=1
nRows=12722
nColumns=5
inDegrees=no

This analysis gathers basic information about muscles during a simulation (e.g., forces, tendon lengths, moment arms, etc).
Units are S.I. units (second, meters, Newtons, ...)
Angles are in degrees.

endheader
time	vastus	recfem	glut	ham
      0.00000000	      0.00000005	      0.00000001	      0.00000001	      0.00000000
      0.00010000	      0.00000527	      0.00000251	      0.00000002	     -0.00000216
      0.00023094	      0.00002551	      0.00001212	      0.00000005	     -0.00001051
      0.00036189	      0.00005748	      0.00002718	      0.00000010	     -0.00002368
      0.00049283	      0.00009841	      0.00004630	      0.00000017	     -0.00004051
      0.00062377	      0.00014629	      0.00006846	      0.00000027	     -0.00006016
      0.00075471	      0.00019967	      0.00009295	      0.00000039	     -0.00008203
      0.00092167	      0.00027406	      0.00012672	      0.00000058	     -0.00011246
      0.00108864	      0.00035417	      0.00016270	      0.00000082	     -0.00014518
      0.00125560	      0.00043901	      0.00020040	      0.00000112	     -0.00017979
      0.00146694	      0.00055216	      0.00025011	      0.00000161	     -0.00022591
      0.00167828	      0.00067097	      0.00030173	      0.00000223	     -0.00027434
      0.00193496	      0.00082213	      0.00036667	      0.00000323	     -0.00033602
      0.00219165	      0.00098027	      0.00043391	      0.00000457	     -0.00040066
      0.00252490	      0.00119540	      0.00052449	      0.00000699	     -0.00048890
      0.00285816	      0.00142108	      0.00061868	      0.00001049	     -0.00058192
      0.00331636	      0.00174771	      0.00075397	      0.00001787	     -0.00071752
      0.00377455	      0.00209226	      0.00089584	      0.00002970	     -0.00086194
      0.00443132	      0.00261535	      0.00111036	      0.00005919	     -0.00108402
      0.00508809	      0.00317024	      0.00133752	      0.00011308	     -0.00132342
      0.00611478	      0.00409498	      0.00171651	      0.00028649	     -0.00173097
      0.00691445	      0.00485836	      0.00203039	      0.00055194	     -0.00207515
      0.00771412	      0.00565502	      0.00235926	      0.00100172	     -0.00244140
      0.00851379	      0.00648127	      0.00270183	      0.00171164	     -0.00282839
      0.00931345	      0.00733375	      0.00305685	      0.00275148	     -0.00323485
      0.01031496	      0.00843378	      0.00351722	      0.00457523	     -0.00376937
      0.01117276	      0.00940082	      0.00392386	      0.00657278	     -0.00424799
      0.01192114	      0.01026077	      0.00428685	      0.00856902	     -0.00468003
      0.01266951	      0.01113400	      0.00465667	      0.01071126	     -0.00512458
      0.01351831	      0.01213849	      0.00508344	      0.01320850	     -0.00564283
      0.01436710	      0.01315599	      0.00551707	      0.01568124	     -0.00617492
      0.01510582	      0.01405076	      0.00589939	      0.01776318	     -0.00664843
      0.01584455	      0.01495300	      0.00628574	      0.01975844	     -0.00713098
      0.01677016	      0.01609269	      0.00677484	      0.02213033	     -0.00774748
      0.01743280	      0.01691402	      0.00712798	      0.02374669	     -0.00819642
      0.01809543	      0.01773930	      0.00748333	      0.02530365	     -0.00865130
      0.01904497	      0.01892788	      0.00799592	      0.02744872	     -0.00931291
      0.01985779	      0.01995009	      0.00843746	      0.02922119	     -0.00988789
      0.02056646	      0.02084431	      0.00882421	      0.03072969	     -0.01039531
      0.02127514	      0.02174090	      0.00921240	      0.03221151	     -0.01090817
      0.02202269	      0.02268881	      0.00962325	      0.03375211	     -0.01145481
      0.02277025	      0.02363853	      0.01003532	      0.03527473	     -0.01200703
      0.02350164	      0.02456912	      0.01043947	      0.03675086	     -0.01255251
      0.02423303	      0.02550077	      0.01084446	      0.03821635	     -0.01310297
      0.02502522	      0.02651077	      0.01128392	      0.03979397	     -0.01370465
      0.02581741	      0.02752139	      0.01172404	      0.04136329	     -0.01431185
      0.02656472	      0.02847508	      0.01213973	      0.04283724	     -0.01488961
      0.02731203	      0.02942887	      0.01255578	      0.04430568	     -0.01547210
      0.02805934	      0.03038259	      0.01297212	      0.04576913	     -0.01605925
      0.02880665	      0.03133606	      0.01338863	      0.04722793	     -0.01665100
      0.02955396	      0.03228916	      0.01380526	      0.04868234	     -0.01724732
      0.03030127	      0.03324174	      0.01422193	      0.05013251	     -0.01784818
      0.03104858	      0.03419372	      0.01463856	      0.05157854	     -0.01845356
      0.03179589	      0.03514497	      0.01505510	      0.05302050	     -0.01906345
      0.03254320	      0.03609542	      0.01547149	      0.05445841	     -0.01967784
      0.03329051	      0.03704499	      0.01588768	      0.05589229	     -0.02029676
      0.03403782	      0.03799361	      0.01630361	      0.05732211	     -0.02092020
      0.03478513	      0.03894120	      0.01671924	      0.05874785	     -0.02154818
      0.03553244	      0.03988772	      0.01713451	      0.06016946	     -0.02218072
      0.03627975	      0.04083310	      0.01754940	      0.06158689	     -0.02281783
      0.03702706	      0.04177728	      0.01796385	      0.06300009	     -0.02345955
      0.03777437	      0.04272022	      0.01837782	      0.06440896	     -0.02410590
      0.03852168	      0.04366186	      0.01879127	      0.06581343	     -0.02475689
      0.03926899	      0.04460215	      0.01920417	      0.06721340	     -0.02541256
      0.04001630	      0.04554104	      0.01961647	      0.06860876	     -0.02607291
      0.04076361	      0.04647846	      0.02002813	      0.06999941	     -0.02673798
      0.04151092	      0.04741438	      0.02043912	      0.07138522	     -0.02740777
      0.04225823	      0.04834872	      0.02084939	      0.07276605	     -0.02808230
      0.04300554	      0.04928143	      0.02125890	      0.07414175	     -0.02876158
      0.04375285	      0.05021246	      0.02166762	      0.07551219	     -0.02944561
      0.04450016	      0.05114173	      0.02207551	      0.07687720	     -0.03013439
      0.04524747	      0.05206918	      0.02248252	      0.07823660	     -0.03082792
      0.04599478	      0.05299475	      0.02288861	      0.07959024	     -0.03152617
      0.04666588	      0.05382426	      0.02325248	      0.08080077	     -0.03215724
      0.04733698	      0.05465213	      0.02361554	      0.08200636	     -0.03279209
      0.04800809	      0.05547831	      0.02397777	      0.08320690	     -0.03343070
      0.04867919	      0.05630275	      0.02433913	      0.08440226	     -0.03407303
      0.04935029	      0.05712538	      0.02469960	      0.08559230	     -0.03471906
      0.05002139	      0.05794614	      0.02505913	      0.08677693	     -0.03536873
      0.05069249	      0.05876497	      0.02541770	      0.08795602	     -0.03602200
      0.05136359	      0.05958181	      0.02577528	      0.08912950	     -0.03667881
      0.05203469	      0.06039658	      0.02613182	      0.09029728	     -0.03733911
      0.05270579	      0.06120922	      0.02648731	      0.09145930	     -0.03800281
      0.05337690	      0.06201967	      0.02684170	      0.09261552	     -0.03866984
      0.05404800	      0.06282785	      0.02719496	      0.09376591	     -0.03934011
      0.05471910	      0.06363369	      0.02754705	      0.09491045	     -0.04001352
      0.05539020	      0.06443711	      0.02789794	      0.09604914	     -0.04068997
      0.05606130	      0.06523804	      0.02824760	      0.09718198	     -0.04136933
      0.05673240	      0.06603641	      0.02859600	      0.09830899	     -0.04205149
      0.05740350	      0.06683215	      0.02894308	      0.09943016	     -0.04273628
      0.05807460	      0.06762517	      0.02928883	      0.10054549	     -0.04342357
      0.05874571	      0.06841539	      0.02963320	      0.10165496	     -0.04411318
      0.05941681	      0.06920275	      0.02997617	      0.10275856	     -0.04480493
      0.06008791	      0.06998717	      0.03031769	      0.10385621	     -0.04549864
      0.06075901	      0.07076855	      0.03065773	      0.10494788	     -0.04619407
      0.06143011	      0.07154684	      0.03099626	      0.10603346	     -0.04689101
      0.06210121	      0.07232195	      0.03133325	      0.10711287	     -0.04758921
      0.06277231	      0.07309381	      0.03166865	      0.10818600	     -0.04828839
      0.06344341	      0.07386233	      0.03200244	      0.10925272	     -0.04898828
      0.06411451	      0.07462745	      0.03233458	      0.11031290	     -0.04968855
      0.06478562	      0.07538908	      0.03266504	      0.11136641	     -0.05038887
      0.06545672	      0.07614716	      0.03299379	      0.11241310	     -0.05108889
      0.06612782	      0.07690161	      0.03332080	      0.11345284	     -0.05178819
      0.06679892	      0.07765236	      0.03364604	      0.11448548	     -0.05248637
      0.06747002	      0.07839934	      0.03396947	      0.11551088	     -0.05318297
      0.06814112	      0.07914247	      0.03429107	      0.11652890	     -0.05387749
      0.06881222	      0.07988169	      0.03461081	      0.11753941	     -0.05456941
      0.06948332	      0.08061694	      0.03492866	      0.11854227	     -0.05525814
      0.07015443	      0.08134814	      0.03524459	      0.11953736	     -0.05594307
      0.07082553	      0.08207524	      0.03555858	      0.12052455	     -0.05662352
      0.07149663	      0.08279817	      0.03587060	      0.12150374	     -0.05729878
      0.07216773	      0.08351687	      0.03618063	      0.12247480	     -0.05796804
      0.07283883	      0.08423128	      0.03648864	      0.12343763	     -0.05863048
      0.07350993	      0.08494135	      0.03679462	      0.12439213	     -0.05928516
      0.07418103	      0.08564703	      0.03709854	      0.12533821	     -0.05993110
      0.07485213	      0.08634827	      0.03740038	      0.12627577	     -0.06056721
      0.07552324	      0.08704500	      0.03770012	      0.12720473	     -0.06119236
      0.07619434	      0.08773720	      0.03799775	      0.12812501	     -0.06180528
      0.07686544	      0.08842481	      0.03829324	      0.12903653	     -0.06240463
      0.07753654	      0.08910780	      0.03858659	      0.12993923	     -0.06298898
      0.07820764	      0.08978613	      0.03887778	      0.13083304	     -0.06355678
      0.07887874	      0.09045976	      0.03916680	      0.13171790	     -0.06410638
      0.07954984	      0.09112865	      0.03945363	      0.13259376	     -0.06463605
      0.08022094	      0.09179279	      0.03973828	      0.13346058	     -0.06514393
      0.08089205	      0.09245214	      0.04002072	      0.13431831	     -0.06562811
      0.08156315	      0.09310669	      0.04030096	      0.13516692	     -0.06608660
      0.08223425	      0.09375640	      0.04057899	      0.13600636	     -0.06651738
      0.08290535	      0.09440127	      0.04085480	      0.13683663	     -0.06691840
      0.08357645	      0.09504128	      0.04112840	      0.13765768	     -0.06728768
      0.08424755	      0.09567643	      0.04139979	      0.13846952	     -0.06762335
      0.08491865	      0.09630670	      0.04166895	      0.13927212	     -0.06792371
      0.08558975	      0.09693208	      0.04193591	      0.14006548	     -0.06818735
      0.08626085	      0.09755258	      0.04220066	      0.14084960	     -0.06841329
      0.08693196	      0.09816820	      0.04246321	      0.14162447	     -0.06860105
      0.08760306	      0.09877893	      0.04272356	      0.14239011	     -0.06875088
      0.08827416	      0.09938478	      0.04298172	      0.14314650	     -0.06886387
      0.08894526	      0.09998575	      0.04323769	      0.14389610	     -0.06894211
      0.08961636	      0.10058183	      0.04349147	      0.14465096	     -0.06898888
      0.09028746	      0.10117302	      0.04374308	      0.14540634	     -0.06900872
      0.09095856	      0.10175930	      0.04399251	      0.14615795	     -0.06900751
      0.09162966	      0.10234068	      0.04423976	      0.14690352	     -0.06899251
      0.09230077	      0.10291713	      0.04448483	      0.14764187	     -0.06897212
      0.09297187	      0.10348864	      0.04472771	      0.14837238	     -0.06895142
      0.09364297	      0.10405521	      0.04496841	      0.14909472	     -0.06893069
      0.09431407	      0.10461680	      0.04520692	      0.14980871	     -0.06890994
      0.09498517	      0.10517343	      0.04544324	      0.15051429	     -0.06888917
      0.09565627	      0.10572509	      0.04567738	      0.15121139	     -0.06886836
      0.09632737	      0.10627178	      0.04590932	      0.15190003	     -0.06884754
      0.09699847	      0.10681350	      0.04613909	      0.15258019	     -0.06882670
      0.09766958	      0.10735025	      0.04636669	      0.15325189	     -0.06880583
      0.09834068	      0.10788206	      0.04659211	      0.15391515	     -0.06878494
      0.09901178	      0.10840892	      0.04681538	      0.15456999	     -0.06876404
      0.09968288	      0.10893086	      0.04703651	      0.15521644	     -0.06874311
      0.10035398	      0.10944788	      0.04725549	      0.15585453	     -0.06872217
      0.10102508	      0.10995999	      0.04747235	      0.15648429	     -0.06870121
      0.10169618	      0.11046723	      0.04768709	      0.15710575	     -0.06868023
      0.10236728	      0.11096960	      0.04789973	      0.15771896	     -0.06865924
      0.10303839	      0.11146713	      0.04811029	      0.15832395	     -0.06863823
      0.10370949	      0.11195983	      0.04831877	      0.15892077	     -0.06861721
      0.10438059	      0.11244774	      0.04852519	      0.15950945	     -0.06859617
      0.10505169	      0.11293087	      0.04872956	      0.16009006	     -0.06857512
      0.10572279	      0.11340926	      0.04893191	      0.16066262	     -0.06855406
      0.10639389	      0.11388292	      0.04913225	      0.16122720	     -0.06853299
      0.10706499	      0.11435189	      0.04933059	      0.16178384	     -0.06851190
      0.10773609	      0.11481619	      0.04952696	      0.16233259	     -0.06849080
      0.10840719	      0.11527586	      0.04972137	      0.16287352	     -0.06846970
      0.10907830	      0.11573092	      0.04991384	      0.16340667	     -0.06844858
      0.10974940	      0.11618142	      0.05010439	      0.16393210	     -0.06842745
      0.11042050	      0.11662737	      0.05029304	      0.16444987	     -0.06840631
      0.11109160	      0.11706882	      0.05047980	      0.16496004	     -0.06838516
      0.11176270	      0.11750580	      0.05066471	      0.16546266	     -0.06836401
      0.11243380	      0.11793835	      0.05084777	      0.16595781	     -0.06834284
      0.11310490	      0.11836649	      0.05102901	      0.16644554	     -0.06832167
      0.11377600	      0.11879027	      0.05120845	      0.16692591	     -0.06830049
      0.11444711	      0.11920973	      0.05138612	      0.16739899	     -0.06827930
      0.11511821	      0.11962490	      0.05156202	      0.16786484	     -0.06825810
      0.11578931	      0.12003581	      0.05173620	      0.16832353	     -0.06823690
      0.11646041	      0.12044252	      0.05190865	      0.16877512	     -0.06821569
      0.11713151	      0.12084505	      0.05207942	      0.16921968	     -0.06819448
      0.11780261	      0.12124345	      0.05224852	      0.16965727	     -0.06817326
      0.11847371	      0.12163775	      0.05241596	      0.17008797	     -0.06815203
      0.11914481	      0.12202801	      0.05258179	      0.17051184	     -0.06813080
      0.11981592	      0.12241424	      0.05274601	      0.17092894	     -0.06810956
      0.12048702	      0.12279651	      0.05290865	      0.17133935	     -0.06808832
      0.12115812	      0.12317485	      0.05306974	      0.17174314	     -0.06806708
      0.12182922	      0.12354929	      0.05322929	      0.17214036	     -0.06804583
      0.12250032	      0.12391988	      0.05338733	      0.17253110	     -0.06802457
      0.12317142	      0.12428667	      0.05354389	      0.17291542	     -0.06800331
      0.12384252	      0.12464969	      0.05369897	      0.17329338	     -0.06798205
      0.12451362	      0.12500898	      0.05385262	      0.17366506	     -0.06796079
      0.12518472	      0.12536460	      0.05400484	      0.17403053	     -0.06793952
      0.12585583	      0.12571656	      0.05415567	      0.17438984	     -0.06791824
      0.12652693	      0.12606493	      0.05430513	      0.17474309	     -0.06789697
      0.12719803	      0.12640974	      0.05445323	      0.17509032	     -0.06787569
      0.12786913	      0.12675103	      0.05460001	      0.17543160	     -0.06785441
      0.12854023	      0.12708884	      0.05474547	      0.17576702	     -0.06783313
      0.12921133	      0.12742322	      0.05488966	      0.17609663	     -0.06781184
      0.12988243	      0.12775421	      0.05503259	      0.17642050	     -0.06779055
      0.13055353	      0.12808184	      0.05517428	      0.17673870	     -0.06776927
      0.13122464	      0.12840616	      0.05531475	      0.17705129	     -0.06774797
      0.13189574	      0.12872721	      0.05545403	      0.17735834	     -0.06772668
      0.13256684	      0.12904503	      0.05559214	      0.17765992	     -0.06770539
      0.13323794	      0.12935966	      0.05572910	      0.17795610	     -0.06768409
      0.13390904	      0.12967114	      0.05586493	      0.17824693	     -0.06766279
      0.13458014	      0.12997951	      0.05599966	      0.17853249	     -0.06764150
      0.13525124	      0.13028481	      0.05613330	      0.17881284	     -0.06762020
      0.13592234	      0.13058708	      0.05626588	      0.17908804	     -0.06759890
      0.13659345	      0.13088635	      0.05639742	      0.17935817	     -0.06757760
      0.13726455	      0.13118268	      0.05652794	      0.17962328	     -0.06755629
      0.13793565	      0.13147609	      0.05665747	      0.17988344	     -0.06753499
      0.13860675	      0.13176662	      0.05678601	      0.18013871	     -0.06751369
      0.13927785	      0.13205432	      0.05691360	      0.18038915	     -0.06749239
      0.13994895	      0.13233922	      0.05704025	      0.18063483	     -0.06747108
      0.14062005	      0.13262136	      0.05716599	      0.18087580	     -0.06744978
      0.14129115	      0.13290077	      0.05729083	      0.18111213	     -0.06742848
      0.14196226	      0.13317750	      0.05741480	      0.18134388	     -0.06740718
      0.14263336	      0.13345157	      0.05753791	      0.18157110	     -0.06738587
      0.14330446	      0.13372303	      0.05766019	      0.18179386	     -0.06736457
      0.14397556	      0.13399191	      0.05778165	      0.18201221	     -0.06734327
      0.14464666	      0.13425825	      0.05790231	      0.18222621	     -0.06732197
      0.14531776	      0.13452208	      0.05802220	      0.18243592	     -0.06730067
      0.14598886	      0.13478344	      0.05814133	      0.18264140	     -0.06727937
      0.14665996	      0.13504236	      0.05825972	      0.18284270	     -0.06725807
      0.14733106	      0.13529888	      0.05837739	      0.18303988	     -0.06723677
      0.14800217	      0.13555302	      0.05849435	      0.18323299	     -0.06721547
      0.14867327	      0.13580483	      0.05861064	      0.18342209	     -0.06719417
      0.14934437	      0.13605434	      0.05872625	      0.18360723	     -0.06717288
      0.15001547	      0.13630157	      0.05884122	      0.18378846	     -0.06715158
      0.15068657	      0.13654657	      0.05895556	      0.18396585	     -0.06713029
      0.15135767	      0.13678937	      0.05906929	      0.18413944	     -0.06710899
      0.15148119	      0.13683382	      0.05908148	      0.18417099	     -0.06710507
      0.15160471	      0.13687819	      0.05890804	      0.18420241	     -0.06710116
      0.15222230	      0.13709896	      0.05447497	      0.18435758	     -0.06708156
      0.15283988	      0.13731774	      0.04610971	      0.18450955	     -0.06706197
      0.15360744	      0.13758633	      0.03365542	      0.18469369	     -0.06703762
      0.15437500	      0.13785042	      0.02176305	      0.18487241	     -0.06701328
      0.15514256	      0.13810935	      0.01173007	      0.18504559	     -0.06698893
      0.15591011	      0.13836282	      0.00347027	      0.18521327	     -0.06696459
      0.15667767	      0.13861082	     -0.00338713	      0.18537563	     -0.06694025
      0.15744523	      0.13885349	     -0.00906799	      0.18553285	     -0.06691591
      0.15821279	      0.13909106	     -0.01374214	      0.18568511	     -0.06689158
      0.15898034	      0.13932377	     -0.01757606	      0.18583252	     -0.06686725
      0.15974790	      0.13955185	     -0.02071510	      0.18597518	     -0.06684292
      0.16051546	      0.13977551	     -0.02327941	      0.18611317	     -0.06681859
      0.16128302	      0.13999494	     -0.02536599	      0.18624650	     -0.06679426
      0.16205057	      0.14021031	     -0.02705218	      0.18637521	     -0.06676994
      0.16281813	      0.14042176	     -0.02839930	      0.18649931	     -0.06674562
      0.16358569	      0.14062940	     -0.02945586	      0.18661880	     -0.06672130
      0.16435325	      0.14083333	     -0.03026018	      0.18673369	     -0.06669699
      0.16512081	      0.14103365	     -0.03084268	      0.18684398	     -0.06667268
      0.16588836	      0.14123041	     -0.03122788	      0.18694969	     -0.06664837
      0.16665592	      0.14142368	     -0.03143615	      0.18705083	     -0.06662407
      0.16742348	      0.14161351	     -0.03148544	      0.18714743	     -0.06659977
      0.16819104	      0.14179993	     -0.03139289	      0.18723951	     -0.06657547
      0.16895859	      0.14198301	     -0.03117616	      0.18732710	     -0.06655118
      0.16972615	      0.14216278	     -0.03085447	      0.18741026	     -0.06652688
      0.17049371	      0.14233930	     -0.03044890	      0.18748903	     -0.06650260
      0.17126127	      0.14251263	     -0.02998196	      0.18756349	     -0.06647831
      0.17202882	      0.14268285	     -0.02947642	      0.18763370	     -0.06645403
      0.17279638	      0.14285004	     -0.02895372	      0.18769974	     -0.06642975
      0.17356394	      0.14301432	     -0.02843260	      0.18776170	     -0.06640548
      0.17433150	      0.14317577	     -0.02792808	      0.18781968	     -0.06638121
      0.17509905	      0.14333450	     -0.02745112	      0.18787377	     -0.06635694
      0.17586661	      0.14349062	     -0.02700887	      0.18792408	     -0.06633268
      0.17663417	      0.14364421	     -0.02660521	      0.18797071	     -0.06630842
      0.17740173	      0.14379538	     -0.02624149	      0.18801376	     -0.06628417
      0.17816928	      0.14394419	     -0.02591680	      0.18805335	     -0.06625992
      0.17893684	      0.14409072	     -0.02562047	      0.18808959	     -0.06623567
      0.17970440	      0.14423502	     -0.02533379	      0.18812259	     -0.06621142
      0.18047196	      0.14437709	     -0.02503842	      0.18815245	     -0.06618719
      0.18115777	      0.14450215	     -0.02475307	      0.18817658	     -0.06616553
      0.18184358	      0.14462541	     -0.02443617	      0.18819833	     -0.06614388
      0.18252939	      0.14474686	     -0.02407891	      0.18821777	     -0.06612223
      0.18321520	      0.14486646	     -0.02367528	      0.18823496	     -0.06610059
      0.18390101	      0.14498421	     -0.02322249	      0.18824995	     -0.06607895
      0.18458683	      0.14510009	     -0.02272111	      0.18826281	     -0.06605731
      0.18527264	      0.14521409	     -0.02217469	      0.18827357	     -0.06603567
      0.18595845	      0.14532624	     -0.02158917	      0.18828225	     -0.06601404
      0.18664426	      0.14543654	     -0.02097197	      0.18828888	     -0.06599242
      0.18733007	      0.14554503	     -0.02033118	      0.18829347	     -0.06597079
      0.18801588	      0.14565175	     -0.01967483	      0.18829599	     -0.06594917
      0.18870169	      0.14575675	     -0.01901040	      0.18829643	     -0.06592755
      0.18938751	      0.14586007	     -0.01834449	      0.18829473	     -0.06590594
      0.19007332	      0.14596179	     -0.01768268	      0.18829083	     -0.06588433
      0.19075913	      0.14606193	     -0.01702953	      0.18828467	     -0.06586272
      0.19144494	      0.14616057	     -0.01638861	      0.18827617	     -0.06584112
      0.19213075	      0.14625774	     -0.01576262	      0.18826524	     -0.06581952
      0.19281656	      0.14635350	     -0.01515351	      0.18825181	     -0.06579792
      0.19350237	      0.14644788	     -0.01456259	      0.18823580	     -0.06577633
      0.19418819	      0.14654094	     -0.01399066	      0.18821715	     -0.06575474
      0.19487400	      0.14663269	     -0.01343809	      0.18819581	     -0.06573316
      0.19555981	      0.14672320	     -0.01290493	      0.18817175	     -0.06571158
      0.19624562	      0.14681247	     -0.01239097	      0.18814496	     -0.06569000
      0.19693143	      0.14690056	     -0.01189579	      0.18811544	     -0.06566842
      0.19761724	      0.14698748	     -0.01141882	      0.18808320	     -0.06564685
      0.19830305	      0.14707326	     -0.01095940	      0.18804828	     -0.06562529
      0.19898887	      0.14715794	     -0.01051678	      0.18801071	     -0.06560373
      0.19967468	      0.14724154	     -0.01009013	      0.18797055	     -0.06558217
      0.20036049	      0.14732407	     -0.00967861	      0.18792786	     -0.06556061
      0.20104630	      0.14740557	     -0.00928135	      0.18788270	     -0.06553906
      0.20173211	      0.14748606	     -0.00889748	      0.18783515	     -0.06551751
      0.20241792	      0.14756556	     -0.00852610	      0.18778527	     -0.06549597
      0.20310373	      0.14764409	     -0.00816634	      0.18773314	     -0.06547443
      0.20378955	      0.14772167	     -0.00781732	      0.18767882	     -0.06545289
      0.20447536	      0.14779831	     -0.00747817	      0.18762239	     -0.06543136
      0.20516117	      0.14787405	     -0.00714803	      0.18756392	     -0.06540983
      0.20584698	      0.14794889	     -0.00682605	      0.18750347	     -0.06538831
      0.20653279	      0.14802285	     -0.00651139	      0.18744110	     -0.06536679
      0.20721860	      0.14809594	     -0.00620322	      0.18737688	     -0.06534527
      0.20790442	      0.14816819	     -0.00590072	      0.18731087	     -0.06532376
      0.20859023	      0.14823961	     -0.00560305	      0.18724312	     -0.06530225
      0.20927604	      0.14831021	     -0.00530942	      0.18717369	     -0.06528075
      0.20996185	      0.14838000	     -0.00501900	      0.18710262	     -0.06525925
      0.21064766	      0.14844900	     -0.00473099	      0.18702996	     -0.06523775
      0.21133347	      0.14851723	     -0.00444457	      0.18695576	     -0.06521626
      0.21201928	      0.14858468	     -0.00415894	      0.18688007	     -0.06519477
      0.21270510	      0.14865137	     -0.00387331	      0.18680291	     -0.06517329
      0.21339091	      0.14871731	     -0.00358688	      0.18672434	     -0.06515181
      0.21407672	      0.14878251	     -0.00329887	      0.18664438	     -0.06513033
      0.21476253	      0.14884698	     -0.00300854	      0.18656307	     -0.06510886
      0.21544834	      0.14891072	     -0.00271517	      0.18648045	     -0.06508739
      0.21606535	      0.14896746	     -0.00244808	      0.18640504	     -0.06506808
      0.21668235	      0.14902362	     -0.00217755	      0.18632860	     -0.06504877
      0.21729936	      0.14907920	     -0.00190321	      0.18625116	     -0.06502947
      0.21791637	      0.14913422	     -0.00162475	      0.18617273	     -0.06501017
      0.21853338	      0.14918867	     -0.00134196	      0.18609334	     -0.06499087
      0.21915038	      0.14924257	     -0.00105472	      0.18601302	     -0.06497158
      0.21976739	      0.14929592	     -0.00076306	      0.18593176	     -0.06495229
      0.22038440	      0.14934872	     -0.00046711	      0.18584960	     -0.06493300
      0.22100140	      0.14940097	     -0.00016719	      0.18576654	     -0.06491371
      0.22161841	      0.14945270	      0.00013628	      0.18568261	     -0.06489443
      0.22223542	      0.14950390	      0.00044269	      0.18559782	     -0.06487515
      0.22285242	      0.14955458	      0.00075133	      0.18551219	     -0.06485587
      0.22346943	      0.14960476	      0.00106137	      0.18542573	     -0.06483660
      0.22408644	      0.14965445	      0.00137186	      0.18533845	     -0.06481733
      0.22470344	      0.14970365	      0.00168180	      0.18525038	     -0.06479806
      0.22532045	      0.14975239	      0.00199015	      0.18516152	     -0.06477880
      0.22593746	      0.14980068	      0.00229587	      0.18507190	     -0.06475954
      0.22655447	      0.14984853	      0.00259794	      0.18498153	     -0.06474028
      0.22717147	      0.14989597	      0.00289541	      0.18489042	     -0.06472102
      0.22778848	      0.14994300	      0.00318742	      0.18479860	     -0.06470177
      0.22840549	      0.14998965	      0.00347317	      0.18470608	     -0.06468252
      0.22902249	      0.15003593	      0.00375202	      0.18461288	     -0.06466327
      0.22963950	      0.15008186	      0.00402340	      0.18451901	     -0.06464403
      0.23025651	      0.15012746	      0.00428687	      0.18442449	     -0.06462479
      0.23087351	      0.15017274	      0.00454211	      0.18432933	     -0.06460555
      0.23149052	      0.15021772	      0.00478889	      0.18423356	     -0.06458631
      0.23210753	      0.15026241	      0.00502706	      0.18413719	     -0.06456708
      0.23272453	      0.15030683	      0.00525667	      0.18404023	     -0.06454784
      0.23334154	      0.15035100	      0.00547809	      0.18394270	     -0.06452862
      0.23395855	      0.15039492	      0.00569176	      0.18384462	     -0.06450939
      0.23457556	      0.15043862	      0.00589805	      0.18374600	     -0.06449017
      0.23519256	      0.15048209	      0.00609734	      0.18364686	     -0.06447094
      0.23580957	      0.15052536	      0.00628998	      0.18354721	     -0.06445173
      0.23642658	      0.15056843	      0.00647631	      0.18344707	     -0.06443251
      0.23704358	      0.15061133	      0.00665662	      0.18334645	     -0.06441330
      0.23766059	      0.15065405	      0.00683123	      0.18324536	     -0.06439408
      0.23827760	      0.15069662	      0.00700040	      0.18314381	     -0.06437488
      0.23889460	      0.15073906	      0.00716440	      0.18304183	     -0.06435567
      0.23951161	      0.15078137	      0.00732348	      0.18293941	     -0.06433646
      0.24012862	      0.15082357	      0.00747787	      0.18283659	     -0.06431726
      0.24074562	      0.15086569	      0.00762781	      0.18273336	     -0.06429806
      0.24136263	      0.15090774	      0.00777350	      0.18262974	     -0.06427886
      0.24197964	      0.15094974	      0.00791514	      0.18252574	     -0.06425967
      0.24259665	      0.15099172	      0.00805293	      0.18242138	     -0.06424047
      0.24321365	      0.15103369	      0.00818704	      0.18231666	     -0.06422128
      0.24383066	      0.15107568	      0.00831765	      0.18221160	     -0.06420209
      0.24444767	      0.15111772	      0.00844493	      0.18210621	     -0.06418291
      0.24506467	      0.15115982	      0.00856902	      0.18200049	     -0.06416372
      0.24568168	      0.15120201	      0.00869008	      0.18189446	     -0.06414454
      0.24629869	      0.15124431	      0.00880825	      0.18178813	     -0.06412536
      0.24691569	      0.15128675	      0.00892365	      0.18168152	     -0.06410618
      0.24753270	      0.15132932	      0.00903642	      0.18157462	     -0.06408700
      0.24814971	      0.15137205	      0.00914668	      0.18146745	     -0.06406782
      0.24876672	      0.15141492	      0.00925455	      0.18136002	     -0.06404865
      0.24938372	      0.15145793	      0.00936013	      0.18125234	     -0.06402948
      0.25000073	      0.15150107	      0.00946353	      0.18114442	     -0.06401031
      0.25036010	      0.15152624	      0.00952278	      0.18108147	     -0.06399914
      0.25057370	      0.15154121	      0.00955833	      0.18104401	     -0.06399251
      0.25078730	      0.15155619	      0.00959957	      0.18100653	     -0.06398587
      0.25135747	      0.15159617	      0.00973867	      0.18090633	     -0.06396816
      0.25192765	      0.15163615	      0.00991739	      0.18080594	     -0.06395045
      0.25249783	      0.15167609	      0.01013272	      0.18070539	     -0.06393274
      0.25306800	      0.15171594	      0.01038192	      0.18060467	     -0.06391503
      0.25363818	      0.15175566	      0.01066255	      0.18050380	     -0.06389732
      0.25420835	      0.15179522	      0.01097240	      0.18040279	     -0.06387962
      0.25477853	      0.15183459	      0.01130947	      0.18030163	     -0.06386191
      0.25534871	      0.15187374	      0.01167197	      0.18020035	     -0.06384421
      0.25591888	      0.15191265	      0.01205826	      0.18009894	     -0.06382651
      0.25648906	      0.15195130	      0.01246688	      0.17999743	     -0.06380881
      0.25705923	      0.15198969	      0.01289651	      0.17989582	     -0.06379111
      0.25762941	      0.15202782	      0.01334597	      0.17979411	     -0.06377341
      0.25798806	      0.15205168	      0.01363836	      0.17973011	     -0.06376228
      0.25815732	      0.15206290	      0.01377886	      0.17969989	     -0.06375702
      0.25851126	      0.15083601	      0.01407771	      0.17963668	     -0.06374604
      0.25886520	      0.14762116	      0.01438323	      0.17957341	     -0.06373505
      0.25945600	      0.13966487	      0.01490753	      0.17946727	     -0.06371672
      0.26004680	      0.13028054	      0.01544896	      0.17935941	     -0.06369838
      0.26063759	      0.12074812	      0.01600672	      0.17924797	     -0.06368005
      0.26122839	      0.11177077	      0.01658006	      0.17913084	     -0.06366172
      0.26181919	      0.10369432	      0.01716832	      0.17900591	     -0.06364338
      0.26240999	      0.09664474	      0.01777094	      0.17887129	     -0.06362505
      0.26300079	      0.09061878	      0.01838738	      0.17872545	     -0.06360672
      0.26359159	      0.08554496	      0.01901720	      0.17856721	     -0.06358839
      0.26418238	      0.08132310	      0.01965997	      0.17839579	     -0.06357007
      0.26477318	      0.07784816	      0.02031533	      0.17821074	     -0.06355174
      0.26529948	      0.07530257	      0.02090945	      0.17803433	     -0.06353541
      0.26582577	      0.07321266	      0.02151304	      0.17784708	     -0.06351908
      0.26635207	      0.07152780	      0.02212589	      0.17764920	     -0.06350276
      0.26687836	      0.07020588	      0.02274776	      0.17744102	     -0.06348643
      0.26740466	      0.06921184	      0.02337844	      0.17722292	     -0.06347011
      0.26793095	      0.06851576	      0.02401768	      0.17699536	     -0.06345378
      0.26845725	      0.06809053	      0.02466526	      0.17675882	     -0.06343746
      0.26898355	      0.06790944	      0.02532092	      0.17651381	     -0.06342114
      0.26950984	      0.06794372	      0.02598438	      0.17626085	     -0.06340481
      0.27003614	      0.06816067	      0.02665535	      0.17600046	     -0.06338849
      0.27056243	      0.06852268	      0.02733353	      0.17573316	     -0.06337216
      0.27108873	      0.06898786	      0.02801858	      0.17545947	     -0.06335584
      0.27161502	      0.06951219	      0.02871014	      0.17517992	     -0.06333952
      0.27214132	      0.07005287	      0.02940781	      0.17489501	     -0.06332319
      0.27266761	      0.07057192	      0.03011117	      0.17460527	     -0.06330687
      0.27319391	      0.07103908	      0.03081977	      0.17431119	     -0.06329055
      0.27372020	      0.07143327	      0.03153314	      0.17401326	     -0.06327423
      0.27424650	      0.07174250	      0.03225076	      0.17371196	     -0.06325790
      0.27477280	      0.07196270	      0.03297208	      0.17340770	     -0.06324158
      0.27529909	      0.07209581	      0.03369652	      0.17310090	     -0.06322526
      0.27582539	      0.07214789	      0.03442349	      0.17279191	     -0.06320893
      0.27635168	      0.07212738	      0.03515233	      0.17248103	     -0.06319261
      0.27687798	      0.07204759	      0.03588238	      0.17216854	     -0.06317628
      0.27740427	      0.07195292	      0.03661297	      0.17185466	     -0.06315996
      0.27793057	      0.07189570	      0.03734336	      0.17153953	     -0.06314364
      0.27845686	      0.07191957	      0.03807283	      0.17122325	     -0.06312731
      0.27898316	      0.07206015	      0.03880062	      0.17090585	     -0.06311099
      0.27950945	      0.07234400	      0.03952597	      0.17058729	     -0.06309466
      0.28003575	      0.07278655	      0.04024809	      0.17026750	     -0.06307833
      0.28050233	      0.07331377	      0.04088497	      0.16998290	     -0.06306386
      0.28096891	      0.07396021	      0.04151816	      0.16969718	     -0.06304938
      0.28143549	      0.07471049	      0.04214712	      0.16941028	     -0.06303491
      0.28190207	      0.07554305	      0.04277133	      0.16912215	     -0.06302043
      0.28236865	      0.07643258	      0.04339026	      0.16883275	     -0.06300596
      0.28283523	      0.07735268	      0.04400340	      0.16854207	     -0.06299148
      0.28330181	      0.07827828	      0.04461026	      0.16825013	     -0.06297700
      0.28376839	      0.07918740	      0.04521035	      0.16795697	     -0.06296253
      0.28423497	      0.08006225	      0.04580323	      0.16766264	     -0.06294805
      0.28470155	      0.08088958	      0.04638843	      0.16736723	     -0.06293357
      0.28516813	      0.08166051	      0.04696556	      0.16707081	     -0.06291909
      0.28563471	      0.08237000	      0.04753422	      0.16677347	     -0.06290461
      0.28610129	      0.08301613	      0.04809404	      0.16647528	     -0.06289013
      0.28656787	      0.08359942	      0.04864468	      0.16617633	     -0.06287564
      0.28703445	      0.08412209	      0.04918583	      0.16587667	     -0.06286116
      0.28750103	      0.08458753	      0.04971719	      0.16557637	     -0.06284668
      0.28796761	      0.08499977	      0.05023851	      0.16527546	     -0.06283219
      0.28843420	      0.08536319	      0.05074955	      0.16497399	     -0.06281771
      0.28890078	      0.08568222	      0.05125012	      0.16467199	     -0.06280322
      0.28936736	      0.08596115	      0.05174004	      0.16436945	     -0.06278873
      0.28983394	      0.08620410	      0.05221917	      0.16406641	     -0.06277424
      0.29030052	      0.08641486	      0.05268737	      0.16376285	     -0.06275975
      0.29076710	      0.08659692	      0.05314457	      0.16345878	     -0.06274526
      0.29123368	      0.08675346	      0.05359070	      0.16315419	     -0.06273077
      0.29170026	      0.08688734	      0.05402571	      0.16284908	     -0.06271628
      0.29216684	      0.08700112	      0.05444959	      0.16254343	     -0.06270178
      0.29263342	      0.08709711	      0.05486234	      0.16223723	     -0.06268729
      0.29310000	      0.08717736	      0.05526400	      0.16193048	     -0.06267279
      0.29356658	      0.08724371	      0.05565460	      0.16162315	     -0.06265829
      0.29403316	      0.08729781	      0.05603422	      0.16131524	     -0.06264380
      0.29449974	      0.08734113	      0.05640295	      0.16100674	     -0.06262929
      0.29496632	      0.08737502	      0.05676088	      0.16069763	     -0.06261479
      0.29543290	      0.08740068	      0.05710814	      0.16038790	     -0.06260029
      0.29589948	      0.08741920	      0.05744485	      0.16007755	     -0.06258578
      0.29636606	      0.08743159	      0.05777116	      0.15976657	     -0.06257128
      0.29683264	      0.08743876	      0.05808723	      0.15945494	     -0.06255677
      0.29729922	      0.08744157	      0.05839321	      0.15914266	     -0.06254226
      0.29776580	      0.08744081	      0.05868928	      0.15882972	     -0.06252775
      0.29823238	      0.08743723	      0.05897563	      0.15851612	     -0.06251324
      0.29869896	      0.08743152	      0.05925244	      0.15820185	     -0.06249872
      0.29916554	      0.08742436	      0.05951990	      0.15788690	     -0.06248420
      0.29963212	      0.08741638	      0.05977821	      0.15757127	     -0.06246969
      0.30009870	      0.08740820	      0.06002758	      0.15725496	     -0.06245517
      0.30056528	      0.08740041	      0.06026820	      0.15693796	     -0.06244064
      0.30103186	      0.08739359	      0.06050027	      0.15662026	     -0.06242612
      0.30149844	      0.08738832	      0.06072402	      0.15630186	     -0.06241159
      0.30196502	      0.08738514	      0.06093963	      0.15598277	     -0.06239707
      0.30243160	      0.08738460	      0.06114732	      0.15566296	     -0.06238254
      0.30289818	      0.08738723	      0.06134730	      0.15534245	     -0.06236800
      0.30336477	      0.08739355	      0.06153975	      0.15502123	     -0.06235347
      0.30383135	      0.08740409	      0.06172489	      0.15469929	     -0.06233893
      0.30429793	      0.08741931	      0.06190291	      0.15437663	     -0.06232439
      0.30476451	      0.08743965	      0.06207401	      0.15405325	     -0.06230985
      0.30523109	      0.08746554	      0.06223838	      0.15372915	     -0.06229531
      0.30569767	      0.08749736	      0.06239621	      0.15340432	     -0.06228076
      0.30616425	      0.08753543	      0.06254769	      0.15307875	     -0.06226622
      0.30628177	      0.08754604	      0.06258486	      0.15296891	     -0.06226255
      0.30639930	      0.08755707	      0.06262165	      0.15264752	     -0.06225889
      0.30685672	      0.08760405	      0.06276117	      0.14974130	     -0.06224462
      0.30731413	      0.08765759	      0.06289501	      0.14516894	     -0.06223035
      0.30777155	      0.08771774	      0.06302332	      0.13981133	     -0.06221608
      0.30822897	      0.08778443	      0.06314628	      0.13420987	     -0.06220181
      0.30868638	      0.08785750	      0.06326402	      0.12869100	     -0.06218753
      0.30914380	      0.08793662	      0.06337669	      0.12344407	     -0.06217325
      0.30960121	      0.08802131	      0.06348445	      0.11857029	     -0.06215897
      0.31005863	      0.08811096	      0.06358743	      0.11411428	     -0.06214469
      0.31051605	      0.08820477	      0.06368576	      0.11008490	     -0.06213040
      0.31097346	      0.08830179	      0.06377958	      0.10646923	     -0.06211611
      0.31143088	      0.08840087	      0.06386901	      0.10324209	     -0.06210182
      0.31188829	      0.08850073	      0.06395416	      0.10037245	     -0.06208752
      0.31234571	      0.08859992	      0.06403517	      0.09782748	     -0.06207322
      0.31280313	      0.08869687	      0.06411215	      0.09557518	     -0.06205892
      0.31326054	      0.08878992	      0.06418520	      0.09358574	     -0.06204462
      0.31371796	      0.08887736	      0.06425442	      0.09183232	     -0.06203031
      0.31417537	      0.08895745	      0.06431993	      0.09029121	     -0.06201600
      0.31463279	      0.08902850	      0.06438182	      0.08894181	     -0.06200169
      0.31509021	      0.08908890	      0.06444018	      0.08776633	     -0.06198737
      0.31554762	      0.08913717	      0.06449511	      0.08674950	     -0.06197305
      0.31600504	      0.08917197	      0.06454670	      0.08587811	     -0.06195872
      0.31646245	      0.08919218	      0.06459503	      0.08514067	     -0.06194440
      0.31691987	      0.08919689	      0.06464019	      0.08452690	     -0.06193006
      0.31737729	      0.08918543	      0.06468226	      0.08402731	     -0.06191573
      0.31783470	      0.08915735	      0.06472131	      0.08363278	     -0.06190139
      0.31829212	      0.08911241	      0.06475742	      0.08333411	     -0.06188705
      0.31874953	      0.08905062	      0.06479067	      0.08312162	     -0.06187270
      0.31920695	      0.08897213	      0.06482111	      0.08298493	     -0.06185835
      0.31975717	      0.08885611	      0.06485413	      0.08290481	     -0.06184109
      0.32030740	      0.08871730	      0.06488331	      0.08289635	     -0.06182381
      0.32080446	      0.08857319	      0.06490646	      0.08293122	     -0.06180820
      0.32130153	      0.08841227	      0.06492665	      0.08298853	     -0.06179259
      0.32191269	      0.08819279	      0.06494752	      0.08306517	     -0.06177339
      0.32252385	      0.08795126	      0.06496415	      0.08312248	     -0.06175418
      0.32294978	      0.08777090	      0.06497331	      0.08313867	     -0.06174078
      0.32337570	      0.08758176	      0.06498051	      0.08312853	     -0.06172738
      0.32390701	      0.08733572	      0.06498682	      0.08307278	     -0.06171067
      0.32443832	      0.08708062	      0.06499022	      0.08296493	     -0.06169394
      0.32491296	      0.08684653	      0.06499087	      0.08282325	     -0.06167900
      0.32549563	      0.08655265	      0.06498864	      0.08259200	     -0.06166064
      0.32607829	      0.08625285	      0.06498318	      0.08230125	     -0.06164228
      0.32652751	      0.08601833	      0.06497681	      0.08203992	     -0.06162812
      0.32708490	      0.08572385	      0.06496635	      0.08167548	     -0.06161054
      0.32764228	      0.08542600	      0.06495314	      0.08127197	     -0.06159296
      0.32813418	      0.08516068	      0.06493925	      0.08088822	     -0.06157743
      0.32874614	      0.08482773	      0.06491910	      0.08039731	     -0.06155811
      0.32935810	      0.08449195	      0.06489586	      0.07993221	     -0.06153877
      0.32981677	      0.08423859	      0.06487647	      0.07962116	     -0.06152428
      0.33027544	      0.08398392	      0.06485542	      0.07935479	     -0.06150977
      0.33078423	      0.08369998	      0.06483017	      0.07912212	     -0.06149368
      0.33140606	      0.08335110	      0.06479666	      0.07893909	     -0.06147400
      0.33186234	      0.08309390	      0.06477026	      0.07887991	     -0.06145955
      0.33247509	      0.08274706	      0.06473244	      0.07889984	     -0.06144014
      0.33330676	      0.08227396	      0.06467691	      0.07909208	     -0.06141378
      0.33371563	      0.08204047	      0.06464787	      0.07924388	     -0.06140081
      0.33424414	      0.08173789	      0.06460869	      0.07948085	     -0.06138404
      0.33472633	      0.08146112	      0.06457134	      0.07972369	     -0.06136874
      0.33543629	      0.08105249	      0.06451367	      0.08009944	     -0.06134619
      0.33598519	      0.08073571	      0.06446692	      0.08038376	     -0.06132874
      0.33679153	      0.08026914	      0.06439495	      0.08076009	     -0.06130309
      0.33712845	      0.08007378	      0.06436374	      0.08089602	     -0.06129237
      0.33754833	      0.07982998	      0.06432392	      0.08104444	     -0.06127900
      0.33815349	      0.07947796	      0.06426478	      0.08121400	     -0.06125973
      0.33870914	      0.07915408	      0.06420869	      0.08132172	     -0.06124202
      0.33917980	      0.07887923	      0.06415987	      0.08137707	     -0.06122701
      0.33965045	      0.07860393	      0.06410988	      0.08140044	     -0.06121199
      0.34012111	      0.07832814	      0.06405874	      0.08139325	     -0.06119696
      0.34059177	      0.07805187	      0.06400646	      0.08135725	     -0.06118193
      0.34106242	      0.07777509	      0.06395308	      0.08129439	     -0.06116689
      0.34153308	      0.07749779	      0.06389862	      0.08120668	     -0.06115184
      0.34194606	      0.07725404	      0.06384995	      0.08111083	     -0.06113862
      0.34235904	      0.07700986	      0.06380048	      0.08099871	     -0.06112540
      0.34277202	      0.07676526	      0.06375022	      0.08087159	     -0.06111218
      0.34339154	      0.07639750	      0.06367337	      0.08065536	     -0.06109232
      0.34374369	      0.07618800	      0.06362893	      0.08052004	     -0.06108103
      0.34409585	      0.07597816	      0.06358394	      0.08037652	     -0.06106973
      0.34466999	      0.07563531	      0.06350944	      0.08012646	     -0.06105130
      0.34521101	      0.07531140	      0.06343797	      0.07987443	     -0.06103393
      0.34561472	      0.07506914	      0.06338384	      0.07967707	     -0.06102095
      0.34601843	      0.07482639	      0.06332905	      0.07947252	     -0.06100797
      0.34651756	      0.07452559	      0.06326041	      0.07921057	     -0.06099190
      0.34701668	      0.07422401	      0.06319078	      0.07893960	     -0.06097583
      0.34737744	      0.07400554	      0.06313985	      0.07873866	     -0.06096421
      0.34773821	      0.07378665	      0.06308841	      0.07853384	     -0.06095258
      0.34823304	      0.07348575	      0.06301705	      0.07824712	     -0.06093662
      0.34872787	      0.07318405	      0.06294476	      0.07795440	     -0.06092064
      0.34911412	      0.07294800	      0.06288770	      0.07772214	     -0.06090817
      0.34950038	      0.07271146	      0.06283009	      0.07748691	     -0.06089568
      0.34996737	      0.07242484	      0.06275969	      0.07719893	     -0.06088058
      0.35043435	      0.07213751	      0.06268850	      0.07690743	     -0.06086547
      0.35083450	      0.07189074	      0.06262686	      0.07665517	     -0.06085251
      0.35123465	      0.07164346	      0.06256464	      0.07640087	     -0.06083955
      0.35167429	      0.07137117	      0.06249560	      0.07611939	     -0.06082529
      0.35211394	      0.07109826	      0.06242586	      0.07583599	     -0.06081102
      0.35255358	      0.07082473	      0.06235541	      0.07555095	     -0.06079675
      0.35299323	      0.07055059	      0.06228424	      0.07526450	     -0.06078246
      0.35336805	      0.07031639	      0.06222301	      0.07501936	     -0.06077028
      0.35374288	      0.07008174	      0.06216125	      0.07477352	     -0.06075808
      0.35417100	      0.06981320	      0.06209006	      0.07449201	     -0.06074414
      0.35459913	      0.06954408	      0.06201818	      0.07420995	     -0.06073019
      0.35500037	      0.06929135	      0.06195017	      0.07394525	     -0.06071711
      0.35540162	      0.06903812	      0.06188154	      0.07368036	     -0.06070402
      0.35579851	      0.06878716	      0.06181302	      0.07341829	     -0.06069106
      0.35619540	      0.06853572	      0.06174388	      0.07315630	     -0.06067809
      0.35658239	      0.06829011	      0.06167585	      0.07290105	     -0.06066544
      0.35707921	      0.06797412	      0.06158761	      0.07257383	     -0.06064918
      0.35727973	      0.06784770	      0.06155170	      0.07244196	     -0.06064262
      0.35748024	      0.06773990	      0.06151562	      0.07231023	     -0.06063605
      0.35790698	      0.06758590	      0.06143826	      0.07203041	     -0.06062206
      0.35833372	      0.06752229	      0.06136011	      0.07175141	     -0.06060806
      0.35871080	      0.06753094	      0.06129038	      0.07150569	     -0.06059568
      0.35908788	      0.06759240	      0.06122002	      0.07126083	     -0.06058330
      0.35942484	      0.06768648	      0.06115659	      0.07104285	     -0.06057222
      0.35990671	      0.06787658	      0.06106498	      0.07073262	     -0.06055637
      0.36031944	      0.06808401	      0.06098565	      0.07046844	     -0.06054278
      0.36067603	      0.06829145	      0.06091646	      0.07024146	     -0.06053102
      0.36103262	      0.06852138	      0.06084666	      0.07001575	     -0.06051926
      0.36140656	      0.06878328	      0.06077280	      0.06978049	     -0.06050692
      0.36178050	      0.06906325	      0.06069827	      0.06954681	     -0.06049457
      0.36218730	      0.06938490	      0.06061639	      0.06929451	     -0.06048112
      0.36259409	      0.06972105	      0.06053369	      0.06904429	     -0.06046766
      0.36288014	      0.06996444	      0.06047504	      0.06886967	     -0.06045819
      0.36331083	      0.07033944	      0.06038595	      0.06860887	     -0.06044392
      0.36374152	      0.07072204	      0.06029591	      0.06835075	     -0.06042964
      0.36409483	      0.07103967	      0.06022133	      0.06814108	     -0.06041791
      0.36444814	      0.07135925	      0.06014610	      0.06793334	     -0.06040617
      0.36480590	      0.07168360	      0.06006926	      0.06772500	     -0.06039427
      0.36524593	      0.07208189	      0.05997382	      0.06747159	     -0.06037963
      0.36578808	      0.07256898	      0.05985482	      0.06716379	     -0.06036157
      0.36624889	      0.07297768	      0.05975245	      0.06690607	     -0.06034620
      0.36656927	      0.07325801	      0.05968059	      0.06672901	     -0.06033550
      0.36688965	      0.07353466	      0.05960819	      0.06655371	     -0.06032479
      0.36726218	      0.07385109	      0.05952330	      0.06635207	     -0.06031234
      0.36763470	      0.07416133	      0.05943767	      0.06615277	     -0.06029987
      0.36802239	      0.07447704	      0.05934775	      0.06594782	     -0.06028688
      0.36841007	      0.07478492	      0.05925700	      0.06574531	     -0.06027388
      0.36875923	      0.07505513	      0.05917458	      0.06556497	     -0.06026215
      0.36920767	      0.07539189	      0.05906775	      0.06533606	     -0.06024709
      0.36965611	      0.07571663	      0.05895982	      0.06511006	     -0.06023200
      0.36999348	      0.07595278	      0.05887790	      0.06494181	     -0.06022064
      0.37033085	      0.07618177	      0.05879536	      0.06477499	     -0.06020927
      0.37060028	      0.07635943	      0.05872900	      0.06464270	     -0.06020018
      0.37100911	      0.07662008	      0.05862756	      0.06444342	     -0.06018637
      0.37141794	      0.07686987	      0.05852521	      0.06424565	     -0.06017256
      0.37176189	      0.07707156	      0.05843840	      0.06408024	     -0.06016092
      0.37210584	      0.07726550	      0.05835096	      0.06391555	     -0.06014927
      0.37245277	      0.07745329	      0.05826213	      0.06374997	     -0.06013751
      0.37279969	      0.07763322	      0.05817265	      0.06358473	     -0.06012573
      0.37318625	      0.07782450	      0.05807220	      0.06340075	     -0.06011260
      0.37357280	      0.07800614	      0.05797096	      0.06321665	     -0.06009946
      0.37388810	      0.07814723	      0.05788781	      0.06306617	     -0.06008872
      0.37431222	      0.07832709	      0.05777514	      0.06286302	     -0.06007427
      0.37473633	      0.07849571	      0.05766153	      0.06265864	     -0.06005979
      0.37506024	      0.07861702	      0.05757416	      0.06250147	     -0.06004873
      0.37538414	      0.07873196	      0.05748624	      0.06234318	     -0.06003765
      0.37567927	      0.07883120	      0.05740568	      0.06219783	     -0.06002755
      0.37611342	      0.07896785	      0.05728637	      0.06198179	     -0.06001267
      0.37648103	      0.07907499	      0.05718462	      0.06179655	     -0.06000006
      0.37680961	      0.07916423	      0.05709310	      0.06162901	     -0.05998877
      0.37713818	      0.07924742	      0.05700107	      0.06145946	     -0.05997748
      0.37747586	      0.07932672	      0.05690594	      0.06128297	     -0.05996585
      0.37781354	      0.07939985	      0.05681026	      0.06110409	     -0.05995422
      0.37819358	      0.07947491	      0.05670193	      0.06089979	     -0.05994111
      0.37857362	      0.07954246	      0.05659293	      0.06069219	     -0.05992798
      0.37888916	      0.07959295	      0.05650192	      0.06051724	     -0.05991706
      0.37929530	      0.07965064	      0.05638411	      0.06028852	     -0.05990300
      0.37970144	      0.07970028	      0.05626556	      0.06005576	     -0.05988892
      0.38002185	      0.07973389	      0.05617151	      0.05986924	     -0.05987779
      0.38034227	      0.07976270	      0.05607700	      0.05968017	     -0.05986666
      0.38071726	      0.07979047	      0.05596584	      0.05945565	     -0.05985361
      0.38109226	      0.07981195	      0.05585406	      0.05922765	     -0.05984054
      0.38140797	      0.07982526	      0.05575950	      0.05903304	     -0.05982953
      0.38180534	      0.07983596	      0.05563989	      0.05878468	     -0.05981564
      0.38220270	      0.07984007	      0.05551963	      0.05853259	     -0.05980174
      0.38244459	      0.07983941	      0.05544611	      0.05837737	     -0.05979327
      0.38282262	      0.07983368	      0.05533074	      0.05813214	     -0.05978001
      0.38320065	      0.07982237	      0.05521481	      0.05788381	     -0.05976674
      0.38352141	      0.07980847	      0.05511600	      0.05767075	     -0.05975546
      0.38384217	      0.07979072	      0.05501681	      0.05745560	     -0.05974416
      0.38417667	      0.07976819	      0.05491294	      0.05722910	     -0.05973237
      0.38458262	      0.07973545	      0.05478634	      0.05695142	     -0.05971804
      0.38498857	      0.07969694	      0.05465913	      0.05667083	     -0.05970368
      0.38534542	      0.07965844	      0.05454683	      0.05642190	     -0.05969104
      0.38570227	      0.07961569	      0.05443407	      0.05617096	     -0.05967839
      0.38607100	      0.07956715	      0.05431710	      0.05590969	     -0.05966529
      0.38643973	      0.07951428	      0.05419966	      0.05564652	     -0.05965217
      0.38669073	      0.07947585	      0.05411946	      0.05546635	     -0.05964323
      0.38706618	      0.07941478	      0.05399910	      0.05519548	     -0.05962984
      0.38744162	      0.07934949	      0.05387830	      0.05492320	     -0.05961643
      0.38775396	      0.07929202	      0.05377745	      0.05469581	     -0.05960525
      0.38806630	      0.07923175	      0.05367630	      0.05446776	     -0.05959406
      0.38839824	      0.07916469	      0.05356848	      0.05422481	     -0.05958215
      0.38873017	      0.07909458	      0.05346032	      0.05398136	     -0.05957023
      0.38909601	      0.07901387	      0.05334074	      0.05371262	     -0.05955706
      0.38946185	      0.07892961	      0.05322077	      0.05344354	     -0.05954388
      0.38975650	      0.07885922	      0.05312386	      0.05322665	     -0.05953324
      0.39014500	      0.07876305	      0.05299572	      0.05294055	     -0.05951919
      0.39053349	      0.07866312	      0.05286717	      0.05265440	     -0.05950512
      0.39083731	      0.07858242	      0.05276635	      0.05243064	     -0.05949410
      0.39114113	      0.07849951	      0.05266529	      0.05220694	     -0.05948306
      0.39148509	      0.07840304	      0.05255058	      0.05195379	     -0.05947054
      0.39182905	      0.07830385	      0.05243557	      0.05170082	     -0.05945801
      0.39215274	      0.07820808	      0.05232708	      0.05146294	     -0.05944619
      0.39254882	      0.07808774	      0.05219397	      0.05117216	     -0.05943170
      0.39294491	      0.07796401	      0.05206048	      0.05088174	     -0.05941719
      0.39319368	      0.07788460	      0.05197645	      0.05069954	     -0.05940806
      0.39359643	      0.07775331	      0.05184012	      0.05040494	     -0.05939325
      0.39391841	      0.07764597	      0.05173085	      0.05016976	     -0.05938139
      0.39424040	      0.07753657	      0.05162137	      0.04993490	     -0.05936951
      0.39456238	      0.07742512	      0.05151166	      0.04970039	     -0.05935762
      0.39488298	      0.07731218	      0.05140220	      0.04946724	     -0.05934575
      0.39520358	      0.07719729	      0.05129253	      0.04923446	     -0.05933386
      0.39551620	      0.07708341	      0.05118539	      0.04900782	     -0.05932225
      0.39590413	      0.07693963	      0.05105217	      0.04872711	     -0.05930781
      0.39629205	      0.07679316	      0.05091866	      0.04844697	     -0.05929335
      0.39658364	      0.07668133	      0.05081812	      0.04823679	     -0.05928245
      0.39695075	      0.07653845	      0.05069132	      0.04797265	     -0.05926871
      0.39731786	      0.07639330	      0.05056427	      0.04770906	     -0.05925494
      0.39761193	      0.07627542	      0.05046233	      0.04749833	     -0.05924389
      0.39800327	      0.07611636	      0.05032643	      0.04721844	     -0.05922916
      0.39839461	      0.07595487	      0.05019028	      0.04693921	     -0.05921439
      0.39867238	      0.07583879	      0.05009349	      0.04674140	     -0.05920389
      0.39895016	      0.07572152	      0.04999657	      0.04654393	     -0.05919337
      0.39928221	      0.07557982	      0.04988056	      0.04630831	     -0.05918077
      0.39961427	      0.07543647	      0.04976438	      0.04607318	     -0.05916815
      0.39993414	      0.07529686	      0.04965230	      0.04584714	     -0.05915596
      0.40031862	      0.07512711	      0.04951739	      0.04557604	     -0.05914129
      0.40070310	      0.07495529	      0.04938227	      0.04530561	     -0.05912657
      0.40103819	      0.07480388	      0.04926434	      0.04507046	     -0.05911372
      0.40137329	      0.07465096	      0.04914625	      0.04483581	     -0.05910085
      0.40172777	      0.07448757	      0.04902118	      0.04458815	     -0.05908719
      0.40208224	      0.07432255	      0.04889594	      0.04434107	     -0.05907351
      0.40235285	      0.07419549	      0.04880023	      0.04415283	     -0.05906304
      0.40272950	      0.07401713	      0.04866687	      0.04389140	     -0.05904845
      0.40310614	      0.07383701	      0.04853335	      0.04363063	     -0.05903381
      0.40338663	      0.07370177	      0.04843380	      0.04343686	     -0.05902289
      0.40366712	      0.07356559	      0.04833417	      0.04324345	     -0.05901195
      0.40398603	      0.07340965	      0.04822078	      0.04302399	     -0.05899948
      0.40430494	      0.07325254	      0.04810729	      0.04280501	     -0.05898698
      0.40464374	      0.07308438	      0.04798661	      0.04257289	     -0.05897368
      0.40498253	      0.07291495	      0.04786581	      0.04234132	     -0.05896035
      0.40527725	      0.07276655	      0.04776063	      0.04214031	     -0.05894872
      0.40565627	      0.07257434	      0.04762525	      0.04188240	     -0.05893374
      0.40603529	      0.07238064	      0.04748974	      0.04162517	     -0.05891871
      0.40632970	      0.07222916	      0.04738439	      0.04142582	     -0.05890701
      0.40662411	      0.07207682	      0.04727896	      0.04122689	     -0.05889528
      0.40691339	      0.07192629	      0.04717531	      0.04103182	     -0.05888374
      0.40728699	      0.07173069	      0.04704133	      0.04078047	     -0.05886879
      0.40766059	      0.07153376	      0.04690725	      0.04052978	     -0.05885380
      0.40794484	      0.07138306	      0.04680516	      0.04033949	     -0.05884237
      0.40822909	      0.07123163	      0.04670301	      0.04014958	     -0.05883091
      0.40855733	      0.07105585	      0.04658499	      0.03993075	     -0.05881765
      0.40888558	      0.07087912	      0.04646688	      0.03971242	     -0.05880435
      0.40918449	      0.07071737	      0.04635927	      0.03951405	     -0.05879222
      0.40955851	      0.07051392	      0.04622454	      0.03926643	     -0.05877699
      0.40993253	      0.07030931	      0.04608972	      0.03901947	     -0.05876172
      0.41021715	      0.07015284	      0.04598706	      0.03883198	     -0.05875007
      0.41050177	      0.06999573	      0.04588437	      0.03864487	     -0.05873839
      0.41083959	      0.06980843	      0.04576241	      0.03842328	     -0.05872450
      0.41117742	      0.06962025	      0.04564040	      0.03820223	     -0.05871056
      0.41145226	      0.06946652	      0.04554109	      0.03802278	     -0.05869920
      0.41181378	      0.06926347	      0.04541040	      0.03778728	     -0.05868421
      0.41217529	      0.06905948	      0.04527965	      0.03755240	     -0.05866917
      0.41246050	      0.06889789	      0.04517646	      0.03736752	     -0.05865728
      0.41274572	      0.06873574	      0.04507323	      0.03718303	     -0.05864536
      0.41307150	      0.06854986	      0.04495528	      0.03697275	     -0.05863170
      0.41339728	      0.06836327	      0.04483728	      0.03676298	     -0.05861801
      0.41368935	      0.06819540	      0.04473146	      0.03657532	     -0.05860570
      0.41405941	      0.06798193	      0.04459734	      0.03633814	     -0.05859006
      0.41442946	      0.06776761	      0.04446317	      0.03610159	     -0.05857437
      0.41470981	      0.06760469	      0.04436150	      0.03592280	     -0.05856245
      0.41499016	      0.06744130	      0.04425981	      0.03574438	     -0.05855049
      0.41531710	      0.06725018	      0.04414118	      0.03553676	     -0.05853652
      0.41564404	      0.06705846	      0.04402252	      0.03532964	     -0.05852250
      0.41591077	      0.06690160	      0.04392570	      0.03516102	     -0.05851103
      0.41628133	      0.06668305	      0.04379116	      0.03492732	     -0.05849504
      0.41665188	      0.06646376	      0.04365659	      0.03469424	     -0.05847901
      0.41690734	      0.06631217	      0.04356380	      0.03453392	     -0.05846792
      0.41716280	      0.06616025	      0.04347099	      0.03437390	     -0.05845680
      0.41748546	      0.06596790	      0.04335376	      0.03417220	     -0.05844273
      0.41780813	      0.06577504	      0.04323651	      0.03397098	     -0.05842860
      0.41806785	      0.06561945	      0.04314212	      0.03380935	     -0.05841720
      0.41843760	      0.06539740	      0.04300773	      0.03357978	     -0.05840092
      0.41880735	      0.06517474	      0.04287331	      0.03335082	     -0.05838458
      0.41905445	      0.06502560	      0.04278348	      0.03319814	     -0.05837363
      0.41930155	      0.06487619	      0.04269364	      0.03304574	     -0.05836265
      0.41962666	      0.06467923	      0.04257543	      0.03284565	     -0.05834816
      0.41995176	      0.06448184	      0.04245722	      0.03264603	     -0.05833363
      0.42021734	      0.06432028	      0.04236064	      0.03248331	     -0.05832172
      0.42057501	      0.06410226	      0.04223057	      0.03226465	     -0.05830562
      0.42093269	      0.06388375	      0.04210050	      0.03204655	     -0.05828947
      0.42121604	      0.06371031	      0.04199745	      0.03187417	     -0.05827663
      0.42149939	      0.06353659	      0.04189440	      0.03170214	     -0.05826376
      0.42176860	      0.06337128	      0.04179650	      0.03153902	     -0.05825149
      0.42213172	      0.06314790	      0.04166445	      0.03131950	     -0.05823488
      0.42249484	      0.06292409	      0.04153239	      0.03110055	     -0.05821821
      0.42276148	      0.06275948	      0.04143543	      0.03094013	     -0.05820592
      0.42302812	      0.06259465	      0.04133847	      0.03078002	     -0.05819360
      0.42333359	      0.06240555	      0.04122740	      0.03059696	     -0.05817945
      0.42363906	      0.06221617	      0.04111634	      0.03041431	     -0.05816524
      0.42395967	      0.06201712	      0.04099977	      0.03022302	     -0.05815028
      0.42428029	      0.06181778	      0.04088322	      0.03003216	     -0.05813526
      0.42457261	      0.06163579	      0.04077696	      0.02985853	     -0.05812152
      0.42493542	      0.06140961	      0.04064509	      0.02964352	     -0.05810441
      0.42529824	      0.06118310	      0.04051323	      0.02942906	     -0.05808722
      0.42557233	      0.06101177	      0.04041363	      0.02926741	     -0.05807419
      0.42590476	      0.06080374	      0.04029285	      0.02907176	     -0.05805833
      0.42631435	      0.06054709	      0.04014406	      0.02883133	     -0.05803870
      0.42665921	      0.06033071	      0.04001880	      0.02862942	     -0.05802210
      0.42692810	      0.06016183	      0.03992115	      0.02847233	     -0.05800912
      0.42719700	      0.05999281	      0.03982352	      0.02831552	     -0.05799608
      0.42748631	      0.05981079	      0.03971848	      0.02814713	     -0.05798202
      0.42784146	      0.05958714	      0.03958957	      0.02794088	     -0.05796468
      0.42819662	      0.05936327	      0.03946068	      0.02773513	     -0.05794727
      0.42845011	      0.05920335	      0.03936871	      0.02758858	     -0.05793480
      0.42881647	      0.05897204	      0.03923580	      0.02737723	     -0.05791670
      0.42906560	      0.05881463	      0.03914544	      0.02723424	     -0.05790435
      0.42931474	      0.05865712	      0.03905510	      0.02709880	     -0.05789196
      0.42965928	      0.05843915	      0.03893019	      0.02692811	     -0.05787477
      0.43000382	      0.05822102	      0.03880530	      0.02677534	     -0.05785749
      0.43029144	      0.05803882	      0.03870108	      0.02666051	     -0.05784302
      0.43057905	      0.05785651	      0.03859687	      0.02655644	     -0.05782849
      0.43084921	      0.05768518	      0.03849902	      0.02646788	     -0.05781479
      0.43119877	      0.05746337	      0.03837243	      0.02636559	     -0.05779700
      0.43154833	      0.05724144	      0.03824589	      0.02627619	     -0.05777913
      0.43182307	      0.05706694	      0.03814645	      0.02621432	     -0.05776503
      0.43209781	      0.05689236	      0.03804704	      0.02615935	     -0.05775088
      0.43241319	      0.05669188	      0.03793295	      0.02610420	     -0.05773457
      0.43272858	      0.05649132	      0.03781890	      0.02605698	     -0.05771819
      0.43298552	      0.05632787	      0.03772600	      0.02602398	     -0.05770480
      0.43334610	      0.05609843	      0.03759568	      0.02598537	     -0.05768593
      0.43370667	      0.05586891	      0.03746540	      0.02595509	     -0.05766697
      0.43394761	      0.05571550	      0.03737837	      0.02593915	     -0.05765425
      0.43418855	      0.05556206	      0.03729136	      0.02592642	     -0.05764148
      0.43450428	      0.05536096	      0.03717737	      0.02591429	     -0.05762470
      0.43482002	      0.05515982	      0.03706342	      0.02590697	     -0.05760784
      0.43508385	      0.05499172	      0.03696824	      0.02590426	     -0.05759370
      0.43543130	      0.05477032	      0.03684292	      0.02590506	     -0.05757499
      0.43577875	      0.05454889	      0.03671765	      0.02591043	     -0.05755620
      0.43605010	      0.05437594	      0.03661985	      0.02591751	     -0.05754147
      0.43632146	      0.05420299	      0.03652208	      0.02592694	     -0.05752667
      0.43662680	      0.05400837	      0.03641210	      0.02594011	     -0.05750996
      0.43693214	      0.05381376	      0.03630216	      0.02595576	     -0.05749318
      0.43722787	      0.05362527	      0.03619572	      0.02597307	     -0.05747685
      0.43758447	      0.05339800	      0.03606741	      0.02599647	     -0.05745708
      0.43801686	      0.05312245	      0.03591191	      0.02602810	     -0.05743297
      0.43838578	      0.05288739	      0.03577931	      0.02605750	     -0.05741229
      0.43863876	      0.05272623	      0.03568841	      0.02607878	     -0.05739804
      0.43889175	      0.05256508	      0.03559754	      0.02610085	     -0.05738375
      0.43919598	      0.05237132	      0.03548830	      0.02612831	     -0.05736648
      0.43950021	      0.05217760	      0.03537910	      0.02615661	     -0.05734915
      0.43978614	      0.05199558	      0.03527651	      0.02618385	     -0.05733279
      0.44014164	      0.05176933	      0.03514902	      0.02621841	     -0.05731235
      0.44049713	      0.05154315	      0.03502158	      0.02625351	     -0.05729181
      0.44076405	      0.05137338	      0.03492594	      0.02628011	     -0.05727632
      0.44109514	      0.05116286	      0.03480735	      0.02631326	     -0.05725702
      0.44149420	      0.05090923	      0.03466449	      0.02635324	     -0.05723364
      0.44189326	      0.05065571	      0.03452171	      0.02639302	     -0.05721012
      0.44215014	      0.05049259	      0.03442984	      0.02641841	     -0.05719491
      0.44247914	      0.05028376	      0.03431223	      0.02645058	     -0.05717534
      0.44280814	      0.05007502	      0.03419468	      0.02648224	     -0.05715568
      0.44307018	      0.04990884	      0.03410109	      0.02650703	     -0.05713996
      0.44342909	      0.04968134	      0.03397297	      0.02654025	     -0.05711833
      0.44378800	      0.04945397	      0.03384491	      0.02657251	     -0.05709658
      0.44402530	      0.04930371	      0.03376028	      0.02659326	     -0.05708214
      0.44426260	      0.04915352	      0.03367568	      0.02661351	     -0.05706764
      0.44457371	      0.04895671	      0.03356482	      0.02663924	     -0.05704857
      0.44488481	      0.04876001	      0.03345401	      0.02666399	     -0.05702941
      0.44515310	      0.04859048	      0.03335849	      0.02668449	     -0.05701281
      0.44549372	      0.04837537	      0.03323728	      0.02670934	     -0.05699165
      0.44583434	      0.04816041	      0.03311614	      0.02673280	     -0.05697038
      0.44609597	      0.04799540	      0.03302313	      0.02674984	     -0.05695398
      0.44643644	      0.04778081	      0.03290216	      0.02677067	     -0.05693253
      0.44677691	      0.04756638	      0.03278126	      0.02678993	     -0.05691098
      0.44704830	      0.04739558	      0.03268493	      0.02680413	     -0.05689372
      0.44731969	      0.04722488	      0.03258865	      0.02681727	     -0.05687640
      0.44762691	      0.04703178	      0.03247971	      0.02683083	     -0.05685670
      0.44793413	      0.04683881	      0.03237083	      0.02684298	     -0.05683692
      0.44817141	      0.04668988	      0.03228677	      0.02685138	     -0.05682158
      0.44853255	      0.04646338	      0.03215890	      0.02686246	     -0.05679813
      0.44882183	      0.04628210	      0.03205653	      0.02686985	     -0.05677925
      0.44911110	      0.04610095	      0.03195422	      0.02687588	     -0.05676030
      0.44940038	      0.04591995	      0.03185196	      0.02688055	     -0.05674127
      0.44968688	      0.04574082	      0.03175072	      0.02688380	     -0.05672234
      0.44997338	      0.04556183	      0.03164954	      0.02688568	     -0.05670334
      0.45025348	      0.04538698	      0.03155068	      0.02688618	     -0.05668468
      0.45053358	      0.04521227	      0.03145186	      0.02688534	     -0.05666595
      0.45084377	      0.04501895	      0.03134248	      0.02688284	     -0.05664511
      0.45115396	      0.04482581	      0.03123317	      0.02687868	     -0.05662419
      0.45140288	      0.04467094	      0.03114549	      0.02687413	     -0.05660733
      0.45175418	      0.04445258	      0.03102182	      0.02686586	     -0.05658343
      0.45210547	      0.04423446	      0.03089823	      0.02685544	     -0.05655941
      0.45234280	      0.04408723	      0.03081478	      0.02684717	     -0.05654312
      0.45258014	      0.04394011	      0.03073137	      0.02683791	     -0.05652677
      0.45288400	      0.04375191	      0.03062463	      0.02682460	     -0.05650576
      0.45318787	      0.04356389	      0.03051795	      0.02680966	     -0.05648466
      0.45343833	      0.04340906	      0.03043006	      0.02679612	     -0.05646720
      0.45378906	      0.04319245	      0.03030706	      0.02677531	     -0.05644265
      0.45413978	      0.04297611	      0.03018415	      0.02675232	     -0.05641798
      0.45437849	      0.04282900	      0.03010054	      0.02673544	     -0.05640111
      0.45461720	      0.04268201	      0.03001697	      0.02671757	     -0.05638420
      0.45491759	      0.04249722	      0.02991187	      0.02669365	     -0.05636283
      0.45521798	      0.04231262	      0.02980682	      0.02666816	     -0.05634137
      0.45543727	      0.04217798	      0.02973018	      0.02664857	     -0.05632565
      0.45580313	      0.04195358	      0.02960238	      0.02661402	     -0.05629932
      0.45606509	      0.04179308	      0.02951092	      0.02658787	     -0.05628039
      0.45632706	      0.04163274	      0.02941952	      0.02656054	     -0.05626139
      0.45658902	      0.04147255	      0.02932816	      0.02653205	     -0.05624232
      0.45687165	      0.04129989	      0.02922966	      0.02650000	     -0.05622167
      0.45722165	      0.04108633	      0.02910775	      0.02645844	     -0.05619599
      0.45765479	      0.04082242	      0.02895700	      0.02640419	     -0.05616405
      0.45808792	      0.04055895	      0.02880638	      0.02634683	     -0.05613192
      0.45830750	      0.04042555	      0.02873008	      0.02631658	     -0.05611557
      0.45852708	      0.04029226	      0.02865381	      0.02628555	     -0.05609917
      0.45884532	      0.04009928	      0.02854334	      0.02623919	     -0.05607531
      0.45916356	      0.03990654	      0.02843293	      0.02619122	     -0.05605136
      0.45943613	      0.03974165	      0.02833843	      0.02614885	     -0.05603076
      0.45970870	      0.03957693	      0.02824398	      0.02610532	     -0.05601010
      0.45995667	      0.03942724	      0.02815810	      0.02606471	     -0.05599123
      0.46031018	      0.03921409	      0.02803575	      0.02600518	     -0.05596424
      0.46062471	      0.03902470	      0.02792697	      0.02595062	     -0.05594012
      0.46088516	      0.03886806	      0.02783695	      0.02590431	     -0.05592008
      0.46114561	      0.03871158	      0.02774697	      0.02585698	     -0.05589997
      0.46142798	      0.03854212	      0.02764948	      0.02580454	     -0.05587810
      0.46171036	      0.03837286	      0.02755205	      0.02575094	     -0.05585615
      0.46200501	      0.03819644	      0.02745044	      0.02569378	     -0.05583317
      0.46229967	      0.03802024	      0.02734890	      0.02563537	     -0.05581010
      0.46258535	      0.03784962	      0.02725051	      0.02557757	     -0.05578766
      0.46294038	      0.03763786	      0.02712832	      0.02550416	     -0.05575967
      0.46338846	      0.03737106	      0.02697424	      0.02540905	     -0.05572417
      0.46371057	      0.03717958	      0.02686357	      0.02533899	     -0.05569854
      0.46397365	      0.03702338	      0.02677324	      0.02528075	     -0.05567753
      0.46423672	      0.03686737	      0.02668296	      0.02522161	     -0.05565646
      0.46452272	      0.03669796	      0.02658488	      0.02515629	     -0.05563348
      0.46480871	      0.03652877	      0.02648686	      0.02508993	     -0.05561043
      0.46506024	      0.03638013	      0.02640070	      0.02503070	     -0.05559009
      0.46541800	      0.03616900	      0.02627823	      0.02494511	     -0.05556107
      0.46572215	      0.03598978	      0.02617419	      0.02487110	     -0.05553631
      0.46598651	      0.03583419	      0.02608382	      0.02480587	     -0.05551472
      0.46625087	      0.03567879	      0.02599350	      0.02473980	     -0.05549306
      0.46654196	      0.03550789	      0.02589411	      0.02466610	     -0.05546915
      0.46683304	      0.03533721	      0.02579479	      0.02459142	     -0.05544516
      0.46710991	      0.03517506	      0.02570037	      0.02451948	     -0.05542227
      0.46744374	      0.03497983	      0.02558661	      0.02443160	     -0.05539459
      0.46777109	      0.03478867	      0.02547513	      0.02434421	     -0.05536735
      0.46809844	      0.03459780	      0.02536374	      0.02425566	     -0.05534002
      0.46836951	      0.03443995	      0.02527156	      0.02418147	     -0.05531731
      0.46864058	      0.03428230	      0.02517944	      0.02410649	     -0.05529455
      0.46891582	      0.03412243	      0.02508595	      0.02402958	     -0.05527137
      0.46926944	      0.03391731	      0.02496593	      0.02392963	     -0.05524150
      0.46962306	      0.03371253	      0.02484600	      0.02382842	     -0.05521152
      0.46988526	      0.03356090	      0.02475714	      0.02375257	     -0.05518923
      0.47014746	      0.03340946	      0.02466833	      0.02367605	     -0.05516688
      0.47043351	      0.03324444	      0.02457150	      0.02359182	     -0.05514243
      0.47078557	      0.03304165	      0.02445240	      0.02348710	     -0.05511225
      0.47113996	      0.03283784	      0.02433262	      0.02338052	     -0.05508177
      0.47149436	      0.03263436	      0.02421292	      0.02327280	     -0.05505119
      0.47175280	      0.03248619	      0.02412570	      0.02319354	     -0.05502883
      0.47201123	      0.03233820	      0.02403853	      0.02311369	     -0.05500641
      0.47229265	      0.03217725	      0.02394366	      0.02302609	     -0.05498194
      0.47263265	      0.03198307	      0.02382912	      0.02291935	     -0.05495230
      0.47293466	      0.03181085	      0.02372745	      0.02282374	     -0.05492590
      0.47330791	      0.03159833	      0.02360189	      0.02270454	     -0.05489316
      0.47363554	      0.03141209	      0.02349176	      0.02259898	     -0.05486435
      0.47403671	      0.03118443	      0.02335703	      0.02246859	     -0.05482895
      0.47428086	      0.03104609	      0.02327509	      0.02238862	     -0.05480736
      0.47462680	      0.03085034	      0.02315906	      0.02227456	     -0.05477668
      0.47497273	      0.03065491	      0.02304313	      0.02215960	     -0.05474591
      0.47520732	      0.03052256	      0.02296456	      0.02208115	     -0.05472500
      0.47544190	      0.03039035	      0.02288603	      0.02200231	     -0.05470405
      0.47571472	      0.03023678	      0.02279476	      0.02191013	     -0.05467964
      0.47607024	      0.03003695	      0.02267589	      0.02178923	     -0.05464774
      0.47650347	      0.02979389	      0.02253117	      0.02164076	     -0.05460876
      0.47673636	      0.02966342	      0.02245343	      0.02156042	     -0.05458775
      0.47696926	      0.02953310	      0.02237573	      0.02147974	     -0.05456670
      0.47727079	      0.02936457	      0.02227519	      0.02137475	     -0.05453940
      0.47757233	      0.02919628	      0.02217471	      0.02126919	     -0.05451203
      0.47785542	      0.02903850	      0.02208044	      0.02116958	     -0.05448629
      0.47813851	      0.02888092	      0.02198623	      0.02106948	     -0.05446049
      0.47842552	      0.02872138	      0.02189078	      0.02096751	     -0.05443428
      0.47871252	      0.02856205	      0.02179538	      0.02086506	     -0.05440802
      0.47899846	      0.02840351	      0.02170040	      0.02076251	     -0.05438180
      0.47928441	      0.02824518	      0.02160547	      0.02065950	     -0.05435553
      0.47956963	      0.02808746	      0.02151085	      0.02055630	     -0.05432928
      0.47991595	      0.02789623	      0.02139603	      0.02043039	     -0.05429733
      0.48018809	      0.02774617	      0.02130586	      0.02033100	     -0.05427218
      0.48052656	      0.02755979	      0.02119379	      0.02020685	     -0.05424083
      0.48078029	      0.02742027	      0.02110984	      0.02011340	     -0.05421728
      0.48116304	      0.02721010	      0.02098328	      0.01997180	     -0.05418169
      0.48143046	      0.02706347	      0.02089491	      0.01987245	     -0.05415678
      0.48169788	      0.02691702	      0.02080660	      0.01977274	     -0.05413182
      0.48196530	      0.02677075	      0.02071833	      0.01967270	     -0.05410682
      0.48227074	      0.02660389	      0.02061758	      0.01955802	     -0.05407821
      0.48257619	      0.02643726	      0.02051689	      0.01944291	     -0.05404956
      0.48288163	      0.02627086	      0.02041627	      0.01932738	     -0.05402085
      0.48314994	      0.02612487	      0.02032793	      0.01922555	     -0.05399559
      0.48341824	      0.02597906	      0.02023965	      0.01912342	     -0.05397029
      0.48368654	      0.02583343	      0.02015141	      0.01902098	     -0.05394495
      0.48399106	      0.02566834	      0.02005133	      0.01890434	     -0.05391615
      0.48429557	      0.02550348	      0.01995131	      0.01878733	     -0.05388729
      0.48456461	      0.02535800	      0.01986300	      0.01868363	     -0.05386176
      0.48483364	      0.02521269	      0.01977473	      0.01857965	     -0.05383619
      0.48513646	      0.02504935	      0.01967545	      0.01846228	     -0.05380737
      0.48543927	      0.02488621	      0.01957622	      0.01834456	     -0.05377850
      0.48570624	      0.02474256	      0.01948879	      0.01824048	     -0.05375300
      0.48597322	      0.02459907	      0.01940141	      0.01813614	     -0.05372748
      0.48627909	      0.02443488	      0.01930136	      0.01801628	     -0.05369819
      0.48658496	      0.02427090	      0.01920137	      0.01789609	     -0.05366886
      0.48684468	      0.02413183	      0.01911651	      0.01779377	     -0.05364391
      0.48710440	      0.02399291	      0.01903170	      0.01769123	     -0.05361894
      0.48742042	      0.02382407	      0.01892857	      0.01756615	     -0.05358851
      0.48773644	      0.02365546	      0.01882550	      0.01744074	     -0.05355803
      0.48797951	      0.02352592	      0.01874626	      0.01734406	     -0.05353456
      0.48822258	      0.02339651	      0.01866707	      0.01724719	     -0.05351106
      0.48855730	      0.02321851	      0.01855808	      0.01711349	     -0.05347866
      0.48884995	      0.02306308	      0.01846285	      0.01699632	     -0.05345029
      0.48914261	      0.02290784	      0.01836767	      0.01687888	     -0.05342188
      0.48943527	      0.02275277	      0.01827255	      0.01676119	     -0.05339344
      0.48968389	      0.02262118	      0.01819178	      0.01666101	     -0.05336924
      0.48993251	      0.02248971	      0.01811105	      0.01656065	     -0.05334502
      0.49029352	      0.02229905	      0.01799390	      0.01641462	     -0.05330981
      0.49053124	      0.02217365	      0.01791681	      0.01631827	     -0.05328660
      0.49076896	      0.02204837	      0.01783975	      0.01622176	     -0.05326336
      0.49109409	      0.02187720	      0.01773441	      0.01608952	     -0.05323154
      0.49141403	      0.02170897	      0.01763082	      0.01595911	     -0.05320019
      0.49184138	      0.02148458	      0.01749255	      0.01578453	     -0.05315825
      0.49205842	      0.02137076	      0.01742237	      0.01569568	     -0.05313692
      0.49227545	      0.02125703	      0.01735222	      0.01560672	     -0.05311558
      0.49259963	      0.02108733	      0.01724749	      0.01547363	     -0.05308366
      0.49295786	      0.02090004	      0.01713184	      0.01532627	     -0.05304835
      0.49320489	      0.02077103	      0.01705214	      0.01522448	     -0.05302398
      0.49345192	      0.02064213	      0.01697247	      0.01512254	     -0.05299958
      0.49383045	      0.02044484	      0.01685046	      0.01496608	     -0.05296215
      0.49405802	      0.02032636	      0.01677716	      0.01487186	     -0.05293963
      0.49428558	      0.02020797	      0.01670388	      0.01477753	     -0.05291708
      0.49463279	      0.02002753	      0.01659215	      0.01463339	     -0.05288265
      0.49518301	      0.01974201	      0.01641522	      0.01440445	     -0.05282801
      0.49541068	      0.01962403	      0.01634206	      0.01430953	     -0.05280537
      0.49571231	      0.01946786	      0.01624519	      0.01418362	     -0.05277536
      0.49604385	      0.01929639	      0.01613877	      0.01404502	     -0.05274233
      0.49637539	      0.01912510	      0.01603242	      0.01390620	     -0.05270927
      0.49662318	      0.01899720	      0.01595297	      0.01380232	     -0.05268453
      0.49687097	      0.01886940	      0.01587356	      0.01369831	     -0.05265978
      0.49722444	      0.01868727	      0.01576034	      0.01354975	     -0.05262444
      0.49747884	      0.01855632	      0.01567890	      0.01344269	     -0.05259899
      0.49773324	      0.01842547	      0.01559750	      0.01333552	     -0.05257351
      0.49804509	      0.01826521	      0.01549777	      0.01320398	     -0.05254226
      0.49834021	      0.01811369	      0.01540343	      0.01307934	     -0.05251265
      0.49863533	      0.01796230	      0.01530915	      0.01295456	     -0.05248303
      0.49893045	      0.01781105	      0.01521491	      0.01282963	     -0.05245338
      0.49918967	      0.01767830	      0.01513218	      0.01271977	     -0.05242731
      0.49944890	      0.01754566	      0.01504948	      0.01260981	     -0.05240123
      0.49970812	      0.01741311	      0.01496682	      0.01249973	     -0.05237513
      0.50006560	      0.01723048	      0.01485289	      0.01234777	     -0.05233911
      0.50030855	      0.01710647	      0.01477550	      0.01224437	     -0.05231461
      0.50055149	      0.01698254	      0.01469815	      0.01214089	     -0.05229010
      0.50088079	      0.01681470	      0.01459335	      0.01200048	     -0.05225685
      0.50118418	      0.01666019	      0.01449685	      0.01187097	     -0.05222619
      0.50148757	      0.01650581	      0.01440040	      0.01174133	     -0.05219551
      0.50175133	      0.01637170	      0.01431659	      0.01162852	     -0.05216882
      0.50201509	      0.01623767	      0.01423281	      0.01151560	     -0.05214212
      0.50227886	      0.01610374	      0.01414907	      0.01140259	     -0.05211539
      0.50260944	      0.01593600	      0.01404417	      0.01126081	     -0.05208188
      0.50288495	      0.01579632	      0.01395679	      0.01114254	     -0.05205393
      0.50316045	      0.01565672	      0.01386945	      0.01102417	     -0.05202597
      0.50343596	      0.01551722	      0.01378215	      0.01090570	     -0.05199799
      0.50371147	      0.01537782	      0.01369489	      0.01078712	     -0.05196999
      0.50398697	      0.01523850	      0.01360767	      0.01066845	     -0.05194198
      0.50426248	      0.01509927	      0.01352049	      0.01054969	     -0.05191395
      0.50459744	      0.01493011	      0.01341455	      0.01040516	     -0.05187985
      0.50484133	      0.01480702	      0.01333745	      0.01029984	     -0.05185501
      0.50508523	      0.01468400	      0.01326037	      0.01019445	     -0.05183015
      0.50541378	      0.01451838	      0.01315660	      0.01005237	     -0.05179666
      0.50570556	      0.01437139	      0.01306448	      0.00992607	     -0.05176689
      0.50599734	      0.01422449	      0.01297241	      0.00979968	     -0.05173711
      0.50628912	      0.01407768	      0.01288038	      0.00967319	     -0.05170731
      0.50654719	      0.01394790	      0.01279901	      0.00956124	     -0.05168094
      0.50680527	      0.01381819	      0.01271768	      0.00944920	     -0.05165456
      0.50706335	      0.01368855	      0.01263638	      0.00933710	     -0.05162817
      0.50740877	      0.01351512	      0.01252762	      0.00918694	     -0.05159283
      0.50767084	      0.01338362	      0.01244514	      0.00907292	     -0.05156600
      0.50793291	      0.01325218	      0.01236270	      0.00895884	     -0.05153916
      0.50819499	      0.01312080	      0.01228028	      0.00884468	     -0.05151231
      0.50853901	      0.01294844	      0.01217215	      0.00869471	     -0.05147705
      0.50879756	      0.01281897	      0.01209093	      0.00858193	     -0.05145054
      0.50905610	      0.01268956	      0.01200973	      0.00846908	     -0.05142401
      0.50937214	      0.01253144	      0.01191053	      0.00833105	     -0.05139158
      0.50965040	      0.01239230	      0.01182322	      0.00820944	     -0.05136301
      0.50992866	      0.01225322	      0.01173595	      0.00808775	     -0.05133443
      0.51020692	      0.01211420	      0.01164872	      0.00796599	     -0.05130584
      0.51048518	      0.01197524	      0.01156152	      0.00784415	     -0.05127723
      0.51076344	      0.01183633	      0.01147436	      0.00772225	     -0.05124862
      0.51104170	      0.01169749	      0.01138724	      0.00760027	     -0.05122000
      0.51131996	      0.01155870	      0.01130015	      0.00747823	     -0.05119136
      0.51159822	      0.01141997	      0.01121310	      0.00735612	     -0.05116272
      0.51187648	      0.01128129	      0.01112608	      0.00723394	     -0.05113407
      0.51215474	      0.01114267	      0.01103911	      0.00711169	     -0.05110540
      0.51243300	      0.01100409	      0.01095216	      0.00698937	     -0.05107673
      0.51271126	      0.01086557	      0.01086526	      0.00686700	     -0.05104805
      0.51298952	      0.01072710	      0.01077839	      0.00674455	     -0.05101936
      0.51326778	      0.01058867	      0.01069155	      0.00662205	     -0.05099066
      0.51354604	      0.01045029	      0.01060475	      0.00649948	     -0.05096195
      0.51382430	      0.01031196	      0.01051798	      0.00637685	     -0.05093323
      0.51410256	      0.01017367	      0.01043126	      0.00625417	     -0.05090451
      0.51438082	      0.01003542	      0.01034456	      0.00613142	     -0.05087578
      0.51465908	      0.00989722	      0.01025790	      0.00600861	     -0.05084704
      0.51493734	      0.00975906	      0.01017128	      0.00588575	     -0.05081829
      0.51521560	      0.00962094	      0.01008469	      0.00576283	     -0.05078953
      0.51549386	      0.00948286	      0.00999813	      0.00563985	     -0.05076077
      0.51577212	      0.00934482	      0.00991161	      0.00551682	     -0.05073200
      0.51605038	      0.00920682	      0.00982513	      0.00539373	     -0.05070322
      0.51632864	      0.00906885	      0.00973868	      0.00527060	     -0.05067443
      0.51660690	      0.00893092	      0.00965226	      0.00514741	     -0.05064564
      0.51688516	      0.00879303	      0.00956588	      0.00502416	     -0.05061684
      0.51716342	      0.00865517	      0.00947953	      0.00490087	     -0.05058804
      0.51744168	      0.00851734	      0.00939321	      0.00477753	     -0.05055923
      0.51771994	      0.00837954	      0.00930693	      0.00465414	     -0.05053041
      0.51799820	      0.00824178	      0.00922069	      0.00453070	     -0.05050159
      0.51827646	      0.00810404	      0.00913448	      0.00440721	     -0.05047276
      0.51855472	      0.00796634	      0.00904830	      0.00428368	     -0.05044392
      0.51883298	      0.00782866	      0.00896216	      0.00416010	     -0.05041508
      0.51911124	      0.00769101	      0.00887604	      0.00403648	     -0.05038624
      0.51938950	      0.00755339	      0.00878997	      0.00391281	     -0.05035739
      0.51966776	      0.00741580	      0.00870393	      0.00378910	     -0.05032853
      0.51991620	      0.00729297	      0.00862713	      0.00367861	     -0.05030277
      0.52016464	      0.00717016	      0.00855036	      0.00356809	     -0.05027699
      0.52048548	      0.00701160	      0.00845126	      0.00342531	     -0.05024371
      0.52075540	      0.00687823	      0.00836793	      0.00330516	     -0.05021570
      0.52102533	      0.00674487	      0.00828462	      0.00318496	     -0.05018769
      0.52129525	      0.00661154	      0.00820135	      0.00306473	     -0.05015967
      0.52156517	      0.00647823	      0.00811811	      0.00294447	     -0.05013165
      0.52183509	      0.00634494	      0.00803489	      0.00282417	     -0.05010363
      0.52217093	      0.00617913	      0.00793141	      0.00267445	     -0.05006875
      0.52240192	      0.00606510	      0.00786025	      0.00257144	     -0.05004476
      0.52263292	      0.00595108	      0.00778912	      0.00246841	     -0.05002077
      0.52295674	      0.00579126	      0.00768945	      0.00232394	     -0.04998714
      0.52326647	      0.00563843	      0.00759416	      0.00218571	     -0.04995496
      0.52360934	      0.00546927	      0.00748871	      0.00203265	     -0.04991934
      0.52385397	      0.00534859	      0.00741351	      0.00192342	     -0.04989392
      0.52409861	      0.00522793	      0.00733833	      0.00181416	     -0.04986849
      0.52445368	      0.00505281	      0.00722926	      0.00165554	     -0.04983159
      0.52468859	      0.00493697	      0.00715713	      0.00155058	     -0.04980717
      0.52492351	      0.00482115	      0.00708503	      0.00144559	     -0.04978275
      0.52524212	      0.00466407	      0.00698727	      0.00130318	     -0.04974963
      0.52554765	      0.00451346	      0.00689356	      0.00116658	     -0.04971787
      0.52591720	      0.00433132	      0.00678028	      0.00100132	     -0.04967944
      0.52612672	      0.00422807	      0.00671608	      0.00090761	     -0.04965766
      0.52633623	      0.00412483	      0.00665189	      0.00081389	     -0.04963587
      0.52667063	      0.00396006	      0.00654949	      0.00066428	     -0.04960110
      0.52700503	      0.00379532	      0.00644714	      0.00051464	     -0.04956632
      0.52723597	      0.00368156	      0.00637649	      0.00041128	     -0.04954230
      0.52746691	      0.00356780	      0.00630585	      0.00030791	     -0.04951828
      0.52781114	      0.00339827	      0.00620061	      0.00015382	     -0.04948248
      0.52807775	      0.00326698	      0.00611913	      0.00003445	     -0.04945474
      0.52834436	      0.00313570	      0.00603769	     -0.00008493	     -0.04942701
      0.52861097	      0.00300443	      0.00595627	     -0.00020432	     -0.04939928
      0.52893233	      0.00284622	      0.00585818	     -0.00034824	     -0.04936585
      0.52917144	      0.00272852	      0.00578522	     -0.00045534	     -0.04934097
      0.52941056	      0.00261082	      0.00571228	     -0.00056244	     -0.04931610
      0.52971329	      0.00246183	      0.00561998	     -0.00069804	     -0.04928460
      0.53001276	      0.00231446	      0.00552871	     -0.00083218	     -0.04925344
      0.53031222	      0.00216711	      0.00543748	     -0.00096631	     -0.04922229
      0.53061169	      0.00201977	      0.00534629	     -0.00110045	     -0.04919113
      0.53086123	      0.00189701	      0.00527033	     -0.00121222	     -0.04916517
      0.53111077	      0.00177426	      0.00519440	     -0.00132398	     -0.04913921
      0.53136031	      0.00165152	      0.00511849	     -0.00143574	     -0.04911325
      0.53168153	      0.00149354	      0.00502083	     -0.00157958	     -0.04907983
      0.53196792	      0.00135271	      0.00493379	     -0.00170782	     -0.04905003
      0.53225431	      0.00121189	      0.00484679	     -0.00183604	     -0.04902024
      0.53250999	      0.00108619	      0.00476914	     -0.00195050	     -0.04899364
      0.53276566	      0.00096051	      0.00469153	     -0.00206494	     -0.04896704
      0.53302134	      0.00083483	      0.00461395	     -0.00217936	     -0.04894044
      0.53332930	      0.00068347	      0.00452054	     -0.00231716	     -0.04890841
      0.53363726	      0.00053214	      0.00442717	     -0.00245494	     -0.04887637
      0.53386848	      0.00041853	      0.00435709	     -0.00255836	     -0.04885232
      0.53409970	      0.00030493	      0.00428704	     -0.00266176	     -0.04882827
      0.53442749	      0.00014390	      0.00418777	     -0.00280832	     -0.04879417
      0.53470976	      0.00000525	      0.00410233	     -0.00293450	     -0.04876482
      0.53499204	     -0.00013338	      0.00401692	     -0.00306064	     -0.04873546
      0.53527431	     -0.00027199	      0.00393155	     -0.00318675	     -0.04870610
      0.53551767	     -0.00039147	      0.00385798	     -0.00329545	     -0.04868079
      0.53576102	     -0.00051094	      0.00378443	     -0.00340412	     -0.04865549
      0.53610901	     -0.00068173	      0.00367931	     -0.00355946	     -0.04861930
      0.53633543	     -0.00079283	      0.00361094	     -0.00366050	     -0.04859576
      0.53656184	     -0.00090392	      0.00354260	     -0.00376151	     -0.04857222
      0.53687631	     -0.00105817	      0.00344772	     -0.00390177	     -0.04853952
      0.53731022	     -0.00127094	      0.00331687	     -0.00409520	     -0.04849442
      0.53755604	     -0.00139144	      0.00324278	     -0.00420474	     -0.04846886
      0.53780187	     -0.00151192	      0.00316872	     -0.00431425	     -0.04844331
      0.53810441	     -0.00166014	      0.00307761	     -0.00444896	     -0.04841187
      0.53839053	     -0.00180028	      0.00299148	     -0.00457632	     -0.04838213
      0.53867665	     -0.00194037	      0.00290539	     -0.00470362	     -0.04835240
      0.53895860	     -0.00207838	      0.00282060	     -0.00482901	     -0.04832310
      0.53924054	     -0.00221634	      0.00273584	     -0.00495435	     -0.04829381
      0.53952248	     -0.00235424	      0.00265112	     -0.00507963	     -0.04826452
      0.53980443	     -0.00249210	      0.00256644	     -0.00520486	     -0.04823523
      0.54008637	     -0.00262991	      0.00248180	     -0.00533002	     -0.04820595
      0.54036831	     -0.00276766	      0.00239719	     -0.00545513	     -0.04817666
      0.54060987	     -0.00288564	      0.00232474	     -0.00556228	     -0.04815158
      0.54085143	     -0.00300358	      0.00225231	     -0.00566937	     -0.04812650
      0.54116060	     -0.00315446	      0.00215965	     -0.00580638	     -0.04809439
      0.54146978	     -0.00330528	      0.00206703	     -0.00594331	     -0.04806230
      0.54170097	     -0.00341801	      0.00199781	     -0.00604566	     -0.04803830
      0.54193217	     -0.00353070	      0.00192861	     -0.00614796	     -0.04801430
      0.54224425	     -0.00368275	      0.00183525	     -0.00628598	     -0.04798191
      0.54255632	     -0.00383471	      0.00174193	     -0.00642392	     -0.04794953
      0.54279501	     -0.00395089	      0.00167059	     -0.00652936	     -0.04792476
      0.54303370	     -0.00406702	      0.00159928	     -0.00663475	     -0.04790000
      0.54334202	     -0.00421695	      0.00150720	     -0.00677082	     -0.04786801
      0.54365034	     -0.00436680	      0.00141518	     -0.00690680	     -0.04783603
      0.54388994	     -0.00448319	      0.00134370	     -0.00701241	     -0.04781119
      0.54412954	     -0.00459953	      0.00127224	     -0.00711797	     -0.04778634
      0.54443597	     -0.00474824	      0.00118090	     -0.00725290	     -0.04775457
      0.54474240	     -0.00489687	      0.00108961	     -0.00738774	     -0.04772280
      0.54498456	     -0.00501425	      0.00101750	     -0.00749423	     -0.04769770
      0.54522671	     -0.00513158	      0.00094542	     -0.00760066	     -0.04767260
      0.54553044	     -0.00527867	      0.00085506	     -0.00773408	     -0.04764113
      0.54583417	     -0.00542566	      0.00076474	     -0.00786740	     -0.04760966
      0.54607937	     -0.00554426	      0.00069187	     -0.00797497	     -0.04758426
      0.54632456	     -0.00566279	      0.00061903	     -0.00808247	     -0.04755886
      0.54662516	     -0.00580803	      0.00052976	     -0.00821418	     -0.04752773
      0.54692576	     -0.00595317	      0.00044055	     -0.00834580	     -0.04749660
      0.54717441	     -0.00607315	      0.00036679	     -0.00845460	     -0.04747085
      0.54742305	     -0.00619307	      0.00029307	     -0.00856334	     -0.04744511
      0.54772000	     -0.00633619	      0.00020507	     -0.00869311	     -0.04741438
      0.54801694	     -0.00647922	      0.00011711	     -0.00882279	     -0.04738365
      0.54826982	     -0.00660094	      0.00004225	     -0.00893314	     -0.04735748
      0.54852269	     -0.00672259	     -0.00003258	     -0.00904343	     -0.04733132
      0.54881501	     -0.00686313	     -0.00011904	     -0.00917084	     -0.04730108
      0.54910733	     -0.00700358	     -0.00020545	     -0.00929815	     -0.04727085
      0.54936584	     -0.00712769	     -0.00028183	     -0.00941066	     -0.04724412
      0.54962436	     -0.00725173	     -0.00035817	     -0.00952309	     -0.04721739
      0.54991018	     -0.00738879	     -0.00044253	     -0.00964731	     -0.04718785
      0.55019600	     -0.00752574	     -0.00052684	     -0.00977144	     -0.04715831
      0.55048181	     -0.00766260	     -0.00061110	     -0.00989548	     -0.04712877
      0.55076763	     -0.00779936	     -0.00069531	     -0.01001943	     -0.04709924
      0.55100387	     -0.00791233	     -0.00076488	     -0.01012180	     -0.04707484
      0.55124011	     -0.00802522	     -0.00083442	     -0.01022411	     -0.04705044
      0.55153894	     -0.00816793	     -0.00092232	     -0.01035343	     -0.04701958
      0.55183777	     -0.00831053	     -0.00101018	     -0.01048264	     -0.04698873
      0.55209643	     -0.00843387	     -0.00108618	     -0.01059440	     -0.04696203
      0.55235509	     -0.00855712	     -0.00116213	     -0.01070608	     -0.04693534
      0.55263963	     -0.00869262	     -0.00124564	     -0.01082885	     -0.04690597
      0.55292418	     -0.00882801	     -0.00132909	     -0.01095152	     -0.04687662
      0.55320872	     -0.00896329	     -0.00141250	     -0.01107409	     -0.04684727
      0.55349327	     -0.00909848	     -0.00149585	     -0.01119656	     -0.04681793
      0.55373618	     -0.00921380	     -0.00156696	     -0.01130103	     -0.04679288
      0.55397909	     -0.00932904	     -0.00163803	     -0.01140544	     -0.04676784
      0.55427295	     -0.00946836	     -0.00172396	     -0.01153164	     -0.04673755
      0.55456682	     -0.00960756	     -0.00180982	     -0.01165774	     -0.04670727
      0.55482970	     -0.00973199	     -0.00188659	     -0.01177045	     -0.04668018
      0.55509257	     -0.00985632	     -0.00196330	     -0.01188307	     -0.04665311
      0.55537122	     -0.00998802	     -0.00204457	     -0.01200236	     -0.04662441
      0.55564988	     -0.01011961	     -0.00212578	     -0.01212155	     -0.04659572
      0.55592853	     -0.01025110	     -0.00220694	     -0.01224065	     -0.04656703
      0.55620718	     -0.01038248	     -0.00228804	     -0.01235964	     -0.04653835
      0.55648584	     -0.01051375	     -0.00236908	     -0.01247854	     -0.04650968
      0.55676449	     -0.01064492	     -0.00245007	     -0.01259733	     -0.04648101
      0.55704314	     -0.01077599	     -0.00253101	     -0.01271603	     -0.04645235
      0.55732180	     -0.01090694	     -0.00261188	     -0.01283463	     -0.04642370
      0.55756098	     -0.01101926	     -0.00268126	     -0.01293635	     -0.04639911
      0.55780015	     -0.01113150	     -0.00275059	     -0.01303799	     -0.04637452
      0.55809132	     -0.01126803	     -0.00283493	     -0.01316163	     -0.04634460
      0.55838249	     -0.01140444	     -0.00291921	     -0.01328516	     -0.04631468
      0.55867366	     -0.01154073	     -0.00300343	     -0.01340857	     -0.04628477
      0.55896483	     -0.01167690	     -0.00308758	     -0.01353188	     -0.04625487
      0.55919336	     -0.01178370	     -0.00315358	     -0.01362858	     -0.04623140
      0.55942189	     -0.01189041	     -0.00321954	     -0.01372521	     -0.04620794
      0.55970425	     -0.01202217	     -0.00330098	     -0.01384451	     -0.04617896
      0.55998661	     -0.01215380	     -0.00338236	     -0.01396371	     -0.04614999
      0.56025812	     -0.01228028	     -0.00346056	     -0.01407822	     -0.04612214
      0.56052963	     -0.01240664	     -0.00353869	     -0.01419264	     -0.04609429
      0.56080424	     -0.01253435	     -0.00361766	     -0.01430826	     -0.04606613
      0.56107886	     -0.01266194	     -0.00369657	     -0.01442379	     -0.04603798
      0.56135240	     -0.01278893	     -0.00377512	     -0.01453876	     -0.04600994
      0.56162594	     -0.01291581	     -0.00385360	     -0.01465363	     -0.04598191
      0.56189957	     -0.01304262	     -0.00393204	     -0.01476844	     -0.04595388
      0.56217320	     -0.01316932	     -0.00401043	     -0.01488315	     -0.04592586
      0.56244648	     -0.01329575	     -0.00408865	     -0.01499761	     -0.04589787
      0.56271977	     -0.01342207	     -0.00416682	     -0.01511198	     -0.04586990
      0.56299278	     -0.01354816	     -0.00424484	     -0.01522613	     -0.04584195
      0.56326580	     -0.01367414	     -0.00432281	     -0.01534018	     -0.04581402
      0.56353844	     -0.01379983	     -0.00440060	     -0.01545396	     -0.04578613
      0.56381107	     -0.01392541	     -0.00447833	     -0.01556765	     -0.04575825
      0.56408316	     -0.01405063	     -0.00455584	     -0.01568101	     -0.04573043
      0.56435524	     -0.01417574	     -0.00463329	     -0.01579427	     -0.04570261
      0.56462628	     -0.01430025	     -0.00471038	     -0.01590699	     -0.04567491
      0.56489732	     -0.01442466	     -0.00478741	     -0.01601961	     -0.04564722
      0.56516558	     -0.01454768	     -0.00486358	     -0.01613098	     -0.04561982
      0.56543383	     -0.01467060	     -0.00493970	     -0.01624225	     -0.04559243
      0.56568248	     -0.01478443	     -0.00501019	     -0.01634529	     -0.04556704
      0.56601813	     -0.01493795	     -0.00510527	     -0.01648426	     -0.04553278
      0.56635378	     -0.01509129	     -0.00520024	     -0.01662308	     -0.04549853
      0.56659238	     -0.01520020	     -0.00526770	     -0.01672166	     -0.04547419
      0.56683099	     -0.01530902	     -0.00533511	     -0.01682017	     -0.04544986
      0.56710398	     -0.01543341	     -0.00541217	     -0.01693277	     -0.04542203
      0.56737697	     -0.01555770	     -0.00548916	     -0.01704528	     -0.04539420
      0.56762918	     -0.01567242	     -0.00556024	     -0.01714913	     -0.04536850
      0.56796294	     -0.01582409	     -0.00565421	     -0.01728642	     -0.04533449
      0.56836634	     -0.01600718	     -0.00576766	     -0.01745216	     -0.04529341
      0.56858322	     -0.01610551	     -0.00582859	     -0.01754117	     -0.04527133
      0.56880010	     -0.01620377	     -0.00588948	     -0.01763012	     -0.04524925
      0.56908940	     -0.01633473	     -0.00597063	     -0.01774866	     -0.04521981
      0.56937869	     -0.01646555	     -0.00605171	     -0.01786709	     -0.04519038
      0.56964559	     -0.01658614	     -0.00612645	     -0.01797625	     -0.04516323
      0.56991248	     -0.01670661	     -0.00620112	     -0.01808531	     -0.04513609
      0.57018464	     -0.01682935	     -0.00627719	     -0.01819641	     -0.04510843
      0.57045679	     -0.01695197	     -0.00635320	     -0.01830742	     -0.04508077
      0.57072455	     -0.01707251	     -0.00642791	     -0.01841653	     -0.04505357
      0.57104644	     -0.01721726	     -0.00651764	     -0.01854757	     -0.04502087
      0.57127939	     -0.01732192	     -0.00658252	     -0.01864231	     -0.04499722
      0.57162176	     -0.01747559	     -0.00667778	     -0.01878142	     -0.04496246
      0.57190197	     -0.01760122	     -0.00675567	     -0.01889515	     -0.04493403
      0.57218217	     -0.01772673	     -0.00683348	     -0.01900877	     -0.04490560
      0.57246237	     -0.01785212	     -0.00691122	     -0.01912228	     -0.04487718
      0.57270034	     -0.01795851	     -0.00697718	     -0.01921860	     -0.04485305
      0.57293830	     -0.01806481	     -0.00704309	     -0.01931484	     -0.04482893
      0.57322398	     -0.01819231	     -0.00712214	     -0.01943027	     -0.04479998
      0.57350965	     -0.01831969	     -0.00720112	     -0.01954558	     -0.04477104
      0.57377622	     -0.01843843	     -0.00727475	     -0.01965309	     -0.04474404
      0.57404278	     -0.01855707	     -0.00734831	     -0.01976049	     -0.04471705
      0.57431915	     -0.01867995	     -0.00742450	     -0.01987174	     -0.04468907
      0.57459552	     -0.01880271	     -0.00750062	     -0.01998288	     -0.04466111
      0.57486766	     -0.01892348	     -0.00757551	     -0.02009223	     -0.04463358
      0.57513980	     -0.01904413	     -0.00765032	     -0.02020147	     -0.04460605
      0.57541399	     -0.01916558	     -0.00772563	     -0.02031143	     -0.04457833
      0.57568819	     -0.01928691	     -0.00780087	     -0.02042129	     -0.04455061
      0.57596150	     -0.01940774	     -0.00787579	     -0.02053069	     -0.04452300
      0.57623481	     -0.01952845	     -0.00795065	     -0.02063999	     -0.04449539
      0.57650859	     -0.01964925	     -0.00802555	     -0.02074938	     -0.04446774
      0.57678237	     -0.01976994	     -0.00810039	     -0.02085866	     -0.04444010
      0.57705597	     -0.01989043	     -0.00817511	     -0.02096776	     -0.04441248
      0.57732957	     -0.02001081	     -0.00824975	     -0.02107677	     -0.04438488
      0.57760328	     -0.02013112	     -0.00832435	     -0.02118572	     -0.04435727
      0.57787700	     -0.02025132	     -0.00839888	     -0.02129457	     -0.04432967
      0.57815068	     -0.02037138	     -0.00847333	     -0.02140330	     -0.04430208
      0.57842437	     -0.02049133	     -0.00854771	     -0.02151193	     -0.04427450
      0.57869808	     -0.02061118	     -0.00862202	     -0.02162047	     -0.04424692
      0.57897180	     -0.02073092	     -0.00869627	     -0.02172891	     -0.04421935
      0.57924552	     -0.02085053	     -0.00877043	     -0.02183725	     -0.04419179
      0.57951923	     -0.02097004	     -0.00884453	     -0.02194549	     -0.04416424
      0.57979296	     -0.02108943	     -0.00891855	     -0.02205363	     -0.04413670
      0.58006669	     -0.02120871	     -0.00899250	     -0.02216167	     -0.04410916
      0.58034043	     -0.02132787	     -0.00906638	     -0.02226961	     -0.04408163
      0.58061416	     -0.02144692	     -0.00914019	     -0.02237745	     -0.04405411
      0.58088790	     -0.02156586	     -0.00921393	     -0.02248519	     -0.04402660
      0.58116165	     -0.02168468	     -0.00928759	     -0.02259283	     -0.04399910
      0.58143540	     -0.02180339	     -0.00936118	     -0.02270037	     -0.04397160
      0.58170915	     -0.02192199	     -0.00943469	     -0.02280782	     -0.04394411
      0.58198292	     -0.02204047	     -0.00950814	     -0.02291516	     -0.04391664
      0.58225668	     -0.02215884	     -0.00958151	     -0.02302241	     -0.04388916
      0.58253046	     -0.02227711	     -0.00965481	     -0.02312956	     -0.04386170
      0.58280423	     -0.02239525	     -0.00972804	     -0.02323662	     -0.04383425
      0.58307802	     -0.02251329	     -0.00980120	     -0.02334357	     -0.04380680
      0.58335181	     -0.02263121	     -0.00987428	     -0.02345043	     -0.04377936
      0.58362562	     -0.02274903	     -0.00994729	     -0.02355720	     -0.04375193
      0.58389942	     -0.02286673	     -0.01002023	     -0.02366386	     -0.04372450
      0.58417324	     -0.02298432	     -0.01009309	     -0.02377044	     -0.04369709
      0.58444706	     -0.02310180	     -0.01016588	     -0.02387691	     -0.04366968
      0.58472090	     -0.02321917	     -0.01023861	     -0.02398329	     -0.04364228
      0.58499474	     -0.02333643	     -0.01031125	     -0.02408957	     -0.04361489
      0.58526859	     -0.02345358	     -0.01038383	     -0.02419577	     -0.04358751
      0.58554245	     -0.02357062	     -0.01045633	     -0.02430186	     -0.04356013
      0.58581633	     -0.02368755	     -0.01052877	     -0.02440787	     -0.04353276
      0.58609020	     -0.02380437	     -0.01060113	     -0.02451377	     -0.04350540
      0.58636410	     -0.02392108	     -0.01067341	     -0.02461959	     -0.04347805
      0.58663800	     -0.02403768	     -0.01074563	     -0.02472531	     -0.04345071
      0.58691192	     -0.02415417	     -0.01081777	     -0.02483094	     -0.04342337
      0.58718584	     -0.02427055	     -0.01088984	     -0.02493647	     -0.04339604
      0.58745978	     -0.02438683	     -0.01096184	     -0.02504192	     -0.04336872
      0.58773372	     -0.02450300	     -0.01103376	     -0.02514726	     -0.04334141
      0.58800768	     -0.02461906	     -0.01110562	     -0.02525253	     -0.04331410
      0.58828165	     -0.02473501	     -0.01117740	     -0.02535769	     -0.04328680
      0.58855564	     -0.02485085	     -0.01124911	     -0.02546277	     -0.04325951
      0.58882963	     -0.02496659	     -0.01132075	     -0.02556775	     -0.04323223
      0.58910364	     -0.02508222	     -0.01139231	     -0.02567265	     -0.04320496
      0.58937766	     -0.02519773	     -0.01146380	     -0.02577745	     -0.04317769
      0.58965170	     -0.02531315	     -0.01153522	     -0.02588217	     -0.04315043
      0.58992574	     -0.02542846	     -0.01160657	     -0.02598679	     -0.04312318
      0.59019981	     -0.02554366	     -0.01167785	     -0.02609132	     -0.04309594
      0.59047388	     -0.02565875	     -0.01174905	     -0.02619577	     -0.04306870
      0.59074798	     -0.02577375	     -0.01182018	     -0.02630013	     -0.04304147
      0.59102207	     -0.02588862	     -0.01189124	     -0.02640439	     -0.04301425
      0.59129620	     -0.02600341	     -0.01196223	     -0.02650857	     -0.04298704
      0.59157032	     -0.02611807	     -0.01203314	     -0.02661266	     -0.04295984
      0.59184447	     -0.02623264	     -0.01210399	     -0.02671667	     -0.04293264
      0.59211863	     -0.02634710	     -0.01217476	     -0.02682058	     -0.04290545
      0.59239281	     -0.02646146	     -0.01224546	     -0.02692441	     -0.04287827
      0.59266700	     -0.02657571	     -0.01231608	     -0.02702815	     -0.04285110
      0.59294121	     -0.02668986	     -0.01238664	     -0.02713181	     -0.04282393
      0.59321543	     -0.02680390	     -0.01245712	     -0.02723537	     -0.04279678
      0.59348967	     -0.02691784	     -0.01252753	     -0.02733886	     -0.04276963
      0.59376392	     -0.02703167	     -0.01259787	     -0.02744225	     -0.04274248
      0.59403820	     -0.02714541	     -0.01266814	     -0.02754557	     -0.04271535
      0.59431247	     -0.02725903	     -0.01273833	     -0.02764879	     -0.04268822
      0.59458678	     -0.02737256	     -0.01280846	     -0.02775193	     -0.04266110
      0.59486109	     -0.02748598	     -0.01287850	     -0.02785499	     -0.04263399
      0.59513544	     -0.02759930	     -0.01294849	     -0.02795797	     -0.04260689
      0.59540978	     -0.02771251	     -0.01301839	     -0.02806085	     -0.04257980
      0.59568416	     -0.02782563	     -0.01308823	     -0.02816366	     -0.04255271
      0.59595854	     -0.02793864	     -0.01315799	     -0.02826638	     -0.04252563
      0.59623295	     -0.02805155	     -0.01322768	     -0.02836902	     -0.04249856
      0.59650736	     -0.02816435	     -0.01329730	     -0.02847158	     -0.04247149
      0.59678181	     -0.02827706	     -0.01336685	     -0.02857406	     -0.04244443
      0.59705626	     -0.02838967	     -0.01343632	     -0.02867645	     -0.04241739
      0.59733074	     -0.02850217	     -0.01350573	     -0.02877876	     -0.04239034
      0.59760523	     -0.02861457	     -0.01357506	     -0.02888099	     -0.04236331
      0.59787975	     -0.02872688	     -0.01364433	     -0.02898314	     -0.04233629
      0.59815427	     -0.02883908	     -0.01371351	     -0.02908521	     -0.04230927
      0.59842883	     -0.02895118	     -0.01378263	     -0.02918720	     -0.04228226
      0.59870339	     -0.02906318	     -0.01385168	     -0.02928911	     -0.04225526
      0.59897798	     -0.02917509	     -0.01392066	     -0.02939094	     -0.04222826
      0.59925258	     -0.02928689	     -0.01398956	     -0.02949269	     -0.04220127
      0.59952721	     -0.02939859	     -0.01405839	     -0.02959437	     -0.04217429
      0.59980185	     -0.02951019	     -0.01412715	     -0.02969595	     -0.04214732
      0.60007652	     -0.02962170	     -0.01419584	     -0.02979747	     -0.04212036
      0.60035119	     -0.02973311	     -0.01426446	     -0.02989891	     -0.04209341
      0.60062591	     -0.02984442	     -0.01433301	     -0.03000027	     -0.04206646
      0.60090062	     -0.02995562	     -0.01440148	     -0.03010155	     -0.04203952
      0.60117537	     -0.03006674	     -0.01446989	     -0.03020276	     -0.04201258
      0.60145013	     -0.03017775	     -0.01453822	     -0.03030389	     -0.04198566
      0.60172492	     -0.03028867	     -0.01460648	     -0.03040494	     -0.04195874
      0.60199971	     -0.03039949	     -0.01467467	     -0.03050592	     -0.04193183
      0.60227455	     -0.03051022	     -0.01474280	     -0.03060682	     -0.04190493
      0.60254938	     -0.03062084	     -0.01481084	     -0.03070765	     -0.04187804
      0.60282426	     -0.03073137	     -0.01487882	     -0.03080840	     -0.04185115
      0.60309914	     -0.03084180	     -0.01494673	     -0.03090908	     -0.04182427
      0.60337406	     -0.03095214	     -0.01501457	     -0.03100969	     -0.04179740
      0.60364898	     -0.03106238	     -0.01508233	     -0.03111021	     -0.04177054
      0.60392394	     -0.03117253	     -0.01515003	     -0.03121067	     -0.04174368
      0.60419891	     -0.03128258	     -0.01521765	     -0.03131105	     -0.04171684
      0.60447391	     -0.03139254	     -0.01528521	     -0.03141137	     -0.04169000
      0.60474892	     -0.03150239	     -0.01535269	     -0.03151161	     -0.04166317
      0.60502397	     -0.03161217	     -0.01542010	     -0.03161178	     -0.04163634
      0.60529902	     -0.03172183	     -0.01548744	     -0.03171187	     -0.04160953
      0.60557412	     -0.03183142	     -0.01555471	     -0.03181190	     -0.04158272
      0.60584921	     -0.03194089	     -0.01562191	     -0.03191185	     -0.04155592
      0.60612435	     -0.03205029	     -0.01568905	     -0.03201174	     -0.04152912
      0.60639950	     -0.03215958	     -0.01575610	     -0.03211155	     -0.04150234
      0.60667468	     -0.03226879	     -0.01582310	     -0.03221130	     -0.04147556
      0.60694987	     -0.03237790	     -0.01589001	     -0.03231097	     -0.04144879
      0.60722510	     -0.03248692	     -0.01595687	     -0.03241058	     -0.04142203
      0.60750034	     -0.03259584	     -0.01602364	     -0.03251011	     -0.04139527
      0.60777562	     -0.03270468	     -0.01609036	     -0.03260958	     -0.04136853
      0.60805089	     -0.03281342	     -0.01615699	     -0.03270898	     -0.04134179
      0.60832622	     -0.03292207	     -0.01622357	     -0.03280832	     -0.04131506
      0.60860155	     -0.03303063	     -0.01629006	     -0.03290758	     -0.04128833
      0.60887693	     -0.03313910	     -0.01635650	     -0.03300679	     -0.04126162
      0.60915230	     -0.03324747	     -0.01642285	     -0.03310592	     -0.04123491
      0.60942772	     -0.03335576	     -0.01648915	     -0.03320499	     -0.04120821
      0.60970315	     -0.03346395	     -0.01655536	     -0.03330399	     -0.04118152
      0.60997862	     -0.03357206	     -0.01662152	     -0.03340293	     -0.04115483
      0.61025409	     -0.03368008	     -0.01668760	     -0.03350180	     -0.04112816
      0.61052961	     -0.03378801	     -0.01675361	     -0.03360061	     -0.04110149
      0.61080514	     -0.03389584	     -0.01681955	     -0.03369935	     -0.04107483
      0.61108071	     -0.03400359	     -0.01688543	     -0.03379804	     -0.04104817
      0.61135628	     -0.03411124	     -0.01695123	     -0.03389665	     -0.04102153
      0.61163190	     -0.03421882	     -0.01701697	     -0.03399521	     -0.04099489
      0.61190752	     -0.03432630	     -0.01708263	     -0.03409370	     -0.04096826
      0.61218319	     -0.03443369	     -0.01714823	     -0.03419213	     -0.04094163
      0.61245887	     -0.03454100	     -0.01721376	     -0.03429050	     -0.04091502
      0.61273459	     -0.03464822	     -0.01727922	     -0.03438881	     -0.04088841
      0.61301031	     -0.03475534	     -0.01734460	     -0.03448705	     -0.04086181
      0.61328609	     -0.03486239	     -0.01740993	     -0.03458524	     -0.04083522
      0.61356186	     -0.03496934	     -0.01747518	     -0.03468336	     -0.04080864
      0.61383769	     -0.03507622	     -0.01754036	     -0.03478143	     -0.04078206
      0.61411352	     -0.03518300	     -0.01760547	     -0.03487943	     -0.04075549
      0.61438939	     -0.03528970	     -0.01767052	     -0.03497738	     -0.04072893
      0.61466527	     -0.03539631	     -0.01773550	     -0.03507527	     -0.04070238
      0.61494120	     -0.03550284	     -0.01780041	     -0.03517310	     -0.04067583
      0.61521714	     -0.03560927	     -0.01786525	     -0.03527087	     -0.04064930
      0.61549312	     -0.03571563	     -0.01793002	     -0.03536859	     -0.04062277
      0.61576910	     -0.03582190	     -0.01799472	     -0.03546624	     -0.04059625
      0.61604514	     -0.03592809	     -0.01805936	     -0.03556385	     -0.04056973
      0.61632118	     -0.03603419	     -0.01812393	     -0.03566139	     -0.04054323
      0.61659727	     -0.03614021	     -0.01818843	     -0.03575888	     -0.04051673
      0.61687336	     -0.03624614	     -0.01825286	     -0.03585631	     -0.04049024
      0.61714950	     -0.03635199	     -0.01831723	     -0.03595369	     -0.04046376
      0.61742565	     -0.03645776	     -0.01838152	     -0.03605100	     -0.04043728
      0.61770185	     -0.03656345	     -0.01844575	     -0.03614828	     -0.04041081
      0.61797805	     -0.03666904	     -0.01850991	     -0.03624549	     -0.04038436
      0.61825430	     -0.03677456	     -0.01857400	     -0.03634265	     -0.04035790
      0.61853055	     -0.03688000	     -0.01863802	     -0.03643975	     -0.04033146
      0.61880686	     -0.03698535	     -0.01870198	     -0.03653681	     -0.04030502
      0.61908317	     -0.03709062	     -0.01876587	     -0.03663381	     -0.04027860
      0.61935953	     -0.03719582	     -0.01882969	     -0.03673076	     -0.04025218
      0.61963589	     -0.03730092	     -0.01889345	     -0.03682765	     -0.04022577
      0.61991230	     -0.03740595	     -0.01895714	     -0.03692450	     -0.04019936
      0.62018872	     -0.03751089	     -0.01902075	     -0.03702129	     -0.04017297
      0.62046519	     -0.03761577	     -0.01908431	     -0.03711804	     -0.04014658
      0.62074166	     -0.03772055	     -0.01914779	     -0.03721473	     -0.04012020
      0.62101818	     -0.03782526	     -0.01921121	     -0.03731137	     -0.04009382
      0.62129471	     -0.03792987	     -0.01927456	     -0.03740796	     -0.04006746
      0.62157129	     -0.03803442	     -0.01933785	     -0.03750451	     -0.04004110
      0.62184786	     -0.03813889	     -0.01940106	     -0.03760100	     -0.04001476
      0.62212449	     -0.03824328	     -0.01946422	     -0.03769745	     -0.03998841
      0.62240112	     -0.03834758	     -0.01952730	     -0.03779384	     -0.03996208
      0.62267781	     -0.03845181	     -0.01959032	     -0.03789019	     -0.03993576
      0.62295449	     -0.03855595	     -0.01965326	     -0.03798649	     -0.03990944
      0.62323123	     -0.03866003	     -0.01971615	     -0.03808275	     -0.03988313
      0.62350796	     -0.03876401	     -0.01977896	     -0.03817895	     -0.03985684
      0.62378475	     -0.03886793	     -0.01984171	     -0.03827511	     -0.03983054
      0.62406153	     -0.03897176	     -0.01990439	     -0.03837122	     -0.03980426
      0.62433836	     -0.03907552	     -0.01996701	     -0.03846729	     -0.03977798
      0.62461520	     -0.03917919	     -0.02002955	     -0.03856330	     -0.03975172
      0.62489208	     -0.03928279	     -0.02009204	     -0.03865928	     -0.03972546
      0.62516896	     -0.03938630	     -0.02015445	     -0.03875520	     -0.03969921
      0.62544588	     -0.03948975	     -0.02021679	     -0.03885108	     -0.03967297
      0.62572280	     -0.03959311	     -0.02027907	     -0.03894691	     -0.03964674
      0.62599976	     -0.03969639	     -0.02034128	     -0.03904270	     -0.03962051
      0.62627671	     -0.03979959	     -0.02040342	     -0.03913844	     -0.03959430
      0.62655370	     -0.03990272	     -0.02046550	     -0.03923414	     -0.03956810
      0.62683069	     -0.04000576	     -0.02052750	     -0.03932978	     -0.03954190
      0.62710770	     -0.04010872	     -0.02058944	     -0.03942538	     -0.03951571
      0.62738471	     -0.04021160	     -0.02065130	     -0.03952093	     -0.03948954
      0.62766172	     -0.04031439	     -0.02071310	     -0.03961642	     -0.03946338
      0.62793873	     -0.04041710	     -0.02077482	     -0.03971187	     -0.03943722
      0.62821571	     -0.04051972	     -0.02083647	     -0.03980726	     -0.03941108
      0.62849270	     -0.04062225	     -0.02089804	     -0.03990260	     -0.03938495
      0.62876961	     -0.04072467	     -0.02095953	     -0.03999787	     -0.03935884
      0.62904653	     -0.04082701	     -0.02102095	     -0.04009309	     -0.03933274
      0.62932329	     -0.04092921	     -0.02108226	     -0.04018820	     -0.03930666
      0.62960004	     -0.04103133	     -0.02114350	     -0.04028327	     -0.03928059
      0.62987645	     -0.04113324	     -0.02120459	     -0.04037817	     -0.03925457
      0.63015286	     -0.04123506	     -0.02126562	     -0.04047303	     -0.03922856
      0.63042842	     -0.04133649	     -0.02132638	     -0.04056754	     -0.03920264
      0.63070398	     -0.04143784	     -0.02138708	     -0.04066201	     -0.03917673
      0.63097688	     -0.04153813	     -0.02144712	     -0.04075553	     -0.03915108
      0.63124977	     -0.04163835	     -0.02150710	     -0.04084899	     -0.03912544
      0.63150418	     -0.04173170	     -0.02156295	     -0.04093609	     -0.03910155
      0.63184481	     -0.04185658	     -0.02163763	     -0.04105264	     -0.03906957
      0.63218544	     -0.04198135	     -0.02171221	     -0.04116913	     -0.03903762
      0.63243734	     -0.04207353	     -0.02176730	     -0.04125523	     -0.03901399
      0.63268923	     -0.04216566	     -0.02182232	     -0.04134129	     -0.03899038
      0.63297293	     -0.04226932	     -0.02188423	     -0.04143818	     -0.03896379
      0.63325662	     -0.04237291	     -0.02194606	     -0.04153501	     -0.03893722
      0.63353108	     -0.04247305	     -0.02200581	     -0.04162866	     -0.03891152
      0.63380555	     -0.04257311	     -0.02206550	     -0.04172227	     -0.03888583
      0.63408153	     -0.04267365	     -0.02212544	     -0.04181634	     -0.03886002
      0.63435750	     -0.04277410	     -0.02218531	     -0.04191038	     -0.03883421
      0.63462926	     -0.04287295	     -0.02224421	     -0.04200294	     -0.03880881
      0.63490103	     -0.04297173	     -0.02230304	     -0.04209546	     -0.03878342
      0.63512168	     -0.04305187	     -0.02235075	     -0.04217056	     -0.03876281
      0.63547749	     -0.04318101	     -0.02242761	     -0.04229159	     -0.03872959
      0.63572546	     -0.04327092	     -0.02248110	     -0.04237590	     -0.03870645
      0.63597343	     -0.04336078	     -0.02253454	     -0.04246018	     -0.03868332
      0.63622140	     -0.04345058	     -0.02258793	     -0.04254443	     -0.03866020
      0.63645781	     -0.04353613	     -0.02263877	     -0.04262473	     -0.03863816
      0.63680803	     -0.04366277	     -0.02271400	     -0.04274362	     -0.03860553
      0.63708383	     -0.04376242	     -0.02277317	     -0.04283721	     -0.03857985
      0.63735963	     -0.04386199	     -0.02283228	     -0.04293076	     -0.03855417
      0.63763543	     -0.04396148	     -0.02289132	     -0.04302427	     -0.03852851
      0.63791123	     -0.04406091	     -0.02295029	     -0.04311775	     -0.03850286
      0.63818703	     -0.04416026	     -0.02300919	     -0.04321119	     -0.03847722
      0.63846283	     -0.04425953	     -0.02306803	     -0.04330459	     -0.03845159
      0.63873864	     -0.04435874	     -0.02312680	     -0.04339796	     -0.03842597
      0.63901045	     -0.04445643	     -0.02318465	     -0.04348994	     -0.03840073
      0.63928226	     -0.04455406	     -0.02324245	     -0.04358189	     -0.03837551
      0.63956093	     -0.04465408	     -0.02330163	     -0.04367612	     -0.03834965
      0.63983961	     -0.04475402	     -0.02336075	     -0.04377031	     -0.03832381
      0.64011575	     -0.04485299	     -0.02341926	     -0.04386362	     -0.03829821
      0.64039189	     -0.04495188	     -0.02347771	     -0.04395689	     -0.03827263
      0.64066940	     -0.04505120	     -0.02353638	     -0.04405060	     -0.03824693
      0.64094692	     -0.04515044	     -0.02359499	     -0.04414427	     -0.03822124
      0.64122345	     -0.04524926	     -0.02365333	     -0.04423757	     -0.03819565
      0.64149998	     -0.04534800	     -0.02371160	     -0.04433084	     -0.03817007
      0.64177476	     -0.04544606	     -0.02376943	     -0.04442348	     -0.03814466
      0.64204953	     -0.04554404	     -0.02382720	     -0.04451610	     -0.03811927
      0.64231419	     -0.04563834	     -0.02388278	     -0.04460527	     -0.03809482
      0.64264680	     -0.04575678	     -0.02395255	     -0.04471730	     -0.03806411
      0.64302160	     -0.04589011	     -0.02403106	     -0.04484348	     -0.03802952
      0.64333340	     -0.04600094	     -0.02409628	     -0.04494841	     -0.03800076
      0.64358115	     -0.04608893	     -0.02414805	     -0.04503175	     -0.03797792
      0.64382890	     -0.04617688	     -0.02419977	     -0.04511508	     -0.03795509
      0.64411274	     -0.04627756	     -0.02425895	     -0.04521050	     -0.03792894
      0.64439658	     -0.04637818	     -0.02431807	     -0.04530590	     -0.03790281
      0.64466987	     -0.04647498	     -0.02437492	     -0.04539772	     -0.03787765
      0.64494316	     -0.04657172	     -0.02443172	     -0.04548951	     -0.03785251
      0.64520711	     -0.04666510	     -0.02448651	     -0.04557814	     -0.03782824
      0.64554021	     -0.04678284	     -0.02455558	     -0.04568995	     -0.03779762
      0.64594205	     -0.04692476	     -0.02463878	     -0.04582477	     -0.03776070
      0.64622287	     -0.04702385	     -0.02469684	     -0.04591896	     -0.03773492
      0.64650369	     -0.04712288	     -0.02475484	     -0.04601312	     -0.03770915
      0.64678451	     -0.04722183	     -0.02481278	     -0.04610724	     -0.03768338
      0.64706533	     -0.04732072	     -0.02487065	     -0.04620134	     -0.03765763
      0.64734615	     -0.04741955	     -0.02492846	     -0.04629541	     -0.03763189
      0.64762698	     -0.04751830	     -0.02498620	     -0.04638945	     -0.03760617
      0.64790780	     -0.04761699	     -0.02504388	     -0.04648347	     -0.03758045
      0.64818862	     -0.04771561	     -0.02510149	     -0.04657745	     -0.03755475
      0.64846944	     -0.04781417	     -0.02515904	     -0.04667141	     -0.03752905
      0.64875026	     -0.04791266	     -0.02521653	     -0.04676534	     -0.03750337
      0.64903108	     -0.04801108	     -0.02527396	     -0.04685924	     -0.03747770
      0.64931190	     -0.04810944	     -0.02533132	     -0.04695312	     -0.03745204
      0.64959272	     -0.04820773	     -0.02538862	     -0.04704696	     -0.03742639
      0.64987355	     -0.04830595	     -0.02544585	     -0.04714078	     -0.03740076
      0.65015437	     -0.04840412	     -0.02550302	     -0.04723458	     -0.03737513
      0.65043519	     -0.04850221	     -0.02556014	     -0.04732835	     -0.03734952
      0.65071601	     -0.04860025	     -0.02561718	     -0.04742209	     -0.03732392
      0.65099683	     -0.04869822	     -0.02567417	     -0.04751580	     -0.03729832
      0.65127765	     -0.04879612	     -0.02573109	     -0.04760949	     -0.03727275
      0.65155847	     -0.04889396	     -0.02578795	     -0.04770316	     -0.03724718
      0.65183930	     -0.04899174	     -0.02584475	     -0.04779679	     -0.03722162
      0.65212012	     -0.04908945	     -0.02590149	     -0.04789040	     -0.03719608
      0.65240094	     -0.04918710	     -0.02595817	     -0.04798399	     -0.03717054
      0.65268176	     -0.04928469	     -0.02601479	     -0.04807755	     -0.03714502
      0.65296258	     -0.04938222	     -0.02607134	     -0.04817109	     -0.03711951
      0.65324340	     -0.04947968	     -0.02612783	     -0.04826460	     -0.03709401
      0.65352422	     -0.04957708	     -0.02618427	     -0.04835808	     -0.03706852
      0.65380504	     -0.04967442	     -0.02624064	     -0.04845154	     -0.03704305
      0.65408587	     -0.04977170	     -0.02629695	     -0.04854497	     -0.03701758
      0.65436669	     -0.04986892	     -0.02635320	     -0.04863838	     -0.03699213
      0.65464751	     -0.04996608	     -0.02640939	     -0.04873177	     -0.03696668
      0.65492833	     -0.05006317	     -0.02646552	     -0.04882513	     -0.03694125
      0.65520915	     -0.05016021	     -0.02652159	     -0.04891846	     -0.03691583
      0.65548997	     -0.05025718	     -0.02657760	     -0.04901177	     -0.03689043
      0.65577079	     -0.05035409	     -0.02663356	     -0.04910506	     -0.03686503
      0.65605162	     -0.05045095	     -0.02668945	     -0.04919832	     -0.03683965
      0.65633244	     -0.05054774	     -0.02674528	     -0.04929156	     -0.03681427
      0.65661326	     -0.05064447	     -0.02680105	     -0.04938477	     -0.03678891
      0.65689408	     -0.05074115	     -0.02685677	     -0.04947796	     -0.03676356
      0.65717490	     -0.05083776	     -0.02691243	     -0.04957112	     -0.03673822
      0.65745572	     -0.05093432	     -0.02696802	     -0.04966426	     -0.03671289
      0.65773654	     -0.05103082	     -0.02702356	     -0.04975737	     -0.03668758
      0.65801736	     -0.05112726	     -0.02707904	     -0.04985046	     -0.03666227
      0.65829819	     -0.05122364	     -0.02713446	     -0.04994353	     -0.03663698
      0.65857901	     -0.05131996	     -0.02718983	     -0.05003657	     -0.03661170
      0.65885983	     -0.05141623	     -0.02724514	     -0.05012959	     -0.03658643
      0.65914065	     -0.05151244	     -0.02730038	     -0.05022258	     -0.03656117
      0.65942147	     -0.05160859	     -0.02735558	     -0.05031554	     -0.03653592
      0.65970229	     -0.05170468	     -0.02741071	     -0.05040849	     -0.03651069
      0.65998311	     -0.05180071	     -0.02746579	     -0.05050140	     -0.03648546
      0.66026394	     -0.05189669	     -0.02752081	     -0.05059430	     -0.03646025
      0.66054476	     -0.05199261	     -0.02757577	     -0.05068717	     -0.03643505
      0.66082558	     -0.05208848	     -0.02763067	     -0.05078001	     -0.03640986
      0.66110640	     -0.05218429	     -0.02768552	     -0.05087283	     -0.03638468
      0.66138722	     -0.05228004	     -0.02774032	     -0.05096562	     -0.03635952
      0.66165738	     -0.05237210	     -0.02779297	     -0.05105487	     -0.03633532
      0.66192753	     -0.05246412	     -0.02784558	     -0.05114409	     -0.03631113
      0.66220659	     -0.05255911	     -0.02789987	     -0.05123623	     -0.03628615
      0.66248564	     -0.05265404	     -0.02795410	     -0.05132834	     -0.03626119
      0.66275759	     -0.05274650	     -0.02800689	     -0.05141808	     -0.03623687
      0.66302954	     -0.05283891	     -0.02805964	     -0.05150780	     -0.03621257
      0.66328316	     -0.05292505	     -0.02810878	     -0.05159145	     -0.03618991
      0.66362826	     -0.05304219	     -0.02817558	     -0.05170525	     -0.03615910
      0.66397336	     -0.05315924	     -0.02824229	     -0.05181900	     -0.03612830
      0.66419723	     -0.05323513	     -0.02828552	     -0.05189277	     -0.03610833
      0.66442109	     -0.05331098	     -0.02832872	     -0.05196652	     -0.03608837
      0.66471029	     -0.05340892	     -0.02838447	     -0.05206178	     -0.03606259
      0.66499950	     -0.05350681	     -0.02844017	     -0.05215701	     -0.03603682
      0.66525477	     -0.05359316	     -0.02848928	     -0.05224104	     -0.03601409
      0.66558786	     -0.05370577	     -0.02855330	     -0.05235066	     -0.03598445
      0.66592095	     -0.05381831	     -0.02861724	     -0.05246025	     -0.03595481
      0.66617765	     -0.05390498	     -0.02866647	     -0.05254467	     -0.03593199
      0.66643435	     -0.05399162	     -0.02871565	     -0.05262908	     -0.03590918
      0.66670438	     -0.05408270	     -0.02876734	     -0.05271784	     -0.03588519
      0.66704517	     -0.05419758	     -0.02883250	     -0.05282983	     -0.03585493
      0.66746450	     -0.05433883	     -0.02891257	     -0.05296759	     -0.03581772
      0.66772365	     -0.05442607	     -0.02896200	     -0.05305269	     -0.03579473
      0.66809544	     -0.05455114	     -0.02903283	     -0.05317474	     -0.03576178
      0.66834479	     -0.05463498	     -0.02908028	     -0.05325658	     -0.03573969
      0.66859413	     -0.05471877	     -0.02912769	     -0.05333839	     -0.03571760
      0.66884348	     -0.05480252	     -0.02917506	     -0.05342018	     -0.03569553
      0.66912004	     -0.05489536	     -0.02922755	     -0.05351088	     -0.03567106
      0.66945886	     -0.05500904	     -0.02929179	     -0.05362196	     -0.03564110
      0.66982515	     -0.05513185	     -0.02936116	     -0.05374201	     -0.03560872
      0.67019144	     -0.05525458	     -0.02943043	     -0.05386202	     -0.03557637
      0.67040737	     -0.05532688	     -0.02947123	     -0.05393274	     -0.03555730
      0.67062329	     -0.05539916	     -0.02951200	     -0.05400344	     -0.03553824
      0.67092465	     -0.05549998	     -0.02956884	     -0.05410211	     -0.03551166
      0.67122600	     -0.05560074	     -0.02962563	     -0.05420074	     -0.03548509
      0.67149341	     -0.05569010	     -0.02967597	     -0.05428824	     -0.03546152
      0.67176081	     -0.05577942	     -0.02972627	     -0.05437572	     -0.03543796
      0.67198169	     -0.05585316	     -0.02976777	     -0.05444796	     -0.03541851
      0.67233090	     -0.05596968	     -0.02983334	     -0.05456215	     -0.03538778
      0.67259400	     -0.05605742	     -0.02988268	     -0.05464816	     -0.03536463
      0.67285710	     -0.05614512	     -0.02993198	     -0.05473415	     -0.03534149
      0.67312020	     -0.05623277	     -0.02998124	     -0.05482012	     -0.03531837
      0.67339863	     -0.05632548	     -0.03003332	     -0.05491108	     -0.03529391
      0.67367706	     -0.05641815	     -0.03008535	     -0.05500202	     -0.03526946
      0.67392262	     -0.05649983	     -0.03013120	     -0.05508221	     -0.03524790
      0.67426043	     -0.05661214	     -0.03019421	     -0.05519250	     -0.03521827
      0.67459824	     -0.05672438	     -0.03025715	     -0.05530277	     -0.03518865
      0.67483207	     -0.05680204	     -0.03030067	     -0.05537908	     -0.03516815
      0.67506591	     -0.05687966	     -0.03034417	     -0.05545538	     -0.03514767
      0.67534241	     -0.05697139	     -0.03039555	     -0.05554559	     -0.03512346
      0.67567838	     -0.05708280	     -0.03045792	     -0.05565518	     -0.03509405
      0.67603786	     -0.05720193	     -0.03052458	     -0.05577242	     -0.03506261
      0.67639734	     -0.05732097	     -0.03059117	     -0.05588964	     -0.03503118
      0.67662481	     -0.05739626	     -0.03063326	     -0.05596380	     -0.03501130
      0.67685228	     -0.05747152	     -0.03067532	     -0.05603796	     -0.03499144
      0.67714441	     -0.05756813	     -0.03072929	     -0.05613318	     -0.03496593
      0.67743654	     -0.05766468	     -0.03078321	     -0.05622840	     -0.03494044
      0.67769163	     -0.05774895	     -0.03083025	     -0.05631153	     -0.03491819
      0.67802146	     -0.05785785	     -0.03089101	     -0.05641902	     -0.03488944
      0.67835129	     -0.05796669	     -0.03095171	     -0.05652650	     -0.03486070
      0.67860961	     -0.05805189	     -0.03099921	     -0.05661067	     -0.03483821
      0.67886794	     -0.05813705	     -0.03104666	     -0.05669484	     -0.03481572
      0.67915842	     -0.05823276	     -0.03109998	     -0.05678949	     -0.03479045
      0.67944889	     -0.05832843	     -0.03115324	     -0.05688414	     -0.03476518
      0.67967697	     -0.05840350	     -0.03119503	     -0.05695846	     -0.03474536
      0.68002450	     -0.05851784	     -0.03125865	     -0.05707170	     -0.03471516
      0.68029699	     -0.05860745	     -0.03130848	     -0.05716050	     -0.03469150
      0.68056948	     -0.05869701	     -0.03135827	     -0.05724930	     -0.03466785
      0.68084196	     -0.05878652	     -0.03140801	     -0.05733811	     -0.03464421
      0.68111923	     -0.05887756	     -0.03145859	     -0.05742848	     -0.03462017
      0.68139650	     -0.05896856	     -0.03150912	     -0.05751887	     -0.03459613
      0.68166781	     -0.05905756	     -0.03155852	     -0.05760732	     -0.03457263
      0.68193911	     -0.05914652	     -0.03160788	     -0.05769579	     -0.03454914
      0.68221770	     -0.05923782	     -0.03165852	     -0.05778664	     -0.03452502
      0.68255620	     -0.05934870	     -0.03171999	     -0.05789706	     -0.03449574
      0.68294346	     -0.05947547	     -0.03179023	     -0.05802342	     -0.03446226
      0.68325599	     -0.05957772	     -0.03184686	     -0.05812543	     -0.03443526
      0.68350796	     -0.05966011	     -0.03189248	     -0.05820769	     -0.03441350
      0.68375994	     -0.05974248	     -0.03193806	     -0.05828998	     -0.03439174
      0.68401768	     -0.05982669	     -0.03198465	     -0.05837416	     -0.03436951
      0.68434952	     -0.05993505	     -0.03204458	     -0.05848260	     -0.03434089
      0.68468137	     -0.06004336	     -0.03210445	     -0.05859108	     -0.03431228
      0.68493849	     -0.06012724	     -0.03215079	     -0.05867516	     -0.03429013
      0.68519561	     -0.06021108	     -0.03219710	     -0.05875927	     -0.03426799
      0.68548554	     -0.06030558	     -0.03224928	     -0.05885415	     -0.03424304
      0.68577546	     -0.06040003	     -0.03230140	     -0.05894907	     -0.03421809
      0.68602698	     -0.06048193	     -0.03234659	     -0.05903146	     -0.03419647
      0.68636817	     -0.06059299	     -0.03240783	     -0.05914327	     -0.03416714
      0.68670937	     -0.06070398	     -0.03246901	     -0.05925515	     -0.03413784
      0.68693960	     -0.06077884	     -0.03251026	     -0.05933069	     -0.03411807
      0.68716983	     -0.06085367	     -0.03255148	     -0.05940626	     -0.03409831
      0.68745958	     -0.06094781	     -0.03260331	     -0.05950141	     -0.03407346
      0.68774933	     -0.06104190	     -0.03265510	     -0.05959662	     -0.03404862
      0.68797041	     -0.06111367	     -0.03269458	     -0.05966931	     -0.03402967
      0.68831742	     -0.06122626	     -0.03275651	     -0.05978346	     -0.03399995
      0.68858605	     -0.06131339	     -0.03280440	     -0.05987190	     -0.03397695
      0.68885468	     -0.06140047	     -0.03285226	     -0.05996040	     -0.03395396
      0.68912331	     -0.06148752	     -0.03290008	     -0.06004895	     -0.03393098
      0.68940039	     -0.06157727	     -0.03294936	     -0.06014035	     -0.03390730
      0.68967747	     -0.06166699	     -0.03299860	     -0.06023181	     -0.03388362
      0.68988182	     -0.06173313	     -0.03303489	     -0.06029931	     -0.03386617
      0.69019481	     -0.06183439	     -0.03309044	     -0.06040277	     -0.03383944
      0.69050780	     -0.06193561	     -0.03314593	     -0.06050632	     -0.03381274
      0.69077424	     -0.06202174	     -0.03319313	     -0.06059454	     -0.03379001
      0.69104068	     -0.06210783	     -0.03324029	     -0.06068283	     -0.03376730
      0.69131179	     -0.06219540	     -0.03328825	     -0.06077274	     -0.03374420
      0.69158289	     -0.06228294	     -0.03333616	     -0.06086272	     -0.03372111
      0.69187417	     -0.06237694	     -0.03338760	     -0.06095948	     -0.03369631
      0.69216544	     -0.06247092	     -0.03343900	     -0.06105634	     -0.03367153
      0.69243046	     -0.06255638	     -0.03348572	     -0.06114454	     -0.03364899
      0.69276905	     -0.06266553	     -0.03354537	     -0.06125734	     -0.03362021
      0.69310764	     -0.06277463	     -0.03360496	     -0.06137027	     -0.03359145
      0.69335931	     -0.06285569	     -0.03364921	     -0.06145430	     -0.03357008
      0.69361098	     -0.06293672	     -0.03369344	     -0.06153841	     -0.03354873
      0.69389905	     -0.06302944	     -0.03374402	     -0.06163477	     -0.03352429
      0.69418712	     -0.06312212	     -0.03379456	     -0.06173123	     -0.03349987
      0.69445745	     -0.06320907	     -0.03384195	     -0.06182184	     -0.03347696
      0.69479504	     -0.06331761	     -0.03390108	     -0.06193513	     -0.03344837
      0.69513262	     -0.06342610	     -0.03396016	     -0.06204856	     -0.03341979
      0.69538642	     -0.06350763	     -0.03400453	     -0.06213394	     -0.03339832
      0.69569801	     -0.06360770	     -0.03405897	     -0.06223888	     -0.03337197
      0.69608511	     -0.06373197	     -0.03412654	     -0.06236943	     -0.03333926
      0.69640202	     -0.06383366	     -0.03418180	     -0.06247646	     -0.03331249
      0.69665287	     -0.06391413	     -0.03422551	     -0.06256128	     -0.03329131
      0.69690371	     -0.06399457	     -0.03426919	     -0.06264618	     -0.03327015
      0.69714424	     -0.06407168	     -0.03431104	     -0.06272768	     -0.03324986
      0.69748255	     -0.06418012	     -0.03436986	     -0.06284245	     -0.03322134
      0.69782086	     -0.06428851	     -0.03442863	     -0.06295739	     -0.03319284
      0.69804711	     -0.06436098	     -0.03446790	     -0.06303435	     -0.03317379
      0.69827336	     -0.06443343	     -0.03450714	     -0.06311138	     -0.03315474
      0.69856906	     -0.06452810	     -0.03455840	     -0.06321218	     -0.03312986
      0.69886477	     -0.06462274	     -0.03460962	     -0.06331312	     -0.03310500
      0.69911208	     -0.06470187	     -0.03465243	     -0.06339764	     -0.03308421
      0.69944044	     -0.06480691	     -0.03470922	     -0.06351000	     -0.03305663
      0.69976880	     -0.06491192	     -0.03476596	     -0.06362253	     -0.03302906
      0.70003473	     -0.06499694	     -0.03481187	     -0.06371379	     -0.03300674
      0.70030066	     -0.06508195	     -0.03485776	     -0.06380516	     -0.03298443
      0.70055118	     -0.06516201	     -0.03490095	     -0.06389134	     -0.03296343
      0.70088032	     -0.06526717	     -0.03495766	     -0.06400472	     -0.03293585
      0.70120946	     -0.06537230	     -0.03501432	     -0.06411828	     -0.03290829
      0.70146367	     -0.06545349	     -0.03505804	     -0.06420611	     -0.03288701
      0.70171788	     -0.06553466	     -0.03510174	     -0.06429404	     -0.03286574
      0.70200511	     -0.06562635	     -0.03515108	     -0.06439353	     -0.03284172
      0.70229234	     -0.06571803	     -0.03520038	     -0.06449315	     -0.03281771
      0.70257358	     -0.06580778	     -0.03524862	     -0.06459083	     -0.03279421
      0.70285482	     -0.06589751	     -0.03529682	     -0.06468864	     -0.03277073
      0.70315940	     -0.06599468	     -0.03534898	     -0.06479473	     -0.03274531
      0.70346399	     -0.06609184	     -0.03540111	     -0.06490097	     -0.03271990
      0.70369981	     -0.06616705	     -0.03544143	     -0.06498334	     -0.03270024
      0.70403226	     -0.06627306	     -0.03549824	     -0.06509963	     -0.03267254
      0.70436471	     -0.06637906	     -0.03555500	     -0.06521610	     -0.03264485
      0.70460379	     -0.06645528	     -0.03559579	     -0.06529999	     -0.03262495
      0.70484287	     -0.06653149	     -0.03563656	     -0.06538397	     -0.03260506
      0.70512926	     -0.06662278	     -0.03568536	     -0.06548471	     -0.03258124
      0.70541566	     -0.06671406	     -0.03573412	     -0.06558559	     -0.03255744
      0.70569659	     -0.06680359	     -0.03578192	     -0.06568470	     -0.03253410
      0.70597753	     -0.06689311	     -0.03582969	     -0.06578394	     -0.03251077
      0.70628310	     -0.06699049	     -0.03588161	     -0.06589205	     -0.03248541
      0.70658868	     -0.06708786	     -0.03593348	     -0.06600033	     -0.03246006
      0.70682405	     -0.06716285	     -0.03597342	     -0.06608385	     -0.03244054
      0.70715567	     -0.06726851	     -0.03602964	     -0.06620169	     -0.03241306
      0.70748728	     -0.06737417	     -0.03608581	     -0.06631974	     -0.03238560
      0.70772856	     -0.06745104	     -0.03612665	     -0.06640575	     -0.03236563
      0.70796984	     -0.06752792	     -0.03616747	     -0.06649187	     -0.03234566
      0.70825538	     -0.06761890	     -0.03621574	     -0.06659393	     -0.03232205
      0.70854092	     -0.06770988	     -0.03626398	     -0.06669614	     -0.03229844
      0.70882692	     -0.06780101	     -0.03631227	     -0.06679867	     -0.03227482
      0.70911292	     -0.06789214	     -0.03636052	     -0.06690135	     -0.03225120
      0.70941146	     -0.06798728	     -0.03641084	     -0.06700869	     -0.03222656
      0.70971000	     -0.06808242	     -0.03646114	     -0.06711621	     -0.03220193
      0.70997646	     -0.06816735	     -0.03650599	     -0.06721231	     -0.03217996
      0.71031087	     -0.06827394	     -0.03656225	     -0.06733311	     -0.03215241
      0.71064528	     -0.06838055	     -0.03661846	     -0.06745412	     -0.03212487
      0.71090001	     -0.06846176	     -0.03666124	     -0.06754644	     -0.03210390
      0.71115474	     -0.06854299	     -0.03670400	     -0.06763888	     -0.03208294
      0.71145597	     -0.06863906	     -0.03675453	     -0.06774836	     -0.03205817
      0.71175721	     -0.06873514	     -0.03680502	     -0.06785802	     -0.03203341
      0.71198603	     -0.06880814	     -0.03684335	     -0.06794143	     -0.03201462
      0.71231923	     -0.06891445	     -0.03689913	     -0.06806307	     -0.03198726
      0.71265242	     -0.06902078	     -0.03695486	     -0.06818492	     -0.03195992
      0.71288525	     -0.06909510	     -0.03699378	     -0.06827020	     -0.03194082
      0.71311808	     -0.06916943	     -0.03703268	     -0.06835558	     -0.03192174
      0.71341187	     -0.06926325	     -0.03708173	     -0.06846346	     -0.03189766
      0.71370567	     -0.06935708	     -0.03713075	     -0.06857152	     -0.03187360
      0.71395668	     -0.06943728	     -0.03717260	     -0.06866397	     -0.03185305
      0.71428982	     -0.06954373	     -0.03722810	     -0.06878686	     -0.03182580
      0.71462296	     -0.06965022	     -0.03728356	     -0.06890997	     -0.03179856
      0.71487560	     -0.06973100	     -0.03732559	     -0.06900348	     -0.03177791
      0.71512823	     -0.06981180	     -0.03736760	     -0.06909711	     -0.03175727
      0.71540627	     -0.06990076	     -0.03741380	     -0.06920030	     -0.03173457
      0.71568431	     -0.06998974	     -0.03745997	     -0.06930364	     -0.03171188
      0.71598933	     -0.07008738	     -0.03751059	     -0.06941719	     -0.03168701
      0.71629436	     -0.07018507	     -0.03756116	     -0.06953092	     -0.03166214
      0.71651286	     -0.07025507	     -0.03759738	     -0.06961251	     -0.03164434
      0.71685184	     -0.07036370	     -0.03765351	     -0.06973926	     -0.03161673
      0.71714102	     -0.07045641	     -0.03770137	     -0.06984758	     -0.03159319
      0.71743019	     -0.07054916	     -0.03774919	     -0.06995606	     -0.03156967
      0.71771937	     -0.07064195	     -0.03779699	     -0.07006470	     -0.03154616
      0.71800855	     -0.07073477	     -0.03784475	     -0.07017352	     -0.03152266
      0.71829773	     -0.07082764	     -0.03789247	     -0.07028250	     -0.03149917
      0.71858690	     -0.07092055	     -0.03794017	     -0.07039165	     -0.03147570
      0.71887608	     -0.07101350	     -0.03798783	     -0.07050096	     -0.03145223
      0.71914390	     -0.07109963	     -0.03803195	     -0.07060236	     -0.03143051
      0.71941173	     -0.07118579	     -0.03807603	     -0.07070390	     -0.03140881
      0.71968868	     -0.07127494	     -0.03812160	     -0.07080905	     -0.03138637
      0.71996563	     -0.07136413	     -0.03816713	     -0.07091436	     -0.03136394
      0.72027457	     -0.07146367	     -0.03821789	     -0.07103201	     -0.03133894
      0.72058350	     -0.07156327	     -0.03826861	     -0.07114986	     -0.03131395
      0.72080897	     -0.07163599	     -0.03830560	     -0.07123598	     -0.03129572
      0.72114038	     -0.07174295	     -0.03835994	     -0.07136277	     -0.03126894
      0.72147180	     -0.07184998	     -0.03841424	     -0.07148978	     -0.03124218
      0.72170870	     -0.07192653	     -0.03845304	     -0.07158071	     -0.03122306
      0.72194561	     -0.07200312	     -0.03849181	     -0.07167176	     -0.03120395
      0.72223871	     -0.07209792	     -0.03853975	     -0.07178455	     -0.03118031
      0.72253182	     -0.07219279	     -0.03858765	     -0.07189753	     -0.03115669
      0.72280113	     -0.07228002	     -0.03863164	     -0.07200149	     -0.03113499
      0.72313082	     -0.07238686	     -0.03868546	     -0.07212896	     -0.03110845
      0.72346051	     -0.07249379	     -0.03873923	     -0.07225666	     -0.03108192
      0.72369497	     -0.07256988	     -0.03877745	     -0.07234761	     -0.03106306
      0.72401980	     -0.07267537	     -0.03883036	     -0.07247380	     -0.03103695
      0.72434463	     -0.07278094	     -0.03888324	     -0.07260020	     -0.03101086
      0.72460593	     -0.07286593	     -0.03892574	     -0.07270205	     -0.03098988
      0.72486723	     -0.07295096	     -0.03896822	     -0.07280403	     -0.03096891
      0.72513987	     -0.07303975	     -0.03901252	     -0.07291060	     -0.03094704
      0.72541251	     -0.07312861	     -0.03905679	     -0.07301731	     -0.03092518
      0.72572434	     -0.07323031	     -0.03910738	     -0.07313956	     -0.03090020
      0.72603617	     -0.07333209	     -0.03915795	     -0.07326201	     -0.03087523
      0.72627579	     -0.07341036	     -0.03919678	     -0.07335625	     -0.03085605
      0.72659814	     -0.07351574	     -0.03924898	     -0.07348320	     -0.03083026
      0.72692048	     -0.07362120	     -0.03930114	     -0.07361038	     -0.03080449
      0.72717680	     -0.07370513	     -0.03934259	     -0.07371166	     -0.03078400
      0.72743312	     -0.07378913	     -0.03938402	     -0.07381308	     -0.03076353
      0.72773089	     -0.07388678	     -0.03943212	     -0.07393108	     -0.03073976
      0.72802866	     -0.07398451	     -0.03948018	     -0.07404926	     -0.03071600
      0.72829681	     -0.07407260	     -0.03952343	     -0.07415585	     -0.03069462
      0.72862534	     -0.07418062	     -0.03957639	     -0.07428664	     -0.03066843
      0.72895388	     -0.07428875	     -0.03962932	     -0.07441767	     -0.03064226
      0.72919199	     -0.07436718	     -0.03966765	     -0.07451278	     -0.03062331
      0.72951266	     -0.07447290	     -0.03971923	     -0.07464105	     -0.03059779
      0.72983333	     -0.07457873	     -0.03977078	     -0.07476954	     -0.03057229
      0.73009027	     -0.07466360	     -0.03981206	     -0.07487265	     -0.03055187
      0.73034721	     -0.07474854	     -0.03985331	     -0.07497590	     -0.03053146
      0.73064729	     -0.07484783	     -0.03990146	     -0.07509667	     -0.03050763
      0.73094738	     -0.07494722	     -0.03994958	     -0.07521763	     -0.03048381
      0.73121030	     -0.07503438	     -0.03999171	     -0.07532377	     -0.03046296
      0.73153796	     -0.07514311	     -0.04004418	     -0.07545624	     -0.03043698
      0.73186562	     -0.07525196	     -0.04009661	     -0.07558895	     -0.03041102
      0.73211740	     -0.07533568	     -0.04013687	     -0.07569108	     -0.03039109
      0.73242333	     -0.07543751	     -0.04018576	     -0.07581535	     -0.03036688
      0.73272927	     -0.07553944	     -0.04023462	     -0.07593983	     -0.03034268
      0.73303731	     -0.07564219	     -0.04028377	     -0.07606537	     -0.03031833
      0.73334536	     -0.07574504	     -0.04033289	     -0.07619112	     -0.03029399
      0.73362538	     -0.07583864	     -0.04037752	     -0.07630560	     -0.03027188
      0.73390540	     -0.07593233	     -0.04042211	     -0.07642025	     -0.03024978
      0.73421973	     -0.07603761	     -0.04047214	     -0.07654915	     -0.03022498
      0.73453406	     -0.07614302	     -0.04052212	     -0.07667826	     -0.03020020
      0.73473113	     -0.07620916	     -0.04055344	     -0.07675931	     -0.03018468
      0.73503099	     -0.07630990	     -0.04060108	     -0.07688281	     -0.03016106
      0.73533086	     -0.07641075	     -0.04064867	     -0.07700650	     -0.03013746
      0.73556658	     -0.07649011	     -0.04068607	     -0.07710387	     -0.03011891
      0.73588854	     -0.07659861	     -0.04073710	     -0.07723705	     -0.03009359
      0.73621049	     -0.07670724	     -0.04078810	     -0.07737046	     -0.03006829
      0.73646603	     -0.07679356	     -0.04082856	     -0.07747651	     -0.03004822
      0.73672157	     -0.07687996	     -0.04086898	     -0.07758270	     -0.03002816
      0.73702029	     -0.07698107	     -0.04091621	     -0.07770702	     -0.03000472
      0.73731901	     -0.07708230	     -0.04096341	     -0.07783153	     -0.02998129
      0.73759283	     -0.07717519	     -0.04100664	     -0.07794583	     -0.02995983
      0.73786664	     -0.07726818	     -0.04104984	     -0.07806030	     -0.02993838
      0.73818133	     -0.07737518	     -0.04109945	     -0.07819205	     -0.02991374
      0.73849602	     -0.07748231	     -0.04114903	     -0.07832403	     -0.02988912
      0.73870206	     -0.07755253	     -0.04118147	     -0.07841056	     -0.02987300
      0.73903476	     -0.07766603	     -0.04123382	     -0.07855047	     -0.02984700
      0.73936746	     -0.07777969	     -0.04128613	     -0.07869063	     -0.02982100
      0.73959776	     -0.07785845	     -0.04132231	     -0.07878780	     -0.02980302
      0.73982806	     -0.07793729	     -0.04135848	     -0.07888508	     -0.02978505
      0.74012453	     -0.07803889	     -0.04140500	     -0.07901049	     -0.02976192
      0.74042101	     -0.07814062	     -0.04145149	     -0.07913610	     -0.02973880
      0.74069118	     -0.07823343	     -0.04149383	     -0.07925073	     -0.02971775
      0.74101552	     -0.07834499	     -0.04154461	     -0.07938856	     -0.02969249
      0.74133987	     -0.07845670	     -0.04159536	     -0.07952663	     -0.02966725
      0.74159949	     -0.07854622	     -0.04163595	     -0.07963731	     -0.02964705
      0.74192682	     -0.07865924	     -0.04168709	     -0.07977708	     -0.02962160
      0.74225414	     -0.07877241	     -0.04173818	     -0.07991709	     -0.02959617
      0.74250723	     -0.07886002	     -0.04177766	     -0.08002551	     -0.02957651
      0.74276031	     -0.07894773	     -0.04181712	     -0.08013407	     -0.02955687
      0.74306514	     -0.07905349	     -0.04186460	     -0.08026502	     -0.02953322
      0.74336997	     -0.07915940	     -0.04191205	     -0.08039618	     -0.02950959
      0.74362702	     -0.07924881	     -0.04195203	     -0.08050695	     -0.02948967
      0.74395088	     -0.07936161	     -0.04200237	     -0.08064673	     -0.02946458
      0.74427475	     -0.07947456	     -0.04205267	     -0.08078674	     -0.02943951
      0.74452439	     -0.07956174	     -0.04209141	     -0.08089483	     -0.02942020
      0.74482963	     -0.07966847	     -0.04213874	     -0.08102719	     -0.02939660
      0.74513487	     -0.07977533	     -0.04218603	     -0.08115976	     -0.02937301
      0.74543358	     -0.07988006	     -0.04223228	     -0.08128970	     -0.02934994
      0.74573228	     -0.07998492	     -0.04227849	     -0.08141985	     -0.02932689
      0.74603473	     -0.08009125	     -0.04232524	     -0.08155184	     -0.02930355
      0.74633718	     -0.08019773	     -0.04237196	     -0.08168404	     -0.02928024
      0.74663244	     -0.08030182	     -0.04241752	     -0.08181330	     -0.02925748
      0.74692769	     -0.08040606	     -0.04246305	     -0.08194277	     -0.02923475
      0.74723275	     -0.08051391	     -0.04251005	     -0.08207675	     -0.02921127
      0.74753780	     -0.08062194	     -0.04255701	     -0.08221094	     -0.02918780
      0.74782807	     -0.08072488	     -0.04260166	     -0.08233884	     -0.02916548
      0.74811833	     -0.08082797	     -0.04264627	     -0.08246692	     -0.02914318
      0.74842797	     -0.08093812	     -0.04269382	     -0.08260379	     -0.02911940
      0.74873762	     -0.08104845	     -0.04274133	     -0.08274088	     -0.02909564
      0.74901715	     -0.08114821	     -0.04278419	     -0.08286483	     -0.02907420
      0.74929667	     -0.08124812	     -0.04282701	     -0.08298897	     -0.02905277
      0.74961084	     -0.08136060	     -0.04287509	     -0.08312871	     -0.02902870
      0.74992500	     -0.08147328	     -0.04292313	     -0.08326869	     -0.02900464
      0.75018390	     -0.08156630	     -0.04296269	     -0.08338422	     -0.02898482
      0.75050662	     -0.08168244	     -0.04301195	     -0.08352846	     -0.02896014
      0.75082934	     -0.08179882	     -0.04306117	     -0.08367295	     -0.02893547
      0.75106827	     -0.08188512	     -0.04309758	     -0.08378008	     -0.02891721
      0.75138068	     -0.08199817	     -0.04314515	     -0.08392038	     -0.02889336
      0.75169310	     -0.08211145	     -0.04319268	     -0.08406092	     -0.02886952
      0.75188876	     -0.08218251	     -0.04322242	     -0.08414905	     -0.02885459
      0.75218353	     -0.08228975	     -0.04326719	     -0.08428201	     -0.02883212
      0.75247829	     -0.08239720	     -0.04331193	     -0.08441518	     -0.02880966
      0.75274706	     -0.08249536	     -0.04335268	     -0.08453679	     -0.02878919
      0.75301582	     -0.08259371	     -0.04339340	     -0.08465857	     -0.02876873
      0.75332827	     -0.08270829	     -0.04344069	     -0.08480038	     -0.02874496
      0.75364072	     -0.08282313	     -0.04348794	     -0.08494243	     -0.02872120
      0.75390027	     -0.08291873	     -0.04352715	     -0.08506061	     -0.02870148
      0.75422142	     -0.08303729	     -0.04357563	     -0.08520708	     -0.02867709
      0.75454257	     -0.08315615	     -0.04362405	     -0.08535380	     -0.02865271
      0.75474205	     -0.08323013	     -0.04365411	     -0.08544507	     -0.02863758
      0.75503719	     -0.08333981	     -0.04369854	     -0.08558029	     -0.02861520
      0.75533234	     -0.08344975	     -0.04374293	     -0.08571572	     -0.02859283
      0.75560338	     -0.08355096	     -0.04378366	     -0.08584030	     -0.02857230
      0.75587443	     -0.08365240	     -0.04382435	     -0.08596506	     -0.02855179
      0.75618644	     -0.08376946	     -0.04387114	     -0.08610891	     -0.02852818
      0.75649845	     -0.08388684	     -0.04391789	     -0.08625301	     -0.02850459
      0.75676581	     -0.08398767	     -0.04395791	     -0.08637669	     -0.02848438
      0.75703318	     -0.08408875	     -0.04399790	     -0.08650055	     -0.02846419
      0.75738035	     -0.08422036	     -0.04404976	     -0.08666166	     -0.02843798
      0.75772752	     -0.08435237	     -0.04410157	     -0.08682308	     -0.02841179
      0.75795276	     -0.08443824	     -0.04413514	     -0.08692798	     -0.02839481
      0.75817801	     -0.08452428	     -0.04416869	     -0.08703301	     -0.02837783
      0.75847338	     -0.08463738	     -0.04421265	     -0.08717094	     -0.02835558
      0.75876876	     -0.08475078	     -0.04425657	     -0.08730910	     -0.02833335
      0.75905191	     -0.08485977	     -0.04429862	     -0.08744177	     -0.02831204
      0.75933507	     -0.08496904	     -0.04434063	     -0.08757464	     -0.02829075
      0.75964569	     -0.08508922	     -0.04438667	     -0.08772065	     -0.02826741
      0.75995632	     -0.08520974	     -0.04443266	     -0.08786691	     -0.02824408
      0.76023928	     -0.08531980	     -0.04447451	     -0.08800038	     -0.02822283
      0.76052224	     -0.08543014	     -0.04451632	     -0.08813406	     -0.02820160
      0.76083519	     -0.08555248	     -0.04456250	     -0.08828216	     -0.02817814
      0.76114814	     -0.08567514	     -0.04460864	     -0.08843052	     -0.02815469
      0.76142772	     -0.08578500	     -0.04464981	     -0.08856328	     -0.02813375
      0.76170730	     -0.08589511	     -0.04469094	     -0.08869626	     -0.02811282
      0.76202040	     -0.08601872	     -0.04473695	     -0.08884544	     -0.02808940
      0.76233350	     -0.08614264	     -0.04478291	     -0.08899489	     -0.02806599
      0.76261157	     -0.08625295	     -0.04482368	     -0.08912783	     -0.02804522
      0.76288963	     -0.08636350	     -0.04486441	     -0.08926100	     -0.02802445
      0.76320243	     -0.08648814	     -0.04491018	     -0.08941105	     -0.02800110
      0.76351523	     -0.08661309	     -0.04495589	     -0.08956138	     -0.02797777
      0.76379399	     -0.08672467	     -0.04499658	     -0.08969557	     -0.02795699
      0.76407274	     -0.08683649	     -0.04503723	     -0.08982998	     -0.02793622
      0.76438535	     -0.08696217	     -0.04508277	     -0.08998098	     -0.02791294
      0.76469796	     -0.08708813	     -0.04512825	     -0.09013226	     -0.02788968
      0.76497865	     -0.08720147	     -0.04516905	     -0.09026832	     -0.02786880
      0.76525933	     -0.08731503	     -0.04520980	     -0.09040461	     -0.02784794
      0.76557187	     -0.08744175	     -0.04525512	     -0.09055663	     -0.02782472
      0.76588440	     -0.08756875	     -0.04530039	     -0.09070893	     -0.02780152
      0.76616752	     -0.08768403	     -0.04534135	     -0.09084713	     -0.02778051
      0.76645063	     -0.08779955	     -0.04538227	     -0.09098557	     -0.02775951
      0.76676311	     -0.08792731	     -0.04542738	     -0.09113864	     -0.02773635
      0.76707559	     -0.08805535	     -0.04547244	     -0.09129199	     -0.02771321
      0.76736127	     -0.08817266	     -0.04551358	     -0.09143245	     -0.02769206
      0.76764696	     -0.08829021	     -0.04555469	     -0.09157315	     -0.02767092
      0.76795935	     -0.08841901	     -0.04559958	     -0.09172727	     -0.02764782
      0.76827173	     -0.08854811	     -0.04564443	     -0.09188169	     -0.02762474
      0.76856000	     -0.08866749	     -0.04568576	     -0.09202444	     -0.02760345
      0.76884828	     -0.08878712	     -0.04572705	     -0.09216744	     -0.02758217
      0.76916051	     -0.08891697	     -0.04577173	     -0.09232262	     -0.02755914
      0.76947274	     -0.08904712	     -0.04581635	     -0.09247809	     -0.02753612
      0.76976356	     -0.08916861	     -0.04585786	     -0.09262316	     -0.02751469
      0.77005437	     -0.08929035	     -0.04589933	     -0.09276849	     -0.02749327
      0.77036638	     -0.08942126	     -0.04594378	     -0.09292470	     -0.02747031
      0.77067840	     -0.08955248	     -0.04598817	     -0.09308122	     -0.02744736
      0.77097167	     -0.08967609	     -0.04602986	     -0.09322861	     -0.02742581
      0.77126495	     -0.08979997	     -0.04607150	     -0.09337627	     -0.02740426
      0.77157668	     -0.08993194	     -0.04611571	     -0.09353351	     -0.02738138
      0.77188841	     -0.09006422	     -0.04615988	     -0.09369106	     -0.02735850
      0.77218404	     -0.09018994	     -0.04620172	     -0.09384076	     -0.02733683
      0.77247967	     -0.09031594	     -0.04624352	     -0.09399074	     -0.02731516
      0.77279106	     -0.09044895	     -0.04628751	     -0.09414902	     -0.02729235
      0.77310245	     -0.09058225	     -0.04633144	     -0.09430760	     -0.02726956
      0.77340030	     -0.09071003	     -0.04637343	     -0.09445958	     -0.02724777
      0.77369815	     -0.09083808	     -0.04641538	     -0.09461185	     -0.02722600
      0.77400915	     -0.09097205	     -0.04645913	     -0.09477116	     -0.02720327
      0.77432015	     -0.09110631	     -0.04650285	     -0.09493078	     -0.02718056
      0.77462005	     -0.09123603	     -0.04654496	     -0.09508500	     -0.02715868
      0.77491995	     -0.09136599	     -0.04658704	     -0.09523953	     -0.02713681
      0.77523055	     -0.09150084	     -0.04663058	     -0.09539988	     -0.02711417
      0.77554114	     -0.09163594	     -0.04667408	     -0.09556055	     -0.02709154
      0.77584290	     -0.09176742	     -0.04671630	     -0.09571696	     -0.02706958
      0.77614466	     -0.09189912	     -0.04675849	     -0.09587368	     -0.02704762
      0.77645485	     -0.09203472	     -0.04680183	     -0.09603510	     -0.02702507
      0.77676504	     -0.09217053	     -0.04684513	     -0.09619685	     -0.02700253
      0.77706843	     -0.09230356	     -0.04688745	     -0.09635537	     -0.02698050
      0.77737183	     -0.09243678	     -0.04692974	     -0.09651422	     -0.02695848
      0.77768165	     -0.09257300	     -0.04697290	     -0.09667676	     -0.02693600
      0.77799148	     -0.09270941	     -0.04701602	     -0.09683963	     -0.02691354
      0.77829628	     -0.09284377	     -0.04705842	     -0.09700020	     -0.02689146
      0.77860109	     -0.09297828	     -0.04710079	     -0.09716109	     -0.02686940
      0.77890589	     -0.09311295	     -0.04714314	     -0.09732231	     -0.02684734
      0.77921070	     -0.09324776	     -0.04718546	     -0.09748386	     -0.02682530
      0.77951550	     -0.09338271	     -0.04722776	     -0.09764575	     -0.02680327
      0.77982031	     -0.09351780	     -0.04727004	     -0.09780797	     -0.02678126
      0.78012511	     -0.09365301	     -0.04731229	     -0.09797053	     -0.02675926
      0.78042992	     -0.09378835	     -0.04735453	     -0.09813343	     -0.02673727
      0.78073472	     -0.09392381	     -0.04739675	     -0.09829667	     -0.02671530
      0.78103953	     -0.09405938	     -0.04743896	     -0.09846025	     -0.02669334
      0.78134433	     -0.09419508	     -0.04748115	     -0.09862418	     -0.02667139
      0.78164914	     -0.09433088	     -0.04752332	     -0.09878845	     -0.02664946
      0.78195394	     -0.09446680	     -0.04756549	     -0.09895307	     -0.02662754
      0.78225875	     -0.09460282	     -0.04760764	     -0.09911804	     -0.02660564
      0.78256355	     -0.09473896	     -0.04764978	     -0.09928337	     -0.02658374
      0.78286836	     -0.09487520	     -0.04769192	     -0.09944904	     -0.02656186
      0.78317316	     -0.09501155	     -0.04773405	     -0.09961508	     -0.02654000
      0.78347797	     -0.09514802	     -0.04777618	     -0.09978147	     -0.02651814
      0.78378277	     -0.09528458	     -0.04781830	     -0.09994822	     -0.02649631
      0.78408758	     -0.09542126	     -0.04786042	     -0.10011534	     -0.02647448
      0.78439238	     -0.09555805	     -0.04790254	     -0.10028282	     -0.02645267
      0.78469719	     -0.09569496	     -0.04794467	     -0.10045066	     -0.02643087
      0.78500199	     -0.09583197	     -0.04798680	     -0.10061888	     -0.02640908
      0.78530680	     -0.09596911	     -0.04802893	     -0.10078747	     -0.02638731
      0.78561160	     -0.09610636	     -0.04807107	     -0.10095642	     -0.02636555
      0.78591641	     -0.09624374	     -0.04811321	     -0.10112576	     -0.02634381
      0.78622121	     -0.09638124	     -0.04815537	     -0.10129547	     -0.02632208
      0.78652602	     -0.09651887	     -0.04819754	     -0.10146556	     -0.02630036
      0.78683082	     -0.09665664	     -0.04823972	     -0.10163603	     -0.02627865
      0.78713563	     -0.09679455	     -0.04828191	     -0.10180689	     -0.02625696
      0.78744043	     -0.09693260	     -0.04832412	     -0.10197813	     -0.02623528
      0.78774524	     -0.09707079	     -0.04836635	     -0.10214976	     -0.02621362
      0.78805004	     -0.09720913	     -0.04840860	     -0.10232178	     -0.02619197
      0.78835485	     -0.09734762	     -0.04845087	     -0.10249419	     -0.02617033
      0.78865965	     -0.09748626	     -0.04849316	     -0.10266700	     -0.02614870
      0.78896446	     -0.09762506	     -0.04853548	     -0.10284021	     -0.02612709
      0.78926926	     -0.09776403	     -0.04857782	     -0.10301381	     -0.02610550
      0.78957407	     -0.09790315	     -0.04862019	     -0.10318782	     -0.02608391
      0.78987887	     -0.09804244	     -0.04866260	     -0.10336223	     -0.02606234
      0.79018368	     -0.09818190	     -0.04870503	     -0.10353705	     -0.02604078
      0.79048848	     -0.09832153	     -0.04874749	     -0.10371228	     -0.02601924
      0.79079329	     -0.09846133	     -0.04878999	     -0.10388792	     -0.02599771
      0.79109809	     -0.09860131	     -0.04883252	     -0.10406397	     -0.02597619
      0.79140290	     -0.09874147	     -0.04887509	     -0.10424044	     -0.02595469
      0.79170770	     -0.09888182	     -0.04891770	     -0.10441733	     -0.02593319
      0.79201251	     -0.09902235	     -0.04896035	     -0.10459464	     -0.02591172
      0.79231731	     -0.09916307	     -0.04900305	     -0.10477238	     -0.02589025
      0.79262212	     -0.09930397	     -0.04904578	     -0.10495054	     -0.02586880
      0.79292692	     -0.09944507	     -0.04908857	     -0.10512913	     -0.02584736
      0.79323173	     -0.09958637	     -0.04913140	     -0.10530815	     -0.02582594
      0.79353653	     -0.09972786	     -0.04917427	     -0.10548760	     -0.02580453
      0.79384134	     -0.09986956	     -0.04921720	     -0.10566750	     -0.02578313
      0.79414614	     -0.10001146	     -0.04926018	     -0.10584783	     -0.02576175
      0.79445095	     -0.10015356	     -0.04930321	     -0.10602860	     -0.02574038
      0.79475575	     -0.10029587	     -0.04934630	     -0.10620982	     -0.02571902
      0.79506056	     -0.10043838	     -0.04938944	     -0.10639148	     -0.02569768
      0.79536536	     -0.10058112	     -0.04943264	     -0.10657359	     -0.02567635
      0.79567017	     -0.10072406	     -0.04947590	     -0.10675616	     -0.02565503
      0.79597497	     -0.10086722	     -0.04951922	     -0.10693918	     -0.02563373
      0.79627978	     -0.10101060	     -0.04956261	     -0.10712266	     -0.02561244
      0.79658458	     -0.10115420	     -0.04960605	     -0.10730660	     -0.02559116
      0.79688939	     -0.10129802	     -0.04964956	     -0.10749100	     -0.02556990
      0.79719419	     -0.10144206	     -0.04969314	     -0.10767587	     -0.02554864
      0.79749900	     -0.10158633	     -0.04973678	     -0.10786121	     -0.02552741
      0.79780380	     -0.10173083	     -0.04978050	     -0.10804702	     -0.02550618
      0.79810861	     -0.10187556	     -0.04982428	     -0.10823330	     -0.02548497
      0.79841341	     -0.10202052	     -0.04986813	     -0.10842007	     -0.02546378
      0.79871822	     -0.10216572	     -0.04991206	     -0.10860731	     -0.02544259
      0.79902302	     -0.10231115	     -0.04995607	     -0.10879503	     -0.02542142
      0.79932783	     -0.10245682	     -0.05000014	     -0.10898325	     -0.02540027
      0.79963263	     -0.10260273	     -0.05004430	     -0.10917195	     -0.02537912
      0.79993744	     -0.10274887	     -0.05008853	     -0.10936114	     -0.02535799
      0.80024224	     -0.10289526	     -0.05013285	     -0.10955082	     -0.02533687
      0.80054705	     -0.10304189	     -0.05017724	     -0.10974101	     -0.02531577
      0.80085185	     -0.10318877	     -0.05022172	     -0.10993170	     -0.02529468
      0.80115666	     -0.10333590	     -0.05026628	     -0.11012289	     -0.02527360
      0.80146146	     -0.10348327	     -0.05031093	     -0.11031458	     -0.02525254
      0.80176627	     -0.10363089	     -0.05035566	     -0.11050679	     -0.02523149
      0.80207107	     -0.10377877	     -0.05040048	     -0.11069951	     -0.02521045
      0.80237588	     -0.10392690	     -0.05044538	     -0.11089274	     -0.02518943
      0.80268068	     -0.10407528	     -0.05049038	     -0.11108650	     -0.02516842
      0.80298549	     -0.10422391	     -0.05053547	     -0.11128078	     -0.02514742
      0.80329029	     -0.10437280	     -0.05058065	     -0.11147558	     -0.02512643
      0.80359510	     -0.10452195	     -0.05062592	     -0.11167091	     -0.02510546
      0.80389990	     -0.10467136	     -0.05067129	     -0.11186678	     -0.02508450
      0.80420471	     -0.10482102	     -0.05071675	     -0.11206318	     -0.02506356
      0.80450951	     -0.10497095	     -0.05076231	     -0.11226011	     -0.02504263
      0.80481432	     -0.10512113	     -0.05080796	     -0.11245759	     -0.02502171
      0.80511912	     -0.10527158	     -0.05085372	     -0.11265562	     -0.02500081
      0.80542393	     -0.10542230	     -0.05089957	     -0.11285419	     -0.02497992
      0.80572873	     -0.10557327	     -0.05094553	     -0.11305331	     -0.02495904
      0.80603354	     -0.10572451	     -0.05099159	     -0.11325299	     -0.02493817
      0.80633834	     -0.10587602	     -0.05103775	     -0.11345323	     -0.02491732
      0.80664315	     -0.10602779	     -0.05108401	     -0.11365403	     -0.02489648
      0.80694795	     -0.10617982	     -0.05113038	     -0.11385539	     -0.02487566
      0.80725276	     -0.10633212	     -0.05117686	     -0.11405732	     -0.02485485
      0.80755756	     -0.10648469	     -0.05122344	     -0.11425983	     -0.02483405
      0.80786237	     -0.10663753	     -0.05127014	     -0.11446291	     -0.02481326
      0.80816717	     -0.10679063	     -0.05131694	     -0.11466656	     -0.02479249
      0.80847198	     -0.10694400	     -0.05136385	     -0.11487081	     -0.02477173
      0.80877678	     -0.10709764	     -0.05141087	     -0.11507563	     -0.02475099
      0.80908159	     -0.10725154	     -0.05145801	     -0.11528105	     -0.02473026
      0.80938639	     -0.10740571	     -0.05150526	     -0.11548706	     -0.02470954
      0.80969120	     -0.10756015	     -0.05155262	     -0.11569366	     -0.02468883
      0.80999600	     -0.10771485	     -0.05160010	     -0.11590087	     -0.02466814
      0.81030081	     -0.10786982	     -0.05164770	     -0.11610868	     -0.02464746
      0.81060561	     -0.10802506	     -0.05169541	     -0.11631709	     -0.02462679
      0.81091042	     -0.10818056	     -0.05174324	     -0.11652612	     -0.02460614
      0.81121522	     -0.10833632	     -0.05179119	     -0.11673576	     -0.02458550
      0.81152003	     -0.10849234	     -0.05183926	     -0.11694602	     -0.02456488
      0.81182483	     -0.10864863	     -0.05188745	     -0.11715691	     -0.02454330
      0.81212964	     -0.10880517	     -0.05193576	     -0.11736841	     -0.02442605
      0.81243444	     -0.10896198	     -0.05198420	     -0.11758055	     -0.02391987
      0.81273925	     -0.10911903	     -0.05203276	     -0.11779332	     -0.02268381
      0.81315297	     -0.10933260	     -0.05209886	     -0.11808314	     -0.01933028
      0.81351202	     -0.10951828	     -0.05215639	     -0.11833561	     -0.01462912
      0.81387107	     -0.10970426	     -0.05221409	     -0.11858896	     -0.00836328
      0.81417463	     -0.10986170	     -0.05226298	     -0.11880384	     -0.00207406
      0.81447818	     -0.11001933	     -0.05231198	     -0.11901935	      0.00487950
      0.81478173	     -0.11017712	     -0.05236108	     -0.11923548	      0.01229831
      0.81506268	     -0.11032331	     -0.05240662	     -0.11943608	      0.01945326
      0.81534362	     -0.11046962	     -0.05245224	     -0.11963721	      0.02678147
      0.81565243	     -0.11063059	     -0.05250248	     -0.11985889	      0.03490234
      0.81596124	     -0.11079170	     -0.05255282	     -0.12008121	      0.04294539
      0.81627005	     -0.11095293	     -0.05260327	     -0.12030416	      0.05078353
      0.81657885	     -0.11111430	     -0.05265382	     -0.12052774	      0.05832498
      0.81688766	     -0.11127578	     -0.05270448	     -0.12075194	      0.06551022
      0.81719647	     -0.11143738	     -0.05275524	     -0.12097676	      0.07230481
      0.81750528	     -0.11159909	     -0.05280610	     -0.12120220	      0.07869281
      0.81781409	     -0.11176090	     -0.05285708	     -0.12142826	      0.08467141
      0.81812290	     -0.11192281	     -0.05290816	     -0.12165494	      0.09024702
      0.81843170	     -0.11208481	     -0.05295936	     -0.12188223	      0.09543234
      0.81874051	     -0.11224690	     -0.05301066	     -0.12211014	      0.10024420
      0.81904932	     -0.11240907	     -0.05306208	     -0.12233866	      0.10470200
      0.81935813	     -0.11257131	     -0.05311361	     -0.12256780	      0.10882660
      0.81966694	     -0.11273363	     -0.05316526	     -0.12279756	      0.11263942
      0.81997575	     -0.11289601	     -0.05321703	     -0.12302795	      0.11616192
      0.82028455	     -0.11305844	     -0.05326892	     -0.12325895	      0.11941514
      0.82059336	     -0.11322093	     -0.05332092	     -0.12349059	      0.12241942
      0.82090217	     -0.11338347	     -0.05337305	     -0.12372286	      0.12519418
      0.82121098	     -0.11354604	     -0.05342530	     -0.12395576	      0.12775787
      0.82151979	     -0.11370865	     -0.05347768	     -0.12418930	      0.13012780
      0.82182859	     -0.11387128	     -0.05353018	     -0.12442349	      0.13232022
      0.82213740	     -0.11403393	     -0.05358280	     -0.12465832	      0.13435025
      0.82244621	     -0.11419659	     -0.05363556	     -0.12489381	      0.13623192
      0.82275502	     -0.11435925	     -0.05368844	     -0.12512995	      0.13797822
      0.82306383	     -0.11452191	     -0.05374145	     -0.12536677	      0.13960112
      0.82337264	     -0.11468455	     -0.05379460	     -0.12560425	      0.14111165
      0.82368144	     -0.11484718	     -0.05384787	     -0.12584241	      0.14251994
      0.82399025	     -0.11500978	     -0.05390128	     -0.12608124	      0.14383527
      0.82429906	     -0.11517235	     -0.05395483	     -0.12632077	      0.14506616
      0.82460787	     -0.11533488	     -0.05400851	     -0.12656099	      0.14622038
      0.82491668	     -0.11549736	     -0.05406233	     -0.12680191	      0.14730503
      0.82522549	     -0.11565978	     -0.05411629	     -0.12704354	      0.14832659
      0.82553429	     -0.11582215	     -0.05417038	     -0.12728587	      0.14929096
      0.82584310	     -0.11598445	     -0.05422462	     -0.12752893	      0.15020353
      0.82615191	     -0.11614669	     -0.05427900	     -0.12777271	      0.15106919
      0.82646072	     -0.11630885	     -0.05433352	     -0.12801722	      0.15189240
      0.82676953	     -0.11647093	     -0.05438818	     -0.12826247	      0.15267721
      0.82707834	     -0.11663293	     -0.05444299	     -0.12850846	      0.15342728
      0.82738714	     -0.11679486	     -0.05449794	     -0.12875520	      0.15414597
      0.82769595	     -0.11695670	     -0.05455305	     -0.12900269	      0.15483631
      0.82800476	     -0.11711846	     -0.05460829	     -0.12925095	      0.15550104
      0.82831357	     -0.11728014	     -0.05466369	     -0.12949998	      0.15614266
      0.82862238	     -0.11744175	     -0.05471924	     -0.12974978	      0.15676344
      0.82893118	     -0.11760329	     -0.05477494	     -0.13000036	      0.15736543
      0.82923999	     -0.11776476	     -0.05483079	     -0.13025173	      0.15795048
      0.82954880	     -0.11792618	     -0.05488679	     -0.13050389	      0.15852028
      0.82985761	     -0.11808755	     -0.05494295	     -0.13075686	      0.15907636
      0.83016642	     -0.11824889	     -0.05499926	     -0.13101062	      0.15962010
      0.83047523	     -0.11841021	     -0.05505573	     -0.13126520	      0.16015274
      0.83078403	     -0.11857152	     -0.05511236	     -0.13152060	      0.16067543
      0.83109284	     -0.11873283	     -0.05516914	     -0.13177682	      0.16118919
      0.83140165	     -0.11889418	     -0.05522608	     -0.13203387	      0.16169494
      0.83171046	     -0.11905556	     -0.05528319	     -0.13229176	      0.16219353
      0.83201927	     -0.11921702	     -0.05534045	     -0.13255049	      0.16268572
      0.83232808	     -0.11937856	     -0.05539788	     -0.13281007	      0.16317219
      0.83263688	     -0.11954021	     -0.05545547	     -0.13307050	      0.16365356
      0.83294569	     -0.11970200	     -0.05551323	     -0.13333179	      0.16413040
      0.83325450	     -0.11986395	     -0.05557115	     -0.13359395	      0.16460322
      0.83356331	     -0.12002608	     -0.05562923	     -0.13385698	      0.16507248
      0.83387212	     -0.12018843	     -0.05568749	     -0.13412089	      0.16553858
      0.83418092	     -0.12035102	     -0.05574591	     -0.13438568	      0.16600192
      0.83448973	     -0.12051388	     -0.05580450	     -0.13465136	      0.16646282
      0.83479854	     -0.12067704	     -0.05586327	     -0.13491793	      0.16692160
      0.83510735	     -0.12084052	     -0.05592220	     -0.13518541	      0.16737853
      0.83541616	     -0.12100436	     -0.05598131	     -0.13545379	      0.16783386
      0.83572497	     -0.12116858	     -0.05604060	     -0.13572309	      0.16828783
      0.83603377	     -0.12133322	     -0.05610005	     -0.13599330	      0.16874063
      0.83634258	     -0.12149830	     -0.05615969	     -0.13626444	      0.16919246
      0.83665139	     -0.12166384	     -0.05621950	     -0.13653651	      0.16964347
      0.83696020	     -0.12182989	     -0.05627949	     -0.13680952	      0.17009382
      0.83726901	     -0.12199645	     -0.05633965	     -0.13708346	      0.17054365
      0.83757782	     -0.12216356	     -0.05640000	     -0.13735836	      0.17099308
      0.83788662	     -0.12233125	     -0.05646053	     -0.13763421	      0.17144222
      0.83819543	     -0.12249953	     -0.05652124	     -0.13791101	      0.17189117
      0.83850424	     -0.12266843	     -0.05658214	     -0.13818878	      0.17234003
      0.83881305	     -0.12283798	     -0.05664322	     -0.13846752	      0.17278887
      0.83912186	     -0.12300819	     -0.05670449	     -0.13874724	      0.17323778
      0.83943067	     -0.12317909	     -0.05676594	     -0.13902794	      0.17368681
      0.83973947	     -0.12335070	     -0.05682759	     -0.13930963	      0.17413603
      0.84004828	     -0.12352302	     -0.05688942	     -0.13959231	      0.17458549
      0.84035709	     -0.12369609	     -0.05695144	     -0.13987599	      0.17503524
      0.84066590	     -0.12386992	     -0.05701365	     -0.14016068	      0.17548533
      0.84097471	     -0.12404453	     -0.05707606	     -0.14044638	      0.17593580
      0.84128351	     -0.12421993	     -0.05713866	     -0.14073309	      0.17638668
      0.84159232	     -0.12439613	     -0.05720146	     -0.14102083	      0.17683801
      0.84190113	     -0.12457314	     -0.05726445	     -0.14130960	      0.17728982
      0.84220994	     -0.12475099	     -0.05732764	     -0.14159940	      0.17774213
      0.84251875	     -0.12492968	     -0.05739102	     -0.14189025	      0.17819497
      0.84282756	     -0.12510922	     -0.05745461	     -0.14218214	      0.17864836
      0.84313636	     -0.12528963	     -0.05751840	     -0.14247508	      0.17910233
      0.84344517	     -0.12547091	     -0.05758239	     -0.14276908	      0.17955688
      0.84375398	     -0.12565306	     -0.05764659	     -0.14306415	      0.18001205
      0.84406279	     -0.12583611	     -0.05771099	     -0.14336029	      0.18046783
      0.84437160	     -0.12602005	     -0.05777559	     -0.14365751	      0.18092426
      0.84468041	     -0.12620490	     -0.05784041	     -0.14395581	      0.18138133
      0.84498921	     -0.12639066	     -0.05790543	     -0.14425520	      0.18183906
      0.84529802	     -0.12657733	     -0.05797066	     -0.14455569	      0.18229745
      0.84560683	     -0.12676492	     -0.05803610	     -0.14485728	      0.18275653
      0.84591564	     -0.12695344	     -0.05810176	     -0.14515998	      0.18321630
      0.84622445	     -0.12714288	     -0.05816763	     -0.14546379	      0.18367676
      0.84653325	     -0.12733327	     -0.05823371	     -0.14576873	      0.18413793
      0.84684206	     -0.12752458	     -0.05830001	     -0.14607480	      0.18459980
      0.84715087	     -0.12771684	     -0.05836653	     -0.14638200	      0.18506239
      0.84745968	     -0.12791005	     -0.05843327	     -0.14669034	      0.18552570
      0.84776849	     -0.12810420	     -0.05850023	     -0.14699983	      0.18598974
      0.84807730	     -0.12829930	     -0.05856741	     -0.14731047	      0.18645450
      0.84838610	     -0.12849536	     -0.05863481	     -0.14762228	      0.18692000
      0.84869491	     -0.12869237	     -0.05870244	     -0.14793525	      0.18738624
      0.84900372	     -0.12889033	     -0.05877030	     -0.14824940	      0.18785323
      0.84931253	     -0.12908925	     -0.05883838	     -0.14856473	      0.18832095
      0.84962134	     -0.12928913	     -0.05890670	     -0.14888125	      0.18878943
      0.84993015	     -0.12948998	     -0.05897524	     -0.14919896	      0.18925866
      0.85023895	     -0.12969178	     -0.05904402	     -0.14951788	      0.18972865
      0.85054776	     -0.12989455	     -0.05911303	     -0.14983801	      0.19019940
      0.85085657	     -0.13009829	     -0.05918227	     -0.15015936	      0.19067090
      0.85116538	     -0.13030299	     -0.05925175	     -0.15048193	      0.19114317
      0.85147419	     -0.13050866	     -0.05932147	     -0.15080573	      0.19161621
      0.85178299	     -0.13071530	     -0.05939143	     -0.15113077	      0.19209001
      0.85209180	     -0.13092290	     -0.05946164	     -0.15145705	      0.19256459
      0.85240061	     -0.13113148	     -0.05953208	     -0.15178459	      0.19303993
      0.85270942	     -0.13134103	     -0.05960277	     -0.15211339	      0.19351606
      0.85301823	     -0.13155156	     -0.05967371	     -0.15244346	      0.19399296
      0.85332704	     -0.13176306	     -0.05974489	     -0.15277481	      0.19447063
      0.85363584	     -0.13197553	     -0.05981633	     -0.15310744	      0.19494910
      0.85394465	     -0.13218898	     -0.05988801	     -0.15344136	      0.19542834
      0.85425346	     -0.13240341	     -0.05995995	     -0.15377659	      0.19590837
      0.85456227	     -0.13261882	     -0.06003215	     -0.15411312	      0.19638918
      0.85487108	     -0.13283520	     -0.06010460	     -0.15445096	      0.19687079
      0.85517989	     -0.13305257	     -0.06017731	     -0.15479013	      0.19735319
      0.85548869	     -0.13327093	     -0.06025028	     -0.15513063	      0.19783638
      0.85579750	     -0.13349026	     -0.06032351	     -0.15547247	      0.19832036
      0.85610631	     -0.13371059	     -0.06039701	     -0.15581566	      0.19880514
      0.85641512	     -0.13393190	     -0.06047077	     -0.15616020	      0.19929073
      0.85672393	     -0.13415420	     -0.06054480	     -0.15650611	      0.19977711
      0.85703274	     -0.13437750	     -0.06061910	     -0.15685340	      0.20026430
      0.85734154	     -0.13460179	     -0.06069367	     -0.15720206	      0.20075229
      0.85765035	     -0.13482707	     -0.06076852	     -0.15755211	      0.20124109
      0.85795916	     -0.13505335	     -0.06084364	     -0.15790357	      0.20173070
      0.85826797	     -0.13528064	     -0.06091903	     -0.15825643	      0.20222112
      0.85857678	     -0.13550892	     -0.06099471	     -0.15861071	      0.20271236
      0.85888558	     -0.13573822	     -0.06107067	     -0.15896641	      0.20320441
      0.85916329	     -0.13594528	     -0.06113922	     -0.15928751	      0.20364761
      0.85944100	     -0.13615316	     -0.06120800	     -0.15960978	      0.20409147
      0.85971871	     -0.13636185	     -0.06127702	     -0.15993323	      0.20453600
      0.85999642	     -0.13657137	     -0.06134626	     -0.16025785	      0.20498120
      0.86027413	     -0.13678172	     -0.06141575	     -0.16058366	      0.20542706
      0.86055184	     -0.13699289	     -0.06148547	     -0.16091066	      0.20587360
      0.86082954	     -0.13720489	     -0.06155543	     -0.16123886	      0.20632081
      0.86110725	     -0.13741771	     -0.06162562	     -0.16156827	      0.20676869
      0.86138496	     -0.13763138	     -0.06169607	     -0.16189889	      0.20721726
      0.86166267	     -0.13784588	     -0.06176675	     -0.16223074	      0.20766650
      0.86194038	     -0.13806121	     -0.06183768	     -0.16256381	      0.20811642
      0.86221809	     -0.13827739	     -0.06190885	     -0.16289811	      0.20856702
      0.86249580	     -0.13849442	     -0.06198028	     -0.16323366	      0.20901831
      0.86277350	     -0.13871229	     -0.06205195	     -0.16357045	      0.20947029
      0.86305121	     -0.13893101	     -0.06212388	     -0.16390851	      0.20992296
      0.86332892	     -0.13915059	     -0.06219606	     -0.16424782	      0.21037632
      0.86360663	     -0.13937102	     -0.06226849	     -0.16458840	      0.21083037
      0.86388434	     -0.13959231	     -0.06234119	     -0.16493027	      0.21128512
      0.86416205	     -0.13981447	     -0.06241414	     -0.16527341	      0.21174057
      0.86443976	     -0.14003749	     -0.06248735	     -0.16561785	      0.21219672
      0.86471746	     -0.14026139	     -0.06256082	     -0.16596359	      0.21265358
      0.86499517	     -0.14048616	     -0.06263456	     -0.16631064	      0.21311114
      0.86527288	     -0.14071180	     -0.06270856	     -0.16665901	      0.21356942
      0.86555059	     -0.14093833	     -0.06278284	     -0.16700869	      0.21402840
      0.86582830	     -0.14116575	     -0.06285738	     -0.16735971	      0.21448810
      0.86610601	     -0.14139405	     -0.06293219	     -0.16771206	      0.21494852
      0.86638372	     -0.14162325	     -0.06300728	     -0.16806576	      0.21540966
      0.86666142	     -0.14185335	     -0.06308265	     -0.16842081	      0.21587152
      0.86693913	     -0.14208435	     -0.06315829	     -0.16877723	      0.21633412
      0.86721684	     -0.14231625	     -0.06323421	     -0.16913501	      0.21679744
      0.86749455	     -0.14254907	     -0.06331041	     -0.16949418	      0.21726150
      0.86777226	     -0.14278280	     -0.06338690	     -0.16985472	      0.21772629
      0.86804997	     -0.14301746	     -0.06346368	     -0.17021667	      0.21819183
      0.86832768	     -0.14325303	     -0.06354074	     -0.17058001	      0.21865811
      0.86860538	     -0.14348954	     -0.06361809	     -0.17094476	      0.21912514
      0.86888309	     -0.14372698	     -0.06369573	     -0.17131093	      0.21959293
      0.86916080	     -0.14396536	     -0.06377367	     -0.17167853	      0.22006147
      0.86943851	     -0.14420469	     -0.06385191	     -0.17204756	      0.22053077
      0.86971622	     -0.14444496	     -0.06393044	     -0.17241803	      0.22100084
      0.86999393	     -0.14468620	     -0.06400927	     -0.17278995	      0.22147167
      0.87027164	     -0.14492839	     -0.06408841	     -0.17316333	      0.22194329
      0.87054935	     -0.14517154	     -0.06416786	     -0.17353818	      0.22241568
      0.87082705	     -0.14541567	     -0.06424761	     -0.17391451	      0.22288885
      0.87110476	     -0.14566077	     -0.06432767	     -0.17429232	      0.22336282
      0.87138247	     -0.14590686	     -0.06440804	     -0.17467162	      0.22383758
      0.87166018	     -0.14615393	     -0.06448873	     -0.17505243	      0.22431314
      0.87193789	     -0.14640200	     -0.06456974	     -0.17543474	      0.22478951
      0.87221560	     -0.14665107	     -0.06465107	     -0.17581858	      0.22526669
      0.87249331	     -0.14690114	     -0.06473271	     -0.17620394	      0.22574468
      0.87277101	     -0.14715222	     -0.06481469	     -0.17659083	      0.22622350
      0.87304872	     -0.14740433	     -0.06489699	     -0.17697927	      0.22670316
      0.87332643	     -0.14765745	     -0.06497962	     -0.17736926	      0.22718365
      0.87360414	     -0.14791161	     -0.06506258	     -0.17776082	      0.22766498
      0.87388185	     -0.14816681	     -0.06514587	     -0.17815394	      0.22814717
      0.87415956	     -0.14842305	     -0.06522951	     -0.17854865	      0.22863022
      0.87443727	     -0.14868034	     -0.06531348	     -0.17894494	      0.22911414
      0.87471497	     -0.14893868	     -0.06539780	     -0.17934283	      0.22959893
      0.87499268	     -0.14919809	     -0.06548246	     -0.17974232	      0.23008461
      0.87527039	     -0.14945857	     -0.06556747	     -0.18014342	      0.23057119
      0.87554810	     -0.14972013	     -0.06565283	     -0.18054615	      0.23105866
      0.87582581	     -0.14998278	     -0.06573854	     -0.18095051	      0.23154706
      0.87610352	     -0.15024651	     -0.06582462	     -0.18135651	      0.23203637
      0.87638123	     -0.15051135	     -0.06591105	     -0.18176416	      0.23252663
      0.87665893	     -0.15077729	     -0.06599784	     -0.18217346	      0.23301782
      0.87693664	     -0.15104435	     -0.06608499	     -0.18258443	      0.23350998
      0.87721435	     -0.15131252	     -0.06617252	     -0.18299707	      0.23400311
      0.87749206	     -0.15158183	     -0.06626042	     -0.18341139	      0.23449721
      0.87776977	     -0.15185228	     -0.06634868	     -0.18382741	      0.23499232
      0.87804748	     -0.15212387	     -0.06643733	     -0.18424512	      0.23548843
      0.87832519	     -0.15239661	     -0.06652636	     -0.18466454	      0.23598557
      0.87860289	     -0.15267052	     -0.06661577	     -0.18508568	      0.23648374
      0.87888060	     -0.15294559	     -0.06670556	     -0.18550854	      0.23698297
      0.87915831	     -0.15322184	     -0.06679575	     -0.18593313	      0.23748327
      0.87943602	     -0.15349928	     -0.06688633	     -0.18635946	      0.23798466
      0.87971373	     -0.15377792	     -0.06697730	     -0.18678754	      0.23848715
      0.87999144	     -0.15405775	     -0.06706867	     -0.18721737	      0.23899076
      0.88026915	     -0.15433880	     -0.06716045	     -0.18764896	      0.23949552
      0.88054685	     -0.15462107	     -0.06725263	     -0.18808233	      0.24000143
      0.88082456	     -0.15490457	     -0.06734522	     -0.18851747	      0.24050853
      0.88110227	     -0.15518931	     -0.06743822	     -0.18895439	      0.24101682
      0.88137998	     -0.15547529	     -0.06753164	     -0.18939311	      0.24152634
      0.88165769	     -0.15576253	     -0.06762548	     -0.18983362	      0.24203710
      0.88190751	     -0.15602201	     -0.06771026	     -0.19023145	      0.24249766
      0.88215733	     -0.15628253	     -0.06779538	     -0.19063073	      0.24295925
      0.88240716	     -0.15654408	     -0.06788085	     -0.19103149	      0.24342191
      0.88265698	     -0.15680667	     -0.06796667	     -0.19143372	      0.24388563
      0.88290680	     -0.15707032	     -0.06805284	     -0.19183743	      0.24435046
      0.88315662	     -0.15733503	     -0.06813937	     -0.19224262	      0.24481639
      0.88340645	     -0.15760081	     -0.06822625	     -0.19264929	      0.24528344
      0.88365627	     -0.15786766	     -0.06831350	     -0.19305745	      0.24575164
      0.88390609	     -0.15813559	     -0.06840111	     -0.19346711	      0.24622101
      0.88415592	     -0.15840461	     -0.06848909	     -0.19387826	      0.24669155
      0.88440574	     -0.15867473	     -0.06857744	     -0.19429090	      0.24716328
      0.88465556	     -0.15894596	     -0.06866616	     -0.19470505	      0.24763623
      0.88490538	     -0.15921829	     -0.06875525	     -0.19512070	      0.24811040
      0.88515521	     -0.15949175	     -0.06884472	     -0.19553786	      0.24858582
      0.88540503	     -0.15976633	     -0.06893457	     -0.19595652	      0.24906248
      0.88565485	     -0.16004205	     -0.06902481	     -0.19637669	      0.24954041
      0.88590468	     -0.16031891	     -0.06911543	     -0.19679836	      0.25001962
      0.88615450	     -0.16059693	     -0.06920644	     -0.19722155	      0.25050012
      0.88640432	     -0.16087611	     -0.06929784	     -0.19764624	      0.25098191
      0.88665414	     -0.16115645	     -0.06938964	     -0.19807244	      0.25146500
      0.88690397	     -0.16143797	     -0.06948184	     -0.19850015	      0.25194939
      0.88715379	     -0.16172068	     -0.06957443	     -0.19892937	      0.25243509
      0.88740361	     -0.16200458	     -0.06966743	     -0.19936009	      0.25292209
      0.88765343	     -0.16228968	     -0.06976084	     -0.19979232	      0.25341039
      0.88790326	     -0.16257600	     -0.06985466	     -0.20022604	      0.25389999
      0.88815308	     -0.16286353	     -0.06994889	     -0.20066127	      0.25439086
      0.88840290	     -0.16315230	     -0.07004354	     -0.20109798	      0.25488301
      0.88865273	     -0.16344230	     -0.07013861	     -0.20153619	      0.25537641
      0.88890255	     -0.16373355	     -0.07023411	     -0.20197587	      0.25587104
      0.88915237	     -0.16402606	     -0.07033003	     -0.20241704	      0.25636689
      0.88940219	     -0.16431983	     -0.07042638	     -0.20285967	      0.25686393
      0.88965202	     -0.16461488	     -0.07052316	     -0.20330377	      0.25736213
      0.88990184	     -0.16491121	     -0.07062038	     -0.20374933	      0.25786145
      0.89015166	     -0.16520884	     -0.07071805	     -0.20419633	      0.25836187
      0.89040149	     -0.16550777	     -0.07081615	     -0.20464477	      0.25886335
      0.89065131	     -0.16580801	     -0.07091470	     -0.20509464	      0.25936585
      0.89090113	     -0.16610958	     -0.07101371	     -0.20554592	      0.25986934
      0.89115095	     -0.16641248	     -0.07111317	     -0.20599860	      0.26037376
      0.89140078	     -0.16671673	     -0.07121308	     -0.20645267	      0.26087908
      0.89165060	     -0.16702233	     -0.07131346	     -0.20690812	      0.26138525
      0.89190042	     -0.16732930	     -0.07141431	     -0.20736492	      0.26189224
      0.89215025	     -0.16763764	     -0.07151562	     -0.20782307	      0.26239998
      0.89240007	     -0.16794736	     -0.07161741	     -0.20828254	      0.26290845
      0.89264989	     -0.16825849	     -0.07171967	     -0.20874332	      0.26341760
      0.89289971	     -0.16857102	     -0.07182242	     -0.20920539	      0.26392738
      0.89314954	     -0.16888496	     -0.07192565	     -0.20966872	      0.26443775
      0.89339936	     -0.16920034	     -0.07202937	     -0.21013329	      0.26494868
      0.89364918	     -0.16951716	     -0.07213358	     -0.21059908	      0.26546012
      0.89389900	     -0.16983543	     -0.07223829	     -0.21106606	      0.26597203
      0.89414883	     -0.17015516	     -0.07234350	     -0.21153421	      0.26648439
      0.89439865	     -0.17047636	     -0.07244922	     -0.21200351	      0.26699716
      0.89464847	     -0.17079905	     -0.07255544	     -0.21247391	      0.26751031
      0.89489830	     -0.17112324	     -0.07266218	     -0.21294540	      0.26802382
      0.89514812	     -0.17144894	     -0.07276944	     -0.21341794	      0.26853765
      0.89539794	     -0.17177615	     -0.07287722	     -0.21389150	      0.26905178
      0.89564776	     -0.17210491	     -0.07298552	     -0.21436605	      0.26956620
      0.89589759	     -0.17243520	     -0.07309436	     -0.21484155	      0.27008089
      0.89614741	     -0.17276706	     -0.07320373	     -0.21531798	      0.27059583
      0.89639723	     -0.17310048	     -0.07331364	     -0.21579529	      0.27111100
      0.89664706	     -0.17343549	     -0.07342410	     -0.21627345	      0.27162641
      0.89689688	     -0.17377210	     -0.07353511	     -0.21675242	      0.27214203
      0.89714670	     -0.17411031	     -0.07364667	     -0.21723217	      0.27265787
      0.89739652	     -0.17445014	     -0.07375878	     -0.21771266	      0.27317391
      0.89764635	     -0.17479161	     -0.07387146	     -0.21819386	      0.27369016
      0.89789617	     -0.17513473	     -0.07398471	     -0.21867572	      0.27420662
      0.89814599	     -0.17547951	     -0.07409854	     -0.21915822	      0.27472328
      0.89839581	     -0.17582596	     -0.07421294	     -0.21964132	      0.27524015
      0.89864564	     -0.17617411	     -0.07432792	     -0.22012499	      0.27575722
      0.89889546	     -0.17652395	     -0.07444349	     -0.22060920	      0.27627452
      0.89914528	     -0.17687551	     -0.07455965	     -0.22109391	      0.27679203
      0.89939511	     -0.17722881	     -0.07467641	     -0.22157911	      0.27730978
      0.89964493	     -0.17758385	     -0.07479378	     -0.22206477	      0.27782776
      0.89989475	     -0.17794064	     -0.07491175	     -0.22255088	      0.27834598
      0.90014457	     -0.17829921	     -0.07503034	     -0.22303740	      0.27886446
      0.90039440	     -0.17865957	     -0.07514954	     -0.22352434	      0.27938321
      0.90064422	     -0.17902174	     -0.07526937	     -0.22401169	      0.27990222
      0.90089404	     -0.17938572	     -0.07538983	     -0.22449944	      0.28042153
      0.90114387	     -0.17975154	     -0.07551093	     -0.22498760	      0.28094112
      0.90139369	     -0.18011920	     -0.07563266	     -0.22547618	      0.28146103
      0.90164351	     -0.18048874	     -0.07575505	     -0.22596520	      0.28198125
      0.90189333	     -0.18086015	     -0.07587808	     -0.22645467	      0.28250181
      0.90214316	     -0.18123346	     -0.07600178	     -0.22694463	      0.28302270
      0.90239298	     -0.18160868	     -0.07612614	     -0.22743512	      0.28354395
      0.90264280	     -0.18198583	     -0.07625116	     -0.22792618	      0.28406557
      0.90289262	     -0.18236493	     -0.07637687	     -0.22841786	      0.28458756
      0.90314245	     -0.18274599	     -0.07650325	     -0.22891023	      0.28510994
      0.90339227	     -0.18312902	     -0.07663033	     -0.22940335	      0.28563273
      0.90364209	     -0.18351406	     -0.07675810	     -0.22989729	      0.28615592
      0.90389192	     -0.18390110	     -0.07688656	     -0.23039214	      0.28667954
      0.90414174	     -0.18429018	     -0.07701574	     -0.23088799	      0.28720359
      0.90439156	     -0.18468131	     -0.07714563	     -0.23138493	      0.28772809
      0.90464138	     -0.18507450	     -0.07727624	     -0.23188307	      0.28825304
      0.90489121	     -0.18546977	     -0.07740757	     -0.23238252	      0.28877847
      0.90514103	     -0.18586715	     -0.07753964	     -0.23288338	      0.28930436
      0.90536584	     -0.18622654	     -0.07765912	     -0.23333540	      0.28977801
      0.90559064	     -0.18658767	     -0.07777919	     -0.23378875	      0.29025206
      0.90581545	     -0.18695054	     -0.07789988	     -0.23424353	      0.29072652
      0.90604026	     -0.18731517	     -0.07802118	     -0.23469982	      0.29120140
      0.90626506	     -0.18768157	     -0.07814310	     -0.23515773	      0.29167669
      0.90648987	     -0.18804975	     -0.07826565	     -0.23561734	      0.29215242
      0.90671468	     -0.18841974	     -0.07838882	     -0.23607876	      0.29262857
      0.90693948	     -0.18879154	     -0.07851263	     -0.23654208	      0.29310517
      0.90716429	     -0.18916517	     -0.07863708	     -0.23700739	      0.29358221
      0.90738909	     -0.18954064	     -0.07876217	     -0.23747479	      0.29405970
      0.90761390	     -0.18991797	     -0.07888791	     -0.23794437	      0.29453764
      0.90783871	     -0.19029717	     -0.07901431	     -0.23841622	      0.29501605
      0.90806351	     -0.19067826	     -0.07914137	     -0.23889044	      0.29549492
      0.90828832	     -0.19106125	     -0.07926910	     -0.23936711	      0.29597427
      0.90851313	     -0.19144616	     -0.07939750	     -0.23984632	      0.29645409
      0.90873793	     -0.19183301	     -0.07952658	     -0.24032815	      0.29693439
      0.90896274	     -0.19222180	     -0.07965634	     -0.24081267	      0.29741517
      0.90918755	     -0.19261256	     -0.07978679	     -0.24129997	      0.29789645
      0.90941235	     -0.19300530	     -0.07991794	     -0.24179011	      0.29837821
      0.90963716	     -0.19340004	     -0.08004979	     -0.24228316	      0.29886048
      0.90986197	     -0.19379679	     -0.08018235	     -0.24277920	      0.29934324
      0.91008677	     -0.19419557	     -0.08031563	     -0.24327827	      0.29982651
      0.91031158	     -0.19459640	     -0.08044962	     -0.24378043	      0.30031029
      0.91053639	     -0.19499929	     -0.08058434	     -0.24428574	      0.30079458
      0.91076119	     -0.19540426	     -0.08071979	     -0.24479425	      0.30127938
      0.91098600	     -0.19581134	     -0.08085599	     -0.24530600	      0.30176470
      0.91121081	     -0.19622053	     -0.08099292	     -0.24582103	      0.30225054
      0.91143561	     -0.19663185	     -0.08113061	     -0.24633937	      0.30273691
      0.91166042	     -0.19704532	     -0.08126906	     -0.24686107	      0.30322380
      0.91188523	     -0.19746097	     -0.08140828	     -0.24738614	      0.30371122
      0.91211003	     -0.19787881	     -0.08154826	     -0.24791462	      0.30419917
      0.91233484	     -0.19829885	     -0.08168903	     -0.24844652	      0.30468765
      0.91255964	     -0.19872112	     -0.08183058	     -0.24898187	      0.30517667
      0.91278445	     -0.19914563	     -0.08197292	     -0.24952069	      0.30566623
      0.91300926	     -0.19957241	     -0.08211607	     -0.25006298	      0.30615633
      0.91323406	     -0.20000147	     -0.08226002	     -0.25060876	      0.30664697
      0.91345887	     -0.20043284	     -0.08240479	     -0.25115804	      0.30713816
      0.91368368	     -0.20086654	     -0.08255038	     -0.25171084	      0.30762989
      0.91390848	     -0.20130257	     -0.08269679	     -0.25226714	      0.30812217
      0.91413329	     -0.20174098	     -0.08284405	     -0.25282698	      0.30861500
      0.91435810	     -0.20218177	     -0.08299215	     -0.25339034	      0.30910838
      0.91458290	     -0.20262496	     -0.08314110	     -0.25395725	      0.30960231
      0.91480771	     -0.20307059	     -0.08329091	     -0.25452770	      0.31009680
      0.91503252	     -0.20351866	     -0.08344159	     -0.25510171	      0.31059184
      0.91525732	     -0.20396921	     -0.08359315	     -0.25567930	      0.31108744
      0.91548213	     -0.20442225	     -0.08374559	     -0.25626047	      0.31158359
      0.91570694	     -0.20487781	     -0.08389892	     -0.25684524	      0.31208031
      0.91593174	     -0.20533591	     -0.08405315	     -0.25743364	      0.31257759
      0.91615655	     -0.20579657	     -0.08420829	     -0.25802569	      0.31307542
      0.91638136	     -0.20625982	     -0.08436435	     -0.25862143	      0.31357382
      0.91660616	     -0.20672568	     -0.08452133	     -0.25922089	      0.31407278
      0.91683097	     -0.20719417	     -0.08467925	     -0.25982412	      0.31457231
      0.91705578	     -0.20766531	     -0.08483812	     -0.26043118	      0.31507239
      0.91728058	     -0.20813914	     -0.08499793	     -0.26104211	      0.31557305
      0.91750539	     -0.20861568	     -0.08515871	     -0.26165699	      0.31607426
      0.91773019	     -0.20909495	     -0.08532046	     -0.26227591	      0.31657605
      0.91795500	     -0.20957697	     -0.08548319	     -0.26289894	      0.31707840
      0.91817981	     -0.21006178	     -0.08564691	     -0.26352618	      0.31758131
      0.91840461	     -0.21054940	     -0.08581163	     -0.26415776	      0.31808479
      0.91862942	     -0.21103985	     -0.08597736	     -0.26479378	      0.31858884
      0.91885423	     -0.21153317	     -0.08614410	     -0.26543439	      0.31909346
      0.91907903	     -0.21202938	     -0.08631188	     -0.26607972	      0.31959864
      0.91930384	     -0.21252850	     -0.08648069	     -0.26672994	      0.32010439
      0.91952865	     -0.21303057	     -0.08665056	     -0.26738522	      0.32061071
      0.91975345	     -0.21353561	     -0.08682148	     -0.26804573	      0.32111759
      0.91997826	     -0.21404365	     -0.08699348	     -0.26871169	      0.32162504
      0.92020307	     -0.21455473	     -0.08716656	     -0.26938328	      0.32213305
      0.92042787	     -0.21506886	     -0.08734072	     -0.27006074	      0.32264163
      0.92065268	     -0.21558608	     -0.08751599	     -0.27074430	      0.32315078
      0.92087749	     -0.21610643	     -0.08769238	     -0.27143418	      0.32366049
      0.92110229	     -0.21662992	     -0.08786989	     -0.27213065	      0.32417076
      0.92132710	     -0.21715659	     -0.08804854	     -0.27283397	      0.32468159
      0.92155191	     -0.21768647	     -0.08822833	     -0.27354439	      0.32519299
      0.92177671	     -0.21821960	     -0.08840929	     -0.27426221	      0.32570494
      0.92200152	     -0.21875600	     -0.08859142	     -0.27498769	      0.32621746
      0.92222633	     -0.21929571	     -0.08877473	     -0.27572113	      0.32673053
      0.92245113	     -0.21983876	     -0.08895924	     -0.27646281	      0.32724416
      0.92267594	     -0.22038518	     -0.08914496	     -0.27721303	      0.32775835
      0.92290074	     -0.22093501	     -0.08933190	     -0.27797207	      0.32827309
      0.92312555	     -0.22148829	     -0.08952007	     -0.27874024	      0.32878838
      0.92335036	     -0.22204503	     -0.08970950	     -0.27951782	      0.32930422
      0.92357516	     -0.22260529	     -0.08990018	     -0.28030511	      0.32982061
      0.92377745	     -0.22311244	     -0.09007285	     -0.28102204	      0.33028573
      0.92397973	     -0.22362248	     -0.09024656	     -0.28174726	      0.33075128
      0.92418201	     -0.22413545	     -0.09042132	     -0.28248097	      0.33121728
      0.92438429	     -0.22465137	     -0.09059714	     -0.28322338	      0.33168371
      0.92458657	     -0.22517026	     -0.09077404	     -0.28397466	      0.33215058
      0.92478885	     -0.22569216	     -0.09095202	     -0.28473502	      0.33261789
      0.92499113	     -0.22621709	     -0.09113109	     -0.28550462	      0.33308562
      0.92519341	     -0.22674508	     -0.09131127	     -0.28628365	      0.33355379
      0.92539569	     -0.22727615	     -0.09149256	     -0.28707227	      0.33402239
      0.92559797	     -0.22781035	     -0.09167498	     -0.28787065	      0.33449141
      0.92580025	     -0.22834768	     -0.09185854	     -0.28867893	      0.33496086
      0.92600253	     -0.22888820	     -0.09204324	     -0.28949718	      0.33543073
      0.92620482	     -0.22943191	     -0.09222911	     -0.29032532	      0.33590103
      0.92640710	     -0.22997886	     -0.09241615	     -0.29116322	      0.33637174
      0.92660938	     -0.23052908	     -0.09260438	     -0.29201080	      0.33684286
      0.92681166	     -0.23108259	     -0.09279380	     -0.29286793	      0.33731440
      0.92701394	     -0.23163942	     -0.09298444	     -0.29373451	      0.33778636
      0.92721622	     -0.23219961	     -0.09317629	     -0.29461043	      0.33825872
      0.92741850	     -0.23276320	     -0.09336938	     -0.29549558	      0.33873149
      0.92762078	     -0.23333020	     -0.09356372	     -0.29638985	      0.33920466
      0.92782306	     -0.23390066	     -0.09375931	     -0.29729312	      0.33967824
      0.92802534	     -0.23447460	     -0.09395619	     -0.29820528	      0.34015222
      0.92822762	     -0.23505206	     -0.09415435	     -0.29912621	      0.34062659
      0.92842991	     -0.23563308	     -0.09435381	     -0.30005578	      0.34110137
      0.92863219	     -0.23621769	     -0.09455458	     -0.30099389	      0.34157653
      0.92883447	     -0.23680592	     -0.09475669	     -0.30194039	      0.34205209
      0.92903675	     -0.23739780	     -0.09496014	     -0.30289517	      0.34252804
      0.92923903	     -0.23799338	     -0.09516494	     -0.30385810	      0.34300437
      0.92944131	     -0.23859269	     -0.09537113	     -0.30482903	      0.34348109
      0.92964359	     -0.23919577	     -0.09557870	     -0.30580785	      0.34395819
      0.92984587	     -0.23980265	     -0.09578767	     -0.30679442	      0.34443567
      0.93004815	     -0.24041337	     -0.09599806	     -0.30778858	      0.34491354
      0.93025043	     -0.24102797	     -0.09620990	     -0.30879022	      0.34539178
      0.93045271	     -0.24164648	     -0.09642318	     -0.30979918	      0.34587039
      0.93065499	     -0.24226895	     -0.09663793	     -0.31081533	      0.34634938
      0.93085728	     -0.24289542	     -0.09685417	     -0.31183853	      0.34682875
      0.93105956	     -0.24352592	     -0.09707191	     -0.31286863	      0.34730848
      0.93126184	     -0.24416050	     -0.09729117	     -0.31390549	      0.34778859
      0.93146412	     -0.24479919	     -0.09751196	     -0.31494899	      0.34826906
      0.93166640	     -0.24544204	     -0.09773432	     -0.31599898	      0.34874991
      0.93186868	     -0.24608909	     -0.09795825	     -0.31705534	      0.34923112
      0.93207096	     -0.24674038	     -0.09818377	     -0.31811794	      0.34971270
      0.93227324	     -0.24739596	     -0.09841090	     -0.31918666	      0.35019464
      0.93247552	     -0.24805586	     -0.09863967	     -0.32026138	      0.35067696
      0.93267780	     -0.24872014	     -0.09887009	     -0.32134201	      0.35115964
      0.93288008	     -0.24938884	     -0.09910218	     -0.32242845	      0.35164269
      0.93308237	     -0.25006200	     -0.09933597	     -0.32352061	      0.35212611
      0.93328465	     -0.25073967	     -0.09957147	     -0.32461843	      0.35260990
      0.93348693	     -0.25142190	     -0.09980870	     -0.32572184	      0.35309407
      0.93368921	     -0.25210873	     -0.10004770	     -0.32683080	      0.35357731
      0.93389149	     -0.25280021	     -0.10028847	     -0.32794529	      0.35405594
      0.93409377	     -0.25349639	     -0.10053105	     -0.32906528	      0.35453006
      0.93429605	     -0.25419733	     -0.10077546	     -0.33019079	      0.35500001
      0.93449833	     -0.25490306	     -0.10102172	     -0.33132184	      0.35546608
      0.93470061	     -0.25561365	     -0.10126985	     -0.33245847	      0.35592858
      0.93488209	     -0.25625532	     -0.10149409	     -0.33348301	      0.35634068
      0.93506357	     -0.25690098	     -0.10171987	     -0.33451215	      0.35675030
      0.93524504	     -0.25755067	     -0.10194722	     -0.33554597	      0.35715760
      0.93542652	     -0.25820441	     -0.10217615	     -0.33658454	      0.35756275
      0.93560800	     -0.25886225	     -0.10240670	     -0.33762797	      0.35796590
      0.93578947	     -0.25952424	     -0.10263887	     -0.33867636	      0.35836718
      0.93597095	     -0.26019040	     -0.10287269	     -0.33972985	      0.35876673
      0.93615243	     -0.26086079	     -0.10310818	     -0.34078856	      0.35916468
      0.93633391	     -0.26153543	     -0.10334536	     -0.34185265	      0.35956114
      0.93651538	     -0.26221438	     -0.10358426	     -0.34292227	      0.35995623
      0.93669686	     -0.26289768	     -0.10382489	     -0.34399760	      0.36035005
      0.93687834	     -0.26358537	     -0.10406727	     -0.34507881	      0.36074270
      0.93705981	     -0.26427748	     -0.10431144	     -0.34616610	      0.36113428
      0.93724129	     -0.26497407	     -0.10455742	     -0.34725967	      0.36152488
      0.93742277	     -0.26567519	     -0.10480523	     -0.34835973	      0.36191459
      0.93760425	     -0.26638087	     -0.10505490	     -0.34946649	      0.36230349
      0.93778572	     -0.26709116	     -0.10530645	     -0.35058019	      0.36269167
      0.93796720	     -0.26780611	     -0.10555991	     -0.35170104	      0.36307919
      0.93814868	     -0.26852576	     -0.10581531	     -0.35282930	      0.36346614
      0.93833015	     -0.26925017	     -0.10607268	     -0.35396519	      0.36385259
      0.93851163	     -0.26997938	     -0.10633204	     -0.35510897	      0.36423861
      0.93869311	     -0.27071344	     -0.10659343	     -0.35626089	      0.36462428
      0.93887459	     -0.27145240	     -0.10685687	     -0.35742118	      0.36500966
      0.93905606	     -0.27219631	     -0.10712240	     -0.35859012	      0.36539482
      0.93923754	     -0.27294523	     -0.10739005	     -0.35976794	      0.36577983
      0.93941902	     -0.27369920	     -0.10765986	     -0.36095490	      0.36616476
      0.93960049	     -0.27445829	     -0.10793185	     -0.36215126	      0.36654968
      0.93978197	     -0.27522254	     -0.10820607	     -0.36335726	      0.36693466
      0.93996345	     -0.27599202	     -0.10848255	     -0.36457316	      0.36731978
      0.94014493	     -0.27676677	     -0.10876132	     -0.36579919	      0.36770510
      0.94030818	     -0.27746830	     -0.10901411	     -0.36691101	      0.36805198
      0.94047144	     -0.27817420	     -0.10926882	     -0.36803140	      0.36839914
      0.94063470	     -0.27888450	     -0.10952549	     -0.36916053	      0.36874664
      0.94079796	     -0.27959926	     -0.10978413	     -0.37029856	      0.36909454
      0.94096122	     -0.28031850	     -0.11004479	     -0.37144566	      0.36944291
      0.94112448	     -0.28104230	     -0.11030750	     -0.37260198	      0.36979181
      0.94128774	     -0.28177068	     -0.11057229	     -0.37376766	      0.37014130
      0.94145100	     -0.28250369	     -0.11083920	     -0.37494286	      0.37049145
      0.94161426	     -0.28324140	     -0.11110826	     -0.37612772	      0.37084235
      0.94177752	     -0.28398385	     -0.11137952	     -0.37732236	      0.37119406
      0.94194078	     -0.28473108	     -0.11165301	     -0.37852693	      0.37154667
      0.94210404	     -0.28548316	     -0.11192877	     -0.37974154	      0.37190027
      0.94226730	     -0.28624014	     -0.11220684	     -0.38096629	      0.37225493
      0.94243056	     -0.28700208	     -0.11248727	     -0.38220131	      0.37261077
      0.94259382	     -0.28776902	     -0.11277010	     -0.38344668	      0.37296787
      0.94275708	     -0.28854104	     -0.11305537	     -0.38470250	      0.37332634
      0.94292034	     -0.28931820	     -0.11334315	     -0.38596884	      0.37368629
      0.94308360	     -0.29010055	     -0.11363347	     -0.38724578	      0.37404784
      0.94324686	     -0.29088816	     -0.11392638	     -0.38853336	      0.37441111
      0.94341012	     -0.29168109	     -0.11422195	     -0.38983164	      0.37477623
      0.94355596	     -0.29239397	     -0.11448827	     -0.39100044	      0.37510407
      0.94370179	     -0.29311121	     -0.11475678	     -0.39217782	      0.37543360
      0.94384763	     -0.29383285	     -0.11502754	     -0.39336379	      0.37576492
      0.94399347	     -0.29455896	     -0.11530059	     -0.39455833	      0.37609816
      0.94413930	     -0.29528958	     -0.11557597	     -0.39576144	      0.37643344
      0.94428514	     -0.29602478	     -0.11585374	     -0.39697309	      0.37677087
      0.94443098	     -0.29676462	     -0.11613393	     -0.39819324	      0.37711059
      0.94457682	     -0.29750915	     -0.11641661	     -0.39942184	      0.37745274
      0.94472265	     -0.29825844	     -0.11670182	     -0.40065883	      0.37779746
      0.94486849	     -0.29901255	     -0.11698961	     -0.40190413	      0.37814491
      0.94501433	     -0.29977155	     -0.11728005	     -0.40315765	      0.37849524
      0.94516016	     -0.30053551	     -0.11757320	     -0.40441928	      0.37884861
      0.94530600	     -0.30130451	     -0.11786911	     -0.40568887	      0.37920521
      0.94545184	     -0.30207861	     -0.11816784	     -0.40696629	      0.37956521
      0.94559767	     -0.30285790	     -0.11846947	     -0.40825136	      0.37992880
      0.94574351	     -0.30364245	     -0.11877405	     -0.40954388	      0.38029617
      0.94587386	     -0.30434819	     -0.11904884	     -0.41070524	      0.38062790
      0.94600420	     -0.30505826	     -0.11932610	     -0.41187219	      0.38096297
      0.94613455	     -0.30577273	     -0.11960589	     -0.41304453	      0.38130155
      0.94626490	     -0.30649166	     -0.11988825	     -0.41422205	      0.38164378
      0.94639524	     -0.30721513	     -0.12017325	     -0.41540449	      0.38198985
      0.94652559	     -0.30794319	     -0.12046095	     -0.41659159	      0.38233994
      0.94665594	     -0.30867593	     -0.12075139	     -0.41778304	      0.38269421
      0.94678628	     -0.30941341	     -0.12104465	     -0.41897850	      0.38305286
      0.94691663	     -0.31015572	     -0.12134079	     -0.42017762	      0.38341608
      0.94704698	     -0.31090294	     -0.12163988	     -0.42137999	      0.38378406
      0.94717732	     -0.31165514	     -0.12194198	     -0.42258514	      0.38415703
      0.94730767	     -0.31241242	     -0.12224716	     -0.42379260	      0.38453517
      0.94743802	     -0.31317486	     -0.12255550	     -0.42500179	      0.38491872
      0.94756836	     -0.31394256	     -0.12286706	     -0.42621212	      0.38530790
      0.94769871	     -0.31471562	     -0.12318193	     -0.42742290	      0.38570292
      0.94782905	     -0.31549412	     -0.12350018	     -0.42863338	      0.38610404
      0.94794564	     -0.31619512	     -0.12378776	     -0.42971512	      0.38646816
      0.94806222	     -0.31690065	     -0.12407818	     -0.43079529	      0.38683751
      0.94817880	     -0.31761077	     -0.12437148	     -0.43187316	      0.38721229
      0.94829539	     -0.31832557	     -0.12466774	     -0.43294793	      0.38759267
      0.94841197	     -0.31904514	     -0.12496702	     -0.43401870	      0.38797884
      0.94852856	     -0.31976955	     -0.12526937	     -0.43508449	      0.38837100
      0.94864514	     -0.32049891	     -0.12557488	     -0.43614420	      0.38876933
      0.94876172	     -0.32123330	     -0.12588361	     -0.43719661	      0.38917404
      0.94887831	     -0.32197281	     -0.12619563	     -0.43824037	      0.38958533
      0.94899489	     -0.32271756	     -0.12651101	     -0.43927396	      0.39000340
      0.94911147	     -0.32346764	     -0.12682983	     -0.44029569	      0.39042846
      0.94922806	     -0.32422316	     -0.12715216	     -0.44130366	      0.39086074
      0.94934464	     -0.32498423	     -0.12747807	     -0.44229574	      0.39130043
      0.94946122	     -0.32575096	     -0.12780765	     -0.44326953	      0.39174777
      0.94957781	     -0.32652348	     -0.12814099	     -0.44422234	      0.39220298
      0.94969439	     -0.32730190	     -0.12847815	     -0.44515110	      0.39266628
      0.94981097	     -0.32808637	     -0.12881923	     -0.44605237	      0.39313791
      0.94992756	     -0.32887700	     -0.12916431	     -0.44692222	      0.39361811
      0.95004414	     -0.32967393	     -0.12951349	     -0.44775620	      0.39410710
      0.95016072	     -0.33047732	     -0.12986685	     -0.44854927	      0.39460514
      0.95024780	     -0.33108171	     -0.13013358	     -0.44911156	      0.39498334
      0.95033488	     -0.33168996	     -0.13040278	     -0.44964522	      0.39536729
      0.95044326	     -0.33245259	     -0.13074140	     -0.45026502	      0.39585361
      0.95055165	     -0.33322151	     -0.13108403	     -0.45082964	      0.39634951
      0.95066003	     -0.33399685	     -0.13143076	     -0.45133206	      0.39685524
      0.95076842	     -0.33477875	     -0.13178169	     -0.45176450	      0.39737101
      0.95087681	     -0.33556737	     -0.13213689	     -0.45211842	      0.39789703
      0.95098519	     -0.33636285	     -0.13249645	     -0.45238456	      0.39843348
      0.95109358	     -0.33716534	     -0.13286048	     -0.45255307	      0.39898059
      0.95120196	     -0.33797500	     -0.13322905	     -0.45261372	      0.39953856
      0.95131035	     -0.33879200	     -0.13360226	     -0.45255636	      0.40010758
      0.95141874	     -0.33961651	     -0.13398022	     -0.45237141	      0.40068787
      0.95152712	     -0.34044870	     -0.13436300	     -0.45205074	      0.40127963
      0.95163551	     -0.34128876	     -0.13475072	     -0.45158865	      0.40188307
      0.95174389	     -0.34213687	     -0.13514348	     -0.45098302	      0.40249841
      0.95185228	     -0.34299324	     -0.13554136	     -0.45023646	      0.40312585
      0.95196066	     -0.34385805	     -0.13594449	     -0.44935722	      0.40376561
      0.95206905	     -0.34473153	     -0.13635297	     -0.44835963	      0.40441790
      0.95217744	     -0.34561388	     -0.13676690	     -0.44726378	      0.40508295
      0.95228582	     -0.34650533	     -0.13718639	     -0.44609458	      0.40576097
      0.95239421	     -0.34740611	     -0.13761156	     -0.44488004	      0.40645220
      0.95250259	     -0.34831646	     -0.13804251	     -0.44364817	      0.40715685
      0.95261098	     -0.34923663	     -0.13847938	     -0.44241059	      0.40787517
      0.95271936	     -0.35016686	     -0.13892227	     -0.44116747	      0.40860739
      0.95282775	     -0.35110743	     -0.13937131	     -0.43991880	      0.40935375
      0.95293614	     -0.35205860	     -0.13982663	     -0.43866452	      0.41011451
      0.95304452	     -0.35302065	     -0.14028835	     -0.43740461	      0.41088992
      0.95315291	     -0.35399388	     -0.14075660	     -0.43613902	      0.41168025
      0.95326129	     -0.35497858	     -0.14123152	     -0.43486772	      0.41248576
      0.95336968	     -0.35597507	     -0.14171324	     -0.43359067	      0.41330675
      0.95347807	     -0.35698366	     -0.14220191	     -0.43230784	      0.41414348
      0.95358645	     -0.35800468	     -0.14269767	     -0.43101917	      0.41499628
      0.95369484	     -0.35903848	     -0.14320067	     -0.42972465	      0.41586544
      0.95380322	     -0.36008541	     -0.14371107	     -0.42842423	      0.41675128
      0.95391161	     -0.36114583	     -0.14422901	     -0.42711786	      0.41765413
      0.95401999	     -0.36222011	     -0.14475466	     -0.42580553	      0.41857435
      0.95412838	     -0.36330865	     -0.14528819	     -0.42448718	      0.41951228
      0.95423677	     -0.36441185	     -0.14582976	     -0.42316278	      0.42046830
      0.95434515	     -0.36553012	     -0.14637956	     -0.42183230	      0.42144280
      0.95445354	     -0.36666388	     -0.14693777	     -0.42049570	      0.42243617
      0.95456192	     -0.36781359	     -0.14750456	     -0.41915293	      0.42344884
      0.95463114	     -0.36855630	     -0.14787108	     -0.41829223	      0.42410573
      0.95470035	     -0.36930567	     -0.14824118	     -0.41742899	      0.42477023
      0.95504642	     -0.37315089	     -0.15014452	     -0.41307441	      0.42819005
      0.95625245	     -0.38772430	     -0.15743525	     -0.39738505	      0.44072712
      0.95745848	     -0.40374365	     -0.16566089	     -0.38086353	      0.45284000
      0.95866452	     -0.42063425	     -0.17469769	     -0.36347425	      0.46318703
      0.96000372	     -0.43965115	     -0.18551891	     -0.34312638	      0.47151848
      0.96134292	     -0.45825434	     -0.19697750	     -0.32170026	      0.47578025
      0.96251120	     -0.47385328	     -0.20733451	     -0.30218482	      0.47583220
      0.96367948	     -0.48881590	     -0.21788418	     -0.28200568	      0.47233266
      0.96484775	     -0.50316613	     -0.22849103	     -0.26132422	      0.46525848
      0.96601603	     -0.51689582	     -0.23902390	     -0.24036986	      0.45463955
      0.96718430	     -0.52992130	     -0.24935870	     -0.21944018	      0.44054573
      0.96835258	     -0.54207984	     -0.25938133	     -0.19888831	      0.42310676
      0.96977663	     -0.55539042	     -0.27103007	     -0.17489940	      0.39760703
      0.96991904	     -0.55661233	     -0.27215499	     -0.17258838	      0.39481606
      0.96999024	     -0.55721502	     -0.27271452	     -0.17143976	      0.39340479
      0.97034625	     -0.56014271	     -0.27548228	     -0.16576843	      0.38619311
      0.97036554	     -0.56029715	     -0.27563081	     -0.16546464	      0.38579503
      0.97046200	     -0.56106266	     -0.27637120	     -0.16395125	      0.38379350
      0.97047200	     -0.56114138	     -0.27644774	     -0.16379489	      0.38358494
      0.97048200	     -0.56121998	     -0.27652424	     -0.16363863	      0.38337618
      0.97049200	     -0.56129846	     -0.27660070	     -0.16348247	      0.38316722
      0.97050200	     -0.56137680	     -0.27667711	     -0.16332641	      0.38295805
      0.97051200	     -0.56145499	     -0.27675347	     -0.16317046	      0.38274865
      0.97052200	     -0.56153299	     -0.27682977	     -0.16301461	      0.38253894
      0.97053200	     -0.56161074	     -0.27690598	     -0.16285886	      0.38232886
      0.97054200	     -0.56168814	     -0.27698206	     -0.16270321	      0.38211827
      0.97055200	     -0.56176508	     -0.27705798	     -0.16254767	      0.38190700
      0.97056200	     -0.56184139	     -0.27713368	     -0.16239223	      0.38169483
      0.97057200	     -0.56191687	     -0.27720907	     -0.16223689	      0.38148145
      0.97058200	     -0.56199126	     -0.27728407	     -0.16208165	      0.38126652
      0.97059200	     -0.56206426	     -0.27735857	     -0.16192652	      0.38104962
      0.97060200	     -0.56213552	     -0.27743243	     -0.16177149	      0.38083024
      0.97061200	     -0.56220461	     -0.27750550	     -0.16161657	      0.38060782
      0.97062200	     -0.56227107	     -0.27757762	     -0.16146175	      0.38038167
      0.97063445	     -0.56234934	     -0.27766577	     -0.16126910	      0.38009374
      0.97064445	     -0.56240784	     -0.27773498	     -0.16111452	      0.37985641
      0.97065445	     -0.56246173	     -0.27780249	     -0.16096004	      0.37961264
      0.97066445	     -0.56251027	     -0.27786805	     -0.16080566	      0.37936139
      0.97067445	     -0.56255267	     -0.27793135	     -0.16065139	      0.37910155
      0.97068445	     -0.56258804	     -0.27799207	     -0.16049722	      0.37883193
      0.97069445	     -0.56261548	     -0.27804988	     -0.16034316	      0.37855126
      0.97070445	     -0.56263400	     -0.27810440	     -0.16018920	      0.37825822
      0.97071445	     -0.56264258	     -0.27815527	     -0.16003535	      0.37795138
      0.97072445	     -0.56264014	     -0.27820209	     -0.15988161	      0.37762931
      0.97073445	     -0.56262558	     -0.27824444	     -0.15972797	      0.37729049
      0.97074445	     -0.56259777	     -0.27828191	     -0.15957443	      0.37693339
      0.97075445	     -0.56255554	     -0.27831407	     -0.15942100	      0.37655645
      0.97076445	     -0.56249773	     -0.27834049	     -0.15926768	      0.37615812
      0.97077445	     -0.56242317	     -0.27836072	     -0.15911447	      0.37573683
      0.97078445	     -0.56233068	     -0.27837435	     -0.15896136	      0.37529104
      0.97079445	     -0.56221914	     -0.27838095	     -0.15880836	      0.37481925
      0.97080445	     -0.56208740	     -0.27838010	     -0.15865546	      0.37432000
      0.97081664	     -0.56189798	     -0.27836843	     -0.15846925	      0.37367235
      0.97082883	     -0.56167511	     -0.27834442	     -0.15828320	      0.37297951
      0.97084346	     -0.56136095	     -0.27829843	     -0.15806006	      0.37208500
      0.97086106	     -0.56091222	     -0.27821700	     -0.15779199	      0.37091426
      0.97087866	     -0.56038240	     -0.27810573	     -0.15752425	      0.36963562
      0.97089420	     -0.55984461	     -0.27798177	     -0.15728809	      0.36841405
      0.97090974	     -0.55923971	     -0.27783316	     -0.15705218	      0.36710447
      0.97092528	     -0.55856684	     -0.27765962	     -0.15681654	      0.36570639
      0.97094083	     -0.55782573	     -0.27746108	     -0.15658116	      0.36422019
      0.97095637	     -0.55701671	     -0.27723768	     -0.15634604	      0.36264706
      0.97097191	     -0.55614066	     -0.27698976	     -0.15611119	      0.36098892
      0.97098745	     -0.55519897	     -0.27671787	     -0.15587661	      0.35924837
      0.97100299	     -0.55419351	     -0.27642267	     -0.15564228	      0.35742859
      0.97101853	     -0.55312654	     -0.27610502	     -0.15540823	      0.35553324
      0.97103408	     -0.55200068	     -0.27576583	     -0.15517444	      0.35356638
      0.97104962	     -0.55081879	     -0.27540615	     -0.15494092	      0.35153238
      0.97106516	     -0.54958399	     -0.27502706	     -0.15470766	      0.34943580
      0.97108070	     -0.54829950	     -0.27462970	     -0.15447468	      0.34728132
      0.97109624	     -0.54696867	     -0.27421524	     -0.15424196	      0.34507367
      0.97111178	     -0.54559486	     -0.27378483	     -0.15400951	      0.34281757
      0.97112732	     -0.54418145	     -0.27333963	     -0.15377733	      0.34051763
      0.97114287	     -0.54273175	     -0.27288077	     -0.15354542	      0.33817838
      0.97115841	     -0.54124902	     -0.27240934	     -0.15331378	      0.33580414
      0.97117395	     -0.53973639	     -0.27192640	     -0.15308241	      0.33339907
      0.97118949	     -0.53819687	     -0.27143297	     -0.15285131	      0.33096712
      0.97120503	     -0.53663332	     -0.27092998	     -0.15262049	      0.32851199
      0.97122057	     -0.53504847	     -0.27041835	     -0.15238994	      0.32603718
      0.97123612	     -0.53344487	     -0.26989892	     -0.15215966	      0.32354593
      0.97125166	     -0.53182491	     -0.26937247	     -0.15192965	      0.32104125
      0.97126720	     -0.53019081	     -0.26883975	     -0.15169992	      0.31852592
      0.97128274	     -0.52854463	     -0.26830142	     -0.15147047	      0.31600252
      0.97129828	     -0.52688829	     -0.26775812	     -0.15124128	      0.31347338
      0.97131382	     -0.52522354	     -0.26721042	     -0.15101238	      0.31094066
      0.97132936	     -0.52355199	     -0.26665886	     -0.15078375	      0.30840631
      0.97134491	     -0.52187510	     -0.26610390	     -0.15055540	      0.30587212
      0.97136378	     -0.51983383	     -0.26542619	     -0.15027851	      0.30279771
      0.97138265	     -0.51778883	     -0.26474485	     -0.15000203	      0.29972846
      0.97140152	     -0.51574200	     -0.26406053	     -0.14972597	      0.29666665
      0.97142039	     -0.51369503	     -0.26337379	     -0.14945031	      0.29361427
      0.97143926	     -0.51164941	     -0.26268514	     -0.14917507	      0.29057306
      0.97145813	     -0.50960643	     -0.26199503	     -0.14890024	      0.28754455
      0.97147700	     -0.50756724	     -0.26130385	     -0.14862582	      0.28453004
      0.97150035	     -0.50505046	     -0.26044757	     -0.14828680	      0.28082068
      0.97152370	     -0.50254256	     -0.25959076	     -0.14794841	      0.27713635
      0.97154705	     -0.50004487	     -0.25873394	     -0.14761067	      0.27347856
      0.97157040	     -0.49755848	     -0.25787751	     -0.14727356	      0.26984854
      0.97159868	     -0.49456368	     -0.25684137	     -0.14686615	      0.26549094
      0.97162696	     -0.49158798	     -0.25580690	     -0.14645969	      0.26117692
      0.97165524	     -0.48863229	     -0.25477452	     -0.14605416	      0.25690751
      0.97168352	     -0.48569727	     -0.25374462	     -0.14564959	      0.25268346
      0.97171795	     -0.48215234	     -0.25249444	     -0.14515828	      0.24760245
      0.97175239	     -0.47863918	     -0.25124881	     -0.14466838	      0.24258992
      0.97178682	     -0.47515797	     -0.25000808	     -0.14417989	      0.23764606
      0.97182125	     -0.47170862	     -0.24877250	     -0.14369282	      0.23277078
      0.97186361	     -0.46750847	     -0.24725986	     -0.14309557	      0.22686676
      0.97190597	     -0.46335539	     -0.24575564	     -0.14250047	      0.22106529
      0.97194833	     -0.45924838	     -0.24426006	     -0.14190753	      0.21536532
      0.97199069	     -0.45518628	     -0.24277329	     -0.14131677	      0.20976560
      0.97204442	     -0.45009651	     -0.24090030	     -0.14057057	      0.20280495
      0.97209815	     -0.44507424	     -0.23904179	     -0.13982788	      0.19600046
      0.97215188	     -0.44011668	     -0.23719786	     -0.13908872	      0.18934907
      0.97221744	     -0.43415088	     -0.23496761	     -0.13819156	      0.18143570
      0.97228300	     -0.42827239	     -0.23275914	     -0.13729969	      0.17374015
      0.97234856	     -0.42247659	     -0.23057241	     -0.13641312	      0.16625693
      0.97243274	     -0.41514955	     -0.22779655	     -0.13528263	      0.15695174
      0.97251692	     -0.40794379	     -0.22505620	     -0.13416094	      0.14797692
      0.97260110	     -0.40085270	     -0.22235113	     -0.13304809	      0.13932211
      0.97270905	     -0.39191823	     -0.21893307	     -0.13163383	      0.12867507
      0.97281701	     -0.38315708	     -0.21557195	     -0.13023420	      0.11851895
      0.97292497	     -0.37456640	     -0.21226706	     -0.12884924	      0.10883601
      0.97303293	     -0.36614694	     -0.20901771	     -0.12747897	      0.09961020
      0.97316462	     -0.35611301	     -0.20512788	     -0.12582728	      0.08895373
      0.97329632	     -0.34634877	     -0.20131819	     -0.12419751	      0.07893392
      0.97342802	     -0.33686451	     -0.19758723	     -0.12258968	      0.06953257
      0.97355972	     -0.32766893	     -0.19393355	     -0.12100377	      0.06073563
      0.97372644	     -0.31645072	     -0.18941689	     -0.11902757	      0.05045051
      0.97389316	     -0.30570721	     -0.18501871	     -0.11708636	      0.04110055
      0.97411526	     -0.29212290	     -0.17933845	     -0.11455448	      0.03005277
      0.97429836	     -0.28153016	     -0.17480459	     -0.11251338	      0.02206271
      0.97448146	     -0.27146049	     -0.17040118	     -0.11051374	      0.01492343
      0.97466456	     -0.26187007	     -0.16612431	     -0.10855524	      0.00844179
      0.97484766	     -0.25270464	     -0.16197008	     -0.10663748	      0.00244454
      0.97503076	     -0.24391554	     -0.15793469	     -0.10476003	     -0.00318483
      0.97528524	     -0.23224822	     -0.15251639	     -0.10221670	     -0.01048765
      0.97547118	     -0.22408215	     -0.14869229	     -0.10040626	     -0.01547012
      0.97565712	     -0.21619250	     -0.14497786	     -0.09863561	     -0.02017493
      0.97584307	     -0.20856482	     -0.14136943	     -0.09690416	     -0.02461698
      0.97602901	     -0.20119153	     -0.13786342	     -0.09521126	     -0.02880810
      0.97621495	     -0.19406998	     -0.13445633	     -0.09355629	     -0.03275750
      0.97640090	     -0.18720036	     -0.13114474	     -0.09193857	     -0.03647225
      0.97658684	     -0.18058396	     -0.12792535	     -0.09035741	     -0.03995793
      0.97677278	     -0.17422183	     -0.12479493	     -0.08881213	     -0.04321915
      0.97695872	     -0.16811396	     -0.12175033	     -0.08730202	     -0.04625998
      0.97714467	     -0.16225887	     -0.11878854	     -0.08582635	     -0.04908440
      0.97736849	     -0.15554184	     -0.11532908	     -0.08409477	     -0.05220293
      0.97759231	     -0.14917821	     -0.11198041	     -0.08241080	     -0.05502165
      0.97791408	     -0.14062617	     -0.10735088	     -0.08007070	     -0.05856654
      0.97815870	     -0.13457398	     -0.10397009	     -0.07835356	     -0.06087761
      0.97840332	     -0.12888812	     -0.10070302	     -0.07668799	     -0.06287422
      0.97864793	     -0.12354799	     -0.09754459	     -0.07507239	     -0.06457394
      0.97886701	     -0.11904161	     -0.09480420	     -0.07366654	     -0.06586018
      0.97908610	     -0.11478082	     -0.09214399	     -0.07229838	     -0.06693931
      0.97930518	     -0.11075095	     -0.08956098	     -0.07096680	     -0.06782794
      0.97952426	     -0.10693784	     -0.08705242	     -0.06967072	     -0.06854371
      0.97974334	     -0.10332789	     -0.08461572	     -0.06840908	     -0.06910516
      0.97996242	     -0.09990812	     -0.08224848	     -0.06718083	     -0.06953144
      0.98018150	     -0.09666625	     -0.07994845	     -0.06598497	     -0.06984204
      0.98027731	     -0.09530152	     -0.07896323	     -0.06547196	     -0.06994649
      0.98036868	     -0.09402869	     -0.07803503	     -0.06498819	     -0.07003044
      0.98046005	     -0.09278315	     -0.07711786	     -0.06450975	     -0.07010051
      0.98053774	     -0.09174502	     -0.07634659	     -0.06410708	     -0.07015017
      0.98061543	     -0.09072556	     -0.07558309	     -0.06370817	     -0.07019161
      0.98068200	     -0.08986643	     -0.07493492	     -0.06336928	     -0.07022118
      0.98074858	     -0.08902035	     -0.07429232	     -0.06303308	     -0.07024580
      0.98081515	     -0.08818704	     -0.07365524	     -0.06269956	     -0.07026595
      0.98087507	     -0.08744777	     -0.07308659	     -0.06240168	     -0.07028067
      0.98093498	     -0.08671837	     -0.07252232	     -0.06210592	     -0.07029250
      0.98099489	     -0.08599863	     -0.07196240	     -0.06181228	     -0.07030179
      0.98105481	     -0.08528832	     -0.07140677	     -0.06152072	     -0.07030885
      0.98111472	     -0.08458724	     -0.07085541	     -0.06123124	     -0.07031401
      0.98117463	     -0.08389517	     -0.07030826	     -0.06094381	     -0.07031758
      0.98122848	     -0.08328068	     -0.06982009	     -0.06068723	     -0.07031968
      0.98128233	     -0.08267315	     -0.06933527	     -0.06043228	     -0.07032095
      0.98133618	     -0.08207241	     -0.06885378	     -0.06017895	     -0.07032160
      0.98139002	     -0.08147833	     -0.06837558	     -0.05992723	     -0.07032183
      0.98144387	     -0.08089075	     -0.06790065	     -0.05967710	     -0.07032184
      0.98149772	     -0.08030953	     -0.06742897	     -0.05942856	     -0.07032181
      0.98155156	     -0.07973453	     -0.06696052	     -0.05918159	     -0.07032177
      0.98160541	     -0.07916559	     -0.06649526	     -0.05893617	     -0.07032174
      0.98165926	     -0.07860257	     -0.06603319	     -0.05869231	     -0.07032170
      0.98171310	     -0.07804535	     -0.06557427	     -0.05844998	     -0.07032166
      0.98176695	     -0.07749378	     -0.06511850	     -0.05820917	     -0.07032163
      0.98182080	     -0.07694772	     -0.06466584	     -0.05796988	     -0.07032159
      0.98187465	     -0.07640705	     -0.06421628	     -0.05773208	     -0.07032155
      0.98192849	     -0.07587163	     -0.06376980	     -0.05749577	     -0.07032151
      0.98198234	     -0.07534133	     -0.06332639	     -0.05726094	     -0.07032148
      0.98203619	     -0.07481604	     -0.06288604	     -0.05702758	     -0.07032144
      0.98209003	     -0.07429562	     -0.06244872	     -0.05679567	     -0.07032140
      0.98214388	     -0.07377995	     -0.06201443	     -0.05656520	     -0.07032136
      0.98219773	     -0.07326893	     -0.06158316	     -0.05633617	     -0.07032132
      0.98225157	     -0.07276242	     -0.06115489	     -0.05610855	     -0.07032129
      0.98230542	     -0.07226033	     -0.06072961	     -0.05588235	     -0.07032125
      0.98235927	     -0.07176254	     -0.06030732	     -0.05565754	     -0.07032121
      0.98241312	     -0.07126894	     -0.05988801	     -0.05543412	     -0.07032117
      0.98246696	     -0.07077943	     -0.05947167	     -0.05521208	     -0.07032113
      0.98252081	     -0.07029391	     -0.05905830	     -0.05499141	     -0.07032109
      0.98257466	     -0.06981228	     -0.05864790	     -0.05477209	     -0.07032105
      0.98262850	     -0.06933445	     -0.05824045	     -0.05455412	     -0.07032101
      0.98268235	     -0.06886032	     -0.05783596	     -0.05433749	     -0.07032097
      0.98273620	     -0.06838981	     -0.05743443	     -0.05412218	     -0.07032093
      0.98279004	     -0.06792284	     -0.05703585	     -0.05390819	     -0.07032089
      0.98284389	     -0.06745931	     -0.05664023	     -0.05369550	     -0.07032085
      0.98289774	     -0.06699916	     -0.05624757	     -0.05348411	     -0.07032081
      0.98295159	     -0.06654230	     -0.05585787	     -0.05327400	     -0.07032076
      0.98300543	     -0.06608867	     -0.05547113	     -0.05306517	     -0.07032072
      0.98305928	     -0.06563819	     -0.05508736	     -0.05285760	     -0.07032068
      0.98311313	     -0.06519080	     -0.05470657	     -0.05265129	     -0.07032064
      0.98316697	     -0.06474645	     -0.05432874	     -0.05244622	     -0.07032060
      0.98322082	     -0.06430506	     -0.05395390	     -0.05224240	     -0.07032055
      0.98327467	     -0.06386659	     -0.05358205	     -0.05203980	     -0.07032051
      0.98332851	     -0.06343098	     -0.05321319	     -0.05183842	     -0.07032047
      0.98338236	     -0.06299818	     -0.05284734	     -0.05163825	     -0.07032042
      0.98343621	     -0.06256815	     -0.05248449	     -0.05143927	     -0.07032038
      0.98349006	     -0.06214084	     -0.05212466	     -0.05124149	     -0.07032034
      0.98354390	     -0.06171622	     -0.05176785	     -0.05104489	     -0.07032029
      0.98359775	     -0.06129425	     -0.05141408	     -0.05084946	     -0.07032025
      0.98365160	     -0.06087489	     -0.05106334	     -0.05065520	     -0.07032021
      0.98370544	     -0.06045812	     -0.05071566	     -0.05046209	     -0.07032016
      0.98377119	     -0.05995273	     -0.05029530	     -0.05022787	     -0.07032011
      0.98383693	     -0.05945111	     -0.04987952	     -0.04999535	     -0.07032005
      0.98390267	     -0.05895322	     -0.04946832	     -0.04976450	     -0.07032000
      0.98396841	     -0.05845902	     -0.04906172	     -0.04953532	     -0.07031994
      0.98405218	     -0.05783461	     -0.04855030	     -0.04924567	     -0.07031987
      0.98413595	     -0.05721610	     -0.04804639	     -0.04895867	     -0.07031980
      0.98422011	     -0.05660067	     -0.04754776	     -0.04867298	     -0.07031972
      0.98430426	     -0.05599114	     -0.04705674	     -0.04838989	     -0.07031965
      0.98437645	     -0.05547300	     -0.04664165	     -0.04814911	     -0.07031959
      0.98444864	     -0.05495919	     -0.04623218	     -0.04791021	     -0.07031952
      0.98452082	     -0.05444973	     -0.04582835	     -0.04767317	     -0.07031946
      0.98458438	     -0.05400477	     -0.04547746	     -0.04746599	     -0.07031940
      0.98464794	     -0.05356319	     -0.04513095	     -0.04726022	     -0.07031934
      0.98471149	     -0.05312500	     -0.04478880	     -0.04705584	     -0.07031929
      0.98477505	     -0.05269022	     -0.04445102	     -0.04685286	     -0.07031923
      0.98483861	     -0.05225885	     -0.04411760	     -0.04665125	     -0.07031917
      0.98490216	     -0.05183092	     -0.04378854	     -0.04645100	     -0.07031911
      0.98495920	     -0.05144983	     -0.04349693	     -0.04627245	     -0.07031906
      0.98501624	     -0.05107154	     -0.04320881	     -0.04609497	     -0.07031901
      0.98507327	     -0.05069604	     -0.04292417	     -0.04591857	     -0.07031895
      0.98513031	     -0.05032337	     -0.04264300	     -0.04574323	     -0.07031890
      0.98518734	     -0.04995354	     -0.04236529	     -0.04556895	     -0.07031884
      0.98524438	     -0.04958655	     -0.04209103	     -0.04539571	     -0.07031879
      0.98530142	     -0.04922242	     -0.04182020	     -0.04522351	     -0.07031873
      0.98535845	     -0.04886117	     -0.04155280	     -0.04505235	     -0.07031868
      0.98541549	     -0.04850281	     -0.04128880	     -0.04488220	     -0.07031862
      0.98547253	     -0.04814735	     -0.04102818	     -0.04471307	     -0.07031857
      0.98552956	     -0.04779481	     -0.04077094	     -0.04454494	     -0.07031851
      0.98558660	     -0.04744520	     -0.04051706	     -0.04437782	     -0.07031846
      0.98564364	     -0.04709853	     -0.04026651	     -0.04421168	     -0.07031840
      0.98570067	     -0.04675482	     -0.04001927	     -0.04404653	     -0.07031834
      0.98575771	     -0.04641406	     -0.03977533	     -0.04388235	     -0.07031829
      0.98581475	     -0.04607628	     -0.03953467	     -0.04371915	     -0.07031823
      0.98587178	     -0.04574148	     -0.03929725	     -0.04355690	     -0.07031817
      0.98592882	     -0.04540968	     -0.03906306	     -0.04339561	     -0.07031811
      0.98598586	     -0.04508087	     -0.03883207	     -0.04323526	     -0.07031806
      0.98604289	     -0.04475506	     -0.03860426	     -0.04307586	     -0.07031800
      0.98609993	     -0.04443227	     -0.03837961	     -0.04291738	     -0.07031794
      0.98615697	     -0.04411249	     -0.03815808	     -0.04275983	     -0.07031788
      0.98621400	     -0.04379572	     -0.03793964	     -0.04260320	     -0.07031782
      0.98627104	     -0.04348198	     -0.03772428	     -0.04244748	     -0.07031776
      0.98632808	     -0.04317126	     -0.03751196	     -0.04229266	     -0.07031770
      0.98638511	     -0.04286356	     -0.03730266	     -0.04213874	     -0.07031764
      0.98644215	     -0.04255888	     -0.03709633	     -0.04198571	     -0.07031758
      0.98649919	     -0.04225722	     -0.03689296	     -0.04183356	     -0.07031752
      0.98655622	     -0.04195858	     -0.03669252	     -0.04168229	     -0.07031746
      0.98661326	     -0.04166294	     -0.03649496	     -0.04153189	     -0.07031739
      0.98667030	     -0.04137032	     -0.03630027	     -0.04138235	     -0.07031733
      0.98672733	     -0.04108069	     -0.03610840	     -0.04123367	     -0.07031727
      0.98678437	     -0.04079405	     -0.03591933	     -0.04108585	     -0.07031721
      0.98684141	     -0.04051040	     -0.03573302	     -0.04093886	     -0.07031714
      0.98689844	     -0.04022972	     -0.03554945	     -0.04079272	     -0.07031708
      0.98695548	     -0.03995200	     -0.03536857	     -0.04064740	     -0.07031702
      0.98701252	     -0.03967723	     -0.03519035	     -0.04050291	     -0.07031695
      0.98706955	     -0.03940540	     -0.03501477	     -0.04035925	     -0.07031689
      0.98712659	     -0.03913650	     -0.03484178	     -0.04021639	     -0.07031682
      0.98718362	     -0.03887050	     -0.03467135	     -0.04007434	     -0.07031676
      0.98724066	     -0.03860740	     -0.03450345	     -0.03993310	     -0.07031669
      0.98729770	     -0.03834718	     -0.03433805	     -0.03979265	     -0.07031663
      0.98735473	     -0.03808982	     -0.03417510	     -0.03965298	     -0.07031656
      0.98741177	     -0.03783530	     -0.03401458	     -0.03951411	     -0.07031650
      0.98746881	     -0.03758361	     -0.03385645	     -0.03937601	     -0.07031643
      0.98752584	     -0.03733471	     -0.03370068	     -0.03923868	     -0.07031636
      0.98758288	     -0.03708860	     -0.03354723	     -0.03910212	     -0.07031630
      0.98763992	     -0.03684526	     -0.03339607	     -0.03896632	     -0.07031623
      0.98769695	     -0.03660465	     -0.03324716	     -0.03883127	     -0.07031616
      0.98775399	     -0.03636676	     -0.03310047	     -0.03869698	     -0.07031609
      0.98781103	     -0.03613156	     -0.03295596	     -0.03856343	     -0.07031602
      0.98786806	     -0.03589904	     -0.03281361	     -0.03843062	     -0.07031595
      0.98792510	     -0.03566916	     -0.03267337	     -0.03829854	     -0.07031589
      0.98798214	     -0.03544190	     -0.03253522	     -0.03816719	     -0.07031582
      0.98803917	     -0.03521723	     -0.03239912	     -0.03803656	     -0.07031575
      0.98809621	     -0.03499514	     -0.03226503	     -0.03790665	     -0.07031568
      0.98815325	     -0.03477559	     -0.03213293	     -0.03777745	     -0.07031560
      0.98821028	     -0.03455856	     -0.03200278	     -0.03764896	     -0.07031553
      0.98827878	     -0.03430121	     -0.03184901	     -0.03749558	     -0.07031545
      0.98834728	     -0.03404740	     -0.03169795	     -0.03734320	     -0.07031536
      0.98841577	     -0.03379709	     -0.03154955	     -0.03719182	     -0.07031527
      0.98848427	     -0.03355022	     -0.03140374	     -0.03704143	     -0.07031519
      0.98855277	     -0.03330675	     -0.03126048	     -0.03689201	     -0.07031510
      0.98862127	     -0.03306664	     -0.03111972	     -0.03674356	     -0.07031501
      0.98868976	     -0.03282982	     -0.03098139	     -0.03659608	     -0.07031492
      0.98875826	     -0.03259625	     -0.03084544	     -0.03644955	     -0.07031483
      0.98882676	     -0.03236589	     -0.03071183	     -0.03630396	     -0.07031474
      0.98889526	     -0.03213867	     -0.03058051	     -0.03615931	     -0.07031465
      0.98896375	     -0.03191455	     -0.03045141	     -0.03601559	     -0.07031456
      0.98903225	     -0.03169347	     -0.03032450	     -0.03587279	     -0.07031447
      0.98910075	     -0.03147540	     -0.03019973	     -0.03573090	     -0.07031438
      0.98918307	     -0.03121720	     -0.03005251	     -0.03556157	     -0.07031426
      0.98926540	     -0.03096316	     -0.02990823	     -0.03539353	     -0.07031415
      0.98934773	     -0.03071322	     -0.02976679	     -0.03522677	     -0.07031404
      0.98943005	     -0.03046727	     -0.02962812	     -0.03506128	     -0.07031392
      0.98951238	     -0.03022523	     -0.02949215	     -0.03489705	     -0.07031381
      0.98959470	     -0.02998702	     -0.02935879	     -0.03473406	     -0.07031369
      0.98967703	     -0.02975256	     -0.02922797	     -0.03457230	     -0.07031358
      0.98975936	     -0.02952175	     -0.02909962	     -0.03441176	     -0.07031346
      0.98984168	     -0.02929453	     -0.02897366	     -0.03425242	     -0.07031334
      0.98994298	     -0.02901975	     -0.02882188	     -0.03405802	     -0.07031320
      0.99004427	     -0.02875012	     -0.02867349	     -0.03386541	     -0.07031305
      0.99014556	     -0.02848550	     -0.02852838	     -0.03367455	     -0.07031290
      0.99024685	     -0.02822573	     -0.02838642	     -0.03348544	     -0.07031275
      0.99034814	     -0.02797068	     -0.02824750	     -0.03329806	     -0.07031260
      0.99047155	     -0.02766610	     -0.02808219	     -0.03307204	     -0.07031241
      0.99059497	     -0.02736809	     -0.02792104	     -0.03284851	     -0.07031222
      0.99071838	     -0.02707640	     -0.02776384	     -0.03262744	     -0.07031203
      0.99087559	     -0.02671364	     -0.02756906	     -0.03234931	     -0.07031178
      0.99103280	     -0.02636032	     -0.02738006	     -0.03207503	     -0.07031154
      0.99119558	     -0.02600398	     -0.02719010	     -0.03179501	     -0.07031127
      0.99135837	     -0.02565685	     -0.02700564	     -0.03151896	     -0.07031101
      0.99150402	     -0.02535368	     -0.02684496	     -0.03127525	     -0.07031077
      0.99164968	     -0.02505725	     -0.02668820	     -0.03103462	     -0.07031053
      0.99179534	     -0.02476726	     -0.02653513	     -0.03079700	     -0.07031028
      0.99194099	     -0.02448344	     -0.02638554	     -0.03056235	     -0.07031003
      0.99208665	     -0.02420554	     -0.02623927	     -0.03033061	     -0.07030978
      0.99223231	     -0.02393332	     -0.02609611	     -0.03010174	     -0.07030952
      0.99237796	     -0.02366655	     -0.02595591	     -0.02987569	     -0.07030926
      0.99252362	     -0.02340499	     -0.02581849	     -0.02965241	     -0.07030900
      0.99266928	     -0.02314846	     -0.02568372	     -0.02943187	     -0.07030874
      0.99281493	     -0.02289675	     -0.02555145	     -0.02921400	     -0.07030847
      0.99296059	     -0.02264967	     -0.02542155	     -0.02899878	     -0.07030820
      0.99310625	     -0.02240705	     -0.02529388	     -0.02878615	     -0.07030791
      0.99325190	     -0.02216872	     -0.02516834	     -0.02857608	     -0.07030676
      0.99339756	     -0.02193452	     -0.02504481	     -0.02836852	     -0.07030252
      0.99354322	     -0.02170431	     -0.02492318	     -0.02816344	     -0.07029265
      0.99368887	     -0.02147794	     -0.02480335	     -0.02796079	     -0.07027443
      0.99383453	     -0.02125528	     -0.02468525	     -0.02776053	     -0.07024496
      0.99398019	     -0.02103620	     -0.02456877	     -0.02756264	     -0.07020116
      0.99412584	     -0.02082058	     -0.02445383	     -0.02736706	     -0.07013987
      0.99427150	     -0.02060832	     -0.02434037	     -0.02717377	     -0.07005782
      0.99441716	     -0.02039931	     -0.02422831	     -0.02698272	     -0.06995170
      0.99456281	     -0.02019343	     -0.02411758	     -0.02679388	     -0.06981823
      0.99470847	     -0.01999061	     -0.02400811	     -0.02660723	     -0.06965417
      0.99485413	     -0.01979075	     -0.02389986	     -0.02642271	     -0.06945643
      0.99499978	     -0.01959376	     -0.02379276	     -0.02624031	     -0.06922208
      0.99514544	     -0.01939956	     -0.02368677	     -0.02605999	     -0.06894846
      0.99532203	     -0.01916776	     -0.02355968	     -0.02584411	     -0.06856069
      0.99549862	     -0.01893982	     -0.02343406	     -0.02563119	     -0.06810818
      0.99567521	     -0.01871563	     -0.02330983	     -0.02542116	     -0.06758829
      0.99585180	     -0.01849506	     -0.02318694	     -0.02521398	     -0.06699929
      0.99602839	     -0.01827802	     -0.02306531	     -0.02500959	     -0.06634045
      0.99625195	     -0.01800815	     -0.02291305	     -0.02475475	     -0.06540667
      0.99647551	     -0.01774357	     -0.02276262	     -0.02450421	     -0.06436413
      0.99677460	     -0.01739759	     -0.02256406	     -0.02417558	     -0.06280823
      0.99700340	     -0.01713886	     -0.02241412	     -0.02392911	     -0.06150314
      0.99723220	     -0.01688511	     -0.02226579	     -0.02368680	     -0.06010884
      0.99746100	     -0.01663619	     -0.02211900	     -0.02344856	     -0.05863591
      0.99766176	     -0.01642163	     -0.02199140	     -0.02324279	     -0.05728755
      0.99786252	     -0.01621060	     -0.02186489	     -0.02304002	     -0.05589499
      0.99806329	     -0.01600300	     -0.02173944	     -0.02284020	     -0.05446593
      0.99826405	     -0.01579875	     -0.02161500	     -0.02264326	     -0.05300783
      0.99846481	     -0.01559779	     -0.02149154	     -0.02244914	     -0.05152786
      0.99866557	     -0.01540004	     -0.02136904	     -0.02225780	     -0.05003276
      0.99884404	     -0.01522688	     -0.02126093	     -0.02208999	     -0.04869609
      0.99902251	     -0.01505617	     -0.02115354	     -0.02192429	     -0.04735650
      0.99920097	     -0.01488784	     -0.02104685	     -0.02176067	     -0.04601772
      0.99937944	     -0.01472186	     -0.02094084	     -0.02159909	     -0.04468317
      0.99955790	     -0.01455819	     -0.02083552	     -0.02143951	     -0.04335590
      0.99973637	     -0.01439678	     -0.02073085	     -0.02128190	     -0.04203868
      0.99991484	     -0.01423761	     -0.02062684	     -0.02112623	     -0.04073395
      1.00009330	     -0.01408062	     -0.02052346	     -0.02097247	     -0.03944387
      1.00027177	     -0.01392580	     -0.02042072	     -0.02082058	     -0.03817031
      1.00045023	     -0.01377309	     -0.02031859	     -0.02067053	     -0.03691492
      1.00062870	     -0.01362247	     -0.02021708	     -0.02052229	     -0.03567909
      1.00080717	     -0.01347391	     -0.02011617	     -0.02037583	     -0.03446401
      1.00098563	     -0.01332736	     -0.02001586	     -0.02023113	     -0.03327066
      1.00116410	     -0.01318281	     -0.01991614	     -0.02008815	     -0.03209988
      1.00134256	     -0.01304023	     -0.01981700	     -0.01994687	     -0.03095230
      1.00152103	     -0.01289957	     -0.01971844	     -0.01980725	     -0.02982846
      1.00169950	     -0.01276082	     -0.01962045	     -0.01966928	     -0.02872873
      1.00187796	     -0.01262394	     -0.01952302	     -0.01953292	     -0.02765341
      1.00205643	     -0.01248891	     -0.01942615	     -0.01939815	     -0.02660267
      1.00223489	     -0.01235570	     -0.01932984	     -0.01926494	     -0.02557659
      1.00241336	     -0.01222428	     -0.01923408	     -0.01913327	     -0.02457520
      1.00259183	     -0.01209463	     -0.01913886	     -0.01900312	     -0.02359843
      1.00277029	     -0.01196673	     -0.01904419	     -0.01887446	     -0.02264617
      1.00294876	     -0.01184054	     -0.01895005	     -0.01874726	     -0.02171826
      1.00312722	     -0.01171605	     -0.01885645	     -0.01862151	     -0.02081449
      1.00330569	     -0.01159323	     -0.01876338	     -0.01849718	     -0.01993460
      1.00348416	     -0.01147205	     -0.01867084	     -0.01837425	     -0.01907830
      1.00366262	     -0.01135250	     -0.01857882	     -0.01825269	     -0.01824530
      1.00384109	     -0.01123455	     -0.01848731	     -0.01813250	     -0.01743524
      1.00401955	     -0.01111817	     -0.01839633	     -0.01801364	     -0.01664776
      1.00419802	     -0.01100336	     -0.01830586	     -0.01789609	     -0.01588250
      1.00437648	     -0.01089008	     -0.01821590	     -0.01777984	     -0.01513905
      1.00455495	     -0.01077831	     -0.01812645	     -0.01766487	     -0.01441701
      1.00473342	     -0.01066804	     -0.01803750	     -0.01755115	     -0.01371598
      1.00491188	     -0.01055924	     -0.01794905	     -0.01743867	     -0.01303552
      1.00509035	     -0.01045189	     -0.01786111	     -0.01732741	     -0.01237521
      1.00526881	     -0.01034598	     -0.01777366	     -0.01721734	     -0.01173462
      1.00544728	     -0.01024147	     -0.01768670	     -0.01710847	     -0.01111331
      1.00562575	     -0.01013836	     -0.01760024	     -0.01700075	     -0.01051085
      1.00580421	     -0.01003663	     -0.01751427	     -0.01689419	     -0.00992680
      1.00598268	     -0.00993625	     -0.01742878	     -0.01678875	     -0.00936073
      1.00616114	     -0.00983721	     -0.01734378	     -0.01668443	     -0.00881220
      1.00633961	     -0.00973949	     -0.01725926	     -0.01658121	     -0.00828078
      1.00651808	     -0.00964307	     -0.01717522	     -0.01647907	     -0.00776605
      1.00669654	     -0.00954793	     -0.01709165	     -0.01637800	     -0.00726757
      1.00687501	     -0.00945406	     -0.01700856	     -0.01627798	     -0.00678494
      1.00705347	     -0.00936143	     -0.01692595	     -0.01617900	     -0.00631773
      1.00723194	     -0.00927004	     -0.01684380	     -0.01608103	     -0.00586553
      1.00741041	     -0.00917986	     -0.01676212	     -0.01598408	     -0.00542795
      1.00758887	     -0.00909088	     -0.01668090	     -0.01588811	     -0.00500459
      1.00776734	     -0.00900308	     -0.01660015	     -0.01579313	     -0.00459505
      1.00794580	     -0.00891645	     -0.01651986	     -0.01569911	     -0.00419895
      1.00812427	     -0.00883097	     -0.01644003	     -0.01560604	     -0.00381592
      1.00830274	     -0.00874662	     -0.01636066	     -0.01551391	     -0.00344557
      1.00848120	     -0.00866339	     -0.01628173	     -0.01542270	     -0.00308756
      1.00865967	     -0.00858127	     -0.01620327	     -0.01533240	     -0.00274152
      1.00883813	     -0.00850023	     -0.01612525	     -0.01524301	     -0.00240710
      1.00901660	     -0.00842026	     -0.01604767	     -0.01515450	     -0.00208397
      1.00919507	     -0.00834136	     -0.01597055	     -0.01506686	     -0.00177179
      1.00937353	     -0.00826349	     -0.01589386	     -0.01498009	     -0.00147024
      1.00955200	     -0.00818666	     -0.01581762	     -0.01489416	     -0.00117899
      1.00973046	     -0.00811084	     -0.01574181	     -0.01480908	     -0.00089773
      1.00990893	     -0.00803603	     -0.01566645	     -0.01472483	     -0.00062617
      1.01008739	     -0.00796220	     -0.01559151	     -0.01464139	     -0.00036400
      1.01026586	     -0.00788935	     -0.01551701	     -0.01455875	     -0.00011094
      1.01044433	     -0.00781746	     -0.01544294	     -0.01447692	      0.00013330
      1.01062279	     -0.00774652	     -0.01536929	     -0.01439586	      0.00036899
      1.01080126	     -0.00767651	     -0.01529608	     -0.01431558	      0.00059641
      1.01097972	     -0.00760743	     -0.01522328	     -0.01423606	      0.00081581
      1.01115819	     -0.00753925	     -0.01515091	     -0.01415730	      0.00102744
      1.01133666	     -0.00747197	     -0.01507895	     -0.01407928	      0.00123157
      1.01151512	     -0.00740558	     -0.01500741	     -0.01400200	      0.00142842
      1.01169359	     -0.00734006	     -0.01493629	     -0.01392543	      0.00161823
      1.01187205	     -0.00727539	     -0.01486558	     -0.01384959	      0.00180123
      1.01205052	     -0.00721158	     -0.01479528	     -0.01377444	      0.00197763
      1.01222899	     -0.00714861	     -0.01472539	     -0.01370000	      0.00214766
      1.01240745	     -0.00708646	     -0.01465590	     -0.01362624	      0.00231151
      1.01258592	     -0.00702512	     -0.01458682	     -0.01355316	      0.00246940
      1.01276438	     -0.00696459	     -0.01451814	     -0.01348075	      0.00262150
      1.01294285	     -0.00690484	     -0.01444986	     -0.01340900	      0.00276803
      1.01312132	     -0.00684588	     -0.01438198	     -0.01333790	      0.00290914
      1.01329978	     -0.00678769	     -0.01431449	     -0.01326745	      0.00304504
      1.01347825	     -0.00673026	     -0.01424740	     -0.01319763	      0.00317588
      1.01365671	     -0.00667357	     -0.01418070	     -0.01312845	      0.00330184
      1.01383518	     -0.00661763	     -0.01411439	     -0.01305988	      0.00342308
      1.01401365	     -0.00656241	     -0.01404847	     -0.01299192	      0.00353975
      1.01419211	     -0.00650791	     -0.01398293	     -0.01292457	      0.00365201
      1.01437058	     -0.00645412	     -0.01391777	     -0.01285782	      0.00376001
      1.01454904	     -0.00640103	     -0.01385300	     -0.01279166	      0.00386388
      1.01472751	     -0.00634863	     -0.01378860	     -0.01272608	      0.00396378
      1.01490598	     -0.00629690	     -0.01372459	     -0.01266108	      0.00405983
      1.01508444	     -0.00624585	     -0.01366094	     -0.01259664	      0.00415216
      1.01526291	     -0.00619545	     -0.01359767	     -0.01253277	      0.00424090
      1.01544137	     -0.00614571	     -0.01353478	     -0.01246945	      0.00432617
      1.01561984	     -0.00609661	     -0.01347225	     -0.01240668	      0.00440810
      1.01579830	     -0.00604814	     -0.01341008	     -0.01234446	      0.00448679
      1.01597677	     -0.00600030	     -0.01334829	     -0.01228276	      0.00456235
      1.01615524	     -0.00595307	     -0.01328685	     -0.01222160	      0.00463490
      1.01633370	     -0.00590645	     -0.01322578	     -0.01216095	      0.00470454
      1.01651217	     -0.00586043	     -0.01316506	     -0.01210083	      0.00477136
      1.01669063	     -0.00581500	     -0.01310471	     -0.01204121	      0.00483547
      1.01686910	     -0.00577015	     -0.01304470	     -0.01198210	      0.00489696
      1.01704757	     -0.00572587	     -0.01298505	     -0.01192348	      0.00495593
      1.01722603	     -0.00568216	     -0.01292575	     -0.01186536	      0.00501245
      1.01740450	     -0.00563901	     -0.01286681	     -0.01180772	      0.00506662
      1.01758296	     -0.00559641	     -0.01280820	     -0.01175056	      0.00511851
      1.01776143	     -0.00555436	     -0.01274995	     -0.01169388	      0.00516822
      1.01793990	     -0.00551283	     -0.01269203	     -0.01163767	      0.00521580
      1.01811836	     -0.00547184	     -0.01263446	     -0.01158192	      0.00526135
      1.01829683	     -0.00543137	     -0.01257723	     -0.01152663	      0.00530493
      1.01847529	     -0.00539141	     -0.01252034	     -0.01147179	      0.00534661
      1.01865376	     -0.00535195	     -0.01246378	     -0.01141740	      0.00538646
      1.01883223	     -0.00531300	     -0.01240755	     -0.01136346	      0.00542455
      1.01901069	     -0.00527453	     -0.01235166	     -0.01130995	      0.00546093
      1.01918916	     -0.00523655	     -0.01229610	     -0.01125687	      0.00549567
      1.01936762	     -0.00519905	     -0.01224086	     -0.01120423	      0.00552883
      1.01954609	     -0.00516203	     -0.01218595	     -0.01115200	      0.00556047
      1.01972456	     -0.00512546	     -0.01213137	     -0.01110019	      0.00559063
      1.01990302	     -0.00508936	     -0.01207711	     -0.01104880	      0.00561938
      1.02008149	     -0.00505371	     -0.01202317	     -0.01099782	      0.00564676
      1.02025995	     -0.00501850	     -0.01196955	     -0.01094724	      0.00567283
      1.02043842	     -0.00498374	     -0.01191625	     -0.01089706	      0.00569762
      1.02061689	     -0.00494940	     -0.01186326	     -0.01084728	      0.00572120
      1.02079535	     -0.00491550	     -0.01181059	     -0.01079789	      0.00574360
      1.02097382	     -0.00488202	     -0.01175823	     -0.01074888	      0.00576487
      1.02115228	     -0.00484895	     -0.01170618	     -0.01070026	      0.00578504
      1.02133075	     -0.00481629	     -0.01165443	     -0.01065201	      0.00580417
      1.02150922	     -0.00478404	     -0.01160300	     -0.01060414	      0.00582228
      1.02168768	     -0.00475218	     -0.01155187	     -0.01055664	      0.00583941
      1.02186615	     -0.00472072	     -0.01150104	     -0.01050951	      0.00585561
      1.02204461	     -0.00468965	     -0.01145051	     -0.01046274	      0.00587091
      1.02222308	     -0.00465896	     -0.01140028	     -0.01041633	      0.00588533
      1.02240154	     -0.00462865	     -0.01135036	     -0.01037027	      0.00589892
      1.02258001	     -0.00459870	     -0.01130072	     -0.01032456	      0.00591170
      1.02275848	     -0.00456913	     -0.01125139	     -0.01027920	      0.00592371
      1.02293694	     -0.00453991	     -0.01120234	     -0.01023418	      0.00593497
      1.02311541	     -0.00451106	     -0.01115359	     -0.01018950	      0.00594552
      1.02329387	     -0.00448255	     -0.01110512	     -0.01014516	      0.00595537
      1.02347234	     -0.00445439	     -0.01105695	     -0.01010115	      0.00596457
      1.02365081	     -0.00442657	     -0.01100906	     -0.01005747	      0.00597312
      1.02382927	     -0.00439909	     -0.01096145	     -0.01001411	      0.00598107
      1.02400774	     -0.00437195	     -0.01091413	     -0.00997108	      0.00598842
      1.02418620	     -0.00434513	     -0.01086709	     -0.00992836	      0.00599521
      1.02436467	     -0.00431863	     -0.01082033	     -0.00988596	      0.00600145
      1.02454314	     -0.00429245	     -0.01077384	     -0.00984388	      0.00600717
      1.02472160	     -0.00426659	     -0.01072764	     -0.00980210	      0.00601238
      1.02490007	     -0.00424103	     -0.01068171	     -0.00976062	      0.00601712
      1.02507853	     -0.00421578	     -0.01063605	     -0.00971945	      0.00602139
      1.02529305	     -0.00418583	     -0.01058153	     -0.00967036	      0.00602594
      1.02550757	     -0.00415631	     -0.01052739	     -0.00962170	      0.00602987
      1.02566305	     -0.00413518	     -0.01048840	     -0.00958669	      0.00603236
      1.02586026	     -0.00410869	     -0.01043923	     -0.00954260	      0.00603509
      1.02605747	     -0.00408254	     -0.01039039	     -0.00949886	      0.00603737
      1.02624169	     -0.00405843	     -0.01034506	     -0.00945832	      0.00603910
      1.02642590	     -0.00403461	     -0.01030000	     -0.00941808	      0.00604047
      1.02662839	     -0.00400876	     -0.01025080	     -0.00937418	      0.00604159
      1.02683087	     -0.00398325	     -0.01020193	     -0.00933064	      0.00604230
      1.02701302	     -0.00396059	     -0.01015824	     -0.00929177	      0.00604261
      1.02719517	     -0.00393821	     -0.01011483	     -0.00925317	      0.00604264
      1.02739826	     -0.00391357	     -0.01006673	     -0.00921047	      0.00604233
      1.02760135	     -0.00388925	     -0.01001896	     -0.00916811	      0.00604169
      1.02777313	     -0.00386893	     -0.00997881	     -0.00913254	      0.00604090
      1.02798086	     -0.00384466	     -0.00993057	     -0.00908984	      0.00603966
      1.02818858	     -0.00382072	     -0.00988266	     -0.00904749	      0.00603812
      1.02833071	     -0.00380452	     -0.00985007	     -0.00901871	      0.00603690
      1.02854103	     -0.00378082	     -0.00980213	     -0.00897641	      0.00603486
      1.02875136	     -0.00375745	     -0.00975452	     -0.00893446	      0.00603255
      1.02890921	     -0.00374011	     -0.00971901	     -0.00890319	      0.00603065
      1.02906706	     -0.00372295	     -0.00968369	     -0.00887211	      0.00602861
      1.02925437	     -0.00370281	     -0.00964202	     -0.00883548	      0.00602602
      1.02944168	     -0.00368291	     -0.00960062	     -0.00879910	      0.00602326
      1.02962329	     -0.00366384	     -0.00956071	     -0.00876408	      0.00602043
      1.02980490	     -0.00364499	     -0.00952106	     -0.00872930	      0.00601744
      1.03000188	     -0.00362479	     -0.00947831	     -0.00869185	      0.00601404
      1.03019886	     -0.00360484	     -0.00943585	     -0.00865468	      0.00601049
      1.03035655	     -0.00358905	     -0.00940206	     -0.00862511	      0.00600753
      1.03056616	     -0.00356830	     -0.00935743	     -0.00858609	      0.00600347
      1.03077577	     -0.00354782	     -0.00931310	     -0.00854736	      0.00599925
      1.03093793	     -0.00353216	     -0.00927903	     -0.00851762	      0.00599588
      1.03110008	     -0.00351666	     -0.00924514	     -0.00848805	      0.00599244
      1.03127725	     -0.00349990	     -0.00920832	     -0.00845595	      0.00598859
      1.03145441	     -0.00348333	     -0.00917172	     -0.00842405	      0.00598465
      1.03164639	     -0.00346558	     -0.00913231	     -0.00838973	      0.00598030
      1.03183837	     -0.00344803	     -0.00909315	     -0.00835564	      0.00597585
      1.03198517	     -0.00343476	     -0.00906337	     -0.00832974	      0.00597239
      1.03219764	     -0.00341576	     -0.00902054	     -0.00829250	      0.00596730
      1.03241011	     -0.00339700	     -0.00897801	     -0.00825554	      0.00596211
      1.03255015	     -0.00338477	     -0.00895015	     -0.00823134	      0.00595865
      1.03269018	     -0.00337265	     -0.00892241	     -0.00820727	      0.00595515
      1.03287812	     -0.00335654	     -0.00888540	     -0.00817514	      0.00595041
      1.03306605	     -0.00334061	     -0.00884862	     -0.00814324	      0.00594560
      1.03322836	     -0.00332700	     -0.00881704	     -0.00811586	      0.00594141
      1.03342783	     -0.00331046	     -0.00877846	     -0.00808243	      0.00593622
      1.03366832	     -0.00329077	     -0.00873230	     -0.00804244	      0.00592988
      1.03390881	     -0.00327137	     -0.00868651	     -0.00800279	      0.00592349
      1.03406000	     -0.00325932	     -0.00865791	     -0.00797803	      0.00591944
      1.03424385	     -0.00324481	     -0.00862333	     -0.00794811	      0.00591448
      1.03448763	     -0.00322581	     -0.00857781	     -0.00790873	      0.00590787
      1.03464183	     -0.00321393	     -0.00854921	     -0.00788400	      0.00590366
      1.03479603	     -0.00320217	     -0.00852075	     -0.00785940	      0.00589944
      1.03495023	     -0.00319050	     -0.00849245	     -0.00783494	      0.00589520
      1.03513424	     -0.00317673	     -0.00845886	     -0.00780591	      0.00589013
      1.03531825	     -0.00316310	     -0.00842548	     -0.00777707	      0.00588504
      1.03547962	     -0.00315126	     -0.00839638	     -0.00775194	      0.00588056
      1.03568182	     -0.00313659	     -0.00836014	     -0.00772064	      0.00587494
      1.03593360	     -0.00311857	     -0.00831535	     -0.00768197	      0.00586793
      1.03620115	     -0.00309969	     -0.00826817	     -0.00764124	      0.00586047
      1.03633136	     -0.00309062	     -0.00824537	     -0.00762156	      0.00585683
      1.03648770	     -0.00307980	     -0.00821812	     -0.00759804	      0.00585246
      1.03669387	     -0.00306570	     -0.00818240	     -0.00756722	      0.00584670
      1.03690004	     -0.00305175	     -0.00814693	     -0.00753661	      0.00584094
      1.03704099	     -0.00304231	     -0.00812282	     -0.00751581	      0.00583701
      1.03718194	     -0.00303295	     -0.00809883	     -0.00749511	      0.00583307
      1.03734957	     -0.00302191	     -0.00807045	     -0.00747061	      0.00582840
      1.03756026	     -0.00300818	     -0.00803500	     -0.00744003	      0.00582253
      1.03784263	     -0.00299004	     -0.00798788	     -0.00739938	      0.00581468
      1.03797238	     -0.00298180	     -0.00796638	     -0.00738082	      0.00581108
      1.03812949	     -0.00297190	     -0.00794047	     -0.00735847	      0.00580673
      1.03832465	     -0.00295973	     -0.00790848	     -0.00733086	      0.00580134
      1.03853369	     -0.00294683	     -0.00787445	     -0.00730149	      0.00579558
      1.03874273	     -0.00293408	     -0.00784066	     -0.00727232	      0.00578984
      1.03888756	     -0.00292534	     -0.00781738	     -0.00725223	      0.00578587
      1.03903240	     -0.00291666	     -0.00779422	     -0.00723224	      0.00578191
      1.03919786	     -0.00290683	     -0.00776790	     -0.00720951	      0.00577740
      1.03940636	     -0.00289458	     -0.00773494	     -0.00718106	      0.00577174
      1.03960562	     -0.00288299	     -0.00770366	     -0.00715404	      0.00576635
      1.03980488	     -0.00287153	     -0.00767259	     -0.00712720	      0.00576099
      1.03996159	     -0.00286260	     -0.00764830	     -0.00710621	      0.00575679
      1.04011830	     -0.00285375	     -0.00762414	     -0.00708533	      0.00575260
      1.04029074	     -0.00284410	     -0.00759770	     -0.00706248	      0.00574801
      1.04046317	     -0.00283453	     -0.00757142	     -0.00703975	      0.00574344
      1.04063221	     -0.00282524	     -0.00754580	     -0.00701760	      0.00573897
      1.04080126	     -0.00281603	     -0.00752033	     -0.00699557	      0.00573453
      1.04097100	     -0.00280687	     -0.00749490	     -0.00697356	      0.00573009
      1.04114074	     -0.00279779	     -0.00746962	     -0.00695168	      0.00572567
      1.04130793	     -0.00278892	     -0.00744485	     -0.00693024	      0.00572134
      1.04147512	     -0.00278013	     -0.00742023	     -0.00690891	      0.00571703
      1.04164216	     -0.00277143	     -0.00739577	     -0.00688772	      0.00571274
      1.04180920	     -0.00276280	     -0.00737144	     -0.00686664	      0.00570847
      1.04197465	     -0.00275433	     -0.00734749	     -0.00684587	      0.00570427
      1.04214010	     -0.00274593	     -0.00732366	     -0.00682522	      0.00570009
      1.04230567	     -0.00273760	     -0.00729996	     -0.00680465	      0.00569592
      1.04247124	     -0.00272934	     -0.00727638	     -0.00678419	      0.00569178
      1.04263546	     -0.00272121	     -0.00725313	     -0.00676400	      0.00568770
      1.04279969	     -0.00271315	     -0.00723001	     -0.00674392	      0.00568364
      1.04296415	     -0.00270515	     -0.00720698	     -0.00672391	      0.00567959
      1.04312862	     -0.00269722	     -0.00718408	     -0.00670400	      0.00567557
      1.04329309	     -0.00268935	     -0.00716131	     -0.00668420	      0.00567157
      1.04345756	     -0.00268154	     -0.00713866	     -0.00666450	      0.00566759
      1.04362202	     -0.00267381	     -0.00711614	     -0.00664489	      0.00566364
      1.04378649	     -0.00266613	     -0.00709375	     -0.00662539	      0.00565971
      1.04395096	     -0.00265852	     -0.00707148	     -0.00660599	      0.00565580
      1.04411543	     -0.00265097	     -0.00704933	     -0.00658668	      0.00565192
      1.04427989	     -0.00264348	     -0.00702731	     -0.00656748	      0.00564806
      1.04444436	     -0.00263605	     -0.00700541	     -0.00654837	      0.00564422
      1.04460883	     -0.00262868	     -0.00698364	     -0.00652935	      0.00564042
      1.04477329	     -0.00262138	     -0.00696198	     -0.00651043	      0.00563663
      1.04491350	     -0.00261519	     -0.00694361	     -0.00649438	      0.00563342
      1.04505370	     -0.00260905	     -0.00692534	     -0.00647840	      0.00563023
      1.04523584	     -0.00260114	     -0.00690172	     -0.00645774	      0.00562612
      1.04541797	     -0.00259329	     -0.00687825	     -0.00643719	      0.00562203
      1.04555166	     -0.00258758	     -0.00686112	     -0.00642218	      0.00561905
      1.04568536	     -0.00258190	     -0.00684406	     -0.00640723	      0.00561609
      1.04586961	     -0.00257414	     -0.00682068	     -0.00638673	      0.00561203
      1.04605386	     -0.00256644	     -0.00679745	     -0.00636634	      0.00560800
      1.04618810	     -0.00256087	     -0.00678061	     -0.00635155	      0.00560509
      1.04632233	     -0.00255534	     -0.00676385	     -0.00633683	      0.00560220
      1.04650685	     -0.00254780	     -0.00674094	     -0.00631668	      0.00559824
      1.04669137	     -0.00254032	     -0.00671817	     -0.00629665	      0.00559432
      1.04682115	     -0.00253510	     -0.00670224	     -0.00628263	      0.00559158
      1.04695093	     -0.00252992	     -0.00668639	     -0.00626866	      0.00558886
      1.04713592	     -0.00252258	     -0.00666390	     -0.00624884	      0.00558500
      1.04732090	     -0.00251530	     -0.00664156	     -0.00622913	      0.00558118
      1.04745064	     -0.00251023	     -0.00662598	     -0.00621537	      0.00557852
      1.04758038	     -0.00250520	     -0.00661046	     -0.00620166	      0.00557587
      1.04776611	     -0.00249804	     -0.00658837	     -0.00618213	      0.00557211
      1.04795183	     -0.00249094	     -0.00656641	     -0.00616270	      0.00556838
      1.04807678	     -0.00248620	     -0.00655172	     -0.00614970	      0.00556589
      1.04820173	     -0.00248149	     -0.00653709	     -0.00613674	      0.00556342
      1.04838627	     -0.00247458	     -0.00651560	     -0.00611768	      0.00555979
      1.04857080	     -0.00246773	     -0.00649425	     -0.00609873	      0.00555619
      1.04869990	     -0.00246297	     -0.00647939	     -0.00608553	      0.00555369
      1.04882900	     -0.00245823	     -0.00646459	     -0.00607238	      0.00555121
      1.04901573	     -0.00245144	     -0.00644331	     -0.00605345	      0.00554765
      1.04917638	     -0.00244563	     -0.00642510	     -0.00603725	      0.00554461
      1.04933704	     -0.00243987	     -0.00640700	     -0.00602111	      0.00554160
      1.04949770	     -0.00243415	     -0.00638899	     -0.00600506	      0.00553861
      1.04963000	     -0.00242947	     -0.00637424	     -0.00599189	      0.00553616
      1.04976230	     -0.00242482	     -0.00635955	     -0.00597878	      0.00553373
      1.04996546	     -0.00241773	     -0.00633713	     -0.00595873	      0.00553004
      1.05008966	     -0.00241343	     -0.00632349	     -0.00594654	      0.00552779
      1.05021386	     -0.00240915	     -0.00630992	     -0.00593438	      0.00552557
      1.05039743	     -0.00240286	     -0.00628996	     -0.00591650	      0.00552230
      1.05066317	     -0.00239386	     -0.00626129	     -0.00589078	      0.00551763
      1.05078748	     -0.00238968	     -0.00624797	     -0.00587881	      0.00551547
      1.05093842	     -0.00238463	     -0.00623187	     -0.00586434	      0.00551286
      1.05111171	     -0.00237888	     -0.00621349	     -0.00584780	      0.00550989
      1.05128499	     -0.00237318	     -0.00619522	     -0.00583134	      0.00550695
      1.05142650	     -0.00236855	     -0.00618038	     -0.00581796	      0.00550457
      1.05156801	     -0.00236395	     -0.00616561	     -0.00580463	      0.00550221
      1.05175016	     -0.00235807	     -0.00614671	     -0.00578755	      0.00549920
      1.05188194	     -0.00235384	     -0.00613310	     -0.00577525	      0.00549704
      1.05201372	     -0.00234963	     -0.00611956	     -0.00576300	      0.00549489
      1.05218110	     -0.00234433	     -0.00610245	     -0.00574750	      0.00549219
      1.05234574	     -0.00233914	     -0.00608571	     -0.00573232	      0.00548956
      1.05251037	     -0.00233400	     -0.00606907	     -0.00571721	      0.00548695
      1.05265755	     -0.00232943	     -0.00605427	     -0.00570377	      0.00548464
      1.05280473	     -0.00232488	     -0.00603955	     -0.00569038	      0.00548235
      1.05295191	     -0.00232036	     -0.00602490	     -0.00567704	      0.00548008
      1.05309909	     -0.00231588	     -0.00601032	     -0.00566376	      0.00547783
      1.05325998	     -0.00231100	     -0.00599447	     -0.00564930	      0.00547539
      1.05342088	     -0.00230615	     -0.00597871	     -0.00563490	      0.00547297
      1.05355513	     -0.00230214	     -0.00596563	     -0.00562294	      0.00547097
      1.05368937	     -0.00229814	     -0.00595261	     -0.00561102	      0.00546899
      1.05387079	     -0.00229277	     -0.00593510	     -0.00559499	      0.00546633
      1.05400396	     -0.00228886	     -0.00592232	     -0.00558327	      0.00546440
      1.05413713	     -0.00228497	     -0.00590960	     -0.00557159	      0.00546249
      1.05429936	     -0.00228025	     -0.00589418	     -0.00555742	      0.00546018
      1.05445749	     -0.00227569	     -0.00587924	     -0.00554367	      0.00545795
      1.05461562	     -0.00227115	     -0.00586437	     -0.00552998	      0.00545574
      1.05477375	     -0.00226664	     -0.00584959	     -0.00551634	      0.00545355
      1.05490637	     -0.00226288	     -0.00583725	     -0.00550495	      0.00545174
      1.05503899	     -0.00225914	     -0.00582497	     -0.00549361	      0.00544994
      1.05517161	     -0.00225542	     -0.00581275	     -0.00548230	      0.00544815
      1.05535272	     -0.00225037	     -0.00579614	     -0.00546692	      0.00544574
      1.05549682	     -0.00224638	     -0.00578301	     -0.00545474	      0.00544384
      1.05564091	     -0.00224241	     -0.00576994	     -0.00544261	      0.00544195
      1.05578500	     -0.00223846	     -0.00575693	     -0.00543052	      0.00544009
      1.05592909	     -0.00223454	     -0.00574399	     -0.00541848	      0.00543824
      1.05607318	     -0.00223063	     -0.00573111	     -0.00540649	      0.00542958
      1.05624810	     -0.00222592	     -0.00571557	     -0.00539199	      0.00535768
      1.05637076	     -0.00222264	     -0.00570472	     -0.00538187	      0.00526669
      1.05649343	     -0.00221937	     -0.00569392	     -0.00537177	      0.00514419
      1.05666291	     -0.00221488	     -0.00567908	     -0.00535788	      0.00492621
      1.05682693	     -0.00221056	     -0.00566479	     -0.00534450	      0.00466508
      1.05700133	     -0.00220599	     -0.00564969	     -0.00533033	      0.00433757
      1.05713295	     -0.00220257	     -0.00563836	     -0.00531968	      0.00405901
      1.05726456	     -0.00219916	     -0.00562708	     -0.00530907	      0.00375545
      1.05744298	     -0.00219457	     -0.00561186	     -0.00529474	      0.00330714
      1.05757163	     -0.00219127	     -0.00560095	     -0.00528445	      0.00295975
      1.05770027	     -0.00218800	     -0.00559009	     -0.00527420	      0.00259382
      1.05786098	     -0.00218392	     -0.00557659	     -0.00526144	      0.00211285
      1.05801541	     -0.00218003	     -0.00556368	     -0.00524923	      0.00162798
      1.05816985	     -0.00217616	     -0.00555085	     -0.00523706	      0.00112319
      1.05830799	     -0.00217272	     -0.00553942	     -0.00522622	      0.00065650
      1.05844613	     -0.00216929	     -0.00552806	     -0.00521542	      0.00017702
      1.05858427	     -0.00216588	     -0.00551674	     -0.00520466	     -0.00031390
      1.05872242	     -0.00216249	     -0.00550548	     -0.00519394	     -0.00081493
      1.05888776	     -0.00215845	     -0.00549207	     -0.00518116	     -0.00142617
      1.05902934	     -0.00215501	     -0.00548066	     -0.00517026	     -0.00195807
      1.05917091	     -0.00215159	     -0.00546929	     -0.00515939	     -0.00249658
      1.05931248	     -0.00214819	     -0.00545799	     -0.00514857	     -0.00304057
      1.05945406	     -0.00214480	     -0.00544673	     -0.00513779	     -0.00358898
      1.05959563	     -0.00214143	     -0.00543554	     -0.00512704	     -0.00414081
      1.05973720	     -0.00213807	     -0.00542439	     -0.00511634	     -0.00469511
      1.05987878	     -0.00213473	     -0.00541331	     -0.00510567	     -0.00525101
      1.06002035	     -0.00213141	     -0.00540227	     -0.00509504	     -0.00580768
      1.06016192	     -0.00212810	     -0.00539129	     -0.00508446	     -0.00636436
      1.06030350	     -0.00212481	     -0.00538036	     -0.00507390	     -0.00692033
      1.06044507	     -0.00212153	     -0.00536949	     -0.00506339	     -0.00747493
      1.06058664	     -0.00211827	     -0.00535867	     -0.00505292	     -0.00802752
      1.06072821	     -0.00211502	     -0.00534790	     -0.00504248	     -0.00857755
      1.06086979	     -0.00211179	     -0.00533718	     -0.00503208	     -0.00912447
      1.06101136	     -0.00210857	     -0.00532652	     -0.00502172	     -0.00966780
      1.06115293	     -0.00210537	     -0.00531590	     -0.00501139	     -0.01020710
      1.06129451	     -0.00210218	     -0.00530534	     -0.00500110	     -0.01074194
      1.06143608	     -0.00209901	     -0.00529483	     -0.00499085	     -0.01127194
      1.06157765	     -0.00209585	     -0.00528437	     -0.00498063	     -0.01179676
      1.06171923	     -0.00209271	     -0.00527396	     -0.00497045	     -0.01231609
      1.06186080	     -0.00208958	     -0.00526360	     -0.00496031	     -0.01282964
      1.06200237	     -0.00208646	     -0.00525329	     -0.00495020	     -0.01333715
      1.06214394	     -0.00208335	     -0.00524302	     -0.00494013	     -0.01383838
      1.06228552	     -0.00208026	     -0.00523281	     -0.00493009	     -0.01433314
      1.06242709	     -0.00207719	     -0.00522265	     -0.00492009	     -0.01482124
      1.06256866	     -0.00207412	     -0.00521253	     -0.00491013	     -0.01530251
      1.06271024	     -0.00207107	     -0.00520247	     -0.00490020	     -0.01577681
      1.06285181	     -0.00206804	     -0.00519245	     -0.00489030	     -0.01624402
      1.06299338	     -0.00206501	     -0.00518248	     -0.00488044	     -0.01670403
      1.06311955	     -0.00206233	     -0.00517363	     -0.00487168	     -0.01710784
      1.06324571	     -0.00205965	     -0.00516482	     -0.00486295	     -0.01750581
      1.06340520	     -0.00205628	     -0.00515374	     -0.00485195	     -0.01800050
      1.06354095	     -0.00205343	     -0.00514435	     -0.00484262	     -0.01841408
      1.06367670	     -0.00205059	     -0.00513501	     -0.00483333	     -0.01882078
      1.06381244	     -0.00204775	     -0.00512571	     -0.00482406	     -0.01922057
      1.06394819	     -0.00204493	     -0.00511645	     -0.00481483	     -0.01961345
      1.06408394	     -0.00204212	     -0.00510723	     -0.00480563	     -0.01999941
      1.06421968	     -0.00203932	     -0.00509805	     -0.00479645	     -0.02037846
      1.06435543	     -0.00203654	     -0.00508892	     -0.00478731	     -0.02075062
      1.06452879	     -0.00203299	     -0.00507731	     -0.00477568	     -0.02121592
      1.06464018	     -0.00203072	     -0.00506989	     -0.00476823	     -0.02150900
      1.06475157	     -0.00202846	     -0.00506249	     -0.00476080	     -0.02179751
      1.06492285	     -0.00202499	     -0.00505118	     -0.00474942	     -0.02223222
      1.06506079	     -0.00202221	     -0.00504211	     -0.00474029	     -0.02257456
      1.06530222	     -0.00201737	     -0.00502633	     -0.00472438	     -0.02315720
      1.06544629	     -0.00201450	     -0.00501698	     -0.00471492	     -0.02349498
      1.06559208	     -0.00201161	     -0.00500756	     -0.00470539	     -0.02382935
      1.06573787	     -0.00200872	     -0.00499818	     -0.00469590	     -0.02415631
      1.06586381	     -0.00200624	     -0.00499012	     -0.00468772	     -0.02443284
      1.06598974	     -0.00200376	     -0.00498209	     -0.00467957	     -0.02470396
      1.06614490	     -0.00200072	     -0.00497224	     -0.00466956	     -0.02503064
      1.06627726	     -0.00199814	     -0.00496387	     -0.00466105	     -0.02530300
      1.06640962	     -0.00199557	     -0.00495555	     -0.00465257	     -0.02556960
      1.06654198	     -0.00199301	     -0.00494726	     -0.00464411	     -0.02583052
      1.06667434	     -0.00199045	     -0.00493900	     -0.00463568	     -0.02608584
      1.06680670	     -0.00198790	     -0.00493078	     -0.00462728	     -0.02633563
      1.06697327	     -0.00198471	     -0.00492048	     -0.00461675	     -0.02664225
      1.06708715	     -0.00198253	     -0.00491348	     -0.00460957	     -0.02684702
      1.06720104	     -0.00198036	     -0.00490649	     -0.00460241	     -0.02704787
      1.06736241	     -0.00197730	     -0.00489664	     -0.00459229	     -0.02732587
      1.06751540	     -0.00197441	     -0.00488735	     -0.00458274	     -0.02758241
      1.06766838	     -0.00197152	     -0.00487811	     -0.00457322	     -0.02783225
      1.06778908	     -0.00196926	     -0.00487085	     -0.00456574	     -0.02802470
      1.06790977	     -0.00196700	     -0.00486361	     -0.00455828	     -0.02821312
      1.06807057	     -0.00196400	     -0.00485402	     -0.00454837	     -0.02845799
      1.06819955	     -0.00196160	     -0.00484635	     -0.00454044	     -0.02864940
      1.06832852	     -0.00195921	     -0.00483872	     -0.00453255	     -0.02883644
      1.06845749	     -0.00195683	     -0.00483113	     -0.00452467	     -0.02901920
      1.06861496	     -0.00195393	     -0.00482189	     -0.00451509	     -0.02923661
      1.06873537	     -0.00195172	     -0.00481486	     -0.00450779	     -0.02939870
      1.06885577	     -0.00194951	     -0.00480785	     -0.00450051	     -0.02955725
      1.06900432	     -0.00194680	     -0.00479925	     -0.00449155	     -0.02974808
      1.06914479	     -0.00194425	     -0.00479115	     -0.00448311	     -0.02992376
      1.06928526	     -0.00194170	     -0.00478308	     -0.00447470	     -0.03009490
      1.06942573	     -0.00193916	     -0.00477505	     -0.00446631	     -0.03026158
      1.06954683	     -0.00193698	     -0.00476816	     -0.00445911	     -0.03040179
      1.06966793	     -0.00193481	     -0.00476129	     -0.00445192	     -0.03053881
      1.06978903	     -0.00193264	     -0.00475445	     -0.00444475	     -0.03067270
      1.06996716	     -0.00192946	     -0.00474443	     -0.00443425	     -0.03086410
      1.07007770	     -0.00192749	     -0.00473824	     -0.00442775	     -0.03097962
      1.07018825	     -0.00192553	     -0.00473208	     -0.00442127	     -0.03109270
      1.07035196	     -0.00192263	     -0.00472298	     -0.00441170	     -0.03125575
      1.07050428	     -0.00191995	     -0.00471456	     -0.00440283	     -0.03140283
      1.07065659	     -0.00191727	     -0.00470618	     -0.00439399	     -0.03154558
      1.07077429	     -0.00191521	     -0.00469973	     -0.00438718	     -0.03165296
      1.07089198	     -0.00191315	     -0.00469330	     -0.00438039	     -0.03175786
      1.07105092	     -0.00191039	     -0.00468466	     -0.00437125	     -0.03189566
      1.07117810	     -0.00190818	     -0.00467778	     -0.00436396	     -0.03200280
      1.07130528	     -0.00190597	     -0.00467092	     -0.00435669	     -0.03210722
      1.07143246	     -0.00190378	     -0.00466409	     -0.00434944	     -0.03220898
      1.07158509	     -0.00190115	     -0.00465593	     -0.00434077	     -0.03232766
      1.07170444	     -0.00189910	     -0.00464957	     -0.00433401	     -0.03241790
      1.07182378	     -0.00189706	     -0.00464324	     -0.00432727	     -0.03250595
      1.07196837	     -0.00189459	     -0.00463560	     -0.00431913	     -0.03260975
      1.07211296	     -0.00189213	     -0.00462799	     -0.00431101	     -0.03271046
      1.07223821	     -0.00189000	     -0.00462143	     -0.00430400	     -0.03279527
      1.07236347	     -0.00188788	     -0.00461489	     -0.00429701	     -0.03287787
      1.07248873	     -0.00188577	     -0.00460837	     -0.00429004	     -0.03295830
      1.07264064	     -0.00188321	     -0.00460050	     -0.00428162	     -0.03305301
      1.07276044	     -0.00188120	     -0.00459433	     -0.00427499	     -0.03312556
      1.07288023	     -0.00187920	     -0.00458817	     -0.00426838	     -0.03319625
      1.07300003	     -0.00187720	     -0.00458203	     -0.00426179	     -0.03326513
      1.07317382	     -0.00187431	     -0.00457317	     -0.00425227	     -0.03336191
      1.07328262	     -0.00187250	     -0.00456765	     -0.00424632	     -0.03342065
      1.07339143	     -0.00187070	     -0.00456215	     -0.00424039	     -0.03347799
      1.07355185	     -0.00186805	     -0.00455406	     -0.00423167	     -0.03356005
      1.07369913	     -0.00186562	     -0.00454667	     -0.00422369	     -0.03363285
      1.07384642	     -0.00186321	     -0.00453932	     -0.00421574	     -0.03370326
      1.07396283	     -0.00186130	     -0.00453353	     -0.00420947	     -0.03375727
      1.07407923	     -0.00185940	     -0.00452776	     -0.00420322	     -0.03380987
      1.07423238	     -0.00185691	     -0.00452019	     -0.00419502	     -0.03387696
      1.07435887	     -0.00185485	     -0.00451397	     -0.00418827	     -0.03393060
      1.07448537	     -0.00185281	     -0.00450778	     -0.00418154	     -0.03398269
      1.07461186	     -0.00185076	     -0.00450160	     -0.00417482	     -0.03403325
      1.07473835	     -0.00184872	     -0.00449545	     -0.00416813	     -0.03408232
      1.07486485	     -0.00184669	     -0.00448933	     -0.00416145	     -0.03412994
      1.07501931	     -0.00184422	     -0.00448188	     -0.00415333	     -0.03418615
      1.07513085	     -0.00184243	     -0.00447652	     -0.00414747	     -0.03422546
      1.07524240	     -0.00184066	     -0.00447117	     -0.00414164	     -0.03426371
      1.07539211	     -0.00183827	     -0.00446403	     -0.00413382	     -0.03431342
      1.07553083	     -0.00183608	     -0.00445744	     -0.00412661	     -0.03435787
      1.07566954	     -0.00183388	     -0.00445088	     -0.00411941	     -0.03440079
      1.07579018	     -0.00183198	     -0.00444519	     -0.00411318	     -0.03443692
      1.07591083	     -0.00183008	     -0.00443953	     -0.00410695	     -0.03447195
      1.07603147	     -0.00182819	     -0.00443388	     -0.00410075	     -0.03450591
      1.07618265	     -0.00182582	     -0.00442683	     -0.00409299	     -0.03454699
      1.07630936	     -0.00182384	     -0.00442095	     -0.00408651	     -0.03458018
      1.07643607	     -0.00182187	     -0.00441509	     -0.00408005	     -0.03461227
      1.07656278	     -0.00181990	     -0.00440925	     -0.00407361	     -0.03464328
      1.07668949	     -0.00181794	     -0.00440343	     -0.00406718	     -0.03467325
      1.07681620	     -0.00181598	     -0.00439764	     -0.00406077	     -0.03470219
      1.07694290	     -0.00181402	     -0.00439186	     -0.00405438	     -0.03473013
      1.07706961	     -0.00181207	     -0.00438611	     -0.00404801	     -0.03475709
      1.07719632	     -0.00181013	     -0.00438038	     -0.00404165	     -0.03478309
      1.07732303	     -0.00180819	     -0.00437467	     -0.00403531	     -0.03480816
      1.07744974	     -0.00180625	     -0.00436897	     -0.00402899	     -0.03483231
      1.07757644	     -0.00180432	     -0.00436331	     -0.00402269	     -0.03485557
      1.07770315	     -0.00180240	     -0.00435766	     -0.00401640	     -0.03487797
      1.07785665	     -0.00180007	     -0.00435084	     -0.00400881	     -0.03490395
      1.07796327	     -0.00179846	     -0.00434612	     -0.00400355	     -0.03492129
      1.07806990	     -0.00179685	     -0.00434142	     -0.00399830	     -0.03493805
      1.07822253	     -0.00179456	     -0.00433472	     -0.00399081	     -0.03496107
      1.07836316	     -0.00179245	     -0.00432856	     -0.00398393	     -0.03498128
      1.07850380	     -0.00179034	     -0.00432243	     -0.00397707	     -0.03500057
      1.07861815	     -0.00178863	     -0.00431747	     -0.00397150	     -0.03501559
      1.07873251	     -0.00178693	     -0.00431252	     -0.00396595	     -0.03503002
      1.07887860	     -0.00178476	     -0.00430622	     -0.00395888	     -0.03504762
      1.07900364	     -0.00178291	     -0.00430085	     -0.00395285	     -0.03506197
      1.07912868	     -0.00178106	     -0.00429550	     -0.00394683	     -0.03507566
      1.07925371	     -0.00177921	     -0.00429017	     -0.00394083	     -0.03508872
      1.07937875	     -0.00177737	     -0.00428486	     -0.00393484	     -0.03510116
      1.07950379	     -0.00177554	     -0.00427956	     -0.00392887	     -0.03511299
      1.07962883	     -0.00177371	     -0.00427429	     -0.00392291	     -0.03512423
      1.07975387	     -0.00177188	     -0.00426903	     -0.00391697	     -0.03513489
      1.07987891	     -0.00177006	     -0.00426379	     -0.00391105	     -0.03514499
      1.08000395	     -0.00176824	     -0.00425858	     -0.00390514	     -0.03515453
      1.08012899	     -0.00176642	     -0.00425337	     -0.00389925	     -0.03516353
      1.08025403	     -0.00176461	     -0.00424819	     -0.00389337	     -0.03517201
      1.08037906	     -0.00176281	     -0.00424303	     -0.00388751	     -0.03517997
      1.08050410	     -0.00176100	     -0.00423788	     -0.00388166	     -0.03518743
      1.08062914	     -0.00175921	     -0.00423275	     -0.00387583	     -0.03519439
      1.08075418	     -0.00175741	     -0.00422765	     -0.00387001	     -0.03520088
      1.08087922	     -0.00175562	     -0.00422255	     -0.00386421	     -0.03520690
      1.08100426	     -0.00175384	     -0.00421748	     -0.00385843	     -0.03521246
      1.08112930	     -0.00175206	     -0.00421242	     -0.00385266	     -0.03521757
      1.08125434	     -0.00175028	     -0.00420739	     -0.00384690	     -0.03522224
      1.08137937	     -0.00174851	     -0.00420237	     -0.00384116	     -0.03522649
      1.08150441	     -0.00174674	     -0.00419736	     -0.00383543	     -0.03523032
      1.08162945	     -0.00174498	     -0.00419238	     -0.00382972	     -0.03523375
      1.08175449	     -0.00174321	     -0.00418741	     -0.00382403	     -0.03523677
      1.08187953	     -0.00174146	     -0.00418246	     -0.00381834	     -0.03523941
      1.08200457	     -0.00173971	     -0.00417753	     -0.00381268	     -0.03524167
      1.08212961	     -0.00173796	     -0.00417261	     -0.00380702	     -0.03524356
      1.08225465	     -0.00173621	     -0.00416771	     -0.00380139	     -0.03524508
      1.08237969	     -0.00173447	     -0.00416283	     -0.00379576	     -0.03524626
      1.08250472	     -0.00173273	     -0.00415796	     -0.00379015	     -0.03524708
      1.08262976	     -0.00173100	     -0.00415312	     -0.00378456	     -0.03524757
      1.08275480	     -0.00172927	     -0.00414829	     -0.00377898	     -0.03524773
      1.08287984	     -0.00172755	     -0.00414347	     -0.00377341	     -0.03524757
      1.08300488	     -0.00172583	     -0.00413867	     -0.00376786	     -0.03524709
      1.08311654	     -0.00172429	     -0.00413440	     -0.00376291	     -0.03524641
      1.08322819	     -0.00172276	     -0.00413015	     -0.00375798	     -0.03524548
      1.08336655	     -0.00172087	     -0.00412489	     -0.00375188	     -0.03524401
      1.08350490	     -0.00171898	     -0.00411965	     -0.00374580	     -0.03524218
      1.08360906	     -0.00171757	     -0.00411572	     -0.00374123	     -0.03524058
      1.08371322	     -0.00171615	     -0.00411181	     -0.00373668	     -0.03523879
      1.08386673	     -0.00171407	     -0.00410605	     -0.00372998	     -0.03523582
      1.08399026	     -0.00171240	     -0.00410144	     -0.00372460	     -0.03523313
      1.08411380	     -0.00171073	     -0.00409684	     -0.00371924	     -0.03523020
      1.08423734	     -0.00170907	     -0.00409226	     -0.00371389	     -0.03522703
      1.08436087	     -0.00170741	     -0.00408770	     -0.00370855	     -0.03522361
      1.08448441	     -0.00170576	     -0.00408315	     -0.00370323	     -0.03521997
      1.08460794	     -0.00170411	     -0.00407861	     -0.00369792	     -0.03521609
      1.08473148	     -0.00170246	     -0.00407409	     -0.00369262	     -0.03521200
      1.08485502	     -0.00170081	     -0.00406959	     -0.00368734	     -0.03520768
      1.08497855	     -0.00169917	     -0.00406510	     -0.00368207	     -0.03520316
      1.08510209	     -0.00169753	     -0.00406063	     -0.00367682	     -0.03519842
      1.08522563	     -0.00169590	     -0.00405617	     -0.00367157	     -0.03519349
      1.08533433	     -0.00169447	     -0.00405226	     -0.00366697	     -0.03518898
      1.08544303	     -0.00169303	     -0.00404836	     -0.00366238	     -0.03518432
      1.08558183	     -0.00169121	     -0.00404340	     -0.00365653	     -0.03517816
      1.08572062	     -0.00168939	     -0.00403845	     -0.00365069	     -0.03517177
      1.08582228	     -0.00168806	     -0.00403484	     -0.00364643	     -0.03516694
      1.08592394	     -0.00168673	     -0.00403125	     -0.00364217	     -0.03516199
      1.08607863	     -0.00168472	     -0.00402579	     -0.00363572	     -0.03515424
      1.08620083	     -0.00168313	     -0.00402149	     -0.00363063	     -0.03514792
      1.08632303	     -0.00168154	     -0.00401721	     -0.00362556	     -0.03514145
      1.08644523	     -0.00167996	     -0.00401295	     -0.00362049	     -0.03513481
      1.08656743	     -0.00167838	     -0.00400869	     -0.00361544	     -0.03512802
      1.08668963	     -0.00167681	     -0.00400446	     -0.00361041	     -0.03512108
      1.08681183	     -0.00167524	     -0.00400023	     -0.00360538	     -0.03511399
      1.08693403	     -0.00167367	     -0.00399602	     -0.00360037	     -0.03510676
      1.08705623	     -0.00167210	     -0.00399183	     -0.00359537	     -0.03509938
      1.08717842	     -0.00167054	     -0.00398764	     -0.00359038	     -0.03509187
      1.08730062	     -0.00166898	     -0.00398347	     -0.00358540	     -0.03508422
      1.08742282	     -0.00166743	     -0.00397932	     -0.00358044	     -0.03507644
      1.08753031	     -0.00166606	     -0.00397568	     -0.00357608	     -0.03506949
      1.08763780	     -0.00166470	     -0.00397204	     -0.00357173	     -0.03506244
      1.08777489	     -0.00166297	     -0.00396742	     -0.00356620	     -0.03505330
      1.08791198	     -0.00166124	     -0.00396282	     -0.00356068	     -0.03504402
      1.08801309	     -0.00165997	     -0.00395944	     -0.00355662	     -0.03503707
      1.08811421	     -0.00165869	     -0.00395607	     -0.00355257	     -0.03503005
      1.08826568	     -0.00165680	     -0.00395103	     -0.00354651	     -0.03501938
      1.08838751	     -0.00165527	     -0.00394699	     -0.00354166	     -0.03501068
      1.08850934	     -0.00165375	     -0.00394297	     -0.00353681	     -0.03500186
      1.08863117	     -0.00165223	     -0.00393896	     -0.00353198	     -0.03499294
      1.08875300	     -0.00165072	     -0.00393496	     -0.00352715	     -0.03498392
      1.08887483	     -0.00164921	     -0.00393098	     -0.00352234	     -0.03497479
      1.08899666	     -0.00164770	     -0.00392701	     -0.00351754	     -0.03496557
      1.08911849	     -0.00164619	     -0.00392305	     -0.00351275	     -0.03495625
      1.08922420	     -0.00164489	     -0.00391962	     -0.00350861	     -0.03494808
      1.08932991	     -0.00164359	     -0.00391621	     -0.00350447	     -0.03493984
      1.08946716	     -0.00164190	     -0.00391179	     -0.00349911	     -0.03492905
      1.08960441	     -0.00164022	     -0.00390739	     -0.00349377	     -0.03491814
      1.08970370	     -0.00163901	     -0.00390421	     -0.00348991	     -0.03491017
      1.08980299	     -0.00163779	     -0.00390104	     -0.00348606	     -0.03490215
      1.08995541	     -0.00163594	     -0.00389620	     -0.00348016	     -0.03488973
      1.09007636	     -0.00163447	     -0.00389237	     -0.00347550	     -0.03487978
      1.09019732	     -0.00163300	     -0.00388855	     -0.00347084	     -0.03486975
      1.09031827	     -0.00163154	     -0.00388474	     -0.00346620	     -0.03485964
      1.09043923	     -0.00163007	     -0.00388094	     -0.00346156	     -0.03484946
      1.09056019	     -0.00162862	     -0.00387716	     -0.00345694	     -0.03483920
      1.09068114	     -0.00162716	     -0.00387339	     -0.00345233	     -0.03482886
      1.09078940	     -0.00162586	     -0.00387003	     -0.00344821	     -0.03481955
      1.09089766	     -0.00162456	     -0.00386667	     -0.00344410	     -0.03481018
      1.09100592	     -0.00162327	     -0.00386332	     -0.00343999	     -0.03480076
      1.09115859	     -0.00162145	     -0.00385862	     -0.00343422	     -0.03478738
      1.09126466	     -0.00162018	     -0.00385537	     -0.00343022	     -0.03477802
      1.09137073	     -0.00161892	     -0.00385212	     -0.00342623	     -0.03476861
      1.09150765	     -0.00161730	     -0.00384794	     -0.00342109	     -0.03475639
      1.09164457	     -0.00161568	     -0.00384378	     -0.00341596	     -0.03474408
      1.09174542	     -0.00161449	     -0.00384072	     -0.00341219	     -0.03473497
      1.09184627	     -0.00161330	     -0.00383767	     -0.00340843	     -0.03472581
      1.09198633	     -0.00161165	     -0.00383345	     -0.00340322	     -0.03471303
      1.09211302	     -0.00161016	     -0.00382965	     -0.00339852	     -0.03470140
      1.09223971	     -0.00160868	     -0.00382586	     -0.00339383	     -0.03468970
      1.09235079	     -0.00160738	     -0.00382254	     -0.00338973	     -0.03467939
      1.09246188	     -0.00160608	     -0.00381924	     -0.00338563	     -0.03466904
      1.09257296	     -0.00160479	     -0.00381594	     -0.00338155	     -0.03465864
      1.09271097	     -0.00160318	     -0.00381186	     -0.00337648	     -0.03464566
      1.09282518	     -0.00160186	     -0.00380850	     -0.00337230	     -0.03463486
      1.09293939	     -0.00160053	     -0.00380514	     -0.00336813	     -0.03462402
      1.09305360	     -0.00159921	     -0.00380179	     -0.00336397	     -0.03461313
      1.09316781	     -0.00159790	     -0.00379846	     -0.00335981	     -0.03460219
      1.09330749	     -0.00159629	     -0.00379439	     -0.00335474	     -0.03458876
      1.09341162	     -0.00159509	     -0.00379137	     -0.00335097	     -0.03457870
      1.09351575	     -0.00159390	     -0.00378835	     -0.00334721	     -0.03456861
      1.09365010	     -0.00159236	     -0.00378447	     -0.00334237	     -0.03455554
      1.09378445	     -0.00159082	     -0.00378061	     -0.00333753	     -0.03454241
      1.09388746	     -0.00158965	     -0.00377766	     -0.00333384	     -0.03453230
      1.09399047	     -0.00158848	     -0.00377471	     -0.00333015	     -0.03452216
      1.09412457	     -0.00158696	     -0.00377089	     -0.00332536	     -0.03450892
      1.09424689	     -0.00158557	     -0.00376741	     -0.00332100	     -0.03449679
      1.09436922	     -0.00158419	     -0.00376395	     -0.00331664	     -0.03448461
      1.09449154	     -0.00158280	     -0.00376049	     -0.00331230	     -0.03447239
      1.09459763	     -0.00158161	     -0.00375751	     -0.00330855	     -0.03446176
      1.09470371	     -0.00158042	     -0.00375453	     -0.00330480	     -0.03445110
      1.09480979	     -0.00157923	     -0.00375156	     -0.00330106	     -0.03444040
      1.09496180	     -0.00157752	     -0.00374731	     -0.00329571	     -0.03442503
      1.09506552	     -0.00157636	     -0.00374443	     -0.00329207	     -0.03441450
      1.09516923	     -0.00157521	     -0.00374155	     -0.00328843	     -0.03440394
      1.09530510	     -0.00157369	     -0.00373779	     -0.00328368	     -0.03439007
      1.09544097	     -0.00157218	     -0.00373405	     -0.00327894	     -0.03437614
      1.09553842	     -0.00157110	     -0.00373137	     -0.00327555	     -0.03436613
      1.09563587	     -0.00157002	     -0.00372870	     -0.00327217	     -0.03435609
      1.09577677	     -0.00156846	     -0.00372485	     -0.00326728	     -0.03434153
      1.09590260	     -0.00156708	     -0.00372142	     -0.00326293	     -0.03432849
      1.09602843	     -0.00156569	     -0.00371800	     -0.00325859	     -0.03431541
      1.09613636	     -0.00156451	     -0.00371508	     -0.00325488	     -0.03430415
      1.09624430	     -0.00156332	     -0.00371217	     -0.00325117	     -0.03429287
      1.09635224	     -0.00156214	     -0.00370926	     -0.00324747	     -0.03428157
      1.09649219	     -0.00156061	     -0.00370550	     -0.00324268	     -0.03426686
      1.09660403	     -0.00155939	     -0.00370251	     -0.00323886	     -0.03425508
      1.09671588	     -0.00155817	     -0.00369952	     -0.00323505	     -0.03424327
      1.09682772	     -0.00155696	     -0.00369655	     -0.00323125	     -0.03423143
      1.09693956	     -0.00155575	     -0.00369358	     -0.00322746	     -0.03421956
      1.09707997	     -0.00155423	     -0.00368987	     -0.00322271	     -0.03420462
      1.09718106	     -0.00155313	     -0.00368720	     -0.00321929	     -0.03419383
      1.09728216	     -0.00155204	     -0.00368454	     -0.00321589	     -0.03418303
      1.09741686	     -0.00155059	     -0.00368101	     -0.00321136	     -0.03416859
      1.09753654	     -0.00154931	     -0.00367788	     -0.00320734	     -0.03415573
      1.09765622	     -0.00154802	     -0.00367476	     -0.00320333	     -0.03414285
      1.09777589	     -0.00154674	     -0.00367165	     -0.00319933	     -0.03412993
      1.09789557	     -0.00154547	     -0.00366855	     -0.00319534	     -0.03411698
      1.09799618	     -0.00154439	     -0.00366595	     -0.00319200	     -0.03410607
      1.09809678	     -0.00154332	     -0.00366336	     -0.00318866	     -0.03409514
      1.09823006	     -0.00154191	     -0.00365993	     -0.00318424	     -0.03408063
      1.09836333	     -0.00154049	     -0.00365652	     -0.00317983	     -0.03406608
      1.09845809	     -0.00153949	     -0.00365410	     -0.00317671	     -0.03405572
      1.09855285	     -0.00153849	     -0.00365169	     -0.00317358	     -0.03404533
      1.09870000	     -0.00153694	     -0.00364795	     -0.00316875	     -0.03402917
      1.09881848	     -0.00153569	     -0.00364495	     -0.00316486	     -0.03401613
      1.09893696	     -0.00153445	     -0.00364196	     -0.00316099	     -0.03400306
      1.09905544	     -0.00153320	     -0.00363897	     -0.00315712	     -0.03398996
      1.09916005	     -0.00153211	     -0.00363635	     -0.00315371	     -0.03397837
      1.09926466	     -0.00153102	     -0.00363373	     -0.00315031	     -0.03396676
      1.09939097	     -0.00152970	     -0.00363058	     -0.00314621	     -0.03395271
      1.09951729	     -0.00152838	     -0.00362743	     -0.00314212	     -0.03393863
      1.09961691	     -0.00152735	     -0.00362496	     -0.00313890	     -0.03392750
      1.09971653	     -0.00152632	     -0.00362249	     -0.00313569	     -0.03391636
      1.09985135	     -0.00152492	     -0.00361916	     -0.00313135	     -0.03390125
      1.09996942	     -0.00152370	     -0.00361626	     -0.00312755	     -0.03388798
      1.10008749	     -0.00152248	     -0.00361336	     -0.00312377	     -0.03387469
      1.10020556	     -0.00152127	     -0.00361047	     -0.00311999	     -0.03386138
      1.10030704	     -0.00152022	     -0.00360799	     -0.00311675	     -0.03384991
      1.10040851	     -0.00151918	     -0.00360552	     -0.00311352	     -0.03383842
      1.10053755	     -0.00151786	     -0.00360239	     -0.00310942	     -0.03382379
      1.10066658	     -0.00151654	     -0.00359927	     -0.00310532	     -0.03380913
      1.10076314	     -0.00151555	     -0.00359694	     -0.00310227	     -0.03379813
      1.10085969	     -0.00151457	     -0.00359461	     -0.00309922	     -0.03378712
      1.10099898	     -0.00151315	     -0.00359127	     -0.00309482	     -0.03377121
      1.10111695	     -0.00151196	     -0.00358844	     -0.00309111	     -0.03375770
      1.10123492	     -0.00151076	     -0.00358563	     -0.00308740	     -0.03374417
      1.10135289	     -0.00150957	     -0.00358282	     -0.00308371	     -0.03373062
      1.10145322	     -0.00150856	     -0.00358044	     -0.00308057	     -0.03371907
      1.10155355	     -0.00150754	     -0.00357806	     -0.00307744	     -0.03370750
      1.10168293	     -0.00150624	     -0.00357501	     -0.00307340	     -0.03369255
      1.10181231	     -0.00150494	     -0.00357196	     -0.00306938	     -0.03367757
      1.10190763	     -0.00150399	     -0.00356973	     -0.00306642	     -0.03366652
      1.10200294	     -0.00150303	     -0.00356749	     -0.00306347	     -0.03365545
      1.10214317	     -0.00150163	     -0.00356422	     -0.00305914	     -0.03363914
      1.10226081	     -0.00150046	     -0.00356148	     -0.00305551	     -0.03362542
      1.10237845	     -0.00149929	     -0.00355875	     -0.00305189	     -0.03361168
      1.10249609	     -0.00149812	     -0.00355602	     -0.00304827	     -0.03359792
      1.10259545	     -0.00149713	     -0.00355373	     -0.00304523	     -0.03358627
      1.10269481	     -0.00149615	     -0.00355144	     -0.00304219	     -0.03357461
      1.10282428	     -0.00149487	     -0.00354847	     -0.00303823	     -0.03355939
      1.10295374	     -0.00149359	     -0.00354550	     -0.00303429	     -0.03354413
      1.10304811	     -0.00149266	     -0.00354334	     -0.00303142	     -0.03353300
      1.10314248	     -0.00149173	     -0.00354119	     -0.00302855	     -0.03352184
      1.10328309	     -0.00149035	     -0.00353800	     -0.00302429	     -0.03350519
      1.10340038	     -0.00148920	     -0.00353534	     -0.00302074	     -0.03349128
      1.10351767	     -0.00148806	     -0.00353269	     -0.00301720	     -0.03347734
      1.10363495	     -0.00148691	     -0.00353005	     -0.00301367	     -0.03346338
      1.10373338	     -0.00148595	     -0.00352783	     -0.00301071	     -0.03345164
      1.10383182	     -0.00148499	     -0.00352563	     -0.00300776	     -0.03343988
      1.10396134	     -0.00148374	     -0.00352273	     -0.00300388	     -0.03342439
      1.10409085	     -0.00148248	     -0.00351984	     -0.00300001	     -0.03340886
      1.10418433	     -0.00148157	     -0.00351776	     -0.00299722	     -0.03339764
      1.10427782	     -0.00148067	     -0.00351569	     -0.00299444	     -0.03338640
      1.10441876	     -0.00147931	     -0.00351257	     -0.00299025	     -0.03336942
      1.10453569	     -0.00147818	     -0.00350999	     -0.00298679	     -0.03335531
      1.10465262	     -0.00147706	     -0.00350742	     -0.00298333	     -0.03334118
      1.10476955	     -0.00147594	     -0.00350485	     -0.00297987	     -0.03332701
      1.10486709	     -0.00147500	     -0.00350272	     -0.00297700	     -0.03331518
      1.10496463	     -0.00147407	     -0.00350059	     -0.00297413	     -0.03330334
      1.10509419	     -0.00147283	     -0.00349777	     -0.00297032	     -0.03328757
      1.10522375	     -0.00147160	     -0.00349495	     -0.00296653	     -0.03327178
      1.10531638	     -0.00147072	     -0.00349295	     -0.00296382	     -0.03326047
      1.10540900	     -0.00146984	     -0.00349094	     -0.00296111	     -0.03324914
      1.10555026	     -0.00146849	     -0.00348790	     -0.00295700	     -0.03323184
      1.10566685	     -0.00146739	     -0.00348539	     -0.00295361	     -0.03321753
      1.10578343	     -0.00146629	     -0.00348290	     -0.00295022	     -0.03320320
      1.10588829	     -0.00146530	     -0.00348065	     -0.00294718	     -0.03319029
      1.10599316	     -0.00146431	     -0.00347842	     -0.00294415	     -0.03317736
      1.10609803	     -0.00146332	     -0.00347619	     -0.00294113	     -0.03316441
      1.10622832	     -0.00146210	     -0.00347342	     -0.00293737	     -0.03314829
      1.10633253	     -0.00146112	     -0.00347122	     -0.00293438	     -0.03313537
      1.10643674	     -0.00146015	     -0.00346902	     -0.00293139	     -0.03312244
      1.10654095	     -0.00145917	     -0.00346682	     -0.00292840	     -0.03310948
      1.10667642	     -0.00145791	     -0.00346398	     -0.00292453	     -0.03309262
      1.10677753	     -0.00145697	     -0.00346186	     -0.00292164	     -0.03308000
      1.10687864	     -0.00145603	     -0.00345975	     -0.00291876	     -0.03306737
      1.10700360	     -0.00145487	     -0.00345714	     -0.00291521	     -0.03305174
      1.10712856	     -0.00145371	     -0.00345455	     -0.00291167	     -0.03303607
      1.10722379	     -0.00145283	     -0.00345257	     -0.00290897	     -0.03302412
      1.10731902	     -0.00145195	     -0.00345060	     -0.00290628	     -0.03301214
      1.10744884	     -0.00145075	     -0.00344792	     -0.00290262	     -0.03299580
      1.10756541	     -0.00144968	     -0.00344553	     -0.00289933	     -0.03298109
      1.10768198	     -0.00144861	     -0.00344313	     -0.00289606	     -0.03296636
      1.10779855	     -0.00144754	     -0.00344075	     -0.00289279	     -0.03295161
      1.10789627	     -0.00144664	     -0.00343875	     -0.00289005	     -0.03293922
      1.10799399	     -0.00144575	     -0.00343676	     -0.00288732	     -0.03292681
      1.10811770	     -0.00144462	     -0.00343425	     -0.00288387	     -0.03291108
      1.10824141	     -0.00144349	     -0.00343174	     -0.00288043	     -0.03289533
      1.10834205	     -0.00144258	     -0.00342971	     -0.00287763	     -0.03288249
      1.10844270	     -0.00144166	     -0.00342768	     -0.00287484	     -0.03286963
      1.10856427	     -0.00144056	     -0.00342523	     -0.00287147	     -0.03285407
      1.10868584	     -0.00143946	     -0.00342279	     -0.00286811	     -0.03283849
      1.10878484	     -0.00143856	     -0.00342081	     -0.00286538	     -0.03282578
      1.10888384	     -0.00143767	     -0.00341883	     -0.00286266	     -0.03281305
      1.10900648	     -0.00143656	     -0.00341639	     -0.00285928	     -0.03279726
      1.10912912	     -0.00143546	     -0.00341395	     -0.00285592	     -0.03278144
      1.10922788	     -0.00143457	     -0.00341199	     -0.00285322	     -0.03276869
      1.10932663	     -0.00143369	     -0.00341004	     -0.00285052	     -0.03275591
      1.10944948	     -0.00143259	     -0.00340762	     -0.00284717	     -0.03273999
      1.10957232	     -0.00143149	     -0.00340520	     -0.00284382	     -0.03272405
      1.10967026	     -0.00143061	     -0.00340328	     -0.00284116	     -0.03271132
      1.10976820	     -0.00142974	     -0.00340136	     -0.00283850	     -0.03269857
      1.10989175	     -0.00142864	     -0.00339895	     -0.00283516	     -0.03268247
      1.11001529	     -0.00142754	     -0.00339654	     -0.00283182	     -0.03266633
      1.11011246	     -0.00142668	     -0.00339465	     -0.00282919	     -0.03265363
      1.11020963	     -0.00142582	     -0.00339277	     -0.00282658	     -0.03264090
      1.11033396	     -0.00142472	     -0.00339036	     -0.00282323	     -0.03262459
      1.11045829	     -0.00142362	     -0.00338796	     -0.00281990	     -0.03260826
      1.11055452	     -0.00142278	     -0.00338611	     -0.00281732	     -0.03259560
      1.11065074	     -0.00142193	     -0.00338426	     -0.00281475	     -0.03258292
      1.11077614	     -0.00142083	     -0.00338186	     -0.00281140	     -0.03256637
      1.11090155	     -0.00141973	     -0.00337946	     -0.00280806	     -0.03254980
      1.11099670	     -0.00141889	     -0.00337765	     -0.00280553	     -0.03253720
      1.11109185	     -0.00141806	     -0.00337584	     -0.00280300	     -0.03252459
      1.11121861	     -0.00141695	     -0.00337343	     -0.00279965	     -0.03250776
      1.11134537	     -0.00141585	     -0.00337103	     -0.00279629	     -0.03249091
      1.11143928	     -0.00141503	     -0.00336926	     -0.00279381	     -0.03247840
      1.11153319	     -0.00141422	     -0.00336749	     -0.00279134	     -0.03246588
      1.11166169	     -0.00141310	     -0.00336507	     -0.00278796	     -0.03244873
      1.11177546	     -0.00141211	     -0.00336294	     -0.00278497	     -0.03243351
      1.11188923	     -0.00141113	     -0.00336081	     -0.00278199	     -0.03241827
      1.11200300	     -0.00141015	     -0.00335868	     -0.00277901	     -0.03240301
      1.11210210	     -0.00140929	     -0.00335684	     -0.00277643	     -0.03238970
      1.11220120	     -0.00140844	     -0.00335500	     -0.00277384	     -0.03237637
      1.11230030	     -0.00140759	     -0.00335316	     -0.00277126	     -0.03236302
      1.11243918	     -0.00140640	     -0.00335059	     -0.00276766	     -0.03234429
      1.11253812	     -0.00140555	     -0.00334876	     -0.00276509	     -0.03233093
      1.11263706	     -0.00140470	     -0.00334694	     -0.00276253	     -0.03231754
      1.11276080	     -0.00140364	     -0.00334467	     -0.00275933	     -0.03230078
      1.11287189	     -0.00140270	     -0.00334263	     -0.00275647	     -0.03228571
      1.11298297	     -0.00140175	     -0.00334060	     -0.00275361	     -0.03227062
      1.11309406	     -0.00140081	     -0.00333858	     -0.00275075	     -0.03225551
      1.11320515	     -0.00139986	     -0.00333656	     -0.00274790	     -0.03224038
      1.11330086	     -0.00139905	     -0.00333482	     -0.00274545	     -0.03222732
      1.11339656	     -0.00139824	     -0.00333308	     -0.00274301	     -0.03221425
      1.11351916	     -0.00139720	     -0.00333087	     -0.00273988	     -0.03219749
      1.11364176	     -0.00139617	     -0.00332866	     -0.00273675	     -0.03218070
      1.11373485	     -0.00139539	     -0.00332698	     -0.00273439	     -0.03216793
      1.11382794	     -0.00139460	     -0.00332531	     -0.00273202	     -0.03215515
      1.11395724	     -0.00139351	     -0.00332299	     -0.00272875	     -0.03213738
      1.11407025	     -0.00139257	     -0.00332097	     -0.00272589	     -0.03212182
      1.11418325	     -0.00139162	     -0.00331896	     -0.00272303	     -0.03210624
      1.11428314	     -0.00139078	     -0.00331718	     -0.00272052	     -0.03209245
      1.11438303	     -0.00138995	     -0.00331541	     -0.00271800	     -0.03207865
      1.11448292	     -0.00138912	     -0.00331364	     -0.00271549	     -0.03206482
      1.11461468	     -0.00138802	     -0.00331131	     -0.00271219	     -0.03204657
      1.11471448	     -0.00138719	     -0.00330955	     -0.00270969	     -0.03203272
      1.11481427	     -0.00138636	     -0.00330779	     -0.00270720	     -0.03201886
      1.11491407	     -0.00138553	     -0.00330604	     -0.00270471	     -0.03200498
      1.11505068	     -0.00138440	     -0.00330365	     -0.00270130	     -0.03198596
      1.11514716	     -0.00138361	     -0.00330196	     -0.00269890	     -0.03197251
      1.11524365	     -0.00138281	     -0.00330028	     -0.00269651	     -0.03195904
      1.11536792	     -0.00138179	     -0.00329811	     -0.00269343	     -0.03194167
      1.11547948	     -0.00138087	     -0.00329617	     -0.00269067	     -0.03192606
      1.11559104	     -0.00137995	     -0.00329424	     -0.00268792	     -0.03191043
      1.11570260	     -0.00137904	     -0.00329231	     -0.00268517	     -0.03189478
      1.11579711	     -0.00137826	     -0.00329068	     -0.00268284	     -0.03188151
      1.11589161	     -0.00137749	     -0.00328905	     -0.00268052	     -0.03186822
      1.11601195	     -0.00137651	     -0.00328699	     -0.00267757	     -0.03185129
      1.11613229	     -0.00137552	     -0.00328492	     -0.00267462	     -0.03183433
      1.11622977	     -0.00137473	     -0.00328326	     -0.00267224	     -0.03182058
      1.11632724	     -0.00137394	     -0.00328159	     -0.00266986	     -0.03180681
      1.11644580	     -0.00137298	     -0.00327957	     -0.00266698	     -0.03179005
      1.11656437	     -0.00137201	     -0.00327756	     -0.00266410	     -0.03177327
      1.11665961	     -0.00137124	     -0.00327594	     -0.00266178	     -0.03175977
      1.11675486	     -0.00137047	     -0.00327433	     -0.00265948	     -0.03174626
      1.11687538	     -0.00136950	     -0.00327229	     -0.00265656	     -0.03172915
      1.11699590	     -0.00136853	     -0.00327026	     -0.00265365	     -0.03171201
      1.11709036	     -0.00136777	     -0.00326867	     -0.00265137	     -0.03169857
      1.11718482	     -0.00136701	     -0.00326709	     -0.00264910	     -0.03168511
      1.11730651	     -0.00136603	     -0.00326505	     -0.00264618	     -0.03166776
      1.11742821	     -0.00136506	     -0.00326301	     -0.00264326	     -0.03165039
      1.11752118	     -0.00136431	     -0.00326146	     -0.00264103	     -0.03163710
      1.11761415	     -0.00136357	     -0.00325991	     -0.00263881	     -0.03162381
      1.11773782	     -0.00136258	     -0.00325786	     -0.00263586	     -0.03160610
      1.11786149	     -0.00136160	     -0.00325581	     -0.00263291	     -0.03158838
      1.11795290	     -0.00136087	     -0.00325430	     -0.00263074	     -0.03157526
      1.11804431	     -0.00136014	     -0.00325279	     -0.00262857	     -0.03156214
      1.11817039	     -0.00135914	     -0.00325071	     -0.00262558	     -0.03154402
      1.11828141	     -0.00135826	     -0.00324889	     -0.00262295	     -0.03152805
      1.11839242	     -0.00135739	     -0.00324706	     -0.00262033	     -0.03151206
      1.11850344	     -0.00135651	     -0.00324525	     -0.00261771	     -0.03149606
      1.11860053	     -0.00135574	     -0.00324366	     -0.00261543	     -0.03148205
      1.11869762	     -0.00135498	     -0.00324208	     -0.00261315	     -0.03146804
      1.11879471	     -0.00135421	     -0.00324050	     -0.00261087	     -0.03145401
      1.11892898	     -0.00135316	     -0.00323832	     -0.00260772	     -0.03143459
      1.11902634	     -0.00135240	     -0.00323674	     -0.00260545	     -0.03142050
      1.11912371	     -0.00135163	     -0.00323516	     -0.00260317	     -0.03140639
      1.11924361	     -0.00135069	     -0.00323323	     -0.00260038	     -0.03138901
      1.11935135	     -0.00134985	     -0.00323149	     -0.00259787	     -0.03137338
      1.11945909	     -0.00134901	     -0.00322976	     -0.00259537	     -0.03135773
      1.11956683	     -0.00134817	     -0.00322803	     -0.00259287	     -0.03134207
      1.11967457	     -0.00134734	     -0.00322630	     -0.00259037	     -0.03132640
      1.11978231	     -0.00134650	     -0.00322458	     -0.00258788	     -0.03131072
      1.11987642	     -0.00134577	     -0.00322308	     -0.00258571	     -0.03129702
      1.11997053	     -0.00134504	     -0.00322158	     -0.00258354	     -0.03128330
      1.12008742	     -0.00134414	     -0.00321972	     -0.00258086	     -0.03126625
      1.12020430	     -0.00134323	     -0.00321787	     -0.00257817	     -0.03124919
      1.12030186	     -0.00134248	     -0.00321632	     -0.00257593	     -0.03123494
      1.12039942	     -0.00134173	     -0.00321478	     -0.00257370	     -0.03122069
      1.12049698	     -0.00134098	     -0.00321324	     -0.00257147	     -0.03120642
      1.12062845	     -0.00133997	     -0.00321117	     -0.00256847	     -0.03118718
      1.12072508	     -0.00133923	     -0.00320966	     -0.00256627	     -0.03117303
      1.12082172	     -0.00133849	     -0.00320814	     -0.00256407	     -0.03115887
      1.12094069	     -0.00133758	     -0.00320628	     -0.00256137	     -0.03114143
      1.12105966	     -0.00133667	     -0.00320442	     -0.00255867	     -0.03112398
      1.12114833	     -0.00133599	     -0.00320304	     -0.00255667	     -0.03111097
      1.12123700	     -0.00133532	     -0.00320166	     -0.00255466	     -0.03109795
      1.12136369	     -0.00133435	     -0.00319969	     -0.00255181	     -0.03107933
      1.12147516	     -0.00133351	     -0.00319796	     -0.00254930	     -0.03106295
      1.12158663	     -0.00133266	     -0.00319624	     -0.00254679	     -0.03104655
      1.12169809	     -0.00133182	     -0.00319451	     -0.00254429	     -0.03103015
      1.12178959	     -0.00133112	     -0.00319310	     -0.00254224	     -0.03101668
      1.12188110	     -0.00133043	     -0.00319170	     -0.00254019	     -0.03100320
      1.12200104	     -0.00132953	     -0.00318985	     -0.00253751	     -0.03098553
      1.12212098	     -0.00132862	     -0.00318801	     -0.00253484	     -0.03096785
      1.12221426	     -0.00132792	     -0.00318659	     -0.00253276	     -0.03095409
      1.12230754	     -0.00132722	     -0.00318516	     -0.00253069	     -0.03094033
      1.12242694	     -0.00132633	     -0.00318334	     -0.00252804	     -0.03092271
      1.12254634	     -0.00132543	     -0.00318153	     -0.00252539	     -0.03090508
      1.12263700	     -0.00132475	     -0.00318015	     -0.00252339	     -0.03089169
      1.12272767	     -0.00132407	     -0.00317877	     -0.00252138	     -0.03087829
      1.12285020	     -0.00132316	     -0.00317692	     -0.00251868	     -0.03086018
      1.12295904	     -0.00132235	     -0.00317527	     -0.00251629	     -0.03084409
      1.12306788	     -0.00132154	     -0.00317363	     -0.00251389	     -0.03082800
      1.12317672	     -0.00132073	     -0.00317199	     -0.00251150	     -0.03081190
      1.12327291	     -0.00132002	     -0.00317055	     -0.00250940	     -0.03079767
      1.12336910	     -0.00131930	     -0.00316911	     -0.00250729	     -0.03078343
      1.12346530	     -0.00131859	     -0.00316767	     -0.00250519	     -0.03076919
      1.12359480	     -0.00131763	     -0.00316573	     -0.00250237	     -0.03075002
      1.12369148	     -0.00131692	     -0.00316429	     -0.00250026	     -0.03073571
      1.12378815	     -0.00131621	     -0.00316285	     -0.00249816	     -0.03072139
      1.12390470	     -0.00131535	     -0.00316111	     -0.00249563	     -0.03070413
      1.12402125	     -0.00131449	     -0.00315938	     -0.00249311	     -0.03068686
      1.12410969	     -0.00131384	     -0.00315807	     -0.00249119	     -0.03067376
      1.12419814	     -0.00131319	     -0.00315677	     -0.00248928	     -0.03066065
      1.12432224	     -0.00131228	     -0.00315493	     -0.00248661	     -0.03064226
      1.12443211	     -0.00131148	     -0.00315331	     -0.00248424	     -0.03062598
      1.12454199	     -0.00131068	     -0.00315170	     -0.00248188	     -0.03060970
      1.12465187	     -0.00130988	     -0.00315008	     -0.00247952	     -0.03059341
      1.12474343	     -0.00130921	     -0.00314874	     -0.00247756	     -0.03057984
      1.12483499	     -0.00130854	     -0.00314740	     -0.00247560	     -0.03056627
      1.12495237	     -0.00130769	     -0.00314568	     -0.00247309	     -0.03054887
      1.12506974	     -0.00130684	     -0.00314397	     -0.00247059	     -0.03053148
      1.12516284	     -0.00130616	     -0.00314262	     -0.00246861	     -0.03051768
      1.12525595	     -0.00130549	     -0.00314126	     -0.00246663	     -0.03050389
      1.12537295	     -0.00130464	     -0.00313956	     -0.00246414	     -0.03048655
      1.12548996	     -0.00130380	     -0.00313787	     -0.00246166	     -0.03046922
      1.12558064	     -0.00130315	     -0.00313656	     -0.00245974	     -0.03045579
      1.12567133	     -0.00130249	     -0.00313525	     -0.00245783	     -0.03044235
      1.12579113	     -0.00130163	     -0.00313352	     -0.00245530	     -0.03042461
      1.12591094	     -0.00130077	     -0.00313179	     -0.00245278	     -0.03040688
      1.12600007	     -0.00130013	     -0.00313051	     -0.00245090	     -0.03039368
      1.12608920	     -0.00129949	     -0.00312923	     -0.00244903	     -0.03038049
      1.12621165	     -0.00129862	     -0.00312748	     -0.00244646	     -0.03036238
      1.12631932	     -0.00129785	     -0.00312594	     -0.00244421	     -0.03034645
      1.12642700	     -0.00129708	     -0.00312440	     -0.00244196	     -0.03033053
      1.12653467	     -0.00129631	     -0.00312287	     -0.00243971	     -0.03031461
      1.12663006	     -0.00129563	     -0.00312151	     -0.00243773	     -0.03030051
      1.12672545	     -0.00129496	     -0.00312015	     -0.00243574	     -0.03028642
      1.12682084	     -0.00129428	     -0.00311880	     -0.00243376	     -0.03027233
      1.12694794	     -0.00129338	     -0.00311700	     -0.00243112	     -0.03025357
      1.12704388	     -0.00129270	     -0.00311564	     -0.00242914	     -0.03023941
      1.12713981	     -0.00129202	     -0.00311429	     -0.00242715	     -0.03022526
      1.12723574	     -0.00129134	     -0.00311293	     -0.00242517	     -0.03021111
      1.12736567	     -0.00129043	     -0.00311111	     -0.00242249	     -0.03019196
      1.12745878	     -0.00128977	     -0.00310980	     -0.00242058	     -0.03017824
      1.12755189	     -0.00128912	     -0.00310849	     -0.00241866	     -0.03016453
      1.12767030	     -0.00128828	     -0.00310683	     -0.00241623	     -0.03014710
      1.12777633	     -0.00128754	     -0.00310535	     -0.00241406	     -0.03013151
      1.12788235	     -0.00128680	     -0.00310387	     -0.00241189	     -0.03011592
      1.12798838	     -0.00128606	     -0.00310239	     -0.00240973	     -0.03010034
      1.12808202	     -0.00128540	     -0.00310108	     -0.00240782	     -0.03008659
      1.12817566	     -0.00128475	     -0.00309978	     -0.00240591	     -0.03007285
      1.12826930	     -0.00128409	     -0.00309848	     -0.00240401	     -0.03005911
      1.12840034	     -0.00128318	     -0.00309666	     -0.00240135	     -0.03003990
      1.12849496	     -0.00128252	     -0.00309535	     -0.00239943	     -0.03002604
      1.12858959	     -0.00128187	     -0.00309405	     -0.00239751	     -0.03001218
      1.12870579	     -0.00128106	     -0.00309244	     -0.00239517	     -0.02999518
      1.12880953	     -0.00128034	     -0.00309101	     -0.00239307	     -0.02998002
      1.12891326	     -0.00127962	     -0.00308959	     -0.00239098	     -0.02996486
      1.12901700	     -0.00127891	     -0.00308816	     -0.00238890	     -0.02994972
      1.12912074	     -0.00127819	     -0.00308674	     -0.00238681	     -0.02993459
      1.12922448	     -0.00127748	     -0.00308532	     -0.00238473	     -0.02991947
      1.12932822	     -0.00127676	     -0.00308390	     -0.00238265	     -0.02990436
      1.12942107	     -0.00127612	     -0.00308263	     -0.00238080	     -0.02989085
      1.12951392	     -0.00127549	     -0.00308136	     -0.00237894	     -0.02987735
      1.12962628	     -0.00127472	     -0.00307983	     -0.00237670	     -0.02986103
      1.12973865	     -0.00127395	     -0.00307830	     -0.00237447	     -0.02984472
      1.12983064	     -0.00127332	     -0.00307705	     -0.00237264	     -0.02983138
      1.12992263	     -0.00127269	     -0.00307580	     -0.00237081	     -0.02981805
      1.13003813	     -0.00127190	     -0.00307424	     -0.00236852	     -0.02980133
      1.13015364	     -0.00127111	     -0.00307268	     -0.00236624	     -0.02978462
      1.13024051	     -0.00127052	     -0.00307150	     -0.00236452	     -0.02977207
      1.13032739	     -0.00126993	     -0.00307033	     -0.00236281	     -0.02975953
      1.13045094	     -0.00126909	     -0.00306867	     -0.00236037	     -0.02974172
      1.13055961	     -0.00126835	     -0.00306720	     -0.00235823	     -0.02972607
      1.13066827	     -0.00126762	     -0.00306574	     -0.00235610	     -0.02971043
      1.13075930	     -0.00126700	     -0.00306452	     -0.00235431	     -0.02969735
      1.13085033	     -0.00126639	     -0.00306330	     -0.00235253	     -0.02968428
      1.13096420	     -0.00126562	     -0.00306178	     -0.00235030	     -0.02966795
      1.13107806	     -0.00126485	     -0.00306026	     -0.00234808	     -0.02965164
      1.13116959	     -0.00126423	     -0.00305904	     -0.00234630	     -0.02963854
      1.13126112	     -0.00126362	     -0.00305782	     -0.00234451	     -0.02962546
      1.13137542	     -0.00126285	     -0.00305630	     -0.00234229	     -0.02960914
      1.13148972	     -0.00126208	     -0.00305478	     -0.00234007	     -0.02959285
      1.13157913	     -0.00126149	     -0.00305359	     -0.00233834	     -0.02958012
      1.13166855	     -0.00126089	     -0.00305241	     -0.00233661	     -0.02956740
      1.13178543	     -0.00126011	     -0.00305086	     -0.00233435	     -0.02955079
      1.13190231	     -0.00125933	     -0.00304931	     -0.00233209	     -0.02953421
      1.13199001	     -0.00125874	     -0.00304815	     -0.00233041	     -0.02952179
      1.13207770	     -0.00125816	     -0.00304700	     -0.00232872	     -0.02950938
      1.13219740	     -0.00125736	     -0.00304542	     -0.00232642	     -0.02949247
      1.13230283	     -0.00125666	     -0.00304403	     -0.00232440	     -0.02947759
      1.13240826	     -0.00125596	     -0.00304265	     -0.00232238	     -0.02946273
      1.13251369	     -0.00125526	     -0.00304127	     -0.00232036	     -0.02944790
      1.13260779	     -0.00125464	     -0.00304003	     -0.00231856	     -0.02943468
      1.13270188	     -0.00125402	     -0.00303880	     -0.00231677	     -0.02942148
      1.13279597	     -0.00125340	     -0.00303757	     -0.00231498	     -0.02940829
      1.13291885	     -0.00125259	     -0.00303597	     -0.00231264	     -0.02939110
      1.13301357	     -0.00125196	     -0.00303473	     -0.00231084	     -0.02937787
      1.13310829	     -0.00125134	     -0.00303350	     -0.00230904	     -0.02936466
      1.13320301	     -0.00125072	     -0.00303227	     -0.00230725	     -0.02935147
      1.13332794	     -0.00124990	     -0.00303065	     -0.00230489	     -0.02933410
      1.13342019	     -0.00124929	     -0.00302945	     -0.00230315	     -0.02932129
      1.13351243	     -0.00124869	     -0.00302825	     -0.00230141	     -0.02930850
      1.13362711	     -0.00124794	     -0.00302677	     -0.00229925	     -0.02929263
      1.13374179	     -0.00124719	     -0.00302529	     -0.00229709	     -0.02927679
      1.13382658	     -0.00124664	     -0.00302419	     -0.00229550	     -0.02926510
      1.13391138	     -0.00124608	     -0.00302310	     -0.00229391	     -0.02925342
      1.13403389	     -0.00124529	     -0.00302152	     -0.00229162	     -0.02923658
      1.13414069	     -0.00124459	     -0.00302014	     -0.00228962	     -0.02922192
      1.13424748	     -0.00124390	     -0.00301877	     -0.00228763	     -0.02920730
      1.13435427	     -0.00124321	     -0.00301740	     -0.00228564	     -0.02919270
      1.13444291	     -0.00124263	     -0.00301627	     -0.00228399	     -0.02918060
      1.13453155	     -0.00124206	     -0.00301513	     -0.00228234	     -0.02916852
      1.13464577	     -0.00124132	     -0.00301367	     -0.00228022	     -0.02915298
      1.13475999	     -0.00124058	     -0.00301221	     -0.00227811	     -0.02913748
      1.13484970	     -0.00124001	     -0.00301106	     -0.00227645	     -0.02912532
      1.13493941	     -0.00123943	     -0.00300992	     -0.00227479	     -0.02911319
      1.13505387	     -0.00123869	     -0.00300846	     -0.00227268	     -0.02909774
      1.13516833	     -0.00123796	     -0.00300701	     -0.00227057	     -0.02908232
      1.13525541	     -0.00123740	     -0.00300590	     -0.00226897	     -0.02907061
      1.13534249	     -0.00123684	     -0.00300480	     -0.00226737	     -0.02905892
      1.13546036	     -0.00123609	     -0.00300330	     -0.00226521	     -0.02904313
      1.13557823	     -0.00123533	     -0.00300181	     -0.00226305	     -0.02902737
      1.13566332	     -0.00123479	     -0.00300073	     -0.00226149	     -0.02901602
      1.13574840	     -0.00123425	     -0.00299966	     -0.00225994	     -0.02900469
      1.13586996	     -0.00123347	     -0.00299812	     -0.00225772	     -0.02898854
      1.13597501	     -0.00123280	     -0.00299680	     -0.00225581	     -0.02897461
      1.13608007	     -0.00123214	     -0.00299547	     -0.00225390	     -0.02896071
      1.13618512	     -0.00123147	     -0.00299415	     -0.00225199	     -0.02894684
      1.13627669	     -0.00123089	     -0.00299300	     -0.00225033	     -0.02893478
      1.13636826	     -0.00123031	     -0.00299185	     -0.00224867	     -0.02892274
      1.13645983	     -0.00122973	     -0.00299070	     -0.00224701	     -0.02891072
      1.13658702	     -0.00122893	     -0.00298911	     -0.00224472	     -0.02889407
      1.13667944	     -0.00122834	     -0.00298795	     -0.00224305	     -0.02888200
      1.13677186	     -0.00122776	     -0.00298679	     -0.00224138	     -0.02886995
      1.13688497	     -0.00122705	     -0.00298538	     -0.00223935	     -0.02885524
      1.13698597	     -0.00122641	     -0.00298412	     -0.00223754	     -0.02884214
      1.13708697	     -0.00122578	     -0.00298286	     -0.00223573	     -0.02882907
      1.13718797	     -0.00122515	     -0.00298160	     -0.00223392	     -0.02881602
      1.13728896	     -0.00122451	     -0.00298035	     -0.00223211	     -0.02880301
      1.13738996	     -0.00122388	     -0.00297909	     -0.00223031	     -0.02879003
      1.13749096	     -0.00122325	     -0.00297784	     -0.00222851	     -0.02877707
      1.13759195	     -0.00122262	     -0.00297658	     -0.00222671	     -0.02876415
      1.13768210	     -0.00122206	     -0.00297547	     -0.00222510	     -0.02875264
      1.13777225	     -0.00122150	     -0.00297435	     -0.00222350	     -0.02874116
      1.13788118	     -0.00122082	     -0.00297300	     -0.00222157	     -0.02872732
      1.13799012	     -0.00122014	     -0.00297166	     -0.00221964	     -0.02871351
      1.13808298	     -0.00121956	     -0.00297051	     -0.00221800	     -0.02870177
      1.13817584	     -0.00121899	     -0.00296936	     -0.00221636	     -0.02869006
      1.13826870	     -0.00121841	     -0.00296822	     -0.00221472	     -0.02867837
      1.13839001	     -0.00121766	     -0.00296672	     -0.00221259	     -0.02866314
      1.13848259	     -0.00121709	     -0.00296559	     -0.00221096	     -0.02865155
      1.13857517	     -0.00121652	     -0.00296445	     -0.00220933	     -0.02863999
      1.13866775	     -0.00121595	     -0.00296331	     -0.00220771	     -0.02862846
      1.13879292	     -0.00121518	     -0.00296177	     -0.00220551	     -0.02861291
      1.13888326	     -0.00121462	     -0.00296067	     -0.00220393	     -0.02860171
      1.13897360	     -0.00121407	     -0.00295956	     -0.00220236	     -0.02859054
      1.13908750	     -0.00121337	     -0.00295817	     -0.00220037	     -0.02857650
      1.13918932	     -0.00121274	     -0.00295692	     -0.00219860	     -0.02856399
      1.13929114	     -0.00121212	     -0.00295568	     -0.00219682	     -0.02855151
      1.13939296	     -0.00121150	     -0.00295443	     -0.00219506	     -0.02853906
      1.13949478	     -0.00121088	     -0.00295319	     -0.00219329	     -0.02852664
      1.13958301	     -0.00121034	     -0.00295212	     -0.00219176	     -0.02851591
      1.13967123	     -0.00120980	     -0.00295104	     -0.00219023	     -0.02850521
      1.13978275	     -0.00120912	     -0.00294969	     -0.00218831	     -0.02849172
      1.13989427	     -0.00120844	     -0.00294833	     -0.00218638	     -0.02847827
      1.13998148	     -0.00120791	     -0.00294727	     -0.00218488	     -0.02846778
      1.14006869	     -0.00120738	     -0.00294621	     -0.00218338	     -0.02845732
      1.14018400	     -0.00120668	     -0.00294481	     -0.00218140	     -0.02844352
      1.14029930	     -0.00120599	     -0.00294342	     -0.00217942	     -0.02842977
      1.14038094	     -0.00120549	     -0.00294243	     -0.00217802	     -0.02842007
      1.14046259	     -0.00120500	     -0.00294144	     -0.00217662	     -0.02841038
      1.14058812	     -0.00120424	     -0.00293992	     -0.00217448	     -0.02839553
      1.14068986	     -0.00120363	     -0.00293870	     -0.00217274	     -0.02838354
      1.14079161	     -0.00120302	     -0.00293747	     -0.00217101	     -0.02837158
      1.14089335	     -0.00120240	     -0.00293624	     -0.00216928	     -0.02835966
      1.14099510	     -0.00120179	     -0.00293501	     -0.00216755	     -0.02834778
      1.14109685	     -0.00120118	     -0.00293379	     -0.00216582	     -0.02833593
      1.14118481	     -0.00120066	     -0.00293273	     -0.00216433	     -0.02832571
      1.14127278	     -0.00120013	     -0.00293167	     -0.00216284	     -0.02831552
      1.14138369	     -0.00119947	     -0.00293034	     -0.00216097	     -0.02830272
      1.14149460	     -0.00119880	     -0.00292901	     -0.00215909	     -0.02828995
      1.14158140	     -0.00119828	     -0.00292797	     -0.00215763	     -0.02827999
      1.14166820	     -0.00119777	     -0.00292693	     -0.00215617	     -0.02827006
      1.14178296	     -0.00119708	     -0.00292555	     -0.00215424	     -0.02825697
      1.14189772	     -0.00119640	     -0.00292418	     -0.00215231	     -0.02824393
      1.14197907	     -0.00119592	     -0.00292321	     -0.00215095	     -0.02823472
      1.14206042	     -0.00119544	     -0.00292224	     -0.00214959	     -0.02822552
      1.14218520	     -0.00119470	     -0.00292074	     -0.00214750	     -0.02821147
      1.14228651	     -0.00119410	     -0.00291954	     -0.00214581	     -0.02820010
      1.14238783	     -0.00119350	     -0.00291833	     -0.00214412	     -0.02818877
      1.14248914	     -0.00119290	     -0.00291712	     -0.00214243	     -0.02817747
      1.14259045	     -0.00119230	     -0.00291591	     -0.00214075	     -0.02816621
      1.14269177	     -0.00119171	     -0.00291471	     -0.00213906	     -0.02815499
      1.14277915	     -0.00119119	     -0.00291367	     -0.00213761	     -0.02814534
      1.14286654	     -0.00119068	     -0.00291263	     -0.00213616	     -0.02813572
      1.14297719	     -0.00119003	     -0.00291131	     -0.00213433	     -0.02812358
      1.14308785	     -0.00118938	     -0.00291000	     -0.00213251	     -0.02811149
      1.14317411	     -0.00118887	     -0.00290898	     -0.00213108	     -0.02810209
      1.14326038	     -0.00118837	     -0.00290795	     -0.00212966	     -0.02809272
      1.14337488	     -0.00118770	     -0.00290660	     -0.00212778	     -0.02808032
      1.14348939	     -0.00118703	     -0.00290524	     -0.00212589	     -0.02806797
      1.14357018	     -0.00118656	     -0.00290429	     -0.00212457	     -0.02805929
      1.14365097	     -0.00118609	     -0.00290333	     -0.00212324	     -0.02805063
      1.14377566	     -0.00118536	     -0.00290186	     -0.00212120	     -0.02803731
      1.14387659	     -0.00118477	     -0.00290066	     -0.00211955	     -0.02802658
      1.14397751	     -0.00118419	     -0.00289947	     -0.00211790	     -0.02801588
      1.14407843	     -0.00118360	     -0.00289828	     -0.00211626	     -0.02800522
      1.14417936	     -0.00118302	     -0.00289709	     -0.00211462	     -0.02799460
      1.14428028	     -0.00118243	     -0.00289590	     -0.00211298	     -0.02798401
      1.14436709	     -0.00118193	     -0.00289488	     -0.00211157	     -0.02797494
      1.14445389	     -0.00118143	     -0.00289386	     -0.00211016	     -0.02796590
      1.14456433	     -0.00118079	     -0.00289256	     -0.00210837	     -0.02795443
      1.14467476	     -0.00118016	     -0.00289126	     -0.00210658	     -0.02794301
      1.14476047	     -0.00117966	     -0.00289025	     -0.00210520	     -0.02793418
      1.14484618	     -0.00117917	     -0.00288925	     -0.00210381	     -0.02792538
      1.14496049	     -0.00117851	     -0.00288790	     -0.00210197	     -0.02791368
      1.14506326	     -0.00117792	     -0.00288670	     -0.00210032	     -0.02790321
      1.14516603	     -0.00117733	     -0.00288549	     -0.00209867	     -0.02789278
      1.14525532	     -0.00117682	     -0.00288445	     -0.00209723	     -0.02788374
      1.14534462	     -0.00117631	     -0.00288340	     -0.00209580	     -0.02787474
      1.14543392	     -0.00117580	     -0.00288235	     -0.00209437	     -0.02786576
      1.14555780	     -0.00117509	     -0.00288090	     -0.00209239	     -0.02785337
      1.14564803	     -0.00117458	     -0.00287985	     -0.00209095	     -0.02784437
      1.14573826	     -0.00117407	     -0.00287879	     -0.00208951	     -0.02783541
      1.14584842	     -0.00117344	     -0.00287751	     -0.00208776	     -0.02782451
      1.14594669	     -0.00117288	     -0.00287636	     -0.00208620	     -0.02781483
      1.14604495	     -0.00117232	     -0.00287521	     -0.00208464	     -0.02780518
      1.14614321	     -0.00117177	     -0.00287407	     -0.00208308	     -0.02779557
      1.14624147	     -0.00117121	     -0.00287292	     -0.00208152	     -0.02778600
      1.14633974	     -0.00117065	     -0.00287177	     -0.00207997	     -0.02777646
      1.14643800	     -0.00117010	     -0.00287063	     -0.00207841	     -0.02776696
      1.14653626	     -0.00116954	     -0.00286948	     -0.00207686	     -0.02775750
      1.14663452	     -0.00116899	     -0.00286834	     -0.00207531	     -0.02774807
      1.14672250	     -0.00116849	     -0.00286732	     -0.00207393	     -0.02773966
      1.14681047	     -0.00116800	     -0.00286629	     -0.00207255	     -0.02773128
      1.14691742	     -0.00116740	     -0.00286505	     -0.00207087	     -0.02772114
      1.14702437	     -0.00116680	     -0.00286381	     -0.00206919	     -0.02771104
      1.14711222	     -0.00116630	     -0.00286279	     -0.00206781	     -0.02770277
      1.14720006	     -0.00116581	     -0.00286177	     -0.00206644	     -0.02769454
      1.14730930	     -0.00116520	     -0.00286050	     -0.00206473	     -0.02768434
      1.14741854	     -0.00116459	     -0.00285923	     -0.00206303	     -0.02767419
      1.14750190	     -0.00116412	     -0.00285826	     -0.00206173	     -0.02766647
      1.14758526	     -0.00116366	     -0.00285730	     -0.00206043	     -0.02765878
      1.14770121	     -0.00116301	     -0.00285595	     -0.00205863	     -0.02764812
      1.14780466	     -0.00116244	     -0.00285475	     -0.00205702	     -0.02763866
      1.14790810	     -0.00116186	     -0.00285356	     -0.00205542	     -0.02762924
      1.14799431	     -0.00116138	     -0.00285256	     -0.00205409	     -0.02762143
      1.14808052	     -0.00116090	     -0.00285156	     -0.00205275	     -0.02761363
      1.14818951	     -0.00116030	     -0.00285030	     -0.00205107	     -0.02760383
      1.14829851	     -0.00115970	     -0.00284904	     -0.00204939	     -0.02759406
      1.14838489	     -0.00115922	     -0.00284804	     -0.00204806	     -0.02758636
      1.14847127	     -0.00115874	     -0.00284704	     -0.00204673	     -0.02757868
      1.14858125	     -0.00115813	     -0.00284577	     -0.00204504	     -0.02756895
      1.14869123	     -0.00115753	     -0.00284450	     -0.00204335	     -0.02755926
      1.14877518	     -0.00115706	     -0.00284353	     -0.00204207	     -0.02755190
      1.14885912	     -0.00115660	     -0.00284256	     -0.00204078	     -0.02754456
      1.14897247	     -0.00115598	     -0.00284125	     -0.00203905	     -0.02753470
      1.14908582	     -0.00115536	     -0.00283995	     -0.00203732	     -0.02752488
      1.14916756	     -0.00115491	     -0.00283900	     -0.00203607	     -0.02751784
      1.14924929	     -0.00115446	     -0.00283806	     -0.00203483	     -0.02751082
      1.14936674	     -0.00115382	     -0.00283671	     -0.00203304	     -0.02750077
      1.14946781	     -0.00115327	     -0.00283554	     -0.00203151	     -0.02749217
      1.14956888	     -0.00115271	     -0.00283438	     -0.00202997	     -0.02748361
      1.14966996	     -0.00115216	     -0.00283322	     -0.00202844	     -0.02747509
      1.14975843	     -0.00115168	     -0.00283220	     -0.00202710	     -0.02746766
      1.14984691	     -0.00115120	     -0.00283118	     -0.00202577	     -0.02746026
      1.14993538	     -0.00115072	     -0.00283016	     -0.00202443	     -0.02745289
      1.15005667	     -0.00115006	     -0.00282877	     -0.00202260	     -0.02744283
      1.15014617	     -0.00114957	     -0.00282774	     -0.00202125	     -0.02743545
      1.15023567	     -0.00114909	     -0.00282671	     -0.00201991	     -0.02742809
      1.15034391	     -0.00114850	     -0.00282546	     -0.00201828	     -0.02741924
      1.15044083	     -0.00114798	     -0.00282435	     -0.00201683	     -0.02741135
      1.15053775	     -0.00114745	     -0.00282324	     -0.00201538	     -0.02740350
      1.15063467	     -0.00114693	     -0.00282212	     -0.00201393	     -0.02739568
      1.15073158	     -0.00114641	     -0.00282101	     -0.00201248	     -0.02738789
      1.15082850	     -0.00114588	     -0.00281990	     -0.00201103	     -0.02738015
      1.15092542	     -0.00114536	     -0.00281878	     -0.00200959	     -0.02737243
      1.15102234	     -0.00114484	     -0.00281767	     -0.00200815	     -0.02736475
      1.15111926	     -0.00114432	     -0.00281656	     -0.00200670	     -0.02735711
      1.15121617	     -0.00114380	     -0.00281545	     -0.00200527	     -0.02734951
      1.15131309	     -0.00114328	     -0.00281433	     -0.00200383	     -0.02734193
      1.15139893	     -0.00114282	     -0.00281335	     -0.00200256	     -0.02733526
      1.15148478	     -0.00114236	     -0.00281237	     -0.00200129	     -0.02732861
      1.15159166	     -0.00114179	     -0.00281114	     -0.00199971	     -0.02732036
      1.15169854	     -0.00114122	     -0.00280991	     -0.00199813	     -0.02731217
      1.15178451	     -0.00114076	     -0.00280893	     -0.00199686	     -0.02730560
      1.15187049	     -0.00114031	     -0.00280794	     -0.00199560	     -0.02729906
      1.15197969	     -0.00113972	     -0.00280669	     -0.00199399	     -0.02729080
      1.15208889	     -0.00113914	     -0.00280544	     -0.00199239	     -0.02728258
      1.15217009	     -0.00113871	     -0.00280451	     -0.00199120	     -0.02727650
      1.15225130	     -0.00113828	     -0.00280358	     -0.00199001	     -0.02727044
      1.15236804	     -0.00113766	     -0.00280224	     -0.00198830	     -0.02726177
      1.15247095	     -0.00113712	     -0.00280107	     -0.00198679	     -0.02725417
      1.15257387	     -0.00113657	     -0.00279989	     -0.00198529	     -0.02724661
      1.15265801	     -0.00113613	     -0.00279892	     -0.00198406	     -0.02724046
      1.15274216	     -0.00113569	     -0.00279796	     -0.00198284	     -0.02723433
      1.15285139	     -0.00113511	     -0.00279671	     -0.00198125	     -0.02722642
      1.15296063	     -0.00113454	     -0.00279546	     -0.00197966	     -0.02721855
      1.15304479	     -0.00113409	     -0.00279450	     -0.00197844	     -0.02721251
      1.15312895	     -0.00113365	     -0.00279353	     -0.00197722	     -0.02720650
      1.15323958	     -0.00113307	     -0.00279227	     -0.00197562	     -0.02719864
      1.15335021	     -0.00113249	     -0.00279100	     -0.00197402	     -0.02719083
      1.15343158	     -0.00113206	     -0.00279007	     -0.00197285	     -0.02718511
      1.15351295	     -0.00113164	     -0.00278914	     -0.00197168	     -0.02717941
      1.15362788	     -0.00113104	     -0.00278783	     -0.00197002	     -0.02717141
      1.15372761	     -0.00113052	     -0.00278668	     -0.00196859	     -0.02716450
      1.15382734	     -0.00113000	     -0.00278554	     -0.00196715	     -0.02715763
      1.15392706	     -0.00112948	     -0.00278440	     -0.00196572	     -0.02715079
      1.15401490	     -0.00112902	     -0.00278340	     -0.00196446	     -0.02714480
      1.15410274	     -0.00112856	     -0.00278239	     -0.00196321	     -0.02713884
      1.15419057	     -0.00112811	     -0.00278139	     -0.00196195	     -0.02713291
      1.15430923	     -0.00112749	     -0.00278003	     -0.00196026	     -0.02712493
      1.15439810	     -0.00112703	     -0.00277902	     -0.00195899	     -0.02711899
      1.15448697	     -0.00112657	     -0.00277800	     -0.00195772	     -0.02711308
      1.15457584	     -0.00112611	     -0.00277698	     -0.00195646	     -0.02710720
      1.15469557	     -0.00112549	     -0.00277561	     -0.00195476	     -0.02709932
      1.15478211	     -0.00112504	     -0.00277462	     -0.00195353	     -0.02709365
      1.15486864	     -0.00112460	     -0.00277363	     -0.00195230	     -0.02708801
      1.15497783	     -0.00112403	     -0.00277239	     -0.00195076	     -0.02708093
      1.15507523	     -0.00112353	     -0.00277127	     -0.00194938	     -0.02707466
      1.15517263	     -0.00112303	     -0.00277016	     -0.00194800	     -0.02706841
      1.15527002	     -0.00112253	     -0.00276904	     -0.00194663	     -0.02706220
      1.15536742	     -0.00112203	     -0.00276793	     -0.00194526	     -0.02705602
      1.15545274	     -0.00112160	     -0.00276695	     -0.00194406	     -0.02705064
      1.15553806	     -0.00112116	     -0.00276598	     -0.00194286	     -0.02704528
      1.15564377	     -0.00112062	     -0.00276477	     -0.00194137	     -0.02703868
      1.15574948	     -0.00112008	     -0.00276356	     -0.00193989	     -0.02703211
      1.15583421	     -0.00111964	     -0.00276259	     -0.00193871	     -0.02702687
      1.15591894	     -0.00111921	     -0.00276162	     -0.00193752	     -0.02702166
      1.15602746	     -0.00111866	     -0.00276038	     -0.00193600	     -0.02701503
      1.15613598	     -0.00111811	     -0.00275914	     -0.00193449	     -0.02700843
      1.15621615	     -0.00111770	     -0.00275822	     -0.00193337	     -0.02700358
      1.15629631	     -0.00111729	     -0.00275730	     -0.00193226	     -0.02699876
      1.15641232	     -0.00111670	     -0.00275597	     -0.00193064	     -0.02699182
      1.15651435	     -0.00111619	     -0.00275481	     -0.00192923	     -0.02698575
      1.15661639	     -0.00111567	     -0.00275364	     -0.00192781	     -0.02697971
      1.15669944	     -0.00111525	     -0.00275269	     -0.00192666	     -0.02697483
      1.15678249	     -0.00111483	     -0.00275174	     -0.00192551	     -0.02696997
      1.15689102	     -0.00111428	     -0.00275049	     -0.00192401	     -0.02696365
      1.15699954	     -0.00111373	     -0.00274925	     -0.00192251	     -0.02695737
      1.15708252	     -0.00111332	     -0.00274830	     -0.00192137	     -0.02695260
      1.15716549	     -0.00111290	     -0.00274735	     -0.00192022	     -0.02694785
      1.15727559	     -0.00111234	     -0.00274609	     -0.00191871	     -0.02694158
      1.15738569	     -0.00111179	     -0.00274483	     -0.00191720	     -0.02693536
      1.15746577	     -0.00111139	     -0.00274391	     -0.00191610	     -0.02693085
      1.15754585	     -0.00111099	     -0.00274299	     -0.00191500	     -0.02692637
      1.15766058	     -0.00111041	     -0.00274167	     -0.00191343	     -0.02691999
      1.15775950	     -0.00110992	     -0.00274054	     -0.00191208	     -0.02691452
      1.15785842	     -0.00110942	     -0.00273940	     -0.00191073	     -0.02690908
      1.15795735	     -0.00110893	     -0.00273827	     -0.00190938	     -0.02690367
      1.15804397	     -0.00110850	     -0.00273728	     -0.00190820	     -0.02689897
      1.15813059	     -0.00110807	     -0.00273628	     -0.00190702	     -0.02689428
      1.15821721	     -0.00110764	     -0.00273529	     -0.00190584	     -0.02688963
      1.15833596	     -0.00110704	     -0.00273392	     -0.00190423	     -0.02688328
      1.15842372	     -0.00110661	     -0.00273292	     -0.00190304	     -0.02687862
      1.15851147	     -0.00110617	     -0.00273191	     -0.00190185	     -0.02687399
      1.15861738	     -0.00110565	     -0.00273069	     -0.00190041	     -0.02686843
      1.15871214	     -0.00110518	     -0.00272960	     -0.00189913	     -0.02686348
      1.15880690	     -0.00110471	     -0.00272852	     -0.00189785	     -0.02685857
      1.15890165	     -0.00110424	     -0.00272743	     -0.00189658	     -0.02685368
      1.15899641	     -0.00110377	     -0.00272634	     -0.00189530	     -0.02684882
      1.15909117	     -0.00110331	     -0.00272525	     -0.00189403	     -0.02684399
      1.15918592	     -0.00110284	     -0.00272416	     -0.00189275	     -0.02683919
      1.15928068	     -0.00110237	     -0.00272307	     -0.00189148	     -0.02683442
      1.15937544	     -0.00110191	     -0.00272198	     -0.00189021	     -0.02682968
      1.15947019	     -0.00110144	     -0.00272089	     -0.00188894	     -0.02682496
      1.15956495	     -0.00110098	     -0.00271980	     -0.00188768	     -0.02682028
      1.15965970	     -0.00110051	     -0.00271870	     -0.00188641	     -0.02681562
      1.15974496	     -0.00110009	     -0.00271772	     -0.00188527	     -0.02681145
      1.15983021	     -0.00109968	     -0.00271674	     -0.00188414	     -0.02680731
      1.15993264	     -0.00109917	     -0.00271556	     -0.00188277	     -0.02680236
      1.16003506	     -0.00109867	     -0.00271438	     -0.00188141	     -0.02679744
      1.16012273	     -0.00109825	     -0.00271337	     -0.00188025	     -0.02679326
      1.16021039	     -0.00109782	     -0.00271236	     -0.00187908	     -0.02678910
      1.16029805	     -0.00109739	     -0.00271135	     -0.00187792	     -0.02678497
      1.16041206	     -0.00109684	     -0.00271003	     -0.00187641	     -0.02677963
      1.16049975	     -0.00109641	     -0.00270902	     -0.00187525	     -0.02677555
      1.16058745	     -0.00109598	     -0.00270800	     -0.00187409	     -0.02677149
      1.16067514	     -0.00109556	     -0.00270699	     -0.00187294	     -0.02676746
      1.16079178	     -0.00109499	     -0.00270564	     -0.00187140	     -0.02676213
      1.16087763	     -0.00109458	     -0.00270465	     -0.00187027	     -0.02675823
      1.16096347	     -0.00109416	     -0.00270366	     -0.00186914	     -0.02675436
      1.16107006	     -0.00109365	     -0.00270243	     -0.00186774	     -0.02674958
      1.16116563	     -0.00109319	     -0.00270132	     -0.00186649	     -0.02674532
      1.16126119	     -0.00109273	     -0.00270021	     -0.00186524	     -0.02674110
      1.16135676	     -0.00109227	     -0.00269911	     -0.00186399	     -0.02673690
      1.16145232	     -0.00109180	     -0.00269800	     -0.00186274	     -0.02673272
      1.16153811	     -0.00109139	     -0.00269701	     -0.00186162	     -0.02672900
      1.16162389	     -0.00109098	     -0.00269601	     -0.00186050	     -0.02672530
      1.16170968	     -0.00109057	     -0.00269502	     -0.00185938	     -0.02672162
      1.16182648	     -0.00109001	     -0.00269366	     -0.00185786	     -0.02671665
      1.16191556	     -0.00108958	     -0.00269263	     -0.00185670	     -0.02671288
      1.16200464	     -0.00108916	     -0.00269160	     -0.00185555	     -0.02670914
      1.16209373	     -0.00108873	     -0.00269056	     -0.00185439	     -0.02670542
      1.16220479	     -0.00108820	     -0.00268927	     -0.00185295	     -0.02670081
      1.16229190	     -0.00108778	     -0.00268826	     -0.00185183	     -0.02669722
      1.16237900	     -0.00108737	     -0.00268725	     -0.00185070	     -0.02669366
      1.16246610	     -0.00108695	     -0.00268623	     -0.00184958	     -0.02669012
      1.16258192	     -0.00108640	     -0.00268489	     -0.00184808	     -0.02668544
      1.16266901	     -0.00108599	     -0.00268387	     -0.00184696	     -0.02668195
      1.16275610	     -0.00108557	     -0.00268286	     -0.00184584	     -0.02667848
      1.16286109	     -0.00108508	     -0.00268164	     -0.00184449	     -0.02667433
      1.16295385	     -0.00108464	     -0.00268056	     -0.00184330	     -0.02667068
      1.16304661	     -0.00108420	     -0.00267947	     -0.00184211	     -0.02666706
      1.16313937	     -0.00108376	     -0.00267839	     -0.00184093	     -0.02666347
      1.16323213	     -0.00108332	     -0.00267731	     -0.00183974	     -0.02665990
      1.16332489	     -0.00108288	     -0.00267623	     -0.00183855	     -0.02665635
      1.16341764	     -0.00108244	     -0.00267514	     -0.00183737	     -0.02665283
      1.16351040	     -0.00108201	     -0.00267406	     -0.00183619	     -0.02664933
      1.16360316	     -0.00108157	     -0.00267298	     -0.00183501	     -0.02664586
      1.16369592	     -0.00108113	     -0.00267189	     -0.00183383	     -0.02664241
      1.16378868	     -0.00108070	     -0.00267081	     -0.00183265	     -0.02663898
      1.16388144	     -0.00108026	     -0.00266972	     -0.00183147	     -0.02663558
      1.16397420	     -0.00107983	     -0.00266863	     -0.00183030	     -0.02663220
      1.16406696	     -0.00107939	     -0.00266755	     -0.00182912	     -0.02662885
      1.16415972	     -0.00107896	     -0.00266646	     -0.00182795	     -0.02662552
      1.16425248	     -0.00107852	     -0.00266537	     -0.00182678	     -0.02662221
      1.16434524	     -0.00107809	     -0.00266429	     -0.00182560	     -0.02661893
      1.16443800	     -0.00107766	     -0.00266320	     -0.00182443	     -0.02661567
      1.16453076	     -0.00107723	     -0.00266211	     -0.00182327	     -0.02661243
      1.16462352	     -0.00107679	     -0.00266102	     -0.00182210	     -0.02660922
      1.16471628	     -0.00107636	     -0.00265993	     -0.00182093	     -0.02660603
      1.16480904	     -0.00107593	     -0.00265884	     -0.00181977	     -0.02660286
      1.16490180	     -0.00107550	     -0.00265774	     -0.00181861	     -0.02659971
      1.16499456	     -0.00107507	     -0.00265665	     -0.00181745	     -0.02659659
      1.16508732	     -0.00107464	     -0.00265556	     -0.00181629	     -0.02659350
      1.16518008	     -0.00107421	     -0.00265447	     -0.00181513	     -0.02659042
      1.16527284	     -0.00107378	     -0.00265337	     -0.00181397	     -0.02658737
      1.16536559	     -0.00107335	     -0.00265228	     -0.00181281	     -0.02658434
      1.16545835	     -0.00107292	     -0.00265118	     -0.00181166	     -0.02658133
      1.16555111	     -0.00107249	     -0.00265009	     -0.00181050	     -0.02657835
      1.16564387	     -0.00107207	     -0.00264899	     -0.00180935	     -0.02657538
      1.16573663	     -0.00107164	     -0.00264790	     -0.00180820	     -0.02657245
      1.16582939	     -0.00107121	     -0.00264680	     -0.00180705	     -0.02656953
      1.16592215	     -0.00107079	     -0.00264570	     -0.00180590	     -0.02656663
      1.16601491	     -0.00107036	     -0.00264460	     -0.00180475	     -0.02656376
      1.16610767	     -0.00106993	     -0.00264350	     -0.00180360	     -0.02656091
      1.16620043	     -0.00106951	     -0.00264240	     -0.00180246	     -0.02655808
      1.16629319	     -0.00106908	     -0.00264130	     -0.00180132	     -0.02655527
      1.16638595	     -0.00106866	     -0.00264020	     -0.00180017	     -0.02655248
      1.16647871	     -0.00106823	     -0.00263910	     -0.00179903	     -0.02654971
      1.16657147	     -0.00106781	     -0.00263800	     -0.00179789	     -0.02654696
      1.16666423	     -0.00106739	     -0.00263690	     -0.00179675	     -0.02654423
      1.16675699	     -0.00106696	     -0.00263579	     -0.00179562	     -0.02654152
      1.16684975	     -0.00106654	     -0.00263469	     -0.00179448	     -0.02653883
      1.16694251	     -0.00106612	     -0.00263358	     -0.00179334	     -0.02653616
      1.16703527	     -0.00106570	     -0.00263248	     -0.00179221	     -0.02653351
      1.16712803	     -0.00106528	     -0.00263137	     -0.00179108	     -0.02653087
      1.16722079	     -0.00106486	     -0.00263027	     -0.00178995	     -0.02652826
      1.16731355	     -0.00106444	     -0.00262916	     -0.00178882	     -0.02652566
      1.16740630	     -0.00106402	     -0.00262805	     -0.00178769	     -0.02652307
      1.16749906	     -0.00106360	     -0.00262694	     -0.00178656	     -0.02652051
      1.16759182	     -0.00106318	     -0.00262583	     -0.00178543	     -0.02651796
      1.16768458	     -0.00106276	     -0.00262472	     -0.00178431	     -0.02651543
      1.16777734	     -0.00106234	     -0.00262361	     -0.00178318	     -0.02651291
      1.16787010	     -0.00106192	     -0.00262250	     -0.00178206	     -0.02651041
      1.16796286	     -0.00106150	     -0.00262139	     -0.00178094	     -0.02650793
      1.16805562	     -0.00106109	     -0.00262027	     -0.00177982	     -0.02650546
      1.16814838	     -0.00106067	     -0.00261916	     -0.00177870	     -0.02650301
      1.16823176	     -0.00106029	     -0.00261816	     -0.00177769	     -0.02650081
      1.16831515	     -0.00105992	     -0.00261716	     -0.00177669	     -0.02649863
      1.16841638	     -0.00105947	     -0.00261594	     -0.00177547	     -0.02649600
      1.16851762	     -0.00105901	     -0.00261472	     -0.00177426	     -0.02649338
      1.16860149	     -0.00105864	     -0.00261371	     -0.00177325	     -0.02649122
      1.16868537	     -0.00105826	     -0.00261270	     -0.00177224	     -0.02648908
      1.16878812	     -0.00105780	     -0.00261146	     -0.00177101	     -0.02648647
      1.16889086	     -0.00105734	     -0.00261022	     -0.00176978	     -0.02648387
      1.16897087	     -0.00105699	     -0.00260925	     -0.00176883	     -0.02648186
      1.16905089	     -0.00105663	     -0.00260828	     -0.00176787	     -0.02647985
      1.16915905	     -0.00105615	     -0.00260698	     -0.00176658	     -0.02647716
      1.16926721	     -0.00105567	     -0.00260567	     -0.00176530	     -0.02647448
      1.16934315	     -0.00105533	     -0.00260475	     -0.00176439	     -0.02647261
      1.16941909	     -0.00105499	     -0.00260383	     -0.00176349	     -0.02647075
      1.16953561	     -0.00105448	     -0.00260241	     -0.00176211	     -0.02646791
      1.16963063	     -0.00105406	     -0.00260126	     -0.00176098	     -0.02646560
      1.16972565	     -0.00105364	     -0.00260011	     -0.00175985	     -0.02646331
      1.16982068	     -0.00105322	     -0.00259895	     -0.00175873	     -0.02646102
      1.16991570	     -0.00105280	     -0.00259779	     -0.00175761	     -0.02645875
      1.16999989	     -0.00105242	     -0.00259677	     -0.00175661	     -0.02645674
      1.17008407	     -0.00105205	     -0.00259574	     -0.00175562	     -0.02645474
      1.17016826	     -0.00105168	     -0.00259472	     -0.00175463	     -0.02645275
      1.17028351	     -0.00105118	     -0.00259331	     -0.00175327	     -0.02645004
      1.17036918	     -0.00105080	     -0.00259226	     -0.00175226	     -0.02644803
      1.17045485	     -0.00105042	     -0.00259122	     -0.00175126	     -0.02644603
      1.17054052	     -0.00105005	     -0.00259017	     -0.00175025	     -0.02644403
      1.17065563	     -0.00104954	     -0.00258876	     -0.00174890	     -0.02644136
      1.17073908	     -0.00104918	     -0.00258774	     -0.00174793	     -0.02643943
      1.17082252	     -0.00104881	     -0.00258672	     -0.00174695	     -0.02643751
      1.17092760	     -0.00104835	     -0.00258543	     -0.00174572	     -0.02643510
      1.17102117	     -0.00104794	     -0.00258428	     -0.00174463	     -0.02643296
      1.17111475	     -0.00104753	     -0.00258313	     -0.00174354	     -0.02643083
      1.17120832	     -0.00104713	     -0.00258198	     -0.00174245	     -0.02642870
      1.17130190	     -0.00104672	     -0.00258083	     -0.00174136	     -0.02642658
      1.17138518	     -0.00104636	     -0.00257980	     -0.00174040	     -0.02642469
      1.17146847	     -0.00104599	     -0.00257878	     -0.00173943	     -0.02642282
      1.17156879	     -0.00104556	     -0.00257754	     -0.00173827	     -0.02642056
      1.17166912	     -0.00104512	     -0.00257630	     -0.00173710	     -0.02641831
      1.17175211	     -0.00104476	     -0.00257527	     -0.00173614	     -0.02641645
      1.17183510	     -0.00104440	     -0.00257425	     -0.00173519	     -0.02641460
      1.17193742	     -0.00104396	     -0.00257298	     -0.00173400	     -0.02641232
      1.17203974	     -0.00104352	     -0.00257171	     -0.00173282	     -0.02641005
      1.17211911	     -0.00104317	     -0.00257073	     -0.00173191	     -0.02640828
      1.17219848	     -0.00104283	     -0.00256975	     -0.00173100	     -0.02640653
      1.17230607	     -0.00104237	     -0.00256841	     -0.00172976	     -0.02640415
      1.17241366	     -0.00104190	     -0.00256707	     -0.00172852	     -0.02640177
      1.17248894	     -0.00104158	     -0.00256614	     -0.00172766	     -0.02640011
      1.17256422	     -0.00104125	     -0.00256520	     -0.00172680	     -0.02639846
      1.17268021	     -0.00104076	     -0.00256376	     -0.00172547	     -0.02639591
      1.17277467	     -0.00104035	     -0.00256258	     -0.00172439	     -0.02639383
      1.17286914	     -0.00103994	     -0.00256140	     -0.00172331	     -0.02639176
      1.17296360	     -0.00103954	     -0.00256022	     -0.00172223	     -0.02638969
      1.17305806	     -0.00103914	     -0.00255904	     -0.00172116	     -0.02638763
      1.17314131	     -0.00103878	     -0.00255800	     -0.00172021	     -0.02638580
      1.17322456	     -0.00103842	     -0.00255695	     -0.00171926	     -0.02638399
      1.17330781	     -0.00103807	     -0.00255591	     -0.00171832	     -0.02638217
      1.17342362	     -0.00103757	     -0.00255446	     -0.00171700	     -0.02637964
      1.17350848	     -0.00103721	     -0.00255339	     -0.00171604	     -0.02637779
      1.17359335	     -0.00103685	     -0.00255233	     -0.00171508	     -0.02637593
      1.17369586	     -0.00103641	     -0.00255104	     -0.00171392	     -0.02637370
      1.17378702	     -0.00103603	     -0.00254989	     -0.00171289	     -0.02637171
      1.17387817	     -0.00103564	     -0.00254874	     -0.00171186	     -0.02636972
      1.17396933	     -0.00103525	     -0.00254759	     -0.00171083	     -0.02636773
      1.17406048	     -0.00103486	     -0.00254644	     -0.00170980	     -0.02636574
      1.17415164	     -0.00103448	     -0.00254529	     -0.00170878	     -0.02636375
      1.17424279	     -0.00103409	     -0.00254414	     -0.00170775	     -0.02636176
      1.17433395	     -0.00103371	     -0.00254298	     -0.00170673	     -0.02635976
      1.17442510	     -0.00103332	     -0.00254183	     -0.00170570	     -0.02635777
      1.17451626	     -0.00103294	     -0.00254067	     -0.00170468	     -0.02635577
      1.17460741	     -0.00103255	     -0.00253952	     -0.00170366	     -0.02635378
      1.17469857	     -0.00103217	     -0.00253836	     -0.00170264	     -0.02635178
      1.17478972	     -0.00103178	     -0.00253720	     -0.00170162	     -0.02634977
      1.17488088	     -0.00103140	     -0.00253604	     -0.00170061	     -0.02634777
      1.17497203	     -0.00103102	     -0.00253488	     -0.00169959	     -0.02634576
      1.17506319	     -0.00103063	     -0.00253371	     -0.00169857	     -0.02634375
      1.17515434	     -0.00103025	     -0.00253255	     -0.00169756	     -0.02634174
      1.17524550	     -0.00102987	     -0.00253139	     -0.00169655	     -0.02633973
      1.17533665	     -0.00102949	     -0.00253022	     -0.00169553	     -0.02633771
      1.17542781	     -0.00102911	     -0.00252905	     -0.00169452	     -0.02633569
      1.17551896	     -0.00102872	     -0.00252789	     -0.00169351	     -0.02633366
      1.17560072	     -0.00102838	     -0.00252684	     -0.00169261	     -0.02633184
      1.17568247	     -0.00102804	     -0.00252579	     -0.00169170	     -0.02633002
      1.17578236	     -0.00102762	     -0.00252451	     -0.00169060	     -0.02632778
      1.17588225	     -0.00102721	     -0.00252322	     -0.00168950	     -0.02632555
      1.17596473	     -0.00102687	     -0.00252216	     -0.00168859	     -0.02632369
      1.17604721	     -0.00102652	     -0.00252110	     -0.00168768	     -0.02632184
      1.17614840	     -0.00102610	     -0.00251979	     -0.00168657	     -0.02631955
      1.17624959	     -0.00102568	     -0.00251849	     -0.00168545	     -0.02631727
      1.17632830	     -0.00102535	     -0.00251747	     -0.00168459	     -0.02631548
      1.17640701	     -0.00102503	     -0.00251645	     -0.00168373	     -0.02631369
      1.17651345	     -0.00102459	     -0.00251507	     -0.00168256	     -0.02631127
      1.17661990	     -0.00102415	     -0.00251369	     -0.00168139	     -0.02630883
      1.17669474	     -0.00102384	     -0.00251272	     -0.00168058	     -0.02630712
      1.17676959	     -0.00102353	     -0.00251175	     -0.00167976	     -0.02630540
      1.17688395	     -0.00102306	     -0.00251026	     -0.00167851	     -0.02630276
      1.17697759	     -0.00102267	     -0.00250904	     -0.00167749	     -0.02630059
      1.17707123	     -0.00102228	     -0.00250782	     -0.00167647	     -0.02629842
      1.17716487	     -0.00102190	     -0.00250660	     -0.00167545	     -0.02629624
      1.17725851	     -0.00102151	     -0.00250538	     -0.00167443	     -0.02629405
      1.17734075	     -0.00102117	     -0.00250431	     -0.00167354	     -0.02629212
      1.17742299	     -0.00102084	     -0.00250323	     -0.00167265	     -0.02629018
      1.17752184	     -0.00102043	     -0.00250194	     -0.00167158	     -0.02628785
      1.17762068	     -0.00102003	     -0.00250064	     -0.00167051	     -0.02628551
      1.17770357	     -0.00101969	     -0.00249955	     -0.00166961	     -0.02628354
      1.17778647	     -0.00101935	     -0.00249846	     -0.00166872	     -0.02628156
      1.17786936	     -0.00101901	     -0.00249737	     -0.00166782	     -0.02627957
      1.17798391	     -0.00101854	     -0.00249587	     -0.00166659	     -0.02627682
      1.17806743	     -0.00101820	     -0.00249476	     -0.00166569	     -0.02627480
      1.17815095	     -0.00101786	     -0.00249366	     -0.00166479	     -0.02627278
      1.17825307	     -0.00101744	     -0.00249231	     -0.00166369	     -0.02627029
      1.17834375	     -0.00101707	     -0.00249112	     -0.00166272	     -0.02626807
      1.17843443	     -0.00101670	     -0.00248992	     -0.00166174	     -0.02626585
      1.17852511	     -0.00101633	     -0.00248871	     -0.00166077	     -0.02626361
      1.17861579	     -0.00101597	     -0.00248751	     -0.00165980	     -0.02626137
      1.17870647	     -0.00101560	     -0.00248631	     -0.00165883	     -0.02625912
      1.17879715	     -0.00101523	     -0.00248510	     -0.00165786	     -0.02625685
      1.17888783	     -0.00101486	     -0.00248390	     -0.00165690	     -0.02625458
      1.17897851	     -0.00101450	     -0.00248269	     -0.00165593	     -0.02625230
      1.17906918	     -0.00101413	     -0.00248148	     -0.00165496	     -0.02625000
      1.17915986	     -0.00101376	     -0.00248027	     -0.00165400	     -0.02624770
      1.17925054	     -0.00101340	     -0.00247906	     -0.00165304	     -0.02624539
      1.17933200	     -0.00101307	     -0.00247797	     -0.00165217	     -0.02624330
      1.17941346	     -0.00101274	     -0.00247688	     -0.00165131	     -0.02624120
      1.17951174	     -0.00101234	     -0.00247556	     -0.00165026	     -0.02623866
      1.17961003	     -0.00101195	     -0.00247424	     -0.00164922	     -0.02623611
      1.17969354	     -0.00101161	     -0.00247312	     -0.00164834	     -0.02623393
      1.17977704	     -0.00101128	     -0.00247199	     -0.00164746	     -0.02623174
      1.17986055	     -0.00101094	     -0.00247087	     -0.00164658	     -0.02622954
      1.17997110	     -0.00101050	     -0.00246938	     -0.00164541	     -0.02622661
      1.18005495	     -0.00101016	     -0.00246825	     -0.00164453	     -0.02622438
      1.18013880	     -0.00100982	     -0.00246711	     -0.00164365	     -0.02622213
      1.18022266	     -0.00100949	     -0.00246598	     -0.00164276	     -0.02621988
      1.18033500	     -0.00100904	     -0.00246446	     -0.00164158	     -0.02621685
      1.18041714	     -0.00100871	     -0.00246334	     -0.00164072	     -0.02621462
      1.18049929	     -0.00100838	     -0.00246223	     -0.00163986	     -0.02621238
      1.18060169	     -0.00100797	     -0.00246084	     -0.00163879	     -0.02620957
      1.18069296	     -0.00100761	     -0.00245959	     -0.00163783	     -0.02620706
      1.18078423	     -0.00100725	     -0.00245835	     -0.00163688	     -0.02620453
      1.18087550	     -0.00100688	     -0.00245711	     -0.00163593	     -0.02620199
      1.18096677	     -0.00100652	     -0.00245586	     -0.00163498	     -0.02619943
      1.18105804	     -0.00100616	     -0.00245461	     -0.00163403	     -0.02619686
      1.18113912	     -0.00100584	     -0.00245350	     -0.00163318	     -0.02619457
      1.18122019	     -0.00100552	     -0.00245239	     -0.00163234	     -0.02619227
      1.18131846	     -0.00100513	     -0.00245104	     -0.00163132	     -0.02618946
      1.18141674	     -0.00100474	     -0.00244969	     -0.00163030	     -0.02618664
      1.18149936	     -0.00100441	     -0.00244856	     -0.00162944	     -0.02618426
      1.18158197	     -0.00100408	     -0.00244742	     -0.00162859	     -0.02618186
      1.18166459	     -0.00100376	     -0.00244628	     -0.00162773	     -0.02617945
      1.18177691	     -0.00100331	     -0.00244473	     -0.00162657	     -0.02617616
      1.18186004	     -0.00100299	     -0.00244358	     -0.00162571	     -0.02617371
      1.18194317	     -0.00100266	     -0.00244243	     -0.00162485	     -0.02617125
      1.18204391	     -0.00100226	     -0.00244104	     -0.00162382	     -0.02616824
      1.18213384	     -0.00100191	     -0.00243979	     -0.00162289	     -0.02616555
      1.18222377	     -0.00100155	     -0.00243854	     -0.00162197	     -0.02616284
      1.18231369	     -0.00100120	     -0.00243729	     -0.00162104	     -0.02616012
      1.18240362	     -0.00100085	     -0.00243604	     -0.00162012	     -0.02615738
      1.18249354	     -0.00100050	     -0.00243479	     -0.00161920	     -0.02615463
      1.18258347	     -0.00100014	     -0.00243353	     -0.00161828	     -0.02615186
      1.18267340	     -0.00099979	     -0.00243228	     -0.00161736	     -0.02614908
      1.18276332	     -0.00099944	     -0.00243102	     -0.00161644	     -0.02614628
      1.18285325	     -0.00099909	     -0.00242976	     -0.00161552	     -0.02614347
      1.18294317	     -0.00099874	     -0.00242850	     -0.00161460	     -0.02614064
      1.18303310	     -0.00099839	     -0.00242724	     -0.00161368	     -0.02613780
      1.18312303	     -0.00099803	     -0.00242598	     -0.00161277	     -0.02613494
      1.18320332	     -0.00099772	     -0.00242485	     -0.00161195	     -0.02613238
      1.18328362	     -0.00099741	     -0.00242372	     -0.00161113	     -0.02612980
      1.18338218	     -0.00099703	     -0.00242233	     -0.00161013	     -0.02612662
      1.18348074	     -0.00099664	     -0.00242093	     -0.00160913	     -0.02612342
      1.18356181	     -0.00099633	     -0.00241979	     -0.00160831	     -0.02612077
      1.18364287	     -0.00099601	     -0.00241864	     -0.00160749	     -0.02611812
      1.18374265	     -0.00099563	     -0.00241723	     -0.00160648	     -0.02611482
      1.18384243	     -0.00099524	     -0.00241581	     -0.00160547	     -0.02611151
      1.18391984	     -0.00099494	     -0.00241471	     -0.00160469	     -0.02610893
      1.18399725	     -0.00099464	     -0.00241361	     -0.00160391	     -0.02610634
      1.18410215	     -0.00099423	     -0.00241211	     -0.00160285	     -0.02610280
      1.18420704	     -0.00099383	     -0.00241062	     -0.00160180	     -0.02609924
      1.18428075	     -0.00099354	     -0.00240956	     -0.00160106	     -0.02609673
      1.18435446	     -0.00099326	     -0.00240851	     -0.00160031	     -0.02609421
      1.18446695	     -0.00099283	     -0.00240690	     -0.00159919	     -0.02609033
      1.18455928	     -0.00099247	     -0.00240558	     -0.00159826	     -0.02608713
      1.18465160	     -0.00099212	     -0.00240425	     -0.00159734	     -0.02608392
      1.18474392	     -0.00099176	     -0.00240292	     -0.00159641	     -0.02608068
      1.18483624	     -0.00099141	     -0.00240159	     -0.00159549	     -0.02607743
      1.18491663	     -0.00099110	     -0.00240043	     -0.00159469	     -0.02607458
      1.18499703	     -0.00099079	     -0.00239927	     -0.00159388	     -0.02607172
      1.18509511	     -0.00099041	     -0.00239786	     -0.00159291	     -0.02606821
      1.18519319	     -0.00099004	     -0.00239644	     -0.00159193	     -0.02606468
      1.18527419	     -0.00098973	     -0.00239526	     -0.00159112	     -0.02606175
      1.18535519	     -0.00098942	     -0.00239409	     -0.00159032	     -0.02605881
      1.18545391	     -0.00098904	     -0.00239266	     -0.00158934	     -0.02605520
      1.18555263	     -0.00098866	     -0.00239122	     -0.00158836	     -0.02605157
      1.18563126	     -0.00098836	     -0.00239007	     -0.00158758	     -0.02604867
      1.18570989	     -0.00098806	     -0.00238893	     -0.00158680	     -0.02604575
      1.18581163	     -0.00098768	     -0.00238744	     -0.00158579	     -0.02604195
      1.18591337	     -0.00098729	     -0.00238595	     -0.00158479	     -0.02603813
      1.18598991	     -0.00098700	     -0.00238483	     -0.00158403	     -0.02603524
      1.18606645	     -0.00098671	     -0.00238371	     -0.00158328	     -0.02603234
      1.18617182	     -0.00098631	     -0.00238216	     -0.00158224	     -0.02602832
      1.18627719	     -0.00098591	     -0.00238062	     -0.00158120	     -0.02602428
      1.18635079	     -0.00098563	     -0.00237953	     -0.00158048	     -0.02602144
      1.18642440	     -0.00098535	     -0.00237845	     -0.00157976	     -0.02601860
      1.18653558	     -0.00098493	     -0.00237681	     -0.00157867	     -0.02601427
      1.18662876	     -0.00098458	     -0.00237543	     -0.00157775	     -0.02601062
      1.18672195	     -0.00098422	     -0.00237405	     -0.00157684	     -0.02600695
      1.18681514	     -0.00098387	     -0.00237267	     -0.00157593	     -0.02600326
      1.18689629	     -0.00098357	     -0.00237146	     -0.00157513	     -0.02600004
      1.18697744	     -0.00098326	     -0.00237026	     -0.00157434	     -0.02599679
      1.18705859	     -0.00098295	     -0.00236905	     -0.00157355	     -0.02599354
      1.18717063	     -0.00098253	     -0.00236738	     -0.00157246	     -0.02598902
      1.18725323	     -0.00098222	     -0.00236615	     -0.00157165	     -0.02598566
      1.18733584	     -0.00098191	     -0.00236491	     -0.00157085	     -0.02598230
      1.18743533	     -0.00098154	     -0.00236343	     -0.00156988	     -0.02597822
      1.18752382	     -0.00098120	     -0.00236210	     -0.00156902	     -0.02597457
      1.18761232	     -0.00098087	     -0.00236077	     -0.00156816	     -0.02597091
      1.18770081	     -0.00098054	     -0.00235944	     -0.00156731	     -0.02596723
      1.18778930	     -0.00098021	     -0.00235811	     -0.00156645	     -0.02596353
      1.18787780	     -0.00097988	     -0.00235678	     -0.00156559	     -0.02595981
      1.18796629	     -0.00097955	     -0.00235544	     -0.00156474	     -0.02595608
      1.18805478	     -0.00097922	     -0.00235410	     -0.00156388	     -0.02595232
      1.18814328	     -0.00097889	     -0.00235277	     -0.00156303	     -0.02594855
      1.18823177	     -0.00097855	     -0.00235143	     -0.00156218	     -0.02594476
      1.18832026	     -0.00097822	     -0.00235008	     -0.00156132	     -0.02594095
      1.18840876	     -0.00097789	     -0.00234874	     -0.00156047	     -0.02593712
      1.18849725	     -0.00097757	     -0.00234739	     -0.00155962	     -0.02593328
      1.18858574	     -0.00097724	     -0.00234604	     -0.00155877	     -0.02592941
      1.18867424	     -0.00097691	     -0.00234469	     -0.00155792	     -0.02592553
      1.18876273	     -0.00097658	     -0.00234334	     -0.00155708	     -0.02592163
      1.18885123	     -0.00097625	     -0.00234199	     -0.00155623	     -0.02591771
      1.18893972	     -0.00097592	     -0.00234063	     -0.00155538	     -0.02591378
      1.18902821	     -0.00097559	     -0.00233928	     -0.00155454	     -0.02590982
      1.18911671	     -0.00097527	     -0.00233792	     -0.00155369	     -0.02590585
      1.18920520	     -0.00097494	     -0.00233655	     -0.00155285	     -0.02590186
      1.18929369	     -0.00097461	     -0.00233519	     -0.00155200	     -0.02589785
      1.18938219	     -0.00097428	     -0.00233383	     -0.00155116	     -0.02589382
      1.18947068	     -0.00097396	     -0.00233246	     -0.00155032	     -0.02588977
      1.18955917	     -0.00097363	     -0.00233109	     -0.00154948	     -0.02588570
      1.18964767	     -0.00097330	     -0.00232972	     -0.00154864	     -0.02588162
      1.18973616	     -0.00097298	     -0.00232835	     -0.00154780	     -0.02587752
[truncated: 681,701 more chars]
