# Supplementary material for: Musculoskeletal simulations to examine the effects of accentuated eccentric loading (AEL) on jump height
Source: PeerJ. 2023 Jan 23;11:e14687. doi: 10.7717/peerj.14687 (PMC9879160; doi:10.7717/peerj.14687)
Supplement: Supplemental Information 2 — Added15 folder contains the code and simulation results for a complete jump with an additional 15% model mass. Dropped15 folder contains the code and simulation results for the push-off phase with the original model mass. [file peerj-11-14687-s002.zip › Supplementary Simulation code and output results AEL15/Added15/Optimized_for_J_Results/TwoSegment_Two_Segment_PassiveFiberForceAlongTendon.sto]

PassiveFiberForceAlongTendon
version=1
nRows=12722
nColumns=5
inDegrees=no

This analysis gathers basic information about muscles during a simulation (e.g., forces, tendon lengths, moment arms, etc).
Units are S.I. units (second, meters, Newtons, ...)
Angles are in degrees.

endheader
time	vastus	recfem	glut	ham
      0.00000000	      0.00004340	      0.00000180	      0.00000345	      0.00000248
      0.00010000	      0.00488907	      0.00059995	      0.00000620	     -0.00146589
      0.00023094	      0.02365307	      0.00290030	      0.00001770	     -0.00714171
      0.00036189	      0.05329644	      0.00650435	      0.00003775	     -0.01609177
      0.00049283	      0.09124859	      0.01107833	      0.00006630	     -0.02752887
      0.00062377	      0.13564449	      0.01638125	      0.00010367	     -0.04088388
      0.00075471	      0.18513479	      0.02223983	      0.00015051	     -0.05574627
      0.00092167	      0.25411234	      0.03032225	      0.00022544	     -0.07642558
      0.00108864	      0.32839844	      0.03893072	      0.00031986	     -0.09866218
      0.00125560	      0.40706271	      0.04795060	      0.00043713	     -0.12218260
      0.00146694	      0.51197832	      0.05984666	      0.00062504	     -0.15353059
      0.00167828	      0.62213984	      0.07219648	      0.00086730	     -0.18644482
      0.00193496	      0.76229680	      0.08773582	      0.00125482	     -0.22835730
      0.00219165	      0.90893147	      0.10382511	      0.00177517	     -0.27229101
      0.00252490	      1.10840974	      0.12549876	      0.00271873	     -0.33225767
      0.00285816	      1.31766509	      0.14803674	      0.00407992	     -0.39547451
      0.00331636	      1.62052365	      0.18040895	      0.00694869	     -0.48762904
      0.00377455	      1.94000294	      0.21435504	      0.01154620	     -0.58577142
      0.00443132	      2.42501719	      0.26568309	      0.02301321	     -0.73669723
      0.00508809	      2.93952656	      0.32003952	      0.04396413	     -0.89939371
      0.00611478	      3.79696942	      0.41072145	      0.11138913	     -1.17636525
      0.00691445	      4.50479542	      0.48582744	      0.21459521	     -1.41027496
      0.00771412	      5.24348218	      0.56451814	      0.38946741	     -1.65917243
      0.00851379	      6.00960305	      0.64648756	      0.66548643	     -1.92217673
      0.00931345	      6.80004669	      0.73143683	      1.06977420	     -2.19840259
      0.01031496	      7.82002080	      0.84159136	      1.77885037	     -2.56166355
      0.01117276	      8.71668922	      0.93889192	      2.55549546	     -2.88693671
      0.01192114	      9.51405280	      1.02574790	      3.33163314	     -3.18054764
      0.01266951	     10.32373330	      1.11423604	      4.16453685	     -3.48266193
      0.01351831	     11.25512194	      1.21635265	      5.13546340	     -3.83486930
      0.01436710	     12.19858173	      1.32011217	      6.09686552	     -4.19647346
      0.01510582	     13.02823208	      1.41159209	      6.90632556	     -4.51827192
      0.01584455	     13.86481855	      1.50403747	      7.68208047	     -4.84621085
      0.01677016	     14.92156585	      1.62106804	      8.60427190	     -5.26518888
      0.01743280	     15.68312030	      1.70556655	      9.23271408	     -5.57028384
      0.01809543	     16.44834523	      1.79059383	      9.83805830	     -5.87942334
      0.01904497	     17.55042866	      1.91324528	     10.67206363	     -6.32905551
      0.01985779	     18.49824527	      2.01889578	     11.36119749	     -6.71980679
      0.02056646	     19.32739258	      2.11143503	     11.94770248	     -7.06465030
      0.02127514	     20.15872981	      2.20432063	     12.52383638	     -7.41319071
      0.02202269	     21.03766210	      2.30262865	     13.12281876	     -7.78469167
      0.02277025	     21.91826858	      2.40122612	     13.71481542	     -8.15998012
      0.02350164	     22.78112898	      2.49793123	     14.28873518	     -8.53068777
      0.02423303	     23.64498540	      2.59483729	     14.85851640	     -8.90477985
      0.02502522	     24.58147972	      2.69998843	     15.47189627	     -9.31367793
      0.02581741	     25.51855380	      2.80530088	     16.08204770	     -9.72633423
      0.02656472	     26.40283913	      2.90476493	     16.65512007	    -10.11898149
      0.02731203	     27.28722120	      3.00431777	     17.22604945	    -10.51484099
      0.02805934	     28.17153038	      3.10393645	     17.79503647	    -10.91386644
      0.02880665	     29.05561827	      3.20360025	     18.36221960	    -11.31602200
      0.02955396	     29.93935267	      3.30329009	     18.92769274	    -11.72128056
      0.03030127	     30.82261771	      3.40298860	     19.49151842	    -12.12962312
      0.03104858	     31.70531029	      3.50267971	     20.05373643	    -12.54103752
      0.03179589	     32.58733934	      3.60234861	     20.61437028	    -12.95551776
      0.03254320	     33.46862335	      3.70198149	     21.17343125	    -13.37306294
      0.03329051	     34.34908928	      3.80156545	     21.73092144	    -13.79367661
      0.03403782	     35.22867074	      3.90108834	     22.28683560	    -14.21736595
      0.03478513	     36.10730695	      4.00053865	     22.84116251	    -14.64414107
      0.03553244	     36.98494135	      4.09990540	     23.39388577	    -15.07401438
      0.03627975	     37.86152065	      4.19917805	     23.94498443	    -15.50699994
      0.03702706	     38.73699387	      4.29834640	     24.49443325	    -15.94311289
      0.03777437	     39.61131150	      4.39740055	     25.04220302	    -16.38236893
      0.03852168	     40.48442479	      4.49633077	     25.58826058	    -16.82478428
      0.03926899	     41.35628515	      4.59512752	     26.13256896	    -17.27037316
      0.04001630	     42.22684354	      4.69378133	     26.67508739	    -17.71915027
      0.04076361	     43.09605009	      4.79228279	     27.21577129	    -18.17112842
      0.04151092	     43.96385367	      4.89062251	     27.75457236	    -18.62631858
      0.04225823	     44.83020156	      4.98879107	     28.29143857	    -19.08472945
      0.04300554	     45.69503917	      5.08677901	     28.82631427	    -19.54636704
      0.04375285	     46.55830984	      5.18457681	     29.35914037	    -20.01123426
      0.04450016	     47.41995465	      5.28217483	     29.88985453	    -20.47933055
      0.04524747	     48.27991228	      5.37956335	     30.41839160	    -20.95065145
      0.04599478	     49.13811890	      5.47673250	     30.94468408	    -21.42518826
      0.04666588	     49.90726232	      5.56379758	     31.41533757	    -21.85406301
      0.04733698	     50.67488849	      5.65067020	     31.88407410	    -22.28550699
      0.04800809	     51.44094782	      5.73734314	     32.35084381	    -22.71950390
      0.04867919	     52.20538678	      5.82380887	     32.81559733	    -23.15603325
      0.04935029	     52.96815041	      5.91005978	     33.27828724	    -23.59507061
      0.05002139	     53.72918204	      5.99608819	     33.73886895	    -24.03658725
      0.05069249	     54.48842342	      6.08188629	     34.19730176	    -24.48054993
      0.05136359	     55.24581468	      6.16744622	     34.65354982	    -24.92692062
      0.05203469	     56.00129448	      6.25275999	     35.10758292	    -25.37565621
      0.05270579	     56.75480001	      6.33781959	     35.55937713	    -25.82670820
      0.05337690	     57.50626712	      6.42261690	     36.00891498	    -26.28002242
      0.05404800	     58.25563036	      6.50714374	     36.45618526	    -26.73553868
      0.05471910	     59.00282312	      6.59139187	     36.90118237	    -27.19319042
      0.05539020	     59.74777772	      6.67535300	     37.34390507	    -27.65290434
      0.05606130	     60.49042553	      6.75901882	     37.78435495	    -28.11460001
      0.05673240	     61.23069707	      6.84238097	     38.22253452	    -28.57818945
      0.05740350	     61.96852215	      6.92543109	     38.65844526	    -29.04357664
      0.05807460	     62.70383002	      7.00816080	     39.09208600	    -29.51065706
      0.05874571	     63.43654946	      7.09056172	     39.52345014	    -29.97931716
      0.05941681	     64.16660893	      7.17262552	     39.95252629	    -30.44943372
      0.06008791	     64.89393670	      7.25434386	     40.37929619	    -30.92087330
      0.06075901	     65.61846100	      7.33570848	     40.80373478	    -31.39349149
      0.06143011	     66.34011011	      7.41671115	     41.22581044	    -31.86713219
      0.06210121	     67.05881250	      7.49734371	     41.64548547	    -32.34162675
      0.06277231	     67.77449697	      7.57759809	     42.06271688	    -32.81679311
      0.06344341	     68.48709274	      7.65746631	     42.47745734	    -33.29243477
      0.06411451	     69.19652958	      7.73694048	     42.88965614	    -33.76833971
      0.06478562	     69.90273793	      7.81601283	     43.29926019	    -34.24427923
      0.06545672	     70.60564897	      7.89467573	     43.70621488	    -34.72000655
      0.06612782	     71.30519478	      7.97292166	     44.11046489	    -35.19525548
      0.06679892	     72.00130843	      8.05074326	     44.51195486	    -35.66973875
      0.06747002	     72.69392405	      8.12813333	     44.91062993	    -36.14314629
      0.06814112	     73.38297697	      8.20508484	     45.30643623	    -36.61514336
      0.06881222	     74.06840381	      8.28159092	     45.69932113	    -37.08536843
      0.06948332	     74.75014258	      8.35764491	     46.08923361	    -37.55343094
      0.07015443	     75.42813276	      8.43324034	     46.47612435	    -38.01890880
      0.07082553	     76.10231543	      8.50837095	     46.85994591	    -38.48134574
      0.07149663	     76.77263337	      8.58303070	     47.24065283	    -38.94024840
      0.07216773	     77.43903110	      8.65721378	     47.61820164	    -39.39508325
      0.07283883	     78.10145506	      8.73091463	     47.99255097	    -39.84527329
      0.07350993	     78.75985363	      8.80412794	     48.36366148	    -40.29019456
      0.07418103	     79.41417727	      8.87684866	     48.73149595	    -40.72917259
      0.07485213	     80.06437859	      8.94907201	     49.09601923	    -41.16147867
      0.07552324	     80.71041247	      9.02079350	     49.45719828	    -41.58632623
      0.07619434	     81.35223611	      9.09200893	     49.81500214	    -42.00286729
      0.07686544	     81.98980916	      9.16271443	     50.16940191	    -42.41018931
      0.07753654	     82.62309378	      9.23290640	     50.52037082	    -42.80731253
      0.07820764	     83.25205474	      9.30258162	     50.86788414	    -43.19318827
      0.07887874	     83.87665947	      9.37173716	     51.21191924	    -43.56669850
      0.07954984	     84.49687816	      9.44037046	     51.55245557	    -43.92665729
      0.08022094	     85.11268383	      9.50847931	     51.88947463	    -44.27181477
      0.08089205	     85.72405234	      9.57606185	     52.22296001	    -44.60086454
      0.08156315	     86.33096247	      9.64311661	     52.55289736	    -44.91245548
      0.08223425	     86.93339590	      9.70964246	     52.87927434	    -45.20520921
      0.08290535	     87.53133724	      9.77563866	     53.20208064	    -45.47774455
      0.08357645	     88.12477393	      9.84110480	     53.52130792	    -45.72871061
      0.08424755	     88.71369620	      9.90604085	     53.83694974	    -45.95682986
      0.08491865	     89.29809691	      9.97044711	     54.14900150	    -46.16095284
      0.08558975	     89.87797134	     10.03432418	     54.45746032	    -46.34012536
      0.08626085	     90.45331691	     10.09767295	     54.76232491	    -46.49366877
      0.08693196	     91.02413282	     10.16049452	     55.06359538	    -46.62127262
      0.08760306	     91.59041958	     10.22279016	     55.36127307	    -46.72309743
      0.08827416	     92.15217843	     10.28456126	     55.65536024	    -46.79988364
      0.08894526	     92.70941071	     10.34580917	     55.94680549	    -46.85306038
      0.08961636	     93.26211235	     10.40653481	     56.24029472	    -46.88484524
      0.09028746	     93.81027622	     10.46673871	     56.53398601	    -46.89832461
      0.09095856	     94.35389540	     10.52642130	     56.82620908	    -46.89750279
      0.09162966	     94.89296159	     10.58558266	     57.11608668	    -46.88730819
      0.09230077	     95.42746356	     10.64422243	     57.40315791	    -46.87345268
      0.09297187	     95.95738693	     10.70233975	     57.68718001	    -46.85938563
      0.09364297	     96.48271780	     10.75993369	     57.96802528	    -46.84530017
      0.09431407	     97.00344639	     10.81700372	     58.24562765	    -46.83119708
      0.09498517	     97.51956715	     10.87354981	     58.51995423	    -46.81707706
      0.09565627	     98.03107807	     10.92957237	     58.79099023	    -46.80294083
      0.09632737	     98.53798009	     10.98507221	     59.05873095	    -46.78878903
      0.09699847	     99.04027667	     11.04005051	     59.32317755	    -46.77462231
      0.09766958	     99.53797345	     11.09450873	     59.58433484	    -46.76044127
      0.09834068	    100.03107815	     11.14844865	     59.84221003	    -46.74624649
      0.09901178	    100.51960033	     11.20187228	     60.09681215	    -46.73203852
      0.09968288	    101.00355131	     11.25478189	     60.34815160	    -46.71781791
      0.10035398	    101.48294407	     11.30717997	     60.59624003	    -46.70358515
      0.10102508	    101.95779320	     11.35906919	     60.84109013	    -46.68934075
      0.10169618	    102.42811475	     11.41045245	     61.08271560	    -46.67508516
      0.10236728	    102.89392625	     11.46133281	     61.32113104	    -46.66081884
      0.10303839	    103.35524658	     11.51171351	     61.55635191	    -46.64654223
      0.10370949	    103.81209542	     11.56159795	     61.78839452	    -46.63225574
      0.10438059	    104.26449553	     11.61098968	     62.01727592	    -46.61795976
      0.10505169	    104.71246869	     11.65989241	     62.24301393	    -46.60365468
      0.10572279	    105.15603877	     11.70830998	     62.46562706	    -46.58934087
      0.10639389	    105.59523071	     11.75624635	     62.68513448	    -46.57501868
      0.10706499	    106.03007047	     11.80370563	     62.90155601	    -46.56068845
      0.10773609	    106.46058502	     11.85069202	     63.11491206	    -46.54635052
      0.10840719	    106.88680226	     11.89720986	     63.32522360	    -46.53200519
      0.10907830	    107.30875099	     11.94326356	     63.53251214	    -46.51765278
      0.10974940	    107.72646086	     11.98885768	     63.73679971	    -46.50329356
      0.11042050	    108.13996232	     12.03399682	     63.93810878	    -46.48892783
      0.11109160	    108.54928658	     12.07868570	     64.13646229	    -46.47455586
      0.11176270	    108.95446557	     12.12292911	     64.33188359	    -46.46017790
      0.11243380	    109.35553190	     12.16673193	     64.52439641	    -46.44579422
      0.11310490	    109.75251880	     12.21009909	     64.71402484	    -46.43140505
      0.11377600	    110.14546008	     12.25303561	     64.90079330	    -46.41701063
      0.11444711	    110.53439012	     12.29554656	     65.08472654	    -46.40261119
      0.11511821	    110.91934380	     12.33763706	     65.26584956	    -46.38820694
      0.11578931	    111.30035645	     12.37931230	     65.44418762	    -46.37379810
      0.11646041	    111.67746388	     12.42057749	     65.61976623	    -46.35938487
      0.11713151	    112.05070225	     12.46143791	     65.79261111	    -46.34496745
      0.11780261	    112.42010812	     12.50189887	     65.96274813	    -46.33054602
      0.11847371	    112.78571835	     12.54196570	     66.13020337	    -46.31612079
      0.11914481	    113.14757011	     12.58164378	     66.29500303	    -46.30169191
      0.11981592	    113.50570082	     12.62093850	     66.45717343	    -46.28725957
      0.12048702	    113.86014815	     12.65985529	     66.61674101	    -46.27282394
      0.12115812	    114.21094996	     12.69839957	     66.77373228	    -46.25838517
      0.12182922	    114.55814428	     12.73657681	     66.92817383	    -46.24394341
      0.12250032	    114.90176929	     12.77439247	     67.08009229	    -46.22949884
      0.12317142	    115.24186328	     12.81185201	     67.22951431	    -46.21505158
      0.12384252	    115.57846464	     12.84896093	     67.37646659	    -46.20060178
      0.12451362	    115.91161182	     12.88572469	     67.52097580	    -46.18614958
      0.12518472	    116.24134332	     12.92214877	     67.66306859	    -46.17169511
      0.12585583	    116.56769764	     12.95823865	     67.80277162	    -46.15723851
      0.12652693	    116.89071329	     12.99399979	     67.94011148	    -46.14277989
      0.12719803	    117.21042877	     13.02943766	     68.07511469	    -46.12831938
      0.12786913	    117.52688251	     13.06455770	     68.20780774	    -46.11385710
      0.12854023	    117.84011288	     13.09936534	     68.33821701	    -46.09939316
      0.12921133	    118.15015819	     13.13386600	     68.46636880	    -46.08492768
      0.12988243	    118.45705662	     13.16806508	     68.59228932	    -46.07046076
      0.13055353	    118.76084625	     13.20196795	     68.71600464	    -46.05599250
      0.13122464	    119.06156502	     13.23557996	     68.83754075	    -46.04152302
      0.13189574	    119.35925074	     13.26890646	     68.95692346	    -46.02705240
      0.13256684	    119.65394103	     13.30195275	     69.07417848	    -46.01258074
      0.13323794	    119.94567336	     13.33472409	     69.18933135	    -45.99810814
      0.13390904	    120.23448499	     13.36722575	     69.30240748	    -45.98363469
      0.13458014	    120.52041299	     13.39946294	     69.41343229	    -45.96916048
      0.13525124	    120.80349421	     13.43144084	     69.52243172	    -45.95468558
      0.13592234	    121.08376530	     13.46316462	     69.62943134	    -45.94021009
      0.13659345	    121.36126265	     13.49463938	     69.73445628	    -45.92573409
      0.13726455	    121.63602241	     13.52587022	     69.83753138	    -45.91125766
      0.13793565	    121.90808051	     13.55686217	     69.93868124	    -45.89678086
      0.13860675	    122.17747259	     13.58762026	     70.03793021	    -45.88230379
      0.13927785	    122.44423402	     13.61814944	     70.13530246	    -45.86782650
      0.13994895	    122.70839992	     13.64845467	     70.23082196	    -45.85334907
      0.14062005	    122.97000513	     13.67854082	     70.32451245	    -45.83887158
      0.14129115	    123.22908417	     13.70841276	     70.41639749	    -45.82439408
      0.14196226	    123.48567131	     13.73807529	     70.50650045	    -45.80991664
      0.14263336	    123.73980049	     13.76753319	     70.59484447	    -45.79543933
      0.14330446	    123.99150536	     13.79679118	     70.68145251	    -45.78096220
      0.14397556	    124.24081928	     13.82585396	     70.76634729	    -45.76648533
      0.14464666	    124.48777528	     13.85472616	     70.84955137	    -45.75200876
      0.14531776	    124.73240609	     13.88341238	     70.93108706	    -45.73753256
      0.14598886	    124.97474410	     13.91191719	     71.01097649	    -45.72305678
      0.14665996	    125.21482141	     13.94024509	     71.08924157	    -45.70858148
      0.14733106	    125.45266978	     13.96840056	     71.16590402	    -45.69410670
      0.14800217	    125.68832067	     13.99638802	     71.24098534	    -45.67963251
      0.14867327	    125.92180519	     14.02421185	     71.31450682	    -45.66515894
      0.14934437	    126.15315413	     14.05187639	     71.38648956	    -45.65068606
      0.15001547	    126.38239797	     14.07938593	     71.45695447	    -45.63621391
      0.15068657	    126.60956684	     14.10674472	     71.52592224	    -45.62174254
      0.15135767	    126.83469056	     14.13395696	     71.59341338	    -45.60727199
      0.15148119	    126.87590563	     14.13687465	     71.60567914	    -45.60460874
      0.15160471	    126.91705238	     14.09537506	     71.61789529	    -45.60194553
      0.15222230	    127.12175289	     13.03463940	     71.67822689	    -45.58862992
      0.15283988	    127.32461698	     11.03302006	     71.73731239	    -45.57531509
      0.15360744	    127.57365392	      8.05298813	     71.80890605	    -45.55876815
      0.15437500	    127.81852688	      5.20740930	     71.87839445	    -45.54222253
      0.15514256	    128.05861698	      2.80674365	     71.94572480	    -45.52567829
      0.15591011	    128.29364129	      0.83035729	     72.01091987	    -45.50913549
      0.15667767	    128.52359000	     -0.81046321	     72.07404472	    -45.49259419
      0.15744523	    128.74860393	     -2.16976617	     72.13517295	    -45.47605445
      0.15821279	    128.96888659	     -3.28818661	     72.19436900	    -45.45951631
      0.15898034	    129.18465913	     -4.20555834	     72.25168316	    -45.44297984
      0.15974790	    129.39613740	     -4.95665830	     72.30715168	    -45.42644508
      0.16051546	    129.60352003	     -5.57024221	     72.36079883	    -45.40991208
      0.16128302	    129.80698309	     -6.06951361	     72.41263958	    -45.39338089
      0.16205057	    130.00667904	     -6.47298004	     72.46268239	    -45.37685156
      0.16281813	    130.20273779	     -6.79531719	     72.51093166	    -45.36032414
      0.16358569	    130.39526902	     -7.04812799	     72.55738980	    -45.34379867
      0.16435325	    130.58436474	     -7.24058314	     72.60205874	    -45.32727520
      0.16512081	    130.77010192	     -7.37996324	     72.64494113	    -45.31075377
      0.16588836	    130.95254503	     -7.47213173	     72.68604105	    -45.29423441
      0.16665592	    131.13174850	     -7.52196560	     72.72536464	    -45.27771718
      0.16742348	    131.30775936	     -7.53376113	     72.76292041	    -45.26120211
      0.16819104	    131.48062010	     -7.51161502	     72.79871956	    -45.24468925
      0.16895859	    131.65037206	     -7.45975656	     72.83277628	    -45.22817862
      0.16972615	    131.81705910	     -7.38278285	     72.86510803	    -45.21167026
      0.17049371	    131.98073137	     -7.28573958	     72.89573575	    -45.19516423
      0.17126127	    132.14144841	     -7.17401210	     72.92468405	    -45.17866054
      0.17202882	    132.29928093	     -7.05304575	     72.95198106	    -45.16215923
      0.17279638	    132.45431065	     -6.92797663	     72.97765822	    -45.14566034
      0.17356394	    132.60662810	     -6.80328521	     73.00174971	    -45.12916389
      0.17433150	    132.75632901	     -6.68256437	     73.02429193	    -45.11266993
      0.17509905	    132.90351014	     -6.56843883	     73.04532300	    -45.09617849
      0.17586661	    133.04826557	     -6.46261739	     73.06488238	    -45.07968959
      0.17663417	    133.19068397	     -6.36603010	     73.08301074	    -45.06320326
      0.17740173	    133.33084751	     -6.27899981	     73.09974996	    -45.04671953
      0.17816928	    133.46883125	     -6.20130923	     73.11514308	    -45.03023844
      0.17893684	    133.60469961	     -6.13040388	     73.12923374	    -45.01376001
      0.17970440	    133.73849367	     -6.06180917	     73.14206363	    -44.99728426
      0.18047196	    133.87022690	     -5.99113224	     73.15367185	    -44.98081123
      0.18115777	    133.98618770	     -5.92285539	     73.16305509	    -44.96609492
      0.18184358	    134.10047871	     -5.84702688	     73.17151082	    -44.95138082
      0.18252939	    134.21308465	     -5.76154357	     73.17906780	    -44.93666894
      0.18321520	    134.32398606	     -5.66496407	     73.18575095	    -44.92195931
      0.18390101	    134.43316539	     -5.55662237	     73.19158224	    -44.90725193
      0.18458683	    134.54061109	     -5.43665160	     73.19658084	    -44.89254682
      0.18527264	    134.64632059	     -5.30590666	     73.20076259	    -44.87784401
      0.18595845	    134.75030214	     -5.16580459	     73.20413936	    -44.86314351
      0.18664426	    134.85257521	     -5.01812236	     73.20671822	    -44.84844533
      0.18733007	    134.95316953	     -4.86479497	     73.20850067	    -44.83374949
      0.18801588	    135.05212325	     -4.70774546	     73.20948198	    -44.81905601
      0.18870169	    135.14948059	     -4.54876232	     73.20965093	    -44.80436490
      0.18938751	    135.24528941	     -4.38942501	     73.20898998	    -44.78967617
      0.19007332	    135.33959910	     -4.23106993	     73.20747595	    -44.77498984
      0.19075913	    135.43245887	     -4.07478583	     73.20508118	    -44.76030592
      0.19144494	    135.52391657	     -3.92142798	     73.20177509	    -44.74562443
      0.19213075	    135.61401791	     -3.77164264	     73.19752601	    -44.73094538
      0.19281656	    135.70280607	     -3.62589570	     73.19230309	    -44.71626878
      0.19350237	    135.79032155	     -3.48450174	     73.18607810	    -44.70159466
      0.19418819	    135.87660223	     -3.34765106	     73.17882702	    -44.68692301
      0.19487400	    135.96168349	     -3.21543384	     73.17053123	    -44.67225385
      0.19555981	    136.04559845	     -3.08786084	     73.16117827	    -44.65758720
      0.19624562	    136.12837814	     -2.96488085	     73.15076220	    -44.64292306
      0.19693143	    136.21005180	     -2.84639500	     73.13928351	    -44.62826146
      0.19761724	    136.29064699	     -2.73226849	     73.12674871	    -44.61360239
      0.19830305	    136.37018983	     -2.62233990	     73.11316976	    -44.59894588
      0.19898887	    136.44870517	     -2.51642867	     73.09856318	    -44.58429193
      0.19967468	    136.52621667	     -2.41434090	     73.08294930	    -44.56964055
      0.20036049	    136.60274696	     -2.31587390	     73.06635136	    -44.55499176
      0.20104630	    136.67831767	     -2.22081964	     73.04879472	    -44.54034556
      0.20173211	    136.75294960	     -2.12896735	     73.03030616	    -44.52570197
      0.20241792	    136.82666269	     -2.04010540	     73.01091324	    -44.51106100
      0.20310373	    136.89947609	     -1.95402267	     72.99064383	    -44.49642265
      0.20378955	    136.97140821	     -1.87050945	     72.96952567	    -44.48178694
      0.20447536	    137.04247677	     -1.78935795	     72.94758607	    -44.46715387
      0.20516117	    137.11269876	     -1.71036264	     72.92485168	    -44.45252346
      0.20584698	    137.18209048	     -1.63332024	     72.90134829	    -44.43789572
      0.20653279	    137.25066758	     -1.55802966	     72.87710075	    -44.42327064
      0.20721860	    137.31844503	     -1.48429174	     72.85213289	    -44.40864826
      0.20790442	    137.38543711	     -1.41190898	     72.82646748	    -44.39402856
      0.20859023	    137.45165746	     -1.34068522	     72.80012622	    -44.37941156
      0.20927604	    137.51711903	     -1.27042525	     72.77312977	    -44.36479727
      0.20996185	    137.58183408	     -1.20093461	     72.74549773	    -44.35018570
      0.21064766	    137.64581420	     -1.13201938	     72.71724870	    -44.33557686
      0.21133347	    137.70907029	     -1.06348616	     72.68840033	    -44.32097075
      0.21201928	    137.77161258	     -0.99514233	     72.65896930	    -44.30636738
      0.21270510	    137.83345060	     -0.92679652	     72.62897144	    -44.29176676
      0.21339091	    137.89459321	     -0.85825958	     72.59842172	    -44.27716890
      0.21407672	    137.95504865	     -0.78934604	     72.56733429	    -44.26257380
      0.21476253	    138.01482452	     -0.71987612	     72.53572257	    -44.24798147
      0.21544834	    138.07392788	     -0.64967860	     72.50359923	    -44.23339190
      0.21606535	    138.12653771	     -0.58577016	     72.47427935	    -44.22026838
      0.21668235	    138.17860857	     -0.52103937	     72.44455934	    -44.20714706
      0.21729936	    138.23014861	     -0.45539577	     72.41444933	    -44.19402793
      0.21791637	    138.28116270	     -0.38876652	     72.38395781	    -44.18091097
      0.21853338	    138.33165523	     -0.32110026	     72.35309251	    -44.16779617
      0.21915038	    138.38163069	     -0.25237106	     72.32186062	    -44.15468352
      0.21976739	    138.43109387	     -0.18258219	     72.29026900	    -44.14157299
      0.22038440	    138.48005003	     -0.11176950	     72.25832422	    -44.12846457
      0.22100140	    138.52850509	     -0.04000380	     72.22603266	    -44.11535825
      0.22161841	    138.57646573	      0.03260801	     72.19340057	    -44.10225401
      0.22223542	    138.62393958	      0.10592533	     72.16043409	    -44.08915184
      0.22285242	    138.67093531	      0.17977652	     72.12713931	    -44.07605171
      0.22346943	    138.71746272	      0.25396092	     72.09352230	    -44.06295363
      0.22408644	    138.76353274	      0.32825441	     72.05958914	    -44.04985755
      0.22470344	    138.80915743	      0.40241645	     72.02534594	    -44.03676349
      0.22532045	    138.85434991	      0.47619801	     71.99079887	    -44.02367140
      0.22593746	    138.89912417	      0.54934958	     71.95595416	    -44.01058129
      0.22655447	    138.94349500	      0.62162890	     71.92081807	    -43.99749312
      0.22717147	    138.98747773	      0.69280770	     71.88539696	    -43.98440689
      0.22778848	    139.03108805	      0.76267723	     71.84969721	    -43.97132258
      0.22840549	    139.07434185	      0.83105222	     71.81372524	    -43.95824017
      0.22902249	    139.11725502	      0.89777341	     71.77748749	    -43.94515964
      0.22963950	    139.15984332	      0.96270860	     71.74099044	    -43.93208097
      0.23025651	    139.20212226	      1.02575258	     71.70424054	    -43.91900416
      0.23087351	    139.24410702	      1.08682604	     71.66724424	    -43.90592917
      0.23149052	    139.28581245	      1.14587380	     71.63000794	    -43.89285599
      0.23210753	    139.32725300	      1.20286261	     71.59253803	    -43.87978461
      0.23272453	    139.36844277	      1.25780263	     71.55484083	    -43.86671500
      0.23334154	    139.40939505	      1.31078495	     71.51692254	    -43.85364714
      0.23395855	    139.45012208	      1.36190953	     71.47878921	    -43.84058103
      0.23457556	    139.49063534	      1.41127054	     71.44044671	    -43.82751662
      0.23519256	    139.53094603	      1.45895674	     71.40190078	    -43.81445392
      0.23580957	    139.57106536	      1.50505185	     71.36315707	    -43.80139290
      0.23642658	    139.61100485	      1.54963491	     71.32422111	    -43.78833353
      0.23704358	    139.65077641	      1.59278056	     71.28509834	    -43.77527581
      0.23766059	    139.69039252	      1.63455934	     71.24579407	    -43.76221970
      0.23827760	    139.72986632	      1.67503796	     71.20631355	    -43.74916519
      0.23889460	    139.76921174	      1.71427951	     71.16666190	    -43.73611226
      0.23951161	    139.80844353	      1.75234374	     71.12684414	    -43.72306089
      0.24012862	    139.84757743	      1.78928723	     71.08686520	    -43.71001105
      0.24074562	    139.88663018	      1.82516357	     71.04672991	    -43.69696273
      0.24136263	    139.92561961	      1.86002359	     71.00644299	    -43.68391590
      0.24197964	    139.96456463	      1.89391547	     70.96600908	    -43.67087054
      0.24259665	    140.00348523	      1.92688496	     70.92543272	    -43.65782664
      0.24321365	    140.04240237	      1.95897545	     70.88471837	    -43.64478416
      0.24383066	    140.08133773	      1.99022816	     70.84387039	    -43.63174309
      0.24444767	    140.12031345	      2.02068224	     70.80289308	    -43.61870340
      0.24506467	    140.15935158	      2.05037491	     70.76179064	    -43.60566508
      0.24568168	    140.19847334	      2.07934155	     70.72056721	    -43.59262809
      0.24629869	    140.23769827	      2.10761578	     70.67922685	    -43.57959241
      0.24691569	    140.27704299	      2.13522963	     70.63777357	    -43.56655803
      0.24753270	    140.31651988	      2.16221354	     70.59621129	    -43.55352492
      0.24814971	    140.35613558	      2.18859653	     70.55454389	    -43.54049305
      0.24876672	    140.39588949	      2.21440620	     70.51277517	    -43.52746239
      0.24938372	    140.43577246	      2.23966887	     70.47090890	    -43.51443294
      0.25000073	    140.47576592	      2.26440959	     70.42894877	    -43.50140465
      0.25036010	    140.49910633	      2.27858855	     70.40447467	    -43.49381703
      0.25057370	    140.51298752	      2.28709387	     70.38991260	    -43.48930728
      0.25078730	    140.52687361	      2.29696104	     70.37533945	    -43.48479766
      0.25135747	    140.56394822	      2.33024540	     70.33637976	    -43.47276056
      0.25192765	    140.60102088	      2.37300985	     70.29735115	    -43.46072438
      0.25249783	    140.63805094	      2.42453180	     70.25825604	    -43.44868912
      0.25306800	    140.67500070	      2.48416060	     70.21909744	    -43.43665474
      0.25363818	    140.71183383	      2.55130970	     70.17987861	    -43.42462123
      0.25420835	    140.74851658	      2.62544991	     70.14060293	    -43.41258857
      0.25477853	    140.78501925	      2.70610371	     70.10127385	    -43.40055674
      0.25534871	    140.82131732	      2.79284015	     70.06189489	    -43.38852571
      0.25591888	    140.85739222	      2.88527049	     70.02246962	    -43.37649546
      0.25648906	    140.89323162	      2.98304426	     69.98300159	    -43.36446598
      0.25705923	    140.92882937	      3.08584582	     69.94349441	    -43.35243723
      0.25762941	    140.96418501	      3.19339120	     69.90395168	    -43.34040920
      0.25798806	    140.98630687	      3.26335437	     69.87906622	    -43.33284367
      0.25815732	    140.99671350	      3.29697162	     69.86731768	    -43.32927340
      0.25851126	    139.85911043	      3.36848046	     69.84274014	    -43.32180769
      0.25886520	    136.87821810	      3.44158566	     69.81813993	    -43.31434223
      0.25945600	    129.50092969	      3.56703815	     69.77687598	    -43.30188137
      0.26004680	    120.79953366	      3.69659096	     69.73493906	    -43.28942119
      0.26063759	    111.96082203	      3.83004889	     69.69161209	    -43.27696164
      0.26122839	    103.63678775	      3.96723602	     69.64607017	    -43.26450270
      0.26181919	     96.14809673	      4.10799538	     69.59749596	    -43.25204435
      0.26240999	     89.61153543	      4.25218762	     69.54515790	    -43.23958656
      0.26300079	     84.02411343	      4.39968915	     69.48845423	    -43.22712930
      0.26359159	     79.31953562	      4.55038992	     69.42693087	    -43.21467255
      0.26418238	     75.40491038	      4.70419116	     69.36028157	    -43.20221627
      0.26477318	     72.18286037	      4.86100305	     69.28833666	    -43.18976044
      0.26529948	     69.82251811	      5.00316236	     69.21974716	    -43.17866488
      0.26582577	     67.88469806	      5.14758907	     69.14694373	    -43.16756963
      0.26635207	     66.32245574	      5.29422924	     69.07000970	    -43.15647467
      0.26687836	     65.09673657	      5.44302947	     68.98906813	    -43.14537999
      0.26740466	     64.17503811	      5.59393595	     68.90427217	    -43.13428555
      0.26793095	     63.52960789	      5.74689342	     68.81579650	    -43.12319134
      0.26845725	     63.13532549	      5.90184427	     68.72383004	    -43.11209734
      0.26898355	     62.96741240	      6.05872772	     68.62857022	    -43.10100353
      0.26950984	     62.99920317	      6.21747902	     68.53021867	    -43.08990988
      0.27003614	     63.20036012	      6.37802877	     68.42897845	    -43.07881637
      0.27056243	     63.53602697	      6.54030230	     68.32505256	    -43.06772298
      0.27108873	     63.96735729	      6.70421910	     68.21864337	    -43.05662969
      0.27161502	     64.45353089	      6.86969241	     68.10995262	    -43.04553647
      0.27214132	     64.95485864	      7.03662875	     67.99918130	    -43.03444330
      0.27266761	     65.43613466	      7.20492765	     67.88652867	    -43.02335016
      0.27319391	     65.86930057	      7.37448132	     67.77219057	    -43.01225703
      0.27372020	     66.23480185	      7.54517446	     67.65635693	    -43.00116387
      0.27424650	     66.52153353	      7.71688412	     67.53920879	    -42.99007067
      0.27477280	     66.72570380	      7.88947972	     67.42091527	    -42.97897741
      0.27529909	     66.84912785	      8.06282311	     67.30163101	    -42.96788405
      0.27582539	     66.89742083	      8.23676879	     67.18149426	    -42.95679058
      0.27635168	     66.87840018	      8.41116427	     67.06062598	    -42.94569696
      0.27687798	     66.80441665	      8.58585048	     66.93912965	    -42.93460318
      0.27740427	     66.71663522	      8.76066231	     66.81709015	    -42.92350921
      0.27793057	     66.66357982	      8.93542889	     66.69456869	    -42.91241502
      0.27845686	     66.68571058	      9.10997428	     66.57159981	    -42.90132059
      0.27898316	     66.81605966	      9.28411834	     66.44819301	    -42.89022589
      0.27950945	     67.07925815	      9.45767768	     66.32433663	    -42.87913089
      0.28003575	     67.48960242	      9.63046679	     66.20000309	    -42.86803557
      0.28050233	     67.97844877	      9.78285664	     66.08934959	    -42.85819886
      0.28096891	     68.57784582	      9.93436468	     65.97826286	    -42.84836186
      0.28143549	     69.27352824	     10.08486202	     65.86671690	    -42.83852455
      0.28190207	     70.04550154	     10.23422134	     65.75469085	    -42.82868691
      0.28236865	     70.87029716	     10.38231759	     65.64217170	    -42.81884891
      0.28283523	     71.72343989	     10.52902864	     65.52915591	    -42.80901055
      0.28330181	     72.58167427	     10.67423589	     65.41564981	    -42.79917179
      0.28376839	     73.42463247	     10.81782481	     65.30166884	    -42.78933262
      0.28423497	     74.23581775	     10.95968543	     65.18723603	    -42.77949301
      0.28470155	     75.00294354	     11.09971272	     65.07237979	    -42.76965296
      0.28516813	     75.71777093	     11.23780703	     64.95713172	    -42.75981243
      0.28563471	     76.37562193	     11.37387438	     64.84152431	    -42.74997140
      0.28610129	     76.97473278	     11.50782679	     64.72558911	    -42.74012987
      0.28656787	     77.51557286	     11.63958247	     64.60935529	    -42.73028779
      0.28703445	     78.00021166	     11.76906610	     64.49284859	    -42.72044516
      0.28750103	     78.43177736	     11.89620893	     64.37609084	    -42.71060194
      0.28796761	     78.81402239	     12.02094891	     64.25909968	    -42.70075813
      0.28843420	     79.15099484	     12.14323078	     64.14188872	    -42.69091369
      0.28890078	     79.44679939	     12.26300603	     64.02446778	    -42.68106861
      0.28936736	     79.70543693	     12.38023292	     63.90684335	    -42.67122285
      0.28983394	     79.93070173	     12.49487640	     63.78901905	    -42.66137641
      0.29030052	     80.12612306	     12.60690799	     63.67099612	    -42.65152925
      0.29076710	     80.29493834	     12.71630563	     63.55277392	    -42.64168135
      0.29123368	     80.44008786	     12.82305348	     63.43435036	    -42.63183269
      0.29170026	     80.56422361	     12.92714172	     63.31572228	    -42.62198325
      0.29216684	     80.66972660	     13.02856633	     63.19688580	    -42.61213300
      0.29263342	     80.75872882	     13.12732876	     63.07783657	    -42.60228192
      0.29310000	     80.83313716	     13.22343569	     62.95857000	    -42.59242998
      0.29356658	     80.89465757	     13.31689873	     62.83908140	    -42.58257716
      0.29403316	     80.94481830	     13.40773409	     62.71936616	    -42.57272343
      0.29449974	     80.98499166	     13.49596224	     62.59941979	    -42.56286877
      0.29496632	     81.01641393	     13.58160766	     62.47923802	    -42.55301316
      0.29543290	     81.04020340	     13.66469843	     62.35881680	    -42.54315656
      0.29589948	     81.05737641	     13.74526596	     62.23815235	    -42.53329895
      0.29636606	     81.06886163	     13.82334465	     62.11724117	    -42.52344031
      0.29683264	     81.07551268	     13.89897159	     61.99608000	    -42.51358061
      0.29729922	     81.07811915	     13.97218623	     61.87466587	    -42.50371982
      0.29776580	     81.07741631	     14.04303014	     61.75299601	    -42.49385792
      0.29823238	     81.07409360	     14.11154664	     61.63106791	    -42.48399488
      0.29869896	     81.06880197	     14.17778062	     61.50887922	    -42.47413067
      0.29916554	     81.06216029	     14.24177825	     61.38642782	    -42.46426526
      0.29963212	     81.05476087	     14.30358672	     61.26371170	    -42.45439863
      0.30009870	     81.04717408	     14.36325404	     61.14072903	    -42.44453074
      0.30056528	     81.03995233	     14.42082879	     61.01747809	    -42.43466158
      0.30103186	     81.03363318	     14.47635997	     60.89395727	    -42.42479110
      0.30149844	     81.02874183	     14.52989680	     60.77016502	    -42.41491929
      0.30196502	     81.02579281	     14.58148852	     60.64609991	    -42.40504610
      0.30243160	     81.02529084	     14.63118430	     60.52176055	    -42.39517152
      0.30289818	     81.02773099	     14.67903302	     60.39714560	    -42.38529551
      0.30336477	     81.03359778	     14.72508322	     60.27225376	    -42.37541804
      0.30383135	     81.04336356	     14.76938294	     60.14708377	    -42.36553909
      0.30429793	     81.05752667	     14.81197963	     60.02163441	    -42.35565861
      0.30476451	     81.07666936	     14.85292007	     59.89590447	    -42.34577658
      0.30523109	     81.10138645	     14.89225028	     59.76989277	    -42.33589297
      0.30569767	     81.13226820	     14.93001547	     59.64359816	    -42.32600774
      0.30616425	     81.16989356	     14.96625995	     59.51701952	    -42.31612086
      0.30628177	     81.18050200	     14.97515502	     59.47431220	    -42.31363019
      0.30639930	     81.19158216	     14.98395702	     59.34935400	    -42.31113941
      0.30685672	     81.23935566	     15.01734115	     58.21941698	    -42.30144426
      0.30731413	     81.29488440	     15.04936567	     56.44168562	    -42.29174744
      0.30777155	     81.35858571	     15.08006903	     54.35864486	    -42.28204892
      0.30822897	     81.43081176	     15.10948881	     52.18079581	    -42.27234869
      0.30868638	     81.51183928	     15.13766153	     50.03506170	    -42.26264669
      0.30914380	     81.60186138	     15.16462269	     47.99505412	    -42.25294290
      0.30960121	     81.70097859	     15.19040669	     46.10012758	    -42.24323729
      0.31005863	     81.80918996	     15.21504686	     44.36763305	    -42.23352983
      0.31051605	     81.92638491	     15.23857545	     42.80100911	    -42.22382047
      0.31097346	     82.05233700	     15.26102367	     41.39523480	    -42.21410919
      0.31143088	     82.18670078	     15.28242164	     40.14052563	    -42.20439595
      0.31188829	     82.32901287	     15.30279849	     39.02480797	    -42.19468072
      0.31234571	     82.47869787	     15.32218236	     38.03532576	    -42.18496346
      0.31280313	     82.63507960	     15.34060040	     37.15962878	    -42.17524413
      0.31326054	     82.79739765	     15.35807885	     36.38613550	    -42.16552271
      0.31371796	     82.96482843	     15.37464307	     35.70440495	    -42.15579915
      0.31417537	     83.13650989	     15.39031754	     35.10522344	    -42.14607342
      0.31463279	     83.31156826	     15.40512589	     34.58057602	    -42.13634547
      0.31509021	     83.48914520	     15.41909099	     34.12355054	    -42.12661528
      0.31554762	     83.66842375	     15.43223492	     33.72820460	    -42.11688281
      0.31600504	     83.84865143	     15.44457901	     33.38941052	    -42.10714801
      0.31646245	     84.02915944	     15.45614388	     33.10269325	    -42.09741086
      0.31691987	     84.20937722	     15.46694945	     32.86405797	    -42.08767130
      0.31737729	     84.38884211	     15.47701499	     32.66981874	    -42.07792930
      0.31783470	     84.56720423	     15.48635909	     32.51642568	    -42.06818482
      0.31829212	     84.74422714	     15.49499975	     32.40030023	    -42.05843782
      0.31874953	     84.91978495	     15.50295433	     32.31768749	    -42.04868826
      0.31920695	     85.09385652	     15.51023963	     32.26453967	    -42.03893610
      0.31975717	     85.30138946	     15.51813911	     32.23338824	    -42.02720175
      0.32030740	     85.50718999	     15.52512105	     32.23010169	    -42.01546351
      0.32080446	     85.69199225	     15.53066095	     32.24365791	    -42.00485589
      0.32130153	     85.87618710	     15.53549169	     32.26594182	    -41.99424497
      0.32191269	     86.10258487	     15.54048519	     32.29573920	    -41.98119384
      0.32252385	     86.32992958	     15.54446588	     32.31801962	    -41.96813753
      0.32294978	     86.48954842	     15.54665647	     32.32431350	    -41.95903534
      0.32337570	     86.65098033	     15.54837986	     32.32037065	    -41.94993054
      0.32390701	     86.85674107	     15.54988875	     32.29869785	    -41.93856933
      0.32443832	     87.06921730	     15.55070332	     32.25676543	    -41.92720393
      0.32491296	     87.26598016	     15.55085765	     32.20168120	    -41.91704711
      0.32549563	     87.51783348	     15.55032562	     32.11177082	    -41.90457397
      0.32607829	     87.78227439	     15.54901854	     31.99872451	    -41.89209552
      0.32652751	     87.99541431	     15.54749425	     31.89712133	    -41.88247120
      0.32708490	     88.27174133	     15.54499287	     31.75542815	    -41.87052508
      0.32764228	     88.56179733	     15.54183154	     31.59854196	    -41.85857385
      0.32813418	     88.82957981	     15.53850617	     31.44933976	    -41.84802236
      0.32874614	     89.17857296	     15.53368547	     31.25847473	    -41.83488982
      0.32935810	     89.54543783	     15.52812563	     31.07764233	    -41.82175079
      0.32981677	     89.83219667	     15.52348526	     30.95670673	    -41.81189861
      0.33027544	     90.12902931	     15.51844859	     30.85314341	    -41.80204265
      0.33078423	     90.46994696	     15.51240700	     30.76267868	    -41.79110516
      0.33140606	     90.90286834	     15.50438884	     30.69151903	    -41.77773123
      0.33186234	     91.23153632	     15.49807118	     30.66850946	    -41.76791316
      0.33247509	     91.68687538	     15.48902266	     30.67625960	    -41.75472183
      0.33330676	     92.32870664	     15.47573404	     30.75099893	    -41.73680611
      0.33371563	     92.65346798	     15.46878616	     30.81002084	    -41.72799306
      0.33424414	     93.08139104	     15.45941058	     30.90215623	    -41.71659633
      0.33472633	     93.47908333	     15.45047581	     30.99656975	    -41.70619354
      0.33543629	     94.07571065	     15.43667453	     31.14266192	    -41.69086770
      0.33598519	     94.54471677	     15.42548946	     31.25320455	    -41.67901123
      0.33679153	     95.24349570	     15.40826818	     31.39952136	    -41.66158213
      0.33712845	     95.53824579	     15.40079994	     31.45237443	    -41.65429540
      0.33754833	     95.90738309	     15.39127341	     31.51007704	    -41.64521077
      0.33815349	     96.44214654	     15.37712222	     31.57600132	    -41.63211012
      0.33870914	     96.93509799	     15.36370137	     31.61788401	    -41.62007396
      0.33917980	     97.35345864	     15.35201996	     31.63940573	    -41.60987310
      0.33965045	     97.77206990	     15.34005788	     31.64849118	    -41.59966692
      0.34012111	     98.19048978	     15.32781983	     31.64569546	    -41.58945534
      0.34059177	     98.60832978	     15.31531223	     31.63169991	    -41.57923828
      0.34106242	     99.02521538	     15.30253939	     31.60725964	    -41.56901568
      0.34153308	     99.44082626	     15.28950773	     31.57315593	    -41.55878744
      0.34194606	     99.80420723	     15.27786278	     31.53588983	    -41.54980790
      0.34235904	    100.16618801	     15.26602582	     31.49229814	    -41.54082391
      0.34277202	    100.52659290	     15.25399949	     31.44287343	    -41.53183541
      0.34339154	    101.06395650	     15.23561141	     31.35880467	    -41.51834311
      0.34374369	    101.36749709	     15.22497599	     31.30619059	    -41.51066893
      0.34409585	    101.66955733	     15.21421093	     31.25038907	    -41.50299133
      0.34466999	    102.15866530	     15.19638591	     31.15316893	    -41.49046662
      0.34521101	    102.61553140	     15.17928408	     31.05517985	    -41.47865602
      0.34561472	    102.95382822	     15.16633351	     30.97844618	    -41.46983731
      0.34601843	    103.28986027	     15.15322352	     30.89891404	    -41.46101384
      0.34651756	    103.70216526	     15.13679870	     30.79706853	    -41.45009845
      0.34701668	    104.11097341	     15.12013742	     30.69171500	    -41.43917560
      0.34737744	    104.40427943	     15.10795020	     30.61359088	    -41.43127589
      0.34773821	    104.69574597	     15.09564248	     30.53395518	    -41.42337217
      0.34823304	    105.09253297	     15.07856774	     30.42248219	    -41.41252472
      0.34872787	    105.48584659	     15.06127136	     30.30866955	    -41.40166955
      0.34911412	    105.79044935	     15.04761796	     30.21836832	    -41.39319068
      0.34950038	    106.09292880	     15.03383174	     30.12691070	    -41.38470698
      0.34996737	    106.45579311	     15.01698849	     30.01494292	    -41.37444366
      0.35043435	    106.81554960	     14.99995339	     29.90160937	    -41.36417310
      0.35083450	    107.12134512	     14.98520497	     29.80353074	    -41.35536671
      0.35123465	    107.42485622	     14.97031643	     29.70465925	    -41.34655486
      0.35167429	    107.75569637	     14.95379732	     29.59521775	    -41.33686684
      0.35211394	    108.08377872	     14.93710904	     29.48503351	    -41.32717206
      0.35255358	    108.40910777	     14.92025167	     29.37420840	    -41.31747043
      0.35299323	    108.73167815	     14.90322374	     29.26283954	    -41.30776187
      0.35336805	    109.00451759	     14.88857151	     29.16752898	    -41.29947915
      0.35374288	    109.27535296	     14.87379377	     29.07194340	    -41.29119125
      0.35417100	    109.58225229	     14.85676037	     28.96249522	    -41.28171848
      0.35459913	    109.88653990	     14.83956040	     28.85282907	    -41.27223880
      0.35500037	    110.16935488	     14.82328772	     28.74991310	    -41.26334797
      0.35540162	    110.44987757	     14.80686520	     28.64692366	    -41.25445093
      0.35579851	    110.72510696	     14.79047159	     28.54503118	    -41.24564415
      0.35619540	    110.99809578	     14.77392735	     28.44317027	    -41.23683115
      0.35658239	    111.26211462	     14.75764905	     28.34392936	    -41.22823208
      0.35707921	    111.59795163	     14.73653377	     28.21670408	    -41.21718342
      0.35727973	    111.73371271	     14.72794175	     28.16543456	    -41.21272144
      0.35748024	    111.88631838	     14.71930898	     28.11421820	    -41.20825779
      0.35790698	    112.27999400	     14.70079916	     28.00542203	    -41.19875258
      0.35833372	    112.75669391	     14.68209942	     27.89694937	    -41.18923971
      0.35871080	    113.23795273	     14.66541518	     27.80141243	    -41.18082725
      0.35908788	    113.76848325	     14.64857803	     27.70621239	    -41.17240865
      0.35942484	    114.27942732	     14.63340158	     27.62146018	    -41.16488060
      0.35990671	    115.06293401	     14.61148127	     27.50084346	    -41.15410661
      0.36031944	    115.77703057	     14.59249876	     27.39813124	    -41.14486992
      0.36067603	    116.42159859	     14.57594341	     27.30988135	    -41.13688354
      0.36103262	    117.08854720	     14.55924213	     27.22212172	    -41.12889134
      0.36140656	    117.80898589	     14.54157022	     27.13065501	    -41.12050398
      0.36178050	    118.54813465	     14.52373464	     27.03980151	    -41.11211009
      0.36218730	    119.37043365	     14.50414438	     26.94170449	    -41.10297119
      0.36259409	    120.20875884	     14.48435642	     26.84442166	    -41.09382438
      0.36288014	    120.80635277	     14.47032278	     26.77652624	    -41.08738783
      0.36331083	    121.71660951	     14.44900532	     26.67512966	    -41.07768899
      0.36374152	    122.63706307	     14.42746033	     26.57477304	    -41.06798097
      0.36409483	    123.39803587	     14.40961527	     26.49325304	    -41.06001019
      0.36444814	    124.16299659	     14.39161465	     26.41248299	    -41.05203308
      0.36480590	    124.94052142	     14.37322786	     26.33147847	    -41.04394891
      0.36524593	    125.89931742	     14.35039167	     26.23295411	    -41.03399667
      0.36578808	    127.08192348	     14.32191801	     26.11328179	    -41.02172086
      0.36624889	    128.08618562	     14.29742115	     26.01308009	    -41.01127460
      0.36656927	    128.78303308	     14.28022879	     25.94424073	    -41.00400489
      0.36688965	    129.47819845	     14.26290399	     25.87608213	    -40.99672958
      0.36726218	    130.28381930	     14.24259293	     25.79768480	    -40.98826314
      0.36763470	    131.08598379	     14.22210194	     25.72019850	    -40.97978897
      0.36802239	    131.91655158	     14.20058547	     25.64051180	    -40.97096154
      0.36841007	    132.74225443	     14.17887334	     25.56177734	    -40.96212553
      0.36875923	    133.48134176	     14.15915152	     25.49165970	    -40.95416026
      0.36920767	    134.42376555	     14.13358852	     25.40266145	    -40.94391957
      0.36965611	    135.35800606	     14.10776323	     25.31479008	    -40.93366698
      0.36999348	    136.05517632	     14.08816202	     25.24937712	    -40.92594589
      0.37033085	    136.74729085	     14.06841257	     25.18451599	    -40.91821790
      0.37060028	    137.29630805	     14.05253395	     25.13308247	    -40.91204112
      0.37100911	    138.12290796	     14.02826056	     25.05560000	    -40.90266014
      0.37141794	    138.94156764	     14.00377079	     24.97870847	    -40.89326871
      0.37176189	    139.62407329	     13.98300042	     24.91439904	    -40.88535936
      0.37210584	    140.30080422	     13.96207791	     24.85036634	    -40.87744245
      0.37245277	    140.97749051	     13.94082138	     24.78598800	    -40.86944940
      0.37279969	    141.64823117	     13.91941142	     24.72174140	    -40.86144849
      0.37318625	    142.38857551	     13.89537597	     24.65021240	    -40.85252423
      0.37357280	    143.12151983	     13.87115201	     24.57863256	    -40.84358999
      0.37388810	    143.71388120	     13.85125500	     24.52012880	    -40.83629527
      0.37431222	    144.50297781	     13.82429528	     24.44114211	    -40.82647208
      0.37473633	    145.28327214	     13.79711302	     24.36167828	    -40.81663644
      0.37506024	    145.87330948	     13.77620525	     24.30057255	    -40.80911641
      0.37538414	    146.45829418	     13.75516963	     24.23902931	    -40.80158895
      0.37567927	    146.98694703	     13.73589244	     24.18251651	    -40.79472371
      0.37611342	    147.75713808	     13.70734506	     24.09852179	    -40.78461319
      0.37648103	    148.40241593	     13.68299700	     24.02650058	    -40.77604127
      0.37680961	    148.97388457	     13.66110059	     23.96135968	    -40.76837132
      0.37713818	    149.54043285	     13.63907813	     23.89543635	    -40.76069332
      0.37747586	    150.11762273	     13.61631537	     23.82681810	    -40.75279402
      0.37781354	    150.68974826	     13.59342206	     23.75727211	    -40.74488603
      0.37819358	    151.32768224	     13.56750213	     23.67783796	    -40.73597538
      0.37857362	    151.95938828	     13.54142034	     23.59712239	    -40.72705348
      0.37888916	    152.47921489	     13.51964399	     23.52910243	    -40.71963726
      0.37929530	    153.14218065	     13.49145445	     23.44017752	    -40.71007987
      0.37970144	    153.79836916	     13.46308659	     23.34967949	    -40.70050917
      0.38002185	    154.31134544	     13.44058272	     23.27716234	    -40.69294920
      0.38034227	    154.82024117	     13.41797065	     23.20365166	    -40.68538076
      0.38071726	    155.41073510	     13.39137059	     23.11635675	    -40.67651203
      0.38109226	    155.99581723	     13.36462603	     23.02771100	    -40.66763144
      0.38140797	    156.48426743	     13.34199960	     22.95204474	    -40.66014563
      0.38180534	    157.09378794	     13.31337911	     22.85548169	    -40.65071134
      0.38220270	    157.69753458	     13.28460312	     22.75747226	    -40.64126325
      0.38244459	    158.06226919	     13.26701142	     22.69711957	    -40.63550514
      0.38282262	    158.62813964	     13.23940644	     22.60177741	    -40.62649573
      0.38320065	    159.18902737	     13.21166641	     22.50522628	    -40.61747343
      0.38352141	    159.66110211	     13.18802482	     22.42238693	    -40.60980775
      0.38384217	    160.12970431	     13.16428888	     22.33873778	    -40.60213259
      0.38417667	    160.61474498	     13.13943687	     22.25067367	    -40.59411831
      0.38458262	    161.19846528	     13.10914334	     22.14271202	    -40.58437817
      0.38498857	    161.77688811	     13.07870582	     22.03361721	    -40.57462232
      0.38534542	    162.28105024	     13.05183310	     21.93683374	    -40.56603333
      0.38570227	    162.78125626	     13.02485301	     21.83927005	    -40.55743189
      0.38607100	    163.29402750	     12.99686379	     21.73768582	    -40.54853083
      0.38643973	    163.80270669	     12.96876383	     21.63536561	    -40.53961618
      0.38669073	    164.14666830	     12.94957331	     21.56531804	    -40.53353992
      0.38706618	    164.65772354	     12.92077568	     21.46000228	    -40.52443909
      0.38744162	    165.16471166	     12.89186871	     21.35414094	    -40.51532370
      0.38775396	    165.58342966	     12.86773903	     21.26573084	    -40.50772928
      0.38806630	    165.99941173	     12.84353630	     21.17706432	    -40.50012455
      0.38839824	    166.43853292	     12.81773651	     21.08260435	    -40.49203131
      0.38873017	    166.87464360	     12.79185702	     20.98795384	    -40.48392619
      0.38909601	    167.35185786	     12.76324367	     20.88346582	    -40.47497932
      0.38946185	    167.82551338	     12.73453703	     20.77884767	    -40.46601769
      0.38975650	    168.20445403	     12.71134952	     20.69452087	    -40.45878892
      0.39014500	    168.70063591	     12.68068873	     20.58328747	    -40.44924313
      0.39053349	    169.19295986	     12.64992862	     20.47203240	    -40.43968011
      0.39083731	    169.57533082	     12.62580497	     20.38503319	    -40.43218920
      0.39114113	    169.95540067	     12.60162289	     20.29805760	    -40.42468752
      0.39148509	    170.38294547	     12.57417642	     20.19963499	    -40.41618148
      0.39182905	    170.80760755	     12.54665785	     20.10127742	    -40.40766135
      0.39215274	    171.20462844	     12.52069738	     20.00879265	    -40.39963056
      0.39254882	    171.68706404	     12.48884664	     19.89573461	    -40.38978606
      0.39294491	    172.16581222	     12.45690612	     19.78281949	    -40.37992220
      0.39319368	    172.46463946	     12.43680010	     19.71198061	    -40.37371692
      0.39359643	    172.94540786	     12.40417788	     19.59743961	    -40.36365441
      0.39391841	    173.32711618	     12.37803426	     19.50600173	    -40.35559478
      0.39424040	    173.70649427	     12.35183630	     19.41469059	    -40.34752176
      0.39456238	    174.08356208	     12.32558474	     19.32351211	    -40.33943521
      0.39488298	    174.45673163	     12.29939452	     19.23286399	    -40.33136998
      0.39520358	    174.82765537	     12.27315336	     19.14235718	    -40.32329106
      0.39551620	    175.18721473	     12.24751670	     19.05424079	    -40.31539968
      0.39590413	    175.63046553	     12.21564074	     18.94509852	    -40.30558908
      0.39629205	    176.07052467	     12.18369501	     18.83618090	    -40.29575774
      0.39658364	    176.39921829	     12.15963802	     18.75446354	    -40.28835413
      0.39695075	    176.81053947	     12.12929608	     18.65176708	    -40.27901571
      0.39731786	    177.21908439	     12.09889586	     18.54928390	    -40.26965805
      0.39761193	    177.54435169	     12.07450380	     18.46734943	    -40.26214839
      0.39800327	    177.97450470	     12.04198771	     18.35852989	    -40.25213497
      0.39839461	    178.40158951	     12.00940993	     18.24996301	    -40.24209891
      0.39867238	    178.70289547	     11.98624960	     18.17305618	    -40.23496132
      0.39895016	    179.00268190	     11.96305959	     18.09627927	    -40.22781206
      0.39928221	    179.35907087	     11.93530013	     18.00467141	    -40.21925034
      0.39961427	    179.71332231	     11.90750014	     17.91325200	    -40.21067160
      0.39993414	    180.05256931	     11.88068300	     17.82536693	    -40.20239141
      0.40031862	    180.45775811	     11.84840183	     17.71996499	    -40.19241736
      0.40070310	    180.86015337	     11.81607034	     17.61482095	    -40.18241970
      0.40103819	    181.20860727	     11.78785159	     17.52339311	    -40.17368662
      0.40137329	    181.55497515	     11.75959664	     17.43216338	    -40.16493516
      0.40172777	    181.91912326	     11.72966923	     17.33587398	    -40.15565732
      0.40208224	    182.28097403	     11.69970337	     17.23980824	    -40.14635842
      0.40235285	    182.55567921	     11.67680206	     17.16662204	    -40.13924525
      0.40272950	    182.93582661	     11.64489209	     17.06497801	    -40.12932406
      0.40310614	    183.31343808	     11.61294196	     16.96358907	    -40.11937828
      0.40338663	    183.59301549	     11.58912326	     16.88825000	    -40.11195542
      0.40366712	    183.87120675	     11.56528344	     16.81305314	    -40.10451860
      0.40398603	    184.18583692	     11.53815276	     16.72772774	    -40.09604587
      0.40430494	    184.49869903	     11.51099619	     16.64258688	    -40.08755474
      0.40464374	    184.82914093	     11.48211925	     16.55234122	    -40.07851393
      0.40498253	    185.15761537	     11.45321468	     16.46230456	    -40.06945189
      0.40527725	    185.44177006	     11.42804850	     16.38415094	    -40.06155126
      0.40565627	    185.80504325	     11.39565514	     16.28387631	    -40.05136667
      0.40603529	    186.16590555	     11.36323012	     16.18386431	    -40.04115457
      0.40632970	    186.44456151	     11.33802240	     16.10635957	    -40.03320294
      0.40662411	    186.72178266	     11.31279670	     16.02901358	    -40.02523432
      0.40691339	    186.99278427	     11.28799369	     15.95317021	    -40.01738786
      0.40728699	    187.34075644	     11.25593674	     15.85544633	    -40.00722947
      0.40766059	    187.68646265	     11.22385341	     15.75797846	    -39.99704283
      0.40794484	    187.94798177	     11.19942631	     15.68399298	    -39.98927332
      0.40822909	    188.20820615	     11.17498490	     15.61015575	    -39.98148708
      0.40855733	    188.50711017	     11.14674302	     15.52507367	    -39.97247458
      0.40888558	    188.80430840	     11.11848324	     15.44018929	    -39.96343930
      0.40918449	    189.07346876	     11.09273432	     15.36306381	    -39.95519156
      0.40955851	    189.40829870	     11.06049558	     15.26678845	    -39.94484406
      0.40993253	    189.74095607	     11.02823598	     15.17076952	    -39.93446595
      0.41021715	    189.99265371	     11.00367394	     15.09787347	    -39.92654774
      0.41050177	    190.24310878	     10.97910069	     15.02512574	    -39.91861141
      0.41083959	    190.53877984	     10.94991985	     14.93897123	    -39.90916772
      0.41117742	    190.83272052	     10.92072433	     14.85302537	    -39.89969793
      0.41145226	    191.07059386	     10.89696132	     14.78325600	    -39.89197412
      0.41181378	    191.38175528	     10.86569124	     14.69169536	    -39.88178780
      0.41217529	    191.69097001	     10.83440628	     14.60037295	    -39.87157058
      0.41246050	    191.93355703	     10.80971441	     14.52849302	    -39.86348777
      0.41274572	    192.17494636	     10.78501404	     14.45676100	    -39.85538530
      0.41307150	    192.44921310	     10.75679050	     14.37500681	    -39.84610607
      0.41339728	    192.72193420	     10.72855680	     14.29344509	    -39.83680064
      0.41368935	    192.96513480	     10.70323582	     14.22048463	    -39.82843539
      0.41405941	    193.27150033	     10.67114414	     14.12826692	    -39.81780591
      0.41442946	    193.57590540	     10.63904120	     14.03629631	    -39.80714148
      0.41470981	    193.80522044	     10.61471359	     13.96678520	    -39.79903876
      0.41499016	    194.03342269	     10.59038018	     13.89741539	    -39.79091552
      0.41531710	    194.29815714	     10.56199536	     13.81669357	    -39.78141592
      0.41564404	    194.56139363	     10.53360350	     13.73616318	    -39.77188785
      0.41591077	    194.77504445	     10.51043590	     13.67060616	    -39.76409331
      0.41628133	    195.07022431	     10.47824324	     13.57974090	    -39.75323252
      0.41665188	    195.36350972	     10.44604308	     13.48911993	    -39.74233391
      0.41690734	    195.56460376	     10.42384052	     13.42678807	    -39.73479819
      0.41716280	    195.76480640	     10.40163487	     13.36457178	    -39.72724412
      0.41748546	    196.01641155	     10.37358329	     13.28615225	    -39.71767622
      0.41780813	    196.26660815	     10.34552751	     13.20791622	    -39.70807845
      0.41806785	    196.46697775	     10.32294220	     13.14507566	    -39.70033113
      0.41843760	    196.75067428	     10.29078491	     13.05581703	    -39.68926761
      0.41880735	    197.03254784	     10.25862349	     12.96679741	    -39.67816359
      0.41905445	    197.21991523	     10.23712804	     12.90743812	    -39.67071992
      0.41930155	    197.40647594	     10.21563113	     12.84818496	    -39.66325778
      0.41962666	    197.65070283	     10.18734678	     12.77038949	    -39.65341179
      0.41995176	    197.89354598	     10.15906059	     12.69277669	    -39.64353321
      0.42021734	    198.09090314	     10.13595248	     12.62950980	    -39.63543895
      0.42057501	    198.35525557	     10.10482959	     12.54449423	    -39.62450263
      0.42093269	    198.61795608	     10.07370567	     12.45969759	    -39.61352560
      0.42121604	    198.82490337	     10.04904872	     12.39267588	    -39.60480028
      0.42149939	    199.03082332	     10.02439159	     12.32579060	    -39.59604886
      0.42176860	    199.22551184	     10.00096599	     12.26237168	    -39.58771011
      0.42213172	    199.48666586	      9.96936827	     12.17702131	    -39.57642412
      0.42249484	    199.74615425	      9.93777138	     12.09189258	    -39.56509396
      0.42276148	    199.93564399	      9.91457042	     12.02952240	    -39.55674567
      0.42302812	    200.12424322	      9.89137029	     11.96727080	    -39.54837307
      0.42333359	    200.33921556	      9.86479320	     11.89609969	    -39.53875112
      0.42363906	    200.55302847	      9.83821771	     11.82508304	    -39.52909665
      0.42395967	    200.77620310	      9.81032631	     11.75071001	    -39.51892805
      0.42428029	    200.99811088	      9.78243719	     11.67650571	    -39.50872287
      0.42457261	    201.19933150	      9.75701211	     11.60899786	    -39.49938631
      0.42493542	    201.44762920	      9.72545839	     11.52540207	    -39.48775484
      0.42529824	    201.69432468	      9.69390863	     11.44201937	    -39.47607503
      0.42557233	    201.87963532	      9.67007699	     11.37916779	    -39.46721902
      0.42590476	    202.10317232	      9.64117632	     11.30309985	    -39.45644021
      0.42631435	    202.37676237	      9.60557399	     11.20961994	    -39.44310220
      0.42665921	    202.60555878	      9.57560319	     11.13111913	    -39.43182214
      0.42692810	    202.78297454	      9.55223776	     11.07004002	    -39.42299479
      0.42719700	    202.95953094	      9.52887554	     11.00907436	    -39.41413916
      0.42748631	    203.14853688	      9.50374329	     10.94360584	    -39.40457928
      0.42784146	    203.37920848	      9.47289676	     10.86341505	    -39.39279806
      0.42819662	    203.60839707	      9.44205670	     10.78341914	    -39.38096607
      0.42845011	    203.77107563	      9.42004891	     10.72644101	    -39.37248970
      0.42881647	    204.00486074	      9.38824864	     10.64426713	    -39.36019266
      0.42906560	    204.16295110	      9.36662759	     10.58867075	    -39.35179844
      0.42931474	    204.32032184	      9.34501027	     10.53601167	    -39.34337829
      0.42965928	    204.53677335	      9.31512109	     10.46964933	    -39.33169063
      0.43000382	    204.75185625	      9.28523936	     10.41025124	    -39.31995247
      0.43029144	    204.93036012	      9.26030055	     10.36560629	    -39.31011459
      0.43057905	    205.10791647	      9.23536722	     10.32514541	    -39.30024085
      0.43084921	    205.27383552	      9.21195249	     10.29071001	    -39.29093349
      0.43119877	    205.48728654	      9.18166362	     10.25093957	    -39.27884286
      0.43154833	    205.69935125	      9.15138352	     10.21618145	    -39.26669783
      0.43182307	    205.86505486	      9.12759115	     10.19212751	    -39.25711386
      0.43209781	    206.02990755	      9.10380445	     10.17075483	    -39.24749567
      0.43241319	    206.21810519	      9.07650560	     10.14931303	    -39.23641189
      0.43272858	    206.40518821	      9.04921455	     10.13095416	    -39.22528224
      0.43298552	    206.55678375	      9.02698639	     10.11812409	    -39.21618072
      0.43334610	    206.76827869	      8.99580265	     10.10311330	    -39.20335630
      0.43370667	    206.97832981	      8.96462967	     10.09133877	    -39.19047035
      0.43394761	    207.11788822	      8.94380560	     10.08514055	    -39.18182514
      0.43418855	    207.25680566	      8.92298651	     10.08019137	    -39.17315200
      0.43450428	    207.43787981	      8.89571231	     10.07547651	    -39.16174389
      0.43482002	    207.61785961	      8.86844697	     10.07262888	    -39.15028709
      0.43508385	    207.76741732	      8.84567051	     10.07157587	    -39.14067593
      0.43543130	    207.96321403	      8.81568551	     10.07188833	    -39.12796610
      0.43577875	    208.15769714	      8.78571176	     10.07397337	    -39.11519583
      0.43605010	    208.30867887	      8.76231015	     10.07672907	    -39.10517982
      0.43632146	    208.45886394	      8.73891562	     10.08039271	    -39.09512636
      0.43662680	    208.62690587	      8.71260019	     10.08551348	    -39.08376887
      0.43693214	    208.79394459	      8.68629396	     10.09159996	    -39.07236326
      0.43722787	    208.95477449	      8.66082432	     10.09833040	    -39.06127027
      0.43758447	    209.14746469	      8.63012391	     10.10742788	    -39.04783298
      0.43801686	    209.37928793	      8.59291645	     10.11972357	    -39.03144969
      0.43838578	    209.57550865	      8.56118649	     10.13115786	    -39.01739255
      0.43863876	    209.70923261	      8.53943633	     10.13943142	    -39.00771064
      0.43889175	    209.84227988	      8.51769304	     10.14801239	    -38.99799406
      0.43919598	    210.00138742	      8.49155408	     10.15868689	    -38.98626280
      0.43950021	    210.15952122	      8.46542531	     10.16969147	    -38.97448075
      0.43978614	    210.30725392	      8.44087833	     10.18028262	    -38.96336110
      0.44014164	    210.48973829	      8.41037170	     10.19371617	    -38.94947252
      0.44049713	    210.67090357	      8.37987952	     10.20736563	    -38.93551314
      0.44076405	    210.80606468	      8.35699450	     10.21770811	    -38.92498505
      0.44109514	    210.97269213	      8.32861927	     10.23059622	    -38.91186969
      0.44149420	    211.17201856	      8.29443606	     10.24614046	    -38.89597851
      0.44189326	    211.36970075	      8.26027195	     10.26160623	    -38.87999558
      0.44215014	    211.49608480	      8.23829019	     10.27147846	    -38.86965821
      0.44247914	    211.65696149	      8.21014886	     10.28398486	    -38.85636234
      0.44280814	    211.81672899	      8.18202094	     10.29629535	    -38.84300290
      0.44307018	    211.94318898	      8.15962734	     10.30593184	    -38.83231663
      0.44342909	    212.11526012	      8.12896976	     10.31884815	    -38.81761385
      0.44378800	    212.28602014	      8.09832861	     10.33139312	    -38.80283408
      0.44402530	    212.39820358	      8.07807883	     10.33946079	    -38.79301967
      0.44426260	    212.50981624	      8.05783635	     10.34733308	    -38.78317125
      0.44457371	    212.65527990	      8.03130931	     10.35733760	    -38.77020808
      0.44488481	    212.79976661	      8.00479504	     10.36695953	    -38.75718594
      0.44515310	    212.92358719	      7.98193990	     10.37493133	    -38.74590825
      0.44549372	    213.07974591	      7.95293725	     10.38459285	    -38.73152646
      0.44583434	    213.23474090	      7.92395033	     10.39371404	    -38.71707297
      0.44609597	    213.35300533	      7.90169604	     10.40033646	    -38.70592222
      0.44643644	    213.50588166	      7.87275021	     10.40843494	    -38.69134758
      0.44677691	    213.65760240	      7.84382048	     10.41592457	    -38.67670033
      0.44704830	    213.77771440	      7.82077204	     10.42144403	    -38.66497268
      0.44731969	    213.89709499	      7.79773399	     10.42655271	    -38.65319851
      0.44762691	    214.03135674	      7.77166685	     10.43182817	    -38.63981347
      0.44793413	    214.16468457	      7.74561322	     10.43655211	    -38.62636839
      0.44817141	    214.26702122	      7.72550024	     10.43981557	    -38.61594299
      0.44853255	    214.42171261	      7.69490396	     10.44412612	    -38.60000632
      0.44882183	    214.54469437	      7.67041002	     10.44699766	    -38.58718060
      0.44911110	    214.66685451	      7.64592845	     10.44934379	    -38.57430096
      0.44940038	    214.78819363	      7.62145924	     10.45115746	    -38.56136725
      0.44968688	    214.90756337	      7.59723670	     10.45242263	    -38.54850395
      0.44997338	    215.02613046	      7.57302644	     10.45315357	    -38.53558732
      0.45025348	    215.14127175	      7.54936956	     10.45334684	    -38.52290785
      0.45053358	    215.25564834	      7.52572459	     10.45302044	    -38.51017717
      0.45084377	    215.38142286	      7.49955316	     10.45204802	    -38.49601879
      0.45115396	    215.50626246	      7.47339649	     10.45042924	    -38.48179734
      0.45140288	    215.60576881	      7.45241703	     10.44866017	    -38.47033918
      0.45175418	    215.74517724	      7.42282589	     10.44544807	    -38.45409932
      0.45210547	    215.88339188	      7.39325398	     10.44139514	    -38.43777808
      0.45234280	    215.97609492	      7.37328636	     10.43817962	    -38.42670540
      0.45258014	    216.06825458	      7.35332760	     10.43457842	    -38.41559546
      0.45288400	    216.18545792	      7.32778676	     10.42940396	    -38.40131657
      0.45318787	    216.30177304	      7.30226062	     10.42359606	    -38.38697648
      0.45343833	    216.39698131	      7.28123131	     10.41833250	    -38.37511031
      0.45378906	    216.52928807	      7.25180141	     10.41023917	    -38.35842435
      0.45413978	    216.66041622	      7.22239136	     10.40130354	    -38.34165664
      0.45437849	    216.74899262	      7.20238561	     10.39474093	    -38.33019732
      0.45461720	    216.83702437	      7.18238913	     10.38778976	    -38.31870009
      0.45491759	    216.94702774	      7.15723953	     10.37849197	    -38.30417848
      0.45521798	    217.05617081	      7.13210476	     10.36858248	    -38.28959681
      0.45543727	    217.13530666	      7.11376487	     10.36096328	    -38.27891372
      0.45580313	    217.26631511	      7.08318524	     10.34753186	    -38.26101932
      0.45606509	    217.35933984	      7.06130287	     10.33736400	    -38.24815162
      0.45632706	    217.45171359	      7.03943199	     10.32673912	    -38.23523826
      0.45658902	    217.54343658	      7.01757260	     10.31565951	    -38.22227927
      0.45687165	    217.64166526	      6.99400202	     10.30319889	    -38.20824700
      0.45722165	    217.76226183	      6.96483147	     10.28704315	    -38.19079627
      0.45765479	    217.90990160	      6.92876064	     10.26594869	    -38.16908788
      0.45808792	    218.05577087	      6.89272172	     10.24364841	    -38.14725525
      0.45830750	    218.12904307	      6.87446433	     10.23188727	    -38.13613997
      0.45852708	    218.20186115	      6.85621519	     10.21982167	    -38.12499286
      0.45884532	    218.30659446	      6.82978064	     10.20179801	    -38.10878044
      0.45916356	    218.41037563	      6.80336352	     10.18314488	    -38.09250135
      0.45943613	    218.49850765	      6.78075133	     10.16667278	    -38.07850549
      0.45970870	    218.58594242	      6.75815200	     10.14974742	    -38.06446092
      0.45995667	    218.66488115	      6.73760346	     10.13395924	    -38.05164162
      0.46031018	    218.77642220	      6.70832748	     10.11081453	    -38.03329669
      0.46062471	    218.87467841	      6.68229848	     10.08959985	    -38.01690648
      0.46088516	    218.95534111	      6.66075784	     10.07159391	    -38.00328564
      0.46114561	    219.03536962	      6.63922909	     10.05319452	    -37.98962086
      0.46142798	    219.12141791	      6.61590188	     10.03280652	    -37.97475647
      0.46171036	    219.20672190	      6.59258871	     10.01196548	    -37.95984069
      0.46200501	    219.29494534	      6.56827596	      9.98973980	    -37.94422117
      0.46229967	    219.38235938	      6.54397857	      9.96703191	    -37.92854606
      0.46258535	    219.46633740	      6.52043630	      9.94456107	    -37.91329571
      0.46294038	    219.56964246	      6.49119927	      9.91601915	    -37.89427098
      0.46338846	    219.69834641	      6.45433224	      9.87903745	    -37.87014665
      0.46371057	    219.78971705	      6.42785103	      9.85180051	    -37.85272580
      0.46397365	    219.86362666	      6.40623697	      9.82915745	    -37.83844953
      0.46423672	    219.93689349	      6.38463526	      9.80616101	    -37.82413004
      0.46452272	    220.01581297	      6.36116619	      9.78076568	    -37.80851455
      0.46480871	    220.09397359	      6.33771176	      9.75496307	    -37.79284840
      0.46506024	    220.16209017	      6.31709538	      9.73193693	    -37.77902810
      0.46541800	    220.25796452	      6.28779155	      9.69865768	    -37.75930410
      0.46572215	    220.33853678	      6.26289784	      9.66988527	    -37.74247478
      0.46598651	    220.40787462	      6.24127400	      9.64452247	    -37.72780104
      0.46625087	    220.47656524	      6.21966325	      9.61883514	    -37.71308504
      0.46654196	    220.55145016	      6.19588377	      9.59018124	    -37.69683308
      0.46683304	    220.62555100	      6.17212073	      9.56114457	    -37.68053039
      0.46710991	    220.69530854	      6.14953285	      9.53317472	    -37.66497643
      0.46744374	    220.77847167	      6.12231941	      9.49900474	    -37.64616284
      0.46777109	    220.85902067	      6.09565618	      9.46503072	    -37.62765059
      0.46809844	    220.93857909	      6.06901533	      9.43060206	    -37.60907570
      0.46836951	    221.00370971	      6.04697204	      9.40175406	    -37.59364722
      0.46864058	    221.06816132	      6.02494462	      9.37260397	    -37.57817630
      0.46891582	    221.13290809	      6.00259543	      9.34270162	    -37.56242465
      0.46926944	    221.21506769	      5.97390593	      9.30383970	    -37.54212347
      0.46962306	    221.29607219	      5.94524474	      9.26448793	    -37.52175147
      0.46988526	    221.35538959	      5.92401170	      9.23499874	    -37.50660069
      0.47014746	    221.41407198	      5.90279471	      9.20524916	    -37.49141151
      0.47043351	    221.47736766	      5.87966649	      9.17250112	    -37.47479727
      0.47078557	    221.55423300	      5.85122778	      9.13178344	    -37.45428696
      0.47113996	    221.63045164	      5.82263106	      9.09034495	    -37.43357226
      0.47149436	    221.70551011	      5.79406542	      9.04846298	    -37.41278948
      0.47175280	    221.75951357	      5.77325438	      9.01764687	    -37.39759147
      0.47201123	    221.81289991	      5.75246031	      8.98660303	    -37.38235782
      0.47229265	    221.87033149	      5.72983677	      8.95254374	    -37.36572933
      0.47263265	    221.93874328	      5.70253078	      8.91104499	    -37.34558344
      0.47293466	    221.99861329	      5.67830205	      8.87386979	    -37.32763848
      0.47330791	    222.07144260	      5.64839094	      8.82752364	    -37.30539481
      0.47363554	    222.13430911	      5.62216652	      8.78648385	    -37.28581088
      0.47403671	    222.20993384	      5.59009596	      8.73578658	    -37.26175711
      0.47428086	    222.25522921	      5.57060002	      8.70469708	    -37.24707867
      0.47462680	    222.31846311	      5.54300497	      8.66034715	    -37.22623008
      0.47497273	    222.38058868	      5.51544381	      8.61565263	    -37.20532242
      0.47520732	    222.42208708	      5.49677333	      8.58515158	    -37.19111107
      0.47544190	    222.46307540	      5.47811872	      8.55449752	    -37.17687301
      0.47571472	    222.51010087	      5.45644462	      8.51865903	    -37.16028163
      0.47607024	    222.57034874	      5.42823162	      8.47165348	    -37.13860633
      0.47650347	    222.64217667	      5.39390409	      8.41392608	    -37.11211376
      0.47673636	    222.68007051	      5.37547320	      8.38269229	    -37.09783536
      0.47696926	    222.71746038	      5.35705870	      8.35132116	    -37.08353185
      0.47727079	    222.76512113	      5.33324152	      8.31050329	    -37.06497572
      0.47757233	    222.81193626	      5.30945224	      8.26946266	    -37.04637820
      0.47785542	    222.85511801	      5.28714359	      8.23073317	    -37.02888086
      0.47813851	    222.89755352	      5.26485991	      8.19181435	    -37.01134773
      0.47842552	    222.93981286	      5.24229419	      8.15216821	    -36.99353628
      0.47871252	    222.98130423	      5.21975450	      8.11233429	    -36.97568873
      0.47899846	    223.02187867	      5.19732387	      8.07246360	    -36.95787132
      0.47928441	    223.06168976	      5.17491942	      8.03241308	    -36.94001876
      0.47956963	    223.10063825	      5.15259846	      7.99228891	    -36.92217712
      0.47991595	    223.14690876	      5.12553082	      7.94333662	    -36.90046690
      0.48018809	    223.18248179	      5.10428791	      7.90469380	    -36.88337141
      0.48052656	    223.22575626	      5.07790197	      7.85642305	    -36.86206706
      0.48078029	    223.25749152	      5.05814736	      7.82008803	    -36.84606623
      0.48116304	    223.30422229	      5.02838749	      7.76503696	    -36.82187936
      0.48143046	    223.33605571	      5.00762391	      7.72640674	    -36.80494577
      0.48169788	    223.36721706	      4.98688436	      7.68764171	    -36.78798395
      0.48196530	    223.39770560	      4.96616894	      7.64874412	    -36.77099415
      0.48227074	    223.43170563	      4.94253763	      7.60415634	    -36.75155469
      0.48257619	    223.46482626	      4.91893806	      7.55940185	    -36.73207950
      0.48288163	    223.49706679	      4.89537042	      7.51448387	    -36.71256899
      0.48314994	    223.52465987	      4.87469497	      7.47489546	    -36.69540210
      0.48341824	    223.55157252	      4.85404434	      7.43518544	    -36.67820853
      0.48368654	    223.57780389	      4.83341859	      7.39535591	    -36.66098856
      0.48399106	    223.60674923	      4.81003955	      7.35000893	    -36.64141301
      0.48429557	    223.63481512	      4.78669276	      7.30451353	    -36.62180419
      0.48456461	    223.65887902	      4.76609278	      7.26419704	    -36.60445238
      0.48483364	    223.68225490	      4.74551811	      7.22376889	    -36.58707517
      0.48513646	    223.70774166	      4.72239089	      7.17813414	    -36.56748636
      0.48543927	    223.73235481	      4.69929591	      7.13236302	    -36.54786608
      0.48570624	    223.75332966	      4.67896105	      7.09189787	    -36.53054207
      0.48597322	    223.77362384	      4.65865136	      7.05133051	    -36.51319415
      0.48627909	    223.79603718	      4.63541378	      7.00472950	    -36.49328976
      0.48658496	    223.81755487	      4.61220935	      6.95799915	    -36.47335471
      0.48684468	    223.83512220	      4.59253197	      6.91821956	    -36.45640356
      0.48710440	    223.85204212	      4.57287856	      6.87835001	    -36.43943080
      0.48742042	    223.87175567	      4.54899731	      6.82971888	    -36.41875010
      0.48773644	    223.89050819	      4.52515161	      6.78095937	    -36.39803816
      0.48797951	    223.90427716	      4.50683487	      6.74337017	    -36.38208654
      0.48822258	    223.91747610	      4.48853918	      6.70570766	    -36.36611686
      0.48855730	    223.93471762	      4.46337968	      6.65372679	    -36.34409669
      0.48884995	    223.94890452	      4.44141435	      6.60816774	    -36.32481609
      0.48914261	    223.96226180	      4.41947956	      6.56250812	    -36.30551027
      0.48943527	    223.97478797	      4.39757527	      6.51674978	    -36.28617953
      0.48968389	    223.98477583	      4.37899073	      6.47780009	    -36.26973799
      0.48993251	    223.99416224	      4.36042817	      6.43878154	    -36.25327888
      0.49029352	    224.00671962	      4.33351379	      6.38200473	    -36.22934877
      0.49053124	    224.01429392	      4.31581648	      6.34454186	    -36.21357156
      0.49076896	    224.02131611	      4.29813923	      6.30701928	    -36.19777888
      0.49109409	    224.03002516	      4.27399395	      6.25560348	    -36.17615402
      0.49141403	    224.03758374	      4.25027081	      6.20490363	    -36.15484700
      0.49184138	    224.04611179	      4.21863970	      6.13702357	    -36.12634488
      0.49205842	    224.04975510	      4.20259988	      6.10248103	    -36.11185145
      0.49227545	    224.05293423	      4.18657657	      6.06789320	    -36.09734598
      0.49259963	    224.05681720	      4.16267405	      6.01614800	    -36.07565768
      0.49295786	    224.05989993	      4.13630369	      5.95885439	    -36.05166099
      0.49320489	    224.06128568	      4.11814473	      5.91927660	    -36.03509453
      0.49345192	    224.06206619	      4.10000691	      5.87964410	    -36.01851326
      0.49383045	    224.06208618	      4.07225505	      5.81881053	    -35.99307729
      0.49405802	    224.06141192	      4.05559473	      5.78217852	    -35.97776925
      0.49428558	    224.06022163	      4.03895216	      5.74550239	    -35.96244913
      0.49463279	    224.05740957	      4.01359425	      5.68946110	    -35.93905190
      0.49518301	    224.05048331	      3.97349257	      5.60044840	    -35.90191779
      0.49541068	    224.04672951	      3.95692900	      5.56354537	    -35.88653262
      0.49571231	    224.04095427	      3.93501192	      5.51459271	    -35.86613257
      0.49604385	    224.03354984	      3.91095624	      5.46070425	    -35.84368680
      0.49637539	    224.02503679	      3.88693692	      5.40673247	    -35.82121772
      0.49662318	    224.01794906	      3.86900867	      5.36634089	    -35.80440950
      0.49687097	    224.01023984	      3.85110047	      5.32590430	    -35.78758862
      0.49722444	    223.99816516	      3.82558866	      5.26814418	    -35.76357176
      0.49747884	    223.98868953	      3.80725257	      5.22651897	    -35.74627118
      0.49773324	    223.97855547	      3.78893723	      5.18484856	    -35.72895782
      0.49804509	    223.96523283	      3.76651373	      5.13370683	    -35.70771729
      0.49834021	    223.95171061	      3.74532171	      5.08524861	    -35.68759928
      0.49863533	    223.93729735	      3.72415695	      5.03673245	    -35.66746479
      0.49893045	    223.92199157	      3.70301927	      4.98815928	    -35.64731408
      0.49918967	    223.90780955	      3.68447457	      4.94544748	    -35.62960099
      0.49944890	    223.89293650	      3.66595042	      4.90269301	    -35.61187573
      0.49970812	    223.87737115	      3.64744663	      4.85989648	    -35.59413847
      0.50006560	    223.85476862	      3.62196263	      4.80081121	    -35.56965901
      0.50030855	    223.83865339	      3.60466501	      4.76061171	    -35.55300975
      0.50055149	    223.82192687	      3.58738480	      4.72037693	    -35.53635041
      0.50088079	    223.79827735	      3.56398999	      4.66578554	    -35.51375379
      0.50118418	    223.77549105	      3.54246376	      4.61543406	    -35.49291930
      0.50148757	    223.75174593	      3.52096383	      4.56503009	    -35.47206981
      0.50175133	    223.73032187	      3.50229330	      4.52116770	    -35.45393162
      0.50201509	    223.70817047	      3.48364220	      4.47726680	    -35.43578243
      0.50227886	    223.68529061	      3.46501036	      4.43332790	    -35.41762241
      0.50260944	    223.65558363	      3.44168510	      4.37820450	    -35.39484659
      0.50288495	    223.62994854	      3.42226851	      4.33222066	    -35.37585274
      0.50316045	    223.60351414	      3.40287214	      4.28619719	    -35.35684762
      0.50343596	    223.57627916	      3.38349577	      4.24013464	    -35.33783141
      0.50371147	    223.54824207	      3.36413913	      4.19403357	    -35.31880428
      0.50398697	    223.51940159	      3.34480199	      4.14789450	    -35.29976640
      0.50426248	    223.48975620	      3.32548407	      4.10171795	    -35.28071793
      0.50459744	    223.45262785	      3.30202326	      4.04552766	    -35.25754516
      0.50484133	    223.42484176	      3.28495777	      4.00457919	    -35.24066252
      0.50508523	    223.39642158	      3.26790672	      3.96360259	    -35.22377200
      0.50541378	    223.35713294	      3.24496000	      3.90835976	    -35.20100675
      0.50570556	    223.32127301	      3.22460259	      3.85925761	    -35.18077758
      0.50599734	    223.28450050	      3.20426486	      3.81011687	    -35.16053767
      0.50628912	    223.24681392	      3.18394652	      3.76093810	    -35.14028722
      0.50654719	    223.21271735	      3.16599107	      3.71740887	    -35.12236732
      0.50680527	    223.17790327	      3.14805029	      3.67385067	    -35.10443944
      0.50706335	    223.14237042	      3.13012394	      3.63026387	    -35.08650370
      0.50740877	    223.09368514	      3.10615275	      3.57188141	    -35.06248570
      0.50767084	    223.05588487	      3.08798209	      3.52755261	    -35.04425386
      0.50793291	    223.01733960	      3.06982550	      3.48319554	    -35.02601435
      0.50819499	    222.97804806	      3.05168271	      3.43881055	    -35.00776728
      0.50853901	    222.92533549	      3.02788723	      3.38050469	    -34.98380315
      0.50879756	    222.88487123	      3.01001928	      3.33665543	    -34.96578518
      0.50905610	    222.84367704	      2.99216396	      3.29278013	    -34.94776026
      0.50937214	    222.79232827	      2.97035448	      3.23911229	    -34.92571743
      0.50965040	    222.74621236	      2.95116727	      3.19182908	    -34.90630153
      0.50992866	    222.69924662	      2.93199371	      3.14451693	    -34.88687802
      0.51020692	    222.65142984	      2.91283352	      3.09717624	    -34.86744704
      0.51048518	    222.60276054	      2.89368636	      3.04980739	    -34.84800873
      0.51076344	    222.55323753	      2.87455193	      3.00241076	    -34.82856323
      0.51104170	    222.50285933	      2.85542991	      2.95498674	    -34.80911067
      0.51131996	    222.45162479	      2.83631998	      2.90753569	    -34.78965120
      0.51159822	    222.39953245	      2.81722183	      2.86005801	    -34.77018494
      0.51187648	    222.34658116	      2.79813514	      2.81255404	    -34.75071204
      0.51215474	    222.29276948	      2.77905958	      2.76502416	    -34.73123261
      0.51243300	    222.23809631	      2.75999485	      2.71746873	    -34.71174679
      0.51271126	    222.18256022	      2.74094061	      2.66988812	    -34.69225471
      0.51298952	    222.12616012	      2.72189657	      2.62228268	    -34.67275650
      0.51326778	    222.06889462	      2.70286238	      2.57465276	    -34.65325229
      0.51354604	    222.01076264	      2.68383774	      2.52699871	    -34.63374219
      0.51382430	    221.95176283	      2.66482231	      2.47932090	    -34.61422634
      0.51410256	    221.89189414	      2.64581579	      2.43161966	    -34.59470485
      0.51438082	    221.83115522	      2.62681785	      2.38389536	    -34.57517785
      0.51465908	    221.76954507	      2.60782818	      2.33614831	    -34.55564546
      0.51493734	    221.70706237	      2.58884643	      2.28837889	    -34.53610780
      0.51521560	    221.64370613	      2.56987233	      2.24058742	    -34.51656498
      0.51549386	    221.57947508	      2.55090552	      2.19277425	    -34.49701713
      0.51577212	    221.51436825	      2.53194571	      2.14493971	    -34.47746435
      0.51605038	    221.44838439	      2.51299256	      2.09708416	    -34.45790677
      0.51632864	    221.38152259	      2.49404578	      2.04920792	    -34.43834450
      0.51660690	    221.31378161	      2.47510502	      2.00131134	    -34.41877764
      0.51688516	    221.24516058	      2.45617000	      1.95339474	    -34.39920631
      0.51716342	    221.17565828	      2.43724038	      1.90545848	    -34.37963063
      0.51744168	    221.10527389	      2.41831587	      1.85750287	    -34.36005069
      0.51771994	    221.03400622	      2.39939614	      1.80952827	    -34.34046661
      0.51799820	    220.96185450	      2.38048090	      1.76153501	    -34.32087850
      0.51827646	    220.88881755	      2.36156981	      1.71352342	    -34.30128646
      0.51855472	    220.81489465	      2.34266260	      1.66549383	    -34.28169059
      0.51883298	    220.74008465	      2.32375892	      1.61744659	    -34.26209100
      0.51911124	    220.66438687	      2.30485852	      1.56938202	    -34.24248780
      0.51938950	    220.58780020	      2.28596104	      1.52130048	    -34.22288108
      0.51966776	    220.51032401	      2.26706623	      1.47320229	    -34.20327095
      0.51991620	    220.44039705	      2.25019803	      1.43024415	    -34.18575928
      0.52016464	    220.36975969	      2.23333150	      1.38727326	    -34.16824505
      0.52048548	    220.27748656	      2.21155219	      1.33176223	    -34.14562351
      0.52075540	    220.19893802	      2.19323084	      1.28504508	    -34.12658891
      0.52102533	    220.11954855	      2.17491060	      1.23831384	    -34.10755155
      0.52129525	    220.03931761	      2.15659123	      1.19156880	    -34.08851152
      0.52156517	    219.95824442	      2.13827245	      1.14481029	    -34.06946890
      0.52183509	    219.87632844	      2.11995401	      1.09803862	    -34.05042378
      0.52217093	    219.77323165	      2.09716246	      1.03982785	    -34.02672465
      0.52240192	    219.70156014	      2.08148557	      0.99977750	    -34.01042159
      0.52263292	    219.62926993	      2.06580833	      0.95971822	    -33.99411689
      0.52295674	    219.52688771	      2.04383033	      0.90354647	    -33.97125747
      0.52326647	    219.42782463	      2.02280804	      0.84980514	    -33.94939065
      0.52360934	    219.31685889	      1.99953375	      0.79029465	    -33.92518035
      0.52385397	    219.23685104	      1.98292637	      0.74782418	    -33.90790481
      0.52409861	    219.15614708	      1.96631754	      0.70534511	    -33.89062778
      0.52445368	    219.03777048	      1.94220774	      0.64367426	    -33.86554859
      0.52468859	    218.95864635	      1.92625468	      0.60286389	    -33.84895479
      0.52492351	    218.87887920	      1.91029970	      0.56204634	    -33.83235979
      0.52524212	    218.76966535	      1.88865705	      0.50667551	    -33.80985062
      0.52554765	    218.66382079	      1.86789852	      0.45356510	    -33.78826318
      0.52591720	    218.53434498	      1.84278518	      0.38931292	    -33.76215058
      0.52612672	    218.46023011	      1.82854414	      0.35287824	    -33.74734492
      0.52633623	    218.38560274	      1.81430087	      0.31643891	    -33.73253854
      0.52667063	    218.26543310	      1.79156327	      0.25827142	    -33.70890575
      0.52700503	    218.14395707	      1.76881928	      0.20009313	    -33.68527137
      0.52723597	    218.05929918	      1.75310765	      0.15990753	    -33.66894793
      0.52746691	    217.97401787	      1.73739266	      0.11971730	    -33.65262383
      0.52781114	    217.84574501	      1.71396226	      0.05980394	    -33.62829098
      0.52807775	    217.74544465	      1.69580965	      0.01339435	    -33.60944420
      0.52834436	    217.64431281	      1.67765191	     -0.03302035	    -33.59059676
      0.52861097	    217.54234950	      1.65948887	     -0.07943956	    -33.57174874
      0.52893233	    217.41834096	      1.63758842	     -0.13539659	    -33.54902927
      0.52917144	    217.32528581	      1.62128757	     -0.17703535	    -33.53212394
      0.52941056	    217.23156153	      1.60498196	     -0.21867586	    -33.51521830
      0.52971329	    217.11194095	      1.58433106	     -0.27139706	    -33.49381430
      0.53001276	    216.99255722	      1.56389528	     -0.32354972	    -33.47264116
      0.53031222	    216.87212413	      1.54345138	     -0.37570226	    -33.45146776
      0.53061169	    216.75064160	      1.52299910	     -0.42785370	    -33.43029420
      0.53086123	    216.64861022	      1.50594991	     -0.47130937	    -33.41265045
      0.53111077	    216.54585026	      1.48889459	     -0.51476305	    -33.39500669
      0.53136031	    216.44236191	      1.47183305	     -0.55821420	    -33.37736297
      0.53168153	    216.30807697	      1.44986160	     -0.61414100	    -33.35465168
      0.53196792	    216.18733295	      1.43026304	     -0.66399939	    -33.33440280
      0.53225431	    216.06562995	      1.41065568	     -0.71385204	    -33.31415419
      0.53250999	    215.95616951	      1.39314361	     -0.75835263	    -33.29607749
      0.53276566	    215.84594515	      1.37562425	     -0.80284748	    -33.27800110
      0.53302134	    215.73495719	      1.35809750	     -0.84733606	    -33.25992509
      0.53332930	    215.60026015	      1.33697675	     -0.90091289	    -33.23815334
      0.53363726	    215.46445607	      1.31584489	     -0.95447895	    -33.21638228
      0.53386848	    215.36176552	      1.29997142	     -0.99468928	    -33.20003684
      0.53409970	    215.25845142	      1.28409150	     -1.03489266	    -33.18369188
      0.53442749	    215.11091695	      1.26156762	     -1.09187550	    -33.16052086
      0.53470976	    214.98286669	      1.24216085	     -1.14093274	    -33.14056842
      0.53499204	    214.85388847	      1.22274399	     -1.18997767	    -33.12061686
      0.53527431	    214.72398431	      1.20331693	     -1.23900965	    -33.10066626
      0.53551767	    214.61124878	      1.18656006	     -1.28127050	    -33.08346713
      0.53576102	    214.49782794	      1.16979542	     -1.32352086	    -33.06626880
      0.53610901	    214.33445240	      1.14580897	     -1.38391823	    -33.04167730
      0.53633543	    214.22740488	      1.13019376	     -1.42320259	    -33.02567808
      0.53656184	    214.11976788	      1.11457158	     -1.46247675	    -33.00967967
      0.53687631	    213.96929364	      1.09286208	     -1.51700769	    -32.98746062
      0.53731022	    213.75981233	      1.06288499	     -1.59221436	    -32.95680569
      0.53755604	    213.64017727	      1.04588980	     -1.63480410	    -32.93943965
      0.53780187	    213.51985410	      1.02888606	     -1.67737995	    -32.92207473
      0.53810441	    213.37083380	      1.00794828	     -1.72975711	    -32.90070587
      0.53839053	    213.22894158	      0.98813406	     -1.77927289	    -32.88049774
      0.53867665	    213.08612341	      0.96830800	     -1.82876826	    -32.86029130
      0.53895860	    212.94448803	      0.94875992	     -1.87751998	    -32.84038178
      0.53924054	    212.80195758	      0.92920017	     -1.92625084	    -32.82047401
      0.53952248	    212.65853390	      0.90962867	     -1.97496034	    -32.80056804
      0.53980443	    212.51421910	      0.89004536	     -2.02364800	    -32.78066393
      0.54008637	    212.36901498	      0.87045016	     -2.07231333	    -32.76076172
      0.54036831	    212.22292367	      0.85084303	     -2.12095587	    -32.74086147
      0.54060987	    212.09705341	      0.83403476	     -2.16261259	    -32.72381323
      0.54085143	    211.97053454	      0.81721767	     -2.20425194	    -32.70676650
      0.54116060	    211.80765838	      0.79568048	     -2.25752041	    -32.68495061
      0.54146978	    211.64372419	      0.77412870	     -2.31075938	    -32.66313731
      0.54170097	    211.52044477	      0.75800277	     -2.35055167	    -32.64682713
      0.54193217	    211.39657618	      0.74186863	     -2.39032691	    -32.63051846
      0.54224425	    211.22844284	      0.72007732	     -2.44398899	    -32.60850707
      0.54255632	    211.05924046	      0.69827097	     -2.49761901	    -32.58649855
      0.54279501	    210.92910818	      0.68158247	     -2.53861527	    -32.56966759
      0.54303370	    210.79835320	      0.66488514	     -2.57959220	    -32.55283837
      0.54334202	    210.62853111	      0.64330334	     -2.63249497	    -32.53110193
      0.54365034	    210.45767427	      0.62170676	     -2.68536460	    -32.50936851
      0.54388994	    210.32418805	      0.60491378	     -2.72642650	    -32.49248154
      0.54412954	    210.19007957	      0.58811187	     -2.76746785	    -32.47559645
      0.54443597	    210.01765757	      0.56661017	     -2.81992705	    -32.45400420
      0.54474240	    209.84422195	      0.54509385	     -2.87235182	    -32.43241513
      0.54498456	    209.70645070	      0.52808044	     -2.91375530	    -32.41535688
      0.54522671	    209.56804912	      0.51105791	     -2.95513677	    -32.39830068
      0.54553044	    209.39356568	      0.48969404	     -3.00700918	    -32.37691042
      0.54583417	    209.21809467	      0.46831586	     -3.05884621	    -32.35552347
      0.54607937	    209.07572218	      0.45104732	     -3.10066691	    -32.33826077
      0.54632456	    208.93270878	      0.43376949	     -3.14246407	    -32.32100029
      0.54662516	    208.75650531	      0.41257466	     -3.19367384	    -32.29984249
      0.54692576	    208.57934251	      0.39136592	     -3.24484755	    -32.27868813
      0.54717441	    208.43207583	      0.37381228	     -3.28714921	    -32.26119258
      0.54742305	    208.28415552	      0.35624917	     -3.32942573	    -32.24369945
      0.54772000	    208.10664809	      0.33526222	     -3.37988089	    -32.22281163
      0.54801694	    207.92821225	      0.31426189	     -3.43029957	    -32.20192734
      0.54826982	    207.77552880	      0.29636783	     -3.47320625	    -32.18414546
      0.54852269	    207.62217488	      0.27846415	     -3.51608603	    -32.16636620
      0.54881501	    207.44406331	      0.25775554	     -3.56562140	    -32.14581663
      0.54910733	    207.26505943	      0.23703434	     -3.61512027	    -32.12527064
      0.54936584	    207.10601700	      0.21869937	     -3.65886347	    -32.10710402
      0.54962436	    206.94627962	      0.20035481	     -3.70257769	    -32.08894026
      0.54991018	    206.76886109	      0.18006142	     -3.75087566	    -32.06886116
      0.55019600	    206.59059651	      0.15975662	     -3.79913771	    -32.04878565
      0.55048181	    206.41148758	      0.13944058	     -3.84736359	    -32.02871375
      0.55076763	    206.23153628	      0.11911349	     -3.89555304	    -32.00864552
      0.55100387	    206.08216622	      0.10230427	     -3.93535545	    -31.99206129
      0.55124011	    205.93222295	      0.08548773	     -3.97513267	    -31.97547960
      0.55153894	    205.74173462	      0.06420553	     -4.02541205	    -31.95450850
      0.55183777	    205.55033279	      0.04291196	     -4.07565066	    -31.93354156
      0.55209643	    205.38392148	      0.02447147	     -4.11910350	    -31.91539620
      0.55235509	    205.21682862	      0.00602277	     -4.16252544	    -31.89725401
      0.55263963	    205.03222973	     -0.01428135	     -4.21025655	    -31.87730010
      0.55292418	    204.84680943	     -0.03459505	     -4.25794986	    -31.85735009
      0.55320872	    204.66056938	     -0.05491817	     -4.30560518	    -31.83740402
      0.55349327	    204.47351148	     -0.07525048	     -4.35322231	    -31.81746192
      0.55373618	    204.31317752	     -0.09261497	     -4.39384185	    -31.80044087
      0.55397909	    204.15224990	     -0.10998589	     -4.43443330	    -31.78342276
      0.55427295	    203.95677145	     -0.13100928	     -4.48350215	    -31.76283862
      0.55456682	    203.76042766	     -0.15204168	     -4.53252952	    -31.74225885
      0.55482970	    203.58406019	     -0.17086331	     -4.57635073	    -31.72385333
      0.55509257	    203.40700322	     -0.18969183	     -4.62013846	    -31.70545137
      0.55537122	    203.21856646	     -0.20965792	     -4.66651796	    -31.68594869
      0.55564988	    203.02935812	     -0.22963138	     -4.71285954	    -31.66645005
      0.55592853	    202.83937970	     -0.24961200	     -4.75916303	    -31.64695550
      0.55620718	    202.64863298	     -0.26959959	     -4.80542829	    -31.62746507
      0.55648584	    202.45711944	     -0.28959394	     -4.85165518	    -31.60797877
      0.55676449	    202.26484087	     -0.30959484	     -4.89784356	    -31.58849665
      0.55704314	    202.07179871	     -0.32960211	     -4.94399328	    -31.56901873
      0.55732180	    201.87799480	     -0.34961551	     -4.99010423	    -31.54954504
      0.55756098	    201.71103904	     -0.36679853	     -5.02965198	    -31.53283343
      0.55780015	    201.54352426	     -0.38398577	     -5.06917099	    -31.51612497
      0.55809132	    201.33884329	     -0.40491459	     -5.11724142	    -31.49578884
      0.55838249	    201.13333718	     -0.42584923	     -5.16526899	    -31.47545745
      0.55867366	    200.92700764	     -0.44678947	     -5.21325357	    -31.45513083
      0.55896483	    200.71985671	     -0.46773505	     -5.26119504	    -31.43480901
      0.55919336	    200.55669555	     -0.48417822	     -5.29879264	    -31.41886237
      0.55942189	    200.39303040	     -0.50062439	     -5.33636355	    -31.40291873
      0.55970425	    200.19012266	     -0.52094809	     -5.38274651	    -31.38322405
      0.55998661	    199.98644854	     -0.54127596	     -5.42908854	    -31.36353400
      0.56025812	    199.78987639	     -0.56082675	     -5.47361182	    -31.34460463
      0.56052963	    199.59259862	     -0.58038096	     -5.51809706	    -31.32567957
      0.56080424	    199.39234954	     -0.60016197	     -5.56305201	    -31.30654261
      0.56107886	    199.19138166	     -0.61994605	     -5.60796787	    -31.28741012
      0.56135240	    198.99048580	     -0.63965566	     -5.65266932	    -31.26835683
      0.56162594	    198.78887978	     -0.65936787	     -5.69733183	    -31.24930803
      0.56189957	    198.58649831	     -0.67908896	     -5.74197001	    -31.23025745
      0.56217320	    198.38340925	     -0.69881218	     -5.78656908	    -31.21121141
      0.56244648	    198.17987424	     -0.71851220	     -5.83107218	    -31.19219419
      0.56271977	    197.97563644	     -0.73821389	     -5.87553613	    -31.17318153
      0.56299278	    197.77089675	     -0.75789790	     -5.91991772	    -31.15419193
      0.56326580	    197.56545863	     -0.77758313	     -5.96426010	    -31.13520693
      0.56353844	    197.35961336	     -0.79724173	     -6.00850106	    -31.11625319
      0.56381107	    197.15307460	     -0.81690107	     -6.05270280	    -31.09730409
      0.56408316	    196.94625972	     -0.83652153	     -6.09677681	    -31.07839761
      0.56435524	    196.73875709	     -0.85614228	     -6.14081167	    -31.05949578
      0.56462628	    196.53137410	     -0.87568724	     -6.18463733	    -31.04067167
      0.56489732	    196.32331156	     -0.89523201	     -6.22842405	    -31.02185222
      0.56516558	    196.11671263	     -0.91457615	     -6.27172381	    -31.00323017
      0.56543383	    195.90945084	     -0.93391964	     -6.31498533	    -30.98461273
      0.56568248	    195.71675247	     -0.95184803	     -6.35504955	    -30.96736067
      0.56601813	    195.45572566	     -0.97604841	     -6.40908084	    -30.94407809
      0.56635378	    195.19366810	     -1.00024660	     -6.46305207	    -30.92080283
      0.56659238	    195.00675594	     -1.01744663	     -6.50138162	    -30.90426180
      0.56683099	    194.81932531	     -1.03464514	     -6.53968077	    -30.88772451
      0.56710398	    194.60424739	     -1.05432027	     -6.58346229	    -30.86880844
      0.56737697	    194.38849354	     -1.07399297	     -6.62720397	    -30.84989730
      0.56762918	    194.18856173	     -1.09216595	     -6.66758093	    -30.83242992
      0.56796294	    193.92310110	     -1.11621111	     -6.72096098	    -30.80932117
      0.56836634	    193.60091401	     -1.14526671	     -6.78539894	    -30.78140080
      0.56858322	    193.42709091	     -1.16088480	     -6.82000693	    -30.76639438
      0.56880010	    193.25284625	     -1.17650047	     -6.85458970	    -30.75139114
      0.56908940	    193.01976791	     -1.19732611	     -6.90068007	    -30.73138341
      0.56937869	    192.78594251	     -1.21814691	     -6.94672552	    -30.71138136
      0.56964559	    192.56956129	     -1.23735101	     -6.98916581	    -30.69293315
      0.56991248	    192.35254710	     -1.25655049	     -7.03156785	    -30.67448982
      0.57018464	    192.13060824	     -1.27612311	     -7.07476564	    -30.65568828
      0.57045679	    191.90801411	     -1.29569042	     -7.11792366	    -30.63689184
      0.57072455	    191.68837366	     -1.31493654	     -7.16034645	    -30.61840371
      0.57104644	    191.42349627	     -1.33806584	     -7.21129419	    -30.59618473
      0.57127939	    191.23123942	     -1.35479894	     -7.24812982	    -30.58010960
      0.57162176	    190.94780542	     -1.37938398	     -7.30221630	    -30.55648997
      0.57190197	    190.71507802	     -1.39949669	     -7.34643427	    -30.53716560
      0.57218217	    190.48166556	     -1.41960201	     -7.39061008	    -30.51784676
      0.57246237	    190.24756983	     -1.43969963	     -7.43474375	    -30.49853348
      0.57270034	    190.04822729	     -1.45676139	     -7.47219140	    -30.48213595
      0.57293830	    189.84839403	     -1.47381721	     -7.50960868	    -30.46574245
      0.57322398	    189.60784941	     -1.49428445	     -7.55448759	    -30.44606756
      0.57350965	    189.36660059	     -1.51474256	     -7.59932276	    -30.42639852
      0.57377622	    189.14085320	     -1.53382390	     -7.64111981	    -30.40805026
      0.57404278	    188.91449547	     -1.55289677	     -7.68287879	    -30.38970713
      0.57431915	    188.67917461	     -1.57266147	     -7.72613250	    -30.37069519
      0.57459552	    188.44320067	     -1.59241652	     -7.76934534	    -30.35168878
      0.57486766	    188.21019732	     -1.61185985	     -7.81185765	    -30.33297836
      0.57513980	    187.97656359	     -1.63129327	     -7.85433037	    -30.31427334
      0.57541399	    187.74052925	     -1.65086316	     -7.89708383	    -30.29543253
      0.57568819	    187.50385789	     -1.67042242	     -7.93979716	    -30.27659723
      0.57596150	    187.26731717	     -1.68990779	     -7.98233283	    -30.25782818
      0.57623481	    187.03014645	     -1.70938205	     -8.02482868	    -30.23906464
      0.57650859	    186.79193932	     -1.72887826	     -8.06735741	    -30.22027450
      0.57678237	    186.55310293	     -1.74836278	     -8.10984625	    -30.20148992
      0.57705597	    186.31379831	     -1.76782238	     -8.15226697	    -30.18272343
      0.57732957	    186.07386817	     -1.78726974	     -8.19464792	    -30.16396251
      0.57760328	    185.83320806	     -1.80671315	     -8.23700774	    -30.14519896
      0.57787700	    185.59192478	     -1.82614376	     -8.27932782	    -30.12644102
      0.57815068	    185.35005069	     -1.84555883	     -8.32160281	    -30.10769111
      0.57842437	    185.10755649	     -1.86496056	     -8.36383816	    -30.08894686
      0.57869808	    184.86441128	     -1.88435125	     -8.40603950	    -30.07020578
      0.57897180	    184.62064867	     -1.90372804	     -8.44820128	    -30.05147038
      0.57924552	    184.37627331	     -1.92309042	     -8.49032298	    -30.03274092
      0.57951923	    184.13128345	     -1.94243835	     -8.53240521	    -30.01401717
      0.57979296	    183.88566725	     -1.96177261	     -8.57445028	    -29.99529813
      0.58006669	    183.63943937	     -1.98109188	     -8.61645598	    -29.97658483
      0.58034043	    183.39259717	     -2.00039620	     -8.65842302	    -29.95787697
      0.58061416	    183.14514616	     -2.01968498	     -8.70035080	    -29.93917488
      0.58088790	    182.89707831	     -2.03895870	     -8.74224094	    -29.92047786
      0.58116165	    182.64840446	     -2.05821633	     -8.78409190	    -29.90178663
      0.58143540	    182.39911830	     -2.07745821	     -8.82590504	    -29.88310063
      0.58170915	    182.14922898	     -2.09668347	     -8.86767912	    -29.86442045
      0.58198292	    181.89872754	     -2.11589264	     -8.90941591	    -29.84574534
      0.58225668	    181.64762575	     -2.13508465	     -8.95111375	    -29.82707607
      0.58253046	    181.39591414	     -2.15426007	     -8.99277450	    -29.80841187
      0.58280423	    181.14360497	     -2.17341779	     -9.03439642	    -29.78975353
      0.58307802	    180.89068698	     -2.19255853	     -9.07598165	    -29.77110016
      0.58335181	    180.63717422	     -2.21168105	     -9.11752818	    -29.75245268
      0.58362562	    180.38305432	     -2.23078613	     -9.15903830	    -29.73381011
      0.58389942	    180.12834243	     -2.24987246	     -9.20050986	    -29.71517346
      0.58417324	    179.87302471	     -2.26894094	     -9.24194536	    -29.69654165
      0.58444706	    179.61711778	     -2.28799015	     -9.28334242	    -29.67791579
      0.58472090	    179.36060660	     -2.30702107	     -9.32470374	    -29.65929471
      0.58499474	    179.10350896	     -2.32603221	     -9.36602675	    -29.64067960
      0.58526859	    178.84580858	     -2.34502463	     -9.40731434	    -29.62206921
      0.58554245	    178.58752450	     -2.36399676	     -9.44856377	    -29.60346483
      0.58581633	    178.32863930	     -2.38294975	     -9.48977807	    -29.58486512
      0.58609020	    178.06917312	     -2.40188194	     -9.53095435	    -29.56627143
      0.58636410	    177.80910746	     -2.42079456	     -9.57209581	    -29.54768237
      0.58663800	    177.54846355	     -2.43968590	     -9.61319940	    -29.52909936
      0.58691192	    177.28722184	     -2.45855724	     -9.65426845	    -29.51052094
      0.58718584	    177.02540459	     -2.47740680	     -9.69529979	    -29.49194859
      0.58745978	    176.76299126	     -2.49623595	     -9.73629688	    -29.47338078
      0.58773372	    176.50000510	     -2.51504284	     -9.77725641	    -29.45481907
      0.58800768	    176.23642459	     -2.53382889	     -9.81818198	    -29.43626187
      0.58828165	    175.97227394	     -2.55259223	     -9.85907014	    -29.41771080
      0.58855564	    175.70753069	     -2.57133431	     -9.89992464	    -29.39916419
      0.58882963	    175.44221999	     -2.59005321	     -9.94074188	    -29.38062374
      0.58910364	    175.17631846	     -2.60875046	     -9.98152574	    -29.36208772
      0.58937766	    174.90985215	     -2.62742406	    -10.02227252	    -29.34355787
      0.58965170	    174.64279679	     -2.64607562	    -10.06298619	    -29.32503244
      0.58992574	    174.37517932	     -2.66470309	    -10.10366295	    -29.30651320
      0.59019981	    174.10697457	     -2.68330811	    -10.14430689	    -29.28799833
      0.59047388	    173.83821037	     -2.70188863	    -10.18491409	    -29.26948969
      0.59074798	    173.56886068	     -2.72044631	    -10.22548874	    -29.25098540
      0.59102207	    173.29895419	     -2.73897905	    -10.26602684	    -29.23248734
      0.59129620	    173.02846399	     -2.75748860	    -10.30653267	    -29.21399361
      0.59157032	    172.75741963	     -2.77597279	    -10.34700212	    -29.19550614
      0.59184447	    172.48579335	     -2.79443341	    -10.38743959	    -29.17702297
      0.59211863	    172.21361552	     -2.81286828	    -10.42784086	    -29.15854608
      0.59239281	    171.94085757	     -2.83127923	    -10.46821044	    -29.14007347
      0.59266700	    171.66755069	     -2.84966404	    -10.50854401	    -29.12160716
      0.59294121	    171.39366546	     -2.86802458	    -10.54884616	    -29.10314509
      0.59321543	    171.11923391	     -2.88635860	    -10.58911249	    -29.08468935
      0.59348967	    170.84422579	     -2.90466802	    -10.62934770	    -29.06623784
      0.59376392	    170.56867394	     -2.92295054	    -10.66954728	    -29.04779267
      0.59403820	    170.29254730	     -2.94120815	    -10.70971601	    -29.02935171
      0.59431247	    170.01587951	     -2.95943852	    -10.74984932	    -29.01091711
      0.59458678	    169.73863870	     -2.97764365	    -10.78995208	    -28.99248668
      0.59486109	    169.46085931	     -2.99582120	    -10.83001960	    -28.97406265
      0.59513544	    169.18250866	     -3.01397323	    -10.87005686	    -28.95564277
      0.59540978	    168.90362201	     -3.03209733	    -10.91005909	    -28.93722929
      0.59568416	    168.62416584	     -3.05019563	    -10.95003135	    -28.91881995
      0.59595854	    168.34417621	     -3.06826569	    -10.98996878	    -28.90041704
      0.59623295	    168.06361882	     -3.08630967	    -11.02987654	    -28.88201823
      0.59650736	    167.78253052	     -3.10432511	    -11.06974968	    -28.86362588
      0.59678181	    167.50087619	     -3.12231422	    -11.10959343	    -28.84523761
      0.59705626	    167.21869348	     -3.14027450	    -11.14940278	    -28.82685581
      0.59733074	    166.93594648	     -3.15820819	    -11.18918304	    -28.80847808
      0.59760523	    166.65267362	     -3.17611279	    -11.22892911	    -28.79010683
      0.59787975	    166.36883818	     -3.19399056	    -11.26864638	    -28.77173963
      0.59815427	    166.08447939	     -3.21183898	    -11.30832968	    -28.75337893
      0.59842883	    165.79955974	     -3.22966037	    -11.34798449	    -28.73502226
      0.59870339	    165.51411924	     -3.24745215	    -11.38760554	    -28.71667212
      0.59897798	    165.22811959	     -3.26521669	    -11.42719840	    -28.69832597
      0.59925258	    164.94160156	     -3.28295140	    -11.46675772	    -28.67998638
      0.59952721	    164.65452608	     -3.30065868	    -11.50628915	    -28.66165077
      0.59980185	    164.36693469	     -3.31833592	    -11.54578727	    -28.64332171
      0.60007652	    164.07878755	     -3.33598555	    -11.58525781	    -28.62499663
      0.60035119	    163.79012696	     -3.35360493	    -11.62469526	    -28.60667812
      0.60062591	    163.50091229	     -3.37119655	    -11.66410542	    -28.58836356
      0.60090062	    163.21118662	     -3.38875774	    -11.70348273	    -28.57005560
      0.60117537	    162.92090855	     -3.40629101	    -11.74283307	    -28.55175157
      0.60145013	    162.63012192	     -3.42379370	    -11.78215078	    -28.53345415
      0.60172492	    162.33878453	     -3.44126833	    -11.82144182	    -28.51516064
      0.60199971	    162.04694101	     -3.45871222	    -11.86070048	    -28.49687376
      0.60227455	    161.75454839	     -3.47612794	    -11.89993277	    -28.47859078
      0.60254938	    161.46165204	     -3.49351278	    -11.93913291	    -28.46031444
      0.60282426	    161.16820824	     -3.51086935	    -11.97830700	    -28.44204197
      0.60309914	    160.87426311	     -3.52819493	    -12.01744917	    -28.42377618
      0.60337406	    160.57977216	     -3.54549214	    -12.05656561	    -28.40551423
      0.60364898	    160.28478227	     -3.56275826	    -12.09565038	    -28.38725898
      0.60392394	    159.98924817	     -3.57999594	    -12.13470971	    -28.36900755
      0.60419891	    159.69321751	     -3.59720243	    -12.17373762	    -28.35076283
      0.60447391	    159.39664426	     -3.61438044	    -12.21274042	    -28.33252193
      0.60474892	    159.09957680	     -3.63152718	    -12.25171203	    -28.31428775
      0.60502397	    158.80196836	     -3.64864539	    -12.29065884	    -28.29605737
      0.60529902	    158.50386805	     -3.66573228	    -12.32957472	    -28.27783372
      0.60557412	    158.20522835	     -3.68279062	    -12.36846612	    -28.25961386
      0.60584921	    157.90609912	     -3.69981758	    -12.40732683	    -28.24140075
      0.60612435	    157.60643209	     -3.71681599	    -12.44616337	    -28.22319141
      0.60639950	    157.30627782	     -3.73378300	    -12.48496949	    -28.20498884
      0.60667468	    157.00558736	     -3.75072145	    -12.52375175	    -28.18679001
      0.60694987	    156.70441198	     -3.76762850	    -12.56250383	    -28.16859798
      0.60722510	    156.40270194	     -3.78450701	    -12.60123238	    -28.15040968
      0.60750034	    156.10050928	     -3.80135411	    -12.63993102	    -28.13222818
      0.60777562	    155.79778352	     -3.81817271	    -12.67860644	    -28.11405040
      0.60805089	    155.49457742	     -3.83495992	    -12.71725219	    -28.09587944
      0.60832622	    155.19083961	     -3.85171869	    -12.75587508	    -28.07771217
      0.60860155	    154.88662371	     -3.86844610	    -12.79446857	    -28.05955174
      0.60887693	    154.58187779	     -3.88514512	    -12.83303948	    -28.04139499
      0.60915230	    154.27665603	     -3.90181284	    -12.87158125	    -28.02324510
      0.60942772	    153.97090575	     -3.91845224	    -12.91010078	    -28.00509887
      0.60970315	    153.66468187	     -3.93506041	    -12.94859143	    -27.98695952
      0.60997862	    153.35793104	     -3.95164034	    -12.98706015	    -27.96882382
      0.61025409	    153.05070883	     -3.96818912	    -13.02550026	    -27.95069500
      0.61052961	    152.74296119	     -3.98470977	    -13.06391876	    -27.93256983
      0.61080514	    152.43474438	     -4.00119935	    -13.10230891	    -27.91445156
      0.61108071	    152.12600366	     -4.01766092	    -13.14067778	    -27.89633692
      0.61135628	    151.81679596	     -4.03409154	    -13.17901857	    -27.87822919
      0.61163190	    151.50706586	     -4.05049427	    -13.21733840	    -27.86012509
      0.61190752	    151.19687095	     -4.06686616	    -13.25563042	    -27.84202791
      0.61218319	    150.88615517	     -4.08321032	    -13.29390180	    -27.82393435
      0.61245887	    150.57497673	     -4.09952377	    -13.33214564	    -27.80584772
      0.61273459	    150.26327891	     -4.11580963	    -13.37036916	    -27.78776470
      0.61301031	    149.95112059	     -4.13206495	    -13.40856542	    -27.76968863
      0.61328609	    149.63844439	     -4.14829284	    -13.44674168	    -27.75161616
      0.61356186	    149.32530982	     -4.16449033	    -13.48489095	    -27.73355065
      0.61383769	    149.01165888	     -4.18066059	    -13.52302054	    -27.71548873
      0.61411352	    148.69755167	     -4.19680062	    -13.56112342	    -27.69743379
      0.61438939	    148.38292960	     -4.21291360	    -13.59920693	    -27.67938243
      0.61466527	    148.06785337	     -4.22899655	    -13.63726402	    -27.66133807
      0.61494120	    147.75226377	     -4.24505264	    -13.67530206	    -27.64329727
      0.61521714	    147.43622210	     -4.26107889	    -13.71331394	    -27.62526349
      0.61549312	    147.11966858	     -4.27707851	    -13.75130710	    -27.60723327
      0.61576910	    146.80266505	     -4.29304849	    -13.78927438	    -27.58921008
      0.61604514	    146.48515121	     -4.30899205	    -13.82722324	    -27.57119044
      0.61632118	    146.16718940	     -4.32490621	    -13.86514652	    -27.55317785
      0.61659727	    145.84871882	     -4.34079417	    -13.90305169	    -27.53516881
      0.61687336	    145.52980232	     -4.35665295	    -13.94093154	    -27.51716683
      0.61714950	    145.21037860	     -4.37248579	    -13.97879361	    -27.49916840
      0.61742565	    144.89051098	     -4.38828968	    -14.01663064	    -27.48117704
      0.61770185	    144.57013773	     -4.40406787	    -14.05445018	    -27.46318924
      0.61797805	    144.24932258	     -4.41981738	    -14.09224498	    -27.44520852
      0.61825430	    143.92800342	     -4.43554143	    -14.13002259	    -27.42723137
      0.61853055	    143.60624436	     -4.45123707	    -14.16777574	    -27.40926131
      0.61880686	    143.28398294	     -4.46690751	    -14.20551198	    -27.39129481
      0.61908317	    142.96128359	     -4.48254980	    -14.24322406	    -27.37333543
      0.61935953	    142.63808360	     -4.49816717	    -14.28091952	    -27.35537963
      0.61963589	    142.31444764	     -4.51375667	    -14.31859110	    -27.33743095
      0.61991230	    141.99031283	     -4.52932152	    -14.35624634	    -27.31948587
      0.62018872	    141.66574398	     -4.54485878	    -14.39387798	    -27.30154792
      0.62046519	    141.34067815	     -4.56037167	    -14.43149356	    -27.28361359
      0.62074166	    141.01518021	     -4.57585728	    -14.46908582	    -27.26568640
      0.62101818	    140.68918728	     -4.59131879	    -14.50666226	    -27.24776287
      0.62129471	    140.36276415	     -4.60675331	    -14.54421569	    -27.22984649
      0.62157129	    140.03584816	     -4.62216403	    -14.58175352	    -27.21193380
      0.62184786	    139.70850386	     -4.63754807	    -14.61926863	    -27.19402828
      0.62212449	    139.38066901	     -4.65290857	    -14.65676837	    -27.17612649
      0.62240112	    139.05240774	     -4.66824272	    -14.69424567	    -27.15823189
      0.62267781	    138.72365849	     -4.68355361	    -14.73170778	    -27.14034108
      0.62295449	    138.39448468	     -4.69883847	    -14.76914774	    -27.12245746
      0.62323123	    138.06482576	     -4.71410034	    -14.80657265	    -27.10457772
      0.62350796	    137.73474414	     -4.72933651	    -14.84397571	    -27.08670519
      0.62378475	    137.40418074	     -4.74454993	    -14.88136383	    -27.06883663
      0.62406153	    137.07319649	     -4.75973800	    -14.91873038	    -27.05097529
      0.62433836	    136.74173437	     -4.77490355	    -14.95608202	    -27.03311806
      0.62461520	    136.40985323	     -4.79004409	    -14.99341238	    -27.01526806
      0.62489208	    136.07749899	     -4.80516231	    -15.03072776	    -26.99742236
      0.62516896	    135.74472755	     -4.82025587	    -15.06802216	    -26.97958389
      0.62544588	    135.41148897	     -4.83532727	    -15.10530139	    -26.96174996
      0.62572280	    135.07783499	     -4.85037436	    -15.14255993	    -26.94392328
      0.62599976	    134.74372160	     -4.86539937	    -15.17980292	    -26.92610147
      0.62627671	    134.40919463	     -4.88040043	    -15.21702550	    -26.90828692
      0.62655370	    134.07421867	     -4.89537937	    -15.25423184	    -26.89047772
      0.62683069	    133.73883094	     -4.91033474	    -15.29141808	    -26.87267579
      0.62710770	    133.40300891	     -4.92526778	    -15.32858693	    -26.85487990
      0.62738471	    133.06677694	     -4.94017761	    -15.36573597	    -26.83709129
      0.62766172	    132.73013249	     -4.95506460	    -15.40286570	    -26.81930980
      0.62793873	    132.39307996	     -4.96992876	    -15.43997592	    -26.80153560
      0.62821571	    132.05564942	     -4.98476902	    -15.47706355	    -26.78377024
      0.62849270	    131.71781272	     -4.99958685	    -15.51413195	    -26.76601217
      0.62876961	    131.37965673	     -5.01437868	    -15.55117186	    -26.74826592
      0.62904653	    131.04109662	     -5.02914847	    -15.58819285	    -26.73052697
      0.62932329	    130.70232750	     -5.04388798	    -15.62517386	    -26.71280549
      0.62960004	    130.36315653	     -5.05860587	    -15.66213627	    -26.69509131
      0.62987645	    130.02401298	     -5.07328380	    -15.69903364	    -26.67740676
      0.63015286	    129.68447036	     -5.08794055	    -15.73591274	    -26.65972951
      0.63042842	    129.34557170	     -5.10253150	    -15.77266079	    -26.64211368
      0.63070398	    129.00627817	     -5.11710178	    -15.80939097	    -26.62450511
      0.63097688	    128.66987663	     -5.13151101	    -15.84574855	    -26.60707394
      0.63124977	    128.33308948	     -5.14590033	    -15.88208888	    -26.58964990
      0.63150418	    128.01877861	     -5.15929679	    -15.91595114	    -26.57341303
      0.63184481	    127.59741496	     -5.17720721	    -15.96126733	    -26.55168267
      0.63218544	    127.17545466	     -5.19508754	    -16.00655733	    -26.52996341
      0.63243734	    126.86302651	     -5.20829117	    -16.04003317	    -26.51390890
      0.63268923	    126.55027362	     -5.22147869	    -16.07349494	    -26.49786046
      0.63297293	    126.19766137	     -5.23631147	    -16.11116304	    -26.47979392
      0.63325662	    125.84463891	     -5.25112423	    -16.14881358	    -26.46173510
      0.63353108	    125.50270227	     -5.26543664	    -16.18522364	    -26.44427066
      0.63380555	    125.16038329	     -5.27973069	    -16.22161754	    -26.42681346
      0.63408153	    124.81580387	     -5.29408477	    -16.25819467	    -26.40926792
      0.63435750	    124.47083953	     -5.30842068	    -16.29475574	    -26.39172969
      0.63462926	    124.13076080	     -5.32252041	    -16.33074363	    -26.37446611
      0.63490103	    123.79031034	     -5.33660289	    -16.36671619	    -26.35720963
      0.63512168	    123.51361821	     -5.34802423	    -16.39591191	    -26.34320395
      0.63547749	    123.06691699	     -5.36641858	    -16.44297129	    -26.32062862
      0.63572546	    122.75523835	     -5.37922059	    -16.47575164	    -26.30490317
      0.63597343	    122.44325256	     -5.39200891	    -16.50851965	    -26.28918366
      0.63622140	    122.13096042	     -5.40478363	    -16.54127543	    -26.27347007
      0.63645781	    121.83293404	     -5.41695062	    -16.57249371	    -26.25849416
      0.63680803	    121.39093589	     -5.43495228	    -16.61871952	    -26.23631916
      0.63708383	    121.04242727	     -5.44911044	    -16.65510639	    -26.21886431
      0.63735963	    120.69354244	     -5.46325258	    -16.69147864	    -26.20141681
      0.63763543	    120.34428259	     -5.47737873	    -16.72783641	    -26.18397666
      0.63791123	    119.99464806	     -5.49148896	    -16.76417982	    -26.16654387
      0.63818703	    119.64463998	     -5.50558326	    -16.80050899	    -26.14911844
      0.63846283	    119.29425874	     -5.51966170	    -16.83682405	    -26.13170037
      0.63873864	    118.94350540	     -5.53372428	    -16.87312513	    -26.11428966
      0.63901045	    118.59746056	     -5.54756805	    -16.90888771	    -26.09713794
      0.63928226	    118.25105569	     -5.56139647	    -16.94463693	    -26.07999338
      0.63956093	    117.89553580	     -5.57555799	    -16.98127457	    -26.06242361
      0.63983961	    117.53963891	     -5.58970345	    -17.01789843	    -26.04486136
      0.64011575	    117.18660519	     -5.60370457	    -17.05417596	    -26.02746617
      0.64039189	    116.83320272	     -5.61768998	    -17.09044019	    -26.01007837
      0.64066940	    116.47766536	     -5.63172943	    -17.12687214	    -25.99261125
      0.64094692	    116.12175699	     -5.64575309	    -17.16329091	    -25.97515161
      0.64122345	    115.76674699	     -5.65971117	    -17.19956702	    -25.95776156
      0.64149998	    115.41137001	     -5.67365363	    -17.23583027	    -25.94037895
      0.64177476	    115.05788524	     -5.68749221	    -17.27185076	    -25.92311401
      0.64204953	    114.70403947	     -5.70131543	    -17.30785876	    -25.90585642
      0.64231419	    114.36289042	     -5.71461486	    -17.34252834	    -25.88924164
      0.64264680	    113.93366380	     -5.73130938	    -17.38608465	    -25.86836998
      0.64302160	    113.44935874	     -5.75009487	    -17.43514484	    -25.84486363
      0.64333340	    113.04595641	     -5.76570101	    -17.47594112	    -25.82531906
      0.64358115	    112.72509362	     -5.77808741	    -17.50834601	    -25.80979614
      0.64382890	    112.40394095	     -5.79046149	    -17.54074131	    -25.79427921
      0.64411274	    112.03564885	     -5.80462307	    -17.57784405	    -25.77650923
      0.64439658	    111.66697747	     -5.81876857	    -17.61493440	    -25.75874711
      0.64466987	    111.31165422	     -5.83237303	    -17.65063425	    -25.74165276
      0.64494316	    110.95598063	     -5.84596265	    -17.68632280	    -25.72456571
      0.64520711	    110.61212082	     -5.85907415	    -17.72078199	    -25.70806909
      0.64554021	    110.17772390	     -5.87560046	    -17.76425280	    -25.68726099
      0.64594205	    109.65299643	     -5.89550802	    -17.81667244	    -25.66217339
      0.64622287	    109.28584594	     -5.90940149	    -17.85329179	    -25.64465036
      0.64650369	    108.91832885	     -5.92327952	    -17.88989975	    -25.62713505
      0.64678451	    108.55044626	     -5.93714208	    -17.92649640	    -25.60962746
      0.64706533	    108.18219833	     -5.95098929	    -17.96308184	    -25.59212759
      0.64734615	    107.81358617	     -5.96482109	    -17.99965614	    -25.57463544
      0.64762698	    107.44460991	     -5.97863761	    -18.03621940	    -25.55715103
      0.64790780	    107.07527068	     -5.99243880	    -18.07277168	    -25.53967434
      0.64818862	    106.70556858	     -6.00622477	    -18.10931308	    -25.52220538
      0.64846944	    106.33550475	     -6.01999549	    -18.14584368	    -25.50474416
      0.64875026	    105.96507925	     -6.03375106	    -18.18236353	    -25.48729068
      0.64903108	    105.59429323	     -6.04749145	    -18.21887273	    -25.46984494
      0.64931190	    105.22314675	     -6.06121677	    -18.25537134	    -25.45240694
      0.64959272	    104.85164094	     -6.07492698	    -18.29185944	    -25.43497668
      0.64987355	    104.47977583	     -6.08862220	    -18.32833708	    -25.41755417
      0.65015437	    104.10755258	     -6.10230237	    -18.36480433	    -25.40013941
      0.65043519	    103.73497120	     -6.11596762	    -18.40126126	    -25.38273240
      0.65071601	    103.36203283	     -6.12961791	    -18.43770792	    -25.36533314
      0.65099683	    102.98873745	     -6.14325335	    -18.47414438	    -25.34794164
      0.65127765	    102.61508624	     -6.15687389	    -18.51057069	    -25.33055790
      0.65155847	    102.24107915	     -6.17047966	    -18.54698691	    -25.31318192
      0.65183930	    101.86671734	     -6.18407061	    -18.58339307	    -25.29581370
      0.65212012	    101.49200075	     -6.19764686	    -18.61978925	    -25.27845325
      0.65240094	    101.11693055	     -6.21120836	    -18.65617547	    -25.26110056
      0.65268176	    100.74150666	     -6.22475524	    -18.69255178	    -25.24375565
      0.65296258	    100.36573025	     -6.23828744	    -18.72891823	    -25.22641850
      0.65324340	     99.98960122	     -6.25180509	    -18.76527486	    -25.20908913
      0.65352422	     99.61312072	     -6.26530814	    -18.80162169	    -25.19176754
      0.65380504	     99.23628868	     -6.27879672	    -18.83795878	    -25.17445372
      0.65408587	     98.85910621	     -6.29227077	    -18.87428613	    -25.15714769
      0.65436669	     98.48157323	     -6.30573041	    -18.91060380	    -25.13984944
      0.65464751	     98.10369086	     -6.31917561	    -18.94691180	    -25.12255897
      0.65492833	     97.72545899	     -6.33260648	    -18.98321016	    -25.10527629
      0.65520915	     97.34687875	     -6.34602297	    -19.01949890	    -25.08800139
      0.65548997	     96.96795003	     -6.35942521	    -19.05577804	    -25.07073429
      0.65577079	     96.58867392	     -6.37281314	    -19.09204760	    -25.05347498
      0.65605162	     96.20905032	     -6.38618690	    -19.12830759	    -25.03622347
      0.65633244	     95.82908031	     -6.39954643	    -19.16455803	    -25.01897975
      0.65661326	     95.44876379	     -6.41289186	    -19.20079892	    -25.00174383
      0.65689408	     95.06810180	     -6.42622314	    -19.23703028	    -24.98451571
      0.65717490	     94.68709427	     -6.43954039	    -19.27325210	    -24.96729539
      0.65745572	     94.30574222	     -6.45284356	    -19.30946440	    -24.95008288
      0.65773654	     93.92404556	     -6.46613278	    -19.34566718	    -24.93287817
      0.65801736	     93.54200530	     -6.47940800	    -19.38186042	    -24.91568127
      0.65829819	     93.15962137	     -6.49266934	    -19.41804414	    -24.89849218
      0.65857901	     92.77689474	     -6.50591676	    -19.45421833	    -24.88131091
      0.65885983	     92.39382535	     -6.51915037	    -19.49038297	    -24.86413744
      0.65914065	     92.01041415	     -6.53237013	    -19.52653807	    -24.84697180
      0.65942147	     91.62666108	     -6.54557616	    -19.56268361	    -24.82981397
      0.65970229	     91.24256707	     -6.55876843	    -19.59881958	    -24.81266396
      0.65998311	     90.85813208	     -6.57194704	    -19.63494596	    -24.79552176
      0.66026394	     90.47335700	     -6.58511195	    -19.67106274	    -24.77838740
      0.66054476	     90.08824180	     -6.59826328	    -19.70716991	    -24.76126085
      0.66082558	     89.70278735	     -6.61140100	    -19.74326744	    -24.74414214
      0.66110640	     89.31699363	     -6.62452521	    -19.77935533	    -24.72703125
      0.66138722	     88.93086147	     -6.63763589	    -19.81543354	    -24.70992819
      0.66165738	     88.55907340	     -6.65023599	    -19.85013252	    -24.69348201
      0.66192753	     88.18697280	     -6.66282365	    -19.88482252	    -24.67704308
      0.66220659	     87.80228901	     -6.67581289	    -19.92064557	    -24.66007035
      0.66248564	     87.41727249	     -6.68878892	    -19.95645899	    -24.64310536
      0.66275759	     87.04174308	     -6.70142179	    -19.99135090	    -24.62657994
      0.66302954	     86.66589836	     -6.71404219	    -20.02623361	    -24.61006187
      0.66328316	     86.31509761	     -6.72580093	    -20.05875731	    -24.59466357
      0.66362826	     85.83732398	     -6.74178372	    -20.10299935	    -24.57372140
      0.66397336	     85.35904449	     -6.75774661	    -20.14722651	    -24.55279108
      0.66419723	     85.04851592	     -6.76809111	    -20.17590850	    -24.53922000
      0.66442109	     84.73777503	     -6.77842727	    -20.20458420	    -24.52565390
      0.66471029	     84.33602726	     -6.79176786	    -20.24161984	    -24.50813580
      0.66499950	     83.93392565	     -6.80509463	    -20.27864494	    -24.49062603
      0.66525477	     83.57870244	     -6.81684655	    -20.31131771	    -24.47517732
      0.66558786	     83.11478146	     -6.83216478	    -20.35393787	    -24.45502908
      0.66592095	     82.65039264	     -6.84746485	    -20.39654400	    -24.43489189
      0.66617765	     82.29219185	     -6.85924353	    -20.42936889	    -24.41938069
      0.66643435	     81.93371383	     -6.87101150	    -20.46218545	    -24.40387605
      0.66670438	     81.55631928	     -6.88337911	    -20.49669733	    -24.38757326
      0.66704517	     81.07959624	     -6.89897067	    -20.54023945	    -24.36700892
      0.66746450	     80.49232293	     -6.91813032	    -20.59379764	    -24.34172052
      0.66772365	     80.12902107	     -6.92995683	    -20.62688539	    -24.32610111
      0.66809544	     79.60731440	     -6.94690516	    -20.67434043	    -24.30370423
      0.66834479	     79.25710086	     -6.95825942	    -20.70615712	    -24.28869116
      0.66859413	     78.90662737	     -6.96960385	    -20.73796605	    -24.27368430
      0.66884348	     78.55589448	     -6.98093841	    -20.76976724	    -24.25868365
      0.66912004	     78.16658609	     -6.99349832	    -20.80502961	    -24.24205337
      0.66945886	     77.68918446	     -7.00886988	    -20.84821901	    -24.22168893
      0.66982515	     77.17254834	     -7.02546715	    -20.89489346	    -24.19968670
      0.67019144	     76.65535463	     -7.04204342	    -20.94155167	    -24.17769786
      0.67040737	     76.35021717	     -7.05180507	    -20.96904830	    -24.16474212
      0.67062329	     76.04488637	     -7.06155946	    -20.99653939	    -24.15179105
      0.67092465	     75.61841683	     -7.07516147	    -21.03489918	    -24.13372319
      0.67122600	     75.19157104	     -7.08874943	    -21.07324841	    -24.11566440
      0.67149341	     74.81250286	     -7.10079475	    -21.10726813	    -24.09964789
      0.67176081	     74.43313893	     -7.11282909	    -21.14127976	    -24.08363853
      0.67198169	     74.11955870	     -7.12276129	    -21.16936760	    -24.07042008
      0.67233090	     73.62338366	     -7.13844871	    -21.21376299	    -24.04953194
      0.67259400	     73.24921684	     -7.15025584	    -21.24720328	    -24.03380218
      0.67285710	     72.87476416	     -7.16205252	    -21.28063629	    -24.01807935
      0.67312020	     72.50002628	     -7.17383871	    -21.31406219	    -24.00236344
      0.67339863	     72.10314464	     -7.18630024	    -21.34942799	    -23.98573944
      0.67367706	     71.70594392	     -7.19875011	    -21.38478621	    -23.96912319
      0.67392262	     71.35537647	     -7.20972038	    -21.41596354	    -23.95447527
      0.67426043	     70.87269860	     -7.22479739	    -21.45884487	    -23.93433413
      0.67459824	     70.38955207	     -7.23985739	    -21.50171614	    -23.91420441
      0.67483207	     70.05483515	     -7.25027229	    -21.53138671	    -23.90027696
      0.67506591	     69.71989401	     -7.26067910	    -21.56105285	    -23.88635499
      0.67534241	     69.32355623	     -7.27297415	    -21.59612585	    -23.86990014
      0.67567838	     68.84154955	     -7.28789858	    -21.63873504	    -23.84991637
      0.67603786	     68.32530066	     -7.30384910	    -21.68431736	    -23.82854668
      0.67639734	     67.80852293	     -7.31978076	    -21.72989154	    -23.80718994
      0.67662481	     67.48124695	     -7.32985221	    -21.75872575	    -23.79368268
      0.67685228	     67.15375952	     -7.33991614	    -21.78755722	    -23.78018060
      0.67714441	     66.73287218	     -7.35282984	    -21.82458047	    -23.76284811
      0.67743654	     66.31163622	     -7.36573123	    -21.86160002	    -23.74552417
      0.67769163	     65.94352167	     -7.37698692	    -21.89392338	    -23.73040365
      0.67802146	     65.46716260	     -7.39152651	    -21.93571381	    -23.71086277
      0.67835129	     64.99035969	     -7.40605059	    -21.97750146	    -23.69133280
      0.67860961	     64.61661119	     -7.41741528	    -22.01022870	    -23.67604428
      0.67886794	     64.24259065	     -7.42877051	    -22.04295510	    -23.66076245
      0.67915842	     63.82169120	     -7.44152788	    -22.07975444	    -23.64358650
      0.67944889	     63.40044797	     -7.45427337	    -22.11655383	    -23.62641902
      0.67967697	     63.06946415	     -7.46427232	    -22.14544763	    -23.61294575
      0.68002450	     62.56471072	     -7.47949455	    -22.18947684	    -23.59242552
      0.68029699	     62.16860569	     -7.49141803	    -22.22400062	    -23.57634472
      0.68056948	     61.77219806	     -7.50333124	    -22.25852662	    -23.56027137
      0.68084196	     61.37548847	     -7.51523415	    -22.29305541	    -23.54420548
      0.68111923	     60.97150816	     -7.52733542	    -22.32819345	    -23.52786535
      0.68139650	     60.56721519	     -7.53942611	    -22.36333557	    -23.51153294
      0.68166781	     60.17132045	     -7.55124641	    -22.39772590	    -23.49555951
      0.68193911	     59.77512638	     -7.56305665	    -22.43212133	    -23.47959346
      0.68221770	     59.36797541	     -7.57517380	    -22.46744686	    -23.46320612
      0.68255620	     58.87284063	     -7.58988261	    -22.51037828	    -23.44330512
      0.68294346	     58.30582802	     -7.60669072	    -22.55950605	    -23.42055221
      0.68325599	     57.84777996	     -7.62024085	    -22.59916609	    -23.40220063
      0.68350796	     57.47819208	     -7.63115607	    -22.63115016	    -23.38741192
      0.68375994	     57.10834614	     -7.64206277	    -22.66314231	    -23.37262959
      0.68401768	     56.72977227	     -7.65321025	    -22.69587523	    -23.35751571
      0.68434952	     56.24194884	     -7.66754998	    -22.73803405	    -23.33806594
      0.68468137	     55.75367744	     -7.68187513	    -22.78020999	    -23.31862725
      0.68493849	     55.37504773	     -7.69296455	    -22.81290122	    -23.30357341
      0.68519561	     54.99614899	     -7.70404529	    -22.84560407	    -23.28852621
      0.68548554	     54.56858875	     -7.71652929	    -22.88249368	    -23.27156732
      0.68577546	     54.14068625	     -7.72900232	    -22.91939966	    -23.25461688
      0.68602698	     53.76918627	     -7.73981432	    -22.95143097	    -23.23991854
      0.68636817	     53.26482712	     -7.75446793	    -22.99490378	    -23.21999013
      0.68670937	     52.75999363	     -7.76910647	    -23.03840284	    -23.20007342
      0.68693960	     52.41906873	     -7.77897598	    -23.06777109	    -23.18664045
      0.68716983	     52.07792771	     -7.78883868	    -23.09715236	    -23.17321281
      0.68745958	     51.64829210	     -7.80124132	    -23.13414804	    -23.15632162
      0.68774933	     51.21831370	     -7.81363325	    -23.17116588	    -23.13943888
      0.68797041	     50.89001026	     -7.82308111	    -23.19942587	    -23.12656306
      0.68831742	     50.37430088	     -7.83789805	    -23.24381079	    -23.10636304
      0.68858605	     49.97473037	     -7.84935800	    -23.27819529	    -23.09073368
      0.68885468	     49.57486410	     -7.86080892	    -23.31260170	    -23.07511157
      0.68912331	     49.17470243	     -7.87225079	    -23.34703069	    -23.05949672
      0.68940039	     48.76164326	     -7.88404314	    -23.38256705	    -23.04339830
      0.68967747	     48.34826925	     -7.89582592	    -23.41812889	    -23.02730761
      0.68988182	     48.04321015	     -7.90450945	    -23.44437195	    -23.01544592
      0.69019481	     47.57561919	     -7.91779998	    -23.48459669	    -22.99728554
      0.69050780	     47.10762563	     -7.93107842	    -23.52485657	    -22.97913501
      0.69077424	     46.70892196	     -7.94237241	    -23.55915680	    -22.96369191
      0.69104068	     46.30992603	     -7.95365769	    -23.59348387	    -22.94825595
      0.69131179	     45.90364018	     -7.96513178	    -23.62844046	    -22.93255692
      0.69158289	     45.49705103	     -7.97659693	    -23.66342613	    -22.91686528
      0.69187417	     45.05987622	     -7.98890507	    -23.70104762	    -22.90001455
      0.69216544	     44.62235056	     -8.00120296	    -23.73870420	    -22.88317235
      0.69243046	     44.22395708	     -8.01238349	    -23.77299767	    -22.86785569
      0.69276905	     43.71454796	     -8.02665541	    -23.81685495	    -22.84829748
      0.69310764	     43.20466299	     -8.04091361	    -23.86076283	    -22.82875080
      0.69335931	     42.82535559	     -8.05150293	    -23.89343313	    -22.81422919
      0.69361098	     42.44578460	     -8.06208473	    -23.92613251	    -22.79971395
      0.69389905	     42.01099934	     -8.07418758	    -23.96359686	    -22.78310748
      0.69418712	     41.57586774	     -8.08628064	    -24.00110062	    -22.76650934
      0.69445745	     41.16721080	     -8.09762029	    -24.03633177	    -22.75094072
      0.69479504	     40.65645710	     -8.11176905	    -24.08037825	    -22.73150920
      0.69513262	     40.14522547	     -8.12590450	    -24.12448168	    -22.71208915
      0.69538642	     39.76056462	     -8.13652287	    -24.15767689	    -22.69749664
      0.69569801	     39.28793775	     -8.14954906	    -24.19847679	    -22.67958997
      0.69608511	     38.70021447	     -8.16571613	    -24.24923411	    -22.65735780
      0.69640202	     38.21859100	     -8.17893881	    -24.29084710	    -22.63916817
      0.69665287	     37.83705829	     -8.18939715	    -24.32382450	    -22.62477726
      0.69690371	     37.45525883	     -8.19984830	    -24.35683633	    -22.61039268
      0.69714424	     37.08892650	     -8.20986246	    -24.38852176	    -22.59660624
      0.69748255	     36.57323400	     -8.22393709	    -24.43314460	    -22.57722436
      0.69782086	     36.05705349	     -8.23799875	    -24.47783225	    -22.55785399
      0.69804711	     35.71158035	     -8.24739544	    -24.50775405	    -22.54490633
      0.69827336	     35.36588811	     -8.25678637	    -24.53770547	    -22.53196381
      0.69856906	     34.91373702	     -8.26905168	    -24.57689704	    -22.51505570
      0.69886477	     34.46120993	     -8.28130723	    -24.61614015	    -22.49815638
      0.69911208	     34.08245518	     -8.29154954	    -24.64900059	    -22.48402961
      0.69944044	     33.57916672	     -8.30513800	    -24.69268684	    -22.46528271
      0.69976880	     33.07541142	     -8.31871452	    -24.73643852	    -22.44654665
      0.70003473	     32.66708785	     -8.32970118	    -24.77192044	    -22.43138068
      0.70030066	     32.25845659	     -8.34068006	    -24.80744606	    -22.41622182
      0.70055118	     31.87322250	     -8.35101567	    -24.84095329	    -22.40194788
      0.70088032	     31.36667265	     -8.36458453	    -24.88503601	    -22.38320394
      0.70120946	     30.85964782	     -8.37814160	    -24.92918725	    -22.36447088
      0.70146367	     30.46772464	     -8.38860430	    -24.96333443	    -22.35000999
      0.70171788	     30.07551661	     -8.39906002	    -24.99752310	    -22.33555560
      0.70200511	     29.63202028	     -8.41086549	    -25.03620286	    -22.31923152
      0.70229234	     29.18815833	     -8.42266210	    -25.07493628	    -22.30291573
      0.70257358	     28.75320130	     -8.43420408	    -25.11291396	    -22.28694837
      0.70285482	     28.31789174	     -8.44573761	    -25.15094377	    -22.27098896
      0.70315940	     27.84603943	     -8.45821932	    -25.19219035	    -22.25371340
      0.70346399	     27.37377118	     -8.47069120	    -25.23349883	    -22.23644716
      0.70369981	     27.00784623	     -8.48034043	    -25.26552333	    -22.22308574
      0.70403226	     26.49154728	     -8.49393377	    -25.31073448	    -22.20425860
      0.70436471	     25.97474844	     -8.50751549	    -25.35602062	    -22.18544256
      0.70460379	     25.60278759	     -8.51727554	    -25.38863427	    -22.17191808
      0.70484287	     25.23056662	     -8.52702962	    -25.42128710	    -22.15839934
      0.70512926	     24.78433296	     -8.53870639	    -25.46045430	    -22.14221256
      0.70541566	     24.33772361	     -8.55037465	    -25.49967821	    -22.12603402
      0.70569659	     23.89926491	     -8.56181218	    -25.53820947	    -22.11017202
      0.70597753	     23.46044232	     -8.57324159	    -25.57679579	    -22.09431795
      0.70628310	     22.98271084	     -8.58566441	    -25.61882976	    -22.07708213
      0.70658868	     22.50454589	     -8.59807767	    -25.66092944	    -22.05985569
      0.70682405	     22.13595265	     -8.60763224	    -25.69340082	    -22.04659378
      0.70715567	     21.61618014	     -8.62108469	    -25.73921836	    -22.02791772
      0.70748728	     21.09589191	     -8.63452597	    -25.78511420	    -22.00925271
      0.70772856	     20.71701962	     -8.64429850	    -25.81855608	    -21.99567954
      0.70796984	     20.33787242	     -8.65406515	    -25.85203971	    -21.98211221
      0.70825538	     19.88881077	     -8.66561603	    -25.89172030	    -21.96606339
      0.70854092	     19.43936130	     -8.67715872	    -25.93145974	    -21.95002276
      0.70882692	     18.98880160	     -8.68871175	    -25.97132200	    -21.93396464
      0.70911292	     18.53784993	     -8.70025663	    -26.01124367	    -21.91791474
      0.70941146	     18.06670051	     -8.71229919	    -26.05297981	    -21.90116967
      0.70971000	     17.59512072	     -8.72433291	    -26.09478107	    -21.88443355
      0.70997646	     17.17384566	     -8.73506623	    -26.13214609	    -21.86950323
      0.71031087	     16.64466366	     -8.74852647	    -26.17911239	    -21.85077602
      0.71064528	     16.11493520	     -8.76197572	    -26.22616113	    -21.83206003
      0.71090001	     15.71105467	     -8.77221314	    -26.26205522	    -21.81781096
      0.71115474	     15.30685452	     -8.78244422	    -26.29799739	    -21.80356841
      0.71145597	     14.82844453	     -8.79453507	    -26.34056381	    -21.78673396
      0.71175721	     14.34958411	     -8.80661710	    -26.38319780	    -21.76990862
      0.71198603	     13.98553802	     -8.81578878	    -26.41562797	    -21.75713413
      0.71231923	     13.45496311	     -8.82913511	    -26.46292125	    -21.73854194
      0.71265242	     12.92383069	     -8.84247071	    -26.51029778	    -21.71996088
      0.71288525	     12.55236078	     -8.85178288	    -26.54345239	    -21.70698369
      0.71311808	     12.18061648	     -8.86108983	    -26.57664782	    -21.69401194
      0.71341187	     11.71112742	     -8.87282669	    -26.61859475	    -21.67765094
      0.71370567	     11.24119791	     -8.88455530	    -26.66060694	    -21.66129860
      0.71395668	     10.83935713	     -8.89456929	    -26.69655238	    -21.64733464
      0.71428982	     10.30553451	     -8.90785061	    -26.74433292	    -21.62881146
      0.71462296	      9.77113845	     -8.92112140	    -26.79219786	    -21.61029942
      0.71487560	      9.36549724	     -8.93117830	    -26.82855242	    -21.59626832
      0.71512823	      8.95952346	     -8.94122916	    -26.86495571	    -21.58224362
      0.71540627	      8.51233741	     -8.95228385	    -26.90507627	    -21.56681595
      0.71568431	      8.06474522	     -8.96333129	    -26.94525605	    -21.55139604
      0.71598933	      7.57325008	     -8.97544246	    -26.98940308	    -21.53448871
      0.71629436	      7.08126197	     -8.98754493	    -27.03362164	    -21.51759072
      0.71651286	      6.72851270	     -8.99620945	    -27.06534249	    -21.50549126
      0.71685184	      6.18077603	     -9.00964224	    -27.11462499	    -21.48673045
      0.71714102	      5.71302319	     -9.02109308	    -27.15673733	    -21.47073500
      0.71743019	      5.24481895	     -9.03253626	    -27.19891444	    -21.45474792
      0.71771937	      4.77616237	     -9.04397167	    -27.24115639	    -21.43876923
      0.71800855	      4.30705054	     -9.05539943	    -27.28346333	    -21.42279892
      0.71829773	      3.83748236	     -9.06681947	    -27.32583532	    -21.40683700
      0.71858690	      3.36745503	     -9.07823189	    -27.36827251	    -21.39088345
      0.71887608	      2.89696731	     -9.08963661	    -27.41077498	    -21.37493828
      0.71914390	      2.46080664	     -9.10019245	    -27.45019748	    -21.36017796
      0.71941173	      2.02424759	     -9.11074174	    -27.48967614	    -21.34542482
      0.71968868	      1.57238855	     -9.12164372	    -27.53055952	    -21.33017642
      0.71996563	      1.12009989	     -9.13253873	    -27.57150315	    -21.31493570
      0.72027457	      0.61507374	     -9.14468365	    -27.61724597	    -21.29794412
      0.72058350	      0.10950834	     -9.15681992	    -27.66306400	    -21.28096211
      0.72080897	     -0.25980014	     -9.16567166	    -27.69654999	    -21.26857450
      0.72114038	     -0.80318409	     -9.17867479	    -27.74584504	    -21.25037483
      0.72147180	     -1.34719649	     -9.19166798	    -27.79522705	    -21.23218617
      0.72170870	     -1.73646410	     -9.20094999	    -27.83058053	    -21.21919098
      0.72194561	     -2.12605560	     -9.21022694	    -27.86597859	    -21.20620142
      0.72223871	     -2.60850961	     -9.22169746	    -27.90983495	    -21.19013849
      0.72253182	     -3.09146361	     -9.23316027	    -27.95375975	    -21.17408415
      0.72280113	     -3.53567151	     -9.24368618	    -27.99418075	    -21.15934012
      0.72313082	     -4.08003042	     -9.25656272	    -28.04374121	    -21.14130104
      0.72346051	     -4.62503047	     -9.26942956	    -28.09338871	    -21.12327284
      0.72369497	     -5.01300283	     -9.27857402	    -28.12874889	    -21.11045859
      0.72401980	     -5.55106034	     -9.29123516	    -28.17781168	    -21.09271417
      0.72434463	     -6.08974840	     -9.30388690	    -28.22695938	    -21.07498031
      0.72460593	     -6.52353550	     -9.31405736	    -28.26655610	    -21.06072266
      0.72486723	     -6.95773418	     -9.32422175	    -28.30620794	    -21.04647184
      0.72513987	     -7.41122050	     -9.33482090	    -28.34763978	    -21.03160974
      0.72541251	     -7.86515865	     -9.34541348	    -28.38913183	    -21.01675508
      0.72572434	     -8.38489927	     -9.35752053	    -28.43666161	    -20.99977443
      0.72603617	     -8.90523598	     -9.36961898	    -28.48427042	    -20.98280351
      0.72627579	     -9.30549161	     -9.37891013	    -28.52090883	    -20.96976895
      0.72659814	     -9.84448580	     -9.39140085	    -28.57026963	    -20.95224360
      0.72692048	    -10.38412514	     -9.40388240	    -28.61971533	    -20.93472865
      0.72717680	    -10.81369302	     -9.41380085	    -28.65909378	    -20.92080870
      0.72743312	    -11.24367232	     -9.42371351	    -28.69852610	    -20.90689533
      0.72773089	    -11.74369743	     -9.43522181	    -28.74440229	    -20.89074044
      0.72802866	    -12.24428231	     -9.44672229	    -28.79035133	    -20.87459442
      0.72829681	    -12.69555923	     -9.45707227	    -28.83179256	    -20.86006191
      0.72862534	    -13.24908557	     -9.46974441	    -28.88264675	    -20.84226656
      0.72895388	    -13.80330225	     -9.48240707	    -28.93358978	    -20.82448200
      0.72919199	    -14.20542357	     -9.49157887	    -28.97056807	    -20.81159877
      0.72951266	    -14.74753279	     -9.50392255	    -29.02044007	    -20.79425807
      0.72983333	    -15.29030798	     -9.51625718	    -29.07039688	    -20.77692765
      0.73009027	    -15.72569334	     -9.52613391	    -29.11048636	    -20.76304895
      0.73034721	    -16.16150984	     -9.53600484	    -29.15063038	    -20.74917685
      0.73064729	    -16.67105602	     -9.54752596	    -29.19758441	    -20.73298374
      0.73094738	    -17.18119496	     -9.55903917	    -29.24461294	    -20.71679962
      0.73121030	    -17.62866110	     -9.56912041	    -29.28587998	    -20.70262672
      0.73153796	    -18.18693168	     -9.58167507	    -29.33738680	    -20.68497425
      0.73186562	    -18.74591785	     -9.59422028	    -29.38898269	    -20.66733251
      0.73211740	    -19.17593877	     -9.60385379	    -29.42869024	    -20.65378366
      0.73242333	    -19.69902891	     -9.61555194	    -29.47700965	    -20.63732903
      0.73272927	    -20.22275073	     -9.62724185	    -29.52540695	    -20.62088375
      0.73303731	    -20.75072490	     -9.63900406	    -29.57421677	    -20.60433452
      0.73334536	    -21.27934489	     -9.65075790	    -29.62310574	    -20.58779478
      0.73362538	    -21.76044272	     -9.66143533	    -29.66761637	    -20.57276777
      0.73390540	    -22.24207857	     -9.67210583	    -29.71219256	    -20.55774859
      0.73421973	    -22.78336218	     -9.68407531	    -29.76230788	    -20.54089878
      0.73453406	    -23.32532910	     -9.69603604	    -29.81250601	    -20.52405884
      0.73473113	    -23.66547077	     -9.70353049	    -29.84402053	    -20.51350590
      0.73503099	    -24.18355359	     -9.71492754	    -29.89203600	    -20.49745587
      0.73533086	    -24.70226508	     -9.72631659	    -29.94012709	    -20.48141481
      0.73556658	    -25.11046397	     -9.73526385	    -29.97798435	    -20.46881135
      0.73588854	    -25.66862354	     -9.74747623	    -30.02976634	    -20.45160623
      0.73621049	    -26.22751610	     -9.75967934	    -30.08163587	    -20.43441146
      0.73646603	    -26.67163834	     -9.76935851	    -30.12286759	    -20.42077119
      0.73672157	    -27.11622594	     -9.77903181	    -30.16415462	    -20.40713744
      0.73702029	    -27.63654069	     -9.79033250	    -30.21248934	    -20.39120786
      0.73731901	    -28.15749611	     -9.80162516	    -30.26089985	    -20.37528719
      0.73759283	    -28.63557493	     -9.81196911	    -30.30534018	    -20.36070194
      0.73786664	    -29.11419613	     -9.82230630	    -30.34984439	    -20.34612418
      0.73818133	    -29.66493516	     -9.83417821	    -30.40107092	    -20.32937959
      0.73849602	    -30.21639596	     -9.84604113	    -30.45238210	    -20.31264488
      0.73870206	    -30.57786519	     -9.85380370	    -30.48602475	    -20.30169295
      0.73903476	    -31.16218266	     -9.86632967	    -30.54042393	    -20.28401797
      0.73936746	    -31.74731539	     -9.87884549	    -30.59491818	    -20.26635403
      0.73959776	    -32.15283584	     -9.88750332	    -30.63269598	    -20.25413317
      0.73982806	    -32.55874978	     -9.89615626	    -30.67051950	    -20.24191761
      0.74012453	    -33.08188063	     -9.90728838	    -30.71927864	    -20.22619982
      0.74042101	    -33.60566828	     -9.91841240	    -30.76811380	    -20.21049079
      0.74069118	    -34.08356294	     -9.92854250	    -30.81268293	    -20.19618301
      0.74101552	    -34.65799913	     -9.94069472	    -30.86627166	    -20.17901620
      0.74133987	    -35.23323032	     -9.95283716	    -30.91995190	    -20.16185988
      0.74159949	    -35.69426046	     -9.96254975	    -30.96298737	    -20.14813434
      0.74192682	    -36.27624090	     -9.97478603	    -31.01732871	    -20.13083928
      0.74225414	    -36.85904019	     -9.98701223	    -31.07176382	    -20.11355490
      0.74250723	    -37.31022047	     -9.99645855	    -31.11391711	    -20.10019806
      0.74276031	    -37.76189386	    -10.00589881	    -31.15612669	    -20.08684760
      0.74306514	    -38.30656308	    -10.01726095	    -31.20704035	    -20.07077630
      0.74336997	    -38.85195255	    -10.02861424	    -31.25803599	    -20.05471425
      0.74362702	    -39.31242664	    -10.03818128	    -31.30110307	    -20.04117675
      0.74395088	    -39.89332200	    -10.05022597	    -31.35544754	    -20.02412996
      0.74427475	    -40.47503922	    -10.06226053	    -31.40988515	    -20.00709362
      0.74452439	    -40.92400195	    -10.07153012	    -31.45191049	    -19.99396880
      0.74482963	    -41.47362455	    -10.08285598	    -31.50337112	    -19.97792930
      0.74513487	    -42.02397637	    -10.09417275	    -31.55491504	    -19.96189907
      0.74543358	    -42.56322113	    -10.10523841	    -31.60543626	    -19.94622104
      0.74573228	    -43.10309790	    -10.11629528	    -31.65603763	    -19.93055189
      0.74603473	    -43.65034998	    -10.12748187	    -31.70735553	    -19.91469527
      0.74633718	    -44.19816600	    -10.13865936	    -31.75875599	    -19.89884776
      0.74663244	    -44.73343871	    -10.14956197	    -31.80901258	    -19.88338632
      0.74692769	    -45.26915600	    -10.16045583	    -31.85934826	    -19.86793357
      0.74723275	    -45.82308103	    -10.17170235	    -31.91143920	    -19.85197662
      0.74753780	    -46.37736510	    -10.18293945	    -31.96361499	    -19.83602895
      0.74782807	    -46.90503848	    -10.19362274	    -32.01333906	    -19.82086338
      0.74811833	    -47.43291725	    -10.20429742	    -32.06314033	    -19.80570620
      0.74842797	    -47.99620178	    -10.21567544	    -32.11635269	    -19.78954605
      0.74873762	    -48.55956223	    -10.22704354	    -32.16965337	    -19.77339544
      0.74901715	    -49.06811635	    -10.23729737	    -32.21784564	    -19.75882396
      0.74929667	    -49.57658842	    -10.24754304	    -32.26611025	    -19.74426026
      0.74961084	    -50.14787608	    -10.25904853	    -32.32044210	    -19.72790119
      0.74992500	    -50.71885186	    -10.27054359	    -32.37486583	    -19.71155193
      0.75018390	    -51.18905468	    -10.28000845	    -32.41978384	    -19.69808643
      0.75050662	    -51.77466569	    -10.29179686	    -32.47586413	    -19.68131038
      0.75082934	    -52.35956359	    -10.30357408	    -32.53204216	    -19.66454469
      0.75106827	    -52.79203888	    -10.31228606	    -32.57369632	    -19.65213899
      0.75138068	    -53.35671337	    -10.32366845	    -32.62824425	    -19.63592598
      0.75169310	    -53.92030855	    -10.33504019	    -32.68288453	    -19.61972266
      0.75188876	    -54.27265073	    -10.34215656	    -32.71715132	    -19.60957994
      0.75218353	    -54.80246725	    -10.35286987	    -32.76884517	    -19.59430647
      0.75247829	    -55.33094078	    -10.36357356	    -32.82062188	    -19.57904163
      0.75274706	    -55.81149076	    -10.37332450	    -32.86790289	    -19.56513110
      0.75301582	    -56.29068125	    -10.38306736	    -32.91525318	    -19.55122775
      0.75332827	    -56.84589702	    -10.39438379	    -32.97038783	    -19.53507336
      0.75364072	    -57.39891628	    -10.40568917	    -33.02561665	    -19.51892867
      0.75390027	    -57.85647578	    -10.41507172	    -33.07156500	    -19.50552526
      0.75422142	    -58.42019196	    -10.42667092	    -33.12851139	    -19.48894931
      0.75454257	    -58.98097620	    -10.43825826	    -33.18555818	    -19.47238361
      0.75474205	    -59.32771646	    -10.44544941	    -33.22104183	    -19.46209947
      0.75503719	    -59.83840713	    -10.45608100	    -33.27361502	    -19.44689027
      0.75533234	    -60.34614214	    -10.46670242	    -33.32627374	    -19.43168972
      0.75560338	    -60.80967229	    -10.47644765	    -33.37470861	    -19.41773788
      0.75587443	    -61.27043593	    -10.48618423	    -33.42321605	    -19.40379333
      0.75618644	    -61.79724739	    -10.49738158	    -33.47914482	    -19.38775029
      0.75649845	    -62.32003831	    -10.50856733	    -33.53517038	    -19.37171692
      0.75676581	    -62.76468517	    -10.51814317	    -33.58325606	    -19.35798559
      0.75703318	    -63.20614258	    -10.52771042	    -33.63141327	    -19.34426134
      0.75738035	    -63.77445558	    -10.54012070	    -33.69405294	    -19.32645088
      0.75772752	    -64.33701892	    -10.55251626	    -33.75681401	    -19.30865237
      0.75795276	    -64.69884502	    -10.56055061	    -33.79759819	    -19.29711122
      0.75817801	    -65.05812903	    -10.56857871	    -33.83843381	    -19.28557510
      0.75847338	    -65.52535989	    -10.57909697	    -33.89206220	    -19.27045473
      0.75876876	    -65.98806878	    -10.58960443	    -33.94577962	    -19.25534302
      0.75905191	    -66.42732602	    -10.59966703	    -33.99735857	    -19.24086461
      0.75933507	    -66.86231431	    -10.60971961	    -34.04901989	    -19.22639416
      0.75964569	    -67.33454544	    -10.62073591	    -34.10578821	    -19.21052901
      0.75995632	    -67.80155166	    -10.63174005	    -34.16265638	    -19.19467342
      0.76023928	    -68.22240250	    -10.64175371	    -34.21454783	    -19.18023806
      0.76052224	    -68.63888492	    -10.65175721	    -34.26652275	    -19.16581063
      0.76083519	    -69.09440572	    -10.66280880	    -34.32410231	    -19.14986376
      0.76114814	    -69.54458500	    -10.67384786	    -34.38178472	    -19.13392659
      0.76142772	    -69.94226362	    -10.68369942	    -34.43340479	    -19.11969674
      0.76170730	    -70.33570535	    -10.69354093	    -34.48510758	    -19.10547463
      0.76202040	    -70.77130965	    -10.70455035	    -34.54310739	    -19.08955666
      0.76233350	    -71.20165397	    -10.71554709	    -34.60121171	    -19.07364841
      0.76261157	    -71.57945816	    -10.72530262	    -34.65290196	    -19.05952848
      0.76288963	    -71.95316358	    -10.73504809	    -34.70467529	    -19.04541621
      0.76320243	    -72.36868646	    -10.74599905	    -34.76301630	    -19.02955006
      0.76351523	    -72.77908433	    -10.75693723	    -34.82146325	    -19.01369359
      0.76379399	    -73.14051478	    -10.76667401	    -34.87363776	    -18.99957131
      0.76407274	    -73.49791646	    -10.77640062	    -34.92589708	    -18.98545672
      0.76438535	    -73.89395548	    -10.78729658	    -34.98460538	    -18.96963685
      0.76469796	    -74.28496067	    -10.79817972	    -35.04342120	    -18.95382665
      0.76497865	    -74.63175286	    -10.80794053	    -35.09632253	    -18.93963929
      0.76525933	    -74.97449407	    -10.81769101	    -35.14931127	    -18.92545973
      0.76557187	    -75.35135508	    -10.82853578	    -35.20841613	    -18.90968033
      0.76588440	    -75.72317274	    -10.83936773	    -35.26763027	    -18.89391060
      0.76616752	    -76.05561185	    -10.84916886	    -35.32136426	    -18.87963389
      0.76645063	    -76.38386950	    -10.85895950	    -35.37518869	    -18.86536511
      0.76676311	    -76.74128834	    -10.86975364	    -35.43470204	    -18.84962536
      0.76707559	    -77.09352769	    -10.88053505	    -35.49432650	    -18.83389526
      0.76736127	    -77.41098252	    -10.89038089	    -35.54893595	    -18.81952244
      0.76764696	    -77.72401063	    -10.90021615	    -35.60363909	    -18.80515769
      0.76795935	    -78.06116377	    -10.91095858	    -35.66356264	    -18.78945960
      0.76827173	    -78.39288023	    -10.92168845	    -35.72359921	    -18.77377117
      0.76856000	    -78.69409516	    -10.93157897	    -35.77910211	    -18.75930232
      0.76884828	    -78.99054020	    -10.94145889	    -35.83470212	    -18.74484169
      0.76916051	    -79.30616168	    -10.95214813	    -35.89503356	    -18.72918838
      0.76947274	    -79.61601166	    -10.96282507	    -35.95547997	    -18.71354470
      0.76976356	    -79.89933456	    -10.97275861	    -36.01188371	    -18.69898283
      0.77005437	    -80.17749842	    -10.98268161	    -36.06838812	    -18.68442931
      0.77036638	    -80.47012358	    -10.99331638	    -36.12912397	    -18.66882417
      0.77067840	    -80.75664986	    -11.00393921	    -36.18997679	    -18.65322865
      0.77097167	    -81.02034531	    -11.01391337	    -36.24728250	    -18.63857841
      0.77126495	    -81.27853732	    -11.02387719	    -36.30469255	    -18.62393667
      0.77157668	    -81.54689408	    -11.03445670	    -36.36582963	    -18.60838301
      0.77188841	    -81.80894984	    -11.04502476	    -36.42708572	    -18.59283894
      0.77218404	    -82.05163414	    -11.05503667	    -36.48528913	    -18.57810641
      0.77247967	    -82.28863148	    -11.06503855	    -36.54360062	    -18.56338249
      0.77279106	    -82.53212522	    -11.07556277	    -36.60513722	    -18.54788321
      0.77310245	    -82.76936096	    -11.08607616	    -36.66679492	    -18.53239349
      0.77340030	    -82.99048030	    -11.09612253	    -36.72588607	    -18.51758611
      0.77369815	    -83.20599466	    -11.10615931	    -36.78508913	    -18.50278748
      0.77400915	    -83.42513749	    -11.11662920	    -36.84702632	    -18.48734475
      0.77432015	    -83.63838316	    -11.12708899	    -36.90908677	    -18.47191156
      0.77462005	    -83.83856358	    -11.13716612	    -36.96904965	    -18.45703821
      0.77491995	    -84.03353178	    -11.14723423	    -37.02912833	    -18.44217372
      0.77523055	    -84.23012420	    -11.15765198	    -37.09147149	    -18.42678867
      0.77554114	    -84.42148472	    -11.16806049	    -37.15394013	    -18.41141312
      0.77584290	    -84.60258485	    -11.17816432	    -37.21475274	    -18.39648402
      0.77614466	    -84.77913626	    -11.18825987	    -37.27568505	    -18.38156389
      0.77645485	    -84.95609638	    -11.19862913	    -37.33844531	    -18.36623622
      0.77676504	    -85.12869815	    -11.20899012	    -37.40133339	    -18.35091803
      0.77706843	    -85.29353034	    -11.21911649	    -37.46296862	    -18.33594446
      0.77737183	    -85.45464143	    -11.22923546	    -37.52472745	    -18.32097996
      0.77768165	    -85.61555795	    -11.23956142	    -37.58792274	    -18.30570782
      0.77799148	    -85.77306483	    -11.24988021	    -37.65124831	    -18.29044513
      0.77829628	    -85.92492110	    -11.26002515	    -37.71367592	    -18.27543891
      0.77860109	    -86.07392415	    -11.27016371	    -37.77623101	    -18.26044183
      0.77890589	    -86.22028883	    -11.28029620	    -37.83891429	    -18.24545389
      0.77921070	    -86.36422356	    -11.29042291	    -37.90172644	    -18.23047509
      0.77951550	    -86.50593039	    -11.30054414	    -37.96466819	    -18.21550542
      0.77982031	    -86.64560357	    -11.31066019	    -38.02774023	    -18.20054490
      0.78012511	    -86.78342981	    -11.32077139	    -38.09094330	    -18.18559352
      0.78042992	    -86.91958731	    -11.33087804	    -38.15427810	    -18.17065127
      0.78073472	    -87.05424617	    -11.34098048	    -38.21774538	    -18.15571815
      0.78103953	    -87.18756772	    -11.35107902	    -38.28134586	    -18.14079417
      0.78134433	    -87.31970511	    -11.36117402	    -38.34508030	    -18.12587932
      0.78164914	    -87.45080283	    -11.37126580	    -38.40894944	    -18.11097360
      0.78195394	    -87.58099740	    -11.38135472	    -38.47295403	    -18.09607701
      0.78225875	    -87.71041714	    -11.39144111	    -38.53709484	    -18.08118955
      0.78256355	    -87.83918279	    -11.40152534	    -38.60137264	    -18.06631121
      0.78286836	    -87.96740744	    -11.41160776	    -38.66578818	    -18.05144201
      0.78317316	    -88.09519723	    -11.42168873	    -38.73034227	    -18.03658192
      0.78347797	    -88.22265129	    -11.43176862	    -38.79503568	    -18.02173096
      0.78378277	    -88.34986238	    -11.44184779	    -38.85986920	    -18.00688912
      0.78408758	    -88.47691699	    -11.45192662	    -38.92484363	    -17.99205640
      0.78439238	    -88.60389590	    -11.46200548	    -38.98995977	    -17.97723280
      0.78469719	    -88.73087427	    -11.47208475	    -39.05521844	    -17.96241832
      0.78500199	    -88.85792128	    -11.48216481	    -39.12062045	    -17.94761296
      0.78530680	    -88.98507450	    -11.49224603	    -39.18616662	    -17.93281671
      0.78561160	    -89.11233910	    -11.50232880	    -39.25185778	    -17.91802958
      0.78591641	    -89.23971842	    -11.51241352	    -39.31769476	    -17.90325156
      0.78622121	    -89.36721578	    -11.52250056	    -39.38367841	    -17.88848265
      0.78652602	    -89.49483440	    -11.53259031	    -39.44980957	    -17.87372285
      0.78683082	    -89.62257751	    -11.54268316	    -39.51608909	    -17.85897216
      0.78713563	    -89.75044822	    -11.55277951	    -39.58251784	    -17.84423058
      0.78744043	    -89.87844966	    -11.56287974	    -39.64909668	    -17.82949810
      0.78774524	    -90.00658485	    -11.57298425	    -39.71582647	    -17.81477473
      0.78805004	    -90.13485682	    -11.58309343	    -39.78270810	    -17.80006046
      0.78835485	    -90.26326849	    -11.59320768	    -39.84974245	    -17.78535530
      0.78865965	    -90.39182279	    -11.60332737	    -39.91693042	    -17.77065924
      0.78896446	    -90.52052257	    -11.61345292	    -39.98427289	    -17.75597227
      0.78926926	    -90.64937066	    -11.62358470	    -40.05177077	    -17.74129441
      0.78957407	    -90.77836981	    -11.63372311	    -40.11942498	    -17.72662564
      0.78987887	    -90.90752278	    -11.64386855	    -40.18723642	    -17.71196597
      0.79018368	    -91.03683224	    -11.65402139	    -40.25520602	    -17.69731539
      0.79048848	    -91.16630084	    -11.66418203	    -40.32333471	    -17.68267391
      0.79079329	    -91.29593118	    -11.67435086	    -40.39162342	    -17.66804152
      0.79109809	    -91.42572584	    -11.68452826	    -40.46007310	    -17.65341821
      0.79140290	    -91.55568734	    -11.69471462	    -40.52868469	    -17.63880400
      0.79170770	    -91.68581817	    -11.70491032	    -40.59745915	    -17.62419887
      0.79201251	    -91.81612077	    -11.71511574	    -40.66639744	    -17.60960284
      0.79231731	    -91.94659757	    -11.72533127	    -40.73550053	    -17.59501588
      0.79262212	    -92.07725093	    -11.73555727	    -40.80476940	    -17.58043801
      0.79292692	    -92.20808319	    -11.74579412	    -40.87420502	    -17.56586922
      0.79323173	    -92.33909665	    -11.75604220	    -40.94380839	    -17.55130951
      0.79353653	    -92.47029357	    -11.76630189	    -41.01358050	    -17.53675889
      0.79384134	    -92.60167620	    -11.77657353	    -41.08352235	    -17.52221733
      0.79414614	    -92.73324671	    -11.78685751	    -41.15363495	    -17.50768486
      0.79445095	    -92.86500727	    -11.79715419	    -41.22391932	    -17.49316146
      0.79475575	    -92.99696001	    -11.80746393	    -41.29437648	    -17.47864714
      0.79506056	    -93.12910701	    -11.81778708	    -41.36500746	    -17.46414188
      0.79536536	    -93.26145032	    -11.82812401	    -41.43581330	    -17.44964570
      0.79567017	    -93.39399198	    -11.83847506	    -41.50679504	    -17.43515859
      0.79597497	    -93.52673396	    -11.84884058	    -41.57795373	    -17.42068054
      0.79627978	    -93.65967821	    -11.85922093	    -41.64929043	    -17.40621157
      0.79658458	    -93.79282667	    -11.86961645	    -41.72080621	    -17.39175165
      0.79688939	    -93.92618121	    -11.88002748	    -41.79250213	    -17.37730081
      0.79719419	    -94.05974368	    -11.89045435	    -41.86437928	    -17.36285902
      0.79749900	    -94.19351590	    -11.90089741	    -41.93643873	    -17.34842629
      0.79780380	    -94.32749966	    -11.91135699	    -42.00868160	    -17.33400263
      0.79810861	    -94.46169670	    -11.92183341	    -42.08110897	    -17.31958802
      0.79841341	    -94.59610874	    -11.93232701	    -42.15372195	    -17.30518247
      0.79871822	    -94.73073746	    -11.94283810	    -42.22652166	    -17.29078597
      0.79902302	    -94.86558450	    -11.95336701	    -42.29950922	    -17.27639853
      0.79932783	    -95.00065147	    -11.96391406	    -42.37268577	    -17.26202014
      0.79963263	    -95.13593995	    -11.97447956	    -42.44605243	    -17.24765080
      0.79993744	    -95.27145147	    -11.98506382	    -42.51961036	    -17.23329051
      0.80024224	    -95.40718754	    -11.99566716	    -42.59336070	    -17.21893926
      0.80054705	    -95.54314963	    -12.00628987	    -42.66730461	    -17.20459707
      0.80085185	    -95.67933914	    -12.01693226	    -42.74144327	    -17.19026391
      0.80115666	    -95.81575749	    -12.02759464	    -42.81577784	    -17.17593980
      0.80146146	    -95.95240600	    -12.03827729	    -42.89030951	    -17.16162474
      0.80176627	    -96.08928600	    -12.04898051	    -42.96503947	    -17.14731871
      0.80207107	    -96.22639876	    -12.05970460	    -43.03996890	    -17.13302172
      0.80237588	    -96.36374549	    -12.07044984	    -43.11509903	    -17.11873377
      0.80268068	    -96.50132739	    -12.08121652	    -43.19043106	    -17.10445486
      0.80298549	    -96.63914559	    -12.09200492	    -43.26596621	    -17.09018497
      0.80329029	    -96.77720119	    -12.10281533	    -43.34170570	    -17.07592413
      0.80359510	    -96.91549525	    -12.11364801	    -43.41765078	    -17.06167231
      0.80389990	    -97.05402876	    -12.12450326	    -43.49380268	    -17.04742952
      0.80420471	    -97.19280268	    -12.13538133	    -43.57016266	    -17.03319576
      0.80450951	    -97.33181791	    -12.14628250	    -43.64673197	    -17.01897103
      0.80481432	    -97.47107531	    -12.15720704	    -43.72351188	    -17.00475532
      0.80511912	    -97.61057567	    -12.16815521	    -43.80050367	    -16.99054864
      0.80542393	    -97.75031975	    -12.17912727	    -43.87770860	    -16.97635098
      0.80572873	    -97.89030823	    -12.19012350	    -43.95512799	    -16.96216233
      0.80603354	    -98.03054174	    -12.20114414	    -44.03276311	    -16.94798271
      0.80633834	    -98.17102084	    -12.21218944	    -44.11061528	    -16.93381211
      0.80664315	    -98.31174605	    -12.22325968	    -44.18868581	    -16.91965052
      0.80694795	    -98.45271781	    -12.23435509	    -44.26697602	    -16.90549794
      0.80725276	    -98.59393648	    -12.24547593	    -44.34548724	    -16.89135438
      0.80755756	    -98.73540237	    -12.25662245	    -44.42422081	    -16.87721982
      0.80786237	    -98.87711572	    -12.26779488	    -44.50317807	    -16.86309428
      0.80816717	    -99.01907667	    -12.27899348	    -44.58236037	    -16.84897775
      0.80847198	    -99.16128530	    -12.29021849	    -44.66176907	    -16.83487022
      0.80877678	    -99.30374161	    -12.30147015	    -44.74140554	    -16.82077170
      0.80908159	    -99.44644551	    -12.31274869	    -44.82127117	    -16.80668218
      0.80938639	    -99.58939682	    -12.32405436	    -44.90136733	    -16.79260166
      0.80969120	    -99.73259527	    -12.33538739	    -44.98169542	    -16.77853014
      0.80999600	    -99.87604050	    -12.34674800	    -45.06225683	    -16.76446762
      0.81030081	   -100.01973203	    -12.35813645	    -45.14305298	    -16.75041409
      0.81060561	   -100.16366932	    -12.36955295	    -45.22408529	    -16.73636956
      0.81091042	   -100.30785167	    -12.38099773	    -45.30535518	    -16.72233403
      0.81121522	   -100.45227831	    -12.39247103	    -45.38686407	    -16.70830748
      0.81152003	   -100.59694834	    -12.40397307	    -45.46861343	    -16.69428993
      0.81182483	   -100.74186072	    -12.41550407	    -45.55060469	    -16.67962469
      0.81212964	   -100.88701419	    -12.42706425	    -45.63283929	    -16.59994500
      0.81243444	   -101.03240624	    -12.43865371	    -45.71531857	    -16.25594402
      0.81273925	   -101.17803200	    -12.45027233	    -45.79804367	    -15.41592015
      0.81315297	   -101.37605561	    -12.46608867	    -45.91072484	    -13.13685731
      0.81351202	   -101.54822671	    -12.47985650	    -46.00888466	     -9.94195101
      0.81387107	   -101.72067111	    -12.49366168	    -46.10738810	     -5.68368523
      0.81417463	   -101.86665647	    -12.50536096	    -46.19093311	     -1.40953434
      0.81447818	   -102.01281079	    -12.51708533	    -46.27472281	      3.31611127
      0.81478173	   -102.15912164	    -12.52883411	    -46.35875614	      8.35792862
      0.81506268	   -102.29466900	    -12.53972948	    -46.43674786	     13.22043850
      0.81534362	   -102.43033563	    -12.55064525	    -46.51494630	     18.20068536
      0.81565243	   -102.57958723	    -12.56266701	    -46.60113697	     23.71963255
      0.81596124	   -102.72896823	    -12.57471326	    -46.68757452	     29.18569040
      0.81627005	   -102.87847239	    -12.58678413	    -46.77425747	     34.51248739
      0.81657885	   -103.02809337	    -12.59887973	    -46.86118438	     39.63765970
      0.81688766	   -103.17782579	    -12.61100028	    -46.94835399	     44.52074286
      0.81719647	   -103.32766409	    -12.62314603	    -47.03576518	     49.13834980
      0.81750528	   -103.47760329	    -12.63531726	    -47.12341708	     53.47963241
      0.81781409	   -103.62763823	    -12.64751428	    -47.21130899	     57.54268933
      0.81812290	   -103.77776400	    -12.65973740	    -47.29944050	     61.33187589
      0.81843170	   -103.92797555	    -12.67198695	    -47.38781140	     64.85581774
      0.81874051	   -104.07826789	    -12.68426327	    -47.47642173	     68.12595588
      0.81904932	   -104.22863584	    -12.69656669	    -47.56527176	     71.15548034
      0.81935813	   -104.37907422	    -12.70889755	    -47.65436198	     73.95855403
      0.81966694	   -104.52957763	    -12.72125618	    -47.74369307	     76.54974903
      0.81997575	   -104.68014058	    -12.73364291	    -47.83326594	     78.94364281
      0.82028455	   -104.83075739	    -12.74605807	    -47.92308164	     81.15453231
      0.82059336	   -104.98142224	    -12.75850197	    -48.01314141	     83.19623707
      0.82090217	   -105.13212911	    -12.77097494	    -48.10344665	     85.08196789
      0.82121098	   -105.28287186	    -12.78347729	    -48.19399887	     86.82424523
      0.82151979	   -105.43364414	    -12.79600931	    -48.28479972	     88.43485360
      0.82182859	   -105.58443951	    -12.80857133	    -48.37585098	     89.92482310
      0.82213740	   -105.73525134	    -12.82116363	    -48.46715450	     91.30443028
      0.82244621	   -105.88607294	    -12.83378650	    -48.55871225	     92.58321309
      0.82275502	   -106.03689751	    -12.84644024	    -48.65052624	     93.76999539
      0.82306383	   -106.18771821	    -12.85912513	    -48.74259859	     94.87291819
      0.82337264	   -106.33852817	    -12.87184145	    -48.83493147	     95.89947491
      0.82368144	   -106.48932055	    -12.88458949	    -48.92752708	     96.85654903
      0.82399025	   -106.64008860	    -12.89736951	    -49.02038770	     97.75045268
      0.82429906	   -106.79082567	    -12.91018178	    -49.11351562	     98.58696532
      0.82460787	   -106.94152531	    -12.92302659	    -49.20691319	     99.37137159
      0.82491668	   -107.09218132	    -12.93590418	    -49.30058276	    100.10849809
      0.82522549	   -107.24278783	    -12.94881483	    -49.39452673	    100.80274851
      0.82553429	   -107.39333933	    -12.96175881	    -49.48874749	    101.45813701
      0.82584310	   -107.54383082	    -12.97473636	    -49.58324747	    102.07831969
      0.82615191	   -107.69425784	    -12.98774775	    -49.67802910	    102.66662417
      0.82646072	   -107.84461659	    -13.00079324	    -49.77309481	    103.22607708
      0.82676953	   -107.99490399	    -13.01387308	    -49.86844705	    103.75942973
      0.82707834	   -108.14511778	    -13.02698753	    -49.96408827	    104.26918183
      0.82738714	   -108.29525665	    -13.04013684	    -50.06002091	    104.75760345
      0.82769595	   -108.44532025	    -13.05332126	    -50.15624742	    105.22675520
      0.82800476	   -108.59530936	    -13.06654105	    -50.25277024	    105.67850687
      0.82831357	   -108.74522593	    -13.07979645	    -50.34959180	    106.11455450
      0.82862238	   -108.89507317	    -13.09308773	    -50.44671455	    106.53643603
      0.82893118	   -109.04485560	    -13.10641511	    -50.54414090	    106.94554563
      0.82923999	   -109.19457915	    -13.11977886	    -50.64187328	    107.34314680
      0.82954880	   -109.34425117	    -13.13317923	    -50.73991410	    107.73038435
      0.82985761	   -109.49388050	    -13.14661646	    -50.83826576	    108.10829531
      0.83016642	   -109.64347749	    -13.16009081	    -50.93693065	    108.47781887
      0.83047523	   -109.79305400	    -13.17360251	    -51.03591117	    108.83980547
      0.83078403	   -109.94262339	    -13.18715182	    -51.13520968	    109.19502503
      0.83109284	   -110.09220054	    -13.20073899	    -51.23482856	    109.54417448
      0.83140165	   -110.24180176	    -13.21436426	    -51.33477015	    109.88788454
      0.83171046	   -110.39144480	    -13.22802788	    -51.43503682	    110.22672598
      0.83201927	   -110.54114872	    -13.24173011	    -51.53563088	    110.56121521
      0.83232808	   -110.69093387	    -13.25547118	    -51.63655469	    110.89181944
      0.83263688	   -110.84082175	    -13.26925136	    -51.73781055	    111.21896125
      0.83294569	   -110.99083496	    -13.28307088	    -51.83940077	    111.54302288
      0.83325450	   -111.14099701	    -13.29693000	    -51.94132767	    111.86435001
      0.83356331	   -111.29133229	    -13.31082897	    -52.04359354	    112.18325522
      0.83387212	   -111.44186586	    -13.32476804	    -52.14620066	    112.50002114
      0.83418092	   -111.59262338	    -13.33874746	    -52.24915132	    112.81490333
      0.83448973	   -111.74363094	    -13.35276748	    -52.35244780	    113.12813278
      0.83479854	   -111.89491493	    -13.36682835	    -52.45609236	    113.43991832
      0.83510735	   -112.04650195	    -13.38093033	    -52.56008727	    113.75044872
      0.83541616	   -112.19841863	    -13.39507367	    -52.66443479	    114.05989457
      0.83572497	   -112.35069153	    -13.40925863	    -52.76913718	    114.36841006
      0.83603377	   -112.50334702	    -13.42348546	    -52.87419669	    114.67613453
      0.83634258	   -112.65641118	    -13.43775441	    -52.97961557	    114.98319389
      0.83665139	   -112.80990972	    -13.45206575	    -53.08539606	    115.28970191
      0.83696020	   -112.96386782	    -13.46641974	    -53.19154042	    115.59576141
      0.83726901	   -113.11831014	    -13.48081662	    -53.29805088	    115.90146525
      0.83757782	   -113.27326067	    -13.49525667	    -53.40492970	    116.20689737
      0.83788662	   -113.42874272	    -13.50974015	    -53.51217911	    116.51213358
      0.83819543	   -113.58477883	    -13.52426732	    -53.61980137	    116.81724237
      0.83850424	   -113.74139076	    -13.53883844	    -53.72779872	    117.12228563
      0.83881305	   -113.89859945	    -13.55345377	    -53.83617341	    117.42731925
      0.83912186	   -114.05642496	    -13.56811360	    -53.94492770	    117.73239372
      0.83943067	   -114.21488651	    -13.58281818	    -54.05406384	    118.03755469
      0.83973947	   -114.37400239	    -13.59756779	    -54.16358409	    118.34284335
      0.84004828	   -114.53379005	    -13.61236270	    -54.27349072	    118.64829695
      0.84035709	   -114.69426604	    -13.62720317	    -54.38378601	    118.95394913
      0.84066590	   -114.85544601	    -13.64208950	    -54.49447223	    119.25983028
      0.84097471	   -115.01734478	    -13.65702195	    -54.60555166	    119.56596791
      0.84128351	   -115.17997630	    -13.67200081	    -54.71702659	    119.87238707
      0.84159232	   -115.34335369	    -13.68702635	    -54.82889934	    120.17911039
      0.84190113	   -115.50748927	    -13.70209886	    -54.94117220	    120.48615837
      0.84220994	   -115.67239458	    -13.71721862	    -55.05384750	    120.79354954
      0.84251875	   -115.83808040	    -13.73238593	    -55.16692756	    121.10130068
      0.84282756	   -116.00455678	    -13.74760106	    -55.28041472	    121.40942696
      0.84313636	   -116.17183311	    -13.76286432	    -55.39431133	    121.71794213
      0.84344517	   -116.33991806	    -13.77817599	    -55.50861976	    122.02685864
      0.84375398	   -116.50881972	    -13.79353638	    -55.62334237	    122.33618780
      0.84406279	   -116.67854556	    -13.80894577	    -55.73848156	    122.64593982
      0.84437160	   -116.84910247	    -13.82440448	    -55.85403972	    122.95612400
      0.84468041	   -117.02049682	    -13.83991280	    -55.97001926	    123.26674879
      0.84498921	   -117.19273448	    -13.85547105	    -56.08642261	    123.57782185
      0.84529802	   -117.36582084	    -13.87107952	    -56.20325222	    123.88935016
      0.84560683	   -117.53976084	    -13.88673854	    -56.32051053	    124.20134008
      0.84591564	   -117.71455901	    -13.90244842	    -56.43820003	    124.51379741
      0.84622445	   -117.89021950	    -13.91820946	    -56.55632320	    124.82672744
      0.84653325	   -118.06674611	    -13.93402201	    -56.67488254	    125.14013503
      0.84684206	   -118.24414230	    -13.94988637	    -56.79388057	    125.45402460
      0.84715087	   -118.42241122	    -13.96580287	    -56.91331985	    125.76840024
      0.84745968	   -118.60155575	    -13.98177184	    -57.03320292	    126.08326568
      0.84776849	   -118.78157852	    -13.99779362	    -57.15353235	    126.39862439
      0.84807730	   -118.96248192	    -14.01386853	    -57.27431075	    126.71447955
      0.84838610	   -119.14426814	    -14.02999693	    -57.39554072	    127.03083412
      0.84869491	   -119.32693916	    -14.04617914	    -57.51722491	    127.34769087
      0.84900372	   -119.51049682	    -14.06241552	    -57.63936595	    127.66505233
      0.84931253	   -119.69494278	    -14.07870641	    -57.76196653	    127.98292092
      0.84962134	   -119.88027860	    -14.09505217	    -57.88502933	    128.30129888
      0.84993015	   -120.06650569	    -14.11145315	    -58.00855707	    128.62018833
      0.85023895	   -120.25362538	    -14.12790970	    -58.13255249	    128.93959126
      0.85054776	   -120.44163892	    -14.14442221	    -58.25701835	    129.25950958
      0.85085657	   -120.63054747	    -14.16099102	    -58.38195741	    129.57994510
      0.85116538	   -120.82035217	    -14.17761651	    -58.50737249	    129.90089954
      0.85147419	   -121.01105407	    -14.19429906	    -58.63326641	    130.22237457
      0.85178299	   -121.20265423	    -14.21103904	    -58.75964201	    130.54437178
      0.85209180	   -121.39515366	    -14.22783683	    -58.88650217	    130.86689274
      0.85240061	   -121.58855338	    -14.24469283	    -59.01384977	    131.18993893
      0.85270942	   -121.78285440	    -14.26160741	    -59.14168774	    131.51351183
      0.85301823	   -121.97805774	    -14.27858098	    -59.27001902	    131.83761288
      0.85332704	   -122.17416445	    -14.29561394	    -59.39884657	    132.16224349
      0.85363584	   -122.37117560	    -14.31270668	    -59.52817338	    132.48740506
      0.85394465	   -122.56909228	    -14.32985961	    -59.65800248	    132.81309896
      0.85425346	   -122.76791564	    -14.34707315	    -59.78833689	    133.13932656
      0.85456227	   -122.96764687	    -14.36434771	    -59.91917969	    133.46608921
      0.85487108	   -123.16828721	    -14.38168371	    -60.05053397	    133.79338828
      0.85517989	   -123.36983798	    -14.39908158	    -60.18240285	    134.12122512
      0.85548869	   -123.57230054	    -14.41654174	    -60.31478947	    134.44960109
      0.85579750	   -123.77567633	    -14.43406464	    -60.44769699	    134.77851756
      0.85610631	   -123.97996687	    -14.45165070	    -60.58112863	    135.10797590
      0.85641512	   -124.18517375	    -14.46930038	    -60.71508760	    135.43797748
      0.85672393	   -124.39129865	    -14.48701411	    -60.84957714	    135.76852372
      0.85703274	   -124.59834333	    -14.50479237	    -60.98460055	    136.09961603
      0.85734154	   -124.80630966	    -14.52263560	    -61.12016113	    136.43125583
      0.85765035	   -125.01519957	    -14.54054426	    -61.25626220	    136.76344458
      0.85795916	   -125.22501511	    -14.55851884	    -61.39290714	    137.09618375
      0.85826797	   -125.43575841	    -14.57655979	    -61.53009932	    137.42947484
      0.85857678	   -125.64743173	    -14.59466761	    -61.66784217	    137.76331936
      0.85888558	   -125.86003741	    -14.61284277	    -61.80613913	    138.09771887
      0.85916329	   -126.05202986	    -14.62924543	    -61.93098443	    138.39891559
      0.85944100	   -126.24478048	    -14.64570334	    -62.05628325	    138.70056498
      0.85971871	   -126.43829081	    -14.66221683	    -62.18203810	    139.00266648
      0.85999642	   -126.63256294	    -14.67878627	    -62.30825158	    139.30522174
      0.86027413	   -126.82759892	    -14.69541204	    -62.43492629	    139.60823188
      0.86055184	   -127.02340090	    -14.71209451	    -62.56206485	    139.91169820
      0.86082954	   -127.21997111	    -14.72883406	    -62.68966990	    140.21562195
      0.86110725	   -127.41731182	    -14.74563106	    -62.81774409	    140.52000446
      0.86138496	   -127.61542542	    -14.76248592	    -62.94629011	    140.82484706
      0.86166267	   -127.81431435	    -14.77939901	    -63.07531065	    141.13015111
      0.86194038	   -128.01398113	    -14.79637074	    -63.20480844	    141.43591800
      0.86221809	   -128.21442836	    -14.81340150	    -63.33478619	    141.74214916
      0.86249580	   -128.41565872	    -14.83049170	    -63.46524668	    142.04884605
      0.86277350	   -128.61767496	    -14.84764173	    -63.59619267	    142.35601014
      0.86305121	   -128.82047990	    -14.86485202	    -63.72762696	    142.66364297
      0.86332892	   -129.02407647	    -14.88212298	    -63.85955235	    142.97174609
      0.86360663	   -129.22846765	    -14.89945503	    -63.99197168	    143.28032109
      0.86388434	   -129.43365651	    -14.91684859	    -64.12488780	    143.58936961
      0.86416205	   -129.63964619	    -14.93430408	    -64.25830358	    143.89889332
      0.86443976	   -129.84643991	    -14.95182195	    -64.39222190	    144.20889393
      0.86471746	   -130.05404099	    -14.96940263	    -64.52664567	    144.51937321
      0.86499517	   -130.26245281	    -14.98704656	    -64.66157782	    144.83033295
      0.86527288	   -130.47167883	    -15.00475419	    -64.79702129	    145.14177501
      0.86555059	   -130.68172259	    -15.02252597	    -64.93297905	    145.45370129
      0.86582830	   -130.89258772	    -15.04036234	    -65.06945407	    145.76611373
      0.86610601	   -131.10427792	    -15.05826379	    -65.20644936	    146.07901433
      0.86638372	   -131.31679697	    -15.07623076	    -65.34396793	    146.39240516
      0.86666142	   -131.53014874	    -15.09426372	    -65.48201282	    146.70628833
      0.86693913	   -131.74433718	    -15.11236317	    -65.62058709	    147.02066602
      0.86721684	   -131.95936629	    -15.13052956	    -65.75969379	    147.33554046
      0.86749455	   -132.17524020	    -15.14876339	    -65.89933603	    147.65091396
      0.86777226	   -132.39196309	    -15.16706514	    -66.03951691	    147.96678890
      0.86804997	   -132.60953921	    -15.18543532	    -66.18023955	    148.28316771
      0.86832768	   -132.82797292	    -15.20387442	    -66.32150710	    148.60005291
      0.86860538	   -133.04726864	    -15.22238294	    -66.46332270	    148.91744711
      0.86888309	   -133.26743089	    -15.24096140	    -66.60568953	    149.23535298
      0.86916080	   -133.48846425	    -15.25961031	    -66.74861077	    149.55377328
      0.86943851	   -133.71037340	    -15.27833019	    -66.89208964	    149.87271088
      0.86971622	   -133.93316307	    -15.29712158	    -67.03612935	    150.19216872
      0.86999393	   -134.15683811	    -15.31598499	    -67.18073312	    150.51214985
      0.87027164	   -134.38140344	    -15.33492097	    -67.32590422	    150.83265741
      0.87054935	   -134.60686404	    -15.35393007	    -67.47164589	    151.15369468
      0.87082705	   -134.83322499	    -15.37301283	    -67.61796141	    151.47526501
      0.87110476	   -135.06049146	    -15.39216980	    -67.76485406	    151.79737191
      0.87138247	   -135.28866869	    -15.41140155	    -67.91232714	    152.12001898
      0.87166018	   -135.51776200	    -15.43070864	    -68.06038397	    152.44320998
      0.87193789	   -135.74777680	    -15.45009165	    -68.20902785	    152.76694878
      0.87221560	   -135.97871857	    -15.46955116	    -68.35826211	    153.09123943
      0.87249331	   -136.21059289	    -15.48908774	    -68.50809010	    153.41608609
      0.87277101	   -136.44340542	    -15.50870200	    -68.65851516	    153.74149311
      0.87304872	   -136.67716189	    -15.52839452	    -68.80954063	    154.06746499
      0.87332643	   -136.91186813	    -15.54816592	    -68.96116988	    154.39400642
      0.87360414	   -137.14753005	    -15.56801680	    -69.11340627	    154.72112226
      0.87388185	   -137.38415363	    -15.58794778	    -69.26625316	    155.04881757
      0.87415956	   -137.62174495	    -15.60795948	    -69.41971393	    155.37709761
      0.87443727	   -137.86031018	    -15.62805253	    -69.57379195	    155.70596786
      0.87471497	   -138.09985555	    -15.64822758	    -69.72849058	    156.03543401
      0.87499268	   -138.34038740	    -15.66848525	    -69.88381321	    156.36550200
      0.87527039	   -138.58191216	    -15.68882621	    -70.03976319	    156.69617799
      0.87554810	   -138.82443632	    -15.70925111	    -70.19634390	    157.02746843
      0.87582581	   -139.06796647	    -15.72976061	    -70.35355869	    157.35938002
      0.87610352	   -139.31250930	    -15.75035540	    -70.51141090	    157.69191975
      0.87638123	   -139.55807157	    -15.77103614	    -70.66990389	    158.02509488
      0.87665893	   -139.80466014	    -15.79180352	    -70.82904098	    158.35891301
      0.87693664	   -140.05228195	    -15.81265824	    -70.98882549	    158.69338205
      0.87721435	   -140.30094404	    -15.83360100	    -71.14926072	    159.02851024
      0.87749206	   -140.55065353	    -15.85463251	    -71.31034995	    159.36430616
      0.87776977	   -140.80141763	    -15.87575348	    -71.47209645	    159.70077877
      0.87804748	   -141.05324365	    -15.89696465	    -71.63450345	    160.03793738
      0.87832519	   -141.30613898	    -15.91826673	    -71.79757417	    160.37579171
      0.87860289	   -141.56011112	    -15.93966048	    -71.96131179	    160.71435187
      0.87888060	   -141.81516765	    -15.96114665	    -72.12571948	    161.05362838
      0.87915831	   -142.07131625	    -15.98272598	    -72.29080033	    161.39363217
      0.87943602	   -142.32856469	    -16.00439925	    -72.45655744	    161.73437462
      0.87971373	   -142.58692082	    -16.02616723	    -72.62299384	    162.07586753
      0.87999144	   -142.84639262	    -16.04803070	    -72.79011252	    162.41812314
      0.88026915	   -143.10698815	    -16.06999045	    -72.95791642	    162.76115414
      0.88054685	   -143.36871556	    -16.09204729	    -73.12640842	    163.10497367
      0.88082456	   -143.63158310	    -16.11420202	    -73.29559136	    163.44959527
      0.88110227	   -143.89559914	    -16.13645547	    -73.46546799	    163.79503295
      0.88137998	   -144.16077211	    -16.15880845	    -73.63604100	    164.14130110
      0.88165769	   -144.42711059	    -16.18126181	    -73.80731302	    164.48841451
      0.88190751	   -144.66770769	    -16.20154697	    -73.96198624	    164.80140644
      0.88215733	   -144.90926163	    -16.22191470	    -74.11722901	    165.11510712
      0.88240716	   -145.15177857	    -16.24236560	    -74.27304302	    165.42952672
      0.88265698	   -145.39526503	    -16.26290029	    -74.42942993	    165.74467689
      0.88290680	   -145.63972758	    -16.28351943	    -74.58639133	    166.06056932
      0.88315662	   -145.88517288	    -16.30422366	    -74.74392874	    166.37721577
      0.88340645	   -146.13160764	    -16.32501364	    -74.90204360	    166.69462805
      0.88365627	   -146.37903866	    -16.34589001	    -75.06073727	    167.01281791
      0.88390609	   -146.62747280	    -16.36685343	    -75.22001102	    167.33179697
      0.88415592	   -146.87691700	    -16.38790454	    -75.37986604	    167.65157672
      0.88440574	   -147.12737825	    -16.40904399	    -75.54030339	    167.97216834
      0.88465556	   -147.37886365	    -16.43027245	    -75.70132405	    168.29358269
      0.88490538	   -147.63138035	    -16.45159059	    -75.86292890	    168.61583015
      0.88515521	   -147.88493558	    -16.47299906	    -76.02511867	    168.93892055
      0.88540503	   -148.13953665	    -16.49449857	    -76.18789399	    169.26286306
      0.88565485	   -148.39519094	    -16.51608979	    -76.35125535	    169.58766603
      0.88590468	   -148.65190592	    -16.53777342	    -76.51520311	    169.91333689
      0.88615450	   -148.90968913	    -16.55955017	    -76.67973748	    170.23988204
      0.88640432	   -149.16854819	    -16.58142073	    -76.84485851	    170.56730666
      0.88665414	   -149.42849079	    -16.60338584	    -77.01056609	    170.89561462
      0.88690397	   -149.68952472	    -16.62544621	    -77.17685996	    171.22480835
      0.88715379	   -149.95165784	    -16.64760257	    -77.34373965	    171.55488867
      0.88740361	   -150.21489809	    -16.66985567	    -77.51120451	    171.88585471
      0.88765343	   -150.47925351	    -16.69220625	    -77.67925370	    172.21770377
      0.88790326	   -150.74473220	    -16.71465507	    -77.84788616	    172.55043124
      0.88815308	   -151.01134237	    -16.73720288	    -78.01710063	    172.88403051
      0.88840290	   -151.27909229	    -16.75985046	    -78.18689559	    173.21849291
      0.88865273	   -151.54799033	    -16.78259859	    -78.35726929	    173.55380766
      0.88890255	   -151.81804496	    -16.80544805	    -78.52821974	    173.88996187
      0.88915237	   -152.08926472	    -16.82839964	    -78.69974467	    174.22694051
      0.88940219	   -152.36165825	    -16.85145416	    -78.87184153	    174.56472651
      0.88965202	   -152.63523428	    -16.87461243	    -79.04450749	    174.90330078
      0.88990184	   -152.91000162	    -16.89787525	    -79.21773941	    175.24264231
      0.89015166	   -153.18596919	    -16.92124347	    -79.39153384	    175.58272831
      0.89040149	   -153.46314598	    -16.94471791	    -79.56588699	    175.92353433
      0.89065131	   -153.74154111	    -16.96829943	    -79.74079475	    176.26503449
      0.89090113	   -154.02116377	    -16.99198887	    -79.91625261	    176.60720160
      0.89115095	   -154.30202324	    -17.01578711	    -80.09225575	    176.95000744
      0.89140078	   -154.58412892	    -17.03969501	    -80.26879891	    177.29342295
      0.89165060	   -154.86749029	    -17.06371346	    -80.44587649	    177.63741845
      0.89190042	   -155.15211694	    -17.08784335	    -80.62348244	    177.98196395
      0.89215025	   -155.43801856	    -17.11208558	    -80.80161030	    178.32702931
      0.89240007	   -155.72520494	    -17.13644106	    -80.98025321	    178.67258454
      0.89264989	   -156.01368597	    -17.16091071	    -81.15940382	    179.01859999
      0.89289971	   -156.30347165	    -17.18549546	    -81.33905438	    179.36504659
      0.89314954	   -156.59457207	    -17.21019625	    -81.51919664	    179.71189607
      0.89339936	   -156.88699744	    -17.23501402	    -81.69982192	    180.05912108
      0.89364918	   -157.18075808	    -17.25994975	    -81.88092106	    180.40669544
      0.89389900	   -157.47586441	    -17.28500439	    -82.06248442	    180.75459423
      0.89414883	   -157.77232695	    -17.31017893	    -82.24450190	    181.10279393
      0.89439865	   -158.07015636	    -17.33547435	    -82.42696294	    181.45127254
      0.89464847	   -158.36936338	    -17.36089167	    -82.60985653	    181.80000961
      0.89489830	   -158.66995887	    -17.38643189	    -82.79317119	    182.14898635
      0.89514812	   -158.97195383	    -17.41209603	    -82.97689502	    182.49818563
      0.89539794	   -159.27535934	    -17.43788512	    -83.16101572	    182.84759203
      0.89564776	   -159.58018661	    -17.46380022	    -83.34552059	    183.19719180
      0.89589759	   -159.88644698	    -17.48984237	    -83.53039658	    183.54697287
      0.89614741	   -160.19415189	    -17.51601265	    -83.71563033	    183.89692482
      0.89639723	   -160.50331290	    -17.54231213	    -83.90120821	    184.24703882
      0.89664706	   -160.81394172	    -17.56874190	    -84.08711637	    184.59730759
      0.89689688	   -161.12605015	    -17.59530306	    -84.27334081	    184.94772532
      0.89714670	   -161.43965013	    -17.62199673	    -84.45986745	    185.29828763
      0.89739652	   -161.75475372	    -17.64882404	    -84.64668219	    185.64899147
      0.89764635	   -162.07137311	    -17.67578611	    -84.83377104	    185.99983502
      0.89789617	   -162.38952062	    -17.70288410	    -85.02112015	    186.35081766
      0.89814599	   -162.70920869	    -17.73011917	    -85.20871602	    186.70193985
      0.89839581	   -163.03044991	    -17.75749249	    -85.39654551	    187.05320306
      0.89864564	   -163.35325699	    -17.78500526	    -85.58459606	    187.40460966
      0.89889546	   -163.67764278	    -17.81265868	    -85.77285575	    187.75616289
      0.89914528	   -164.00362024	    -17.84045395	    -85.96131353	    188.10786671
      0.89939511	   -164.33120252	    -17.86839230	    -86.14995929	    188.45972580
      0.89964493	   -164.66040286	    -17.89647498	    -86.33878411	    188.81174539
      0.89989475	   -164.99123467	    -17.92470324	    -86.52778033	    189.16393131
      0.90014457	   -165.32371148	    -17.95307834	    -86.71694183	    189.51628979
      0.90039440	   -165.65784699	    -17.98160157	    -86.90626412	    189.86882751
      0.90064422	   -165.99365503	    -18.01027422	    -87.09574456	    190.22155146
      0.90089404	   -166.33114958	    -18.03909759	    -87.28538251	    190.57446893
      0.90114387	   -166.67034476	    -18.06807303	    -87.47517951	    190.92758743
      0.90139369	   -167.01125486	    -18.09720185	    -87.66513943	    191.28091468
      0.90164351	   -167.35389433	    -18.12648542	    -87.85526863	    191.63445850
      0.90189333	   -167.69827774	    -18.15592510	    -88.04557609	    191.98822685
      0.90214316	   -168.04441985	    -18.18552228	    -88.23607350	    192.34222770
      0.90239298	   -168.39233556	    -18.21527836	    -88.42677539	    192.69646910
      0.90264280	   -168.74203995	    -18.24519474	    -88.61769920	    193.05095907
      0.90289262	   -169.09354826	    -18.27527287	    -88.80886531	    193.40570559
      0.90314245	   -169.44687589	    -18.30551417	    -89.00029705	    193.76071660
      0.90339227	   -169.80203840	    -18.33592013	    -89.19202072	    194.11599995
      0.90364209	   -170.15905154	    -18.36649222	    -89.38406554	    194.47156341
      0.90389192	   -170.51793123	    -18.39723192	    -89.57646357	    194.82741463
      0.90414174	   -170.87869357	    -18.42814076	    -89.76924961	    195.18356111
      0.90439156	   -171.24135482	    -18.45922026	    -89.96246108	    195.54001023
      0.90464138	   -171.60593144	    -18.49047197	    -90.15613783	    195.89676922
      0.90489121	   -171.97244008	    -18.52189746	    -90.35032199	    196.25384512
      0.90514103	   -172.34089756	    -18.55349830	    -90.54505772	    196.61124484
      0.90536584	   -172.67413881	    -18.58208595	    -90.72080278	    196.93313708
      0.90559064	   -173.00898476	    -18.61081810	    -90.89706635	    197.25530288
      0.90581545	   -173.34544779	    -18.63969591	    -91.07388381	    197.57774582
      0.90604026	   -173.68354069	    -18.66872058	    -91.25129133	    197.90047037
      0.90626506	   -174.02327639	    -18.69789334	    -91.42932558	    198.22348091
      0.90648987	   -174.36466795	    -18.72721540	    -91.60802361	    198.54678172
      0.90671468	   -174.70772854	    -18.75668802	    -91.78742264	    198.87037696
      0.90693948	   -175.05247132	    -18.78631244	    -91.96755994	    199.19427067
      0.90716429	   -175.39890961	    -18.81608994	    -92.14847259	    199.51846676
      0.90738909	   -175.74705685	    -18.84602180	    -92.33019739	    199.84296900
      0.90761390	   -176.09692664	    -18.87610931	    -92.51277064	    200.16778108
      0.90783871	   -176.44853275	    -18.90635378	    -92.69622805	    200.49290655
      0.90806351	   -176.80188907	    -18.93675653	    -92.88060455	    200.81834883
      0.90828832	   -177.15700966	    -18.96731891	    -93.06593419	    201.14411124
      0.90851313	   -177.51390874	    -18.99804226	    -93.25225000	    201.47019699
      0.90873793	   -177.87260069	    -19.02892796	    -93.43958390	    201.79660917
      0.90896274	   -178.23310005	    -19.05997737	    -93.62796655	    202.12335076
      0.90918755	   -178.59542153	    -19.09119191	    -93.81742736	    202.45042464
      0.90941235	   -178.95958000	    -19.12257299	    -94.00799430	    202.77783358
      0.90963716	   -179.32559051	    -19.15412203	    -94.19969393	    203.10558026
      0.90986197	   -179.69346827	    -19.18584047	    -94.39255131	    203.43366723
      0.91008677	   -180.06322869	    -19.21772978	    -94.58658994	    203.76209698
      0.91031158	   -180.43488733	    -19.24979143	    -94.78183178	    204.09087189
      0.91053639	   -180.80845995	    -19.28202693	    -94.97829723	    204.41999424
      0.91076119	   -181.18396249	    -19.31443777	    -95.17600510	    204.74946623
      0.91098600	   -181.56141107	    -19.34702548	    -95.37497263	    205.07928997
      0.91121081	   -181.94082202	    -19.37979162	    -95.57521554	    205.40946749
      0.91143561	   -182.32221184	    -19.41273774	    -95.77674804	    205.74000073
      0.91166042	   -182.70559725	    -19.44586542	    -95.97958285	    206.07089156
      0.91188523	   -183.09099515	    -19.47917628	    -96.18373134	    206.40214177
      0.91211003	   -183.47842264	    -19.51267191	    -96.38920349	    206.73375306
      0.91233484	   -183.86789705	    -19.54635397	    -96.59600806	    207.06572708
      0.91255964	   -184.25943591	    -19.58022410	    -96.80415262	    207.39806540
      0.91278445	   -184.65305694	    -19.61428398	    -97.01364371	    207.73076951
      0.91300926	   -185.04877810	    -19.64853532	    -97.22448688	    208.06384085
      0.91323406	   -185.44661756	    -19.68297982	    -97.43668687	    208.39728079
      0.91345887	   -185.84659372	    -19.71761923	    -97.65024773	    208.73109064
      0.91368368	   -186.24872520	    -19.75245530	    -97.86517296	    209.06527163
      0.91390848	   -186.65303085	    -19.78748981	    -98.08146568	    209.39982495
      0.91413329	   -187.05952975	    -19.82272456	    -98.29912878	    209.73475173
      0.91435810	   -187.46824122	    -19.85816138	    -98.51816514	    210.07005303
      0.91458290	   -187.87918482	    -19.89380211	    -98.73857778	    210.40572987
      0.91480771	   -188.29238035	    -19.92964863	    -98.96037009	    210.74178322
      0.91503252	   -188.70784787	    -19.96570282	    -99.18354603	    211.07821397
      0.91525732	   -189.12560766	    -20.00196660	    -99.40811038	    211.41502298
      0.91548213	   -189.54568029	    -20.03844191	    -99.63406895	    211.75221106
      0.91570694	   -189.96808657	    -20.07513071	    -99.86142884	    212.08977895
      0.91593174	   -190.39284757	    -20.11203500	   -100.09019870	    212.42772735
      0.91615655	   -190.81998463	    -20.14915679	   -100.32038896	    212.76605694
      0.91638136	   -191.24951937	    -20.18649813	   -100.55201215	    213.10476829
      0.91660616	   -191.68147367	    -20.22406107	   -100.78508311	    213.44386199
      0.91683097	   -192.11586968	    -20.26184771	   -101.01961931	    213.78333852
      0.91705578	   -192.55272984	    -20.29986017	   -101.25564107	    214.12319835
      0.91728058	   -192.99207688	    -20.33810061	   -101.49317189	    214.46344190
      0.91750539	   -193.43393382	    -20.37657120	   -101.73223866	    214.80406953
      0.91773019	   -193.87832395	    -20.41527415	   -101.97287192	    215.14508155
      0.91795500	   -194.32527088	    -20.45421169	   -102.21510613	    215.48647822
      0.91817981	   -194.77479851	    -20.49338608	   -102.45897982	    215.82825977
      0.91840461	   -195.22693105	    -20.53279963	   -102.70453586	    216.17042636
      0.91862942	   -195.68169300	    -20.57245465	   -102.95182160	    216.51297811
      0.91885423	   -196.13910919	    -20.61235351	   -103.20088899	    216.85591507
      0.91907903	   -196.59920476	    -20.65249860	   -103.45179475	    217.19923727
      0.91930384	   -197.06200517	    -20.69289234	   -103.70460038	    217.54294466
      0.91952865	   -197.52753619	    -20.73353718	   -103.95937224	    217.88703714
      0.91975345	   -197.99582395	    -20.77443562	   -104.21618154	    218.23151456
      0.91997826	   -198.46689487	    -20.81559017	   -104.47510425	    218.57637672
      0.92020307	   -198.94077574	    -20.85700341	   -104.73622104	    218.92162334
      0.92042787	   -199.41749367	    -20.89867791	   -104.99961712	    219.26725411
      0.92065268	   -199.89707611	    -20.94061632	   -105.26538208	    219.61326863
      0.92087749	   -200.37955089	    -20.98282130	   -105.53360959	    219.95966646
      0.92110229	   -200.86494615	    -21.02529556	   -105.80439718	    220.30644710
      0.92132710	   -201.35329042	    -21.06804184	   -106.07784588	    220.65360996
      0.92155191	   -201.84461257	    -21.11106293	   -106.35405988	    221.00115442
      0.92177671	   -202.33894184	    -21.15436165	   -106.63314613	    221.34907977
      0.92200152	   -202.83630785	    -21.19794087	   -106.91521390	    221.69738523
      0.92222633	   -203.33674058	    -21.24180349	   -107.20037437	    222.04606998
      0.92245113	   -203.84027041	    -21.28595246	   -107.48874011	    222.39513310
      0.92267594	   -204.34692808	    -21.33039077	   -107.78042464	    222.74457363
      0.92290074	   -204.85674474	    -21.37512147	   -108.07554192	    223.09439052
      0.92312555	   -205.36975193	    -21.42014763	   -108.37420591	    223.44458265
      0.92335036	   -205.88598159	    -21.46547238	   -108.67653004	    223.79514885
      0.92357516	   -206.40546607	    -21.51109889	   -108.98262674	    224.14608786
      0.92377745	   -206.87570676	    -21.55241418	   -109.26136868	    224.46217902
      0.92397973	   -207.34863364	    -21.59397880	   -109.54333465	    224.77857100
      0.92418201	   -207.82427089	    -21.63579516	   -109.82860276	    225.09526185
      0.92438429	   -208.30264320	    -21.67786569	   -110.11724950	    225.41225033
      0.92458657	   -208.78377554	    -21.72019288	   -110.40934949	    225.72953528
      0.92478885	   -209.26769320	    -21.76277925	   -110.70497529	    226.04711552
      0.92499113	   -209.75442178	    -21.80562734	   -111.00419727	    226.36498980
      0.92519341	   -210.24398713	    -21.84873975	   -111.30708339	    226.68315688
      0.92539569	   -210.73641545	    -21.89211910	   -111.61369917	    227.00161542
      0.92559797	   -211.23173321	    -21.93576806	   -111.92410753	    227.32036410
      0.92580025	   -211.72996720	    -21.97968933	   -112.23836833	    227.63940152
      0.92600253	   -212.23114454	    -22.02388565	   -112.55650552	    227.95872626
      0.92620482	   -212.73529265	    -22.06835980	   -112.87848375	    228.27833687
      0.92640710	   -213.24243929	    -22.11311460	   -113.20426167	    228.59823188
      0.92660938	   -213.75261255	    -22.15815293	   -113.53379774	    228.91840978
      0.92681166	   -214.26584085	    -22.20347769	   -113.86705017	    229.23886908
      0.92701394	   -214.78215297	    -22.24909183	   -114.20397681	    229.55960823
      0.92721622	   -215.30157803	    -22.29499835	   -114.54453505	    229.88062572
      0.92741850	   -215.82414553	    -22.34120029	   -114.88868180	    230.20191998
      0.92762078	   -216.34988530	    -22.38770075	   -115.23637334	    230.52348948
      0.92782306	   -216.87882757	    -22.43450287	   -115.58756530	    230.84533266
      0.92802534	   -217.41100293	    -22.48160984	   -115.94221259	    231.16744798
      0.92822762	   -217.94644235	    -22.52902488	   -116.30026931	    231.48983391
      0.92842991	   -218.48517719	    -22.57675131	   -116.66168874	    231.81248892
      0.92863219	   -219.02723922	    -22.62479246	   -117.02642327	    232.13541149
      0.92883447	   -219.57266058	    -22.67315174	   -117.39442441	    232.45860013
      0.92903675	   -220.12147384	    -22.72183260	   -117.76564274	    232.78205338
      0.92923903	   -220.67371197	    -22.77083855	   -118.14002794	    233.10576980
      0.92944131	   -221.22940835	    -22.82017317	   -118.51752881	    233.42974799
      0.92964359	   -221.78859681	    -22.86984010	   -118.89809331	    233.75398657
      0.92984587	   -222.35131160	    -22.91984302	   -119.28166870	    234.07848424
      0.93004815	   -222.91758739	    -22.97018570	   -119.66820137	    234.40323972
      0.93025043	   -223.48745932	    -23.02087196	   -120.05763733	    234.72825181
      0.93045271	   -224.06096297	    -23.07190570	   -120.44992211	    235.05351938
      0.93065499	   -224.63813438	    -23.12329088	   -120.84500101	    235.37904136
      0.93085728	   -225.21901005	    -23.17503153	   -121.24281930	    235.70481677
      0.93105956	   -225.80362697	    -23.22713175	   -121.64332246	    236.03084471
      0.93126184	   -226.39202258	    -23.27959574	   -122.04645644	    236.35712440
      0.93146412	   -226.98423483	    -23.33242775	   -122.45216798	    236.68365516
      0.93166640	   -227.58030217	    -23.38563211	   -122.86040496	    237.01043643
      0.93186868	   -228.18026353	    -23.43921326	   -123.27111673	    237.33746781
      0.93207096	   -228.78415836	    -23.49317569	   -123.68425454	    237.66474900
      0.93227324	   -229.39202664	    -23.54752400	   -124.09977195	    237.99227991
      0.93247552	   -230.00390885	    -23.60226288	   -124.51762526	    238.32006060
      0.93267780	   -230.61984604	    -23.65739709	   -124.93777399	    238.64809131
      0.93288008	   -231.23987977	    -23.71293151	   -125.36018134	    238.97637252
      0.93308237	   -231.86405216	    -23.76887111	   -125.78481467	    239.30490490
      0.93328465	   -232.49240591	    -23.82522096	   -126.21164598	    239.63368941
      0.93348693	   -233.12498426	    -23.88198624	   -126.64065238	    239.96272723
      0.93368921	   -233.76183111	    -23.93917224	   -127.07181659	    240.29113744
      0.93389149	   -234.40299125	    -23.99678437	   -127.50512765	    240.61641737
      0.93409377	   -235.04851019	    -24.05482815	   -127.94058116	    240.93863117
      0.93429605	   -235.69843392	    -24.11330924	   -128.37817944	    241.25800531
      0.93449833	   -236.35280903	    -24.17223339	   -128.81793183	    241.57475037
      0.93470061	   -237.01168275	    -24.23160651	   -129.25985500	    241.88906225
      0.93488209	   -237.60666129	    -24.28526033	   -129.65819519	    242.16912668
      0.93506357	   -238.20533447	    -24.33928484	   -130.05832486	    242.44750364
      0.93524504	   -238.80773746	    -24.39368457	   -130.46027177	    242.72430793
      0.93542652	   -239.41390608	    -24.44846414	   -130.86406882	    242.99964793
      0.93560800	   -240.02387659	    -24.50362830	   -131.26975399	    243.27362566
      0.93578947	   -240.63768576	    -24.55918188	   -131.67737032	    243.54633713
      0.93597095	   -241.25537078	    -24.61512984	   -132.08696579	    243.81787277
      0.93615243	   -241.87696935	    -24.67147723	   -132.49859323	    244.08831787
      0.93633391	   -242.50251962	    -24.72822924	   -132.91231019	    244.35775299
      0.93651538	   -243.13206025	    -24.78539115	   -133.32817878	    244.62625430
      0.93669686	   -243.76563043	    -24.84296838	   -133.74626546	    244.89389396
      0.93687834	   -244.40326982	    -24.90096648	   -134.16664082	    245.16074047
      0.93705981	   -245.04501865	    -24.95939113	   -134.58937935	    245.42685901
      0.93724129	   -245.69091770	    -25.01824814	   -135.01455917	    245.69231172
      0.93742277	   -246.34100828	    -25.07754348	   -135.44226179	    245.95715803
      0.93760425	   -246.99533232	    -25.13728326	   -135.87257178	    246.22145493
      0.93778572	   -247.65393232	    -25.19747375	   -136.30557647	    246.48525731
      0.93796720	   -248.31685140	    -25.25812137	   -136.74136569	    246.74861828
      0.93814868	   -248.98413333	    -25.31923274	   -137.18003141	    247.01158935
      0.93833015	   -249.65582253	    -25.38081463	   -137.62166745	    247.27422068
      0.93851163	   -250.33196409	    -25.44287400	   -138.06636915	    247.53656126
      0.93869311	   -251.01260384	    -25.50541802	   -138.51423306	    247.79865924
      0.93887459	   -251.69778832	    -25.56845404	   -138.96535664	    248.06056212
      0.93905606	   -252.38756483	    -25.63198963	   -139.41983791	    248.32231698
      0.93923754	   -253.08198150	    -25.69603259	   -139.87777521	    248.58397077
      0.93941902	   -253.78108726	    -25.76059094	   -140.33926682	    248.84557051
      0.93960049	   -254.48493192	    -25.82567296	   -140.80441075	    249.10716352
      0.93978197	   -255.19356621	    -25.89128715	   -141.27330438	    249.36879772
      0.93996345	   -255.90704179	    -25.95744232	   -141.74604421	    249.63052180
      0.94014493	   -256.62541135	    -26.02414754	   -142.22272560	    249.89238551
      0.94030818	   -257.27589382	    -26.08463430	   -142.65500112	    250.12812268
      0.94047144	   -257.93042062	    -26.14558085	   -143.09060917	    250.36405317
      0.94063470	   -258.58903220	    -26.20699440	   -143.52961489	    250.60021584
      0.94079796	   -259.25176994	    -26.26888243	   -143.97208206	    250.83665131
      0.94096122	   -259.91867612	    -26.33125263	   -144.41807296	    251.07340180
      0.94112448	   -260.58979387	    -26.39411293	   -144.86764815	    251.31051124
      0.94128774	   -261.26516727	    -26.45747154	   -145.32086637	    251.54802543
      0.94145100	   -261.94484136	    -26.52133691	   -145.77778433	    251.78599217
      0.94161426	   -262.62886221	    -26.58571778	   -146.23845660	    252.02446149
      0.94177752	   -263.31727698	    -26.65062319	   -146.70293540	    252.26348582
      0.94194078	   -264.01013394	    -26.71606247	   -147.17127047	    252.50312019
      0.94210404	   -264.70748260	    -26.78204530	   -147.64350885	    252.74342245
      0.94226730	   -265.40937371	    -26.84858166	   -148.11969473	    252.98445346
      0.94243056	   -266.11585938	    -26.91568191	   -148.59986925	    253.22627732
      0.94259382	   -266.82699313	    -26.98335677	   -149.08407028	    253.46896160
      0.94275708	   -267.54282998	    -27.05161735	   -149.57233222	    253.71257758
      0.94292034	   -268.26342653	    -27.12047518	   -150.06468574	    253.95720048
      0.94308360	   -268.98884106	    -27.18994221	   -150.56115755	    254.20290969
      0.94324686	   -269.71913362	    -27.26003082	   -151.06177014	    254.44978910
      0.94341012	   -270.45436613	    -27.33075388	   -151.56654144	    254.69792726
      0.94355596	   -271.11536537	    -27.39447689	   -152.02097209	    254.92072427
      0.94370179	   -271.78040462	    -27.45872670	   -152.47873761	    255.14467123
      0.94384763	   -272.44953207	    -27.52351350	   -152.93984024	    255.36984136
      0.94399347	   -273.12279750	    -27.58884785	   -153.40427851	    255.59631189
      0.94413930	   -273.80025228	    -27.65474068	   -153.87204690	    255.82416403
      0.94428514	   -274.48194942	    -27.72120332	   -154.34313559	    256.05348297
      0.94443098	   -275.16794362	    -27.78824749	   -154.81753013	    256.28435810
      0.94457682	   -275.85829139	    -27.85588533	   -155.29521111	    256.51688311
      0.94472265	   -276.55305111	    -27.92412941	   -155.77615377	    256.75115621
      0.94486849	   -277.25228312	    -27.99299277	   -156.26032757	    256.98728024
      0.94501433	   -277.95604985	    -28.06248890	   -156.74769578	    257.22536286
      0.94516016	   -278.66441587	    -28.13263177	   -157.23821490	    257.46551671
      0.94530600	   -279.37744806	    -28.20343589	   -157.73183413	    257.70785954
      0.94545184	   -280.09521564	    -28.27491624	   -158.22849474	    257.95251439
      0.94559767	   -280.81779032	    -28.34708839	   -158.72812935	    258.19960972
      0.94574351	   -281.54524645	    -28.41996844	   -159.23066114	    258.44927954
      0.94587386	   -282.19962733	    -28.48571998	   -159.68219586	    258.67472170
      0.94600420	   -282.85802640	    -28.55206269	   -160.13590573	    258.90243632
      0.94613455	   -283.52050236	    -28.61900924	   -160.59171300	    259.13253036
      0.94626490	   -284.18711597	    -28.68657276	   -161.04953135	    259.36511498
      0.94639524	   -284.85793010	    -28.75476675	   -161.50926513	    259.60030528
      0.94652559	   -285.53300974	    -28.82360517	   -161.97080852	    259.83822033
      0.94665594	   -286.21242215	    -28.89310239	   -162.43404412	    260.07898319
      0.94678628	   -286.89623685	    -28.96327325	   -162.89884244	    260.32272093
      0.94691663	   -287.58452584	    -29.03413304	   -163.36506020	    260.56956464
      0.94704698	   -288.27736357	    -29.10569750	   -163.83253905	    260.81964948
      0.94717732	   -288.97482716	    -29.17798287	   -164.30110387	    261.07311469
      0.94730767	   -289.67699643	    -29.25100587	   -164.77056095	    261.33010360
      0.94743802	   -290.38395405	    -29.32478372	   -165.24069588	    261.59076361
      0.94756836	   -291.09578566	    -29.39933415	   -165.71127111	    261.85524621
      0.94769871	   -291.81257999	    -29.47467541	   -166.18202324	    262.12370698
      0.94782905	   -292.53442900	    -29.55082628	   -166.65265977	    262.39630557
      0.94794564	   -293.18441895	    -29.61963815	   -167.07323949	    262.64375926
      0.94806222	   -293.83859950	    -29.68912736	   -167.49320961	    262.89477441
      0.94817880	   -294.49704347	    -29.75930846	   -167.91228617	    263.14947300
      0.94829539	   -295.15982622	    -29.83019636	   -168.33015571	    263.40797988
      0.94841197	   -295.82702566	    -29.90180637	   -168.74647159	    263.67042251
      0.94852856	   -296.49872238	    -29.97415415	   -169.16084986	    263.93693087
      0.94864514	   -297.17499976	    -30.04725577	   -169.57286452	    264.20763748
      0.94876172	   -297.85594404	    -30.12112769	   -169.98204199	    264.48267734
      0.94887831	   -298.54164450	    -30.19578674	   -170.38785482	    264.76218792
      0.94899489	   -299.23219355	    -30.27125018	   -170.78971439	    265.04630915
      0.94911147	   -299.92768689	    -30.34753568	   -171.18696243	    265.33518342
      0.94922806	   -300.62822369	    -30.42466131	   -171.57886132	    265.62895558
      0.94934464	   -301.33390666	    -30.50264560	   -171.96458273	    265.92777293
      0.94946122	   -302.04484231	    -30.58150748	   -172.34319457	    266.23178521
      0.94957781	   -302.76114106	    -30.66126634	   -172.71364583	    266.54114466
      0.94969439	   -303.48291744	    -30.74194202	   -173.07474915	    266.85600598
      0.94981097	   -304.21029026	    -30.82355482	   -173.42516072	    267.17652638
      0.94992756	   -304.94338283	    -30.90612552	   -173.76335738	    267.50286563
      0.95004414	   -305.68232315	    -30.98967537	   -174.08761054	    267.83518606
      0.95016072	   -306.42724414	    -31.07422611	   -174.39595720	    268.17365264
      0.95024780	   -306.98765471	    -31.13804834	   -174.61457402	    268.43067833
      0.95033488	   -307.55164104	    -31.20246248	   -174.82206040	    268.69161253
      0.95044326	   -308.25877227	    -31.28348644	   -175.06304136	    269.02211074
      0.95055165	   -308.97172955	    -31.36547080	   -175.28256574	    269.35912880
      0.95066003	   -309.69064433	    -31.44843661	   -175.47790625	    269.70282438
      0.95076842	   -310.41564764	    -31.53240471	   -175.64603918	    270.05334111
      0.95087681	   -311.14687347	    -31.61739617	   -175.78364336	    270.41081861
      0.95098519	   -311.88445995	    -31.70343233	   -175.88711829	    270.77539548
      0.95109358	   -312.62854980	    -31.79053487	   -175.95263248	    271.14721030
      0.95120196	   -313.37929058	    -31.87872586	   -175.97621576	    271.52640201
      0.95131035	   -314.13683495	    -31.96802768	   -175.95391133	    271.91311003
      0.95141874	   -314.90134082	    -32.05846314	   -175.88200297	    272.30747447
      0.95152712	   -315.67297156	    -32.15005542	   -175.75732701	    272.70963621
      0.95163551	   -316.45189619	    -32.24282811	   -175.57766596	    273.11973703
      0.95174389	   -317.23828957	    -32.33680521	   -175.34219646	    273.53791980
      0.95185228	   -318.03233256	    -32.43201116	   -175.05193405	    273.96432857
      0.95196066	   -318.83421228	    -32.52847086	   -174.71008751	    274.39910882
      0.95206905	   -319.64412220	    -32.62620964	   -174.32222302	    274.84240758
      0.95217744	   -320.46226242	    -32.72525336	   -173.89615932	    275.29437367
      0.95228582	   -321.28883978	    -32.82562834	   -173.44157169	    275.75515792
      0.95239421	   -322.12406809	    -32.92736145	   -172.96935929	    276.22491347
      0.95250259	   -322.96816831	    -33.03048010	   -172.49040910	    276.70379600
      0.95261098	   -323.82136878	    -33.13501230	   -172.00923559	    277.19196415
      0.95271936	   -324.68390547	    -33.24098663	   -171.52591369	    277.68957987
      0.95282775	   -325.55602221	    -33.34843234	   -171.04042893	    278.19680888
      0.95293614	   -326.43797099	    -33.45737932	   -170.55276681	    278.71382106
      0.95304452	   -327.33001217	    -33.56785819	   -170.06291281	    279.24079077
      0.95315291	   -328.23241478	    -33.67990029	   -169.57085236	    279.77789730
      0.95326129	   -329.14545673	    -33.79353773	   -169.07657093	    280.32532521
      0.95336968	   -330.06942509	    -33.90880342	   -168.58005393	    280.88326475
      0.95347807	   -331.00461652	    -34.02573113	   -168.08128680	    281.45191228
      0.95358645	   -331.95133707	    -34.14435549	   -167.58025496	    282.03147072
      0.95369484	   -332.90990317	    -34.26471207	   -167.07694385	    282.62215002
      0.95380322	   -333.88064150	    -34.38683742	   -166.57133890	    283.22416758
      0.95391161	   -334.86388945	    -34.51076909	   -166.06342559	    283.83774881
      0.95401999	   -335.85999546	    -34.63654572	   -165.55318941	    284.46312761
      0.95412838	   -336.86931941	    -34.76420704	   -165.04061586	    285.10054688
      0.95423677	   -337.89223302	    -34.89379397	   -164.52569050	    285.75025913
      0.95434515	   -338.92912029	    -35.02534867	   -164.00839893	    286.41252700
      0.95445354	   -339.98037793	    -35.15891458	   -163.48872680	    287.08762388
      0.95456192	   -341.04641588	    -35.29453650	   -162.96665980	    287.77583455
      0.95463114	   -341.73507541	    -35.38223685	   -162.63201788	    288.22225540
      0.95470035	   -342.42991070	    -35.47079167	   -162.29638987	    288.67385098
      0.95504642	   -345.99529757	    -35.92621791	   -160.60333035	    290.99795620
      0.95625245	   -359.50814627	    -37.67072736	   -154.50330843	    299.51815324
      0.95745848	   -374.36171170	    -39.63893834	   -148.07973892	    307.75006651
      0.95866452	   -390.02311936	    -41.80124340	   -141.31878783	    314.78190711
      0.96000372	   -407.65608245	    -44.39051893	   -133.40753736	    320.44395964
      0.96134292	   -424.90545160	    -47.13230114	   -125.07706218	    323.34025900
      0.96251120	   -439.36920226	    -49.61050269	   -117.48945812	    323.37556307
      0.96367948	   -453.24293216	    -52.13480046	   -109.64380995	    320.99727316
      0.96484775	   -466.54884248	    -54.67278260	   -101.60285484	    316.18966142
      0.96601603	   -479.27936820	    -57.19306174	    -93.45580077	    308.97303610
      0.96718430	   -491.35694280	    -59.66594977	    -85.31834157	    299.39487724
      0.96835258	   -502.63066051	    -62.06413950	    -77.32777453	    287.54335658
      0.96977663	   -514.97257667	    -64.85142128	    -68.00088535	    270.21373625
      0.96991904	   -516.10556375	    -65.12059019	    -67.10236250	    268.31699476
      0.96999024	   -516.66439509	    -65.25447421	    -66.65577994	    267.35789862
      0.97034625	   -519.37902202	    -65.91673699	    -64.45076628	    262.45683752
      0.97036554	   -519.52222260	    -65.95227700	    -64.33265060	    262.18629951
      0.97046200	   -520.23202695	    -66.12943444	    -63.74424483	    260.82606099
      0.97047200	   -520.30501870	    -66.14774897	    -63.68345163	    260.68432361
      0.97048200	   -520.37789758	    -66.16605369	    -63.62269790	    260.54245192
      0.97049200	   -520.45066183	    -66.18434846	    -63.56198372	    260.40044446
      0.97050200	   -520.52330381	    -66.20263256	    -63.50130915	    260.25829360
      0.97051200	   -520.59580453	    -66.22090424	    -63.44067426	    260.11597996
      0.97052200	   -520.66812843	    -66.23916014	    -63.38007912	    259.97346694
      0.97053200	   -520.74021831	    -66.25739490	    -63.31952379	    259.83069556
      0.97054200	   -520.81199047	    -66.27560065	    -63.25900835	    259.68757949
      0.97055200	   -520.88333006	    -66.29376657	    -63.19853286	    259.54400034
      0.97056200	   -520.95408669	    -66.31187848	    -63.13809738	    259.39980319
      0.97057200	   -521.02407025	    -66.32991845	    -63.07770198	    259.25479245
      0.97058200	   -521.09304709	    -66.34786440	    -63.01734674	    259.10872798
      0.97059200	   -521.16073637	    -66.36568979	    -62.95703170	    258.96132159
      0.97060200	   -521.22680695	    -66.38336327	    -62.89675695	    258.81223395
      0.97061200	   -521.29087455	    -66.40084846	    -62.83652254	    258.66107187
      0.97062200	   -521.35249944	    -66.41810367	    -62.77632854	    258.50738613
      0.97063445	   -521.42506682	    -66.43919763	    -62.70142767	    258.31170672
      0.97064445	   -521.47930778	    -66.45575619	    -62.64132464	    258.15041915
      0.97065445	   -521.52927887	    -66.47191126	    -62.58126224	    257.98474854
      0.97066445	   -521.57429189	    -66.48759735	    -62.52124051	    257.81399726
      0.97067445	   -521.61360062	    -66.50274343	    -62.46125954	    257.63741048
      0.97068445	   -521.64640273	    -66.51727307	    -62.40131938	    257.45417844
      0.97069445	   -521.67184232	    -66.53110468	    -62.34142010	    257.26343948
      0.97070445	   -521.68901352	    -66.54415187	    -62.28156176	    257.06428405
      0.97071445	   -521.69696484	    -66.55632384	    -62.22174442	    256.85575961
      0.97072445	   -521.69470445	    -66.56752591	    -62.16196815	    256.63687643
      0.97073445	   -521.68120628	    -66.57766011	    -62.10223301	    256.40661436
      0.97074445	   -521.65541697	    -66.58662586	    -62.04253906	    256.16393028
      0.97075445	   -521.61626351	    -66.59432067	    -61.98288636	    255.90776642
      0.97076445	   -521.56266156	    -66.60064104	    -61.92327499	    255.63705934
      0.97077445	   -521.49352432	    -66.60548324	    -61.86370499	    255.35074932
      0.97078445	   -521.40777177	    -66.60874427	    -61.80417643	    255.04779026
      0.97079445	   -521.30434024	    -66.61032279	    -61.74468938	    254.72715980
      0.97080445	   -521.18219207	    -66.61012006	    -61.68524389	    254.38786937
      0.97081664	   -521.00655487	    -66.60732657	    -61.61284602	    253.94773234
      0.97082883	   -520.79990523	    -66.60158254	    -61.54051009	    253.47687360
      0.97084346	   -520.50860811	    -66.59057738	    -61.45375036	    252.86896706
      0.97086106	   -520.09253544	    -66.57109350	    -61.34952505	    252.07333416
      0.97087866	   -519.60126829	    -66.54446834	    -61.24542970	    251.20436432
      0.97089420	   -519.10261536	    -66.51480708	    -61.15360804	    250.37419100
      0.97090974	   -518.54174068	    -66.47924915	    -61.06188823	    249.48419508
      0.97092528	   -517.91783859	    -66.43772492	    -60.97027047	    248.53405982
      0.97094083	   -517.23066366	    -66.39021795	    -60.87875499	    247.52404129
      0.97095637	   -516.48051639	    -66.33676303	    -60.78734201	    246.45494208
      0.97097191	   -515.66821516	    -66.27744292	    -60.69603174	    245.32807115
      0.97098745	   -514.79505672	    -66.21238407	    -60.60482440	    244.14519276
      0.97100299	   -513.86276754	    -66.14175147	    -60.51372020	    242.90846740
      0.97101853	   -512.87344876	    -66.06574301	    -60.42271936	    241.62038804
      0.97103408	   -511.82951724	    -65.98458365	    -60.33182208	    240.28371444
      0.97104962	   -510.73364520	    -65.89851954	    -60.24102858	    238.90140826
      0.97106516	   -509.58870055	    -65.80781235	    -60.15033906	    237.47657099
      0.97108070	   -508.39768975	    -65.71273401	    -60.05975373	    236.01238654
      0.97109624	   -507.16370460	    -65.61356185	    -59.96927279	    234.51206946
      0.97111178	   -505.88987396	    -65.51057440	    -59.87889645	    232.97881973
      0.97112732	   -504.57932106	    -65.40404768	    -59.78862492	    231.41578413
      0.97114287	   -503.23512677	    -65.29425217	    -59.69845839	    229.82602452
      0.97115841	   -501.86029876	    -65.18145032	    -59.60839706	    228.21249244
      0.97117395	   -500.45774657	    -65.06589457	    -59.51844114	    226.57800970
      0.97118949	   -499.03026196	    -64.94782597	    -59.42859081	    224.92525443
      0.97120503	   -497.58050433	    -64.82747308	    -59.33884628	    223.25675176
      0.97122057	   -496.11099055	    -64.70505141	    -59.24920773	    221.57486868
      0.97123612	   -494.62408867	    -64.58076306	    -59.15967537	    219.88181220
      0.97125166	   -493.12201485	    -64.45479667	    -59.07024938	    218.17963038
      0.97126720	   -491.60683319	    -64.32732761	    -58.98092996	    216.47021555
      0.97128274	   -490.08045766	    -64.19851828	    -58.89171729	    214.75530922
      0.97129828	   -488.54465586	    -64.06851860	    -58.80261155	    213.03650835
      0.97131382	   -487.00105418	    -63.93746653	    -58.71361294	    211.31527242
      0.97132936	   -485.45114386	    -63.80548871	    -58.62472164	    209.59293113
      0.97134491	   -483.89628790	    -63.67270110	    -58.53593784	    207.87069247
      0.97136378	   -482.00357450	    -63.51053892	    -58.42828476	    205.78132339
      0.97138265	   -480.10739416	    -63.34750994	    -58.32079073	    203.69546431
      0.97140152	   -478.20951969	    -63.18376696	    -58.21345607	    201.61465828
      0.97142039	   -476.31151661	    -63.01944601	    -58.10628110	    199.54025987
      0.97143926	   -474.41476212	    -62.85466791	    -57.99926614	    197.47345393
      0.97145813	   -472.52046307	    -62.68953983	    -57.89241148	    195.41527315
      0.97147700	   -470.62967276	    -62.52415666	    -57.78571743	    193.36661424
      0.97150035	   -468.29603965	    -62.31926681	    -57.65390668	    190.84573631
      0.97152370	   -465.97065037	    -62.11425277	    -57.52234292	    188.34186521
      0.97154705	   -463.65473029	    -61.90923320	    -57.39102672	    185.85602797
      0.97157040	   -461.34928713	    -61.70430963	    -57.25995862	    183.38906477
      0.97159868	   -458.57243052	    -61.45638525	    -57.10155934	    180.42764100
      0.97162696	   -455.81327727	    -61.20885763	    -56.94352570	    177.49583371
      0.97165524	   -453.07268234	    -60.96183348	    -56.78585865	    174.59434478
      0.97168352	   -450.35126055	    -60.71540067	    -56.62855911	    171.72367710
      0.97171795	   -447.06430558	    -60.41626172	    -56.43753869	    168.27062502
      0.97175239	   -443.80681551	    -60.11821079	    -56.24706601	    164.86411139
      0.97178682	   -440.57894249	    -59.82133039	    -56.05714262	    161.50426140
      0.97182125	   -437.38061869	    -59.52568520	    -55.86777006	    158.19102386
      0.97186361	   -433.48612736	    -59.16374266	    -55.63555667	    154.17864938
      0.97190597	   -429.63527893	    -58.80381672	    -55.40418189	    150.23597440
      0.97194833	   -425.82714890	    -58.44595945	    -55.17364835	    146.36227255
      0.97199069	   -422.06066349	    -58.09020842	    -54.94395858	    142.55669958
      0.97204442	   -417.34129703	    -57.64204256	    -54.65383641	    137.82624601
      0.97209815	   -412.68451636	    -57.19734332	    -54.36508052	    133.20191253
      0.97215188	   -408.08773649	    -56.75613141	    -54.07769551	    128.68163107
      0.97221744	   -402.55609054	    -56.22248409	    -53.72887975	    123.30370295
      0.97228300	   -397.10540629	    -55.69404680	    -53.38211931	    118.07380413
      0.97234856	   -391.73138357	    -55.17081102	    -53.03742127	    112.98821058
      0.97243274	   -384.93755966	    -54.50660903	    -52.59788546	    106.66440500
      0.97251692	   -378.25619433	    -53.85090579	    -52.16177322	    100.56511771
      0.97260110	   -371.68114648	    -53.20364269	    -51.72909611	     94.68330367
      0.97270905	   -363.39686857	    -52.38577863	    -51.17923452	     87.44757662
      0.97281701	   -355.27330267	    -51.58153581	    -50.63505864	     80.54547548
      0.97292497	   -347.30779537	    -50.79075144	    -50.09658390	     73.96495427
      0.97303293	   -339.50105620	    -50.01325452	    -49.56382239	     67.69509380
      0.97316462	   -330.19732751	    -49.08250409	    -48.92164454	     60.45295178
      0.97329632	   -321.14366909	    -48.17093165	    -48.28799177	     53.64349353
      0.97342802	   -312.34961937	    -47.27819655	    -47.66286678	     47.25433680
      0.97355972	   -303.82323220	    -46.40395187	    -47.04626551	     41.27593276
      0.97372644	   -293.42141226	    -45.32321683	    -46.27791830	     34.28616882
      0.97389316	   -283.45974789	    -44.27083061	    -45.52317671	     27.93193699
      0.97411526	   -270.86401778	    -42.91167200	    -44.53878124	     20.42386527
      0.97429836	   -261.04215055	    -41.82682039	    -43.74520082	     14.99382079
      0.97448146	   -251.70529150	    -40.77318429	    -42.96774374	     10.14196304
      0.97466456	   -242.81280008	    -39.74982385	    -42.20627724	      5.73704236
      0.97484766	   -234.31437390	    -38.75581112	    -41.46065097	      1.66131046
      0.97503076	   -226.16489597	    -37.79023227	    -40.73069828	     -2.16441346
      0.97528524	   -215.34664980	    -36.49375445	    -39.74185463	     -7.12740647
      0.97547118	   -207.77485246	    -35.57873313	    -39.03795488	    -10.51349398
      0.97565712	   -200.45936447	    -34.68995317	    -38.34952631	    -13.71088067
      0.97584307	   -193.38677639	    -33.82653689	    -37.67633553	    -16.72969660
      0.97602901	   -186.55007079	    -32.98762676	    -37.01813924	    -19.57798553
      0.97621495	   -179.94678141	    -32.17238590	    -36.37468554	    -22.26199382
      0.97640090	   -173.57709151	    -31.37999853	    -35.74571516	    -24.78654021
      0.97658684	   -167.44219061	    -30.60967049	    -35.13096257	    -27.15541086
      0.97677278	   -161.54305557	    -29.86062968	    -34.53015722	    -29.37173112
      0.97695872	   -155.87967910	    -29.13212666	    -33.94302446	    -31.43828306
      0.97714467	   -150.45067973	    -28.42343517	    -33.36928663	    -33.35775611
      0.97736849	   -144.22247381	    -27.59566436	    -32.69604645	    -35.47711462
      0.97759231	   -138.32195288	    -26.79440353	    -32.04131854	    -37.39271083
      0.97791408	   -130.39227729	    -25.68665918	    -31.13148940	    -39.80182071
      0.97815870	   -124.78052483	    -24.87771338	    -30.46386337	    -41.37242132
      0.97840332	   -119.50844585	    -24.09597628	    -29.81629033	    -42.72932287
      0.97864793	   -114.55693630	    -23.34023546	    -29.18814418	    -43.88444934
      0.97886701	   -110.37850960	    -22.68452146	    -28.64155232	    -44.75857582
      0.97908610	   -106.42778485	    -22.04799128	    -28.10961186	    -45.49195642
      0.97930518	   -102.69118858	    -21.42993545	    -27.59189355	    -46.09586527
      0.97952426	    -99.15557648	    -20.82969228	    -27.08797657	    -46.58230236
      0.97974334	    -95.80833224	    -20.24664493	    -26.59744873	    -46.96386340
      0.97996242	    -92.63743216	    -19.68021776	    -26.11990697	    -47.25356810
      0.98018150	    -89.63148313	    -19.12987201	    -25.65495766	    -47.46465322
      0.98027731	    -88.36606715	    -18.89413183	    -25.45549653	    -47.53563507
      0.98036868	    -87.18587123	    -18.67203510	    -25.26740936	    -47.59268909
      0.98046005	    -86.03097654	    -18.45257517	    -25.08138996	    -47.64030519
      0.98053774	    -85.06839108	    -18.26802817	    -24.92483430	    -47.67405858
      0.98061543	    -84.12312525	    -18.08534017	    -24.76973789	    -47.70221732
      0.98068200	    -83.32651130	    -17.93024602	    -24.63797505	    -47.72231326
      0.98074858	    -82.54200884	    -17.77648707	    -24.50726200	    -47.73904333
      0.98081515	    -81.76933792	    -17.62404945	    -24.37758880	    -47.75274028
      0.98087507	    -81.08386855	    -17.48798370	    -24.26177218	    -47.76274302
      0.98093498	    -80.40755242	    -17.35296686	    -24.14678260	    -47.77078573
      0.98099489	    -79.74018763	    -17.21898899	    -24.03261299	    -47.77709588
      0.98105481	    -79.08157336	    -17.08604031	    -23.91925632	    -47.78189574
      0.98111472	    -78.43151003	    -16.95411116	    -23.80670565	    -47.78540224
      0.98117463	    -77.78979950	    -16.82319207	    -23.69495407	    -47.78782679
      0.98122848	    -77.22003165	    -16.70638363	    -23.59519432	    -47.78925239
      0.98128233	    -76.65671042	    -16.59037698	    -23.49606956	    -47.79011563
      0.98133618	    -76.09969562	    -16.47516567	    -23.39757490	    -47.79055794
      0.98139002	    -75.54884837	    -16.36074344	    -23.29970548	    -47.79071680
      0.98144387	    -75.00403121	    -16.24710422	    -23.20245649	    -47.79072563
      0.98149772	    -74.46510820	    -16.13424212	    -23.10582314	    -47.79070131
      0.98155156	    -73.93194502	    -16.02215144	    -23.00980069	    -47.79067677
      0.98160541	    -73.40440900	    -15.91082670	    -22.91438441	    -47.79065210
      0.98165926	    -72.88236924	    -15.80026264	    -22.81956964	    -47.79062729
      0.98171310	    -72.36569666	    -15.69045422	    -22.72535173	    -47.79060236
      0.98176695	    -71.85426410	    -15.58139663	    -22.63172608	    -47.79057729
      0.98182080	    -71.34794641	    -15.47308531	    -22.53868813	    -47.79055208
      0.98187465	    -70.84662044	    -15.36551592	    -22.44623333	    -47.79052675
      0.98192849	    -70.35016523	    -15.25868441	    -22.35435720	    -47.79050127
      0.98198234	    -69.85846198	    -15.15258693	    -22.26305527	    -47.79047567
      0.98203619	    -69.37139416	    -15.04721993	    -22.17232312	    -47.79044992
      0.98209003	    -68.88884758	    -14.94258010	    -22.08215635	    -47.79042405
      0.98214388	    -68.41071046	    -14.83866439	    -21.99255061	    -47.79039803
      0.98219773	    -67.93687344	    -14.73547002	    -21.90350158	    -47.79037188
      0.98225157	    -67.46722972	    -14.63299445	    -21.81500496	    -47.79034559
      0.98230542	    -67.00167507	    -14.53123542	    -21.72705651	    -47.79031916
      0.98235927	    -66.54010786	    -14.43019094	    -21.63965201	    -47.79029259
      0.98241312	    -66.08242921	    -14.32985924	    -21.55278727	    -47.79026588
      0.98246696	    -65.62854292	    -14.23023885	    -21.46645815	    -47.79023903
      0.98252081	    -65.17835561	    -14.13132850	    -21.38066051	    -47.79021204
      0.98257466	    -64.73177672	    -14.03312721	    -21.29539029	    -47.79018491
      0.98262850	    -64.28871858	    -13.93563422	    -21.21064343	    -47.79015763
      0.98268235	    -63.84909641	    -13.83884899	    -21.12641592	    -47.79013022
      0.98273620	    -63.41282839	    -13.74277124	    -21.04270376	    -47.79010266
      0.98279004	    -62.97983568	    -13.64740089	    -20.95950302	    -47.79007495
      0.98284389	    -62.55004241	    -13.55273806	    -20.87680976	    -47.79004710
      0.98289774	    -62.12337577	    -13.45878310	    -20.79462010	    -47.79001911
      0.98295159	    -61.69976598	    -13.36553653	    -20.71293019	    -47.78999097
      0.98300543	    -61.27914630	    -13.27299906	    -20.63173621	    -47.78996269
      0.98305928	    -60.86145305	    -13.18117157	    -20.55103436	    -47.78993426
      0.98311313	    -60.44662561	    -13.09005510	    -20.47082089	    -47.78990568
      0.98316697	    -60.03460642	    -12.99965083	    -20.39109206	    -47.78987695
      0.98322082	    -59.62534097	    -12.90996009	    -20.31184419	    -47.78984807
      0.98327467	    -59.21877776	    -12.82098432	    -20.23307359	    -47.78981905
      0.98332851	    -58.81486832	    -12.73272508	    -20.15477665	    -47.78978987
      0.98338236	    -58.41356715	    -12.64518401	    -20.07694975	    -47.78976055
      0.98343621	    -58.01483171	    -12.55836284	    -19.99958931	    -47.78973107
      0.98349006	    -57.61862237	    -12.47226338	    -19.92269180	    -47.78970144
      0.98354390	    -57.22490237	    -12.38688746	    -19.84625370	    -47.78967166
      0.98359775	    -56.83363776	    -12.30223699	    -19.77027152	    -47.78964173
      0.98365160	    -56.44479738	    -12.21831387	    -19.69474181	    -47.78961164
      0.98370544	    -56.05835277	    -12.13512003	    -19.61966114	    -47.78958140
      0.98377119	    -55.58974682	    -12.03453881	    -19.52859774	    -47.78954427
      0.98383693	    -55.12463195	    -11.93505100	    -19.43819252	    -47.78950691
      0.98390267	    -54.66297190	    -11.83665998	    -19.34843939	    -47.78946931
      0.98396841	    -54.20473568	    -11.73936900	    -19.25933238	    -47.78943148
      0.98405218	    -53.62576594	    -11.61699843	    -19.14671790	    -47.78938293
      0.98413595	    -53.05227125	    -11.49642493	    -19.03513068	    -47.78933400
      0.98422011	    -52.48162496	    -11.37711261	    -18.92405325	    -47.78928446
      0.98430426	    -51.91645382	    -11.25962407	    -18.81398845	    -47.78923452
      0.98437645	    -51.43601940	    -11.16030153	    -18.72037550	    -47.78919137
      0.98444864	    -50.95960608	    -11.06232575	    -18.62749155	    -47.78914792
      0.98452082	    -50.48721806	    -10.96569814	    -18.53532932	    -47.78910418
      0.98458438	    -50.07463849	    -10.88173821	    -18.45477595	    -47.78906543
      0.98464794	    -49.66519392	    -10.79882426	    -18.37477160	    -47.78902644
      0.98471149	    -49.25889445	    -10.71695612	    -18.29531147	    -47.78898723
      0.98477505	    -48.85575193	    -10.63613309	    -18.21639078	    -47.78894778
      0.98483861	    -48.45577973	    -10.55635359	    -18.13800481	    -47.78890809
      0.98490216	    -48.05899252	    -10.47761565	    -18.06014890	    -47.78886818
      0.98495920	    -47.70563559	    -10.40784012	    -17.99072756	    -47.78883215
      0.98501624	    -47.35486835	    -10.33889959	    -17.92172607	    -47.78879594
      0.98507327	    -47.00670324	    -10.27079189	    -17.85314114	    -47.78875953
      0.98513031	    -46.66115299	    -10.20351461	    -17.78496951	    -47.78872293
      0.98518734	    -46.31823057	    -10.13706510	    -17.71720798	    -47.78868614
      0.98524438	    -45.97794904	    -10.07144050	    -17.64985335	    -47.78864915
      0.98530142	    -45.64032146	    -10.00663767	    -17.58290246	    -47.78861197
      0.98535845	    -45.30536080	     -9.94265326	    -17.51635216	    -47.78857459
      0.98541549	    -44.97307983	     -9.87948365	    -17.45019936	    -47.78853702
      0.98547253	    -44.64349103	     -9.81712503	    -17.38444098	    -47.78849924
      0.98552956	    -44.31660654	     -9.75557330	    -17.31907397	    -47.78846127
      0.98558660	    -43.99243803	     -9.69482417	    -17.25409530	    -47.78842310
      0.98564364	    -43.67099667	     -9.63487311	    -17.18950198	    -47.78838473
      0.98570067	    -43.35229305	     -9.57571535	    -17.12529103	    -47.78834616
      0.98575771	    -43.03633711	     -9.51734594	    -17.06145953	    -47.78830739
      0.98581475	    -42.72313810	     -9.45975967	    -16.99800455	    -47.78826841
      0.98587178	    -42.41270449	     -9.40295116	    -16.93492321	    -47.78822924
      0.98592882	    -42.10504397	     -9.34691481	    -16.87221264	    -47.78818985
      0.98598586	    -41.80016338	     -9.29164483	    -16.80987000	    -47.78815026
      0.98604289	    -41.49806869	     -9.23713525	    -16.74789249	    -47.78811047
      0.98609993	    -41.19876494	     -9.18337990	    -16.68627731	    -47.78807047
      0.98615697	    -40.90225624	     -9.13037246	    -16.62502171	    -47.78803026
      0.98621400	    -40.60854574	     -9.07810643	    -16.56412296	    -47.78798984
      0.98627104	    -40.31763559	     -9.02657515	    -16.50357833	    -47.78794921
      0.98632808	    -40.02952695	     -8.97577181	    -16.44338514	    -47.78790837
      0.98638511	    -39.74421995	     -8.92568947	    -16.38354073	    -47.78786732
      0.98644215	    -39.46171373	     -8.87632105	    -16.32404246	    -47.78782605
      0.98649919	    -39.18200637	     -8.82765932	    -16.26488771	    -47.78778458
      0.98655622	    -38.90509496	     -8.77969697	    -16.20607389	    -47.78774289
      0.98661326	    -38.63097552	     -8.73242655	    -16.14759844	    -47.78770098
      0.98667030	    -38.35964308	     -8.68584051	    -16.08945880	    -47.78765886
      0.98672733	    -38.09109164	     -8.63993122	    -16.03165245	    -47.78761652
      0.98678437	    -37.82531422	     -8.59469094	    -15.97417689	    -47.78757396
      0.98684141	    -37.56230280	     -8.55011188	    -15.91702965	    -47.78753119
      0.98689844	    -37.30204842	     -8.50618614	    -15.86020826	    -47.78748819
      0.98695548	    -37.04454115	     -8.46290579	    -15.80371030	    -47.78744498
      0.98701252	    -36.78977010	     -8.42026282	    -15.74753335	    -47.78740154
      0.98706955	    -36.53772348	     -8.37824918	    -15.69167501	    -47.78735788
      0.98712659	    -36.28838857	     -8.33685676	    -15.63613292	    -47.78731399
      0.98718362	    -36.04175178	     -8.29607743	    -15.58090473	    -47.78726988
      0.98724066	    -35.79779868	     -8.25590303	    -15.52598811	    -47.78722555
      0.98729770	    -35.55651398	     -8.21632536	    -15.47138075	    -47.78718099
      0.98735473	    -35.31788160	     -8.17733621	    -15.41708037	    -47.78713620
      0.98741177	    -35.08188468	     -8.13892736	    -15.36308469	    -47.78709119
      0.98746881	    -34.84850562	     -8.10109058	    -15.30939148	    -47.78704594
      0.98752584	    -34.61772607	     -8.06381765	    -15.25599850	    -47.78700047
      0.98758288	    -34.38952701	     -8.02710035	    -15.20290355	    -47.78695476
      0.98763992	    -34.16388876	     -7.99093044	    -15.15010443	    -47.78690882
      0.98769695	    -33.94079098	     -7.95529975	    -15.09759899	    -47.78686265
      0.98775399	    -33.72021276	     -7.92020008	    -15.04538507	    -47.78681624
      0.98781103	    -33.50213258	     -7.88562329	    -14.99346053	    -47.78676960
      0.98786806	    -33.28652840	     -7.85156124	    -14.94182327	    -47.78672272
      0.98792510	    -33.07337767	     -7.81800584	    -14.89047120	    -47.78667561
      0.98798214	    -32.86265734	     -7.78494905	    -14.83940223	    -47.78662825
      0.98803917	    -32.65434392	     -7.75238284	    -14.78861432	    -47.78658066
      0.98809621	    -32.44841349	     -7.72029924	    -14.73810542	    -47.78653283
      0.98815325	    -32.24484173	     -7.68869033	    -14.68787350	    -47.78648476
      0.98821028	    -32.04360397	     -7.65754824	    -14.63791658	    -47.78643644
      0.98827878	    -31.80497967	     -7.62075452	    -14.57828214	    -47.78637809
      0.98834728	    -31.56964157	     -7.58460937	    -14.51903803	    -47.78631939
      0.98841577	    -31.33754521	     -7.54909950	    -14.46018088	    -47.78626034
      0.98848427	    -31.10864562	     -7.51421174	    -14.40170735	    -47.78620093
      0.98855277	    -30.88289738	     -7.47993306	    -14.34361413	    -47.78614116
      0.98862127	    -30.66025472	     -7.44625058	    -14.28589796	    -47.78608104
      0.98868976	    -30.44067157	     -7.41315157	    -14.22855561	    -47.78602055
      0.98875826	    -30.22410160	     -7.38062344	    -14.17158387	    -47.78595970
      0.98882676	    -30.01049829	     -7.34865381	    -14.11497958	    -47.78589848
      0.98889526	    -29.79981502	     -7.31723040	    -14.05873960	    -47.78583689
      0.98896375	    -29.59200507	     -7.28634113	    -14.00286083	    -47.78577494
      0.98903225	    -29.38702172	     -7.25597409	    -13.94734020	    -47.78571261
      0.98910075	    -29.18481827	     -7.22611753	    -13.89217468	    -47.78564992
      0.98918307	    -28.94540436	     -7.19089238	    -13.82633735	    -47.78557406
      0.98926540	    -28.70985813	     -7.15636820	    -13.76100349	    -47.78549767
      0.98934773	    -28.47809927	     -7.12252565	    -13.69616797	    -47.78542072
      0.98943005	    -28.25004797	     -7.08934573	    -13.63182577	    -47.78534323
      0.98951238	    -28.02562500	     -7.05680987	    -13.56797192	    -47.78526518
      0.98959470	    -27.80475178	     -7.02489983	    -13.50460148	    -47.78518657
      0.98967703	    -27.58735049	     -6.99359779	    -13.44170963	    -47.78510740
      0.98975936	    -27.37334415	     -6.96288633	    -13.37929154	    -47.78502766
      0.98984168	    -27.16265670	     -6.93274839	    -13.31734250	    -47.78494736
      0.98994298	    -26.90787649	     -6.89642996	    -13.24175903	    -47.78484777
      0.99004427	    -26.65786906	     -6.86092430	    -13.16686991	    -47.78474731
      0.99014556	    -26.41249919	     -6.82620207	    -13.09266669	    -47.78464598
      0.99024685	    -26.17163433	     -6.79223480	    -13.01914100	    -47.78454375
      0.99034814	    -25.93514467	     -6.75899488	    -12.94628463	    -47.78444064
      0.99047155	    -25.65273666	     -6.71943990	    -12.85840986	    -47.78431379
      0.99059497	    -25.37641158	     -6.68087833	    -12.77150226	    -47.78418560
      0.99071838	    -25.10595238	     -6.64326533	    -12.68554766	    -47.78405604
      0.99087559	    -24.76958798	     -6.59665742	    -12.57741143	    -47.78388903
      0.99103280	    -24.44198318	     -6.55143423	    -12.47077099	    -47.78371976
      0.99119558	    -24.11157303	     -6.50598203	    -12.36189839	    -47.78354209
      0.99135837	    -23.78970124	     -6.46184402	    -12.25457009	    -47.78336196
      0.99150402	    -23.50859992	     -6.42339853	    -12.15981854	    -47.78319866
      0.99164968	    -23.23373662	     -6.38588778	    -12.06625964	    -47.78303333
      0.99179534	    -22.96484914	     -6.34926085	    -11.97387335	    -47.78286597
      0.99194099	    -22.70168769	     -6.31346957	    -11.88264007	    -47.78269653
      0.99208665	    -22.44401469	     -6.27846839	    -11.79254057	    -47.78252501
      0.99223231	    -22.19160439	     -6.24421429	    -11.70355605	    -47.78235138
      0.99237796	    -21.94424246	     -6.21066666	    -11.61566806	    -47.78217561
      0.99252362	    -21.70172559	     -6.17778719	    -11.52885853	    -47.78199769
      0.99266928	    -21.46386103	     -6.14553980	    -11.44310975	    -47.78181759
      0.99281493	    -21.23046623	     -6.11389045	    -11.35840439	    -47.78163528
      0.99296059	    -21.00136831	     -6.08280712	    -11.27472544	    -47.78145075
      0.99310625	    -20.77640370	     -6.05225967	    -11.19205623	    -47.78125448
      0.99325190	    -20.55541766	     -6.02221977	    -11.11038044	    -47.78047183
      0.99339756	    -20.33826386	     -5.99266077	    -11.02968206	    -47.77758960
      0.99354322	    -20.12480395	     -5.96355762	    -10.94994540	    -47.77088519
      0.99368887	    -19.91490714	     -5.93488681	    -10.87115508	    -47.75850402
      0.99383453	    -19.70844980	     -5.90662626	    -10.79329600	    -47.73847146
      0.99398019	    -19.50531509	     -5.87875525	    -10.71635340	    -47.70870913
      0.99412584	    -19.30539255	     -5.85125432	    -10.64031277	    -47.66705585
      0.99427150	    -19.10857777	     -5.82410525	    -10.56515990	    -47.61129341
      0.99441716	    -18.91477202	     -5.79729093	    -10.49088083	    -47.53917669
      0.99456281	    -18.72388192	     -5.77079533	    -10.41746191	    -47.44846800
      0.99470847	    -18.53581917	     -5.74460342	    -10.34488972	    -47.33697465
      0.99485413	    -18.35050017	     -5.71870111	    -10.27315110	    -47.20258882
      0.99499978	    -18.16784580	     -5.69307523	    -10.20223317	    -47.04332822
      0.99514544	    -17.98778113	     -5.66771340	    -10.13212325	    -46.85737640
      0.99532203	    -17.77284843	     -5.63730319	    -10.04819029	    -46.59384153
      0.99549862	    -17.56149871	     -5.60724495	     -9.96540508	    -46.28632066
      0.99567521	    -17.35362004	     -5.57752098	     -9.88374646	    -45.93300344
      0.99585180	    -17.14910733	     -5.54811491	     -9.80319373	    -45.53272016
      0.99602839	    -16.94786184	     -5.51901166	     -9.72372668	    -45.08497066
      0.99625195	    -16.69762602	     -5.48257951	     -9.62464748	    -44.45037126
      0.99647551	    -16.45230212	     -5.44658464	     -9.52723762	    -43.74186272
      0.99677460	    -16.13150005	     -5.39907335	     -9.39946492	    -42.68447122
      0.99700340	    -15.89160235	     -5.36319686	     -9.30363640	    -41.79753223
      0.99723220	    -15.65631882	     -5.32770518	     -9.20942697	    -40.84996875
      0.99746100	    -15.42551094	     -5.29258055	     -9.11679928	    -39.84896701
      0.99766176	    -15.22656930	     -5.26204957	     -9.03679682	    -38.93261778
      0.99786252	    -15.03089149	     -5.23177902	     -8.95796108	    -37.98623716
      0.99806329	    -14.83839957	     -5.20175994	     -8.88026899	    -37.01504377
      0.99826405	    -14.64901969	     -5.17198412	     -8.80369802	    -36.02412003
      0.99846481	    -14.46268167	     -5.14244407	     -8.72822621	    -35.01833050
      0.99866557	    -14.27931876	     -5.11313295	     -8.65383213	    -34.00226063
      0.99884404	    -14.11876673	     -5.08726427	     -8.58858827	    -33.09386075
      0.99902251	    -13.96047260	     -5.06156748	     -8.52416514	    -32.18347566
      0.99920097	    -13.80439523	     -5.03603882	     -8.46054869	    -31.27364467
      0.99937944	    -13.65049509	     -5.01067482	     -8.39772516	    -30.36668021
      0.99955790	    -13.49873404	     -4.98547227	     -8.33568108	    -29.46467075
      0.99973637	    -13.34907530	     -4.96042819	     -8.27440328	    -28.56948719
      0.99991484	    -13.20148336	     -4.93553981	     -8.21387886	    -27.68279210
      1.00009330	    -13.05592383	     -4.91080456	     -8.15409516	    -26.80605082
      1.00027177	    -12.91236345	     -4.88622006	     -8.09503983	    -25.94054388
      1.00045023	    -12.77076996	     -4.86178408	     -8.03670075	    -25.08738013
      1.00062870	    -12.63111203	     -4.83749455	     -7.97906605	    -24.24751021
      1.00080717	    -12.49335926	     -4.81334955	     -7.92212412	    -23.42173996
      1.00098563	    -12.35748204	     -4.78934726	     -7.86586357	    -22.61074342
      1.00116410	    -12.22345159	     -4.76548600	     -7.81027325	    -21.81507546
      1.00134256	    -12.09123983	     -4.74176418	     -7.75534223	    -21.03518359
      1.00152103	    -11.96081939	     -4.71818031	     -7.70105983	    -20.27141915
      1.00169950	    -11.83216357	     -4.69473301	     -7.64741555	    -19.52404757
      1.00187796	    -11.70524626	     -4.67142095	     -7.59439913	    -18.79325792
      1.00205643	    -11.58004196	     -4.64824289	     -7.54200049	    -18.07917160
      1.00223489	    -11.45652571	     -4.62519765	     -7.49020976	    -17.38185018
      1.00241336	    -11.33467309	     -4.60228411	     -7.43901728	    -16.70130257
      1.00259183	    -11.21446017	     -4.57950123	     -7.38841357	    -16.03749111
      1.00277029	    -11.09586350	     -4.55684798	     -7.33838935	    -15.39033878
      1.00294876	    -10.97886009	     -4.53432342	     -7.28893549	    -14.75973192
      1.00312722	    -10.86342738	     -4.51192661	     -7.24004308	    -14.14552667
      1.00330569	    -10.74954322	     -4.48965668	     -7.19170335	    -13.54755253
      1.00348416	    -10.63718588	     -4.46751278	     -7.14390773	    -12.96561604
      1.00366262	    -10.52633399	     -4.44549409	     -7.09664780	    -12.39950396
      1.00384109	    -10.41696656	     -4.42359984	     -7.04991530	    -11.84898619
      1.00401955	    -10.30906295	     -4.40182925	     -7.00370214	    -11.31381833
      1.00419802	    -10.20260286	     -4.38018159	     -6.95800038	    -10.79374393
      1.00437648	    -10.09756633	     -4.35865614	     -6.91280223	    -10.28849651
      1.00455495	     -9.99393369	     -4.33725221	     -6.86810004	     -9.79780135
      1.00473342	     -9.89168562	     -4.31596913	     -6.82388633	     -9.32137711
      1.00491188	     -9.79080307	     -4.29480621	     -6.78015375	     -8.85893720
      1.00509035	     -9.69126729	     -4.27376283	     -6.73689507	     -8.41019106
      1.00526881	     -9.59305980	     -4.25283834	     -6.69410322	     -7.97484530
      1.00544728	     -9.49616242	     -4.23203211	     -6.65177126	     -7.55260465
      1.00562575	     -9.40055721	     -4.21134354	     -6.60989236	     -7.14317289
      1.00580421	     -9.30622650	     -4.19077201	     -6.56845983	     -6.74625365
      1.00598268	     -9.21315288	     -4.17031694	     -6.52746712	     -6.36155105
      1.00616114	     -9.12131919	     -4.14997773	     -6.48690777	     -5.98877039
      1.00633961	     -9.03070850	     -4.12975381	     -6.44677547	     -5.62761868
      1.00651808	     -8.94130412	     -4.10964460	     -6.40706399	     -5.27780513
      1.00669654	     -8.85308960	     -4.08964952	     -6.36776724	     -4.93904161
      1.00687501	     -8.76604872	     -4.06976802	     -6.32887924	     -4.61104299
      1.00705347	     -8.68016546	     -4.04999954	     -6.29039410	     -4.29352754
      1.00723194	     -8.59542405	     -4.03034351	     -6.25230607	     -3.98621718
      1.00741041	     -8.51180891	     -4.01079940	     -6.21460946	     -3.68883740
      1.00758887	     -8.42930469	     -3.99136664	     -6.17729871	     -3.40111912
      1.00776734	     -8.34789624	     -3.97204470	     -6.14036837	     -3.12279608
      1.00794580	     -8.26756860	     -3.95283303	     -6.10381305	     -2.85360718
      1.00812427	     -8.18830703	     -3.93373109	     -6.06762748	     -2.59329600
      1.00830274	     -8.11009697	     -3.91473834	     -6.03180649	     -2.34161086
      1.00848120	     -8.03292409	     -3.89585425	     -5.99634499	     -2.09830494
      1.00865967	     -7.95677420	     -3.87707828	     -5.96123797	     -1.86313640
      1.00883813	     -7.88163333	     -3.85840991	     -5.92648053	     -1.63586837
      1.00901660	     -7.80748770	     -3.83984859	     -5.89206784	     -1.41626906
      1.00919507	     -7.73432369	     -3.82139381	     -5.85799515	     -1.20411172
      1.00937353	     -7.66212788	     -3.80304503	     -5.82425781	     -0.99917473
      1.00955200	     -7.59088701	     -3.78480172	     -5.79085124	     -0.80124155
      1.00973046	     -7.52058802	     -3.76666337	     -5.75777093	     -0.61010070
      1.00990893	     -7.45121800	     -3.74862945	     -5.72501247	     -0.42554579
      1.01008739	     -7.38276422	     -3.73069944	     -5.69257150	     -0.24737547
      1.01026586	     -7.31521411	     -3.71287280	     -5.66044376	     -0.07539311
      1.01044433	     -7.24855529	     -3.69514904	     -5.62862503	      0.09059199
      1.01062279	     -7.18277551	     -3.67752761	     -5.59711120	      0.25076820
      1.01080126	     -7.11786272	     -3.66000801	     -5.56589820	      0.40531868
      1.01097972	     -7.05380498	     -3.64258973	     -5.53498204	      0.55442166
      1.01115819	     -6.99059057	     -3.62527223	     -5.50435880	      0.69825033
      1.01133666	     -6.92820786	     -3.60805501	     -5.47402460	      0.83697289
      1.01151512	     -6.86664543	     -3.59093756	     -5.44397567	      0.97075271
      1.01169359	     -6.80589198	     -3.57391936	     -5.41420827	      1.09974844
      1.01187205	     -6.74593637	     -3.55699990	     -5.38471872	      1.22411412
      1.01205052	     -6.68676761	     -3.54017866	     -5.35550342	      1.34399927
      1.01222899	     -6.62837484	     -3.52345515	     -5.32655882	      1.45954904
      1.01240745	     -6.57074736	     -3.50682885	     -5.29788142	      1.57090431
      1.01258592	     -6.51387462	     -3.49029925	     -5.26946779	      1.67820178
      1.01276438	     -6.45774620	     -3.47386585	     -5.24131455	      1.78157408
      1.01294285	     -6.40235181	     -3.45752814	     -5.21341838	      1.88114989
      1.01312132	     -6.34768131	     -3.44128562	     -5.18577600	      1.97705463
      1.01329978	     -6.29372470	     -3.42513779	     -5.15838419	      2.06940841
      1.01347825	     -6.24047210	     -3.40908415	     -5.13123979	      2.15832905
      1.01365671	     -6.18791377	     -3.39312419	     -5.10433969	      2.24393041
      1.01383518	     -6.13604011	     -3.37725743	     -5.07768081	      2.32632288
      1.01401365	     -6.08484163	     -3.36148336	     -5.05126014	      2.40561346
      1.01419211	     -6.03430898	     -3.34580148	     -5.02507471	      2.48190588
      1.01437058	     -5.98443293	     -3.33021131	     -4.99912160	      2.55530067
      1.01454904	     -5.93520440	     -3.31471235	     -4.97339792	      2.62589525
      1.01472751	     -5.88661438	     -3.29930411	     -4.94790086	      2.69378402
      1.01490598	     -5.83865404	     -3.28398611	     -4.92262762	      2.75905844
      1.01508444	     -5.79131462	     -3.26875784	     -4.89757545	      2.82180709
      1.01526291	     -5.74458752	     -3.25361884	     -4.87274166	      2.88211580
      1.01544137	     -5.69846423	     -3.23856860	     -4.84812359	      2.94006768
      1.01561984	     -5.65293637	     -3.22360666	     -4.82371862	      2.99574321
      1.01579830	     -5.60799567	     -3.20873253	     -4.79952417	      3.04922034
      1.01597677	     -5.56363396	     -3.19394572	     -4.77553771	      3.10057451
      1.01615524	     -5.51984320	     -3.17924577	     -4.75175673	      3.14987878
      1.01633370	     -5.47661545	     -3.16463219	     -4.72817878	      3.19720386
      1.01651217	     -5.43394289	     -3.15010452	     -4.70480142	      3.24261818
      1.01669063	     -5.39181779	     -3.13566227	     -4.68162228	      3.28618798
      1.01686910	     -5.35023254	     -3.12130498	     -4.65863900	      3.32797735
      1.01704757	     -5.30917962	     -3.10703218	     -4.63584927	      3.36804831
      1.01722603	     -5.26865163	     -3.09284340	     -4.61325080	      3.40646085
      1.01740450	     -5.22864126	     -3.07873817	     -4.59084135	      3.44327303
      1.01758296	     -5.18914131	     -3.06471604	     -4.56861871	      3.47854098
      1.01776143	     -5.15014467	     -3.05077653	     -4.54658070	      3.51231902
      1.01793990	     -5.11164433	     -3.03691920	     -4.52472517	      3.54465967
      1.01811836	     -5.07363339	     -3.02314358	     -4.50305000	      3.57561371
      1.01829683	     -5.03610502	     -3.00944921	     -4.48155311	      3.60523027
      1.01847529	     -4.99905251	     -2.99583565	     -4.46023245	      3.63355682
      1.01865376	     -4.96246923	     -2.98230244	     -4.43908598	      3.66063927
      1.01883223	     -4.92634864	     -2.96884913	     -4.41811173	      3.68652201
      1.01901069	     -4.89068430	     -2.95547527	     -4.39730772	      3.71124794
      1.01918916	     -4.85546985	     -2.94218041	     -4.37667201	      3.73485853
      1.01936762	     -4.82069903	     -2.92896412	     -4.35620270	      3.75739385
      1.01954609	     -4.78636565	     -2.91582594	     -4.33589790	      3.77889263
      1.01972456	     -4.75246363	     -2.90276544	     -4.31575577	      3.79939230
      1.01990302	     -4.71898694	     -2.88978218	     -4.29577447	      3.81892902
      1.02008149	     -4.68592968	     -2.87687572	     -4.27595221	      3.83753775
      1.02025995	     -4.65328599	     -2.86404563	     -4.25628720	      3.85525223
      1.02043842	     -4.62105011	     -2.85129147	     -4.23677770	      3.87210509
      1.02061689	     -4.58921638	     -2.83861283	     -4.21742199	      3.88812782
      1.02079535	     -4.55777918	     -2.82600925	     -4.19821836	      3.90335087
      1.02097382	     -4.52673299	     -2.81348033	     -4.17916513	      3.91780362
      1.02115228	     -4.49607238	     -2.80102563	     -4.16026065	      3.93151446
      1.02133075	     -4.46579197	     -2.78864474	     -4.14150329	      3.94451081
      1.02150922	     -4.43588646	     -2.77633723	     -4.12289145	      3.95681915
      1.02168768	     -4.40635066	     -2.76410268	     -4.10442353	      3.96846504
      1.02186615	     -4.37717940	     -2.75194068	     -4.08609798	      3.97947317
      1.02204461	     -4.34836762	     -2.73985081	     -4.06791326	      3.98986738
      1.02222308	     -4.31991031	     -2.72783267	     -4.04986784	      3.99967066
      1.02240154	     -4.29180256	     -2.71588584	     -4.03196022	      4.00890525
      1.02258001	     -4.26403949	     -2.70400991	     -4.01418894	      4.01759259
      1.02275848	     -4.23661631	     -2.69220447	     -3.99655251	      4.02575338
      1.02293694	     -4.20952831	     -2.68046913	     -3.97904952	      4.03340760
      1.02311541	     -4.18277082	     -2.66880348	     -3.96167855	      4.04057454
      1.02329387	     -4.15633925	     -2.65720712	     -3.94443818	      4.04727282
      1.02347234	     -4.13022907	     -2.64567965	     -3.92732704	      4.05352039
      1.02365081	     -4.10443584	     -2.63422068	     -3.91034378	      4.05933460
      1.02382927	     -4.07895513	     -2.62282981	     -3.89348704	      4.06473218
      1.02400774	     -4.05378263	     -2.61150665	     -3.87675549	      4.06972926
      1.02418620	     -4.02891405	     -2.60025081	     -3.86014785	      4.07434144
      1.02436467	     -4.00434517	     -2.58906191	     -3.84366280	      4.07858373
      1.02454314	     -3.98007186	     -2.57793955	     -3.82729908	      4.08247063
      1.02472160	     -3.95609000	     -2.56688335	     -3.81105544	      4.08601614
      1.02490007	     -3.93239556	     -2.55589293	     -3.79493063	      4.08923375
      1.02507853	     -3.90898457	     -2.54496791	     -3.77892342	      4.09213648
      1.02529305	     -3.88121417	     -2.53192207	     -3.75983673	      4.09522657
      1.02550757	     -3.85384087	     -2.51896952	     -3.74091614	      4.09790073
      1.02566305	     -3.83424502	     -2.50963936	     -3.72730504	      4.09959050
      1.02586026	     -3.80968123	     -2.49787475	     -3.71016372	      4.10144619
      1.02605747	     -3.78543854	     -2.48618755	     -3.69315832	      4.10299367
      1.02624169	     -3.76307913	     -2.47533998	     -3.67739493	      4.10417312
      1.02642590	     -3.74099171	     -2.46455911	     -3.66174759	      4.10510671
      1.02662839	     -3.71702355	     -2.45278582	     -3.64468128	      4.10586179
      1.02683087	     -3.69337424	     -2.44109212	     -3.62775213	      4.10634594
      1.02701302	     -3.67236760	     -2.43063998	     -3.61263854	      4.10656067
      1.02719517	     -3.65161140	     -2.42025145	     -3.59763358	      4.10657559
      1.02739826	     -3.62876034	     -2.40874331	     -3.58103058	      4.10636727
      1.02760135	     -3.60621141	     -2.39731323	     -3.56455976	      4.10593288
      1.02777313	     -3.58737123	     -2.38770589	     -3.55073031	      4.10539725
      1.02798086	     -3.56486937	     -2.37616209	     -3.53413097	      4.10455336
      1.02818858	     -3.54266961	     -2.36469841	     -3.51766551	      4.10350496
      1.02833071	     -3.52765159	     -2.35690057	     -3.50647577	      4.10267527
      1.02854103	     -3.50567983	     -2.34542917	     -3.49002967	      4.10128781
      1.02875136	     -3.48400460	     -2.33403842	     -3.47371667	      4.09971865
      1.02890921	     -3.46792898	     -2.32554212	     -3.46155997	      4.09842765
      1.02906706	     -3.45201571	     -2.31709070	     -3.44947677	      4.09704373
      1.02925437	     -3.43334093	     -2.30712012	     -3.43523324	      4.09528640
      1.02944168	     -3.41488877	     -2.29721203	     -3.42109127	      4.09340983
      1.02962329	     -3.39720745	     -2.28766462	     -3.40747545	      4.09148214
      1.02980490	     -3.37972956	     -2.27817526	     -3.39395322	      4.08945313
      1.03000188	     -3.36099945	     -2.26794815	     -3.37939151	      4.08714374
      1.03019886	     -3.34250177	     -2.25778847	     -3.36493768	      4.08472715
      1.03035655	     -3.32785853	     -2.24970338	     -3.35344357	      4.08271928
      1.03056616	     -3.30861850	     -2.23902259	     -3.33827025	      4.07995489
      1.03077577	     -3.28963048	     -2.22841675	     -3.32321549	      4.07708743
      1.03093793	     -3.27511180	     -2.22026320	     -3.31164966	      4.07480259
      1.03110008	     -3.26073970	     -2.21215396	     -3.30015339	      4.07246262
      1.03127725	     -3.24520239	     -2.20334429	     -3.28767154	      4.06984623
      1.03145441	     -3.22983559	     -2.19458694	     -3.27527127	      4.06717070
      1.03164639	     -3.21337391	     -2.18515614	     -3.26192550	      4.06420852
      1.03183837	     -3.19710688	     -2.17578602	     -3.24867369	      4.06118472
      1.03198517	     -3.18479836	     -2.16866216	     -3.23860392	      4.05883351
      1.03219764	     -3.16717852	     -2.15841282	     -3.22412389	      4.05537382
      1.03241011	     -3.14978722	     -2.14823648	     -3.20975572	      4.05185153
      1.03255015	     -3.13844850	     -2.14156927	     -3.20034671	      4.04949832
      1.03269018	     -3.12720642	     -2.13493340	     -3.19098540	      4.04712117
      1.03287812	     -3.11226892	     -2.12607660	     -3.17849624	      4.04389556
      1.03306605	     -3.09750125	     -2.11727566	     -3.16609159	      4.04063201
      1.03322836	     -3.08488196	     -2.10971936	     -3.15544563	      4.03778508
      1.03342783	     -3.06954309	     -2.10048992	     -3.14244771	      4.03425315
      1.03366832	     -3.05129277	     -2.08944408	     -3.12689907	      4.02994981
      1.03390881	     -3.03330440	     -2.07848735	     -3.11148336	      4.02560215
      1.03406000	     -3.02212764	     -2.07164445	     -3.10185924	      4.02284844
      1.03424385	     -3.00867229	     -2.06337048	     -3.09022590	      4.01948062
      1.03448763	     -2.99105565	     -2.05247757	     -3.07491582	      4.01498524
      1.03464183	     -2.98004368	     -2.04563366	     -3.06529968	      4.01212615
      1.03479603	     -2.96913187	     -2.03882523	     -3.05573558	      4.00925637
      1.03495023	     -2.95831896	     -2.03205209	     -3.04622312	      4.00637680
      1.03513424	     -2.94554345	     -2.02401542	     -3.03493860	      4.00292914
      1.03531825	     -2.93290527	     -2.01602845	     -3.02372639	      3.99947061
      1.03547962	     -2.92193413	     -2.00906517	     -3.01395314	      3.99643008
      1.03568182	     -2.90833165	     -2.00039299	     -3.00178366	      3.99261155
      1.03593360	     -2.89161611	     -1.98967677	     -2.98674896	      3.98784615
      1.03620115	     -2.87411855	     -1.97838842	     -2.97091483	      3.98277291
      1.03633136	     -2.86570053	     -1.97293156	     -2.96326155	      3.98030178
      1.03648770	     -2.85567596	     -1.96641107	     -2.95411730	      3.97733348
      1.03669387	     -2.84259351	     -1.95786500	     -2.94213345	      3.97341852
      1.03690004	     -2.82966447	     -1.94937818	     -2.93023371	      3.96950412
      1.03704099	     -2.82091251	     -1.94360993	     -2.92214621	      3.96682923
      1.03718194	     -2.81223041	     -1.93786906	     -2.91409736	      3.96415576
      1.03734957	     -2.80199503	     -1.93107706	     -2.90457500	      3.96097885
      1.03756026	     -2.78926751	     -1.92259481	     -2.89268308	      3.95699092
      1.03784263	     -2.77244521	     -1.91132100	     -2.87687723	      3.95165728
      1.03797238	     -2.76480434	     -1.90617665	     -2.86966466	      3.94921141
      1.03812949	     -2.75562603	     -1.89997745	     -2.86097282	      3.94625459
      1.03832465	     -2.74433639	     -1.89232261	     -2.85023942	      3.94258967
      1.03853369	     -2.73237920	     -1.88417928	     -2.83882009	      3.93867502
      1.03874273	     -2.72055972	     -1.87609328	     -2.82747994	      3.93477254
      1.03888756	     -2.71245022	     -1.87052424	     -2.81966881	      3.93207647
      1.03903240	     -2.70440511	     -1.86498240	     -2.81189507	      3.92938703
      1.03919786	     -2.69529183	     -1.85868415	     -2.80305922	      3.92632304
      1.03940636	     -2.68392602	     -1.85079838	     -2.79199446	      3.92247609
      1.03960562	     -2.67318364	     -1.84331356	     -2.78149026	      3.91881447
      1.03980488	     -2.66255699	     -1.83587903	     -2.77105448	      3.91516819
      1.03996159	     -2.65427963	     -1.83006706	     -2.76289463	      3.91231175
      1.04011830	     -2.64607202	     -1.82428584	     -2.75477641	      3.90946551
      1.04029074	     -2.63712084	     -1.81796008	     -2.74589163	      3.90634597
      1.04046317	     -2.62825211	     -1.81167113	     -2.73705648	      3.90323952
      1.04063221	     -2.61963678	     -1.80554133	     -2.72844277	      3.90020724
      1.04080126	     -2.61109876	     -1.79944652	     -2.71987602	      3.89718820
      1.04097100	     -2.60260253	     -1.79336167	     -2.71132093	      3.89417045
      1.04114074	     -2.59418236	     -1.78731169	     -2.70281245	      3.89116665
      1.04130793	     -2.58596192	     -1.78138632	     -2.69447673	      3.88822188
      1.04147512	     -2.57781350	     -1.77549442	     -2.68618554	      3.88529117
      1.04164216	     -2.56974377	     -1.76964124	     -2.67794619	      3.88237756
      1.04180920	     -2.56174423	     -1.76382110	     -2.66975062	      3.87947846
      1.04197465	     -2.55388936	     -1.75808882	     -2.66167598	      3.87662161
      1.04214010	     -2.54610172	     -1.75238860	     -2.65364365	      3.87377941
      1.04230567	     -2.53837498	     -1.74671614	     -2.64564750	      3.87095010
      1.04247124	     -2.53071399	     -1.74107544	     -2.63769309	      3.86813584
      1.04263546	     -2.52317948	     -1.73551175	     -2.62984419	      3.86535959
      1.04279969	     -2.51570816	     -1.72997896	     -2.62203577	      3.86259847
      1.04296415	     -2.50828851	     -1.72446883	     -2.61425609	      3.85984872
      1.04312862	     -2.50093078	     -1.71898937	     -2.60651642	      3.85711446
      1.04329309	     -2.49363434	     -1.71354042	     -2.59881645	      3.85439594
      1.04345756	     -2.48639838	     -1.70812181	     -2.59115591	      3.85169316
      1.04362202	     -2.47922233	     -1.70273337	     -2.58353450	      3.84900639
      1.04378649	     -2.47210536	     -1.69737495	     -2.57595194	      3.84633559
      1.04395096	     -2.46504693	     -1.69204638	     -2.56840795	      3.84368103
      1.04411543	     -2.45804623	     -1.68674749	     -2.56090226	      3.84104264
      1.04427989	     -2.45110275	     -1.68147814	     -2.55343458	      3.83842071
      1.04444436	     -2.44421566	     -1.67623816	     -2.54600465	      3.83581511
      1.04460883	     -2.43738451	     -1.67102739	     -2.53861219	      3.83322616
      1.04477329	     -2.43060845	     -1.66584567	     -2.53125693	      3.83065369
      1.04491350	     -2.42487521	     -1.66145119	     -2.52501591	      3.82847399
      1.04505370	     -2.41918118	     -1.65707761	     -2.51880157	      3.82630638
      1.04523584	     -2.41184248	     -1.65142722	     -2.51076848	      3.82350885
      1.04541797	     -2.40456853	     -1.64581172	     -2.50277979	      3.82073191
      1.04555166	     -2.39926990	     -1.64171175	     -2.49694372	      3.81870677
      1.04568536	     -2.39400540	     -1.63763039	     -2.49113126	      3.81669278
      1.04586961	     -2.38680556	     -1.63203601	     -2.48315923	      3.81393565
      1.04605386	     -2.37966914	     -1.62647660	     -2.47523142	      3.81119982
      1.04618810	     -2.37450942	     -1.62244816	     -2.46948319	      3.80922018
      1.04632233	     -2.36938262	     -1.61843808	     -2.46375810	      3.80725188
      1.04650685	     -2.36238883	     -1.61295586	     -2.45592620	      3.80456502
      1.04669137	     -2.35545591	     -1.60750798	     -2.44813745	      3.80189966
      1.04682115	     -2.35061574	     -1.60369664	     -2.44268482	      3.80003801
      1.04695093	     -2.34580503	     -1.59990212	     -2.43725326	      3.79818701
      1.04713592	     -2.33899858	     -1.59452250	     -2.42954753	      3.79556723
      1.04732090	     -2.33225073	     -1.58917671	     -2.42188403	      3.79296918
      1.04745064	     -2.32755280	     -1.58544749	     -2.41653422	      3.79116012
      1.04758038	     -2.32288306	     -1.58173474	     -2.41120492	      3.78936174
      1.04776611	     -2.31624707	     -1.57644847	     -2.40361150	      3.78680608
      1.04795183	     -2.30966769	     -1.57119559	     -2.39605953	      3.78427235
      1.04807678	     -2.30527276	     -1.56768021	     -2.39100182	      3.78258016
      1.04820173	     -2.30090291	     -1.56417979	     -2.38596263	      3.78089787
      1.04838627	     -2.29449482	     -1.55903744	     -2.37855417	      3.77843162
      1.04857080	     -2.28814033	     -1.55392738	     -2.37118559	      3.77598700
      1.04869990	     -2.28372654	     -1.55037165	     -2.36605430	      3.77428981
      1.04882900	     -2.27933843	     -1.54683157	     -2.36094229	      3.77260318
      1.04901573	     -2.27303628	     -1.54173854	     -2.35358184	      3.77018234
      1.04917638	     -2.26765630	     -1.53738264	     -2.34728104	      3.76811724
      1.04933704	     -2.26231497	     -1.53305060	     -2.34100950	      3.76606863
      1.04949770	     -2.25701172	     -1.52874229	     -2.33476703	      3.76403629
      1.04963000	     -2.25267290	     -1.52521209	     -2.32964796	      3.76237503
      1.04976230	     -2.24835941	     -1.52169783	     -2.32454837	      3.76072479
      1.04996546	     -2.24178487	     -1.51633244	     -2.31675543	      3.75821244
      1.05008966	     -2.23779425	     -1.51307055	     -2.31201343	      3.75668923
      1.05021386	     -2.23382538	     -1.50982250	     -2.30728827	      3.75517584
      1.05039743	     -2.22799867	     -1.50504704	     -2.30033502	      3.75295680
      1.05066317	     -2.21964624	     -1.49818719	     -2.29033401	      3.74978211
      1.05078748	     -2.21577208	     -1.49499964	     -2.28568158	      3.74831232
      1.05093842	     -2.21109562	     -1.49114725	     -2.28005425	      3.74654055
      1.05111171	     -2.20576449	     -1.48674926	     -2.27362376	      3.74452419
      1.05128499	     -2.20047283	     -1.48237733	     -2.26722473	      3.74252654
      1.05142650	     -2.19618046	     -1.47882621	     -2.26202213	      3.74090911
      1.05156801	     -2.19191385	     -1.47529229	     -2.25684024	      3.73930410
      1.05175016	     -2.18645977	     -1.47076879	     -2.25020066	      3.73725659
      1.05188194	     -2.18253998	     -1.46751374	     -2.24541824	      3.73578803
      1.05201372	     -2.17864199	     -1.46427340	     -2.24065346	      3.73433029
      1.05218110	     -2.17372170	     -1.46017854	     -2.23462642	      3.73249407
      1.05234574	     -2.16891607	     -1.45617404	     -2.22872611	      3.73070500
      1.05251037	     -2.16414334	     -1.45219213	     -2.22285282	      3.72893255
      1.05265755	     -2.15990414	     -1.44865130	     -2.21762479	      3.72736213
      1.05280473	     -2.15569069	     -1.44512835	     -2.21241810	      3.72580491
      1.05295191	     -2.15150285	     -1.44162319	     -2.20723262	      3.72426100
      1.05309909	     -2.14734030	     -1.43813572	     -2.20206822	      3.72273026
      1.05325998	     -2.14281864	     -1.43434347	     -2.19644661	      3.72107205
      1.05342088	     -2.13832660	     -1.43057216	     -2.19084990	      3.71942949
      1.05355513	     -2.13460109	     -1.42744141	     -2.18619905	      3.71807106
      1.05368937	     -2.13089581	     -1.42432509	     -2.18156534	      3.71672347
      1.05387079	     -2.12592058	     -1.42013664	     -2.17533054	      3.71491974
      1.05400396	     -2.12229156	     -1.41707870	     -2.17077354	      3.71360824
      1.05413713	     -2.11868199	     -1.41403477	     -2.16623310	      3.71230746
      1.05429936	     -2.11431075	     -1.41034547	     -2.16072418	      3.71073719
      1.05445749	     -2.11007716	     -1.40676920	     -2.15537782	      3.70922177
      1.05461562	     -2.10587012	     -1.40321238	     -2.15005442	      3.70772122
      1.05477375	     -2.10168949	     -1.39967493	     -2.14475383	      3.70623564
      1.05490637	     -2.09820338	     -1.39672305	     -2.14032591	      3.70500110
      1.05503899	     -2.09473552	     -1.39378467	     -2.13591385	      3.70377706
      1.05517161	     -2.09128567	     -1.39085972	     -2.13151759	      3.70256339
      1.05535272	     -2.08660319	     -1.38688676	     -2.12553905	      3.70092271
      1.05549682	     -2.08290144	     -1.38374368	     -2.12080343	      3.69963114
      1.05564091	     -2.07922045	     -1.38061622	     -2.11608612	      3.69835185
      1.05578500	     -2.07555992	     -1.37750431	     -2.11138702	      3.69708465
      1.05592909	     -2.07191978	     -1.37440788	     -2.10670603	      3.69582964
      1.05607318	     -2.06829976	     -1.37132686	     -2.10204306	      3.68994118
      1.05624810	     -2.06393219	     -1.36760730	     -2.09640656	      3.64107973
      1.05637076	     -2.06088659	     -1.36501222	     -2.09246940	      3.57923926
      1.05649343	     -2.05785525	     -1.36242815	     -2.08854508	      3.49598882
      1.05666291	     -2.05369032	     -1.35887602	     -2.08314423	      3.34785003
      1.05682693	     -2.04968491	     -1.35545812	     -2.07794041	      3.17038875
      1.05700133	     -2.04545297	     -1.35184510	     -2.07243189	      2.94781398
      1.05713295	     -2.04227766	     -1.34913296	     -2.06829167	      2.75850404
      1.05726456	     -2.03911789	     -1.34643318	     -2.06416580	      2.55220540
      1.05744298	     -2.03485900	     -1.34279284	     -2.05859534	      2.24753063
      1.05757163	     -2.03180561	     -1.34018202	     -2.05459513	      2.01144362
      1.05770027	     -2.02876672	     -1.33758284	     -2.05060841	      1.76275936
      1.05786098	     -2.02499062	     -1.33435219	     -2.04564706	      1.43588994
      1.05801541	     -2.02138269	     -1.33126451	     -2.04089891	      1.10637524
      1.05816985	     -2.01779489	     -1.32819333	     -2.03616988	      0.76331764
      1.05830799	     -2.01460256	     -1.32546003	     -2.03195585	      0.44615863
      1.05844613	     -2.01142600	     -1.32273979	     -2.02775696	      0.12030100
      1.05858427	     -2.00826514	     -1.32003255	     -2.02357314	     -0.21332423
      1.05872242	     -2.00511975	     -1.31733823	     -2.01940429	     -0.55382375
      1.05888776	     -2.00137514	     -1.31413021	     -2.01443405	     -0.96922342
      1.05902934	     -1.99818618	     -1.31139801	     -2.01019534	     -1.33070116
      1.05917091	     -1.99501305	     -1.30867916	     -2.00597211	     -1.69667313
      1.05931248	     -1.99185547	     -1.30597359	     -2.00176428	     -2.06637078
      1.05945406	     -1.98871338	     -1.30328122	     -1.99757177	     -2.43907031
      1.05959563	     -1.98558652	     -1.30060199	     -1.99339450	     -2.81409161
      1.05973720	     -1.98247484	     -1.29793581	     -1.98923240	     -3.19079623
      1.05987878	     -1.97937806	     -1.29528262	     -1.98508538	     -3.56858623
      1.06002035	     -1.97629614	     -1.29264235	     -1.98095337	     -3.94690209
      1.06016192	     -1.97322882	     -1.29001491	     -1.97683629	     -4.32522215
      1.06030350	     -1.97017604	     -1.28740024	     -1.97273407	     -4.70305871
      1.06044507	     -1.96713756	     -1.28479827	     -1.96864662	     -5.07995922
      1.06058664	     -1.96411330	     -1.28220892	     -1.96457387	     -5.45550294
      1.06072821	     -1.96110305	     -1.27963211	     -1.96051575	     -5.82930011
      1.06086979	     -1.95810672	     -1.27706778	     -1.95647217	     -6.20099006
      1.06101136	     -1.95512410	     -1.27451585	     -1.95244308	     -6.57024010
      1.06115293	     -1.95215511	     -1.27197625	     -1.94842839	     -6.93674379
      1.06129451	     -1.94919954	     -1.26944890	     -1.94442803	     -7.30021985
      1.06143608	     -1.94625731	     -1.26693374	     -1.94044193	     -7.66041052
      1.06157765	     -1.94332821	     -1.26443069	     -1.93647001	     -8.01708060
      1.06171923	     -1.94041219	     -1.26193967	     -1.93251221	     -8.37001588
      1.06186080	     -1.93750901	     -1.25946062	     -1.92856845	     -8.71902230
      1.06200237	     -1.93461863	     -1.25699347	     -1.92463866	     -9.06392440
      1.06214394	     -1.93174082	     -1.25453813	     -1.92072277	     -9.40456469
      1.06228552	     -1.92887556	     -1.25209455	     -1.91682072	     -9.74080213
      1.06242709	     -1.92602259	     -1.24966264	     -1.91293242	    -10.07251161
      1.06256866	     -1.92318192	     -1.24724234	     -1.90905782	    -10.39958249
      1.06271024	     -1.92035327	     -1.24483357	     -1.90519684	    -10.72191825
      1.06285181	     -1.91753668	     -1.24243627	     -1.90134941	    -11.03943502
      1.06299338	     -1.91473185	     -1.24005036	     -1.89751548	    -11.35206144
      1.06311955	     -1.91224228	     -1.23793370	     -1.89411017	    -11.62648879
      1.06324571	     -1.90976188	     -1.23582598	     -1.89071548	    -11.89694906
      1.06340520	     -1.90663931	     -1.23317415	     -1.88643905	    -12.23314010
      1.06354095	     -1.90399300	     -1.23092827	     -1.88281257	    -12.51420989
      1.06367670	     -1.90135710	     -1.22869256	     -1.87919820	    -12.79060044
      1.06381244	     -1.89873141	     -1.22646695	     -1.87559587	    -13.06229879
      1.06394819	     -1.89611592	     -1.22425139	     -1.87200553	    -13.32929821
      1.06408394	     -1.89351046	     -1.22204580	     -1.86842713	    -13.59159810
      1.06421968	     -1.89091499	     -1.21985015	     -1.86486060	    -13.84920329
      1.06435543	     -1.88832936	     -1.21766435	     -1.86130589	    -14.10212392
      1.06452879	     -1.88504155	     -1.21488717	     -1.85678334	    -14.41833651
      1.06464018	     -1.88293724	     -1.21311107	     -1.85388745	    -14.61751858
      1.06475157	     -1.88083942	     -1.21134150	     -1.85099940	    -14.81358666
      1.06492285	     -1.87762633	     -1.20863330	     -1.84657405	    -15.10901600
      1.06506079	     -1.87504937	     -1.20646316	     -1.84302319	    -15.34167359
      1.06530222	     -1.87056236	     -1.20268868	     -1.83683715	    -15.73763117
      1.06544629	     -1.86789853	     -1.20045044	     -1.83316278	    -15.96718692
      1.06559208	     -1.86521330	     -1.19819616	     -1.82945749	    -16.19442486
      1.06573787	     -1.86253836	     -1.19595259	     -1.82576520	    -16.41662708
      1.06586381	     -1.86023606	     -1.19402315	     -1.82258620	    -16.60455707
      1.06598974	     -1.85794130	     -1.19210161	     -1.81941682	    -16.78881201
      1.06614490	     -1.85512447	     -1.18974501	     -1.81552520	    -17.01082584
      1.06627726	     -1.85273041	     -1.18774402	     -1.81221681	    -17.19591627
      1.06640962	     -1.85034456	     -1.18575161	     -1.80891888	    -17.37709744
      1.06654198	     -1.84796675	     -1.18376770	     -1.80563137	    -17.55441998
      1.06667434	     -1.84559700	     -1.18179226	     -1.80235424	    -17.72793526
      1.06680670	     -1.84323517	     -1.17982523	     -1.79908744	    -17.89769565
      1.06697327	     -1.84027419	     -1.17736173	     -1.79499095	    -18.10607516
      1.06708715	     -1.83825673	     -1.17568492	     -1.79219938	    -18.24523162
      1.06720104	     -1.83624505	     -1.17401424	     -1.78941534	    -18.38173177
      1.06736241	     -1.83340436	     -1.17165741	     -1.78548340	    -18.57066267
      1.06751540	     -1.83072175	     -1.16943426	     -1.78176963	    -18.74500621
      1.06766838	     -1.82804918	     -1.16722195	     -1.77806926	    -18.91479372
      1.06778908	     -1.82594783	     -1.16548421	     -1.77515937	    -19.04558387
      1.06790977	     -1.82385261	     -1.16375313	     -1.77225776	    -19.17363338
      1.06807057	     -1.82107062	     -1.16145705	     -1.76840462	    -19.34005223
      1.06819955	     -1.81884707	     -1.15962392	     -1.76532472	    -19.47013351
      1.06832852	     -1.81663045	     -1.15779828	     -1.76225414	    -19.59724766
      1.06845749	     -1.81442061	     -1.15598007	     -1.75919283	    -19.72144553
      1.06861496	     -1.81173177	     -1.15377018	     -1.75546768	    -19.86920257
      1.06873537	     -1.80968254	     -1.15208784	     -1.75262861	    -19.97935548
      1.06885577	     -1.80763916	     -1.15041187	     -1.74979750	    -20.08710495
      1.06900432	     -1.80512593	     -1.14835276	     -1.74631539	    -20.21679576
      1.06914479	     -1.80275755	     -1.14641456	     -1.74303388	    -20.33618636
      1.06928526	     -1.80039685	     -1.14448486	     -1.73976308	    -20.45249119
      1.06942573	     -1.79804389	     -1.14256364	     -1.73650293	    -20.56577262
      1.06954683	     -1.79602144	     -1.14091410	     -1.73370087	    -20.66105366
      1.06966793	     -1.79400466	     -1.13927079	     -1.73090665	    -20.75417285
      1.06978903	     -1.79199344	     -1.13763367	     -1.72812026	    -20.84516913
      1.06996716	     -1.78904508	     -1.13523667	     -1.72403566	    -20.97524571
      1.07007770	     -1.78722134	     -1.13375582	     -1.72150930	    -21.05375289
      1.07018825	     -1.78540220	     -1.13228004	     -1.71898937	    -21.13059802
      1.07035196	     -1.78271646	     -1.13010377	     -1.71526929	    -21.24140712
      1.07050428	     -1.78022648	     -1.12808883	     -1.71182063	    -21.34136641
      1.07065659	     -1.77774491	     -1.12608333	     -1.70838401	    -21.43837345
      1.07077429	     -1.77583328	     -1.12454019	     -1.70573683	    -21.51135085
      1.07089198	     -1.77392658	     -1.12300262	     -1.70309678	    -21.58263971
      1.07105092	     -1.77135951	     -1.12093498	     -1.69954269	    -21.67628987
      1.07117810	     -1.76931179	     -1.11928774	     -1.69670804	    -21.74910212
      1.07130528	     -1.76726982	     -1.11764691	     -1.69388160	    -21.82006684
      1.07143246	     -1.76523348	     -1.11601246	     -1.69106333	    -21.88922206
      1.07158509	     -1.76279724	     -1.11405940	     -1.68769200	    -21.96987599
      1.07170444	     -1.76089776	     -1.11253852	     -1.68506390	    -22.03120679
      1.07182378	     -1.75900322	     -1.11102317	     -1.68244290	    -22.09104561
      1.07196837	     -1.75671449	     -1.10919469	     -1.67927706	    -22.16158361
      1.07211296	     -1.75443289	     -1.10737424	     -1.67612156	    -22.23002619
      1.07223821	     -1.75246196	     -1.10580360	     -1.67339623	    -22.28766374
      1.07236347	     -1.75049635	     -1.10423893	     -1.67067861	    -22.34379855
      1.07248873	     -1.74853593	     -1.10268018	     -1.66796864	    -22.39846230
      1.07264064	     -1.74616538	     -1.10079767	     -1.66469228	    -22.46282825
      1.07276044	     -1.74430130	     -1.09931921	     -1.66211645	    -22.51212848
      1.07288023	     -1.74244197	     -1.09784609	     -1.65954754	    -22.56017129
      1.07300003	     -1.74058728	     -1.09637827	     -1.65698552	    -22.60698239
      1.07317382	     -1.73790493	     -1.09425825	     -1.65328091	    -22.67275489
      1.07328262	     -1.73623050	     -1.09293660	     -1.65096892	    -22.71267365
      1.07339143	     -1.73455992	     -1.09161927	     -1.64866254	    -22.75164470
      1.07355185	     -1.73210364	     -1.08968480	     -1.64527219	    -22.80741300
      1.07369913	     -1.72985571	     -1.08791692	     -1.64217014	    -22.85688210
      1.07384642	     -1.72761456	     -1.08615680	     -1.63907825	    -22.90473672
      1.07396283	     -1.72584813	     -1.08477117	     -1.63664174	    -22.94144343
      1.07407923	     -1.72408588	     -1.08339034	     -1.63421151	    -22.97718747
      1.07423238	     -1.72177386	     -1.08158097	     -1.63102382	    -23.02277931
      1.07435887	     -1.71986960	     -1.08009269	     -1.62839901	    -23.05923711
      1.07448537	     -1.71797029	     -1.07860999	     -1.62578153	    -23.09463517
      1.07461186	     -1.71607581	     -1.07713285	     -1.62317136	    -23.12899720
      1.07473835	     -1.71418622	     -1.07566124	     -1.62056847	    -23.16234626
      1.07486485	     -1.71230143	     -1.07419512	     -1.61797283	    -23.19470510
      1.07501931	     -1.71000649	     -1.07241229	     -1.61481310	    -23.23290755
      1.07513085	     -1.70835355	     -1.07112984	     -1.61253792	    -23.25962077
      1.07524240	     -1.70670435	     -1.06985161	     -1.61026831	    -23.28561636
      1.07539211	     -1.70449662	     -1.06814262	     -1.60723086	    -23.31940360
      1.07553083	     -1.70245700	     -1.06656588	     -1.60442542	    -23.34960751
      1.07566954	     -1.70042295	     -1.06499555	     -1.60162848	    -23.37877913
      1.07579018	     -1.69865850	     -1.06363499	     -1.59920278	    -23.40333107
      1.07591083	     -1.69689822	     -1.06227923	     -1.59678347	    -23.42713809
      1.07603147	     -1.69514217	     -1.06092826	     -1.59437051	    -23.45021632
      1.07618265	     -1.69294746	     -1.05924202	     -1.59135567	    -23.47813208
      1.07630936	     -1.69111313	     -1.05783450	     -1.58883652	    -23.50068835
      1.07643607	     -1.68928332	     -1.05643217	     -1.58632430	    -23.52249716
      1.07656278	     -1.68745810	     -1.05503502	     -1.58381898	    -23.54357560
      1.07668949	     -1.68563736	     -1.05364302	     -1.58132052	    -23.56394049
      1.07681620	     -1.68382118	     -1.05225615	     -1.57882891	    -23.58360818
      1.07694290	     -1.68200944	     -1.05087437	     -1.57634412	    -23.60259477
      1.07706961	     -1.68020220	     -1.04949767	     -1.57386612	    -23.62091589
      1.07719632	     -1.67839938	     -1.04812603	     -1.57139488	    -23.63858695
      1.07732303	     -1.67660102	     -1.04675941	     -1.56893037	    -23.65562292
      1.07744974	     -1.67480704	     -1.04539780	     -1.56647258	    -23.67203851
      1.07757644	     -1.67301748	     -1.04404117	     -1.56402148	    -23.68784805
      1.07770315	     -1.67123226	     -1.04268949	     -1.56157703	    -23.70306560
      1.07785665	     -1.66907551	     -1.04105868	     -1.55862469	    -23.72072691
      1.07796327	     -1.66758099	     -1.03993005	     -1.55657953	    -23.73250864
      1.07806990	     -1.66608957	     -1.03880490	     -1.55453903	    -23.74390012
      1.07822253	     -1.66395998	     -1.03720030	     -1.55162626	    -23.75954240
      1.07836316	     -1.66200329	     -1.03572804	     -1.54895082	    -23.77328018
      1.07850380	     -1.66005180	     -1.03426172	     -1.54628339	    -23.78638777
      1.07861815	     -1.65846882	     -1.03307371	     -1.54412020	    -23.79659303
      1.07873251	     -1.65688924	     -1.03188958	     -1.54196227	    -23.80640092
      1.07887860	     -1.65487645	     -1.03038257	     -1.53921328	    -23.81836500
      1.07900364	     -1.65315802	     -1.02909766	     -1.53686708	    -23.82811418
      1.07912868	     -1.65144371	     -1.02781733	     -1.53452709	    -23.83742115
      1.07925371	     -1.64973339	     -1.02654157	     -1.53219328	    -23.84629620
      1.07937875	     -1.64802715	     -1.02527034	     -1.52986564	    -23.85474921
      1.07950379	     -1.64632488	     -1.02400364	     -1.52754413	    -23.86279002
      1.07962883	     -1.64462666	     -1.02274143	     -1.52522875	    -23.87042807
      1.07975387	     -1.64293238	     -1.02148371	     -1.52291945	    -23.87767274
      1.07987891	     -1.64124211	     -1.02023044	     -1.52061623	    -23.88453307
      1.08000395	     -1.63955576	     -1.01898162	     -1.51831906	    -23.89101801
      1.08012899	     -1.63787338	     -1.01773721	     -1.51602791	    -23.89713619
      1.08025403	     -1.63619490	     -1.01649721	     -1.51374276	    -23.90289616
      1.08037906	     -1.63452036	     -1.01526159	     -1.51146359	    -23.90830616
      1.08050410	     -1.63284968	     -1.01403032	     -1.50919039	    -23.91337436
      1.08062914	     -1.63118291	     -1.01280340	     -1.50692311	    -23.91810862
      1.08075418	     -1.62951998	     -1.01158080	     -1.50466176	    -23.92251674
      1.08087922	     -1.62786093	     -1.01036251	     -1.50240629	    -23.92660622
      1.08100426	     -1.62620569	     -1.00914849	     -1.50015669	    -23.93038452
      1.08112930	     -1.62455431	     -1.00793875	     -1.49791294	    -23.93385880
      1.08125434	     -1.62290670	     -1.00673325	     -1.49567502	    -23.93703616
      1.08137937	     -1.62126292	     -1.00553198	     -1.49344291	    -23.93992344
      1.08150441	     -1.61962289	     -1.00433491	     -1.49121657	    -23.94252742
      1.08162945	     -1.61798666	     -1.00314204	     -1.48899600	    -23.94485464
      1.08175449	     -1.61635415	     -1.00195334	     -1.48678117	    -23.94691156
      1.08187953	     -1.61472543	     -1.00076879	     -1.48457206	    -23.94870440
      1.08200457	     -1.61310038	     -0.99958838	     -1.48236865	    -23.95023936
      1.08212961	     -1.61147910	     -0.99841209	     -1.48017092	    -23.95152235
      1.08225465	     -1.60986147	     -0.99723989	     -1.47797884	    -23.95255930
      1.08237969	     -1.60824759	     -0.99607178	     -1.47579240	    -23.95335583
      1.08250472	     -1.60663732	     -0.99490773	     -1.47361158	    -23.95391762
      1.08262976	     -1.60503077	     -0.99374773	     -1.47143635	    -23.95425001
      1.08275480	     -1.60342781	     -0.99259175	     -1.46926669	    -23.95435842
      1.08287984	     -1.60182856	     -0.99143979	     -1.46710259	    -23.95424795
      1.08300488	     -1.60023285	     -0.99029181	     -1.46494402	    -23.95392379
      1.08311654	     -1.59881104	     -0.98927007	     -1.46302114	    -23.95345765
      1.08322819	     -1.59739206	     -0.98825148	     -1.46110264	    -23.95282850
      1.08336655	     -1.59563781	     -0.98699371	     -1.45873148	    -23.95182777
      1.08350490	     -1.59388789	     -0.98574075	     -1.45636701	    -23.95058820
      1.08360906	     -1.59257338	     -0.98480061	     -1.45459130	    -23.94950104
      1.08371322	     -1.59126131	     -0.98386317	     -1.45281935	    -23.94828453
      1.08386673	     -1.58933212	     -0.98248652	     -1.45021473	    -23.94626108
      1.08399026	     -1.58778341	     -0.98138286	     -1.44812454	    -23.94443790
      1.08411380	     -1.58623819	     -0.98028296	     -1.44603957	    -23.94244521
      1.08423734	     -1.58469633	     -0.97918680	     -1.44395981	    -23.94028698
      1.08436087	     -1.58315794	     -0.97809435	     -1.44188525	    -23.93796688
      1.08448441	     -1.58162288	     -0.97700561	     -1.43981586	    -23.93548871
      1.08460794	     -1.58009128	     -0.97592055	     -1.43775163	    -23.93285596
      1.08473148	     -1.57856298	     -0.97483917	     -1.43569254	    -23.93007225
      1.08485502	     -1.57703811	     -0.97376144	     -1.43363856	    -23.92714092
      1.08497855	     -1.57551652	     -0.97268736	     -1.43158969	    -23.92406543
      1.08510209	     -1.57399836	     -0.97161690	     -1.42954590	    -23.92084894
      1.08522563	     -1.57248343	     -0.97055005	     -1.42750718	    -23.91749476
      1.08533433	     -1.57115322	     -0.96961427	     -1.42571741	    -23.91443179
      1.08544303	     -1.56982551	     -0.96868126	     -1.42393153	    -23.91126671
      1.08558183	     -1.56813405	     -0.96749400	     -1.42165697	    -23.90708024
      1.08572062	     -1.56644668	     -0.96631123	     -1.41938871	    -23.90273473
      1.08582228	     -1.56521346	     -0.96544775	     -1.41773132	    -23.89945324
      1.08592394	     -1.56398241	     -0.96458665	     -1.41607729	    -23.89609014
      1.08607863	     -1.56211335	     -0.96328086	     -1.41356674	    -23.89081919
      1.08620083	     -1.56064049	     -0.96225324	     -1.41158906	    -23.88652782
      1.08632303	     -1.55917085	     -0.96122904	     -1.40961617	    -23.88212639
      1.08644523	     -1.55770431	     -0.96020822	     -1.40764807	    -23.87761742
      1.08656743	     -1.55624097	     -0.95919078	     -1.40568474	    -23.87300322
      1.08668963	     -1.55478071	     -0.95817670	     -1.40372617	    -23.86828619
      1.08681183	     -1.55332363	     -0.95716596	     -1.40177233	    -23.86346852
      1.08693403	     -1.55186960	     -0.95615856	     -1.39982322	    -23.85855251
      1.08705623	     -1.55041875	     -0.95515448	     -1.39787881	    -23.85354024
      1.08717842	     -1.54897092	     -0.95415370	     -1.39593909	    -23.84843392
      1.08730062	     -1.54752625	     -0.95315622	     -1.39400404	    -23.84323550
      1.08742282	     -1.54608458	     -0.95216201	     -1.39207364	    -23.83794710
      1.08753031	     -1.54481908	     -0.95129021	     -1.39037949	    -23.83322247
      1.08763780	     -1.54355589	     -0.95042091	     -1.38868891	    -23.82843104
      1.08777489	     -1.54194825	     -0.94931583	     -1.38653789	    -23.82222495
      1.08791198	     -1.54034439	     -0.94821480	     -1.38439265	    -23.81591484
      1.08801309	     -1.53916395	     -0.94740533	     -1.38281410	    -23.81119556
      1.08811421	     -1.53798553	     -0.94659805	     -1.38123869	    -23.80642206
      1.08826568	     -1.53622412	     -0.94539281	     -1.37888450	    -23.79917183
      1.08838751	     -1.53481071	     -0.94442695	     -1.37699604	    -23.79325578
      1.08850934	     -1.53340031	     -0.94346423	     -1.37511207	    -23.78726601
      1.08863117	     -1.53199282	     -0.94250464	     -1.37323258	    -23.78120416
      1.08875300	     -1.53058835	     -0.94154818	     -1.37135754	    -23.77507167
      1.08887483	     -1.52918676	     -0.94059480	     -1.36948695	    -23.76887013
      1.08899666	     -1.52778818	     -0.93964453	     -1.36762079	    -23.76260089
      1.08911849	     -1.52639245	     -0.93869733	     -1.36575904	    -23.75626548
      1.08922420	     -1.52518379	     -0.93787792	     -1.36414715	    -23.75071553
      1.08932991	     -1.52397727	     -0.93706081	     -1.36253856	    -23.74511767
      1.08946716	     -1.52241416	     -0.93600338	     -1.36045504	    -23.73777987
      1.08960441	     -1.52085466	     -0.93494979	     -1.35837706	    -23.73036460
      1.08970370	     -1.51972878	     -0.93418997	     -1.35687718	    -23.72495269
      1.08980299	     -1.51860478	     -0.93343214	     -1.35538018	    -23.71950184
      1.08995541	     -1.51688306	     -0.93227267	     -1.35308772	    -23.71105996
      1.09007636	     -1.51551992	     -0.93135588	     -1.35127330	    -23.70429808
      1.09019732	     -1.51415963	     -0.93044202	     -1.34946310	    -23.69748185
      1.09031827	     -1.51280209	     -0.92953107	     -1.34765711	    -23.69061244
      1.09043923	     -1.51144740	     -0.92862302	     -1.34585532	    -23.68369082
      1.09056019	     -1.51009543	     -0.92771787	     -1.34405770	    -23.67671811
      1.09068114	     -1.50874630	     -0.92681560	     -1.34226426	    -23.66969522
      1.09078940	     -1.50754106	     -0.92601045	     -1.34066258	    -23.66336777
      1.09089766	     -1.50633808	     -0.92520761	     -1.33906421	    -23.65700159
      1.09100592	     -1.50513727	     -0.92440703	     -1.33746915	    -23.65059742
      1.09115859	     -1.50344767	     -0.92328194	     -1.33522542	    -23.64150293
      1.09126466	     -1.50227630	     -0.92250290	     -1.33367037	    -23.63514152
      1.09137073	     -1.50110707	     -0.92172602	     -1.33211847	    -23.62874565
      1.09150765	     -1.49960084	     -0.92072639	     -1.33011985	    -23.62043969
      1.09164457	     -1.49809813	     -0.91973034	     -1.32812644	    -23.61207848
      1.09174542	     -1.49699339	     -0.91899891	     -1.32666141	    -23.60588497
      1.09184627	     -1.49589056	     -0.91826942	     -1.32519918	    -23.59966255
      1.09198633	     -1.49436218	     -0.91725957	     -1.32317328	    -23.59097465
      1.09211302	     -1.49298273	     -0.91634924	     -1.32134528	    -23.58306927
      1.09223971	     -1.49160616	     -0.91544191	     -1.31952166	    -23.57512081
      1.09235079	     -1.49040164	     -0.91464882	     -1.31792632	    -23.56811675
      1.09246188	     -1.48919931	     -0.91385802	     -1.31633432	    -23.56108072
      1.09257296	     -1.48799925	     -0.91306951	     -1.31474566	    -23.55401318
      1.09271097	     -1.48651130	     -0.91209298	     -1.31277647	    -23.54518903
      1.09282518	     -1.48528263	     -0.91128753	     -1.31115081	    -23.53785144
      1.09293939	     -1.48405626	     -0.91048446	     -1.30952865	    -23.53048227
      1.09305360	     -1.48283225	     -0.90968377	     -1.30790997	    -23.52308199
      1.09316781	     -1.48161054	     -0.90888543	     -1.30629477	    -23.51565113
      1.09330749	     -1.48011958	     -0.90791228	     -1.30432408	    -23.50652225
      1.09341162	     -1.47901026	     -0.90718905	     -1.30285826	    -23.49968777
      1.09351575	     -1.47790289	     -0.90646777	     -1.30139530	    -23.49282904
      1.09365010	     -1.47647695	     -0.90554003	     -1.29951201	    -23.48394465
      1.09378445	     -1.47505422	     -0.90461550	     -1.29763344	    -23.47502115
      1.09388746	     -1.47396543	     -0.90390877	     -1.29619623	    -23.46815301
      1.09399047	     -1.47287853	     -0.90320391	     -1.29476179	    -23.46126255
      1.09412457	     -1.47146647	     -0.90228920	     -1.29289872	    -23.45226046
      1.09424689	     -1.47018106	     -0.90145749	     -1.29120318	    -23.44401617
      1.09436922	     -1.46889819	     -0.90062838	     -1.28951149	    -23.43574186
      1.09449154	     -1.46761795	     -0.89980187	     -1.28782364	    -23.42743792
      1.09459763	     -1.46650977	     -0.89908721	     -1.28636306	    -23.42021317
      1.09470371	     -1.46540356	     -0.89837449	     -1.28490535	    -23.41296674
      1.09480979	     -1.46429925	     -0.89766370	     -1.28345051	    -23.40569891
      1.09496180	     -1.46272012	     -0.89664847	     -1.28137065	    -23.39524702
      1.09506552	     -1.46164501	     -0.89595810	     -1.27995508	    -23.38809198
      1.09516923	     -1.46057177	     -0.89526956	     -1.27854222	    -23.38091728
      1.09530510	     -1.45916841	     -0.89437024	     -1.27669530	    -23.37148821
      1.09544097	     -1.45776821	     -0.89347403	     -1.27485300	    -23.36202627
      1.09553842	     -1.45676582	     -0.89283314	     -1.27353452	    -23.35522004
      1.09563587	     -1.45576506	     -0.89219385	     -1.27221840	    -23.34839730
      1.09577677	     -1.45432096	     -0.89127235	     -1.27031975	    -23.33850428
      1.09590260	     -1.45303407	     -0.89045215	     -1.26862823	    -23.32964038
      1.09602843	     -1.45174976	     -0.88963455	     -1.26694062	    -23.32074999
      1.09613636	     -1.45065023	     -0.88893530	     -1.26549610	    -23.31310292
      1.09624430	     -1.44955257	     -0.88823794	     -1.26405444	    -23.30543679
      1.09635224	     -1.44845686	     -0.88754249	     -1.26261562	    -23.29775174
      1.09649219	     -1.44703894	     -0.88664354	     -1.26075422	    -23.28775913
      1.09660403	     -1.44590820	     -0.88592747	     -1.25927018	    -23.27975155
      1.09671588	     -1.44477947	     -0.88521340	     -1.25778917	    -23.27172434
      1.09682772	     -1.44365281	     -0.88450135	     -1.25631119	    -23.26367763
      1.09693956	     -1.44252815	     -0.88379129	     -1.25483622	    -23.25561164
      1.09707997	     -1.44111907	     -0.88290264	     -1.25298867	    -23.24545784
      1.09718106	     -1.44010649	     -0.88226477	     -1.25166140	    -23.23812890
      1.09728216	     -1.43909560	     -0.88162852	     -1.25033658	    -23.23078461
      1.09741686	     -1.43775115	     -0.88078324	     -1.24857508	    -23.22097502
      1.09753654	     -1.43655916	     -0.88003465	     -1.24701372	    -23.21223733
      1.09765622	     -1.43536941	     -0.87928829	     -1.24545574	    -23.20347871
      1.09777589	     -1.43418200	     -0.87854416	     -1.24390114	    -23.19469929
      1.09789557	     -1.43299679	     -0.87780224	     -1.24234991	    -23.18589929
      1.09799618	     -1.43200225	     -0.87718026	     -1.24104845	    -23.17848567
      1.09809678	     -1.43100927	     -0.87655984	     -1.23974936	    -23.17105771
      1.09823006	     -1.42969636	     -0.87574035	     -1.23803211	    -23.16119596
      1.09836333	     -1.42838619	     -0.87492357	     -1.23631897	    -23.15130939
      1.09845809	     -1.42745636	     -0.87434445	     -1.23510337	    -23.14426461
      1.09855285	     -1.42652788	     -0.87376669	     -1.23388985	    -23.13720745
      1.09870000	     -1.42508892	     -0.87287222	     -1.23200955	    -23.12622446
      1.09881848	     -1.42393273	     -0.87215438	     -1.23049922	    -23.11735988
      1.09893696	     -1.42277876	     -0.87143864	     -1.22899209	    -23.10847625
      1.09905544	     -1.42162690	     -0.87072499	     -1.22748817	    -23.09957374
      1.09916005	     -1.42061175	     -0.87009663	     -1.22616298	    -23.09169782
      1.09926466	     -1.41959823	     -0.86946989	     -1.22484027	    -23.08380733
      1.09939097	     -1.41837667	     -0.86871524	     -1.22324640	    -23.07426021
      1.09951729	     -1.41715750	     -0.86796294	     -1.22165613	    -23.06469203
      1.09961691	     -1.41619777	     -0.86737128	     -1.22040448	    -23.05713124
      1.09971653	     -1.41523950	     -0.86678106	     -1.21915507	    -23.04955747
      1.09985135	     -1.41394502	     -0.86598457	     -1.21746767	    -23.03928669
      1.09996942	     -1.41281359	     -0.86528919	     -1.21599325	    -23.03027266
      1.10008749	     -1.41168431	     -0.86459583	     -1.21452193	    -23.02124058
      1.10020556	     -1.41055706	     -0.86390446	     -1.21305370	    -23.01219060
      1.10030704	     -1.40958998	     -0.86331186	     -1.21179429	    -23.00439827
      1.10040851	     -1.40862439	     -0.86272072	     -1.21053715	    -22.99659281
      1.10053755	     -1.40739879	     -0.86197114	     -1.20894184	    -22.98664842
      1.10066658	     -1.40617561	     -0.86122391	     -1.20735018	    -22.97668290
      1.10076314	     -1.40526203	     -0.86066632	     -1.20616159	    -22.96921232
      1.10085969	     -1.40434978	     -0.86011004	     -1.20497503	    -22.96172998
      1.10099898	     -1.40303615	     -0.85930980	     -1.20326677	    -22.95091462
      1.10111695	     -1.40192582	     -0.85863417	     -1.20182332	    -22.94173597
      1.10123492	     -1.40081757	     -0.85796048	     -1.20038287	    -22.93253984
      1.10135289	     -1.39971129	     -0.85728870	     -1.19894541	    -22.92332635
      1.10145322	     -1.39877210	     -0.85671890	     -1.19772527	    -22.91547694
      1.10155355	     -1.39783433	     -0.85615046	     -1.19650728	    -22.90761503
      1.10168293	     -1.39662715	     -0.85541943	     -1.19493972	    -22.89745772
      1.10181231	     -1.39542234	     -0.85469068	     -1.19337572	    -22.88727967
      1.10190763	     -1.39453641	     -0.85415529	     -1.19222587	    -22.87976870
      1.10200294	     -1.39365175	     -0.85362113	     -1.19107794	    -22.87224651
      1.10214317	     -1.39235252	     -0.85283742	     -1.18939247	    -22.86115860
      1.10226081	     -1.39126474	     -0.85218200	     -1.18798171	    -22.85183825
      1.10237845	     -1.39017897	     -0.85152843	     -1.18657386	    -22.84250082
      1.10249609	     -1.38909510	     -0.85087669	     -1.18516891	    -22.83314640
      1.10259545	     -1.38818126	     -0.85032766	     -1.18398453	    -22.82523237
      1.10269481	     -1.38726876	     -0.84977993	     -1.18280221	    -22.81730625
      1.10282428	     -1.38608191	     -0.84906819	     -1.18126473	    -22.80696039
      1.10295374	     -1.38489737	     -0.84835864	     -1.17973072	    -22.79659401
      1.10304811	     -1.38403545	     -0.84784281	     -1.17861471	    -22.78902466
      1.10314248	     -1.38317474	     -0.84732813	     -1.17750054	    -22.78144443
      1.10328309	     -1.38189462	     -0.84656339	     -1.17584382	    -22.77012974
      1.10340038	     -1.38082892	     -0.84592747	     -1.17446502	    -22.76067351
      1.10351767	     -1.37976518	     -0.84529331	     -1.17308902	    -22.75120043
      1.10363495	     -1.37870327	     -0.84466090	     -1.17171583	    -22.74171056
      1.10373338	     -1.37781357	     -0.84413150	     -1.17056550	    -22.73373303
      1.10383182	     -1.37692517	     -0.84360332	     -1.16941714	    -22.72574368
      1.10396134	     -1.37575827	     -0.84291022	     -1.16790913	    -22.71521344
      1.10409085	     -1.37459363	     -0.84221924	     -1.16640449	    -22.70466272
      1.10418433	     -1.37375448	     -0.84172180	     -1.16532056	    -22.69703465
      1.10427782	     -1.37291649	     -0.84122546	     -1.16423838	    -22.68939593
      1.10441876	     -1.37165535	     -0.84047921	     -1.16261013	    -22.67785925
      1.10453569	     -1.37061104	     -0.83986193	     -1.16126223	    -22.66826927
      1.10465262	     -1.36956862	     -0.83924635	     -1.15991704	    -22.65866255
      1.10476955	     -1.36852798	     -0.83863244	     -1.15857456	    -22.64903914
      1.10486709	     -1.36766137	     -0.83812163	     -1.15745676	    -22.64099881
      1.10496463	     -1.36679600	     -0.83761197	     -1.15634084	    -22.63294686
      1.10509419	     -1.36564852	     -0.83693678	     -1.15486147	    -22.62223356
      1.10522375	     -1.36450323	     -0.83626363	     -1.15338537	    -22.61149974
      1.10531638	     -1.36368590	     -0.83578364	     -1.15233214	    -22.60381365
      1.10540900	     -1.36286967	     -0.83530469	     -1.15128058	    -22.59611708
      1.10555026	     -1.36162695	     -0.83457617	     -1.14967995	    -22.58435809
      1.10566685	     -1.36060333	     -0.83397673	     -1.14836191	    -22.57463540
      1.10578343	     -1.35958155	     -0.83337891	     -1.14704650	    -22.56489603
      1.10588829	     -1.35866390	     -0.83284253	     -1.14586549	    -22.55612107
      1.10599316	     -1.35774773	     -0.83230745	     -1.14468659	    -22.54733260
      1.10609803	     -1.35683296	     -0.83177366	     -1.14350980	    -22.53853064
      1.10622832	     -1.35569849	     -0.83111227	     -1.14205069	    -22.52757633
      1.10633253	     -1.35479262	     -0.83058468	     -1.14088594	    -22.51879955
      1.10643674	     -1.35388819	     -0.83005835	     -1.13972326	    -22.51000941
      1.10654095	     -1.35298514	     -0.82953327	     -1.13856263	    -22.50120594
      1.10667642	     -1.35181328	     -0.82885253	     -1.13705685	    -22.48974127
      1.10677753	     -1.35094014	     -0.82834583	     -1.13593526	    -22.48116986
      1.10687864	     -1.35006835	     -0.82784030	     -1.13481558	    -22.47258585
      1.10700360	     -1.34899272	     -0.82721714	     -1.13343449	    -22.46196006
      1.10712856	     -1.34791913	     -0.82659577	     -1.13205632	    -22.45131502
      1.10722379	     -1.34710225	     -0.82612340	     -1.13100800	    -22.44318977
      1.10731902	     -1.34628655	     -0.82565207	     -1.12996136	    -22.43505333
      1.10744884	     -1.34517631	     -0.82501112	     -1.12853717	    -22.42394286
      1.10756541	     -1.34418126	     -0.82443722	     -1.12726104	    -22.41394902
      1.10768198	     -1.34318787	     -0.82386482	     -1.12598741	    -22.40393844
      1.10779855	     -1.34219624	     -0.82329393	     -1.12471628	    -22.39391108
      1.10789627	     -1.34136621	     -0.82281651	     -1.12365262	    -22.38549229
      1.10799399	     -1.34053740	     -0.82234014	     -1.12259069	    -22.37706170
      1.10811770	     -1.33948988	     -0.82173858	     -1.12124888	    -22.36637236
      1.10824141	     -1.33844428	     -0.82113870	     -1.11990985	    -22.35566414
      1.10834205	     -1.33759496	     -0.82065188	     -1.11882251	    -22.34693836
      1.10844270	     -1.33674693	     -0.82016615	     -1.11773699	    -22.33820007
      1.10856427	     -1.33572419	     -0.81958088	     -1.11642819	    -22.32762807
      1.10868584	     -1.33470330	     -0.81899719	     -1.11512204	    -22.31703783
      1.10878484	     -1.33387324	     -0.81852304	     -1.11406037	    -22.30840044
      1.10888384	     -1.33304441	     -0.81804993	     -1.11300045	    -22.29975094
      1.10900648	     -1.33201928	     -0.81746529	     -1.11168983	    -22.28901915
      1.10912912	     -1.33099601	     -0.81688223	     -1.11038190	    -22.27826881
      1.10922788	     -1.33017331	     -0.81641389	     -1.10933064	    -22.26959885
      1.10932663	     -1.32935183	     -0.81594656	     -1.10828112	    -22.26091686
      1.10944948	     -1.32833157	     -0.81536666	     -1.10697798	    -22.25010033
      1.10957232	     -1.32731316	     -0.81478834	     -1.10567751	    -22.23926522
      1.10967026	     -1.32650246	     -0.81432837	     -1.10464258	    -22.23061344
      1.10976820	     -1.32569294	     -0.81386940	     -1.10360932	    -22.22194986
      1.10989175	     -1.32467340	     -0.81329184	     -1.10230835	    -22.21100467
      1.11001529	     -1.32365571	     -0.81271585	     -1.10101004	    -22.20004074
      1.11011246	     -1.32285649	     -0.81226391	     -1.09999075	    -22.19140424
      1.11020963	     -1.32205843	     -0.81181293	     -1.09897310	    -22.18275615
      1.11033396	     -1.32103887	     -0.81123728	     -1.09767336	    -22.17167378
      1.11045829	     -1.32002117	     -0.81066319	     -1.09637628	    -22.16057250
      1.11055452	     -1.31923475	     -0.81021995	     -1.09537427	    -22.15196805
      1.11065074	     -1.31844944	     -0.80977764	     -1.09437386	    -22.14335229
      1.11077614	     -1.31742760	     -0.80920259	     -1.09307245	    -22.13210699
      1.11090155	     -1.31640762	     -0.80862909	     -1.09177373	    -22.12084254
      1.11099670	     -1.31563486	     -0.80819498	     -1.09079008	    -22.11228272
      1.11109185	     -1.31486319	     -0.80776176	     -1.08980798	    -22.10371190
      1.11121861	     -1.31383677	     -0.80718600	     -1.08850201	    -22.09227694
      1.11134537	     -1.31281225	     -0.80661182	     -1.08719876	    -22.08082254
      1.11143928	     -1.31205433	     -0.80618742	     -1.08623495	    -22.07232368
      1.11153319	     -1.31129746	     -0.80576387	     -1.08527263	    -22.06381417
      1.11166169	     -1.31026353	     -0.80518576	     -1.08395836	    -22.05215430
      1.11177546	     -1.30934965	     -0.80467520	     -1.08279699	    -22.04181378
      1.11188923	     -1.30843720	     -0.80416589	     -1.08163777	    -22.03145778
      1.11200300	     -1.30752627	     -0.80365781	     -1.08048070	    -22.02108628
      1.11210210	     -1.30673393	     -0.80321623	     -1.07947458	    -22.01203955
      1.11220120	     -1.30594274	     -0.80277559	     -1.07847008	    -22.00298110
      1.11230030	     -1.30515264	     -0.80233588	     -1.07746721	    -21.99391100
      1.11243918	     -1.30404727	     -0.80172122	     -1.07606451	    -21.98118067
      1.11253812	     -1.30326106	     -0.80128441	     -1.07506712	    -21.97209733
      1.11263706	     -1.30247597	     -0.80084851	     -1.07407133	    -21.96300244
      1.11276080	     -1.30149565	     -0.80030466	     -1.07282824	    -21.95161219
      1.11287189	     -1.30061701	     -0.79981760	     -1.07171435	    -21.94137093
      1.11298297	     -1.29973969	     -0.79933167	     -1.07060247	    -21.93111529
      1.11309406	     -1.29886379	     -0.79884688	     -1.06949258	    -21.92084525
      1.11320515	     -1.29798919	     -0.79836321	     -1.06838470	    -21.91056093
      1.11330086	     -1.29723682	     -0.79794740	     -1.06743180	    -21.90168905
      1.11339656	     -1.29648542	     -0.79753242	     -1.06648037	    -21.89280664
      1.11351916	     -1.29552441	     -0.79700207	     -1.06526380	    -21.88141339
      1.11364176	     -1.29456499	     -0.79647306	     -1.06404964	    -21.87000296
      1.11373485	     -1.29383761	     -0.79607226	     -1.06312927	    -21.86132702
      1.11382794	     -1.29311112	     -0.79567222	     -1.06221028	    -21.85264126
      1.11395724	     -1.29210364	     -0.79511787	     -1.06093612	    -21.84056068
      1.11407025	     -1.29122460	     -0.79463459	     -1.05982474	    -21.82998746
      1.11418325	     -1.29034698	     -0.79415244	     -1.05871537	    -21.81939990
      1.11428314	     -1.28957230	     -0.79372717	     -1.05773643	    -21.81002919
      1.11438303	     -1.28879873	     -0.79330278	     -1.05675906	    -21.80064737
      1.11448292	     -1.28802621	     -0.79287925	     -1.05578325	    -21.79125451
      1.11461468	     -1.28700885	     -0.79232191	     -1.05449848	    -21.77884786
      1.11471448	     -1.28623950	     -0.79190077	     -1.05352722	    -21.76943853
      1.11481427	     -1.28547125	     -0.79148050	     -1.05255750	    -21.76001832
      1.11491407	     -1.28470403	     -0.79106107	     -1.05158934	    -21.75058731
      1.11505068	     -1.28365552	     -0.79048830	     -1.05026652	    -21.73765978
      1.11514716	     -1.28291612	     -0.79008470	     -1.04933397	    -21.72851714
      1.11524365	     -1.28217772	     -0.78968189	     -1.04840285	    -21.71936455
      1.11536792	     -1.28122812	     -0.78916425	     -1.04720573	    -21.70756192
      1.11547948	     -1.28037703	     -0.78870064	     -1.04613304	    -21.69695232
      1.11559104	     -1.27952718	     -0.78823806	     -1.04506226	    -21.68632971
      1.11570260	     -1.27867870	     -0.78777652	     -1.04399337	    -21.67569411
      1.11579711	     -1.27796087	     -0.78738634	     -1.04308938	    -21.66667433
      1.11589161	     -1.27724401	     -0.78699690	     -1.04218674	    -21.65764535
      1.11601195	     -1.27633252	     -0.78650207	     -1.04103934	    -21.64613533
      1.11613229	     -1.27542255	     -0.78600842	     -1.03989414	    -21.63461061
      1.11622977	     -1.27468650	     -0.78560942	     -1.03896810	    -21.62526465
      1.11632724	     -1.27395147	     -0.78521119	     -1.03804348	    -21.61590919
      1.11644580	     -1.27305872	     -0.78472784	     -1.03692079	    -21.60451735
      1.11656437	     -1.27216744	     -0.78424563	     -1.03580021	    -21.59311167
      1.11665961	     -1.27145243	     -0.78385906	     -1.03490152	    -21.58393913
      1.11675486	     -1.27073838	     -0.78347322	     -1.03400419	    -21.57475778
      1.11687538	     -1.26983611	     -0.78298601	     -1.03287064	    -21.56312729
      1.11699590	     -1.26893535	     -0.78249994	     -1.03173924	    -21.55148295
      1.11709036	     -1.26823037	     -0.78211979	     -1.03085403	    -21.54234727
      1.11718482	     -1.26752632	     -0.78174034	     -1.02997013	    -21.53320322
      1.11730651	     -1.26662054	     -0.78125249	     -1.02883329	    -21.52141025
      1.11742821	     -1.26571628	     -0.78076580	     -1.02769863	    -21.50960367
      1.11752118	     -1.26502642	     -0.78039476	     -1.02683326	    -21.50057495
      1.11761415	     -1.26433745	     -0.78002439	     -1.02596916	    -21.49153843
      1.11773782	     -1.26342229	     -0.77953274	     -1.02482168	    -21.47950610
      1.11786149	     -1.26250869	     -0.77904227	     -1.02367642	    -21.46746027
      1.11795290	     -1.26183432	     -0.77868048	     -1.02283134	    -21.45854809
      1.11804431	     -1.26116082	     -0.77831932	     -1.02198746	    -21.44962869
      1.11817039	     -1.26023315	     -0.77782220	     -1.02082545	    -21.43731405
      1.11828141	     -1.25941768	     -0.77738549	     -1.01980423	    -21.42646033
      1.11839242	     -1.25860338	     -0.77694970	     -1.01878479	    -21.41559638
      1.11850344	     -1.25779033	     -0.77651482	     -1.01776711	    -21.40472228
      1.11860053	     -1.25708017	     -0.77613523	     -1.01687849	    -21.39520362
      1.11869762	     -1.25637097	     -0.77575633	     -1.01599122	    -21.38567740
      1.11879471	     -1.25566266	     -0.77537813	     -1.01510530	    -21.37614371
      1.11892898	     -1.25468470	     -0.77485626	     -1.01388239	    -21.36294780
      1.11902634	     -1.25397658	     -0.77447865	     -1.01299719	    -21.35337008
      1.11912371	     -1.25326941	     -0.77410173	     -1.01211334	    -21.34378515
      1.11924361	     -1.25239976	     -0.77363850	     -1.01102673	    -21.33197184
      1.11935135	     -1.25161952	     -0.77322313	     -1.01005205	    -21.32134754
      1.11945909	     -1.25084035	     -0.77280859	     -1.00907899	    -21.31071485
      1.11956683	     -1.25006233	     -0.77239488	     -1.00810757	    -21.30007385
      1.11967457	     -1.24928536	     -0.77198199	     -1.00713776	    -21.28942474
      1.11978231	     -1.24850955	     -0.77156993	     -1.00616957	    -21.27876757
      1.11987642	     -1.24783272	     -0.77121065	     -1.00532517	    -21.26945200
      1.11997053	     -1.24715676	     -0.77085199	     -1.00448199	    -21.26013049
      1.12008742	     -1.24631836	     -0.77040740	     -1.00343649	    -21.24854521
      1.12020430	     -1.24548128	     -0.76996377	     -1.00239287	    -21.23695111
      1.12030186	     -1.24478354	     -0.76959420	     -1.00152324	    -21.22726743
      1.12039942	     -1.24408673	     -0.76922530	     -1.00065493	    -21.21757783
      1.12049698	     -1.24339079	     -0.76885704	     -0.99978792	    -21.20788248
      1.12062845	     -1.24245443	     -0.76836185	     -0.99862168	    -21.19480904
      1.12072508	     -1.24176711	     -0.76799858	     -0.99776589	    -21.18519240
      1.12082172	     -1.24108069	     -0.76763595	     -0.99691137	    -21.17557044
      1.12094069	     -1.24023679	     -0.76719037	     -0.99586110	    -21.16371771
      1.12105966	     -1.23939424	     -0.76674574	     -0.99481276	    -21.15185731
      1.12114833	     -1.23876707	     -0.76641497	     -0.99403266	    -21.14301279
      1.12123700	     -1.23814067	     -0.76608472	     -0.99325363	    -21.13416420
      1.12136369	     -1.23724692	     -0.76561378	     -0.99214242	    -21.12151501
      1.12147516	     -1.23646178	     -0.76520030	     -0.99116649	    -21.11037888
      1.12158663	     -1.23567773	     -0.76478762	     -0.99019222	    -21.09923690
      1.12169809	     -1.23489487	     -0.76437576	     -0.98921961	    -21.08808919
      1.12178959	     -1.23425302	     -0.76403827	     -0.98842245	    -21.07893419
      1.12188110	     -1.23361197	     -0.76370133	     -0.98762641	    -21.06977555
      1.12200104	     -1.23277279	     -0.76326047	     -0.98658462	    -21.05776487
      1.12212098	     -1.23193493	     -0.76282054	     -0.98554474	    -21.04574838
      1.12221426	     -1.23128418	     -0.76247904	     -0.98473733	    -21.03639934
      1.12230754	     -1.23063425	     -0.76213809	     -0.98393108	    -21.02704703
      1.12242694	     -1.22980345	     -0.76170247	     -0.98290074	    -21.01507152
      1.12254634	     -1.22897396	     -0.76126776	     -0.98187227	    -21.00309109
      1.12263700	     -1.22834488	     -0.76093825	     -0.98109253	    -20.99399048
      1.12272767	     -1.22771656	     -0.76060926	     -0.98031387	    -20.98488727
      1.12285020	     -1.22686855	     -0.76016544	     -0.97926324	    -20.97258068
      1.12295904	     -1.22611643	     -0.75977200	     -0.97833164	    -20.96164562
      1.12306788	     -1.22536532	     -0.75937928	     -0.97740157	    -20.95070740
      1.12317672	     -1.22461531	     -0.75898729	     -0.97647304	    -20.93976617
      1.12327291	     -1.22395328	     -0.75864146	     -0.97565370	    -20.93009425
      1.12336910	     -1.22329210	     -0.75829619	     -0.97483555	    -20.92042025
      1.12346530	     -1.22263170	     -0.75795148	     -0.97401859	    -20.91074434
      1.12359480	     -1.22174390	     -0.75748827	     -0.97292056	    -20.89771461
      1.12369148	     -1.22108207	     -0.75714313	     -0.97210228	    -20.88798596
      1.12378815	     -1.22042109	     -0.75679855	     -0.97128520	    -20.87825581
      1.12390470	     -1.21962527	     -0.75638387	     -0.97030172	    -20.86652358
      1.12402125	     -1.21883068	     -0.75597000	     -0.96931997	    -20.85478961
      1.12410969	     -1.21822844	     -0.75565646	     -0.96857613	    -20.84588455
      1.12419814	     -1.21762692	     -0.75534339	     -0.96783329	    -20.83697875
      1.12432224	     -1.21678397	     -0.75490485	     -0.96679258	    -20.82448097
      1.12443211	     -1.21603878	     -0.75451734	     -0.96587280	    -20.81341511
      1.12454199	     -1.21529459	     -0.75413051	     -0.96495454	    -20.80234873
      1.12465187	     -1.21455148	     -0.75374439	     -0.96403779	    -20.79128201
      1.12474343	     -1.21393294	     -0.75342313	     -0.96327497	    -20.78205952
      1.12483499	     -1.21331516	     -0.75310235	     -0.96251320	    -20.77283706
      1.12495237	     -1.21252426	     -0.75269186	     -0.96153824	    -20.76101537
      1.12506974	     -1.21173455	     -0.75228214	     -0.96056499	    -20.74919421
      1.12516284	     -1.21110893	     -0.75195768	     -0.95979420	    -20.73981798
      1.12525595	     -1.21048407	     -0.75163372	     -0.95902449	    -20.73044237
      1.12537295	     -1.20969980	     -0.75122726	     -0.95805868	    -20.71866083
      1.12548996	     -1.20891671	     -0.75082156	     -0.95709455	    -20.70688075
      1.12558064	     -1.20831053	     -0.75050764	     -0.95634847	    -20.69775191
      1.12567133	     -1.20770508	     -0.75019418	     -0.95560340	    -20.68862422
      1.12579113	     -1.20690621	     -0.74978074	     -0.95462061	    -20.67656738
      1.12591094	     -1.20610859	     -0.74936808	     -0.95363957	    -20.66451306
      1.12600007	     -1.20551593	     -0.74906158	     -0.95291087	    -20.65554722
      1.12608920	     -1.20492396	     -0.74875552	     -0.95218314	    -20.64658305
      1.12621165	     -1.20411171	     -0.74833571	     -0.95118488	    -20.63427021
      1.12631932	     -1.20339853	     -0.74796722	     -0.95030860	    -20.62344639
      1.12642700	     -1.20268627	     -0.74759935	     -0.94943371	    -20.61262566
      1.12653467	     -1.20197501	     -0.74723209	     -0.94856022	    -20.60180819
      1.12663006	     -1.20134565	     -0.74690723	     -0.94778756	    -20.59222789
      1.12672545	     -1.20071707	     -0.74658286	     -0.94701598	    -20.58265047
      1.12682084	     -1.20008921	     -0.74625895	     -0.94624550	    -20.57307610
      1.12694794	     -1.19925377	     -0.74582808	     -0.94522053	    -20.56032334
      1.12704388	     -1.19862405	     -0.74550343	     -0.94444819	    -20.55070205
      1.12713981	     -1.19799511	     -0.74517925	     -0.94367695	    -20.54108433
      1.12723574	     -1.19736689	     -0.74485553	     -0.94290681	    -20.53147036
      1.12736567	     -1.19651731	     -0.74441787	     -0.94186553	    -20.51845630
      1.12745878	     -1.19590924	     -0.74410473	     -0.94112049	    -20.50913406
      1.12755189	     -1.19530190	     -0.74379203	     -0.94037648	    -20.49981580
      1.12767030	     -1.19453054	     -0.74339499	     -0.93943182	    -20.48797208
      1.12777633	     -1.19384084	     -0.74304008	     -0.93858735	    -20.47737294
      1.12788235	     -1.19315199	     -0.74268572	     -0.93774420	    -20.46677962
      1.12798838	     -1.19246409	     -0.74233191	     -0.93690236	    -20.45619228
      1.12808202	     -1.19185723	     -0.74201988	     -0.93615993	    -20.44684671
      1.12817566	     -1.19125111	     -0.74170828	     -0.93541853	    -20.43750612
      1.12826930	     -1.19064566	     -0.74139710	     -0.93467814	    -20.42817066
      1.12840034	     -1.18979961	     -0.74096237	     -0.93364379	    -20.41511604
      1.12849496	     -1.18918945	     -0.74064893	     -0.93289807	    -20.40569529
      1.12858959	     -1.18858003	     -0.74033593	     -0.93215337	    -20.39628026
      1.12870579	     -1.18783265	     -0.73995216	     -0.93124037	    -20.38472753
      1.12880953	     -1.18716632	     -0.73961008	     -0.93042655	    -20.37442105
      1.12891326	     -1.18650078	     -0.73926850	     -0.92961396	    -20.36412208
      1.12901700	     -1.18583614	     -0.73892743	     -0.92880261	    -20.35383079
      1.12912074	     -1.18517228	     -0.73858686	     -0.92799248	    -20.34354740
      1.12922448	     -1.18450932	     -0.73824678	     -0.92718358	    -20.33327207
      1.12932822	     -1.18384713	     -0.73790720	     -0.92637590	    -20.32300504
      1.12942107	     -1.18325520	     -0.73760367	     -0.92565402	    -20.31382263
      1.12951392	     -1.18266389	     -0.73730053	     -0.92493311	    -20.30464717
      1.12962628	     -1.18194922	     -0.73693421	     -0.92406198	    -20.29355268
      1.12973865	     -1.18123549	     -0.73656845	     -0.92319227	    -20.28246880
      1.12983064	     -1.18065195	     -0.73626944	     -0.92248133	    -20.27340291
      1.12992263	     -1.18006902	     -0.73597081	     -0.92177134	    -20.26434444
      1.13003813	     -1.17933805	     -0.73559638	     -0.92088122	    -20.25298127
      1.13015364	     -1.17860804	     -0.73522253	     -0.91999258	    -20.24163027
      1.13024051	     -1.17805970	     -0.73494173	     -0.91932518	    -20.23310083
      1.13032739	     -1.17751189	     -0.73466126	     -0.91865861	    -20.22457854
      1.13045094	     -1.17673379	     -0.73426293	     -0.91771206	    -20.21247052
      1.13055961	     -1.17605041	     -0.73391316	     -0.91688098	    -20.20183426
      1.13066827	     -1.17536797	     -0.73356390	     -0.91605122	    -20.19120981
      1.13075930	     -1.17479690	     -0.73327169	     -0.91535709	    -20.18231856
      1.13085033	     -1.17422649	     -0.73297984	     -0.91466387	    -20.17343587
      1.13096420	     -1.17351386	     -0.73261528	     -0.91379806	    -20.16233762
      1.13107806	     -1.17280225	     -0.73225127	     -0.91293368	    -20.15125324
      1.13116959	     -1.17223086	     -0.73195904	     -0.91223986	    -20.14235311
      1.13126112	     -1.17166014	     -0.73166716	     -0.91154695	    -20.13346223
      1.13137542	     -1.17094832	     -0.73130317	     -0.91068299	    -20.12237335
      1.13148972	     -1.17023752	     -0.73093973	     -0.90982044	    -20.11129936
      1.13157913	     -1.16968208	     -0.73065577	     -0.90914666	    -20.10264668
      1.13166855	     -1.16912728	     -0.73037214	     -0.90847373	    -20.09400338
      1.13178543	     -1.16840290	     -0.73000186	     -0.90759539	    -20.08271926
      1.13190231	     -1.16767957	     -0.72963214	     -0.90671852	    -20.07145166
      1.13199001	     -1.16713749	     -0.72935510	     -0.90606159	    -20.06300884
      1.13207770	     -1.16659601	     -0.72907836	     -0.90540548	    -20.05457558
      1.13219740	     -1.16585778	     -0.72870112	     -0.90451122	    -20.04307996
      1.13230283	     -1.16520846	     -0.72836932	     -0.90372486	    -20.03297009
      1.13240826	     -1.16455993	     -0.72803795	     -0.90293968	    -20.02287465
      1.13251369	     -1.16391225	     -0.72770701	     -0.90215568	    -20.01279381
      1.13260779	     -1.16333485	     -0.72741203	     -0.90145698	    -20.00380950
      1.13270188	     -1.16275814	     -0.72711738	     -0.90075922	    -19.99483710
      1.13279597	     -1.16218205	     -0.72682307	     -0.90006240	    -19.98587678
      1.13291885	     -1.16143074	     -0.72643926	     -0.89915385	    -19.97419416
      1.13301357	     -1.16085229	     -0.72614377	     -0.89845456	    -19.96520273
      1.13310829	     -1.16027453	     -0.72584862	     -0.89775620	    -19.95622396
      1.13320301	     -1.15969738	     -0.72555380	     -0.89705879	    -19.94725801
      1.13332794	     -1.15893717	     -0.72516547	     -0.89614037	    -19.93545208
      1.13342019	     -1.15837653	     -0.72487909	     -0.89546328	    -19.92674949
      1.13351243	     -1.15781654	     -0.72459304	     -0.89478707	    -19.91805946
      1.13362711	     -1.15712118	     -0.72423785	     -0.89394765	    -19.90727391
      1.13374179	     -1.15642681	     -0.72388314	     -0.89310960	    -19.89650819
      1.13382658	     -1.15591395	     -0.72362117	     -0.89249082	    -19.88856099
      1.13391138	     -1.15540164	     -0.72335946	     -0.89187278	    -19.88062485
      1.13403389	     -1.15466228	     -0.72298177	     -0.89098110	    -19.86917774
      1.13414069	     -1.15401872	     -0.72265299	     -0.89020514	    -19.85921928
      1.13424748	     -1.15337593	     -0.72232462	     -0.88943035	    -19.84927896
      1.13435427	     -1.15273400	     -0.72199665	     -0.88865672	    -19.83935692
      1.13444291	     -1.15220171	     -0.72172471	     -0.88801545	    -19.83113500
      1.13453155	     -1.15167002	     -0.72145304	     -0.88737498	    -19.82292589
      1.13464577	     -1.15098569	     -0.72110339	     -0.88655088	    -19.81236724
      1.13475999	     -1.15030231	     -0.72075418	     -0.88572811	    -19.80183028
      1.13484970	     -1.14976618	     -0.72048021	     -0.88508283	    -19.79356983
      1.13493941	     -1.14923064	     -0.72020652	     -0.88443836	    -19.78532299
      1.13505387	     -1.14854816	     -0.71985772	     -0.88361729	    -19.77482115
      1.13516833	     -1.14786663	     -0.71950936	     -0.88279754	    -19.76434186
      1.13525541	     -1.14734869	     -0.71924462	     -0.88217476	    -19.75638459
      1.13534249	     -1.14683132	     -0.71898013	     -0.88155274	    -19.74844059
      1.13546036	     -1.14613179	     -0.71862249	     -0.88071197	    -19.73770864
      1.13557823	     -1.14543326	     -0.71826532	     -0.87987259	    -19.72700142
      1.13566332	     -1.14492957	     -0.71800776	     -0.87926753	    -19.71928781
      1.13574840	     -1.14442641	     -0.71775044	     -0.87866319	    -19.71158728
      1.13586996	     -1.14370843	     -0.71738323	     -0.87780108	    -19.70060911
      1.13597501	     -1.14308877	     -0.71706625	     -0.87705719	    -19.69114331
      1.13608007	     -1.14246984	     -0.71674962	     -0.87631440	    -19.68169796
      1.13618512	     -1.14185170	     -0.71643334	     -0.87557270	    -19.67227317
      1.13627669	     -1.14131348	     -0.71615793	     -0.87492710	    -19.66407510
      1.13636826	     -1.14077587	     -0.71588278	     -0.87428231	    -19.65589288
      1.13645983	     -1.14023880	     -0.71560789	     -0.87363835	    -19.64772662
      1.13658702	     -1.13949374	     -0.71522647	     -0.87274519	    -19.63640952
      1.13667944	     -1.13895305	     -0.71494964	     -0.87209724	    -19.62820644
      1.13677186	     -1.13841297	     -0.71467307	     -0.87145012	    -19.62001994
      1.13688497	     -1.13775269	     -0.71433491	     -0.87065920	    -19.61002267
      1.13698597	     -1.13716391	     -0.71403330	     -0.86995408	    -19.60111780
      1.13708697	     -1.13657578	     -0.71373199	     -0.86924994	    -19.59223316
      1.13718797	     -1.13598838	     -0.71343098	     -0.86854679	    -19.58336883
      1.13728896	     -1.13540162	     -0.71313026	     -0.86784462	    -19.57452498
      1.13738996	     -1.13481559	     -0.71282985	     -0.86714344	    -19.56570169
      1.13749096	     -1.13423018	     -0.71252972	     -0.86644324	    -19.55689913
      1.13759195	     -1.13364552	     -0.71222989	     -0.86574401	    -19.54811737
      1.13768210	     -1.13312417	     -0.71196250	     -0.86512072	    -19.54029661
      1.13777225	     -1.13260341	     -0.71169535	     -0.86449821	    -19.53249261
      1.13788118	     -1.13197482	     -0.71137282	     -0.86374701	    -19.52308486
      1.13799012	     -1.13134705	     -0.71105063	     -0.86299694	    -19.51370185
      1.13808298	     -1.13081247	     -0.71077623	     -0.86235843	    -19.50572290
      1.13817584	     -1.13027851	     -0.71050207	     -0.86172074	    -19.49776213
      1.13826870	     -1.12974509	     -0.71022814	     -0.86108386	    -19.48981965
      1.13839001	     -1.12904916	     -0.70987065	     -0.86025313	    -19.47947197
      1.13848259	     -1.12851865	     -0.70959809	     -0.85962006	    -19.47159594
      1.13857517	     -1.12798874	     -0.70932576	     -0.85898780	    -19.46373834
      1.13866775	     -1.12745937	     -0.70905365	     -0.85835634	    -19.45589927
      1.13879292	     -1.12674458	     -0.70868612	     -0.85750390	    -19.44533052
      1.13888326	     -1.12622927	     -0.70842110	     -0.85688953	    -19.43772348
      1.13897360	     -1.12571452	     -0.70815629	     -0.85627593	    -19.43013433
      1.13908750	     -1.12506631	     -0.70782275	     -0.85550347	    -19.42059256
      1.13918932	     -1.12448755	     -0.70752484	     -0.85481389	    -19.41208628
      1.13929114	     -1.12390942	     -0.70722719	     -0.85412527	    -19.40360306
      1.13939296	     -1.12333200	     -0.70692981	     -0.85343761	    -19.39514298
      1.13949478	     -1.12275520	     -0.70663268	     -0.85275092	    -19.38670617
      1.13958301	     -1.12225604	     -0.70637545	     -0.85215672	    -19.37941523
      1.13967123	     -1.12175735	     -0.70611841	     -0.85156325	    -19.37214189
      1.13978275	     -1.12112768	     -0.70579375	     -0.85081404	    -19.36297268
      1.13989427	     -1.12049876	     -0.70546939	     -0.85006598	    -19.35383182
      1.13998148	     -1.12000755	     -0.70521595	     -0.84948178	    -19.34670340
      1.14006869	     -1.11951679	     -0.70496269	     -0.84889828	    -19.33959245
      1.14018400	     -1.11886872	     -0.70462813	     -0.84812789	    -19.33021796
      1.14029930	     -1.11822146	     -0.70429388	     -0.84735872	    -19.32087423
      1.14038094	     -1.11776370	     -0.70405739	     -0.84681481	    -19.31427668
      1.14046259	     -1.11730634	     -0.70382105	     -0.84627150	    -19.30769466
      1.14058812	     -1.11660397	     -0.70345798	     -0.84543735	    -19.29760519
      1.14068986	     -1.11603539	     -0.70316396	     -0.84476227	    -19.28945434
      1.14079161	     -1.11546750	     -0.70287018	     -0.84408813	    -19.28132784
      1.14089335	     -1.11490021	     -0.70257662	     -0.84341492	    -19.27322581
      1.14099510	     -1.11433363	     -0.70228330	     -0.84274264	    -19.26514828
      1.14109685	     -1.11376764	     -0.70199020	     -0.84207128	    -19.25709537
      1.14118481	     -1.11327887	     -0.70173698	     -0.84149159	    -19.25015284
      1.14127278	     -1.11279056	     -0.70148392	     -0.84091259	    -19.24322881
      1.14138369	     -1.11217559	     -0.70116510	     -0.84018356	    -19.23452535
      1.14149460	     -1.11156137	     -0.70084654	     -0.83945563	    -19.22585148
      1.14158140	     -1.11108125	     -0.70059742	     -0.83888671	    -19.21908394
      1.14166820	     -1.11060156	     -0.70034846	     -0.83831845	    -19.21233463
      1.14178296	     -1.10996812	     -0.70001954	     -0.83756818	    -19.20343935
      1.14189772	     -1.10933545	     -0.69969089	     -0.83681908	    -19.19457610
      1.14197907	     -1.10888750	     -0.69945809	     -0.83628875	    -19.18831251
      1.14206042	     -1.10843993	     -0.69922541	     -0.83575901	    -19.18206510
      1.14218520	     -1.10775423	     -0.69886878	     -0.83494759	    -19.17251400
      1.14228651	     -1.10719817	     -0.69857945	     -0.83428977	    -19.16478714
      1.14238783	     -1.10664278	     -0.69829032	     -0.83363284	    -19.15708552
      1.14248914	     -1.10608798	     -0.69800138	     -0.83297682	    -19.14940924
      1.14259045	     -1.10553385	     -0.69771265	     -0.83232168	    -19.14175832
      1.14269177	     -1.10498030	     -0.69742411	     -0.83166744	    -19.13413285
      1.14277915	     -1.10450340	     -0.69717540	     -0.83110385	    -19.12757610
      1.14286654	     -1.10402693	     -0.69692683	     -0.83054092	    -19.12103837
      1.14297719	     -1.10342427	     -0.69661227	     -0.82982904	    -19.11278702
      1.14308785	     -1.10282233	     -0.69629794	     -0.82911822	    -19.10456627
      1.14317411	     -1.10235364	     -0.69605306	     -0.82856482	    -19.09817894
      1.14326038	     -1.10188537	     -0.69580831	     -0.82801206	    -19.09181028
      1.14337488	     -1.10126449	     -0.69548364	     -0.82727930	    -19.08338515
      1.14348939	     -1.10064436	     -0.69515919	     -0.82654765	    -19.07499303
      1.14357018	     -1.10020738	     -0.69493043	     -0.82603214	    -19.06909211
      1.14365097	     -1.09977075	     -0.69470178	     -0.82551719	    -19.06320769
      1.14377566	     -1.09909763	     -0.69434909	     -0.82472347	    -19.05415764
      1.14387659	     -1.09855348	     -0.69406383	     -0.82408201	    -19.04686158
      1.14397751	     -1.09800997	     -0.69377874	     -0.82344142	    -19.03959135
      1.14407843	     -1.09746704	     -0.69349382	     -0.82280169	    -19.03234701
      1.14417936	     -1.09692477	     -0.69320907	     -0.82216283	    -19.02512857
      1.14428028	     -1.09638304	     -0.69292449	     -0.82152482	    -19.01793609
      1.14436709	     -1.09591764	     -0.69267985	     -0.82097675	    -19.01177055
      1.14445389	     -1.09545265	     -0.69243534	     -0.82042931	    -19.00562426
      1.14456433	     -1.09486177	     -0.69212444	     -0.81973378	    -18.99783281
      1.14467476	     -1.09427157	     -0.69181373	     -0.81903926	    -18.99007259
      1.14476047	     -1.09381405	     -0.69157272	     -0.81850095	    -18.98407132
      1.14484618	     -1.09335694	     -0.69133183	     -0.81796324	    -18.97808892
      1.14496049	     -1.09274795	     -0.69101070	     -0.81724702	    -18.97013911
      1.14506326	     -1.09220112	     -0.69072219	     -0.81660408	    -18.96302118
      1.14516603	     -1.09165496	     -0.69043384	     -0.81596202	    -18.95593042
      1.14525532	     -1.09118083	     -0.69018339	     -0.81540481	    -18.94979099
      1.14534462	     -1.09070721	     -0.68993307	     -0.81484827	    -18.94367211
      1.14543392	     -1.09023403	     -0.68968287	     -0.81429237	    -18.93757382
      1.14555780	     -1.08957844	     -0.68933597	     -0.81352232	    -18.92914831
      1.14564803	     -1.08910143	     -0.68908342	     -0.81296221	    -18.92303607
      1.14573826	     -1.08862494	     -0.68883099	     -0.81240276	    -18.91694488
      1.14584842	     -1.08804382	     -0.68852296	     -0.81172066	    -18.90953704
      1.14594669	     -1.08752610	     -0.68824834	     -0.81111307	    -18.90295579
      1.14604495	     -1.08700890	     -0.68797385	     -0.81050627	    -18.89639956
      1.14614321	     -1.08649230	     -0.68769949	     -0.80990025	    -18.88986836
      1.14624147	     -1.08597621	     -0.68742526	     -0.80929502	    -18.88336222
      1.14633974	     -1.08546074	     -0.68715115	     -0.80869057	    -18.87688111
      1.14643800	     -1.08494577	     -0.68687717	     -0.80808690	    -18.87042510
      1.14653626	     -1.08443141	     -0.68660331	     -0.80748401	    -18.86399414
      1.14663452	     -1.08391755	     -0.68632957	     -0.80688190	    -18.85758829
      1.14672250	     -1.08345803	     -0.68608460	     -0.80634351	    -18.85187457
      1.14681047	     -1.08299891	     -0.68583973	     -0.80580574	    -18.84618099
      1.14691742	     -1.08244137	     -0.68554215	     -0.80515278	    -18.83928605
      1.14702437	     -1.08188444	     -0.68524470	     -0.80450073	    -18.83242087
      1.14711222	     -1.08142755	     -0.68500050	     -0.80396588	    -18.82680461
      1.14720006	     -1.08097108	     -0.68475640	     -0.80343164	    -18.82120843
      1.14730930	     -1.08040404	     -0.68445294	     -0.80276811	    -18.81427694
      1.14741854	     -1.07983764	     -0.68414962	     -0.80210552	    -18.80737652
      1.14750190	     -1.07940593	     -0.68391826	     -0.80160056	    -18.80213187
      1.14758526	     -1.07897459	     -0.68368697	     -0.80109615	    -18.79690532
      1.14770121	     -1.07837528	     -0.68336538	     -0.80039544	    -18.78966534
      1.14780466	     -1.07784124	     -0.68307861	     -0.79977122	    -18.78323596
      1.14790810	     -1.07730785	     -0.68279194	     -0.79914784	    -18.77683440
      1.14799431	     -1.07686374	     -0.68255312	     -0.79862896	    -18.77152061
      1.14808052	     -1.07642008	     -0.68231438	     -0.79811066	    -18.76622613
      1.14818951	     -1.07585974	     -0.68201264	     -0.79745621	    -18.75955998
      1.14829851	     -1.07530009	     -0.68171101	     -0.79680268	    -18.75292469
      1.14838489	     -1.07485698	     -0.68147204	     -0.79628539	    -18.74768784
      1.14847127	     -1.07441431	     -0.68123315	     -0.79576868	    -18.74247035
      1.14858125	     -1.07385133	     -0.68092910	     -0.79511168	    -18.73585591
      1.14869123	     -1.07328906	     -0.68062517	     -0.79445562	    -18.72927286
      1.14877518	     -1.07286027	     -0.68039324	     -0.79395547	    -18.72426901
      1.14885912	     -1.07243192	     -0.68016138	     -0.79345586	    -18.71928343
      1.14897247	     -1.07185414	     -0.67984842	     -0.79278215	    -18.71258080
      1.14908582	     -1.07127711	     -0.67953556	     -0.79210942	    -18.70591144
      1.14916756	     -1.07086141	     -0.67931003	     -0.79162493	    -18.70112284
      1.14924929	     -1.07044612	     -0.67908455	     -0.79114095	    -18.69635152
      1.14936674	     -1.06985003	     -0.67876067	     -0.79044644	    -18.68952610
      1.14946781	     -1.06933765	     -0.67848202	     -0.78984957	    -18.68368049
      1.14956888	     -1.06882579	     -0.67820345	     -0.78925349	    -18.67786129
      1.14966996	     -1.06831455	     -0.67792496	     -0.78865818	    -18.67206846
      1.14975843	     -1.06786746	     -0.67768125	     -0.78813772	    -18.66701947
      1.14984691	     -1.06742083	     -0.67743759	     -0.78761786	    -18.66199064
      1.14993538	     -1.06697461	     -0.67719400	     -0.78709860	    -18.65698200
      1.15005667	     -1.06636358	     -0.67686013	     -0.78638766	    -18.65014801
      1.15014617	     -1.06591322	     -0.67661385	     -0.78586381	    -18.64512991
      1.15023567	     -1.06546333	     -0.67636762	     -0.78534057	    -18.64013239
      1.15034391	     -1.06491975	     -0.67606988	     -0.78470852	    -18.63411540
      1.15044083	     -1.06443362	     -0.67580337	     -0.78414336	    -18.62875356
      1.15053775	     -1.06394796	     -0.67553691	     -0.78357890	    -18.62341581
      1.15063467	     -1.06346285	     -0.67527052	     -0.78301514	    -18.61810210
      1.15073158	     -1.06297821	     -0.67500418	     -0.78245209	    -18.61281243
      1.15082850	     -1.06249412	     -0.67473789	     -0.78188974	    -18.60754676
      1.15092542	     -1.06201049	     -0.67447166	     -0.78132809	    -18.60230510
      1.15102234	     -1.06152742	     -0.67420548	     -0.78076713	    -18.59708737
      1.15111926	     -1.06104480	     -0.67393935	     -0.78020688	    -18.59189360
      1.15121617	     -1.06056275	     -0.67367328	     -0.77964732	    -18.58672371
      1.15131309	     -1.06008113	     -0.67340724	     -0.77908845	    -18.58157773
      1.15139893	     -1.05965502	     -0.67317165	     -0.77859402	    -18.57703965
      1.15148478	     -1.05922927	     -0.67293610	     -0.77810014	    -18.57252028
      1.15159166	     -1.05869978	     -0.67264287	     -0.77748599	    -18.56691959
      1.15169854	     -1.05817086	     -0.67234969	     -0.77687269	    -18.56134782
      1.15178451	     -1.05774585	     -0.67211388	     -0.77637992	    -18.55688654
      1.15187049	     -1.05732120	     -0.67187811	     -0.77588769	    -18.55244394
      1.15197969	     -1.05678246	     -0.67157870	     -0.77526331	    -18.54682838
      1.15208889	     -1.05624432	     -0.67127933	     -0.77463980	    -18.54124287
      1.15217009	     -1.05584459	     -0.67105675	     -0.77417670	    -18.53710871
      1.15225130	     -1.05544518	     -0.67083418	     -0.77371408	    -18.53299112
      1.15236804	     -1.05487159	     -0.67051426	     -0.77304982	    -18.52710036
      1.15247095	     -1.05436652	     -0.67023226	     -0.77246507	    -18.52193572
      1.15257387	     -1.05386205	     -0.66995030	     -0.77188108	    -18.51679753
      1.15265801	     -1.05344996	     -0.66971979	     -0.77140417	    -18.51261614
      1.15274216	     -1.05303827	     -0.66948930	     -0.77092777	    -18.50845238
      1.15285139	     -1.05250436	     -0.66919011	     -0.77031008	    -18.50307336
      1.15296063	     -1.05197110	     -0.66889096	     -0.76969324	    -18.49772398
      1.15304479	     -1.05156065	     -0.66866049	     -0.76921859	    -18.49362284
      1.15312895	     -1.05115060	     -0.66843005	     -0.76874445	    -18.48953924
      1.15323958	     -1.05061210	     -0.66812714	     -0.76812192	    -18.48419773
      1.15335021	     -1.05007427	     -0.66782425	     -0.76750027	    -18.47888644
      1.15343158	     -1.04967907	     -0.66760149	     -0.76704361	    -18.47499930
      1.15351295	     -1.04928424	     -0.66737875	     -0.76658741	    -18.47112845
      1.15362788	     -1.04872713	     -0.66706415	     -0.76594386	    -18.46568874
      1.15372761	     -1.04824429	     -0.66679118	     -0.76538619	    -18.46099486
      1.15382734	     -1.04776193	     -0.66651822	     -0.76482923	    -18.45632536
      1.15392706	     -1.04728013	     -0.66624528	     -0.76427296	    -18.45168015
      1.15401490	     -1.04685616	     -0.66600489	     -0.76378361	    -18.44760895
      1.15410274	     -1.04643262	     -0.66576451	     -0.76329480	    -18.44355653
      1.15419057	     -1.04600946	     -0.66552413	     -0.76280652	    -18.43952288
      1.15430923	     -1.04543848	     -0.66519942	     -0.76214780	    -18.43410376
      1.15439810	     -1.04501128	     -0.66495622	     -0.76165507	    -18.43006728
      1.15448697	     -1.04458450	     -0.66471303	     -0.76116290	    -18.42604989
      1.15457584	     -1.04415812	     -0.66446983	     -0.76067127	    -18.42205159
      1.15469557	     -1.04358434	     -0.66414219	     -0.76000980	    -18.41669499
      1.15478211	     -1.04317003	     -0.66390537	     -0.75953232	    -18.41284474
      1.15486864	     -1.04275614	     -0.66366855	     -0.75905535	    -18.40901245
      1.15497783	     -1.04223446	     -0.66336975	     -0.75845430	    -18.40420292
      1.15507523	     -1.04176964	     -0.66310321	     -0.75791884	    -18.39993669
      1.15517263	     -1.04130526	     -0.66283666	     -0.75738404	    -18.39569312
      1.15527002	     -1.04084141	     -0.66257010	     -0.75684989	    -18.39147213
      1.15536742	     -1.04037798	     -0.66230353	     -0.75631639	    -18.38727370
      1.15545274	     -1.03997248	     -0.66207001	     -0.75584960	    -18.38361451
      1.15553806	     -1.03956731	     -0.66183649	     -0.75538331	    -18.37997257
      1.15564377	     -1.03906582	     -0.66154712	     -0.75480623	    -18.37548379
      1.15574948	     -1.03856484	     -0.66125774	     -0.75422992	    -18.37102137
      1.15583421	     -1.03816377	     -0.66102578	     -0.75376856	    -18.36746374
      1.15591894	     -1.03776301	     -0.66079381	     -0.75330768	    -18.36392298
      1.15602746	     -1.03725028	     -0.66049669	     -0.75271811	    -18.35941253
      1.15613598	     -1.03673810	     -0.66019954	     -0.75212933	    -18.35492964
      1.15621615	     -1.03636016	     -0.65998001	     -0.75169490	    -18.35163564
      1.15629631	     -1.03598251	     -0.65976046	     -0.75126091	    -18.34835662
      1.15641232	     -1.03543664	     -0.65944275	     -0.75063368	    -18.34363828
      1.15651435	     -1.03495700	     -0.65916325	     -0.75008271	    -18.33951375
      1.15661639	     -1.03447793	     -0.65888372	     -0.74953243	    -18.33541328
      1.15669944	     -1.03408834	     -0.65865618	     -0.74908507	    -18.33209354
      1.15678249	     -1.03369912	     -0.65842862	     -0.74863817	    -18.32878966
      1.15689102	     -1.03319101	     -0.65813123	     -0.74805489	    -18.32449635
      1.15699954	     -1.03268352	     -0.65783380	     -0.74747240	    -18.32023002
      1.15708252	     -1.03229584	     -0.65760636	     -0.74702755	    -18.31698615
      1.15716549	     -1.03190854	     -0.65737889	     -0.74658316	    -18.31375798
      1.15727559	     -1.03139515	     -0.65707703	     -0.74599425	    -18.30949896
      1.15738569	     -1.03088239	     -0.65677513	     -0.74540613	    -18.30526746
      1.15746577	     -1.03050976	     -0.65655550	     -0.74497887	    -18.30220690
      1.15754585	     -1.03013748	     -0.65633585	     -0.74455203	    -18.29916083
      1.15766058	     -1.02960465	     -0.65602111	     -0.74394124	    -18.29482201
      1.15775950	     -1.02914576	     -0.65574968	     -0.74341529	    -18.29110468
      1.15785842	     -1.02868732	     -0.65547820	     -0.74288999	    -18.28740931
      1.15795735	     -1.02822939	     -0.65520668	     -0.74236532	    -18.28373582
      1.15804397	     -1.02782875	     -0.65496887	     -0.74190643	    -18.28053707
      1.15813059	     -1.02742851	     -0.65473103	     -0.74144802	    -18.27735503
      1.15821721	     -1.02702861	     -0.65449315	     -0.74099010	    -18.27418966
      1.15833596	     -1.02648102	     -0.65416697	     -0.74036315	    -18.26987734
      1.15842372	     -1.02607677	     -0.65392589	     -0.73990044	    -18.26671070
      1.15851147	     -1.02567292	     -0.65368476	     -0.73943822	    -18.26356103
      1.15861738	     -1.02518595	     -0.65339366	     -0.73888101	    -18.25978204
      1.15871214	     -1.02475078	     -0.65313317	     -0.73838312	    -18.25642206
      1.15880690	     -1.02431600	     -0.65287263	     -0.73788581	    -18.25308174
      1.15890165	     -1.02388169	     -0.65261203	     -0.73738908	    -18.24976103
      1.15899641	     -1.02344777	     -0.65235138	     -0.73689293	    -18.24645988
      1.15909117	     -1.02301433	     -0.65209066	     -0.73639736	    -18.24317822
      1.15918592	     -1.02258127	     -0.65182988	     -0.73590236	    -18.23991604
      1.15928068	     -1.02214868	     -0.65156905	     -0.73540794	    -18.23667325
      1.15937544	     -1.02171647	     -0.65130815	     -0.73491409	    -18.23344983
      1.15947019	     -1.02128475	     -0.65104718	     -0.73442082	    -18.23024570
      1.15956495	     -1.02085339	     -0.65078615	     -0.73392812	    -18.22706085
      1.15965970	     -1.02042252	     -0.65052506	     -0.73343600	    -18.22389519
      1.15974496	     -1.02003519	     -0.65029009	     -0.73299372	    -18.22106347
      1.15983021	     -1.01964823	     -0.65005507	     -0.73255191	    -18.21824721
      1.15993264	     -1.01918374	     -0.64977262	     -0.73202169	    -18.21488391
      1.16003506	     -1.01871977	     -0.64949009	     -0.73149213	    -18.21154282
      1.16012273	     -1.01832304	     -0.64924822	     -0.73103945	    -18.20870099
      1.16021039	     -1.01792672	     -0.64900628	     -0.73058724	    -18.20587534
      1.16029805	     -1.01753073	     -0.64876428	     -0.73013553	    -18.20306584
      1.16041206	     -1.01701630	     -0.64844946	     -0.72954878	    -18.19943608
      1.16049975	     -1.01662098	     -0.64820722	     -0.72909800	    -18.19666253
      1.16058745	     -1.01622605	     -0.64796491	     -0.72864770	    -18.19390499
      1.16067514	     -1.01583147	     -0.64772253	     -0.72819789	    -18.19116343
      1.16079178	     -1.01530721	     -0.64740003	     -0.72760033	    -18.18754156
      1.16087763	     -1.01492175	     -0.64716260	     -0.72716111	    -18.18489403
      1.16096347	     -1.01453668	     -0.64692511	     -0.72672234	    -18.18226167
      1.16107006	     -1.01405896	     -0.64663011	     -0.72617814	    -18.17901406
      1.16116563	     -1.01363116	     -0.64636555	     -0.72569086	    -18.17612230
      1.16126119	     -1.01320374	     -0.64610089	     -0.72520414	    -18.17324922
      1.16135676	     -1.01277679	     -0.64583615	     -0.72471799	    -18.17039473
      1.16145232	     -1.01235021	     -0.64557130	     -0.72423240	    -18.16755881
      1.16153811	     -1.01196768	     -0.64533348	     -0.72379698	    -18.16502880
      1.16162389	     -1.01158546	     -0.64509558	     -0.72336201	    -18.16251367
      1.16170968	     -1.01120360	     -0.64485761	     -0.72292749	    -18.16001337
      1.16182648	     -1.01068422	     -0.64453348	     -0.72233662	    -18.15663300
      1.16191556	     -1.01028853	     -0.64428617	     -0.72188652	    -18.15407313
      1.16200464	     -1.00989317	     -0.64403876	     -0.72143691	    -18.15152912
      1.16209373	     -1.00949820	     -0.64379128	     -0.72098778	    -18.14900092
      1.16220479	     -1.00900624	     -0.64348259	     -0.72042849	    -18.14587092
      1.16229190	     -1.00862085	     -0.64324040	     -0.71999039	    -18.14343327
      1.16237900	     -1.00823577	     -0.64299812	     -0.71955276	    -18.14101061
      1.16246610	     -1.00785105	     -0.64275575	     -0.71911558	    -18.13860290
      1.16258192	     -1.00734005	     -0.64243337	     -0.71853503	    -18.13542474
      1.16266901	     -1.00695621	     -0.64219084	     -0.71809899	    -18.13305203
      1.16275610	     -1.00657268	     -0.64194820	     -0.71766340	    -18.13069415
      1.16286109	     -1.00611082	     -0.64165559	     -0.71713891	    -18.12787133
      1.16295385	     -1.00570314	     -0.64139695	     -0.71667606	    -18.12539512
      1.16304661	     -1.00529589	     -0.64113820	     -0.71621374	    -18.12293555
      1.16313937	     -1.00488899	     -0.64087934	     -0.71575192	    -18.12049259
      1.16323213	     -1.00448251	     -0.64062037	     -0.71529063	    -18.11806617
      1.16332489	     -1.00407639	     -0.64036129	     -0.71482984	    -18.11565627
      1.16341764	     -1.00367069	     -0.64010210	     -0.71436957	    -18.11326281
      1.16351040	     -1.00326533	     -0.63984279	     -0.71390982	    -18.11088577
      1.16360316	     -1.00286040	     -0.63958337	     -0.71345057	    -18.10852507
      1.16369592	     -1.00245582	     -0.63932383	     -0.71299184	    -18.10618070
      1.16378868	     -1.00205166	     -0.63906418	     -0.71253362	    -18.10385258
      1.16388144	     -1.00164785	     -0.63880440	     -0.71207590	    -18.10154068
      1.16397420	     -1.00124445	     -0.63854451	     -0.71161870	    -18.09924494
      1.16406696	     -1.00084141	     -0.63828450	     -0.71116200	    -18.09696533
      1.16415972	     -1.00043877	     -0.63802437	     -0.71070581	    -18.09470178
      1.16425248	     -1.00003650	     -0.63776411	     -0.71025013	    -18.09245425
      1.16434524	     -0.99963463	     -0.63750373	     -0.70979495	    -18.09022270
      1.16443800	     -0.99923311	     -0.63724322	     -0.70934028	    -18.08800707
      1.16453076	     -0.99883200	     -0.63698259	     -0.70888611	    -18.08580732
      1.16462352	     -0.99843125	     -0.63672183	     -0.70843244	    -18.08362340
      1.16471628	     -0.99803090	     -0.63646094	     -0.70797928	    -18.08145526
      1.16480904	     -0.99763090	     -0.63619992	     -0.70752662	    -18.07930286
      1.16490180	     -0.99723131	     -0.63593877	     -0.70707445	    -18.07716614
      1.16499456	     -0.99683207	     -0.63567748	     -0.70662279	    -18.07504507
      1.16508732	     -0.99643324	     -0.63541607	     -0.70617163	    -18.07293958
      1.16518008	     -0.99603475	     -0.63515451	     -0.70572097	    -18.07084964
      1.16527284	     -0.99563667	     -0.63489283	     -0.70527080	    -18.06877519
      1.16536559	     -0.99523893	     -0.63463100	     -0.70482113	    -18.06671620
      1.16545835	     -0.99484160	     -0.63436904	     -0.70437196	    -18.06467259
      1.16555111	     -0.99444462	     -0.63410693	     -0.70392328	    -18.06264436
      1.16564387	     -0.99404803	     -0.63384469	     -0.70347510	    -18.06063142
      1.16573663	     -0.99365180	     -0.63358230	     -0.70302741	    -18.05863375
      1.16582939	     -0.99325596	     -0.63331977	     -0.70258021	    -18.05665127
      1.16592215	     -0.99286047	     -0.63305709	     -0.70213350	    -18.05468386
      1.16601491	     -0.99246538	     -0.63279427	     -0.70168729	    -18.05273128
      1.16610767	     -0.99207063	     -0.63253130	     -0.70124157	    -18.05079333
      1.16620043	     -0.99167629	     -0.63226819	     -0.70079634	    -18.04886980
      1.16629319	     -0.99128228	     -0.63200492	     -0.70035159	    -18.04696048
      1.16638595	     -0.99088868	     -0.63174151	     -0.69990734	    -18.04506515
      1.16647871	     -0.99049541	     -0.63147794	     -0.69946357	    -18.04318361
      1.16657147	     -0.99010255	     -0.63121422	     -0.69902029	    -18.04131565
      1.16666423	     -0.98971002	     -0.63095034	     -0.69857749	    -18.03946107
      1.16675699	     -0.98931789	     -0.63068632	     -0.69813518	    -18.03761965
      1.16684975	     -0.98892609	     -0.63042213	     -0.69769336	    -18.03579121
      1.16694251	     -0.98853470	     -0.63015779	     -0.69725201	    -18.03397552
      1.16703527	     -0.98814364	     -0.62989328	     -0.69681116	    -18.03217240
      1.16712803	     -0.98775298	     -0.62962862	     -0.69637078	    -18.03038163
      1.16722079	     -0.98736265	     -0.62936379	     -0.69593088	    -18.02860303
      1.16731355	     -0.98697273	     -0.62909881	     -0.69549147	    -18.02683637
      1.16740630	     -0.98658312	     -0.62883366	     -0.69505254	    -18.02508149
      1.16749906	     -0.98619393	     -0.62856834	     -0.69461408	    -18.02333816
      1.16759182	     -0.98580505	     -0.62830286	     -0.69417610	    -18.02160620
      1.16768458	     -0.98541658	     -0.62803721	     -0.69373861	    -18.01988540
      1.16777734	     -0.98502843	     -0.62777139	     -0.69330158	    -18.01817560
      1.16787010	     -0.98464069	     -0.62750540	     -0.69286504	    -18.01647655
      1.16796286	     -0.98425326	     -0.62723924	     -0.69242897	    -18.01478812
      1.16805562	     -0.98386624	     -0.62697291	     -0.69199337	    -18.01311006
      1.16814838	     -0.98347953	     -0.62670641	     -0.69155825	    -18.01144223
      1.16823176	     -0.98313226	     -0.62646669	     -0.69116752	    -18.00995151
      1.16831515	     -0.98278524	     -0.62622683	     -0.69077716	    -18.00846875
      1.16841638	     -0.98236436	     -0.62593543	     -0.69030375	    -18.00667905
      1.16851762	     -0.98194386	     -0.62564382	     -0.68983090	    -18.00490064
      1.16860149	     -0.98159583	     -0.62540205	     -0.68943956	    -18.00343554
      1.16868537	     -0.98124806	     -0.62516013	     -0.68904860	    -18.00197789
      1.16878812	     -0.98082248	     -0.62486358	     -0.68857020	    -18.00020222
      1.16889086	     -0.98039729	     -0.62456681	     -0.68809238	    -17.99843727
      1.16897087	     -0.98006653	     -0.62433554	     -0.68772068	    -17.99707007
      1.16905089	     -0.97973600	     -0.62410414	     -0.68734932	    -17.99570911
      1.16915905	     -0.97928962	     -0.62379110	     -0.68684787	    -17.99387901
      1.16926721	     -0.97884368	     -0.62347781	     -0.68634705	    -17.99205980
      1.16934315	     -0.97853094	     -0.62325770	     -0.68599583	    -17.99078892
      1.16941909	     -0.97821841	     -0.62303747	     -0.68564491	    -17.98952318
      1.16953561	     -0.97773930	     -0.62269928	     -0.68510703	    -17.98759063
      1.16963063	     -0.97734899	     -0.62242326	     -0.68466895	    -17.98602320
      1.16972565	     -0.97695908	     -0.62214704	     -0.68423135	    -17.98446319
      1.16982068	     -0.97656950	     -0.62187061	     -0.68379423	    -17.98291044
      1.16991570	     -0.97618034	     -0.62159398	     -0.68335760	    -17.98136474
      1.16999989	     -0.97583581	     -0.62134872	     -0.68297116	    -17.98000106
      1.17008407	     -0.97549161	     -0.62110330	     -0.68258510	    -17.97864263
      1.17016826	     -0.97514768	     -0.62085771	     -0.68219942	    -17.97728933
      1.17028351	     -0.97467734	     -0.62052124	     -0.68167204	    -17.97544482
      1.17036918	     -0.97432802	     -0.62027091	     -0.68128047	    -17.97407956
      1.17045485	     -0.97397903	     -0.62002042	     -0.68088929	    -17.97271916
      1.17054052	     -0.97363031	     -0.61976974	     -0.68049849	    -17.97136349
      1.17065563	     -0.97316226	     -0.61943265	     -0.67997401	    -17.96954918
      1.17073908	     -0.97282328	     -0.61918810	     -0.67959426	    -17.96823901
      1.17082252	     -0.97248460	     -0.61894337	     -0.67921488	    -17.96693290
      1.17092760	     -0.97205850	     -0.61863496	     -0.67873766	    -17.96529381
      1.17102117	     -0.97167943	     -0.61836008	     -0.67831316	    -17.96383914
      1.17111475	     -0.97130067	     -0.61808497	     -0.67788912	    -17.96238909
      1.17120832	     -0.97092230	     -0.61780965	     -0.67746553	    -17.96094345
      1.17130190	     -0.97054423	     -0.61753410	     -0.67704240	    -17.95950210
      1.17138518	     -0.97020808	     -0.61728868	     -0.67666620	    -17.95822272
      1.17146847	     -0.96987218	     -0.61704308	     -0.67629036	    -17.95694648
      1.17156879	     -0.96946793	     -0.61674700	     -0.67583809	    -17.95541305
      1.17166912	     -0.96906405	     -0.61645065	     -0.67538635	    -17.95388379
      1.17175211	     -0.96873029	     -0.61620531	     -0.67501305	    -17.95262173
      1.17183510	     -0.96839676	     -0.61595979	     -0.67464011	    -17.95136227
      1.17193742	     -0.96798597	     -0.61565685	     -0.67418081	    -17.94981291
      1.17203974	     -0.96757555	     -0.61535363	     -0.67372205	    -17.94826711
      1.17211911	     -0.96725751	     -0.61511823	     -0.67336655	    -17.94707030
      1.17219848	     -0.96693968	     -0.61488265	     -0.67301138	    -17.94587541
      1.17230607	     -0.96650927	     -0.61456306	     -0.67253045	    -17.94425856
      1.17241366	     -0.96607928	     -0.61424316	     -0.67205011	    -17.94264481
      1.17248894	     -0.96577871	     -0.61401913	     -0.67171436	    -17.94151731
      1.17256422	     -0.96547834	     -0.61379495	     -0.67137890	    -17.94039113
      1.17268021	     -0.96501599	     -0.61344924	     -0.67086262	    -17.93865838
      1.17277467	     -0.96463982	     -0.61316742	     -0.67044266	    -17.93724914
      1.17286914	     -0.96426402	     -0.61288535	     -0.67002316	    -17.93584146
      1.17296360	     -0.96388853	     -0.61260304	     -0.66960411	    -17.93443520
      1.17305806	     -0.96351343	     -0.61232047	     -0.66918551	    -17.93303017
      1.17314131	     -0.96318309	     -0.61207124	     -0.66881697	    -17.93179284
      1.17322456	     -0.96285306	     -0.61182181	     -0.66844879	    -17.93055622
      1.17330781	     -0.96252327	     -0.61157218	     -0.66808095	    -17.92932024
      1.17342362	     -0.96206499	     -0.61122461	     -0.66756985	    -17.92760174
      1.17350848	     -0.96172945	     -0.61096966	     -0.66719575	    -17.92634291
      1.17359335	     -0.96139422	     -0.61071451	     -0.66682201	    -17.92508434
      1.17369586	     -0.96098960	     -0.61040600	     -0.66637101	    -17.92356419
      1.17378702	     -0.96063019	     -0.61013143	     -0.66597043	    -17.92221252
      1.17387817	     -0.96027106	     -0.60985661	     -0.66557027	    -17.92086074
      1.17396933	     -0.95991228	     -0.60958154	     -0.66517053	    -17.91950870
      1.17406048	     -0.95955377	     -0.60930623	     -0.66477120	    -17.91815629
      1.17415164	     -0.95919562	     -0.60903067	     -0.66437228	    -17.91680334
      1.17424279	     -0.95883775	     -0.60875486	     -0.66397378	    -17.91544974
      1.17433395	     -0.95848023	     -0.60847881	     -0.66357569	    -17.91409533
      1.17442510	     -0.95812298	     -0.60820250	     -0.66317802	    -17.91274000
      1.17451626	     -0.95776609	     -0.60792594	     -0.66278075	    -17.91138359
      1.17460741	     -0.95740946	     -0.60764912	     -0.66238390	    -17.91002600
      1.17469857	     -0.95705320	     -0.60737205	     -0.66198746	    -17.90866706
      1.17478972	     -0.95669720	     -0.60709472	     -0.66159143	    -17.90730667
      1.17488088	     -0.95634155	     -0.60681714	     -0.66119581	    -17.90594467
      1.17497203	     -0.95598617	     -0.60653930	     -0.66080060	    -17.90458096
      1.17506319	     -0.95563115	     -0.60626119	     -0.66040580	    -17.90321538
      1.17515434	     -0.95527639	     -0.60598283	     -0.66001140	    -17.90184782
      1.17524550	     -0.95492199	     -0.60570420	     -0.65961741	    -17.90047813
      1.17533665	     -0.95456784	     -0.60542530	     -0.65922383	    -17.89910621
      1.17542781	     -0.95421406	     -0.60514615	     -0.65883066	    -17.89773189
      1.17551896	     -0.95386052	     -0.60486672	     -0.65843789	    -17.89635510
      1.17560072	     -0.95354375	     -0.60461588	     -0.65808596	    -17.89511802
      1.17568247	     -0.95322719	     -0.60436482	     -0.65773436	    -17.89387874
      1.17578236	     -0.95284079	     -0.60405779	     -0.65730522	    -17.89236148
      1.17588225	     -0.95245472	     -0.60375043	     -0.65687657	    -17.89084064
      1.17596473	     -0.95213623	     -0.60349638	     -0.65652297	    -17.88958197
      1.17604721	     -0.95181797	     -0.60324210	     -0.65616971	    -17.88832067
      1.17614840	     -0.95142789	     -0.60292985	     -0.65573677	    -17.88676953
      1.17624959	     -0.95103815	     -0.60261726	     -0.65530433	    -17.88521412
      1.17632830	     -0.95073529	     -0.60237388	     -0.65496830	    -17.88400115
      1.17640701	     -0.95043262	     -0.60213028	     -0.65463256	    -17.88278542
      1.17651345	     -0.95002368	     -0.60180052	     -0.65417900	    -17.88113671
      1.17661990	     -0.94961512	     -0.60147036	     -0.65372597	    -17.87948260
      1.17669474	     -0.94932813	     -0.60123799	     -0.65340776	    -17.87831617
      1.17676959	     -0.94904131	     -0.60100542	     -0.65308981	    -17.87714691
      1.17688395	     -0.94860347	     -0.60064969	     -0.65260452	    -17.87535468
      1.17697759	     -0.94824530	     -0.60035809	     -0.65220762	    -17.87388200
      1.17707123	     -0.94788747	     -0.60006617	     -0.65181115	    -17.87240449
      1.17716487	     -0.94752992	     -0.59977395	     -0.65141508	    -17.87092203
      1.17725851	     -0.94717273	     -0.59948143	     -0.65101944	    -17.86943448
      1.17734075	     -0.94685923	     -0.59922424	     -0.65067229	    -17.86812369
      1.17742299	     -0.94654600	     -0.59896682	     -0.65032545	    -17.86680878
      1.17752184	     -0.94616984	     -0.59865711	     -0.64990904	    -17.86522295
      1.17762068	     -0.94579406	     -0.59834707	     -0.64949308	    -17.86363093
      1.17770357	     -0.94547915	     -0.59808677	     -0.64914461	    -17.86229095
      1.17778647	     -0.94516452	     -0.59782624	     -0.64879645	    -17.86094642
      1.17786936	     -0.94485011	     -0.59756545	     -0.64844862	    -17.85959729
      1.17798391	     -0.94441605	     -0.59720465	     -0.64796848	    -17.85772514
      1.17806743	     -0.94409983	     -0.59694129	     -0.64761880	    -17.85635439
      1.17815095	     -0.94378390	     -0.59667768	     -0.64726944	    -17.85497865
      1.17825307	     -0.94339792	     -0.59635500	     -0.64684274	    -17.85328970
      1.17834375	     -0.94305550	     -0.59606815	     -0.64646423	    -17.85178345
      1.17843443	     -0.94271334	     -0.59578099	     -0.64608610	    -17.85027102
      1.17852511	     -0.94237151	     -0.59549352	     -0.64570836	    -17.84875230
      1.17861579	     -0.94202992	     -0.59520574	     -0.64533100	    -17.84722720
      1.17870647	     -0.94168866	     -0.59491766	     -0.64495402	    -17.84569559
      1.17879715	     -0.94134764	     -0.59462925	     -0.64457742	    -17.84415740
      1.17888783	     -0.94100696	     -0.59434054	     -0.64420120	    -17.84261249
      1.17897851	     -0.94066651	     -0.59405151	     -0.64382536	    -17.84106080
      1.17906918	     -0.94032640	     -0.59376217	     -0.64344990	    -17.83950219
      1.17915986	     -0.93998651	     -0.59347250	     -0.64307482	    -17.83793659
      1.17925054	     -0.93964697	     -0.59318252	     -0.64270012	    -17.83636388
      1.17933200	     -0.93934216	     -0.59292176	     -0.64236385	    -17.83494503
      1.17941346	     -0.93903762	     -0.59266074	     -0.64202789	    -17.83352028
      1.17951174	     -0.93867042	     -0.59234544	     -0.64162291	    -17.83179321
      1.17961003	     -0.93830358	     -0.59202976	     -0.64121837	    -17.83005733
      1.17969354	     -0.93799214	     -0.59176126	     -0.64087503	    -17.82857555
      1.17977704	     -0.93768097	     -0.59149247	     -0.64053199	    -17.82708725
      1.17986055	     -0.93737001	     -0.59122341	     -0.64018928	    -17.82559238
      1.17997110	     -0.93695872	     -0.59086677	     -0.63973604	    -17.82360302
      1.18005495	     -0.93664702	     -0.59059594	     -0.63939264	    -17.82208631
      1.18013880	     -0.93633559	     -0.59032482	     -0.63904957	    -17.82056271
      1.18022266	     -0.93602438	     -0.59005342	     -0.63870681	    -17.81903217
      1.18033500	     -0.93560783	     -0.58968936	     -0.63824810	    -17.81697058
      1.18041714	     -0.93530348	     -0.58942283	     -0.63791304	    -17.81545504
      1.18049929	     -0.93499939	     -0.58915601	     -0.63757828	    -17.81393259
      1.18060169	     -0.93462061	     -0.58882302	     -0.63716140	    -17.81202497
      1.18069296	     -0.93428332	     -0.58852585	     -0.63679023	    -17.81031548
      1.18078423	     -0.93394627	     -0.58822834	     -0.63641944	    -17.80859721
      1.18087550	     -0.93360955	     -0.58793048	     -0.63604902	    -17.80687006
      1.18096677	     -0.93327306	     -0.58763226	     -0.63567898	    -17.80513396
      1.18105804	     -0.93293690	     -0.58733370	     -0.63530930	    -17.80338880
      1.18113912	     -0.93263849	     -0.58706820	     -0.63498125	    -17.80183099
      1.18122019	     -0.93234033	     -0.58680243	     -0.63465349	    -17.80026592
      1.18131846	     -0.93197916	     -0.58647987	     -0.63425656	    -17.79835890
      1.18141674	     -0.93161835	     -0.58615691	     -0.63386007	    -17.79644101
      1.18149936	     -0.93131523	     -0.58588508	     -0.63352709	    -17.79482023
      1.18158197	     -0.93101238	     -0.58561296	     -0.63319440	    -17.79319162
      1.18166459	     -0.93070973	     -0.58534054	     -0.63286202	    -17.79155514
      1.18177691	     -0.93029867	     -0.58496971	     -0.63241063	    -17.78931763
      1.18186004	     -0.92999466	     -0.58469490	     -0.63207691	    -17.78765205
      1.18194317	     -0.92969091	     -0.58441978	     -0.63174349	    -17.78597828
      1.18204391	     -0.92932306	     -0.58408594	     -0.63133980	    -17.78393874
      1.18213384	     -0.92899504	     -0.58378759	     -0.63097986	    -17.78210798
      1.18222377	     -0.92866724	     -0.58348887	     -0.63062028	    -17.78026743
      1.18231369	     -0.92833974	     -0.58318980	     -0.63026104	    -17.77841701
      1.18240362	     -0.92801247	     -0.58289036	     -0.62990217	    -17.77655666
      1.18249354	     -0.92768550	     -0.58259056	     -0.62954364	    -17.77468630
      1.18258347	     -0.92735874	     -0.58229039	     -0.62918547	    -17.77280587
      1.18267340	     -0.92703230	     -0.58198986	     -0.62882765	    -17.77091528
      1.18276332	     -0.92670607	     -0.58168896	     -0.62847018	    -17.76901449
      1.18285325	     -0.92638014	     -0.58138769	     -0.62811306	    -17.76710341
      1.18294317	     -0.92605443	     -0.58108605	     -0.62775629	    -17.76518199
      1.18303310	     -0.92572903	     -0.58078404	     -0.62739988	    -17.76325015
      1.18312303	     -0.92540383	     -0.58048165	     -0.62704381	    -17.76130784
      1.18320332	     -0.92511372	     -0.58021133	     -0.62672616	    -17.75956455
      1.18328362	     -0.92482378	     -0.57994070	     -0.62640879	    -17.75781283
      1.18338218	     -0.92446821	     -0.57960812	     -0.62601963	    -17.75565113
      1.18348074	     -0.92411291	     -0.57927508	     -0.62563088	    -17.75347656
      1.18356181	     -0.92382094	     -0.57900081	     -0.62531144	    -17.75167818
      1.18364287	     -0.92352915	     -0.57872623	     -0.62499190	    -17.74987100
      1.18374265	     -0.92317031	     -0.57838783	     -0.62459945	    -17.74763448
      1.18384243	     -0.92281175	     -0.57804896	     -0.62420744	    -17.74538447
      1.18391984	     -0.92253384	     -0.57778574	     -0.62390360	    -17.74362956
      1.18399725	     -0.92225609	     -0.57752223	     -0.62360002	    -17.74186645
      1.18410215	     -0.92188003	     -0.57716471	     -0.62318907	    -17.73946417
      1.18420704	     -0.92150429	     -0.57680665	     -0.62277858	    -17.73704667
      1.18428075	     -0.92124050	     -0.57655472	     -0.62249040	    -17.73533870
      1.18435446	     -0.92097685	     -0.57630252	     -0.62220246	    -17.73362314
      1.18446695	     -0.92057482	     -0.57591711	     -0.62176344	    -17.73099017
      1.18455928	     -0.92024516	     -0.57560036	     -0.62140356	    -17.72881605
      1.18465160	     -0.91991579	     -0.57528319	     -0.62104403	    -17.72662984
      1.18474392	     -0.91958665	     -0.57496559	     -0.62068487	    -17.72443151
      1.18483624	     -0.91925782	     -0.57464758	     -0.62032606	    -17.72222098
      1.18491663	     -0.91897164	     -0.57437030	     -0.62001390	    -17.72028605
      1.18499703	     -0.91868569	     -0.57409270	     -0.61970201	    -17.71834180
      1.18509511	     -0.91833708	     -0.57375358	     -0.61932186	    -17.71595711
      1.18519319	     -0.91798879	     -0.57341397	     -0.61894212	    -17.71355843
      1.18527419	     -0.91770136	     -0.57313317	     -0.61862884	    -17.71156707
      1.18535519	     -0.91741416	     -0.57285203	     -0.61831583	    -17.70956610
      1.18545391	     -0.91706435	     -0.57250891	     -0.61793468	    -17.70711415
      1.18555263	     -0.91671488	     -0.57216530	     -0.61755394	    -17.70464783
      1.18563126	     -0.91643671	     -0.57189126	     -0.61725098	    -17.70267316
      1.18570989	     -0.91615875	     -0.57161691	     -0.61694828	    -17.70068931
      1.18581163	     -0.91579937	     -0.57126145	     -0.61655700	    -17.69810877
      1.18591337	     -0.91544033	     -0.57090546	     -0.61616615	    -17.69551276
      1.18598991	     -0.91517037	     -0.57063728	     -0.61587238	    -17.69354946
      1.18606645	     -0.91490063	     -0.57036879	     -0.61557885	    -17.69157734
      1.18617182	     -0.91452957	     -0.56999870	     -0.61517518	    -17.68884811
      1.18627719	     -0.91415888	     -0.56962803	     -0.61477197	    -17.68610207
      1.18635079	     -0.91390009	     -0.56936874	     -0.61449056	    -17.68417379
      1.18642440	     -0.91364148	     -0.56910916	     -0.61420938	    -17.68223726
      1.18653558	     -0.91325116	     -0.56871654	     -0.61378510	    -17.67929657
      1.18662876	     -0.91292431	     -0.56838695	     -0.61342986	    -17.67681718
      1.18672195	     -0.91259769	     -0.56805689	     -0.61307497	    -17.67432449
      1.18681514	     -0.91227136	     -0.56772638	     -0.61272045	    -17.67181843
      1.18689629	     -0.91198736	     -0.56743817	     -0.61241200	    -17.66962520
      1.18697744	     -0.91170358	     -0.56714960	     -0.61210382	    -17.66742178
      1.18705859	     -0.91141998	     -0.56686069	     -0.61179591	    -17.66520819
      1.18717063	     -0.91102877	     -0.56646120	     -0.61137124	    -17.66213520
      1.18725323	     -0.91074055	     -0.56616624	     -0.61105847	    -17.65985713
      1.18733584	     -0.91045256	     -0.56587091	     -0.61074597	    -17.65756843
      1.18743533	     -0.91010593	     -0.56551469	     -0.61036995	    -17.65479764
      1.18752382	     -0.90979790	     -0.56519740	     -0.61003583	    -17.65232017
      1.18761232	     -0.90949006	     -0.56487967	     -0.60970203	    -17.64983045
      1.18770081	     -0.90918248	     -0.56456152	     -0.60936855	    -17.64732845
      1.18778930	     -0.90887509	     -0.56424292	     -0.60903538	    -17.64481417
      1.18787780	     -0.90856797	     -0.56392390	     -0.60870253	    -17.64228756
      1.18796629	     -0.90826104	     -0.56360443	     -0.60836999	    -17.63974864
      1.18805478	     -0.90795438	     -0.56328452	     -0.60803776	    -17.63719736
      1.18814328	     -0.90764790	     -0.56296417	     -0.60770585	    -17.63463372
      1.18823177	     -0.90734169	     -0.56264339	     -0.60737425	    -17.63205770
      1.18832026	     -0.90703567	     -0.56232215	     -0.60704297	    -17.62946931
      1.18840876	     -0.90672991	     -0.56200048	     -0.60671199	    -17.62686849
      1.18849725	     -0.90642434	     -0.56167835	     -0.60638133	    -17.62425528
      1.18858574	     -0.90611903	     -0.56135578	     -0.60605098	    -17.62162962
      1.18867424	     -0.90581391	     -0.56103276	     -0.60572094	    -17.61899154
      1.18876273	     -0.90550905	     -0.56070929	     -0.60539121	    -17.61634100
      1.18885123	     -0.90520437	     -0.56038537	     -0.60506179	    -17.61367802
      1.18893972	     -0.90489996	     -0.56006100	     -0.60473268	    -17.61100257
      1.18902821	     -0.90459573	     -0.55973617	     -0.60440389	    -17.60831466
      1.18911671	     -0.90429176	     -0.55941088	     -0.60407539	    -17.60561426
      1.18920520	     -0.90398797	     -0.55908513	     -0.60374721	    -17.60290139
      1.18929369	     -0.90368446	     -0.55875893	     -0.60341934	    -17.60017602
      1.18938219	     -0.90338111	     -0.55843227	     -0.60309177	    -17.59743818
      1.18947068	     -0.90307804	     -0.55810515	     -0.60276451	    -17.59468783
      1.18955917	     -0.90277513	     -0.55777755	     -0.60243756	    -17.59192501
      1.18964767	     -0.90247250	     -0.55744950	     -0.60211092	    -17.58914968
      1.18973616	     -0.90217002	     -0.55712098	     -0.60178458	    -17.58636187
[truncated: 681,701 more chars]
