# Supplementary material for: Musculoskeletal simulations to examine the effects of accentuated eccentric loading (AEL) on jump height
Source: PeerJ. 2023 Jan 23;11:e14687. doi: 10.7717/peerj.14687 (PMC9879160; doi:10.7717/peerj.14687)
Supplement: Supplemental Information 2 — Added15 folder contains the code and simulation results for a complete jump with an additional 15% model mass. Dropped15 folder contains the code and simulation results for the push-off phase with the original model mass. [file peerj-11-14687-s002.zip › Supplementary Simulation code and output results AEL15/Added15/Optimized_for_J_Results/TwoSegment_Two_Segment_pos_global.sto]

Positions
version=1
nRows=12722
nColumns=28
inDegrees=no

This file contains the kinematics (positions and orientations,
velocities and angular velocities, or accelerations and angular accelerations)
of the centers of mass of the body segments in model Two_Segment.

Body segment orientations are described using body-fixed X-Y-Z Euler angles.

Angular velocities and accelerations are given about the body-local axes.

Units are S.I. units (seconds, meters, Newtons, ...)
Angles are in degrees.

endheader
time	Block_X	Block_Y	Block_Z	Block_Ox	Block_Oy	Block_Oz	thigh_X	thigh_Y	thigh_Z	thigh_Ox	thigh_Oy	thigh_Oz	shank_X	shank_Y	shank_Z	shank_Ox	shank_Oy	shank_Oz	Platform_X	Platform_Y	Platform_Z	Platform_Ox	Platform_Oy	Platform_Oz	center_of_mass_X	center_of_mass_Y	center_of_mass_Z
      0.00000000	      0.00000000	      0.88500000	      0.00000000	     -0.00000000	      0.00000000	     -0.00000000	     -0.01743115	      0.61076106	      0.00000000	     -0.00000000	      0.00000000	     -5.00000000	     -0.01743115	      0.21228318	      0.00000000	     -0.00000000	      0.00000000	      5.00000000	      0.00000000	      0.00000000	      0.00000000	     -0.00000000	      0.00000000	     -0.00000000	     -0.00540457	      0.75487281	      0.00000000
      0.00010000	     -0.00000000	      0.88499997	      0.00000000	     -0.00000000	      0.00000000	      0.00000000	     -0.01743117	      0.61076103	      0.00000000	     -0.00000000	      0.00000000	     -5.00000686	     -0.01743113	      0.21228316	      0.00000000	     -0.00000000	      0.00000000	      5.00002016	      0.00000000	      0.00000000	      0.00000000	     -0.00000000	      0.00000000	     -0.00000000	     -0.00540457	      0.75487278	      0.00000000
      0.00023094	     -0.00000000	      0.88499985	      0.00000000	     -0.00000000	      0.00000000	      0.00000000	     -0.01743127	      0.61076092	      0.00000000	     -0.00000000	      0.00000000	     -5.00003527	     -0.01743105	      0.21228308	      0.00000000	     -0.00000000	      0.00000000	      5.00009932	      0.00000000	      0.00000000	      0.00000000	     -0.00000000	      0.00000000	     -0.00000000	     -0.00540459	      0.75487267	      0.00000000
      0.00036189	     -0.00000000	      0.88499964	      0.00000000	     -0.00000000	      0.00000000	      0.00000000	     -0.01743144	      0.61076072	      0.00000000	     -0.00000000	      0.00000000	     -5.00008394	     -0.01743094	      0.21228294	      0.00000000	     -0.00000000	      0.00000000	      5.00022660	      0.00000000	      0.00000000	      0.00000000	     -0.00000000	      0.00000000	     -0.00000000	     -0.00540462	      0.75487246	      0.00000000
      0.00049283	     -0.00000000	      0.88499933	      0.00000000	     -0.00000000	      0.00000000	      0.00000000	     -0.01743168	      0.61076044	      0.00000000	     -0.00000000	      0.00000000	     -5.00015148	     -0.01743084	      0.21228272	      0.00000000	     -0.00000000	      0.00000000	      5.00039265	      0.00000000	      0.00000000	      0.00000000	     -0.00000000	      0.00000000	     -0.00000000	     -0.00540466	      0.75487217	      0.00000000
      0.00062377	     -0.00000000	      0.88499893	      0.00000000	     -0.00000000	      0.00000000	      0.00000000	     -0.01743197	      0.61076006	      0.00000000	     -0.00000000	      0.00000000	     -5.00023698	     -0.01743074	      0.21228244	      0.00000000	     -0.00000000	      0.00000000	      5.00059078	      0.00000000	      0.00000000	      0.00000000	     -0.00000000	      0.00000000	     -0.00000000	     -0.00540472	      0.75487179	      0.00000000
      0.00075471	     -0.00000000	      0.88499844	      0.00000000	      0.00000000	      0.00000000	      0.00000000	     -0.01743233	      0.61075961	      0.00000000	      0.00000000	      0.00000000	     -5.00033985	     -0.01743067	      0.21228208	      0.00000000	      0.00000000	      0.00000000	      5.00081623	      0.00000000	      0.00000000	      0.00000000	     -0.00000000	      0.00000000	     -0.00000000	     -0.00540479	      0.75487133	      0.00000000
      0.00092167	     -0.00000000	      0.88499769	      0.00000000	      0.00000000	     -0.00000000	      0.00000000	     -0.01743287	      0.61075891	      0.00000000	      0.00000000	     -0.00000000	     -5.00049567	     -0.01743064	      0.21228152	      0.00000000	      0.00000000	     -0.00000000	      5.00113806	      0.00000000	      0.00000000	      0.00000000	     -0.00000000	      0.00000000	     -0.00000000	     -0.00540491	      0.75487062	      0.00000000
      0.00108864	     -0.00000000	      0.88499680	      0.00000000	      0.00000000	     -0.00000000	     -0.00000000	     -0.01743351	      0.61075807	      0.00000000	      0.00000000	     -0.00000000	     -5.00067882	     -0.01743067	      0.21228085	      0.00000000	      0.00000000	     -0.00000000	      5.00149421	      0.00000000	      0.00000000	      0.00000000	     -0.00000000	      0.00000000	     -0.00000000	     -0.00540505	      0.75486977	      0.00000000
      0.00125560	     -0.00000000	      0.88499577	      0.00000000	      0.00000000	     -0.00000000	     -0.00000000	     -0.01743424	      0.61075710	      0.00000000	      0.00000000	     -0.00000000	     -5.00088926	     -0.01743079	      0.21228007	     -0.00000000	      0.00000000	     -0.00000000	      5.00188177	      0.00000000	      0.00000000	      0.00000000	     -0.00000000	      0.00000000	     -0.00000000	     -0.00540523	      0.75486878	      0.00000000
      0.00146694	     -0.00000000	      0.88499427	     -0.00000000	      0.00000000	     -0.00000000	     -0.00000000	     -0.01743530	      0.61075570	     -0.00000000	      0.00000000	     -0.00000000	     -5.00119501	     -0.01743106	      0.21227892	     -0.00000000	      0.00000000	     -0.00000000	      5.00241487	      0.00000000	      0.00000000	      0.00000000	     -0.00000000	      0.00000000	     -0.00000000	     -0.00540549	      0.75486735	     -0.00000000
      0.00167828	     -0.00000000	      0.88499256	     -0.00000000	      0.00000000	     -0.00000000	     -0.00000000	     -0.01743652	      0.61075409	     -0.00000000	      0.00000000	     -0.00000000	     -5.00154531	     -0.01743148	      0.21227759	     -0.00000000	      0.00000000	     -0.00000000	      5.00299390	      0.00000000	      0.00000000	      0.00000000	     -0.00000000	      0.00000000	     -0.00000000	     -0.00540580	      0.75486572	     -0.00000000
      0.00193496	     -0.00000000	      0.88499019	     -0.00000000	      0.00000000	     -0.00000000	     -0.00000000	     -0.01743821	      0.61075187	     -0.00000000	      0.00000000	     -0.00000000	     -5.00203172	     -0.01743221	      0.21227575	     -0.00000000	      0.00000000	     -0.00000000	      5.00375813	      0.00000000	      0.00000000	      0.00000000	     -0.00000000	      0.00000000	     -0.00000000	     -0.00540623	      0.75486346	     -0.00000000
      0.00219165	      0.00000000	      0.88498753	     -0.00000000	      0.00000000	     -0.00000000	     -0.00000000	     -0.01744014	      0.61074937	     -0.00000000	      0.00000000	     -0.00000000	     -5.00258640	     -0.01743318	      0.21227368	     -0.00000000	      0.00000000	     -0.00000000	      5.00458946	      0.00000000	      0.00000000	      0.00000000	     -0.00000000	      0.00000000	     -0.00000000	     -0.00540675	      0.75486091	     -0.00000000
      0.00252490	      0.00000000	      0.88498363	     -0.00000000	      0.00000000	     -0.00000000	     -0.00000000	     -0.01744301	      0.61074572	     -0.00000000	      0.00000000	     -0.00000000	     -5.00341094	     -0.01743481	      0.21227064	     -0.00000000	      0.00000000	     -0.00000000	      5.00577034	      0.00000000	      0.00000000	      0.00000000	     -0.00000000	      0.00000000	     -0.00000000	     -0.00540753	      0.75485719	     -0.00000000
      0.00285816	      0.00000000	      0.88497924	     -0.00000000	      0.00000000	     -0.00000000	     -0.00000000	     -0.01744630	      0.61074163	     -0.00000000	      0.00000000	     -0.00000000	     -5.00435650	     -0.01743687	      0.21226723	     -0.00000000	      0.00000000	     -0.00000000	      5.00706834	      0.00000000	      0.00000000	      0.00000000	     -0.00000000	      0.00000000	     -0.00000000	     -0.00540844	      0.75485300	     -0.00000000
      0.00331636	      0.00000000	      0.88497246	     -0.00000000	      0.00000000	     -0.00000000	     -0.00000000	     -0.01745153	      0.61073530	     -0.00000000	      0.00000000	     -0.00000000	     -5.00586006	     -0.01744044	      0.21226196	     -0.00000000	      0.00000000	     -0.00000000	      5.00904939	      0.00000000	      0.00000000	      0.00000000	     -0.00000000	      0.00000000	     -0.00000000	     -0.00540992	      0.75484653	     -0.00000000
      0.00377455	      0.00000000	      0.88496483	     -0.00000000	      0.00000000	     -0.00000000	     -0.00000000	     -0.01745760	      0.61072820	     -0.00000000	      0.00000000	     -0.00000000	     -5.00760651	     -0.01744488	      0.21225607	     -0.00000000	      0.00000000	     -0.00000000	      5.01126453	      0.00000000	      0.00000000	      0.00000000	     -0.00000000	      0.00000000	     -0.00000000	     -0.00541166	      0.75483926	     -0.00000000
      0.00443132	      0.00000000	      0.88495248	      0.00000000	      0.00000000	     -0.00000000	     -0.00000000	     -0.01746783	      0.61071675	     -0.00000000	      0.00000000	     -0.00000000	     -5.01054822	     -0.01745283	      0.21224661	     -0.00000000	      0.00000000	     -0.00000000	      5.01486181	      0.00000000	      0.00000000	      0.00000000	     -0.00000000	      0.00000000	     -0.00000000	     -0.00541463	      0.75482750	      0.00000000
      0.00508809	      0.00000000	      0.88493855	      0.00000000	      0.00000000	     -0.00000000	     -0.00000000	     -0.01747992	      0.61070388	     -0.00000000	      0.00000000	     -0.00000000	     -5.01402438	     -0.01746271	      0.21223606	     -0.00000000	      0.00000000	     -0.00000000	      5.01897337	      0.00000000	      0.00000000	      0.00000000	     -0.00000000	      0.00000000	     -0.00000000	     -0.00541818	      0.75481426	      0.00000000
      0.00611478	      0.00000000	      0.88491379	     -0.00000000	      0.00000000	     -0.00000000	     -0.00000000	     -0.01750268	      0.61068112	     -0.00000000	      0.00000000	     -0.00000000	     -5.02057200	     -0.01748217	      0.21221759	     -0.00000000	      0.00000000	     -0.00000000	      5.02647157	      0.00000000	      0.00000000	      0.00000000	     -0.00000000	      0.00000000	     -0.00000000	     -0.00542495	      0.75479078	     -0.00000000
      0.00691445	      0.00000000	      0.88489214	     -0.00000000	      0.00000000	     -0.00000000	     -0.00000000	     -0.01752381	      0.61066133	     -0.00000000	      0.00000000	     -0.00000000	     -5.02664657	     -0.01750085	      0.21220173	     -0.00000000	      0.00000000	     -0.00000000	      5.03324877	      0.00000000	      0.00000000	      0.00000000	     -0.00000000	      0.00000000	     -0.00000000	     -0.00543128	      0.75477030	     -0.00000000
      0.00771412	      0.00000000	      0.88486854	     -0.00000000	      0.00000000	     -0.00000000	     -0.00000000	     -0.01754799	      0.61063986	     -0.00000000	      0.00000000	     -0.00000000	     -5.03360229	     -0.01752271	      0.21218472	     -0.00000000	      0.00000000	     -0.00000000	      5.04087273	      0.00000000	      0.00000000	      0.00000000	     -0.00000000	      0.00000000	     -0.00000000	     -0.00543858	      0.75474803	     -0.00000000
      0.00851379	      0.00000000	      0.88484310	     -0.00000000	      0.00000000	     -0.00000000	     -0.00000000	     -0.01757532	      0.61061682	     -0.00000000	      0.00000000	     -0.00000000	     -5.04146103	     -0.01754784	      0.21216670	     -0.00000000	      0.00000000	     -0.00000000	      5.04936431	      0.00000000	      0.00000000	      0.00000000	     -0.00000000	      0.00000000	     -0.00000000	     -0.00544686	      0.75472406	     -0.00000000
      0.00931345	      0.00000000	      0.88481589	     -0.00000000	      0.00000000	     -0.00000000	     -0.00000000	     -0.01760585	      0.61059231	     -0.00000000	      0.00000000	     -0.00000000	     -5.05024193	     -0.01757630	      0.21214777	     -0.00000000	      0.00000000	     -0.00000000	      5.05874183	      0.00000000	      0.00000000	      0.00000000	     -0.00000000	      0.00000000	     -0.00000000	     -0.00545614	      0.75469849	     -0.00000000
      0.01031496	      0.00000000	      0.88477945	     -0.00000000	      0.00000000	     -0.00000000	     -0.00000000	     -0.01764870	      0.61055966	     -0.00000000	      0.00000000	     -0.00000000	     -5.06256520	     -0.01761673	      0.21212292	     -0.00000000	      0.00000000	     -0.00000000	      5.07176009	      0.00000000	      0.00000000	      0.00000000	     -0.00000000	      0.00000000	     -0.00000000	     -0.00546922	      0.75466432	     -0.00000000
      0.01117276	      0.00000000	      0.88474623	     -0.00000000	     -0.00000000	     -0.00000000	     -0.00000000	     -0.01768955	      0.61053007	     -0.00000000	     -0.00000000	     -0.00000000	     -5.07431215	     -0.01765567	      0.21210075	     -0.00000000	     -0.00000000	     -0.00000000	      5.08405537	      0.00000000	      0.00000000	      0.00000000	     -0.00000000	      0.00000000	     -0.00000000	     -0.00548171	      0.75463326	     -0.00000000
      0.01192114	      0.00000000	      0.88471580	     -0.00000000	     -0.00000000	     -0.00000000	      0.00000000	     -0.01772835	      0.61050308	     -0.00000000	     -0.00000000	     -0.00000000	     -5.08547143	     -0.01769293	      0.21208081	     -0.00000000	     -0.00000000	     -0.00000000	      5.09565718	      0.00000000	      0.00000000	      0.00000000	     -0.00000000	      0.00000000	     -0.00000000	     -0.00549361	      0.75460487	     -0.00000000
      0.01266951	      0.00000000	      0.88468406	     -0.00000000	     -0.00000000	      0.00000000	      0.00000000	     -0.01777013	      0.61047507	     -0.00000000	     -0.00000000	      0.00000000	     -5.09748835	     -0.01773329	      0.21206037	     -0.00000000	     -0.00000000	      0.00000000	      5.10808292	      0.00000000	      0.00000000	      0.00000000	     -0.00000000	      0.00000000	     -0.00000000	     -0.00550644	      0.75457531	     -0.00000000
      0.01351831	      0.00000000	      0.88464652	     -0.00000000	     -0.00000000	      0.00000000	      0.00000000	     -0.01782115	      0.61044208	     -0.00000000	     -0.00000000	      0.00000000	     -5.11216501	     -0.01778285	      0.21203665	     -0.00000000	     -0.00000000	      0.00000000	      5.12318216	      0.00000000	      0.00000000	      0.00000000	     -0.00000000	      0.00000000	     -0.00000000	     -0.00552213	      0.75454042	     -0.00000000
      0.01436710	      0.00000000	      0.88460738	     -0.00000000	     -0.00000000	      0.00000000	      0.00000000	     -0.01787608	      0.61040786	     -0.00000000	     -0.00000000	      0.00000000	     -5.12796365	     -0.01783646	      0.21201240	     -0.00000000	     -0.00000000	      0.00000000	      5.13935949	      0.00000000	      0.00000000	      0.00000000	     -0.00000000	      0.00000000	     -0.00000000	     -0.00553905	      0.75450413	     -0.00000000
      0.01510582	      0.00000000	      0.88457204	     -0.00000000	     -0.00000000	      0.00000000	      0.00000000	     -0.01792708	      0.61037711	     -0.00000000	     -0.00000000	      0.00000000	     -5.14263290	     -0.01788644	      0.21199092	     -0.00000000	     -0.00000000	      0.00000000	      5.15432246	      0.00000000	      0.00000000	      0.00000000	     -0.00000000	      0.00000000	     -0.00000000	     -0.00555477	      0.75447143	     -0.00000000
      0.01584455	      0.00000000	      0.88453554	     -0.00000000	     -0.00000000	      0.00000000	      0.00000000	     -0.01798107	      0.61034548	     -0.00000000	     -0.00000000	      0.00000000	     -5.15816255	     -0.01793953	      0.21196911	     -0.00000000	     -0.00000000	      0.00000000	      5.17011240	      0.00000000	      0.00000000	      0.00000000	     -0.00000000	      0.00000000	     -0.00000000	     -0.00557143	      0.75443772	     -0.00000000
      0.01677016	      0.00000000	      0.88448820	     -0.00000000	     -0.00000000	      0.00000000	      0.00000000	     -0.01805296	      0.61030464	     -0.00000000	     -0.00000000	      0.00000000	     -5.17884162	     -0.01801045	      0.21194137	     -0.00000000	     -0.00000000	      0.00000000	      5.19107037	      0.00000000	      0.00000000	      0.00000000	     -0.00000000	      0.00000000	     -0.00000000	     -0.00559363	      0.75439409	     -0.00000000
      0.01743280	      0.00000000	      0.88445321	     -0.00000000	     -0.00000000	      0.00000000	      0.00000000	     -0.01810734	      0.61027459	     -0.00000000	     -0.00000000	      0.00000000	     -5.19448258	     -0.01806424	      0.21192126	     -0.00000000	     -0.00000000	      0.00000000	      5.20687870	      0.00000000	      0.00000000	      0.00000000	     -0.00000000	      0.00000000	     -0.00000000	     -0.00561044	      0.75436190	     -0.00000000
      0.01809543	      0.00000000	      0.88441733	     -0.00000000	     -0.00000000	      0.00000000	     -0.00000000	     -0.01816414	      0.61024388	     -0.00000000	     -0.00000000	      0.00000000	     -5.21082452	     -0.01812057	      0.21190095	     -0.00000000	     -0.00000000	      0.00000000	      5.22336109	      0.00000000	      0.00000000	      0.00000000	     -0.00000000	      0.00000000	     -0.00000000	     -0.00562801	      0.75432895	     -0.00000000
      0.01904497	      0.00000000	      0.88436435	     -0.00000000	     -0.00000000	      0.00000000	     -0.00000000	     -0.01824981	      0.61019873	     -0.00000000	     -0.00000000	      0.00000000	     -5.23546773	     -0.01820569	      0.21187153	     -0.00000000	     -0.00000000	      0.00000000	      5.24815866	      0.00000000	      0.00000000	      0.00000000	     -0.00000000	      0.00000000	     -0.00000000	     -0.00565453	      0.75428038	     -0.00000000
      0.01985779	      0.00000000	      0.88431755	     -0.00000000	     -0.00000000	      0.00000000	     -0.00000000	     -0.01832713	      0.61015903	     -0.00000000	     -0.00000000	      0.00000000	     -5.25771282	     -0.01828271	      0.21184608	     -0.00000000	     -0.00000000	      0.00000000	      5.27049208	      0.00000000	      0.00000000	      0.00000000	     -0.00000000	      0.00000000	     -0.00000000	     -0.00567847	      0.75423757	     -0.00000000
      0.02056646	      0.00000000	      0.88427565	     -0.00000000	     -0.00000000	      0.00000000	     -0.00000000	     -0.01839756	      0.61012363	     -0.00000000	     -0.00000000	      0.00000000	     -5.27797507	     -0.01835299	      0.21182369	     -0.00000000	     -0.00000000	      0.00000000	      5.29079842	      0.00000000	      0.00000000	      0.00000000	     -0.00000000	      0.00000000	     -0.00000000	     -0.00570030	      0.75419931	     -0.00000000
      0.02127514	      0.00000000	      0.88423274	     -0.00000000	     -0.00000000	      0.00000000	     -0.00000000	     -0.01847080	      0.61008750	     -0.00000000	     -0.00000000	      0.00000000	     -5.29904688	     -0.01842619	      0.21180115	     -0.00000000	     -0.00000000	      0.00000000	      5.31188372	      0.00000000	      0.00000000	      0.00000000	     -0.00000000	      0.00000000	     -0.00000000	     -0.00572300	      0.75416018	     -0.00000000
      0.02202269	      0.00000000	      0.88418638	     -0.00000000	     -0.00000000	      0.00000000	     -0.00000000	     -0.01855112	      0.61004860	     -0.00000000	     -0.00000000	      0.00000000	     -5.32215336	     -0.01850657	      0.21177719	     -0.00000000	     -0.00000000	      0.00000000	      5.33497137	      0.00000000	      0.00000000	      0.00000000	     -0.00000000	      0.00000000	     -0.00000000	     -0.00574791	      0.75411798	     -0.00000000
      0.02277025	      0.00000000	      0.88413889	     -0.00000000	     -0.00000000	      0.00000000	     -0.00000000	     -0.01863456	      0.61000890	     -0.00000000	     -0.00000000	      0.00000000	     -5.34616295	     -0.01859020	      0.21175308	     -0.00000000	     -0.00000000	      0.00000000	      5.35892826	      0.00000000	      0.00000000	      0.00000000	     -0.00000000	      0.00000000	     -0.00000000	     -0.00577380	      0.75407482	     -0.00000000
      0.02350164	      0.00000000	      0.88409133	     -0.00000000	     -0.00000000	      0.00000000	     -0.00000000	     -0.01871924	      0.60996928	     -0.00000000	     -0.00000000	      0.00000000	     -5.37052819	     -0.01867517	      0.21172933	     -0.00000000	     -0.00000000	      0.00000000	      5.38320927	      0.00000000	      0.00000000	      0.00000000	     -0.00000000	      0.00000000	     -0.00000000	     -0.00580008	      0.75403165	     -0.00000000
      0.02423303	      0.00000000	      0.88404267	     -0.00000000	     -0.00000000	      0.00000000	     -0.00000000	     -0.01880693	      0.60992889	     -0.00000000	     -0.00000000	      0.00000000	     -5.39575931	     -0.01876326	      0.21170545	     -0.00000000	     -0.00000000	      0.00000000	      5.40832395	      0.00000000	      0.00000000	      0.00000000	     -0.00000000	      0.00000000	     -0.00000000	     -0.00582730	      0.75398756	     -0.00000000
      0.02502522	      0.00000000	      0.88398873	     -0.00000000	     -0.00000000	      0.00000000	     -0.00000000	     -0.01890529	      0.60988426	     -0.00000000	     -0.00000000	      0.00000000	     -5.42406519	     -0.01886219	      0.21167942	     -0.00000000	     -0.00000000	      0.00000000	      5.43646749	      0.00000000	      0.00000000	      0.00000000	     -0.00000000	      0.00000000	     -0.00000000	     -0.00585785	      0.75393876	     -0.00000000
      0.02581741	      0.00000000	      0.88393349	     -0.00000000	     -0.00000000	      0.00000000	     -0.00000000	     -0.01900719	      0.60983872	     -0.00000000	     -0.00000000	      0.00000000	     -5.45338778	     -0.01896478	      0.21165324	     -0.00000000	     -0.00000000	      0.00000000	      5.46559022	      0.00000000	      0.00000000	      0.00000000	     -0.00000000	      0.00000000	     -0.00000000	     -0.00588950	      0.75388886	     -0.00000000
      0.02656472	      0.00000000	      0.88388017	     -0.00000000	     -0.00000000	      0.00000000	     -0.00000000	     -0.01910654	      0.60979492	     -0.00000000	     -0.00000000	      0.00000000	     -5.48198131	     -0.01906492	      0.21162840	     -0.00000000	     -0.00000000	      0.00000000	      5.49396095	      0.00000000	      0.00000000	      0.00000000	     -0.00000000	      0.00000000	     -0.00000000	     -0.00592038	      0.75384077	     -0.00000000
      0.02731203	      0.00000000	      0.88382568	     -0.00000000	     -0.00000000	      0.00000000	     -0.00000000	     -0.01920904	      0.60975029	     -0.00000000	     -0.00000000	      0.00000000	     -5.51147982	     -0.01916830	      0.21160343	     -0.00000000	     -0.00000000	      0.00000000	      5.52320354	      0.00000000	      0.00000000	      0.00000000	     -0.00000000	      0.00000000	     -0.00000000	     -0.00595223	      0.75379168	     -0.00000000
      0.02805934	      0.00000000	      0.88376999	     -0.00000000	     -0.00000000	      0.00000000	     -0.00000000	     -0.01931467	      0.60970482	     -0.00000000	     -0.00000000	      0.00000000	     -5.54188326	     -0.01927494	      0.21157833	     -0.00000000	     -0.00000000	      0.00000000	      5.55331805	      0.00000000	      0.00000000	      0.00000000	     -0.00000000	      0.00000000	     -0.00000000	     -0.00598508	      0.75374159	     -0.00000000
      0.02880665	      0.00000000	      0.88371310	     -0.00000000	     -0.00000000	      0.00000000	     -0.00000000	     -0.01942344	      0.60965851	     -0.00000000	     -0.00000000	      0.00000000	     -5.57319142	     -0.01938484	      0.21155310	     -0.00000000	     -0.00000000	      0.00000000	      5.58430444	      0.00000000	      0.00000000	      0.00000000	     -0.00000000	      0.00000000	     -0.00000000	     -0.00601890	      0.75369048	     -0.00000000
      0.02955396	      0.00000000	      0.88365499	     -0.00000000	     -0.00000000	      0.00000000	     -0.00000000	     -0.01953535	      0.60961135	     -0.00000000	     -0.00000000	      0.00000000	     -5.60540405	     -0.01949798	      0.21152775	     -0.00000000	     -0.00000000	      0.00000000	      5.61616255	      0.00000000	      0.00000000	      0.00000000	     -0.00000000	      0.00000000	     -0.00000000	     -0.00605370	      0.75363834	     -0.00000000
      0.03030127	      0.00000000	      0.88359564	     -0.00000000	     -0.00000000	      0.00000000	     -0.00000000	     -0.01965040	      0.60956333	     -0.00000000	     -0.00000000	      0.00000000	     -5.63852078	     -0.01961437	      0.21150226	     -0.00000000	     -0.00000000	      0.00000000	      5.64889217	      0.00000000	      0.00000000	      0.00000000	     -0.00000000	      0.00000000	     -0.00000000	     -0.00608949	      0.75358516	     -0.00000000
      0.03104858	      0.00000000	      0.88353505	     -0.00000000	     -0.00000000	      0.00000000	     -0.00000000	     -0.01976857	      0.60951443	     -0.00000000	     -0.00000000	      0.00000000	     -5.67254117	     -0.01973400	      0.21147665	     -0.00000000	     -0.00000000	      0.00000000	      5.68249299	      0.00000000	      0.00000000	      0.00000000	     -0.00000000	      0.00000000	     -0.00000000	     -0.00612626	      0.75353093	     -0.00000000
      0.03179589	      0.00000000	      0.88347318	     -0.00000000	     -0.00000000	      0.00000000	     -0.00000000	     -0.01988988	      0.60946465	     -0.00000000	     -0.00000000	      0.00000000	     -5.70746469	     -0.01985688	      0.21145091	     -0.00000000	     -0.00000000	      0.00000000	      5.71696464	      0.00000000	      0.00000000	      0.00000000	     -0.00000000	      0.00000000	     -0.00000000	     -0.00616401	      0.75347562	     -0.00000000
      0.03254320	      0.00000000	      0.88341002	     -0.00000000	     -0.00000000	      0.00000000	     -0.00000000	     -0.02001431	      0.60941397	     -0.00000000	     -0.00000000	      0.00000000	     -5.74329076	     -0.01998300	      0.21142503	     -0.00000000	     -0.00000000	      0.00000000	      5.75230664	      0.00000000	      0.00000000	      0.00000000	     -0.00000000	      0.00000000	     -0.00000000	     -0.00620274	      0.75341924	     -0.00000000
      0.03329051	      0.00000000	      0.88334556	     -0.00000000	     -0.00000000	      0.00000000	     -0.00000000	     -0.02014187	      0.60936238	     -0.00000000	     -0.00000000	      0.00000000	     -5.78001873	     -0.02011235	      0.21139902	     -0.00000000	     -0.00000000	      0.00000000	      5.78851849	      0.00000000	      0.00000000	      0.00000000	     -0.00000000	      0.00000000	     -0.00000000	     -0.00624245	      0.75336175	     -0.00000000
      0.03403782	      0.00000000	      0.88327977	     -0.00000000	     -0.00000000	      0.00000000	     -0.00000000	     -0.02027255	      0.60930987	     -0.00000000	     -0.00000000	      0.00000000	     -5.81764787	     -0.02024493	      0.21137287	     -0.00000000	     -0.00000000	      0.00000000	      5.82559961	      0.00000000	      0.00000000	      0.00000000	     -0.00000000	      0.00000000	     -0.00000000	     -0.00628313	      0.75330314	     -0.00000000
      0.03478513	      0.00000000	      0.88321264	     -0.00000000	     -0.00000000	      0.00000000	     -0.00000000	     -0.02040634	      0.60925641	     -0.00000000	     -0.00000000	      0.00000000	     -5.85617739	     -0.02038074	      0.21134658	     -0.00000000	     -0.00000000	      0.00000000	      5.86354933	      0.00000000	      0.00000000	      0.00000000	     -0.00000000	      0.00000000	     -0.00000000	     -0.00632479	      0.75324340	     -0.00000000
      0.03553244	      0.00000000	      0.88314414	     -0.00000000	     -0.00000000	      0.00000000	     -0.00000000	     -0.02054325	      0.60920200	     -0.00000000	     -0.00000000	      0.00000000	     -5.89560647	     -0.02051978	      0.21132014	     -0.00000000	     -0.00000000	      0.00000000	      5.90236696	      0.00000000	      0.00000000	      0.00000000	     -0.00000000	      0.00000000	     -0.00000000	     -0.00636743	      0.75318251	     -0.00000000
      0.03627975	      0.00000000	      0.88307425	     -0.00000000	     -0.00000000	      0.00000000	     -0.00000000	     -0.02068327	      0.60914662	     -0.00000000	     -0.00000000	      0.00000000	     -5.93593418	     -0.02066203	      0.21129356	     -0.00000000	     -0.00000000	      0.00000000	      5.94205171	      0.00000000	      0.00000000	      0.00000000	     -0.00000000	      0.00000000	     -0.00000000	     -0.00641104	      0.75312044	     -0.00000000
      0.03702706	      0.00000000	      0.88300294	     -0.00000000	     -0.00000000	      0.00000000	     -0.00000000	     -0.02082640	      0.60909025	     -0.00000000	     -0.00000000	      0.00000000	     -5.97715957	     -0.02080750	      0.21126683	     -0.00000000	     -0.00000000	      0.00000000	      5.98260276	      0.00000000	      0.00000000	      0.00000000	     -0.00000000	      0.00000000	     -0.00000000	     -0.00645562	      0.75305719	     -0.00000000
      0.03777437	      0.00000000	      0.88293021	     -0.00000000	     -0.00000000	      0.00000000	     -0.00000000	     -0.02097263	      0.60903287	     -0.00000000	     -0.00000000	      0.00000000	     -6.01928161	     -0.02095618	      0.21123994	     -0.00000000	     -0.00000000	      0.00000000	      6.02401922	      0.00000000	      0.00000000	      0.00000000	     -0.00000000	      0.00000000	     -0.00000000	     -0.00650117	      0.75299272	     -0.00000000
      0.03852168	      0.00000000	      0.88285601	     -0.00000000	     -0.00000000	      0.00000000	     -0.00000000	     -0.02112195	      0.60897448	     -0.00000000	     -0.00000000	      0.00000000	     -6.06229921	     -0.02110807	      0.21121290	     -0.00000000	     -0.00000000	      0.00000000	      6.06630012	      0.00000000	      0.00000000	      0.00000000	     -0.00000000	      0.00000000	     -0.00000000	     -0.00654770	      0.75292703	     -0.00000000
      0.03926899	      0.00000000	      0.88278033	     -0.00000000	     -0.00000000	      0.00000000	     -0.00000000	     -0.02127437	      0.60891505	     -0.00000000	     -0.00000000	      0.00000000	     -6.10621124	     -0.02126315	      0.21118568	     -0.00000000	     -0.00000000	      0.00000000	      6.10944445	      0.00000000	      0.00000000	      0.00000000	     -0.00000000	      0.00000000	     -0.00000000	     -0.00659519	      0.75286008	     -0.00000000
      0.04001630	      0.00000000	      0.88270315	     -0.00000000	     -0.00000000	      0.00000000	     -0.00000000	     -0.02142988	      0.60885456	     -0.00000000	     -0.00000000	      0.00000000	     -6.15101649	     -0.02142143	      0.21115830	     -0.00000000	     -0.00000000	      0.00000000	      6.15345113	      0.00000000	      0.00000000	      0.00000000	     -0.00000000	      0.00000000	     -0.00000000	     -0.00664365	      0.75279186	     -0.00000000
      0.04076361	      0.00000000	      0.88262443	     -0.00000000	     -0.00000000	      0.00000000	     -0.00000000	     -0.02158847	      0.60879300	     -0.00000000	     -0.00000000	      0.00000000	     -6.19671368	     -0.02158290	      0.21113074	     -0.00000000	     -0.00000000	      0.00000000	      6.19831901	      0.00000000	      0.00000000	      0.00000000	     -0.00000000	      0.00000000	     -0.00000000	     -0.00669307	      0.75272235	     -0.00000000
      0.04151092	      0.00000000	      0.88254416	     -0.00000000	     -0.00000000	      0.00000000	     -0.00000000	     -0.02175013	      0.60873034	     -0.00000000	     -0.00000000	      0.00000000	     -6.24330148	     -0.02174755	      0.21110300	     -0.00000000	     -0.00000000	      0.00000000	      6.24404689	      0.00000000	      0.00000000	      0.00000000	     -0.00000000	      0.00000000	     -0.00000000	     -0.00674346	      0.75265152	     -0.00000000
      0.04225823	      0.00000000	      0.88246229	     -0.00000000	     -0.00000000	      0.00000000	     -0.00000000	     -0.02191487	      0.60866657	     -0.00000000	     -0.00000000	      0.00000000	     -6.29077850	     -0.02191537	      0.21107508	     -0.00000000	     -0.00000000	      0.00000000	      6.29063347	      0.00000000	      0.00000000	      0.00000000	     -0.00000000	      0.00000000	     -0.00000000	     -0.00679480	      0.75257935	     -0.00000000
      0.04300554	      0.00000000	      0.88237882	     -0.00000000	     -0.00000000	      0.00000000	     -0.00000000	     -0.02208267	      0.60860167	     -0.00000000	     -0.00000000	      0.00000000	     -6.33914326	     -0.02208637	      0.21104696	     -0.00000000	     -0.00000000	      0.00000000	      6.33807743	      0.00000000	      0.00000000	      0.00000000	     -0.00000000	      0.00000000	     -0.00000000	     -0.00684711	      0.75250581	     -0.00000000
      0.04375285	      0.00000000	      0.88229371	     -0.00000000	     -0.00000000	      0.00000000	     -0.00000000	     -0.02225353	      0.60853561	     -0.00000000	     -0.00000000	      0.00000000	     -6.38839423	     -0.02226052	      0.21101864	     -0.00000000	     -0.00000000	      0.00000000	      6.38637732	      0.00000000	      0.00000000	      0.00000000	     -0.00000000	      0.00000000	     -0.00000000	     -0.00690038	      0.75243090	     -0.00000000
      0.04450016	      0.00000000	      0.88220693	     -0.00000000	     -0.00000000	      0.00000000	     -0.00000000	     -0.02242744	      0.60846839	     -0.00000000	     -0.00000000	      0.00000000	     -6.43852980	     -0.02243784	      0.21099012	     -0.00000000	     -0.00000000	      0.00000000	      6.43553167	      0.00000000	      0.00000000	      0.00000000	     -0.00000000	      0.00000000	     -0.00000000	     -0.00695460	      0.75235457	     -0.00000000
      0.04524747	      0.00000000	      0.88211846	     -0.00000000	     -0.00000000	      0.00000000	     -0.00000000	     -0.02260439	      0.60839996	     -0.00000000	     -0.00000000	      0.00000000	     -6.48954828	     -0.02261830	      0.21096138	     -0.00000000	     -0.00000000	      0.00000000	      6.48553891	      0.00000000	      0.00000000	      0.00000000	     -0.00000000	      0.00000000	     -0.00000000	     -0.00700977	      0.75227681	     -0.00000000
      0.04599478	      0.00000000	      0.88202826	     -0.00000000	     -0.00000000	      0.00000000	     -0.00000000	     -0.02278439	      0.60833032	     -0.00000000	     -0.00000000	      0.00000000	     -6.54144792	     -0.02280190	      0.21093243	     -0.00000000	     -0.00000000	      0.00000000	      6.53639738	      0.00000000	      0.00000000	      0.00000000	     -0.00000000	      0.00000000	     -0.00000000	     -0.00706589	      0.75219759	     -0.00000000
      0.04666588	      0.00000000	      0.88194577	     -0.00000000	     -0.00000000	      0.00000000	     -0.00000000	     -0.02294861	      0.60826673	     -0.00000000	     -0.00000000	      0.00000000	     -6.58880439	     -0.02296945	      0.21090624	     -0.00000000	     -0.00000000	      0.00000000	      6.58279346	      0.00000000	      0.00000000	      0.00000000	     -0.00000000	      0.00000000	     -0.00000000	     -0.00711710	      0.75212519	     -0.00000000
      0.04733698	      0.00000000	      0.88186185	     -0.00000000	     -0.00000000	      0.00000000	     -0.00000000	     -0.02311527	      0.60820213	     -0.00000000	     -0.00000000	      0.00000000	     -6.63686861	     -0.02313952	      0.21087987	     -0.00000000	     -0.00000000	      0.00000000	      6.62987332	      0.00000000	      0.00000000	      0.00000000	     -0.00000000	      0.00000000	     -0.00000000	     -0.00716908	      0.75205157	     -0.00000000
      0.04800809	      0.00000000	      0.88177647	     -0.00000000	     -0.00000000	      0.00000000	     -0.00000000	     -0.02328436	      0.60813649	     -0.00000000	     -0.00000000	      0.00000000	     -6.68563912	     -0.02331211	      0.21085330	     -0.00000000	     -0.00000000	      0.00000000	      6.67763560	      0.00000000	      0.00000000	      0.00000000	     -0.00000000	      0.00000000	     -0.00000000	     -0.00722181	      0.75197671	     -0.00000000
      0.04867919	      0.00000000	      0.88168961	     -0.00000000	     -0.00000000	      0.00000000	     -0.00000000	     -0.02345588	      0.60806981	     -0.00000000	     -0.00000000	      0.00000000	     -6.73511444	     -0.02348720	      0.21082653	     -0.00000000	     -0.00000000	      0.00000000	      6.72607888	      0.00000000	      0.00000000	      0.00000000	     -0.00000000	      0.00000000	     -0.00000000	     -0.00727530	      0.75190061	     -0.00000000
      0.04935029	      0.00000000	      0.88160125	     -0.00000000	     -0.00000000	      0.00000000	     -0.00000000	     -0.02362982	      0.60800207	     -0.00000000	     -0.00000000	      0.00000000	     -6.78529303	     -0.02366480	      0.21079957	     -0.00000000	     -0.00000000	      0.00000000	      6.77520170	      0.00000000	      0.00000000	      0.00000000	     -0.00000000	      0.00000000	     -0.00000000	     -0.00732955	      0.75182323	     -0.00000000
      0.05002139	      0.00000000	      0.88151137	     -0.00000000	     -0.00000000	      0.00000000	     -0.00000000	     -0.02380617	      0.60793325	     -0.00000000	     -0.00000000	      0.00000000	     -6.83617326	     -0.02384489	      0.21077239	     -0.00000000	     -0.00000000	      0.00000000	      6.82500252	      0.00000000	      0.00000000	      0.00000000	     -0.00000000	      0.00000000	     -0.00000000	     -0.00738456	      0.75174456	     -0.00000000
      0.05069249	      0.00000000	      0.88141994	     -0.00000000	     -0.00000000	      0.00000000	     -0.00000000	     -0.02398493	      0.60786334	     -0.00000000	     -0.00000000	      0.00000000	     -6.88775349	     -0.02402746	      0.21074501	     -0.00000000	     -0.00000000	      0.00000000	      6.87547976	      0.00000000	      0.00000000	      0.00000000	     -0.00000000	      0.00000000	     -0.00000000	     -0.00744032	      0.75166459	     -0.00000000
      0.05136359	      0.00000000	      0.88132695	     -0.00000000	     -0.00000000	      0.00000000	     -0.00000000	     -0.02416609	      0.60779232	     -0.00000000	     -0.00000000	      0.00000000	     -6.94003198	     -0.02421252	      0.21071740	     -0.00000000	     -0.00000000	      0.00000000	      6.92663177	      0.00000000	      0.00000000	      0.00000000	     -0.00000000	      0.00000000	     -0.00000000	     -0.00749683	      0.75158328	     -0.00000000
      0.05203469	      0.00000000	      0.88123236	     -0.00000000	     -0.00000000	      0.00000000	     -0.00000000	     -0.02434964	      0.60772016	     -0.00000000	     -0.00000000	      0.00000000	     -6.99300696	     -0.02440005	      0.21068958	     -0.00000000	     -0.00000000	      0.00000000	      6.97845683	      0.00000000	      0.00000000	      0.00000000	     -0.00000000	      0.00000000	     -0.00000000	     -0.00755409	      0.75150062	     -0.00000000
      0.05270579	      0.00000000	      0.88113617	     -0.00000000	     -0.00000000	      0.00000000	     -0.00000000	     -0.02453558	      0.60764686	     -0.00000000	     -0.00000000	      0.00000000	     -7.04667658	     -0.02459005	      0.21066152	     -0.00000000	     -0.00000000	      0.00000000	      7.03095318	      0.00000000	      0.00000000	      0.00000000	     -0.00000000	      0.00000000	     -0.00000000	     -0.00761210	      0.75141660	     -0.00000000
      0.05337690	      0.00000000	      0.88103834	     -0.00000000	     -0.00000000	      0.00000000	     -0.00000000	     -0.02472389	      0.60757240	     -0.00000000	     -0.00000000	      0.00000000	     -7.10103893	     -0.02478250	      0.21063323	     -0.00000000	     -0.00000000	      0.00000000	      7.08411898	      0.00000000	      0.00000000	      0.00000000	     -0.00000000	      0.00000000	     -0.00000000	     -0.00767085	      0.75133118	     -0.00000000
      0.05404800	      0.00000000	      0.88093884	     -0.00000000	     -0.00000000	      0.00000000	     -0.00000000	     -0.02491458	      0.60749675	     -0.00000000	     -0.00000000	      0.00000000	     -7.15609205	     -0.02497741	      0.21060469	     -0.00000000	     -0.00000000	      0.00000000	      7.13795233	      0.00000000	      0.00000000	      0.00000000	     -0.00000000	      0.00000000	     -0.00000000	     -0.00773034	      0.75124436	     -0.00000000
      0.05471910	      0.00000000	      0.88083767	     -0.00000000	     -0.00000000	      0.00000000	     -0.00000000	     -0.02510763	      0.60741991	     -0.00000000	     -0.00000000	      0.00000000	     -7.21183391	     -0.02517475	      0.21057591	     -0.00000000	     -0.00000000	      0.00000000	      7.19245127	      0.00000000	      0.00000000	      0.00000000	     -0.00000000	      0.00000000	     -0.00000000	     -0.00779058	      0.75115610	     -0.00000000
      0.05539020	      0.00000000	      0.88073479	     -0.00000000	     -0.00000000	      0.00000000	     -0.00000000	     -0.02530303	      0.60734185	     -0.00000000	     -0.00000000	      0.00000000	     -7.26826240	     -0.02537453	      0.21054688	     -0.00000000	     -0.00000000	      0.00000000	      7.24761378	      0.00000000	      0.00000000	      0.00000000	     -0.00000000	      0.00000000	     -0.00000000	     -0.00785154	      0.75106640	     -0.00000000
      0.05606130	      0.00000000	      0.88063018	     -0.00000000	     -0.00000000	      0.00000000	     -0.00000000	     -0.02550078	      0.60726256	     -0.00000000	     -0.00000000	      0.00000000	     -7.32537537	     -0.02557673	      0.21051758	     -0.00000000	     -0.00000000	      0.00000000	      7.30343775	      0.00000000	      0.00000000	      0.00000000	     -0.00000000	      0.00000000	     -0.00000000	     -0.00791325	      0.75097522	     -0.00000000
      0.05673240	      0.00000000	      0.88052381	     -0.00000000	     -0.00000000	      0.00000000	     -0.00000000	     -0.02570086	      0.60718202	     -0.00000000	     -0.00000000	      0.00000000	     -7.38317059	     -0.02578135	      0.21048803	     -0.00000000	     -0.00000000	      0.00000000	      7.35992104	      0.00000000	      0.00000000	      0.00000000	     -0.00000000	      0.00000000	     -0.00000000	     -0.00797568	      0.75088255	     -0.00000000
      0.05740350	      0.00000000	      0.88041566	     -0.00000000	     -0.00000000	      0.00000000	     -0.00000000	     -0.02590327	      0.60710021	     -0.00000000	     -0.00000000	      0.00000000	     -7.44164577	     -0.02598837	      0.21045820	     -0.00000000	     -0.00000000	      0.00000000	      7.41706140	      0.00000000	      0.00000000	      0.00000000	     -0.00000000	      0.00000000	     -0.00000000	     -0.00803884	      0.75078837	     -0.00000000
      0.05807460	      0.00000000	      0.88030571	     -0.00000000	     -0.00000000	      0.00000000	     -0.00000000	     -0.02610800	      0.60701711	     -0.00000000	     -0.00000000	      0.00000000	     -7.50079855	     -0.02619778	      0.21042809	     -0.00000000	     -0.00000000	      0.00000000	      7.47485657	      0.00000000	      0.00000000	      0.00000000	     -0.00000000	      0.00000000	     -0.00000000	     -0.00810273	      0.75069266	     -0.00000000
      0.05874571	      0.00000000	      0.88019394	     -0.00000000	     -0.00000000	      0.00000000	     -0.00000000	     -0.02631504	      0.60693270	     -0.00000000	     -0.00000000	      0.00000000	     -7.56062650	     -0.02640959	      0.21039770	     -0.00000000	     -0.00000000	      0.00000000	      7.53330416	      0.00000000	      0.00000000	      0.00000000	     -0.00000000	      0.00000000	     -0.00000000	     -0.00816734	      0.75059539	     -0.00000000
      0.05941681	      0.00000000	      0.88008031	     -0.00000000	     -0.00000000	      0.00000000	     -0.00000000	     -0.02652438	      0.60684697	     -0.00000000	     -0.00000000	      0.00000000	     -7.62112714	     -0.02662376	      0.21036701	     -0.00000000	     -0.00000000	      0.00000000	      7.59240177	      0.00000000	      0.00000000	      0.00000000	     -0.00000000	      0.00000000	     -0.00000000	     -0.00823267	      0.75049654	     -0.00000000
      0.06008791	      0.00000000	      0.87996481	     -0.00000000	     -0.00000000	      0.00000000	     -0.00000000	     -0.02673600	      0.60675990	     -0.00000000	     -0.00000000	      0.00000000	     -7.68229791	     -0.02684031	      0.21033604	     -0.00000000	     -0.00000000	      0.00000000	      7.65214689	      0.00000000	      0.00000000	      0.00000000	     -0.00000000	      0.00000000	     -0.00000000	     -0.00829872	      0.75039610	     -0.00000000
      0.06075901	      0.00000000	      0.87984740	     -0.00000000	     -0.00000000	      0.00000000	     -0.00000000	     -0.02694990	      0.60667146	     -0.00000000	     -0.00000000	      0.00000000	     -7.74413619	     -0.02705920	      0.21030475	     -0.00000000	     -0.00000000	      0.00000000	      7.71253698	      0.00000000	      0.00000000	      0.00000000	     -0.00000000	      0.00000000	     -0.00000000	     -0.00836548	      0.75029403	     -0.00000000
      0.06143011	      0.00000000	      0.87972807	     -0.00000000	     -0.00000000	      0.00000000	     -0.00000000	     -0.02716608	      0.60658165	     -0.00000000	     -0.00000000	      0.00000000	     -7.80663930	     -0.02728045	      0.21027316	     -0.00000000	     -0.00000000	      0.00000000	      7.77356939	      0.00000000	      0.00000000	      0.00000000	     -0.00000000	      0.00000000	     -0.00000000	     -0.00843295	      0.75019033	     -0.00000000
      0.06210121	      0.00000000	      0.87960679	     -0.00000000	     -0.00000000	      0.00000000	     -0.00000000	     -0.02738450	      0.60649044	     -0.00000000	     -0.00000000	      0.00000000	     -7.86980447	     -0.02750402	      0.21024125	     -0.00000000	     -0.00000000	      0.00000000	      7.83524146	      0.00000000	      0.00000000	      0.00000000	     -0.00000000	      0.00000000	     -0.00000000	     -0.00850113	      0.75008497	     -0.00000000
      0.06277231	      0.00000000	      0.87948354	     -0.00000000	     -0.00000000	      0.00000000	     -0.00000000	     -0.02760518	      0.60639782	     -0.00000000	     -0.00000000	      0.00000000	     -7.93362890	     -0.02772992	      0.21020902	     -0.00000000	     -0.00000000	      0.00000000	      7.89755041	      0.00000000	      0.00000000	      0.00000000	     -0.00000000	      0.00000000	     -0.00000000	     -0.00857000	      0.74997792	     -0.00000000
      0.06344341	      0.00000000	      0.87935829	     -0.00000000	     -0.00000000	      0.00000000	     -0.00000000	     -0.02782809	      0.60630375	     -0.00000000	     -0.00000000	      0.00000000	     -7.99810970	     -0.02795812	      0.21017646	     -0.00000000	     -0.00000000	      0.00000000	      7.96049343	      0.00000000	      0.00000000	      0.00000000	     -0.00000000	      0.00000000	     -0.00000000	     -0.00863958	      0.74986917	     -0.00000000
      0.06411451	      0.00000000	      0.87923101	     -0.00000000	     -0.00000000	      0.00000000	     -0.00000000	     -0.02805322	      0.60620824	     -0.00000000	     -0.00000000	      0.00000000	     -8.06324393	     -0.02818862	      0.21014357	     -0.00000000	     -0.00000000	      0.00000000	      8.02406765	      0.00000000	      0.00000000	      0.00000000	     -0.00000000	      0.00000000	     -0.00000000	     -0.00870986	      0.74975869	     -0.00000000
      0.06478562	      0.00000000	      0.87910168	     -0.00000000	     -0.00000000	      0.00000000	     -0.00000000	     -0.02828056	      0.60611125	     -0.00000000	     -0.00000000	      0.00000000	     -8.12902858	     -0.02842141	      0.21011033	     -0.00000000	     -0.00000000	      0.00000000	      8.08827010	      0.00000000	      0.00000000	      0.00000000	     -0.00000000	      0.00000000	     -0.00000000	     -0.00878082	      0.74964647	     -0.00000000
      0.06545672	      0.00000000	      0.87897028	     -0.00000000	     -0.00000000	      0.00000000	     -0.00000000	     -0.02851010	      0.60601278	     -0.00000000	     -0.00000000	      0.00000000	     -8.19546059	     -0.02865647	      0.21007674	     -0.00000000	     -0.00000000	      0.00000000	      8.15309778	      0.00000000	      0.00000000	      0.00000000	     -0.00000000	      0.00000000	     -0.00000000	     -0.00885248	      0.74953247	     -0.00000000
      0.06612782	      0.00000000	      0.87883678	     -0.00000000	     -0.00000000	      0.00000000	     -0.00000000	     -0.02874183	      0.60591279	     -0.00000000	     -0.00000000	      0.00000000	     -8.26253683	     -0.02889380	      0.21004279	     -0.00000000	     -0.00000000	      0.00000000	      8.21854763	      0.00000000	      0.00000000	      0.00000000	     -0.00000000	      0.00000000	     -0.00000000	     -0.00892482	      0.74941669	     -0.00000000
      0.06679892	      0.00000000	      0.87870116	     -0.00000000	     -0.00000000	      0.00000000	     -0.00000000	     -0.02897574	      0.60581127	     -0.00000000	     -0.00000000	      0.00000000	     -8.33025410	     -0.02913337	      0.21000849	     -0.00000000	     -0.00000000	      0.00000000	      8.28461650	      0.00000000	      0.00000000	      0.00000000	     -0.00000000	      0.00000000	     -0.00000000	     -0.00899784	      0.74929909	     -0.00000000
      0.06747002	      0.00000000	      0.87856339	     -0.00000000	     -0.00000000	      0.00000000	     -0.00000000	     -0.02921180	      0.60570821	     -0.00000000	     -0.00000000	      0.00000000	     -8.39860916	     -0.02937518	      0.20997381	     -0.00000000	     -0.00000000	      0.00000000	      8.35130122	      0.00000000	      0.00000000	      0.00000000	     -0.00000000	      0.00000000	     -0.00000000	     -0.00907153	      0.74917966	     -0.00000000
      0.06814112	      0.00000000	      0.87842344	     -0.00000000	     -0.00000000	      0.00000000	     -0.00000000	     -0.02945002	      0.60560358	     -0.00000000	     -0.00000000	      0.00000000	     -8.46759870	     -0.02961921	      0.20993875	     -0.00000000	     -0.00000000	      0.00000000	      8.41859853	      0.00000000	      0.00000000	      0.00000000	     -0.00000000	      0.00000000	     -0.00000000	     -0.00914590	      0.74905837	     -0.00000000
      0.06881222	      0.00000000	      0.87828130	     -0.00000000	     -0.00000000	      0.00000000	     -0.00000000	     -0.02969037	      0.60549737	     -0.00000000	     -0.00000000	      0.00000000	     -8.53721936	     -0.02986545	      0.20990331	     -0.00000000	     -0.00000000	      0.00000000	      8.48650514	      0.00000000	      0.00000000	      0.00000000	     -0.00000000	      0.00000000	     -0.00000000	     -0.00922094	      0.74893521	     -0.00000000
      0.06948332	      0.00000000	      0.87813693	     -0.00000000	     -0.00000000	      0.00000000	     -0.00000000	     -0.02993284	      0.60538955	     -0.00000000	     -0.00000000	      0.00000000	     -8.60746773	     -0.03011388	      0.20986748	     -0.00000000	     -0.00000000	      0.00000000	      8.55501767	      0.00000000	      0.00000000	      0.00000000	     -0.00000000	      0.00000000	     -0.00000000	     -0.00929664	      0.74881014	     -0.00000000
      0.07015443	      0.00000000	      0.87799032	     -0.00000000	     -0.00000000	      0.00000000	     -0.00000000	     -0.03017743	      0.60528012	     -0.00000000	     -0.00000000	      0.00000000	     -8.67834032	     -0.03036449	      0.20983126	     -0.00000000	     -0.00000000	      0.00000000	      8.62413271	      0.00000000	      0.00000000	      0.00000000	     -0.00000000	      0.00000000	     -0.00000000	     -0.00937301	      0.74868316	     -0.00000000
      0.07082553	      0.00000000	      0.87784143	     -0.00000000	     -0.00000000	      0.00000000	     -0.00000000	     -0.03042410	      0.60516904	     -0.00000000	     -0.00000000	      0.00000000	     -8.74983363	     -0.03061727	      0.20979462	     -0.00000000	     -0.00000000	      0.00000000	      8.69384681	      0.00000000	      0.00000000	      0.00000000	     -0.00000000	      0.00000000	     -0.00000000	     -0.00945003	      0.74855423	     -0.00000000
      0.07149663	      0.00000000	      0.87769025	     -0.00000000	     -0.00000000	      0.00000000	     -0.00000000	     -0.03067286	      0.60505630	     -0.00000000	     -0.00000000	      0.00000000	     -8.82194407	     -0.03087221	      0.20975758	     -0.00000000	     -0.00000000	      0.00000000	      8.76415644	      0.00000000	      0.00000000	      0.00000000	     -0.00000000	      0.00000000	     -0.00000000	     -0.00952770	      0.74842334	     -0.00000000
      0.07216773	      0.00000000	      0.87753674	     -0.00000000	     -0.00000000	      0.00000000	     -0.00000000	     -0.03092369	      0.60494189	     -0.00000000	     -0.00000000	      0.00000000	     -8.89466803	     -0.03112928	      0.20972012	     -0.00000000	     -0.00000000	      0.00000000	      8.83505804	      0.00000000	      0.00000000	      0.00000000	     -0.00000000	      0.00000000	     -0.00000000	     -0.00960601	      0.74829047	     -0.00000000
      0.07283883	      0.00000000	      0.87738089	     -0.00000000	     -0.00000000	      0.00000000	     -0.00000000	     -0.03117657	      0.60482578	     -0.00000000	     -0.00000000	      0.00000000	     -8.96800183	     -0.03138848	      0.20968223	     -0.00000000	     -0.00000000	      0.00000000	      8.90654799	      0.00000000	      0.00000000	      0.00000000	     -0.00000000	      0.00000000	     -0.00000000	     -0.00968498	      0.74815558	     -0.00000000
      0.07350993	      0.00000000	      0.87722267	     -0.00000000	     -0.00000000	      0.00000000	     -0.00000000	     -0.03143149	      0.60470795	     -0.00000000	     -0.00000000	      0.00000000	     -9.04194175	     -0.03164978	      0.20964391	     -0.00000000	     -0.00000000	      0.00000000	      8.97862265	      0.00000000	      0.00000000	      0.00000000	     -0.00000000	      0.00000000	     -0.00000000	     -0.00976457	      0.74801868	     -0.00000000
      0.07418103	      0.00000000	      0.87706205	     -0.00000000	     -0.00000000	      0.00000000	     -0.00000000	     -0.03168843	      0.60458840	     -0.00000000	     -0.00000000	      0.00000000	     -9.11648405	     -0.03191318	      0.20960516	     -0.00000000	     -0.00000000	      0.00000000	      9.05127830	      0.00000000	      0.00000000	      0.00000000	     -0.00000000	      0.00000000	     -0.00000000	     -0.00984481	      0.74787972	     -0.00000000
      0.07485213	      0.00000000	      0.87689901	     -0.00000000	     -0.00000000	      0.00000000	     -0.00000000	     -0.03194738	      0.60446709	     -0.00000000	     -0.00000000	      0.00000000	     -9.19162491	     -0.03217866	      0.20956595	     -0.00000000	     -0.00000000	      0.00000000	      9.12451121	      0.00000000	      0.00000000	      0.00000000	     -0.00000000	      0.00000000	     -0.00000000	     -0.00992567	      0.74773869	     -0.00000000
      0.07552324	      0.00000000	      0.87673353	     -0.00000000	     -0.00000000	      0.00000000	     -0.00000000	     -0.03220832	      0.60434401	     -0.00000000	     -0.00000000	      0.00000000	     -9.26736050	     -0.03244621	      0.20952630	     -0.00000000	     -0.00000000	      0.00000000	      9.19831760	      0.00000000	      0.00000000	      0.00000000	     -0.00000000	      0.00000000	     -0.00000000	     -0.01000715	      0.74759558	     -0.00000000
      0.07619434	      0.00000000	      0.87656559	     -0.00000000	     -0.00000000	      0.00000000	     -0.00000000	     -0.03247125	      0.60421915	     -0.00000000	     -0.00000000	      0.00000000	     -9.34368694	     -0.03271580	      0.20948618	     -0.00000000	     -0.00000000	      0.00000000	      9.27269365	      0.00000000	      0.00000000	      0.00000000	     -0.00000000	      0.00000000	     -0.00000000	     -0.01008926	      0.74745035	     -0.00000000
      0.07686544	      0.00000000	      0.87639515	     -0.00000000	     -0.00000000	      0.00000000	     -0.00000000	     -0.03273613	      0.60409248	     -0.00000000	     -0.00000000	      0.00000000	     -9.42060031	     -0.03298742	      0.20944560	     -0.00000000	     -0.00000000	      0.00000000	      9.34763552	      0.00000000	      0.00000000	      0.00000000	     -0.00000000	      0.00000000	     -0.00000000	     -0.01017198	      0.74730298	     -0.00000000
      0.07753654	      0.00000000	      0.87622220	     -0.00000000	     -0.00000000	      0.00000000	     -0.00000000	     -0.03300297	      0.60396398	     -0.00000000	     -0.00000000	      0.00000000	     -9.49809668	     -0.03326106	      0.20940454	     -0.00000000	     -0.00000000	      0.00000000	      9.42313932	      0.00000000	      0.00000000	      0.00000000	     -0.00000000	      0.00000000	     -0.00000000	     -0.01025531	      0.74715347	     -0.00000000
      0.07820764	      0.00000000	      0.87604671	     -0.00000000	     -0.00000000	      0.00000000	     -0.00000000	     -0.03327174	      0.60383365	     -0.00000000	     -0.00000000	      0.00000000	     -9.57617206	     -0.03353670	      0.20936300	     -0.00000000	     -0.00000000	      0.00000000	      9.49920114	      0.00000000	      0.00000000	      0.00000000	     -0.00000000	      0.00000000	     -0.00000000	     -0.01033924	      0.74700178	     -0.00000000
      0.07887874	      0.00000000	      0.87586865	     -0.00000000	     -0.00000000	      0.00000000	     -0.00000000	     -0.03354242	      0.60370145	     -0.00000000	     -0.00000000	      0.00000000	     -9.65482245	     -0.03381433	      0.20932098	     -0.00000000	     -0.00000000	      0.00000000	      9.57581704	      0.00000000	      0.00000000	      0.00000000	     -0.00000000	      0.00000000	     -0.00000000	     -0.01042378	      0.74684790	     -0.00000000
      0.07954984	      0.00000000	      0.87568801	     -0.00000000	     -0.00000000	      0.00000000	     -0.00000000	     -0.03381501	      0.60356738	     -0.00000000	     -0.00000000	      0.00000000	     -9.73404382	     -0.03409392	      0.20927846	     -0.00000000	     -0.00000000	      0.00000000	      9.65298307	      0.00000000	      0.00000000	      0.00000000	     -0.00000000	      0.00000000	     -0.00000000	     -0.01050891	      0.74669180	     -0.00000000
      0.08022094	      0.00000000	      0.87550477	     -0.00000000	     -0.00000000	      0.00000000	     -0.00000000	     -0.03408948	      0.60343141	     -0.00000000	     -0.00000000	      0.00000000	     -9.81383212	     -0.03437547	      0.20923544	     -0.00000000	     -0.00000000	      0.00000000	      9.73069525	      0.00000000	      0.00000000	      0.00000000	     -0.00000000	      0.00000000	     -0.00000000	     -0.01059463	      0.74653346	     -0.00000000
      0.08089205	      0.00000000	      0.87531888	     -0.00000000	     -0.00000000	      0.00000000	     -0.00000000	     -0.03436582	      0.60329353	     -0.00000000	     -0.00000000	      0.00000000	     -9.89418326	     -0.03465895	      0.20919191	     -0.00000000	     -0.00000000	      0.00000000	      9.80894957	      0.00000000	      0.00000000	      0.00000000	     -0.00000000	      0.00000000	     -0.00000000	     -0.01068094	      0.74637287	     -0.00000000
      0.08156315	      0.00000000	      0.87513035	     -0.00000000	     -0.00000000	      0.00000000	     -0.00000000	     -0.03464401	      0.60315372	     -0.00000000	     -0.00000000	      0.00000000	     -9.97509316	     -0.03494436	      0.20914787	     -0.00000000	     -0.00000000	      0.00000000	      9.88774203	      0.00000000	      0.00000000	      0.00000000	     -0.00000000	      0.00000000	     -0.00000000	     -0.01076783	      0.74621001	     -0.00000000
      0.08223425	      0.00000000	      0.87493914	     -0.00000000	     -0.00000000	      0.00000000	     -0.00000000	     -0.03492404	      0.60301196	     -0.00000000	     -0.00000000	      0.00000000	    -10.05655770	     -0.03523166	      0.20910331	     -0.00000000	     -0.00000000	      0.00000000	      9.96706859	      0.00000000	      0.00000000	      0.00000000	     -0.00000000	      0.00000000	     -0.00000000	     -0.01085529	      0.74604485	     -0.00000000
      0.08290535	      0.00000000	      0.87474522	     -0.00000000	     -0.00000000	      0.00000000	     -0.00000000	     -0.03520590	      0.60286824	     -0.00000000	     -0.00000000	      0.00000000	    -10.13857276	     -0.03552085	      0.20905822	     -0.00000000	     -0.00000000	      0.00000000	     10.04692523	      0.00000000	      0.00000000	      0.00000000	     -0.00000000	      0.00000000	     -0.00000000	     -0.01094332	      0.74587737	     -0.00000000
      0.08357645	      0.00000000	      0.87454858	     -0.00000000	     -0.00000000	      0.00000000	     -0.00000000	     -0.03548955	      0.60272254	     -0.00000000	     -0.00000000	      0.00000000	    -10.22113422	     -0.03581192	      0.20901260	     -0.00000000	     -0.00000000	      0.00000000	     10.12730790	      0.00000000	      0.00000000	      0.00000000	     -0.00000000	      0.00000000	     -0.00000000	     -0.01103192	      0.74570756	     -0.00000000
      0.08424755	      0.00000000	      0.87434920	     -0.00000000	     -0.00000000	      0.00000000	     -0.00000000	     -0.03577500	      0.60257484	     -0.00000000	     -0.00000000	      0.00000000	    -10.30423792	     -0.03610483	      0.20896643	     -0.00000000	     -0.00000000	      0.00000000	     10.20821255	      0.00000000	      0.00000000	      0.00000000	     -0.00000000	      0.00000000	     -0.00000000	     -0.01112108	      0.74553539	     -0.00000000
      0.08491865	      0.00000000	      0.87414705	     -0.00000000	     -0.00000000	      0.00000000	     -0.00000000	     -0.03606222	      0.60242512	     -0.00000000	     -0.00000000	      0.00000000	    -10.38787972	     -0.03639959	      0.20891972	     -0.00000000	     -0.00000000	      0.00000000	     10.28963513	      0.00000000	      0.00000000	      0.00000000	     -0.00000000	      0.00000000	     -0.00000000	     -0.01121080	      0.74536085	     -0.00000000
      0.08558975	      0.00000000	      0.87394210	     -0.00000000	     -0.00000000	      0.00000000	     -0.00000000	     -0.03635119	      0.60227337	     -0.00000000	     -0.00000000	      0.00000000	    -10.47205546	     -0.03669616	      0.20887245	     -0.00000000	     -0.00000000	      0.00000000	     10.37157160	      0.00000000	      0.00000000	      0.00000000	     -0.00000000	      0.00000000	     -0.00000000	     -0.01130106	      0.74518391	     -0.00000000
      0.08626085	      0.00000000	      0.87373435	     -0.00000000	     -0.00000000	      0.00000000	     -0.00000000	     -0.03664190	      0.60211957	     -0.00000000	     -0.00000000	      0.00000000	    -10.55676099	     -0.03699453	      0.20882462	     -0.00000000	     -0.00000000	      0.00000000	     10.45401790	      0.00000000	      0.00000000	      0.00000000	     -0.00000000	      0.00000000	     -0.00000000	     -0.01139187	      0.74500457	     -0.00000000
      0.08693196	      0.00000000	      0.87352376	     -0.00000000	     -0.00000000	      0.00000000	     -0.00000000	     -0.03693434	      0.60196370	     -0.00000000	     -0.00000000	      0.00000000	    -10.64199216	     -0.03729469	      0.20877623	     -0.00000000	     -0.00000000	      0.00000000	     10.53696999	      0.00000000	      0.00000000	      0.00000000	     -0.00000000	      0.00000000	     -0.00000000	     -0.01148322	      0.74482278	     -0.00000000
      0.08760306	      0.00000000	      0.87331031	     -0.00000000	     -0.00000000	      0.00000000	     -0.00000000	     -0.03722848	      0.60180576	     -0.00000000	     -0.00000000	      0.00000000	    -10.72774481	     -0.03759662	      0.20872726	     -0.00000000	     -0.00000000	      0.00000000	     10.62042382	      0.00000000	      0.00000000	      0.00000000	     -0.00000000	      0.00000000	     -0.00000000	     -0.01157510	      0.74463855	     -0.00000000
      0.08827416	      0.00000000	      0.87309399	     -0.00000000	     -0.00000000	      0.00000000	     -0.00000000	     -0.03752432	      0.60164571	     -0.00000000	     -0.00000000	      0.00000000	    -10.81401478	     -0.03790030	      0.20867771	     -0.00000000	     -0.00000000	      0.00000000	     10.70437535	      0.00000000	      0.00000000	      0.00000000	     -0.00000000	      0.00000000	     -0.00000000	     -0.01166751	      0.74445185	     -0.00000000
      0.08894526	      0.00000000	      0.87287477	     -0.00000000	     -0.00000000	      0.00000000	     -0.00000000	     -0.03782182	      0.60148355	     -0.00000000	     -0.00000000	      0.00000000	    -10.90079793	     -0.03820572	      0.20862758	     -0.00000000	     -0.00000000	      0.00000000	     10.78882053	      0.00000000	      0.00000000	      0.00000000	     -0.00000000	      0.00000000	     -0.00000000	     -0.01176045	      0.74426266	     -0.00000000
      0.08961636	      0.00000000	      0.87265262	     -0.00000000	     -0.00000000	      0.00000000	     -0.00000000	     -0.03812099	      0.60131926	     -0.00000000	     -0.00000000	      0.00000000	    -10.98809009	     -0.03851285	      0.20857685	     -0.00000000	     -0.00000000	      0.00000000	     10.87375530	      0.00000000	      0.00000000	      0.00000000	     -0.00000000	      0.00000000	     -0.00000000	     -0.01185391	      0.74407097	     -0.00000000
      0.09028746	      0.00000000	      0.87242754	     -0.00000000	     -0.00000000	      0.00000000	     -0.00000000	     -0.03842179	      0.60115282	     -0.00000000	     -0.00000000	      0.00000000	    -11.07588709	     -0.03882169	      0.20852552	     -0.00000000	     -0.00000000	      0.00000000	     10.95917559	      0.00000000	      0.00000000	      0.00000000	     -0.00000000	      0.00000000	     -0.00000000	     -0.01194788	      0.74387675	     -0.00000000
      0.09095856	      0.00000000	      0.87219950	     -0.00000000	     -0.00000000	      0.00000000	     -0.00000000	     -0.03872422	      0.60098422	     -0.00000000	     -0.00000000	      0.00000000	    -11.16418477	     -0.03913220	      0.20847359	     -0.00000000	     -0.00000000	      0.00000000	     11.04507731	      0.00000000	      0.00000000	      0.00000000	     -0.00000000	      0.00000000	     -0.00000000	     -0.01204236	      0.74367998	     -0.00000000
      0.09162966	      0.00000000	      0.87196847	     -0.00000000	     -0.00000000	      0.00000000	     -0.00000000	     -0.03902826	      0.60081344	     -0.00000000	     -0.00000000	      0.00000000	    -11.25297895	     -0.03944439	      0.20842105	     -0.00000000	     -0.00000000	      0.00000000	     11.13145637	      0.00000000	      0.00000000	      0.00000000	     -0.00000000	      0.00000000	     -0.00000000	     -0.01213734	      0.74348066	     -0.00000000
      0.09230077	      0.00000000	      0.87173444	     -0.00000000	     -0.00000000	      0.00000000	     -0.00000000	     -0.03933389	      0.60064047	     -0.00000000	     -0.00000000	      0.00000000	    -11.34226545	     -0.03975822	      0.20836789	     -0.00000000	     -0.00000000	      0.00000000	     11.21830863	      0.00000000	      0.00000000	      0.00000000	     -0.00000000	      0.00000000	     -0.00000000	     -0.01223282	      0.74327875	     -0.00000000
      0.09297187	      0.00000000	      0.87149739	     -0.00000000	     -0.00000000	      0.00000000	     -0.00000000	     -0.03964110	      0.60046529	     -0.00000000	     -0.00000000	      0.00000000	    -11.43204009	     -0.04007369	      0.20831411	     -0.00000000	     -0.00000000	      0.00000000	     11.30562994	      0.00000000	      0.00000000	      0.00000000	     -0.00000000	      0.00000000	     -0.00000000	     -0.01232880	      0.74307425	     -0.00000000
      0.09364297	      0.00000000	      0.87125729	     -0.00000000	     -0.00000000	      0.00000000	     -0.00000000	     -0.03994986	      0.60028788	     -0.00000000	     -0.00000000	      0.00000000	    -11.52229866	     -0.04039078	      0.20825970	     -0.00000000	     -0.00000000	      0.00000000	     11.39341614	      0.00000000	      0.00000000	      0.00000000	     -0.00000000	      0.00000000	     -0.00000000	     -0.01242526	      0.74286713	     -0.00000000
      0.09431407	      0.00000000	      0.87101413	     -0.00000000	     -0.00000000	      0.00000000	     -0.00000000	     -0.04026016	      0.60010824	     -0.00000000	     -0.00000000	      0.00000000	    -11.61303696	     -0.04070946	      0.20820465	     -0.00000000	     -0.00000000	      0.00000000	     11.48166304	      0.00000000	      0.00000000	      0.00000000	     -0.00000000	      0.00000000	     -0.00000000	     -0.01252220	      0.74265738	     -0.00000000
      0.09498517	      0.00000000	      0.87076789	     -0.00000000	     -0.00000000	      0.00000000	     -0.00000000	     -0.04057199	      0.59992633	     -0.00000000	     -0.00000000	      0.00000000	    -11.70425081	     -0.04102973	      0.20814896	     -0.00000000	     -0.00000000	      0.00000000	     11.57036647	      0.00000000	      0.00000000	      0.00000000	     -0.00000000	      0.00000000	     -0.00000000	     -0.01261963	      0.74244498	     -0.00000000
      0.09565627	      0.00000000	      0.87051854	     -0.00000000	     -0.00000000	      0.00000000	     -0.00000000	     -0.04088532	      0.59974216	     -0.00000000	     -0.00000000	      0.00000000	    -11.79593600	     -0.04135156	      0.20809262	     -0.00000000	     -0.00000000	      0.00000000	     11.65952224	      0.00000000	      0.00000000	      0.00000000	     -0.00000000	      0.00000000	     -0.00000000	     -0.01271752	      0.74222992	     -0.00000000
      0.09632737	      0.00000000	      0.87026608	     -0.00000000	     -0.00000000	      0.00000000	     -0.00000000	     -0.04120015	      0.59955571	     -0.00000000	     -0.00000000	      0.00000000	    -11.88808834	     -0.04167494	      0.20803563	     -0.00000000	     -0.00000000	      0.00000000	     11.74912618	      0.00000000	      0.00000000	      0.00000000	     -0.00000000	      0.00000000	     -0.00000000	     -0.01281589	      0.74201217	     -0.00000000
      0.09699847	      0.00000000	      0.87001047	     -0.00000000	     -0.00000000	      0.00000000	     -0.00000000	     -0.04151645	      0.59936696	     -0.00000000	     -0.00000000	      0.00000000	    -11.98070364	     -0.04199985	      0.20797798	     -0.00000000	     -0.00000000	      0.00000000	     11.83917412	      0.00000000	      0.00000000	      0.00000000	     -0.00000000	      0.00000000	     -0.00000000	     -0.01291471	      0.74179172	     -0.00000000
      0.09766958	      0.00000000	      0.86975171	     -0.00000000	     -0.00000000	      0.00000000	     -0.00000000	     -0.04183421	      0.59917589	     -0.00000000	     -0.00000000	      0.00000000	    -12.07377773	     -0.04232627	      0.20791966	     -0.00000000	     -0.00000000	      0.00000000	     11.92966190	      0.00000000	      0.00000000	      0.00000000	     -0.00000000	      0.00000000	     -0.00000000	     -0.01301400	      0.74156856	     -0.00000000
      0.09834068	      0.00000000	      0.86948976	     -0.00000000	     -0.00000000	      0.00000000	     -0.00000000	     -0.04215341	      0.59898250	     -0.00000000	     -0.00000000	      0.00000000	    -12.16730642	     -0.04265419	      0.20786067	     -0.00000000	     -0.00000000	      0.00000000	     12.02058536	      0.00000000	      0.00000000	      0.00000000	     -0.00000000	      0.00000000	     -0.00000000	     -0.01311373	      0.74134266	     -0.00000000
      0.09901178	      0.00000000	      0.86922463	     -0.00000000	     -0.00000000	      0.00000000	     -0.00000000	     -0.04247403	      0.59878677	     -0.00000000	     -0.00000000	      0.00000000	    -12.26128557	     -0.04298360	      0.20780100	     -0.00000000	     -0.00000000	      0.00000000	     12.11194035	      0.00000000	      0.00000000	      0.00000000	     -0.00000000	      0.00000000	     -0.00000000	     -0.01321391	      0.74111402	     -0.00000000
      0.09968288	      0.00000000	      0.86895627	     -0.00000000	     -0.00000000	      0.00000000	     -0.00000000	     -0.04279606	      0.59858868	     -0.00000000	     -0.00000000	      0.00000000	    -12.35571103	     -0.04331446	      0.20774065	     -0.00000000	     -0.00000000	      0.00000000	     12.20372274	      0.00000000	      0.00000000	      0.00000000	     -0.00000000	      0.00000000	     -0.00000000	     -0.01331453	      0.74088261	     -0.00000000
      0.10035398	      0.00000000	      0.86868469	     -0.00000000	     -0.00000000	      0.00000000	     -0.00000000	     -0.04311948	      0.59838822	     -0.00000000	     -0.00000000	      0.00000000	    -12.45057866	     -0.04364677	      0.20767961	     -0.00000000	     -0.00000000	      0.00000000	     12.29592841	      0.00000000	      0.00000000	      0.00000000	     -0.00000000	      0.00000000	     -0.00000000	     -0.01341559	      0.74064843	     -0.00000000
      0.10102508	      0.00000000	      0.86840986	     -0.00000000	     -0.00000000	      0.00000000	     -0.00000000	     -0.04344428	      0.59818538	     -0.00000000	     -0.00000000	      0.00000000	    -12.54588433	     -0.04398052	      0.20761788	     -0.00000000	     -0.00000000	      0.00000000	     12.38855325	      0.00000000	      0.00000000	      0.00000000	     -0.00000000	      0.00000000	     -0.00000000	     -0.01351708	      0.74041145	     -0.00000000
      0.10169618	      0.00000000	      0.86813176	     -0.00000000	     -0.00000000	      0.00000000	     -0.00000000	     -0.04377043	      0.59798015	     -0.00000000	     -0.00000000	      0.00000000	    -12.64162396	     -0.04431567	      0.20755545	     -0.00000000	     -0.00000000	      0.00000000	     12.48159316	      0.00000000	      0.00000000	      0.00000000	     -0.00000000	      0.00000000	     -0.00000000	     -0.01361899	      0.74017165	     -0.00000000
      0.10236728	      0.00000000	      0.86785037	     -0.00000000	     -0.00000000	      0.00000000	     -0.00000000	     -0.04409793	      0.59777251	     -0.00000000	     -0.00000000	      0.00000000	    -12.73779345	     -0.04465223	      0.20749231	     -0.00000000	     -0.00000000	      0.00000000	     12.57504408	      0.00000000	      0.00000000	      0.00000000	     -0.00000000	      0.00000000	     -0.00000000	     -0.01372133	      0.73992904	     -0.00000000
      0.10303839	      0.00000000	      0.86756569	     -0.00000000	     -0.00000000	      0.00000000	     -0.00000000	     -0.04442675	      0.59756245	     -0.00000000	     -0.00000000	      0.00000000	    -12.83438873	     -0.04499016	      0.20742846	     -0.00000000	     -0.00000000	      0.00000000	     12.66890194	      0.00000000	      0.00000000	      0.00000000	     -0.00000000	      0.00000000	     -0.00000000	     -0.01382408	      0.73968358	     -0.00000000
      0.10370949	      0.00000000	      0.86727768	     -0.00000000	     -0.00000000	      0.00000000	     -0.00000000	     -0.04475688	      0.59734995	     -0.00000000	     -0.00000000	      0.00000000	    -12.93140577	     -0.04532945	      0.20736390	     -0.00000000	     -0.00000000	      0.00000000	     12.76316271	      0.00000000	      0.00000000	      0.00000000	     -0.00000000	      0.00000000	     -0.00000000	     -0.01392724	      0.73943527	     -0.00000000
      0.10438059	      0.00000000	      0.86698635	     -0.00000000	     -0.00000000	      0.00000000	     -0.00000000	     -0.04508830	      0.59713501	     -0.00000000	     -0.00000000	      0.00000000	    -13.02884052	     -0.04567010	      0.20729861	     -0.00000000	     -0.00000000	      0.00000000	     12.85782235	      0.00000000	      0.00000000	      0.00000000	     -0.00000000	      0.00000000	     -0.00000000	     -0.01403081	      0.73918408	     -0.00000000
      0.10505169	      0.00000000	      0.86669166	     -0.00000000	     -0.00000000	      0.00000000	     -0.00000000	     -0.04542099	      0.59691760	     -0.00000000	     -0.00000000	      0.00000000	    -13.12668899	     -0.04601207	      0.20723260	     -0.00000000	     -0.00000000	      0.00000000	     12.95287689	      0.00000000	      0.00000000	      0.00000000	     -0.00000000	      0.00000000	     -0.00000000	     -0.01413478	      0.73893002	     -0.00000000
      0.10572279	      0.00000000	      0.86639361	     -0.00000000	     -0.00000000	      0.00000000	     -0.00000000	     -0.04575495	      0.59669773	     -0.00000000	     -0.00000000	      0.00000000	    -13.22494720	     -0.04635535	      0.20716585	     -0.00000000	     -0.00000000	      0.00000000	     13.04832233	      0.00000000	      0.00000000	      0.00000000	     -0.00000000	      0.00000000	     -0.00000000	     -0.01423914	      0.73867305	     -0.00000000
      0.10639389	      0.00000000	      0.86609217	     -0.00000000	     -0.00000000	      0.00000000	     -0.00000000	     -0.04609015	      0.59647537	     -0.00000000	     -0.00000000	      0.00000000	    -13.32361118	     -0.04669994	      0.20709837	     -0.00000000	     -0.00000000	      0.00000000	     13.14415473	      0.00000000	      0.00000000	      0.00000000	     -0.00000000	      0.00000000	     -0.00000000	     -0.01434390	      0.73841318	     -0.00000000
      0.10706499	      0.00000000	      0.86578734	     -0.00000000	     -0.00000000	      0.00000000	     -0.00000000	     -0.04642658	      0.59625052	     -0.00000000	     -0.00000000	      0.00000000	    -13.42267701	     -0.04704580	      0.20703015	     -0.00000000	     -0.00000000	      0.00000000	     13.24037016	      0.00000000	      0.00000000	      0.00000000	     -0.00000000	      0.00000000	     -0.00000000	     -0.01444903	      0.73815038	     -0.00000000
      0.10773609	      0.00000000	      0.86547909	     -0.00000000	     -0.00000000	      0.00000000	     -0.00000000	     -0.04676422	      0.59602316	     -0.00000000	     -0.00000000	      0.00000000	    -13.52214078	     -0.04739293	      0.20696118	     -0.00000000	     -0.00000000	      0.00000000	     13.33696471	      0.00000000	      0.00000000	      0.00000000	     -0.00000000	      0.00000000	     -0.00000000	     -0.01455455	      0.73788464	     -0.00000000
      0.10840719	      0.00000000	      0.86516741	     -0.00000000	     -0.00000000	      0.00000000	     -0.00000000	     -0.04710306	      0.59579328	     -0.00000000	     -0.00000000	      0.00000000	    -13.62199861	     -0.04774131	      0.20689146	     -0.00000000	     -0.00000000	      0.00000000	     13.43393451	      0.00000000	      0.00000000	      0.00000000	     -0.00000000	      0.00000000	     -0.00000000	     -0.01466045	      0.73761595	     -0.00000000
      0.10907830	      0.00000000	      0.86485229	     -0.00000000	     -0.00000000	      0.00000000	     -0.00000000	     -0.04744307	      0.59556087	     -0.00000000	     -0.00000000	      0.00000000	    -13.72224663	     -0.04809092	      0.20682099	     -0.00000000	     -0.00000000	      0.00000000	     13.53127569	      0.00000000	      0.00000000	      0.00000000	     -0.00000000	      0.00000000	     -0.00000000	     -0.01476671	      0.73734429	     -0.00000000
      0.10974940	      0.00000000	      0.86453371	     -0.00000000	     -0.00000000	      0.00000000	     -0.00000000	     -0.04778425	      0.59532592	     -0.00000000	     -0.00000000	      0.00000000	    -13.82288104	     -0.04844175	      0.20674975	     -0.00000000	     -0.00000000	      0.00000000	     13.62898444	      0.00000000	      0.00000000	      0.00000000	     -0.00000000	      0.00000000	     -0.00000000	     -0.01487334	      0.73706965	     -0.00000000
      0.11042050	      0.00000000	      0.86421166	     -0.00000000	     -0.00000000	      0.00000000	     -0.00000000	     -0.04812658	      0.59508842	     -0.00000000	     -0.00000000	      0.00000000	    -13.92389802	     -0.04879378	      0.20667775	     -0.00000000	     -0.00000000	      0.00000000	     13.72705696	      0.00000000	      0.00000000	      0.00000000	     -0.00000000	      0.00000000	     -0.00000000	     -0.01498034	      0.73679202	     -0.00000000
      0.11109160	      0.00000000	      0.86388612	     -0.00000000	     -0.00000000	      0.00000000	     -0.00000000	     -0.04847004	      0.59484835	     -0.00000000	     -0.00000000	      0.00000000	    -14.02529381	     -0.04914699	      0.20660497	     -0.00000000	     -0.00000000	      0.00000000	     13.82548948	      0.00000000	      0.00000000	      0.00000000	     -0.00000000	      0.00000000	     -0.00000000	     -0.01508768	      0.73651139	     -0.00000000
      0.11176270	      0.00000000	      0.86355708	     -0.00000000	     -0.00000000	      0.00000000	     -0.00000000	     -0.04881462	      0.59460571	     -0.00000000	     -0.00000000	      0.00000000	    -14.12706468	     -0.04950138	      0.20653142	     -0.00000000	     -0.00000000	      0.00000000	     13.92427826	      0.00000000	      0.00000000	      0.00000000	     -0.00000000	      0.00000000	     -0.00000000	     -0.01519538	      0.73622775	     -0.00000000
      0.11243380	      0.00000000	      0.86322452	     -0.00000000	     -0.00000000	      0.00000000	     -0.00000000	     -0.04916031	      0.59436048	     -0.00000000	     -0.00000000	      0.00000000	    -14.22920692	     -0.04985692	      0.20645710	     -0.00000000	     -0.00000000	      0.00000000	     14.02341959	      0.00000000	      0.00000000	      0.00000000	     -0.00000000	      0.00000000	     -0.00000000	     -0.01530343	      0.73594107	     -0.00000000
      0.11310490	      0.00000000	      0.86288843	     -0.00000000	     -0.00000000	      0.00000000	     -0.00000000	     -0.04950708	      0.59411266	     -0.00000000	     -0.00000000	      0.00000000	    -14.33171685	     -0.05021360	      0.20638199	     -0.00000000	     -0.00000000	      0.00000000	     14.12290979	      0.00000000	      0.00000000	      0.00000000	     -0.00000000	      0.00000000	     -0.00000000	     -0.01541181	      0.73565135	     -0.00000000
      0.11377600	      0.00000000	      0.86254880	     -0.00000000	     -0.00000000	      0.00000000	     -0.00000000	     -0.04985492	      0.59386223	     -0.00000000	     -0.00000000	      0.00000000	    -14.43459082	     -0.05057140	      0.20630609	     -0.00000000	     -0.00000000	      0.00000000	     14.22274521	      0.00000000	      0.00000000	      0.00000000	     -0.00000000	      0.00000000	     -0.00000000	     -0.01552054	      0.73535858	     -0.00000000
      0.11444711	      0.00000000	      0.86220562	     -0.00000000	     -0.00000000	      0.00000000	     -0.00000000	     -0.05020382	      0.59360919	     -0.00000000	     -0.00000000	      0.00000000	    -14.53782522	     -0.05093031	      0.20622939	     -0.00000000	     -0.00000000	      0.00000000	     14.32292224	      0.00000000	      0.00000000	      0.00000000	     -0.00000000	      0.00000000	     -0.00000000	     -0.01562959	      0.73506275	     -0.00000000
      0.11511821	      0.00000000	      0.86185886	     -0.00000000	     -0.00000000	      0.00000000	     -0.00000000	     -0.05055376	      0.59335352	     -0.00000000	     -0.00000000	      0.00000000	    -14.64141647	     -0.05129031	      0.20615191	     -0.00000000	     -0.00000000	      0.00000000	     14.42343728	      0.00000000	      0.00000000	      0.00000000	     -0.00000000	      0.00000000	     -0.00000000	     -0.01573898	      0.73476384	     -0.00000000
      0.11578931	      0.00000000	      0.86150852	     -0.00000000	     -0.00000000	      0.00000000	     -0.00000000	     -0.05090473	      0.59309521	     -0.00000000	     -0.00000000	      0.00000000	    -14.74536103	     -0.05165139	      0.20607362	     -0.00000000	     -0.00000000	      0.00000000	     14.52428678	      0.00000000	      0.00000000	      0.00000000	     -0.00000000	      0.00000000	     -0.00000000	     -0.01584868	      0.73446185	     -0.00000000
      0.11646041	      0.00000000	      0.86115458	     -0.00000000	     -0.00000000	      0.00000000	     -0.00000000	     -0.05125671	      0.59283426	     -0.00000000	     -0.00000000	      0.00000000	    -14.84965537	     -0.05201353	      0.20599452	     -0.00000000	     -0.00000000	      0.00000000	     14.62546722	      0.00000000	      0.00000000	      0.00000000	     -0.00000000	      0.00000000	     -0.00000000	     -0.01595871	      0.73415675	     -0.00000000
      0.11713151	      0.00000000	      0.86079704	     -0.00000000	     -0.00000000	      0.00000000	     -0.00000000	     -0.05160969	      0.59257065	     -0.00000000	     -0.00000000	      0.00000000	    -14.95429603	     -0.05237672	      0.20591462	     -0.00000000	     -0.00000000	      0.00000000	     14.72697511	      0.00000000	      0.00000000	      0.00000000	     -0.00000000	      0.00000000	     -0.00000000	     -0.01606905	      0.73384855	     -0.00000000
      0.11780261	      0.00000000	      0.86043588	     -0.00000000	     -0.00000000	      0.00000000	     -0.00000000	     -0.05196366	      0.59230437	     -0.00000000	     -0.00000000	      0.00000000	    -15.05927954	     -0.05274095	      0.20583390	     -0.00000000	     -0.00000000	      0.00000000	     14.82880700	      0.00000000	      0.00000000	      0.00000000	     -0.00000000	      0.00000000	     -0.00000000	     -0.01617969	      0.73353722	     -0.00000000
      0.11847371	      0.00000000	      0.86007108	     -0.00000000	     -0.00000000	      0.00000000	     -0.00000000	     -0.05231859	      0.59203542	     -0.00000000	     -0.00000000	      0.00000000	    -15.16460250	     -0.05310619	      0.20575237	     -0.00000000	     -0.00000000	      0.00000000	     14.93095946	      0.00000000	      0.00000000	      0.00000000	     -0.00000000	      0.00000000	     -0.00000000	     -0.01629065	      0.73322277	     -0.00000000
      0.11914481	      0.00000000	      0.85970264	     -0.00000000	     -0.00000000	      0.00000000	     -0.00000000	     -0.05267448	      0.59176379	     -0.00000000	     -0.00000000	      0.00000000	    -15.27026152	     -0.05347244	      0.20567001	     -0.00000000	     -0.00000000	      0.00000000	     15.03342911	      0.00000000	      0.00000000	      0.00000000	     -0.00000000	      0.00000000	     -0.00000000	     -0.01640190	      0.73290517	     -0.00000000
      0.11981592	      0.00000000	      0.85933054	     -0.00000000	     -0.00000000	      0.00000000	     -0.00000000	     -0.05303130	      0.59148947	     -0.00000000	     -0.00000000	      0.00000000	    -15.37625327	     -0.05383967	      0.20558683	     -0.00000000	     -0.00000000	      0.00000000	     15.13621259	      0.00000000	      0.00000000	      0.00000000	     -0.00000000	      0.00000000	     -0.00000000	     -0.01651345	      0.73258442	     -0.00000000
      0.12048702	      0.00000000	      0.85895478	     -0.00000000	     -0.00000000	      0.00000000	     -0.00000000	     -0.05338906	      0.59121244	     -0.00000000	     -0.00000000	      0.00000000	    -15.48257443	     -0.05420789	      0.20550282	     -0.00000000	     -0.00000000	      0.00000000	     15.23930657	      0.00000000	      0.00000000	      0.00000000	     -0.00000000	      0.00000000	     -0.00000000	     -0.01662529	      0.73226051	     -0.00000000
      0.12115812	      0.00000000	      0.85857533	     -0.00000000	     -0.00000000	      0.00000000	     -0.00000000	     -0.05374773	      0.59093270	     -0.00000000	     -0.00000000	      0.00000000	    -15.58922172	     -0.05457706	      0.20541798	     -0.00000000	     -0.00000000	      0.00000000	     15.34270778	      0.00000000	      0.00000000	      0.00000000	     -0.00000000	      0.00000000	     -0.00000000	     -0.01673742	      0.73193342	     -0.00000000
      0.12182922	      0.00000000	      0.85819219	     -0.00000000	     -0.00000000	      0.00000000	     -0.00000000	     -0.05410729	      0.59065025	     -0.00000000	     -0.00000000	      0.00000000	    -15.69619192	     -0.05494718	      0.20533231	     -0.00000000	     -0.00000000	      0.00000000	     15.44641295	      0.00000000	      0.00000000	      0.00000000	     -0.00000000	      0.00000000	     -0.00000000	     -0.01684983	      0.73160316	     -0.00000000
      0.12250032	      0.00000000	      0.85780535	     -0.00000000	     -0.00000000	      0.00000000	     -0.00000000	     -0.05446774	      0.59036506	     -0.00000000	     -0.00000000	      0.00000000	    -15.80348180	     -0.05531824	      0.20524579	     -0.00000000	     -0.00000000	      0.00000000	     15.55041888	      0.00000000	      0.00000000	      0.00000000	     -0.00000000	      0.00000000	     -0.00000000	     -0.01696252	      0.73126970	     -0.00000000
      0.12317142	      0.00000000	      0.85741480	     -0.00000000	     -0.00000000	      0.00000000	     -0.00000000	     -0.05482907	      0.59007714	     -0.00000000	     -0.00000000	      0.00000000	    -15.91108820	     -0.05569021	      0.20515843	     -0.00000000	     -0.00000000	      0.00000000	     15.65472237	      0.00000000	      0.00000000	      0.00000000	     -0.00000000	      0.00000000	     -0.00000000	     -0.01707548	      0.73093304	     -0.00000000
      0.12384252	      0.00000000	      0.85702052	     -0.00000000	     -0.00000000	      0.00000000	     -0.00000000	     -0.05519125	      0.58978648	     -0.00000000	     -0.00000000	      0.00000000	    -16.01900799	     -0.05606309	      0.20507023	     -0.00000000	     -0.00000000	      0.00000000	     15.75932028	      0.00000000	      0.00000000	      0.00000000	     -0.00000000	      0.00000000	     -0.00000000	     -0.01718872	      0.73059317	     -0.00000000
      0.12451362	      0.00000000	      0.85662251	     -0.00000000	     -0.00000000	      0.00000000	     -0.00000000	     -0.05555427	      0.58949306	     -0.00000000	     -0.00000000	      0.00000000	    -16.12723807	     -0.05643687	      0.20498117	     -0.00000000	     -0.00000000	      0.00000000	     15.86420949	      0.00000000	      0.00000000	      0.00000000	     -0.00000000	      0.00000000	     -0.00000000	     -0.01730222	      0.73025007	     -0.00000000
      0.12518472	      0.00000000	      0.85622075	     -0.00000000	     -0.00000000	      0.00000000	     -0.00000000	     -0.05591813	      0.58919689	     -0.00000000	     -0.00000000	      0.00000000	    -16.23577537	     -0.05681152	      0.20489126	     -0.00000000	     -0.00000000	      0.00000000	     15.96938693	      0.00000000	      0.00000000	      0.00000000	     -0.00000000	      0.00000000	     -0.00000000	     -0.01741598	      0.72990375	     -0.00000000
      0.12585583	      0.00000000	      0.85581523	     -0.00000000	     -0.00000000	      0.00000000	     -0.00000000	     -0.05628281	      0.58889794	     -0.00000000	     -0.00000000	      0.00000000	    -16.34461687	     -0.05718704	      0.20480050	     -0.00000000	     -0.00000000	      0.00000000	     16.07484955	      0.00000000	      0.00000000	      0.00000000	     -0.00000000	      0.00000000	     -0.00000000	     -0.01753000	      0.72955419	     -0.00000000
      0.12652693	      0.00000000	      0.85540595	     -0.00000000	     -0.00000000	      0.00000000	     -0.00000000	     -0.05664829	      0.58859622	     -0.00000000	     -0.00000000	      0.00000000	    -16.45375956	     -0.05756341	      0.20470887	     -0.00000000	     -0.00000000	      0.00000000	     16.18059433	      0.00000000	      0.00000000	      0.00000000	     -0.00000000	      0.00000000	     -0.00000000	     -0.01764427	      0.72920138	     -0.00000000
      0.12719803	      0.00000000	      0.85499289	     -0.00000000	     -0.00000000	      0.00000000	     -0.00000000	     -0.05701456	      0.58829172	     -0.00000000	     -0.00000000	      0.00000000	    -16.56320049	     -0.05794061	      0.20461638	     -0.00000000	     -0.00000000	      0.00000000	     16.28661830	      0.00000000	      0.00000000	      0.00000000	     -0.00000000	      0.00000000	     -0.00000000	     -0.01775880	      0.72884532	     -0.00000000
      0.12786913	      0.00000000	      0.85457605	     -0.00000000	     -0.00000000	      0.00000000	     -0.00000000	     -0.05738161	      0.58798443	     -0.00000000	     -0.00000000	      0.00000000	    -16.67293674	     -0.05831865	      0.20452303	     -0.00000000	     -0.00000000	      0.00000000	     16.39291853	      0.00000000	      0.00000000	      0.00000000	     -0.00000000	      0.00000000	     -0.00000000	     -0.01787357	      0.72848598	     -0.00000000
      0.12854023	      0.00000000	      0.85415541	     -0.00000000	     -0.00000000	      0.00000000	     -0.00000000	     -0.05774943	      0.58767433	     -0.00000000	     -0.00000000	      0.00000000	    -16.78296542	     -0.05869750	      0.20442881	     -0.00000000	     -0.00000000	      0.00000000	     16.49949209	      0.00000000	      0.00000000	      0.00000000	     -0.00000000	      0.00000000	     -0.00000000	     -0.01798858	      0.72812338	     -0.00000000
      0.12921133	      0.00000000	      0.85373097	     -0.00000000	     -0.00000000	      0.00000000	     -0.00000000	     -0.05811801	      0.58736143	     -0.00000000	     -0.00000000	      0.00000000	    -16.89328368	     -0.05907714	      0.20433371	     -0.00000000	     -0.00000000	      0.00000000	     16.60633613	      0.00000000	      0.00000000	      0.00000000	     -0.00000000	      0.00000000	     -0.00000000	     -0.01810383	      0.72775749	     -0.00000000
      0.12988243	      0.00000000	      0.85330271	     -0.00000000	     -0.00000000	      0.00000000	     -0.00000000	     -0.05848732	      0.58704572	     -0.00000000	     -0.00000000	      0.00000000	    -17.00388869	     -0.05945758	      0.20423774	     -0.00000000	     -0.00000000	      0.00000000	     16.71344780	      0.00000000	      0.00000000	      0.00000000	     -0.00000000	      0.00000000	     -0.00000000	     -0.01821931	      0.72738831	     -0.00000000
      0.13055353	      0.00000000	      0.85287062	     -0.00000000	     -0.00000000	      0.00000000	     -0.00000000	     -0.05885737	      0.58672719	     -0.00000000	     -0.00000000	      0.00000000	    -17.11477768	     -0.05983879	      0.20414089	     -0.00000000	     -0.00000000	      0.00000000	     16.82082430	      0.00000000	      0.00000000	      0.00000000	     -0.00000000	      0.00000000	     -0.00000000	     -0.01833503	      0.72701584	     -0.00000000
      0.13122464	      0.00000000	      0.85243470	     -0.00000000	     -0.00000000	      0.00000000	     -0.00000000	     -0.05922813	      0.58640584	     -0.00000000	     -0.00000000	      0.00000000	    -17.22594789	     -0.06022076	      0.20404316	     -0.00000000	     -0.00000000	      0.00000000	     16.92846285	      0.00000000	      0.00000000	      0.00000000	     -0.00000000	      0.00000000	     -0.00000000	     -0.01845097	      0.72664006	     -0.00000000
      0.13189574	      0.00000000	      0.85199494	     -0.00000000	     -0.00000000	      0.00000000	     -0.00000000	     -0.05959960	      0.58608164	     -0.00000000	     -0.00000000	      0.00000000	    -17.33739661	     -0.06060348	      0.20394454	     -0.00000000	     -0.00000000	      0.00000000	     17.03636072	      0.00000000	      0.00000000	      0.00000000	     -0.00000000	      0.00000000	     -0.00000000	     -0.01856713	      0.72626096	     -0.00000000
      0.13256684	      0.00000000	      0.85155133	     -0.00000000	     -0.00000000	      0.00000000	     -0.00000000	     -0.05997176	      0.58575461	     -0.00000000	     -0.00000000	      0.00000000	    -17.44912116	     -0.06098695	      0.20384504	     -0.00000000	     -0.00000000	      0.00000000	     17.14451521	      0.00000000	      0.00000000	      0.00000000	     -0.00000000	      0.00000000	     -0.00000000	     -0.01868351	      0.72587854	     -0.00000000
      0.13323794	      0.00000000	      0.85110386	     -0.00000000	     -0.00000000	      0.00000000	     -0.00000000	     -0.06034460	      0.58542473	     -0.00000000	     -0.00000000	      0.00000000	    -17.56111889	     -0.06137113	      0.20374464	     -0.00000000	     -0.00000000	      0.00000000	     17.25292365	      0.00000000	      0.00000000	      0.00000000	     -0.00000000	      0.00000000	     -0.00000000	     -0.01880011	      0.72549279	     -0.00000000
      0.13390904	      0.00000000	      0.85065252	     -0.00000000	     -0.00000000	      0.00000000	     -0.00000000	     -0.06071811	      0.58509200	     -0.00000000	     -0.00000000	      0.00000000	    -17.67338720	     -0.06175603	      0.20364336	     -0.00000000	     -0.00000000	      0.00000000	     17.36158340	      0.00000000	      0.00000000	      0.00000000	     -0.00000000	      0.00000000	     -0.00000000	     -0.01891691	      0.72510370	     -0.00000000
      0.13458014	      0.00000000	      0.85019730	     -0.00000000	     -0.00000000	      0.00000000	     -0.00000000	     -0.06109228	      0.58475641	     -0.00000000	     -0.00000000	      0.00000000	    -17.78592350	     -0.06214163	      0.20354118	     -0.00000000	     -0.00000000	      0.00000000	     17.47049187	      0.00000000	      0.00000000	      0.00000000	     -0.00000000	      0.00000000	     -0.00000000	     -0.01903393	      0.72471127	     -0.00000000
      0.13525124	      0.00000000	      0.84973820	     -0.00000000	     -0.00000000	      0.00000000	     -0.00000000	     -0.06146709	      0.58441795	     -0.00000000	     -0.00000000	      0.00000000	    -17.89872524	     -0.06252793	      0.20343810	     -0.00000000	     -0.00000000	      0.00000000	     17.57964647	      0.00000000	      0.00000000	      0.00000000	     -0.00000000	      0.00000000	     -0.00000000	     -0.01915115	      0.72431548	     -0.00000000
      0.13592234	      0.00000000	      0.84927520	     -0.00000000	     -0.00000000	      0.00000000	     -0.00000000	     -0.06184254	      0.58407662	     -0.00000000	     -0.00000000	      0.00000000	    -18.01178993	     -0.06291490	      0.20333412	     -0.00000000	     -0.00000000	      0.00000000	     17.68904467	      0.00000000	      0.00000000	      0.00000000	     -0.00000000	      0.00000000	     -0.00000000	     -0.01926857	      0.72391634	     -0.00000000
      0.13659345	      0.00000000	      0.84880831	     -0.00000000	     -0.00000000	      0.00000000	     -0.00000000	     -0.06221861	      0.58373241	     -0.00000000	     -0.00000000	      0.00000000	    -18.12511507	     -0.06330253	      0.20322924	     -0.00000000	     -0.00000000	      0.00000000	     17.79868397	      0.00000000	      0.00000000	      0.00000000	     -0.00000000	      0.00000000	     -0.00000000	     -0.01938619	      0.72351383	     -0.00000000
      0.13726455	      0.00000000	      0.84833750	     -0.00000000	     -0.00000000	      0.00000000	     -0.00000000	     -0.06259529	      0.58338532	     -0.00000000	     -0.00000000	      0.00000000	    -18.23869823	     -0.06369082	      0.20312345	     -0.00000000	     -0.00000000	      0.00000000	     17.90856190	      0.00000000	      0.00000000	      0.00000000	     -0.00000000	      0.00000000	     -0.00000000	     -0.01950400	      0.72310794	     -0.00000000
      0.13793565	      0.00000000	      0.84786277	     -0.00000000	     -0.00000000	      0.00000000	     -0.00000000	     -0.06297258	      0.58303534	     -0.00000000	     -0.00000000	      0.00000000	    -18.35253699	     -0.06407976	      0.20301676	     -0.00000000	     -0.00000000	      0.00000000	     18.01867602	      0.00000000	      0.00000000	      0.00000000	     -0.00000000	      0.00000000	     -0.00000000	     -0.01962200	      0.72269868	     -0.00000000
      0.13860675	      0.00000000	      0.84738412	     -0.00000000	     -0.00000000	      0.00000000	     -0.00000000	     -0.06335045	      0.58268246	     -0.00000000	     -0.00000000	      0.00000000	    -18.46662898	     -0.06446933	      0.20290915	     -0.00000000	     -0.00000000	      0.00000000	     18.12902391	      0.00000000	      0.00000000	      0.00000000	     -0.00000000	      0.00000000	     -0.00000000	     -0.01974018	      0.72228603	     -0.00000000
      0.13927785	      0.00000000	      0.84690153	     -0.00000000	     -0.00000000	      0.00000000	     -0.00000000	     -0.06372891	      0.58232668	     -0.00000000	     -0.00000000	      0.00000000	    -18.58097183	     -0.06485952	      0.20280063	     -0.00000000	     -0.00000000	      0.00000000	     18.23960320	      0.00000000	      0.00000000	      0.00000000	     -0.00000000	      0.00000000	     -0.00000000	     -0.01985856	      0.72186998	     -0.00000000
      0.13994895	      0.00000000	      0.84641501	     -0.00000000	     -0.00000000	      0.00000000	     -0.00000000	     -0.06410793	      0.58196799	     -0.00000000	     -0.00000000	      0.00000000	    -18.69556325	     -0.06525032	      0.20269120	     -0.00000000	     -0.00000000	      0.00000000	     18.35041154	      0.00000000	      0.00000000	      0.00000000	     -0.00000000	      0.00000000	     -0.00000000	     -0.01997711	      0.72145053	     -0.00000000
      0.14062005	      0.00000000	      0.84592454	     -0.00000000	     -0.00000000	      0.00000000	     -0.00000000	     -0.06448751	      0.58160639	     -0.00000000	     -0.00000000	      0.00000000	    -18.81040094	     -0.06564172	      0.20258085	     -0.00000000	     -0.00000000	      0.00000000	     18.46144662	      0.00000000	      0.00000000	      0.00000000	     -0.00000000	      0.00000000	     -0.00000000	     -0.02009583	      0.72102768	     -0.00000000
      0.14129115	      0.00000000	      0.84543011	     -0.00000000	     -0.00000000	      0.00000000	     -0.00000000	     -0.06486763	      0.58124187	     -0.00000000	     -0.00000000	      0.00000000	    -18.92548266	     -0.06603371	      0.20246958	     -0.00000000	     -0.00000000	      0.00000000	     18.57270616	      0.00000000	      0.00000000	      0.00000000	     -0.00000000	      0.00000000	     -0.00000000	     -0.02021473	      0.72060141	     -0.00000000
      0.14196226	      0.00000000	      0.84493171	     -0.00000000	     -0.00000000	      0.00000000	     -0.00000000	     -0.06524829	      0.58087442	     -0.00000000	     -0.00000000	      0.00000000	    -19.04080618	     -0.06642627	      0.20235738	     -0.00000000	     -0.00000000	      0.00000000	     18.68418790	      0.00000000	      0.00000000	      0.00000000	     -0.00000000	      0.00000000	     -0.00000000	     -0.02033380	      0.72017173	     -0.00000000
      0.14263336	      0.00000000	      0.84442935	     -0.00000000	     -0.00000000	      0.00000000	     -0.00000000	     -0.06562948	      0.58050405	     -0.00000000	     -0.00000000	      0.00000000	    -19.15636930	     -0.06681941	      0.20224427	     -0.00000000	     -0.00000000	      0.00000000	     18.79588962	      0.00000000	      0.00000000	      0.00000000	     -0.00000000	      0.00000000	     -0.00000000	     -0.02045304	      0.71973862	     -0.00000000
      0.14330446	      0.00000000	      0.84392302	     -0.00000000	     -0.00000000	      0.00000000	     -0.00000000	     -0.06601118	      0.58013074	     -0.00000000	     -0.00000000	      0.00000000	    -19.27216989	     -0.06721310	      0.20213022	     -0.00000000	     -0.00000000	      0.00000000	     18.90780913	      0.00000000	      0.00000000	      0.00000000	     -0.00000000	      0.00000000	     -0.00000000	     -0.02057244	      0.71930207	     -0.00000000
      0.14397556	      0.00000000	      0.84341269	     -0.00000000	     -0.00000000	      0.00000000	     -0.00000000	     -0.06639339	      0.57975449	     -0.00000000	     -0.00000000	      0.00000000	    -19.38820579	     -0.06760733	      0.20201525	     -0.00000000	     -0.00000000	      0.00000000	     19.01994425	      0.00000000	      0.00000000	      0.00000000	     -0.00000000	      0.00000000	     -0.00000000	     -0.02069200	      0.71886209	     -0.00000000
      0.14464666	      0.00000000	      0.84289838	     -0.00000000	     -0.00000000	      0.00000000	     -0.00000000	     -0.06677610	      0.57937530	     -0.00000000	     -0.00000000	      0.00000000	    -19.50447492	     -0.06800210	      0.20189935	     -0.00000000	     -0.00000000	      0.00000000	     19.13229287	      0.00000000	      0.00000000	      0.00000000	     -0.00000000	      0.00000000	     -0.00000000	     -0.02081172	      0.71841867	     -0.00000000
      0.14531776	      0.00000000	      0.84238007	     -0.00000000	     -0.00000000	      0.00000000	     -0.00000000	     -0.06715928	      0.57899316	     -0.00000000	     -0.00000000	      0.00000000	    -19.62097521	     -0.06839740	      0.20178251	     -0.00000000	     -0.00000000	      0.00000000	     19.24485286	      0.00000000	      0.00000000	      0.00000000	     -0.00000000	      0.00000000	     -0.00000000	     -0.02093159	      0.71797179	     -0.00000000
      0.14598886	      0.00000000	      0.84185776	     -0.00000000	     -0.00000000	      0.00000000	     -0.00000000	     -0.06754295	      0.57860806	     -0.00000000	     -0.00000000	      0.00000000	    -19.73770461	     -0.06879321	      0.20166474	     -0.00000000	     -0.00000000	      0.00000000	     19.35762217	      0.00000000	      0.00000000	      0.00000000	     -0.00000000	      0.00000000	     -0.00000000	     -0.02105161	      0.71752147	     -0.00000000
      0.14665996	      0.00000000	      0.84133144	     -0.00000000	     -0.00000000	      0.00000000	     -0.00000000	     -0.06792708	      0.57822000	     -0.00000000	     -0.00000000	      0.00000000	    -19.85466112	     -0.06918953	      0.20154604	     -0.00000000	     -0.00000000	      0.00000000	     19.47059873	      0.00000000	      0.00000000	      0.00000000	     -0.00000000	      0.00000000	     -0.00000000	     -0.02117178	      0.71706768	     -0.00000000
      0.14733106	      0.00000000	      0.84080110	     -0.00000000	     -0.00000000	      0.00000000	     -0.00000000	     -0.06831166	      0.57782898	     -0.00000000	     -0.00000000	      0.00000000	    -19.97184275	     -0.06958635	      0.20142639	     -0.00000000	     -0.00000000	      0.00000000	     19.58378052	      0.00000000	      0.00000000	      0.00000000	     -0.00000000	      0.00000000	     -0.00000000	     -0.02129210	      0.71661042	     -0.00000000
      0.14800217	      0.00000000	      0.84026674	     -0.00000000	     -0.00000000	      0.00000000	     -0.00000000	     -0.06869669	      0.57743499	     -0.00000000	     -0.00000000	      0.00000000	    -20.08924756	     -0.06998364	      0.20130580	     -0.00000000	     -0.00000000	      0.00000000	     19.69716557	      0.00000000	      0.00000000	      0.00000000	     -0.00000000	      0.00000000	     -0.00000000	     -0.02141255	      0.71614969	     -0.00000000
      0.14867327	      0.00000000	      0.83972835	     -0.00000000	     -0.00000000	      0.00000000	     -0.00000000	     -0.06908216	      0.57703803	     -0.00000000	     -0.00000000	      0.00000000	    -20.20687361	     -0.07038142	      0.20118428	     -0.00000000	     -0.00000000	      0.00000000	     19.81075189	      0.00000000	      0.00000000	      0.00000000	     -0.00000000	      0.00000000	     -0.00000000	     -0.02153315	      0.71568549	     -0.00000000
      0.14934437	      0.00000000	      0.83918593	     -0.00000000	     -0.00000000	      0.00000000	     -0.00000000	     -0.06946805	      0.57663809	     -0.00000000	     -0.00000000	      0.00000000	    -20.32471902	     -0.07077966	      0.20106180	     -0.00000000	     -0.00000000	      0.00000000	     19.92453756	      0.00000000	      0.00000000	      0.00000000	     -0.00000000	      0.00000000	     -0.00000000	     -0.02165388	      0.71521780	     -0.00000000
      0.15001547	      0.00000000	      0.83863946	     -0.00000000	     -0.00000000	      0.00000000	     -0.00000000	     -0.06985436	      0.57623517	     -0.00000000	     -0.00000000	      0.00000000	    -20.44278191	     -0.07117836	      0.20093839	     -0.00000000	     -0.00000000	      0.00000000	     20.03852066	      0.00000000	      0.00000000	      0.00000000	     -0.00000000	      0.00000000	     -0.00000000	     -0.02177474	      0.71474662	     -0.00000000
      0.15068657	      0.00000000	      0.83808895	     -0.00000000	     -0.00000000	      0.00000000	     -0.00000000	     -0.07024108	      0.57582926	     -0.00000000	     -0.00000000	      0.00000000	    -20.56106045	     -0.07157750	      0.20081402	     -0.00000000	     -0.00000000	      0.00000000	     20.15269932	      0.00000000	      0.00000000	      0.00000000	     -0.00000000	      0.00000000	     -0.00000000	     -0.02189574	      0.71427195	     -0.00000000
      0.15135767	      0.00000000	      0.83753438	     -0.00000000	     -0.00000000	      0.00000000	     -0.00000000	     -0.07062820	      0.57542036	     -0.00000000	     -0.00000000	      0.00000000	    -20.67955282	     -0.07197708	      0.20068870	     -0.00000000	     -0.00000000	      0.00000000	     20.26707166	      0.00000000	      0.00000000	      0.00000000	     -0.00000000	      0.00000000	     -0.00000000	     -0.02201686	      0.71379379	     -0.00000000
      0.15148119	      0.00000000	      0.83743187	     -0.00000000	     -0.00000000	      0.00000000	     -0.00000000	     -0.07069949	      0.57534477	     -0.00000000	     -0.00000000	      0.00000000	    -20.70138475	     -0.07205067	      0.20066553	     -0.00000000	     -0.00000000	      0.00000000	     20.28814310	      0.00000000	      0.00000000	      0.00000000	     -0.00000000	      0.00000000	     -0.00000000	     -0.02203916	      0.71370540	     -0.00000000
      0.15160471	      0.00000000	      0.83732922	     -0.00000000	     -0.00000000	      0.00000000	     -0.00000000	     -0.07077080	      0.57526909	     -0.00000000	     -0.00000000	      0.00000000	    -20.72322385	     -0.07212427	      0.20064233	     -0.00000000	     -0.00000000	      0.00000000	     20.30922102	      0.00000000	      0.00000000	      0.00000000	     -0.00000000	      0.00000000	     -0.00000000	     -0.02206147	      0.71361689	     -0.00000000
      0.15222230	      0.00000000	      0.83681392	     -0.00000000	     -0.00000000	      0.00000000	     -0.00000000	     -0.07112752	      0.57488913	     -0.00000000	     -0.00000000	      0.00000000	    -20.83252656	     -0.07249251	      0.20052585	     -0.00000000	     -0.00000000	      0.00000000	     20.41470753	      0.00000000	      0.00000000	      0.00000000	     -0.00000000	      0.00000000	     -0.00000000	     -0.02217309	      0.71317257	     -0.00000000
      0.15283988	      0.00000000	      0.83629517	     -0.00000000	     -0.00000000	      0.00000000	     -0.00000000	     -0.07148456	      0.57450663	     -0.00000000	     -0.00000000	      0.00000000	    -20.94200682	     -0.07286111	      0.20040855	     -0.00000000	     -0.00000000	      0.00000000	     20.52035402	      0.00000000	      0.00000000	      0.00000000	     -0.00000000	      0.00000000	     -0.00000000	     -0.02228480	      0.71272528	     -0.00000000
      0.15360744	      0.00000000	      0.83564565	     -0.00000000	     -0.00000000	      0.00000000	     -0.00000000	     -0.07192874	      0.57402770	     -0.00000000	     -0.00000000	      0.00000000	    -21.07831729	     -0.07331969	      0.20026164	     -0.00000000	     -0.00000000	      0.00000000	     20.65187344	      0.00000000	      0.00000000	      0.00000000	     -0.00000000	      0.00000000	     -0.00000000	     -0.02242379	      0.71216522	     -0.00000000
      0.15437500	      0.00000000	      0.83499079	     -0.00000000	     -0.00000000	      0.00000000	     -0.00000000	     -0.07237339	      0.57354484	     -0.00000000	     -0.00000000	      0.00000000	    -21.21489621	     -0.07377881	      0.20011347	     -0.00000000	     -0.00000000	      0.00000000	     20.78362852	      0.00000000	      0.00000000	      0.00000000	     -0.00000000	      0.00000000	     -0.00000000	     -0.02256292	      0.71160056	     -0.00000000
      0.15514256	      0.00000000	      0.83433061	     -0.00000000	     -0.00000000	      0.00000000	     -0.00000000	     -0.07281849	      0.57305804	     -0.00000000	     -0.00000000	      0.00000000	    -21.35174023	     -0.07423847	      0.19996403	     -0.00000000	     -0.00000000	      0.00000000	     20.91561125	      0.00000000	      0.00000000	      0.00000000	     -0.00000000	      0.00000000	     -0.00000000	     -0.02270220	      0.71103130	     -0.00000000
      0.15591011	      0.00000000	      0.83366508	     -0.00000000	     -0.00000000	      0.00000000	     -0.00000000	     -0.07326402	      0.57256730	     -0.00000000	     -0.00000000	      0.00000000	    -21.48884616	     -0.07469866	      0.19981331	     -0.00000000	     -0.00000000	      0.00000000	     21.04781359	      0.00000000	      0.00000000	      0.00000000	     -0.00000000	      0.00000000	     -0.00000000	     -0.02284163	      0.71045742	     -0.00000000
      0.15667767	      0.00000000	      0.83299422	     -0.00000000	     -0.00000000	      0.00000000	     -0.00000000	     -0.07370997	      0.57207262	     -0.00000000	     -0.00000000	      0.00000000	    -21.62621098	     -0.07515938	      0.19966132	     -0.00000000	     -0.00000000	      0.00000000	     21.18022787	      0.00000000	      0.00000000	      0.00000000	     -0.00000000	      0.00000000	     -0.00000000	     -0.02298119	      0.70987894	     -0.00000000
      0.15744523	      0.00000000	      0.83231801	     -0.00000000	     -0.00000000	      0.00000000	     -0.00000000	     -0.07415633	      0.57157400	     -0.00000000	     -0.00000000	      0.00000000	    -21.76383181	     -0.07562064	      0.19950804	     -0.00000000	     -0.00000000	      0.00000000	     21.31284693	      0.00000000	      0.00000000	      0.00000000	     -0.00000000	      0.00000000	     -0.00000000	     -0.02312090	      0.70929584	     -0.00000000
      0.15821279	      0.00000000	      0.83163647	     -0.00000000	     -0.00000000	      0.00000000	     -0.00000000	     -0.07460308	      0.57107144	     -0.00000000	     -0.00000000	      0.00000000	    -21.90170588	     -0.07608242	      0.19935347	     -0.00000000	     -0.00000000	      0.00000000	     21.44566407	      0.00000000	      0.00000000	      0.00000000	     -0.00000000	      0.00000000	     -0.00000000	     -0.02326073	      0.70870813	     -0.00000000
      0.15898034	      0.00000000	      0.83094958	     -0.00000000	     -0.00000000	      0.00000000	     -0.00000000	     -0.07505021	      0.57056494	     -0.00000000	     -0.00000000	      0.00000000	    -22.03983046	     -0.07654473	      0.19919761	     -0.00000000	     -0.00000000	      0.00000000	     21.57867303	      0.00000000	      0.00000000	      0.00000000	     -0.00000000	      0.00000000	     -0.00000000	     -0.02340070	      0.70811581	     -0.00000000
      0.15974790	      0.00000000	      0.83025735	     -0.00000000	     -0.00000000	      0.00000000	     -0.00000000	     -0.07549771	      0.57005450	     -0.00000000	     -0.00000000	      0.00000000	    -22.17820288	     -0.07700757	      0.19904046	     -0.00000000	     -0.00000000	      0.00000000	     21.71186798	      0.00000000	      0.00000000	      0.00000000	     -0.00000000	      0.00000000	     -0.00000000	     -0.02354079	      0.70751887	     -0.00000000
      0.16051546	      0.00000000	      0.82955979	     -0.00000000	     -0.00000000	      0.00000000	     -0.00000000	     -0.07594555	      0.56954013	     -0.00000000	     -0.00000000	      0.00000000	    -22.31682048	     -0.07747092	      0.19888202	     -0.00000000	     -0.00000000	      0.00000000	     21.84524341	      0.00000000	      0.00000000	      0.00000000	     -0.00000000	      0.00000000	     -0.00000000	     -0.02368101	      0.70691733	     -0.00000000
      0.16128302	      0.00000000	      0.82885689	     -0.00000000	     -0.00000000	      0.00000000	     -0.00000000	     -0.07639374	      0.56902183	     -0.00000000	     -0.00000000	      0.00000000	    -22.45568058	     -0.07793479	      0.19872229	     -0.00000000	     -0.00000000	      0.00000000	     21.97879419	      0.00000000	      0.00000000	      0.00000000	     -0.00000000	      0.00000000	     -0.00000000	     -0.02382135	      0.70631117	     -0.00000000
      0.16205057	      0.00000000	      0.82814865	     -0.00000000	     -0.00000000	      0.00000000	     -0.00000000	     -0.07684224	      0.56849960	     -0.00000000	     -0.00000000	      0.00000000	    -22.59478050	     -0.07839916	      0.19856127	     -0.00000000	     -0.00000000	      0.00000000	     22.11251541	      0.00000000	      0.00000000	      0.00000000	     -0.00000000	      0.00000000	     -0.00000000	     -0.02396180	      0.70570041	     -0.00000000
      0.16281813	      0.00000000	      0.82743508	     -0.00000000	     -0.00000000	      0.00000000	     -0.00000000	     -0.07729106	      0.56797345	     -0.00000000	     -0.00000000	      0.00000000	    -22.73411757	     -0.07886402	      0.19839897	     -0.00000000	     -0.00000000	      0.00000000	     22.24640244	      0.00000000	      0.00000000	      0.00000000	     -0.00000000	      0.00000000	     -0.00000000	     -0.02410237	      0.70508505	     -0.00000000
      0.16358569	      0.00000000	      0.82671617	     -0.00000000	     -0.00000000	      0.00000000	     -0.00000000	     -0.07774018	      0.56744337	     -0.00000000	     -0.00000000	      0.00000000	    -22.87368908	     -0.07932938	      0.19823537	     -0.00000000	     -0.00000000	      0.00000000	     22.38045083	      0.00000000	      0.00000000	      0.00000000	     -0.00000000	      0.00000000	     -0.00000000	     -0.02424304	      0.70446509	     -0.00000000
      0.16435325	      0.00000000	      0.82599194	     -0.00000000	     -0.00000000	      0.00000000	     -0.00000000	     -0.07818958	      0.56690938	     -0.00000000	     -0.00000000	      0.00000000	    -23.01349231	     -0.07979520	      0.19807049	     -0.00000000	     -0.00000000	      0.00000000	     22.51465631	      0.00000000	      0.00000000	      0.00000000	     -0.00000000	      0.00000000	     -0.00000000	     -0.02438382	      0.70384052	     -0.00000000
      0.16512081	      0.00000000	      0.82526239	     -0.00000000	     -0.00000000	      0.00000000	     -0.00000000	     -0.07863924	      0.56637147	     -0.00000000	     -0.00000000	      0.00000000	    -23.15352453	     -0.08026150	      0.19790433	     -0.00000000	     -0.00000000	      0.00000000	     22.64901474	      0.00000000	      0.00000000	      0.00000000	     -0.00000000	      0.00000000	     -0.00000000	     -0.02452470	      0.70321136	     -0.00000000
      0.16588836	      0.00000000	      0.82452751	     -0.00000000	     -0.00000000	      0.00000000	     -0.00000000	     -0.07908917	      0.56582965	     -0.00000000	     -0.00000000	      0.00000000	    -23.29378300	     -0.08072825	      0.19773688	     -0.00000000	     -0.00000000	      0.00000000	     22.78352211	      0.00000000	      0.00000000	      0.00000000	     -0.00000000	      0.00000000	     -0.00000000	     -0.02466568	      0.70257761	     -0.00000000
      0.16665592	      0.00000000	      0.82378731	     -0.00000000	     -0.00000000	      0.00000000	     -0.00000000	     -0.07953933	      0.56528392	     -0.00000000	     -0.00000000	      0.00000000	    -23.43426498	     -0.08119544	      0.19756815	     -0.00000000	     -0.00000000	      0.00000000	     22.91817450	      0.00000000	      0.00000000	      0.00000000	     -0.00000000	      0.00000000	     -0.00000000	     -0.02480675	      0.70193926	     -0.00000000
      0.16742348	      0.00000000	      0.82304180	     -0.00000000	     -0.00000000	      0.00000000	     -0.00000000	     -0.07998973	      0.56473429	     -0.00000000	     -0.00000000	      0.00000000	    -23.57496774	     -0.08166307	      0.19739813	     -0.00000000	     -0.00000000	      0.00000000	     23.05296807	      0.00000000	      0.00000000	      0.00000000	     -0.00000000	      0.00000000	     -0.00000000	     -0.02494791	      0.70129633	     -0.00000000
      0.16819104	      0.00000000	      0.82229097	     -0.00000000	     -0.00000000	      0.00000000	     -0.00000000	     -0.08044034	      0.56418076	     -0.00000000	     -0.00000000	      0.00000000	    -23.71588852	     -0.08213112	      0.19722683	     -0.00000000	     -0.00000000	      0.00000000	     23.18789906	      0.00000000	      0.00000000	      0.00000000	     -0.00000000	      0.00000000	     -0.00000000	     -0.02508915	      0.70064881	     -0.00000000
      0.16895859	      0.00000000	      0.82153484	     -0.00000000	     -0.00000000	      0.00000000	     -0.00000000	     -0.08089115	      0.56362333	     -0.00000000	     -0.00000000	      0.00000000	    -23.85702459	     -0.08259957	      0.19705425	     -0.00000000	     -0.00000000	      0.00000000	     23.32296378	      0.00000000	      0.00000000	      0.00000000	     -0.00000000	      0.00000000	     -0.00000000	     -0.02523047	      0.69999672	     -0.00000000
      0.16972615	      0.00000000	      0.82077340	     -0.00000000	     -0.00000000	      0.00000000	     -0.00000000	     -0.08134214	      0.56306200	     -0.00000000	     -0.00000000	      0.00000000	    -23.99837325	     -0.08306843	      0.19688040	     -0.00000000	     -0.00000000	      0.00000000	     23.45815863	      0.00000000	      0.00000000	      0.00000000	     -0.00000000	      0.00000000	     -0.00000000	     -0.02537187	      0.69934005	     -0.00000000
      0.17049371	      0.00000000	      0.82000667	     -0.00000000	     -0.00000000	      0.00000000	     -0.00000000	     -0.08179331	      0.56249679	     -0.00000000	     -0.00000000	      0.00000000	    -24.13993179	     -0.08353767	      0.19670526	     -0.00000000	     -0.00000000	      0.00000000	     23.59348009	      0.00000000	      0.00000000	      0.00000000	     -0.00000000	      0.00000000	     -0.00000000	     -0.02551335	      0.69867880	     -0.00000000
      0.17126127	      0.00000000	      0.81923464	     -0.00000000	     -0.00000000	      0.00000000	     -0.00000000	     -0.08224464	      0.56192770	     -0.00000000	     -0.00000000	      0.00000000	    -24.28169755	     -0.08400728	      0.19652885	     -0.00000000	     -0.00000000	      0.00000000	     23.72892479	      0.00000000	      0.00000000	      0.00000000	     -0.00000000	      0.00000000	     -0.00000000	     -0.02565489	      0.69801299	     -0.00000000
      0.17202882	      0.00000000	      0.81845731	     -0.00000000	     -0.00000000	      0.00000000	     -0.00000000	     -0.08269612	      0.56135473	     -0.00000000	     -0.00000000	      0.00000000	    -24.42366788	     -0.08447726	      0.19635116	     -0.00000000	     -0.00000000	      0.00000000	     23.86448945	      0.00000000	      0.00000000	      0.00000000	     -0.00000000	      0.00000000	     -0.00000000	     -0.02579649	      0.69734261	     -0.00000000
      0.17279638	      0.00000000	      0.81767471	     -0.00000000	     -0.00000000	      0.00000000	     -0.00000000	     -0.08314773	      0.56077788	     -0.00000000	     -0.00000000	      0.00000000	    -24.56584019	     -0.08494758	      0.19617220	     -0.00000000	     -0.00000000	      0.00000000	     24.00017099	      0.00000000	      0.00000000	      0.00000000	     -0.00000000	      0.00000000	     -0.00000000	     -0.02593816	      0.69666768	     -0.00000000
      0.17356394	      0.00000000	      0.81688682	     -0.00000000	     -0.00000000	      0.00000000	     -0.00000000	     -0.08359946	      0.56019716	     -0.00000000	     -0.00000000	      0.00000000	    -24.70821191	     -0.08541823	      0.19599197	     -0.00000000	     -0.00000000	      0.00000000	     24.13596649	      0.00000000	      0.00000000	      0.00000000	     -0.00000000	      0.00000000	     -0.00000000	     -0.02607988	      0.69598819	     -0.00000000
      0.17433150	      0.00000000	      0.81609365	     -0.00000000	     -0.00000000	      0.00000000	     -0.00000000	     -0.08405129	      0.55961258	     -0.00000000	     -0.00000000	      0.00000000	    -24.85078052	     -0.08588921	      0.19581047	     -0.00000000	     -0.00000000	      0.00000000	     24.27187319	      0.00000000	      0.00000000	      0.00000000	     -0.00000000	      0.00000000	     -0.00000000	     -0.02622165	      0.69530414	     -0.00000000
      0.17509905	      0.00000000	      0.81529521	     -0.00000000	     -0.00000000	      0.00000000	     -0.00000000	     -0.08450323	      0.55902413	     -0.00000000	     -0.00000000	      0.00000000	    -24.99354353	     -0.08636049	      0.19562769	     -0.00000000	     -0.00000000	      0.00000000	     24.40788850	      0.00000000	      0.00000000	      0.00000000	     -0.00000000	      0.00000000	     -0.00000000	     -0.02636347	      0.69461556	     -0.00000000
      0.17586661	      0.00000000	      0.81449151	     -0.00000000	     -0.00000000	      0.00000000	     -0.00000000	     -0.08495524	      0.55843183	     -0.00000000	     -0.00000000	      0.00000000	    -25.13649850	     -0.08683206	      0.19544365	     -0.00000000	     -0.00000000	      0.00000000	     24.54400998	      0.00000000	      0.00000000	      0.00000000	     -0.00000000	      0.00000000	     -0.00000000	     -0.02650534	      0.69392242	     -0.00000000
      0.17663417	      0.00000000	      0.81368254	     -0.00000000	     -0.00000000	      0.00000000	     -0.00000000	     -0.08540732	      0.55783567	     -0.00000000	     -0.00000000	      0.00000000	    -25.27964305	     -0.08730392	      0.19525835	     -0.00000000	     -0.00000000	      0.00000000	     24.68023533	      0.00000000	      0.00000000	      0.00000000	     -0.00000000	      0.00000000	     -0.00000000	     -0.02664724	      0.69322476	     -0.00000000
      0.17740173	      0.00000000	      0.81286831	     -0.00000000	     -0.00000000	      0.00000000	     -0.00000000	     -0.08585946	      0.55723567	     -0.00000000	     -0.00000000	      0.00000000	    -25.42297480	     -0.08777603	      0.19507179	     -0.00000000	     -0.00000000	      0.00000000	     24.81656235	      0.00000000	      0.00000000	      0.00000000	     -0.00000000	      0.00000000	     -0.00000000	     -0.02678918	      0.69252255	     -0.00000000
      0.17816928	      0.00000000	      0.81204884	     -0.00000000	     -0.00000000	      0.00000000	     -0.00000000	     -0.08631165	      0.55663182	     -0.00000000	     -0.00000000	      0.00000000	    -25.56649145	     -0.08824840	      0.19488396	     -0.00000000	     -0.00000000	      0.00000000	     24.95298895	      0.00000000	      0.00000000	      0.00000000	     -0.00000000	      0.00000000	     -0.00000000	     -0.02693116	      0.69181582	     -0.00000000
      0.17893684	      0.00000000	      0.81122411	     -0.00000000	     -0.00000000	      0.00000000	     -0.00000000	     -0.08676387	      0.55602414	     -0.00000000	     -0.00000000	      0.00000000	    -25.71019072	     -0.08872100	      0.19469488	     -0.00000000	     -0.00000000	      0.00000000	     25.08951311	      0.00000000	      0.00000000	      0.00000000	     -0.00000000	      0.00000000	     -0.00000000	     -0.02707316	      0.69110457	     -0.00000000
      0.17970440	      0.00000000	      0.81039414	     -0.00000000	     -0.00000000	      0.00000000	     -0.00000000	     -0.08721611	      0.55541262	     -0.00000000	     -0.00000000	      0.00000000	    -25.85407038	     -0.08919383	      0.19450454	     -0.00000000	     -0.00000000	      0.00000000	     25.22613281	      0.00000000	      0.00000000	      0.00000000	     -0.00000000	      0.00000000	     -0.00000000	     -0.02721518	      0.69038879	     -0.00000000
      0.18047196	      0.00000000	      0.80955894	     -0.00000000	     -0.00000000	      0.00000000	     -0.00000000	     -0.08766836	      0.55479726	     -0.00000000	     -0.00000000	      0.00000000	    -25.99812822	     -0.08966686	      0.19431294	     -0.00000000	     -0.00000000	      0.00000000	     25.36284599	      0.00000000	      0.00000000	      0.00000000	     -0.00000000	      0.00000000	     -0.00000000	     -0.02735723	      0.68966850	     -0.00000000
      0.18115777	      0.00000000	      0.80880825	     -0.00000000	     -0.00000000	      0.00000000	     -0.00000000	     -0.08807244	      0.55424421	     -0.00000000	     -0.00000000	      0.00000000	    -26.12699260	     -0.09008968	      0.19414069	     -0.00000000	     -0.00000000	      0.00000000	     25.48507630	      0.00000000	      0.00000000	      0.00000000	     -0.00000000	      0.00000000	     -0.00000000	     -0.02748416	      0.68902111	     -0.00000000
      0.18184358	      0.00000000	      0.80805340	     -0.00000000	     -0.00000000	      0.00000000	     -0.00000000	     -0.08847651	      0.55368811	     -0.00000000	     -0.00000000	      0.00000000	    -26.25599595	     -0.09051264	      0.19396744	     -0.00000000	     -0.00000000	      0.00000000	     25.60737789	      0.00000000	      0.00000000	      0.00000000	     -0.00000000	      0.00000000	     -0.00000000	     -0.02761110	      0.68837011	     -0.00000000
      0.18252939	      0.00000000	      0.80729437	     -0.00000000	     -0.00000000	      0.00000000	     -0.00000000	     -0.08888056	      0.55312895	     -0.00000000	     -0.00000000	      0.00000000	    -26.38513673	     -0.09093575	      0.19379319	     -0.00000000	     -0.00000000	      0.00000000	     25.72974909	      0.00000000	      0.00000000	      0.00000000	     -0.00000000	      0.00000000	     -0.00000000	     -0.02773805	      0.68771552	     -0.00000000
      0.18321520	      0.00000000	      0.80653117	     -0.00000000	     -0.00000000	      0.00000000	     -0.00000000	     -0.08928459	      0.55256676	     -0.00000000	     -0.00000000	      0.00000000	    -26.51441346	     -0.09135898	      0.19361795	     -0.00000000	     -0.00000000	      0.00000000	     25.85218819	      0.00000000	      0.00000000	      0.00000000	     -0.00000000	      0.00000000	     -0.00000000	     -0.02786500	      0.68705734	     -0.00000000
      0.18390101	      0.00000000	      0.80576382	     -0.00000000	     -0.00000000	      0.00000000	     -0.00000000	     -0.08968858	      0.55200152	     -0.00000000	     -0.00000000	      0.00000000	    -26.64382465	     -0.09178233	      0.19344170	     -0.00000000	     -0.00000000	      0.00000000	     25.97469339	      0.00000000	      0.00000000	      0.00000000	     -0.00000000	      0.00000000	     -0.00000000	     -0.02799196	      0.68639557	     -0.00000000
      0.18458683	      0.00000000	      0.80499230	     -0.00000000	     -0.00000000	      0.00000000	     -0.00000000	     -0.09009252	      0.55143324	     -0.00000000	     -0.00000000	      0.00000000	    -26.77336883	     -0.09220579	      0.19326446	     -0.00000000	     -0.00000000	      0.00000000	     26.09726288	      0.00000000	      0.00000000	      0.00000000	     -0.00000000	      0.00000000	     -0.00000000	     -0.02811892	      0.68573022	     -0.00000000
      0.18527264	      0.00000000	      0.80421662	     -0.00000000	     -0.00000000	      0.00000000	     -0.00000000	     -0.09049642	      0.55086193	     -0.00000000	     -0.00000000	      0.00000000	    -26.90304458	     -0.09262936	      0.19308623	     -0.00000000	     -0.00000000	      0.00000000	     26.21989486	      0.00000000	      0.00000000	      0.00000000	     -0.00000000	      0.00000000	     -0.00000000	     -0.02824588	      0.68506128	     -0.00000000
      0.18595845	      0.00000000	      0.80343680	     -0.00000000	     -0.00000000	      0.00000000	     -0.00000000	     -0.09090026	      0.55028758	     -0.00000000	     -0.00000000	      0.00000000	    -27.03285048	     -0.09305303	      0.19290700	     -0.00000000	     -0.00000000	      0.00000000	     26.34258750	      0.00000000	      0.00000000	      0.00000000	     -0.00000000	      0.00000000	     -0.00000000	     -0.02837283	      0.68438876	     -0.00000000
      0.18664426	      0.00000000	      0.80265283	     -0.00000000	     -0.00000000	      0.00000000	     -0.00000000	     -0.09130403	      0.54971021	     -0.00000000	     -0.00000000	      0.00000000	    -27.16278513	     -0.09347679	      0.19272677	     -0.00000000	     -0.00000000	      0.00000000	     26.46533905	      0.00000000	      0.00000000	      0.00000000	     -0.00000000	      0.00000000	     -0.00000000	     -0.02849977	      0.68371268	     -0.00000000
      0.18733007	      0.00000000	      0.80186471	     -0.00000000	     -0.00000000	      0.00000000	     -0.00000000	     -0.09170772	      0.54912982	     -0.00000000	     -0.00000000	      0.00000000	    -27.29284719	     -0.09390062	      0.19254555	     -0.00000000	     -0.00000000	      0.00000000	     26.58814778	      0.00000000	      0.00000000	      0.00000000	     -0.00000000	      0.00000000	     -0.00000000	     -0.02862671	      0.68303302	     -0.00000000
      0.18801588	      0.00000000	      0.80107246	     -0.00000000	     -0.00000000	      0.00000000	     -0.00000000	     -0.09211134	      0.54854640	     -0.00000000	     -0.00000000	      0.00000000	    -27.42303532	     -0.09432454	      0.19236334	     -0.00000000	     -0.00000000	      0.00000000	     26.71101204	      0.00000000	      0.00000000	      0.00000000	     -0.00000000	      0.00000000	     -0.00000000	     -0.02875363	      0.68234980	     -0.00000000
      0.18870169	      0.00000000	      0.80027608	     -0.00000000	     -0.00000000	      0.00000000	     -0.00000000	     -0.09251486	      0.54795998	     -0.00000000	     -0.00000000	      0.00000000	    -27.55334820	     -0.09474851	      0.19218014	     -0.00000000	     -0.00000000	      0.00000000	     26.83393024	      0.00000000	      0.00000000	      0.00000000	     -0.00000000	      0.00000000	     -0.00000000	     -0.02888054	      0.68166301	     -0.00000000
      0.18938751	      0.00000000	      0.79947557	     -0.00000000	     -0.00000000	      0.00000000	     -0.00000000	     -0.09291829	      0.54737054	     -0.00000000	     -0.00000000	      0.00000000	    -27.68378455	     -0.09517255	      0.19199595	     -0.00000000	     -0.00000000	      0.00000000	     26.95690088	      0.00000000	      0.00000000	      0.00000000	     -0.00000000	      0.00000000	     -0.00000000	     -0.02900743	      0.68097267	     -0.00000000
      0.19007332	      0.00000000	      0.79867093	     -0.00000000	     -0.00000000	      0.00000000	     -0.00000000	     -0.09332161	      0.54677809	     -0.00000000	     -0.00000000	      0.00000000	    -27.81434313	     -0.09559664	      0.19181077	     -0.00000000	     -0.00000000	      0.00000000	     27.07992250	      0.00000000	      0.00000000	      0.00000000	     -0.00000000	      0.00000000	     -0.00000000	     -0.02913431	      0.68027878	     -0.00000000
      0.19075913	      0.00000000	      0.79786217	     -0.00000000	     -0.00000000	      0.00000000	     -0.00000000	     -0.09372483	      0.54618264	     -0.00000000	     -0.00000000	      0.00000000	    -27.94502268	     -0.09602077	      0.19162461	     -0.00000000	     -0.00000000	      0.00000000	     27.20299375	      0.00000000	      0.00000000	      0.00000000	     -0.00000000	      0.00000000	     -0.00000000	     -0.02926116	      0.67958133	     -0.00000000
      0.19144494	      0.00000000	      0.79704930	     -0.00000000	     -0.00000000	      0.00000000	     -0.00000000	     -0.09412792	      0.54558419	     -0.00000000	     -0.00000000	      0.00000000	    -28.07582200	     -0.09644494	      0.19143746	     -0.00000000	     -0.00000000	      0.00000000	     27.32611331	      0.00000000	      0.00000000	      0.00000000	     -0.00000000	      0.00000000	     -0.00000000	     -0.02938799	      0.67888034	     -0.00000000
      0.19213075	      0.00000000	      0.79623232	     -0.00000000	     -0.00000000	      0.00000000	     -0.00000000	     -0.09453089	      0.54498275	     -0.00000000	     -0.00000000	      0.00000000	    -28.20673991	     -0.09686913	      0.19124933	     -0.00000000	     -0.00000000	      0.00000000	     27.44927994	      0.00000000	      0.00000000	      0.00000000	     -0.00000000	      0.00000000	     -0.00000000	     -0.02951479	      0.67817581	     -0.00000000
      0.19281656	      0.00000000	      0.79541124	     -0.00000000	     -0.00000000	      0.00000000	     -0.00000000	     -0.09493372	      0.54437832	     -0.00000000	     -0.00000000	      0.00000000	    -28.33777522	     -0.09729334	      0.19106022	     -0.00000000	     -0.00000000	      0.00000000	     27.57249243	      0.00000000	      0.00000000	      0.00000000	     -0.00000000	      0.00000000	     -0.00000000	     -0.02964157	      0.67746775	     -0.00000000
      0.19350237	      0.00000000	      0.79458606	     -0.00000000	     -0.00000000	      0.00000000	     -0.00000000	     -0.09533642	      0.54377090	     -0.00000000	     -0.00000000	      0.00000000	    -28.46892680	     -0.09771756	      0.19087013	     -0.00000000	     -0.00000000	      0.00000000	     27.69574963	      0.00000000	      0.00000000	      0.00000000	     -0.00000000	      0.00000000	     -0.00000000	     -0.02976832	      0.67675615	     -0.00000000
      0.19418819	      0.00000000	      0.79375678	     -0.00000000	     -0.00000000	      0.00000000	     -0.00000000	     -0.09573896	      0.54316050	     -0.00000000	     -0.00000000	      0.00000000	    -28.60019353	     -0.09814178	      0.19067906	     -0.00000000	     -0.00000000	      0.00000000	     27.81905043	      0.00000000	      0.00000000	      0.00000000	     -0.00000000	      0.00000000	     -0.00000000	     -0.02989503	      0.67604103	     -0.00000000
      0.19487400	      0.00000000	      0.79292341	     -0.00000000	     -0.00000000	      0.00000000	     -0.00000000	     -0.09614136	      0.54254713	     -0.00000000	     -0.00000000	      0.00000000	    -28.73157431	     -0.09856600	      0.19048702	     -0.00000000	     -0.00000000	      0.00000000	     27.94239378	      0.00000000	      0.00000000	      0.00000000	     -0.00000000	      0.00000000	     -0.00000000	     -0.03002171	      0.67532239	     -0.00000000
      0.19555981	      0.00000000	      0.79208595	     -0.00000000	     -0.00000000	      0.00000000	     -0.00000000	     -0.09654359	      0.54193078	     -0.00000000	     -0.00000000	      0.00000000	    -28.86306805	     -0.09899020	      0.19029400	     -0.00000000	     -0.00000000	      0.00000000	     28.06577862	      0.00000000	      0.00000000	      0.00000000	     -0.00000000	      0.00000000	     -0.00000000	     -0.03014835	      0.67460022	     -0.00000000
      0.19624562	      0.00000000	      0.79124441	     -0.00000000	     -0.00000000	      0.00000000	     -0.00000000	     -0.09694566	      0.54131146	     -0.00000000	     -0.00000000	      0.00000000	    -28.99467372	     -0.09941439	      0.19010001	     -0.00000000	     -0.00000000	      0.00000000	     28.18920396	      0.00000000	      0.00000000	      0.00000000	     -0.00000000	      0.00000000	     -0.00000000	     -0.03027496	      0.67387454	     -0.00000000
      0.19693143	      0.00000000	      0.79039880	     -0.00000000	     -0.00000000	      0.00000000	     -0.00000000	     -0.09734756	      0.54068918	     -0.00000000	     -0.00000000	      0.00000000	    -29.12639027	     -0.09983854	      0.18990505	     -0.00000000	     -0.00000000	      0.00000000	     28.31266882	      0.00000000	      0.00000000	      0.00000000	     -0.00000000	      0.00000000	     -0.00000000	     -0.03040152	      0.67314536	     -0.00000000
      0.19761724	      0.00000000	      0.78954912	     -0.00000000	     -0.00000000	      0.00000000	     -0.00000000	     -0.09774927	      0.54006393	     -0.00000000	     -0.00000000	      0.00000000	    -29.25821670	     -0.10026265	      0.18970912	     -0.00000000	     -0.00000000	      0.00000000	     28.43617224	      0.00000000	      0.00000000	      0.00000000	     -0.00000000	      0.00000000	     -0.00000000	     -0.03052804	      0.67241266	     -0.00000000
      0.19830305	      0.00000000	      0.78869537	     -0.00000000	     -0.00000000	      0.00000000	     -0.00000000	     -0.09815080	      0.53943573	     -0.00000000	     -0.00000000	      0.00000000	    -29.39015203	     -0.10068672	      0.18951223	     -0.00000000	     -0.00000000	      0.00000000	     28.55971329	      0.00000000	      0.00000000	      0.00000000	     -0.00000000	      0.00000000	     -0.00000000	     -0.03065451	      0.67167647	     -0.00000000
      0.19898887	      0.00000000	      0.78783755	     -0.00000000	     -0.00000000	      0.00000000	     -0.00000000	     -0.09855214	      0.53880458	     -0.00000000	     -0.00000000	      0.00000000	    -29.52219529	     -0.10111074	      0.18931437	     -0.00000000	     -0.00000000	      0.00000000	     28.68329106	      0.00000000	      0.00000000	      0.00000000	     -0.00000000	      0.00000000	     -0.00000000	     -0.03078094	      0.67093677	     -0.00000000
      0.19967468	      0.00000000	      0.78697568	     -0.00000000	     -0.00000000	      0.00000000	     -0.00000000	     -0.09895327	      0.53817048	     -0.00000000	     -0.00000000	      0.00000000	    -29.65434555	     -0.10153469	      0.18911555	     -0.00000000	     -0.00000000	      0.00000000	     28.80690466	      0.00000000	      0.00000000	      0.00000000	     -0.00000000	      0.00000000	     -0.00000000	     -0.03090731	      0.67019359	     -0.00000000
      0.20036049	      0.00000000	      0.78610976	     -0.00000000	     -0.00000000	      0.00000000	     -0.00000000	     -0.09935421	      0.53753343	     -0.00000000	     -0.00000000	      0.00000000	    -29.78660190	     -0.10195858	      0.18891576	     -0.00000000	     -0.00000000	      0.00000000	     28.93055322	      0.00000000	      0.00000000	      0.00000000	     -0.00000000	      0.00000000	     -0.00000000	     -0.03103364	      0.66944691	     -0.00000000
      0.20104630	      0.00000000	      0.78523979	     -0.00000000	     -0.00000000	      0.00000000	     -0.00000000	     -0.09975493	      0.53689344	     -0.00000000	     -0.00000000	      0.00000000	    -29.91896345	     -0.10238239	      0.18871502	     -0.00000000	     -0.00000000	      0.00000000	     29.05423587	      0.00000000	      0.00000000	      0.00000000	     -0.00000000	      0.00000000	     -0.00000000	     -0.03115991	      0.66869676	     -0.00000000
      0.20173211	      0.00000000	      0.78436577	     -0.00000000	     -0.00000000	      0.00000000	     -0.00000000	     -0.10015543	      0.53625052	     -0.00000000	     -0.00000000	      0.00000000	    -30.05142932	     -0.10280612	      0.18851332	     -0.00000000	     -0.00000000	      0.00000000	     29.17795176	      0.00000000	      0.00000000	      0.00000000	     -0.00000000	      0.00000000	     -0.00000000	     -0.03128613	      0.66794312	     -0.00000000
      0.20241792	      0.00000000	      0.78348772	     -0.00000000	     -0.00000000	      0.00000000	     -0.00000000	     -0.10055571	      0.53560467	     -0.00000000	     -0.00000000	      0.00000000	    -30.18399866	     -0.10322976	      0.18831067	     -0.00000000	     -0.00000000	      0.00000000	     29.30170006	      0.00000000	      0.00000000	      0.00000000	     -0.00000000	      0.00000000	     -0.00000000	     -0.03141228	      0.66718600	     -0.00000000
      0.20310373	      0.00000000	      0.78260563	     -0.00000000	     -0.00000000	      0.00000000	     -0.00000000	     -0.10095576	      0.53495589	     -0.00000000	     -0.00000000	      0.00000000	    -30.31667067	     -0.10365330	      0.18810706	     -0.00000000	     -0.00000000	      0.00000000	     29.42547996	      0.00000000	      0.00000000	      0.00000000	     -0.00000000	      0.00000000	     -0.00000000	     -0.03153838	      0.66642542	     -0.00000000
      0.20378955	      0.00000000	      0.78171951	     -0.00000000	     -0.00000000	      0.00000000	     -0.00000000	     -0.10135558	      0.53430418	     -0.00000000	     -0.00000000	      0.00000000	    -30.44944453	     -0.10407673	      0.18790250	     -0.00000000	     -0.00000000	      0.00000000	     29.54929064	      0.00000000	      0.00000000	      0.00000000	     -0.00000000	      0.00000000	     -0.00000000	     -0.03166442	      0.66566136	     -0.00000000
      0.20447536	      0.00000000	      0.78082937	     -0.00000000	     -0.00000000	      0.00000000	     -0.00000000	     -0.10175516	      0.53364956	     -0.00000000	     -0.00000000	      0.00000000	    -30.58231946	     -0.10450006	      0.18769699	     -0.00000000	     -0.00000000	      0.00000000	     29.67313129	      0.00000000	      0.00000000	      0.00000000	     -0.00000000	      0.00000000	     -0.00000000	     -0.03179040	      0.66489384	     -0.00000000
      0.20516117	      0.00000000	      0.77993521	     -0.00000000	     -0.00000000	      0.00000000	     -0.00000000	     -0.10215449	      0.53299201	     -0.00000000	     -0.00000000	      0.00000000	    -30.71529471	     -0.10492326	      0.18749053	     -0.00000000	     -0.00000000	      0.00000000	     29.79700113	      0.00000000	      0.00000000	      0.00000000	     -0.00000000	      0.00000000	     -0.00000000	     -0.03191630	      0.66412287	     -0.00000000
      0.20584698	      0.00000000	      0.77903703	     -0.00000000	     -0.00000000	      0.00000000	     -0.00000000	     -0.10255356	      0.53233156	     -0.00000000	     -0.00000000	      0.00000000	    -30.84836953	     -0.10534635	      0.18728313	     -0.00000000	     -0.00000000	      0.00000000	     29.92089938	      0.00000000	      0.00000000	      0.00000000	     -0.00000000	      0.00000000	     -0.00000000	     -0.03204215	      0.66334844	     -0.00000000
      0.20653279	      0.00000000	      0.77813484	     -0.00000000	     -0.00000000	      0.00000000	     -0.00000000	     -0.10295239	      0.53166820	     -0.00000000	     -0.00000000	      0.00000000	    -30.98154321	     -0.10576929	      0.18707478	     -0.00000000	     -0.00000000	      0.00000000	     30.04482525	      0.00000000	      0.00000000	      0.00000000	     -0.00000000	      0.00000000	     -0.00000000	     -0.03216792	      0.66257055	     -0.00000000
      0.20721860	      0.00000000	      0.77722864	     -0.00000000	     -0.00000000	      0.00000000	     -0.00000000	     -0.10335094	      0.53100194	     -0.00000000	     -0.00000000	      0.00000000	    -31.11481504	     -0.10619211	      0.18686548	     -0.00000000	     -0.00000000	      0.00000000	     30.16877797	      0.00000000	      0.00000000	      0.00000000	     -0.00000000	      0.00000000	     -0.00000000	     -0.03229362	      0.66178922	     -0.00000000
      0.20790442	      0.00000000	      0.77631844	     -0.00000000	     -0.00000000	      0.00000000	     -0.00000000	     -0.10374923	      0.53033278	     -0.00000000	     -0.00000000	      0.00000000	    -31.24818436	     -0.10661477	      0.18665525	     -0.00000000	     -0.00000000	      0.00000000	     30.29275679	      0.00000000	      0.00000000	      0.00000000	     -0.00000000	      0.00000000	     -0.00000000	     -0.03241925	      0.66100445	     -0.00000000
      0.20859023	      0.00000000	      0.77540424	     -0.00000000	     -0.00000000	      0.00000000	     -0.00000000	     -0.10414725	      0.52966072	     -0.00000000	     -0.00000000	      0.00000000	    -31.38165049	     -0.10703729	      0.18644408	     -0.00000000	     -0.00000000	      0.00000000	     30.41676095	      0.00000000	      0.00000000	      0.00000000	     -0.00000000	      0.00000000	     -0.00000000	     -0.03254481	      0.66021624	     -0.00000000
      0.20927604	      0.00000000	      0.77448605	     -0.00000000	     -0.00000000	      0.00000000	     -0.00000000	     -0.10454499	      0.52898577	     -0.00000000	     -0.00000000	      0.00000000	    -31.51521279	     -0.10745965	      0.18623197	     -0.00000000	     -0.00000000	      0.00000000	     30.54078968	      0.00000000	      0.00000000	      0.00000000	     -0.00000000	      0.00000000	     -0.00000000	     -0.03267029	      0.65942460	     -0.00000000
      0.20996185	      0.00000000	      0.77356388	     -0.00000000	     -0.00000000	      0.00000000	     -0.00000000	     -0.10494244	      0.52830794	     -0.00000000	     -0.00000000	      0.00000000	    -31.64887063	     -0.10788184	      0.18601892	     -0.00000000	     -0.00000000	      0.00000000	     30.66484224	      0.00000000	      0.00000000	      0.00000000	     -0.00000000	      0.00000000	     -0.00000000	     -0.03279569	      0.65862952	     -0.00000000
      0.21064766	      0.00000000	      0.77263771	     -0.00000000	     -0.00000000	      0.00000000	     -0.00000000	     -0.10533960	      0.52762722	     -0.00000000	     -0.00000000	      0.00000000	    -31.78262342	     -0.10830386	      0.18580494	     -0.00000000	     -0.00000000	      0.00000000	     30.78891788	      0.00000000	      0.00000000	      0.00000000	     -0.00000000	      0.00000000	     -0.00000000	     -0.03292102	      0.65783102	     -0.00000000
      0.21133347	      0.00000000	      0.77170757	     -0.00000000	     -0.00000000	      0.00000000	     -0.00000000	     -0.10573647	      0.52694362	     -0.00000000	     -0.00000000	      0.00000000	    -31.91647055	     -0.10872571	      0.18559003	     -0.00000000	     -0.00000000	      0.00000000	     30.91301585	      0.00000000	      0.00000000	      0.00000000	     -0.00000000	      0.00000000	     -0.00000000	     -0.03304626	      0.65702910	     -0.00000000
      0.21201928	      0.00000000	      0.77077346	     -0.00000000	     -0.00000000	      0.00000000	     -0.00000000	     -0.10613304	      0.52625715	     -0.00000000	     -0.00000000	      0.00000000	    -32.05041145	     -0.10914738	      0.18537419	     -0.00000000	     -0.00000000	      0.00000000	     31.03713541	      0.00000000	      0.00000000	      0.00000000	     -0.00000000	      0.00000000	     -0.00000000	     -0.03317142	      0.65622376	     -0.00000000
      0.21270510	      0.00000000	      0.76983537	     -0.00000000	     -0.00000000	      0.00000000	     -0.00000000	     -0.10652931	      0.52556781	     -0.00000000	     -0.00000000	      0.00000000	    -32.18444556	     -0.10956886	      0.18515742	     -0.00000000	     -0.00000000	      0.00000000	     31.16127582	      0.00000000	      0.00000000	      0.00000000	     -0.00000000	      0.00000000	     -0.00000000	     -0.03329650	      0.65541501	     -0.00000000
      0.21339091	      0.00000000	      0.76889332	     -0.00000000	     -0.00000000	      0.00000000	     -0.00000000	     -0.10692526	      0.52487561	     -0.00000000	     -0.00000000	      0.00000000	    -32.31857234	     -0.10999014	      0.18493972	     -0.00000000	     -0.00000000	      0.00000000	     31.28543633	      0.00000000	      0.00000000	      0.00000000	     -0.00000000	      0.00000000	     -0.00000000	     -0.03342149	      0.65460285	     -0.00000000
      0.21407672	      0.00000000	      0.76794731	     -0.00000000	     -0.00000000	      0.00000000	     -0.00000000	     -0.10732090	      0.52418054	     -0.00000000	     -0.00000000	      0.00000000	    -32.45279124	     -0.11041123	      0.18472110	     -0.00000000	     -0.00000000	      0.00000000	     31.40961619	      0.00000000	      0.00000000	      0.00000000	     -0.00000000	      0.00000000	     -0.00000000	     -0.03354639	      0.65378729	     -0.00000000
      0.21476253	      0.00000000	      0.76699735	     -0.00000000	     -0.00000000	      0.00000000	     -0.00000000	     -0.10771622	      0.52348262	     -0.00000000	     -0.00000000	      0.00000000	    -32.58710176	     -0.11083211	      0.18450155	     -0.00000000	     -0.00000000	      0.00000000	     31.53381465	      0.00000000	      0.00000000	      0.00000000	     -0.00000000	      0.00000000	     -0.00000000	     -0.03367121	      0.65296833	     -0.00000000
      0.21544834	      0.00000000	      0.76604343	     -0.00000000	     -0.00000000	      0.00000000	     -0.00000000	     -0.10811122	      0.52278184	     -0.00000000	     -0.00000000	      0.00000000	    -32.72150339	     -0.11125278	      0.18428109	     -0.00000000	     -0.00000000	      0.00000000	     31.65803098	      0.00000000	      0.00000000	      0.00000000	     -0.00000000	      0.00000000	     -0.00000000	     -0.03379593	      0.65214597	     -0.00000000
      0.21606535	      0.00000000	      0.76518185	     -0.00000000	     -0.00000000	      0.00000000	     -0.00000000	     -0.10846631	      0.52214893	     -0.00000000	     -0.00000000	      0.00000000	    -32.84249852	     -0.11163107	      0.18408195	     -0.00000000	     -0.00000000	      0.00000000	     31.76979987	      0.00000000	      0.00000000	      0.00000000	     -0.00000000	      0.00000000	     -0.00000000	     -0.03390806	      0.65140321	     -0.00000000
      0.21668235	      0.00000000	      0.76431707	     -0.00000000	     -0.00000000	      0.00000000	     -0.00000000	     -0.10882113	      0.52151372	     -0.00000000	     -0.00000000	      0.00000000	    -32.96356665	     -0.11200917	      0.18388208	     -0.00000000	     -0.00000000	      0.00000000	     31.88158204	      0.00000000	      0.00000000	      0.00000000	     -0.00000000	      0.00000000	     -0.00000000	     -0.03402012	      0.65065772	     -0.00000000
      0.21729936	      0.00000000	      0.76344911	     -0.00000000	     -0.00000000	      0.00000000	     -0.00000000	     -0.10917567	      0.52087622	     -0.00000000	     -0.00000000	      0.00000000	    -33.08470744	     -0.11238709	      0.18368146	     -0.00000000	     -0.00000000	      0.00000000	     31.99337697	      0.00000000	      0.00000000	      0.00000000	     -0.00000000	      0.00000000	     -0.00000000	     -0.03413210	      0.64990948	     -0.00000000
      0.21791637	      0.00000000	      0.76257796	     -0.00000000	     -0.00000000	      0.00000000	     -0.00000000	     -0.10952994	      0.52023641	     -0.00000000	     -0.00000000	      0.00000000	    -33.20592054	     -0.11276483	      0.18348010	     -0.00000000	     -0.00000000	      0.00000000	     32.10518409	      0.00000000	      0.00000000	      0.00000000	     -0.00000000	      0.00000000	     -0.00000000	     -0.03424400	      0.64915851	     -0.00000000
      0.21853338	      0.00000000	      0.76170363	     -0.00000000	     -0.00000000	      0.00000000	     -0.00000000	     -0.10988392	      0.51959432	     -0.00000000	     -0.00000000	      0.00000000	    -33.32720563	     -0.11314238	      0.18327800	     -0.00000000	     -0.00000000	      0.00000000	     32.21700287	      0.00000000	      0.00000000	      0.00000000	     -0.00000000	      0.00000000	     -0.00000000	     -0.03435582	      0.64840481	     -0.00000000
      0.21915038	      0.00000000	      0.76082613	     -0.00000000	     -0.00000000	      0.00000000	     -0.00000000	     -0.11023763	      0.51894993	     -0.00000000	     -0.00000000	      0.00000000	    -33.44856238	     -0.11351973	      0.18307517	     -0.00000000	     -0.00000000	      0.00000000	     32.32883274	      0.00000000	      0.00000000	      0.00000000	     -0.00000000	      0.00000000	     -0.00000000	     -0.03446756	      0.64764838	     -0.00000000
      0.21976739	      0.00000000	      0.75994545	     -0.00000000	     -0.00000000	      0.00000000	     -0.00000000	     -0.11059104	      0.51830326	     -0.00000000	     -0.00000000	      0.00000000	    -33.56999049	     -0.11389688	      0.18287159	     -0.00000000	     -0.00000000	      0.00000000	     32.44067316	      0.00000000	      0.00000000	      0.00000000	     -0.00000000	      0.00000000	     -0.00000000	     -0.03457922	      0.64688922	     -0.00000000
      0.22038440	      0.00000000	      0.75906161	     -0.00000000	     -0.00000000	      0.00000000	     -0.00000000	     -0.11094417	      0.51765430	     -0.00000000	     -0.00000000	      0.00000000	    -33.69148965	     -0.11427383	      0.18266729	     -0.00000000	     -0.00000000	      0.00000000	     32.55252358	      0.00000000	      0.00000000	      0.00000000	     -0.00000000	      0.00000000	     -0.00000000	     -0.03469080	      0.64612734	     -0.00000000
      0.22100140	      0.00000000	      0.75817460	     -0.00000000	     -0.00000000	      0.00000000	     -0.00000000	     -0.11129700	      0.51700307	     -0.00000000	     -0.00000000	      0.00000000	    -33.81305956	     -0.11465058	      0.18246225	     -0.00000000	     -0.00000000	      0.00000000	     32.66438346	      0.00000000	      0.00000000	      0.00000000	     -0.00000000	      0.00000000	     -0.00000000	     -0.03480230	      0.64536275	     -0.00000000
      0.22161841	      0.00000000	      0.75728443	     -0.00000000	     -0.00000000	      0.00000000	     -0.00000000	     -0.11164954	      0.51634956	     -0.00000000	     -0.00000000	      0.00000000	    -33.93469991	     -0.11502712	      0.18225648	     -0.00000000	     -0.00000000	      0.00000000	     32.77625226	      0.00000000	      0.00000000	      0.00000000	     -0.00000000	      0.00000000	     -0.00000000	     -0.03491371	      0.64459543	     -0.00000000
      0.22223542	      0.00000000	      0.75639110	     -0.00000000	     -0.00000000	      0.00000000	     -0.00000000	     -0.11200177	      0.51569377	     -0.00000000	     -0.00000000	      0.00000000	    -34.05641044	     -0.11540345	      0.18204997	     -0.00000000	     -0.00000000	      0.00000000	     32.88812944	      0.00000000	      0.00000000	      0.00000000	     -0.00000000	      0.00000000	     -0.00000000	     -0.03502504	      0.64382541	     -0.00000000
      0.22285242	      0.00000000	      0.75549461	     -0.00000000	     -0.00000000	      0.00000000	     -0.00000000	     -0.11235370	      0.51503572	     -0.00000000	     -0.00000000	      0.00000000	    -34.17819085	     -0.11577956	      0.18184274	     -0.00000000	     -0.00000000	      0.00000000	     33.00001448	      0.00000000	      0.00000000	      0.00000000	     -0.00000000	      0.00000000	     -0.00000000	     -0.03513628	      0.64305268	     -0.00000000
      0.22346943	      0.00000000	      0.75459498	     -0.00000000	     -0.00000000	      0.00000000	     -0.00000000	     -0.11270533	      0.51437540	     -0.00000000	     -0.00000000	      0.00000000	    -34.30004088	     -0.11615545	      0.18163478	     -0.00000000	     -0.00000000	      0.00000000	     33.11190688	      0.00000000	      0.00000000	      0.00000000	     -0.00000000	      0.00000000	     -0.00000000	     -0.03524743	      0.64227724	     -0.00000000
      0.22408644	      0.00000000	      0.75369220	     -0.00000000	     -0.00000000	      0.00000000	     -0.00000000	     -0.11305664	      0.51371282	     -0.00000000	     -0.00000000	      0.00000000	    -34.42196026	     -0.11653111	      0.18142609	     -0.00000000	     -0.00000000	      0.00000000	     33.22380612	      0.00000000	      0.00000000	      0.00000000	     -0.00000000	      0.00000000	     -0.00000000	     -0.03535849	      0.64149910	     -0.00000000
      0.22470344	      0.00000000	      0.75278627	     -0.00000000	     -0.00000000	      0.00000000	     -0.00000000	     -0.11340764	      0.51304798	     -0.00000000	     -0.00000000	      0.00000000	    -34.54394874	     -0.11690655	      0.18121668	     -0.00000000	     -0.00000000	      0.00000000	     33.33571173	      0.00000000	      0.00000000	      0.00000000	     -0.00000000	      0.00000000	     -0.00000000	     -0.03546947	      0.64071826	     -0.00000000
      0.22532045	      0.00000000	      0.75187721	     -0.00000000	     -0.00000000	      0.00000000	     -0.00000000	     -0.11375833	      0.51238088	     -0.00000000	     -0.00000000	      0.00000000	    -34.66600607	     -0.11728176	      0.18100654	     -0.00000000	     -0.00000000	      0.00000000	     33.44762322	      0.00000000	      0.00000000	      0.00000000	     -0.00000000	      0.00000000	     -0.00000000	     -0.03558035	      0.63993473	     -0.00000000
      0.22593746	      0.00000000	      0.75096501	     -0.00000000	     -0.00000000	      0.00000000	     -0.00000000	     -0.11410869	      0.51171153	     -0.00000000	     -0.00000000	      0.00000000	    -34.78813200	     -0.11765674	      0.18079569	     -0.00000000	     -0.00000000	      0.00000000	     33.55954015	      0.00000000	      0.00000000	      0.00000000	     -0.00000000	      0.00000000	     -0.00000000	     -0.03569114	      0.63914850	     -0.00000000
      0.22655447	      0.00000000	      0.75004968	     -0.00000000	     -0.00000000	      0.00000000	     -0.00000000	     -0.11445874	      0.51103993	     -0.00000000	     -0.00000000	      0.00000000	    -34.91032631	     -0.11803148	      0.18058411	     -0.00000000	     -0.00000000	      0.00000000	     33.67146207	      0.00000000	      0.00000000	      0.00000000	     -0.00000000	      0.00000000	     -0.00000000	     -0.03580184	      0.63835959	     -0.00000000
      0.22717147	      0.00000000	      0.74913123	     -0.00000000	     -0.00000000	      0.00000000	     -0.00000000	     -0.11480845	      0.51036609	     -0.00000000	     -0.00000000	      0.00000000	    -35.03258878	     -0.11840597	      0.18037181	     -0.00000000	     -0.00000000	      0.00000000	     33.78338856	      0.00000000	      0.00000000	      0.00000000	     -0.00000000	      0.00000000	     -0.00000000	     -0.03591245	      0.63756800	     -0.00000000
      0.22778848	      0.00000000	      0.74820965	     -0.00000000	     -0.00000000	      0.00000000	     -0.00000000	     -0.11515784	      0.50969001	     -0.00000000	     -0.00000000	      0.00000000	    -35.15491918	     -0.11878022	      0.18015880	     -0.00000000	     -0.00000000	      0.00000000	     33.89531920	      0.00000000	      0.00000000	      0.00000000	     -0.00000000	      0.00000000	     -0.00000000	     -0.03602296	      0.63677372	     -0.00000000
      0.22840549	      0.00000000	      0.74728495	     -0.00000000	     -0.00000000	      0.00000000	     -0.00000000	     -0.11550690	      0.50901169	     -0.00000000	     -0.00000000	      0.00000000	    -35.27731732	     -0.11915422	      0.17994507	     -0.00000000	     -0.00000000	      0.00000000	     34.00725361	      0.00000000	      0.00000000	      0.00000000	     -0.00000000	      0.00000000	     -0.00000000	     -0.03613337	      0.63597677	     -0.00000000
      0.22902249	      0.00000000	      0.74635713	     -0.00000000	     -0.00000000	      0.00000000	     -0.00000000	     -0.11585562	      0.50833113	     -0.00000000	     -0.00000000	      0.00000000	    -35.39978300	     -0.11952797	      0.17973063	     -0.00000000	     -0.00000000	      0.00000000	     34.11919141	      0.00000000	      0.00000000	      0.00000000	     -0.00000000	      0.00000000	     -0.00000000	     -0.03624369	      0.63517714	     -0.00000000
      0.22963950	      0.00000000	      0.74542620	     -0.00000000	     -0.00000000	      0.00000000	     -0.00000000	     -0.11620400	      0.50764834	     -0.00000000	     -0.00000000	      0.00000000	    -35.52231604	     -0.11990146	      0.17951548	     -0.00000000	     -0.00000000	      0.00000000	     34.23113223	      0.00000000	      0.00000000	      0.00000000	     -0.00000000	      0.00000000	     -0.00000000	     -0.03635391	      0.63437484	     -0.00000000
      0.23025651	      0.00000000	      0.74449216	     -0.00000000	     -0.00000000	      0.00000000	     -0.00000000	     -0.11655204	      0.50696333	     -0.00000000	     -0.00000000	      0.00000000	    -35.64491625	     -0.12027469	      0.17929962	     -0.00000000	     -0.00000000	      0.00000000	     34.34307572	      0.00000000	      0.00000000	      0.00000000	     -0.00000000	      0.00000000	     -0.00000000	     -0.03646404	      0.63356988	     -0.00000000
      0.23087351	      0.00000000	      0.74355502	     -0.00000000	     -0.00000000	      0.00000000	     -0.00000000	     -0.11689974	      0.50627609	     -0.00000000	     -0.00000000	      0.00000000	    -35.76758348	     -0.12064766	      0.17908305	     -0.00000000	     -0.00000000	      0.00000000	     34.45502154	      0.00000000	      0.00000000	      0.00000000	     -0.00000000	      0.00000000	     -0.00000000	     -0.03657406	      0.63276225	     -0.00000000
      0.23149052	      0.00000000	      0.74261478	     -0.00000000	     -0.00000000	      0.00000000	     -0.00000000	     -0.11724709	      0.50558663	     -0.00000000	     -0.00000000	      0.00000000	    -35.89031755	     -0.12102036	      0.17886577	     -0.00000000	     -0.00000000	      0.00000000	     34.56696936	      0.00000000	      0.00000000	      0.00000000	     -0.00000000	      0.00000000	     -0.00000000	     -0.03668398	      0.63195197	     -0.00000000
      0.23210753	      0.00000000	      0.74167144	     -0.00000000	     -0.00000000	      0.00000000	     -0.00000000	     -0.11759409	      0.50489496	     -0.00000000	     -0.00000000	      0.00000000	    -36.01311833	     -0.12139279	      0.17864779	     -0.00000000	     -0.00000000	      0.00000000	     34.67891885	      0.00000000	      0.00000000	      0.00000000	     -0.00000000	      0.00000000	     -0.00000000	     -0.03679380	      0.63113902	     -0.00000000
      0.23272453	      0.00000000	      0.74072500	     -0.00000000	     -0.00000000	      0.00000000	     -0.00000000	     -0.11794074	      0.50420107	     -0.00000000	     -0.00000000	      0.00000000	    -36.13598568	     -0.12176494	      0.17842911	     -0.00000000	     -0.00000000	      0.00000000	     34.79086972	      0.00000000	      0.00000000	      0.00000000	     -0.00000000	      0.00000000	     -0.00000000	     -0.03690352	      0.63032343	     -0.00000000
      0.23334154	      0.00000000	      0.73977548	     -0.00000000	     -0.00000000	      0.00000000	     -0.00000000	     -0.11828704	      0.50350497	     -0.00000000	     -0.00000000	      0.00000000	    -36.25891946	     -0.12213682	      0.17820972	     -0.00000000	     -0.00000000	      0.00000000	     34.90282164	      0.00000000	      0.00000000	      0.00000000	     -0.00000000	      0.00000000	     -0.00000000	     -0.03701314	      0.62950518	     -0.00000000
      0.23395855	      0.00000000	      0.73882287	     -0.00000000	     -0.00000000	      0.00000000	     -0.00000000	     -0.11863297	      0.50280666	     -0.00000000	     -0.00000000	      0.00000000	    -36.38191956	     -0.12250842	      0.17798964	     -0.00000000	     -0.00000000	      0.00000000	     35.01477432	      0.00000000	      0.00000000	      0.00000000	     -0.00000000	      0.00000000	     -0.00000000	     -0.03712265	      0.62868429	     -0.00000000
      0.23457556	      0.00000000	      0.73786717	     -0.00000000	     -0.00000000	      0.00000000	     -0.00000000	     -0.11897855	      0.50210615	     -0.00000000	     -0.00000000	      0.00000000	    -36.50498586	     -0.12287973	      0.17776886	     -0.00000000	     -0.00000000	      0.00000000	     35.12672745	      0.00000000	      0.00000000	      0.00000000	     -0.00000000	      0.00000000	     -0.00000000	     -0.03723205	      0.62786076	     -0.00000000
      0.23519256	      0.00000000	      0.73690840	     -0.00000000	     -0.00000000	      0.00000000	     -0.00000000	     -0.11932376	      0.50140345	     -0.00000000	     -0.00000000	      0.00000000	    -36.62811826	     -0.12325075	      0.17754738	     -0.00000000	     -0.00000000	      0.00000000	     35.23868073	      0.00000000	      0.00000000	      0.00000000	     -0.00000000	      0.00000000	     -0.00000000	     -0.03734135	      0.62703459	     -0.00000000
      0.23580957	      0.00000000	      0.73594655	     -0.00000000	     -0.00000000	      0.00000000	     -0.00000000	     -0.11966860	      0.50069854	     -0.00000000	     -0.00000000	      0.00000000	    -36.75131666	     -0.12362148	      0.17732521	     -0.00000000	     -0.00000000	      0.00000000	     35.35063385	      0.00000000	      0.00000000	      0.00000000	     -0.00000000	      0.00000000	     -0.00000000	     -0.03745054	      0.62620578	     -0.00000000
      0.23642658	      0.00000000	      0.73498163	     -0.00000000	     -0.00000000	      0.00000000	     -0.00000000	     -0.12001308	      0.49999144	     -0.00000000	     -0.00000000	      0.00000000	    -36.87458098	     -0.12399191	      0.17710235	     -0.00000000	     -0.00000000	      0.00000000	     35.46258653	      0.00000000	      0.00000000	      0.00000000	     -0.00000000	      0.00000000	     -0.00000000	     -0.03755963	      0.62537434	     -0.00000000
      0.23704358	      0.00000000	      0.73401365	     -0.00000000	     -0.00000000	      0.00000000	     -0.00000000	     -0.12035718	      0.49928216	     -0.00000000	     -0.00000000	      0.00000000	    -36.99791114	     -0.12436205	      0.17687879	     -0.00000000	     -0.00000000	      0.00000000	     35.57453845	      0.00000000	      0.00000000	      0.00000000	     -0.00000000	      0.00000000	     -0.00000000	     -0.03766860	      0.62454027	     -0.00000000
      0.23766059	      0.00000000	      0.73304260	     -0.00000000	     -0.00000000	      0.00000000	     -0.00000000	     -0.12070091	      0.49857069	     -0.00000000	     -0.00000000	      0.00000000	    -37.12130707	     -0.12473188	      0.17665455	     -0.00000000	     -0.00000000	      0.00000000	     35.68648933	      0.00000000	      0.00000000	      0.00000000	     -0.00000000	      0.00000000	     -0.00000000	     -0.03777747	      0.62370357	     -0.00000000
      0.23827760	      0.00000000	      0.73206848	     -0.00000000	     -0.00000000	      0.00000000	     -0.00000000	     -0.12104426	      0.49785703	     -0.00000000	     -0.00000000	      0.00000000	    -37.24476871	     -0.12510141	      0.17642963	     -0.00000000	     -0.00000000	      0.00000000	     35.79843886	      0.00000000	      0.00000000	      0.00000000	     -0.00000000	      0.00000000	     -0.00000000	     -0.03788622	      0.62286426	     -0.00000000
      0.23889460	      0.00000000	      0.73109131	     -0.00000000	     -0.00000000	      0.00000000	      0.00000000	     -0.12138723	      0.49714120	     -0.00000000	     -0.00000000	      0.00000000	    -37.36829601	     -0.12547063	      0.17620401	      0.00000000	     -0.00000000	      0.00000000	     35.91038674	      0.00000000	      0.00000000	      0.00000000	     -0.00000000	      0.00000000	     -0.00000000	     -0.03799487	      0.62202232	     -0.00000000
      0.23951161	      0.00000000	      0.73011109	     -0.00000000	     -0.00000000	      0.00000000	      0.00000000	     -0.12172982	      0.49642319	     -0.00000000	     -0.00000000	      0.00000000	    -37.49188891	     -0.12583954	      0.17597772	      0.00000000	     -0.00000000	      0.00000000	     36.02233269	      0.00000000	      0.00000000	      0.00000000	     -0.00000000	      0.00000000	     -0.00000000	     -0.03810340	      0.62117777	     -0.00000000
      0.24012862	      0.00000000	      0.72912782	     -0.00000000	     -0.00000000	      0.00000000	      0.00000000	     -0.12207203	      0.49570301	     -0.00000000	     -0.00000000	      0.00000000	    -37.61554738	     -0.12620813	      0.17575074	      0.00000000	     -0.00000000	      0.00000000	     36.13427641	      0.00000000	      0.00000000	      0.00000000	     -0.00000000	      0.00000000	     -0.00000000	     -0.03821181	      0.62033061	     -0.00000000
      0.24074562	      0.00000000	      0.72814150	     -0.00000000	     -0.00000000	      0.00000000	      0.00000000	     -0.12241384	      0.49498066	     -0.00000000	     -0.00000000	      0.00000000	    -37.73927139	     -0.12657640	      0.17552309	      0.00000000	     -0.00000000	      0.00000000	     36.24621760	      0.00000000	      0.00000000	      0.00000000	     -0.00000000	      0.00000000	     -0.00000000	     -0.03832012	      0.61948083	     -0.00000000
      0.24136263	      0.00000000	      0.72715213	     -0.00000000	     -0.00000000	      0.00000000	      0.00000000	     -0.12275527	      0.49425614	     -0.00000000	     -0.00000000	      0.00000000	    -37.86306092	     -0.12694436	      0.17529476	      0.00000000	     -0.00000000	      0.00000000	     36.35815597	      0.00000000	      0.00000000	      0.00000000	     -0.00000000	      0.00000000	     -0.00000000	     -0.03842831	      0.61862846	     -0.00000000
      0.24197964	      0.00000000	      0.72615973	     -0.00000000	     -0.00000000	      0.00000000	      0.00000000	     -0.12309630	      0.49352946	     -0.00000000	     -0.00000000	      0.00000000	    -37.98691594	     -0.12731199	      0.17506575	      0.00000000	     -0.00000000	      0.00000000	     36.47009123	      0.00000000	      0.00000000	      0.00000000	     -0.00000000	      0.00000000	     -0.00000000	     -0.03853638	      0.61777348	     -0.00000000
      0.24259665	      0.00000000	      0.72516429	     -0.00000000	     -0.00000000	      0.00000000	      0.00000000	     -0.12343694	      0.49280063	     -0.00000000	     -0.00000000	      0.00000000	    -38.11083646	     -0.12767929	      0.17483607	      0.00000000	     -0.00000000	      0.00000000	     36.58202309	      0.00000000	      0.00000000	      0.00000000	     -0.00000000	      0.00000000	     -0.00000000	     -0.03864434	      0.61691590	     -0.00000000
      0.24321365	      0.00000000	      0.72416582	     -0.00000000	     -0.00000000	      0.00000000	      0.00000000	     -0.12377718	      0.49206964	     -0.00000000	     -0.00000000	      0.00000000	    -38.23482247	     -0.12804626	      0.17460571	      0.00000000	     -0.00000000	      0.00000000	     36.69395125	      0.00000000	      0.00000000	      0.00000000	     -0.00000000	      0.00000000	     -0.00000000	     -0.03875217	      0.61605572	     -0.00000000
      0.24383066	      0.00000000	      0.72316432	     -0.00000000	     -0.00000000	      0.00000000	      0.00000000	     -0.12411702	      0.49133650	     -0.00000000	     -0.00000000	      0.00000000	    -38.35887398	     -0.12841290	      0.17437469	      0.00000000	     -0.00000000	      0.00000000	     36.80587542	      0.00000000	      0.00000000	      0.00000000	     -0.00000000	      0.00000000	     -0.00000000	     -0.03885990	      0.61519296	     -0.00000000
      0.24444767	      0.00000000	      0.72215979	     -0.00000000	     -0.00000000	      0.00000000	      0.00000000	     -0.12445646	      0.49060121	     -0.00000000	     -0.00000000	      0.00000000	    -38.48299100	     -0.12877920	      0.17414300	      0.00000000	     -0.00000000	      0.00000000	     36.91779532	      0.00000000	      0.00000000	      0.00000000	     -0.00000000	      0.00000000	     -0.00000000	     -0.03896750	      0.61432760	     -0.00000000
      0.24506467	      0.00000000	      0.72115225	     -0.00000000	     -0.00000000	      0.00000000	      0.00000000	     -0.12479549	      0.48986378	     -0.00000000	     -0.00000000	      0.00000000	    -38.60717354	     -0.12914516	      0.17391064	      0.00000000	     -0.00000000	      0.00000000	     37.02971065	      0.00000000	      0.00000000	      0.00000000	     -0.00000000	      0.00000000	     -0.00000000	     -0.03907498	      0.61345966	     -0.00000000
      0.24568168	      0.00000000	      0.72014168	     -0.00000000	     -0.00000000	      0.00000000	      0.00000000	     -0.12513411	      0.48912420	     -0.00000000	     -0.00000000	      0.00000000	    -38.73142165	     -0.12951078	      0.17367761	      0.00000000	     -0.00000000	      0.00000000	     37.14162113	      0.00000000	      0.00000000	      0.00000000	     -0.00000000	      0.00000000	     -0.00000000	     -0.03918234	      0.61258914	     -0.00000000
      0.24629869	      0.00000000	      0.71912810	     -0.00000000	     -0.00000000	      0.00000000	      0.00000000	     -0.12547233	      0.48838249	     -0.00000000	     -0.00000000	      0.00000000	    -38.85573534	     -0.12987606	      0.17344393	      0.00000000	     -0.00000000	      0.00000000	     37.25352646	      0.00000000	      0.00000000	      0.00000000	     -0.00000000	      0.00000000	     -0.00000000	     -0.03928958	      0.61171604	     -0.00000000
      0.24691569	      0.00000000	      0.71811151	     -0.00000000	     -0.00000000	      0.00000000	      0.00000000	     -0.12581013	      0.48763864	     -0.00000000	     -0.00000000	      0.00000000	    -38.98011467	     -0.13024098	      0.17320958	      0.00000000	     -0.00000000	      0.00000000	     37.36542635	      0.00000000	      0.00000000	      0.00000000	     -0.00000000	      0.00000000	     -0.00000000	     -0.03939670	      0.61084036	     -0.00000000
      0.24753270	      0.00000000	      0.71709191	     -0.00000000	     -0.00000000	      0.00000000	      0.00000000	     -0.12614751	      0.48689266	     -0.00000000	     -0.00000000	      0.00000000	    -39.10455967	     -0.13060556	      0.17297457	      0.00000000	     -0.00000000	      0.00000000	     37.47732053	      0.00000000	      0.00000000	      0.00000000	     -0.00000000	      0.00000000	     -0.00000000	     -0.03950369	      0.60996211	     -0.00000000
      0.24814971	      0.00000000	      0.71606930	     -0.00000000	     -0.00000000	      0.00000000	      0.00000000	     -0.12648448	      0.48614456	     -0.00000000	     -0.00000000	      0.00000000	    -39.22907040	     -0.13096978	      0.17273891	      0.00000000	     -0.00000000	      0.00000000	     37.58920869	      0.00000000	      0.00000000	      0.00000000	     -0.00000000	      0.00000000	     -0.00000000	     -0.03961056	      0.60908129	     -0.00000000
      0.24876672	      0.00000000	      0.71504370	     -0.00000000	     -0.00000000	      0.00000000	      0.00000000	     -0.12682103	      0.48539433	     -0.00000000	     -0.00000000	      0.00000000	    -39.35364693	     -0.13133364	      0.17250259	      0.00000000	     -0.00000000	      0.00000000	     37.70109056	      0.00000000	      0.00000000	      0.00000000	     -0.00000000	      0.00000000	     -0.00000000	     -0.03971731	      0.60819791	     -0.00000000
      0.24938372	      0.00000000	      0.71401510	     -0.00000000	     -0.00000000	      0.00000000	      0.00000000	     -0.12715716	      0.48464198	     -0.00000000	     -0.00000000	      0.00000000	    -39.47828932	     -0.13169715	      0.17226562	      0.00000000	     -0.00000000	      0.00000000	     37.81296584	      0.00000000	      0.00000000	      0.00000000	     -0.00000000	      0.00000000	     -0.00000000	     -0.03982393	      0.60731196	     -0.00000000
      0.25000073	      0.00000000	      0.71298350	     -0.00000000	     -0.00000000	      0.00000000	      0.00000000	     -0.12749286	      0.48388752	     -0.00000000	     -0.00000000	      0.00000000	    -39.60299764	     -0.13206029	      0.17202799	      0.00000000	     -0.00000000	      0.00000000	     37.92483425	      0.00000000	      0.00000000	      0.00000000	     -0.00000000	      0.00000000	     -0.00000000	     -0.03993042	      0.60642345	     -0.00000000
      0.25036010	      0.00000000	      0.71238128	     -0.00000000	     -0.00000000	      0.00000000	      0.00000000	     -0.12768819	      0.48344712	     -0.00000000	     -0.00000000	      0.00000000	    -39.67566272	     -0.13227163	      0.17188929	      0.00000000	     -0.00000000	      0.00000000	     37.98998722	      0.00000000	      0.00000000	      0.00000000	     -0.00000000	      0.00000000	     -0.00000000	     -0.03999239	      0.60590478	     -0.00000000
      0.25057370	      0.00000000	      0.71202285	     -0.00000000	     -0.00000000	      0.00000000	      0.00000000	     -0.12780422	      0.48318501	     -0.00000000	     -0.00000000	      0.00000000	    -39.71886406	     -0.13239718	      0.17180674	      0.00000000	     -0.00000000	      0.00000000	     38.02871170	      0.00000000	      0.00000000	      0.00000000	     -0.00000000	      0.00000000	     -0.00000000	     -0.04002920	      0.60559607	     -0.00000000
      0.25078730	      0.00000000	      0.71166407	     -0.00000000	     -0.00000000	      0.00000000	      0.00000000	     -0.12792020	      0.48292265	     -0.00000000	     -0.00000000	      0.00000000	    -39.76207331	     -0.13252270	      0.17172412	      0.00000000	     -0.00000000	      0.00000000	     38.06743529	      0.00000000	      0.00000000	      0.00000000	     -0.00000000	      0.00000000	     -0.00000000	     -0.04006600	      0.60528707	     -0.00000000
      0.25135747	      0.00000000	      0.71070459	     -0.00000000	     -0.00000000	      0.00000000	      0.00000000	     -0.12822954	      0.48222109	     -0.00000000	     -0.00000000	      0.00000000	    -39.87745283	     -0.13285752	      0.17150319	      0.00000000	     -0.00000000	      0.00000000	     38.17079770	      0.00000000	      0.00000000	      0.00000000	     -0.00000000	      0.00000000	     -0.00000000	     -0.04016414	      0.60446072	     -0.00000000
      0.25192765	      0.00000000	      0.70974257	     -0.00000000	     -0.00000000	      0.00000000	      0.00000000	     -0.12853851	      0.48151773	     -0.00000000	     -0.00000000	      0.00000000	    -39.99288888	     -0.13319202	      0.17128171	      0.00000000	     -0.00000000	      0.00000000	     38.27415348	      0.00000000	      0.00000000	      0.00000000	     -0.00000000	      0.00000000	     -0.00000000	     -0.04026218	      0.60363220	     -0.00000000
      0.25249783	      0.00000000	      0.70877800	     -0.00000000	     -0.00000000	      0.00000000	      0.00000000	     -0.12884710	      0.48081257	     -0.00000000	     -0.00000000	      0.00000000	    -40.10838156	     -0.13352621	      0.17105968	      0.00000000	     -0.00000000	      0.00000000	     38.37750240	      0.00000000	      0.00000000	      0.00000000	     -0.00000000	      0.00000000	     -0.00000000	     -0.04036011	      0.60280150	     -0.00000000
      0.25306800	      0.00000000	      0.70781089	     -0.00000000	     -0.00000000	      0.00000000	      0.00000000	     -0.12915533	      0.48010562	     -0.00000000	     -0.00000000	      0.00000000	    -40.22393094	     -0.13386007	      0.17083710	      0.00000000	     -0.00000000	      0.00000000	     38.48084426	      0.00000000	      0.00000000	      0.00000000	     -0.00000000	      0.00000000	     -0.00000000	     -0.04045793	      0.60196863	     -0.00000000
      0.25363818	      0.00000000	      0.70684125	     -0.00000000	     -0.00000000	      0.00000000	      0.00000000	     -0.12946318	      0.47939688	     -0.00000000	     -0.00000000	      0.00000000	    -40.33953713	     -0.13419361	      0.17061397	      0.00000000	     -0.00000000	      0.00000000	     38.58417888	      0.00000000	      0.00000000	      0.00000000	     -0.00000000	      0.00000000	     -0.00000000	     -0.04055563	      0.60113359	     -0.00000000
      0.25420835	      0.00000000	      0.70586906	     -0.00000000	     -0.00000000	      0.00000000	      0.00000000	     -0.12977066	      0.47868635	     -0.00000000	     -0.00000000	      0.00000000	    -40.45520021	     -0.13452682	      0.17039030	      0.00000000	     -0.00000000	      0.00000000	     38.68750607	      0.00000000	      0.00000000	      0.00000000	     -0.00000000	      0.00000000	     -0.00000000	     -0.04065323	      0.60029639	     -0.00000000
      0.25477853	      0.00000000	      0.70489434	     -0.00000000	     -0.00000000	      0.00000000	      0.00000000	     -0.13007776	      0.47797404	     -0.00000000	     -0.00000000	      0.00000000	    -40.57092030	     -0.13485971	      0.17016609	      0.00000000	     -0.00000000	      0.00000000	     38.79082566	      0.00000000	      0.00000000	      0.00000000	     -0.00000000	      0.00000000	     -0.00000000	     -0.04075071	      0.59945702	     -0.00000000
      0.25534871	      0.00000000	      0.70391709	     -0.00000000	     -0.00000000	      0.00000000	      0.00000000	     -0.13038447	      0.47725995	     -0.00000000	     -0.00000000	      0.00000000	    -40.68669749	     -0.13519226	      0.16994133	      0.00000000	     -0.00000000	      0.00000000	     38.89413748	      0.00000000	      0.00000000	      0.00000000	     -0.00000000	      0.00000000	     -0.00000000	     -0.04084807	      0.59861550	     -0.00000000
      0.25591888	      0.00000000	      0.70293732	     -0.00000000	     -0.00000000	      0.00000000	      0.00000000	     -0.13069081	      0.47654408	     -0.00000000	     -0.00000000	      0.00000000	    -40.80253192	     -0.13552448	      0.16971603	      0.00000000	     -0.00000000	      0.00000000	     38.99744137	      0.00000000	      0.00000000	      0.00000000	     -0.00000000	      0.00000000	     -0.00000000	     -0.04094533	      0.59777181	     -0.00000000
      0.25648906	      0.00000000	      0.70195501	     -0.00000000	     -0.00000000	      0.00000000	      0.00000000	     -0.13099677	      0.47582643	     -0.00000000	     -0.00000000	      0.00000000	    -40.91842370	     -0.13585637	      0.16949020	      0.00000000	     -0.00000000	      0.00000000	     39.10073719	      0.00000000	      0.00000000	      0.00000000	     -0.00000000	      0.00000000	     -0.00000000	     -0.04104246	      0.59692597	     -0.00000000
      0.25705923	      0.00000000	      0.70097019	     -0.00000000	     -0.00000000	      0.00000000	      0.00000000	     -0.13130234	      0.47510702	     -0.00000000	     -0.00000000	      0.00000000	    -41.03437296	     -0.13618792	      0.16926383	      0.00000000	     -0.00000000	      0.00000000	     39.20402478	      0.00000000	      0.00000000	      0.00000000	     -0.00000000	      0.00000000	     -0.00000000	     -0.04113949	      0.59607797	     -0.00000000
      0.25762941	      0.00000000	      0.69998284	     -0.00000000	     -0.00000000	      0.00000000	      0.00000000	     -0.13160752	      0.47438583	     -0.00000000	     -0.00000000	      0.00000000	    -41.15037983	     -0.13651913	      0.16903692	      0.00000000	     -0.00000000	      0.00000000	     39.30730401	      0.00000000	      0.00000000	      0.00000000	     -0.00000000	      0.00000000	     -0.00000000	     -0.04123639	      0.59522783	     -0.00000000
      0.25798806	      0.00000000	      0.69936049	     -0.00000000	     -0.00000000	      0.00000000	      0.00000000	     -0.13179929	      0.47393128	     -0.00000000	     -0.00000000	      0.00000000	    -41.22338020	     -0.13672730	      0.16889392	      0.00000000	     -0.00000000	      0.00000000	     39.37226450	      0.00000000	      0.00000000	      0.00000000	     -0.00000000	      0.00000000	     -0.00000000	     -0.04129729	      0.59469197	     -0.00000000
      0.25815732	      0.00000000	      0.69906644	     -0.00000000	     -0.00000000	      0.00000000	      0.00000000	     -0.13188973	      0.47371652	     -0.00000000	     -0.00000000	      0.00000000	    -41.25783882	     -0.13682549	      0.16882636	      0.00000000	     -0.00000000	      0.00000000	     39.40291979	      0.00000000	      0.00000000	      0.00000000	     -0.00000000	      0.00000000	     -0.00000000	     -0.04132602	      0.59443879	     -0.00000000
      0.25851126	      0.00000000	      0.69845083	     -0.00000000	     -0.00000000	      0.00000000	      0.00000000	     -0.13207876	      0.47326693	     -0.00000000	     -0.00000000	      0.00000000	    -41.32991291	     -0.13703072	      0.16868493	      0.00000000	     -0.00000000	      0.00000000	     39.46702162	      0.00000000	      0.00000000	      0.00000000	     -0.00000000	      0.00000000	     -0.00000000	     -0.04138605	      0.59390874	     -0.00000000
      0.25886520	      0.00000000	      0.69783424	     -0.00000000	     -0.00000000	      0.00000000	      0.00000000	     -0.13226763	      0.47281667	     -0.00000000	     -0.00000000	      0.00000000	    -41.40200932	     -0.13723582	      0.16854330	      0.00000000	     -0.00000000	      0.00000000	     39.53112000	      0.00000000	      0.00000000	      0.00000000	     -0.00000000	      0.00000000	     -0.00000000	     -0.04144603	      0.59337787	     -0.00000000
      0.25945600	      0.00000000	      0.69680288	     -0.00000000	     -0.00000000	      0.00000000	      0.00000000	     -0.13258257	      0.47206357	     -0.00000000	     -0.00000000	      0.00000000	    -41.52240245	     -0.13757788	      0.16830642	      0.00000000	     -0.00000000	      0.00000000	     39.63810443	      0.00000000	      0.00000000	      0.00000000	     -0.00000000	      0.00000000	     -0.00000000	     -0.04154606	      0.59248989	     -0.00000000
      0.26004680	      0.00000000	      0.69576884	     -0.00000000	     -0.00000000	      0.00000000	      0.00000000	     -0.13289707	      0.47130858	     -0.00000000	     -0.00000000	      0.00000000	    -41.64285548	     -0.13791956	      0.16806896	      0.00000000	     -0.00000000	      0.00000000	     39.74507420	      0.00000000	      0.00000000	      0.00000000	     -0.00000000	      0.00000000	     -0.00000000	     -0.04164596	      0.59159962	     -0.00000000
      0.26063759	      0.00000000	      0.69473211	     -0.00000000	     -0.00000000	      0.00000000	      0.00000000	     -0.13321113	      0.47055170	     -0.00000000	     -0.00000000	      0.00000000	    -41.76336484	     -0.13826086	      0.16783090	      0.00000000	     -0.00000000	      0.00000000	     39.85202448	      0.00000000	      0.00000000	      0.00000000	     -0.00000000	      0.00000000	     -0.00000000	     -0.04174572	      0.59070706	     -0.00000000
      0.26122839	      0.00000000	      0.69369271	     -0.00000000	     -0.00000000	      0.00000000	      0.00000000	     -0.13352474	      0.46979293	     -0.00000000	     -0.00000000	      0.00000000	    -41.88392527	     -0.13860176	      0.16759220	      0.00000000	     -0.00000000	      0.00000000	     39.95895034	      0.00000000	      0.00000000	      0.00000000	     -0.00000000	      0.00000000	     -0.00000000	     -0.04184535	      0.58981221	     -0.00000000
      0.26181919	      0.00000000	      0.69265067	     -0.00000000	     -0.00000000	      0.00000000	      0.00000000	     -0.13383787	      0.46903228	     -0.00000000	     -0.00000000	      0.00000000	    -42.00453007	     -0.13894223	      0.16735286	      0.00000000	     -0.00000000	      0.00000000	     40.06584725	      0.00000000	      0.00000000	      0.00000000	     -0.00000000	      0.00000000	     -0.00000000	     -0.04194484	      0.58891509	     -0.00000000
      0.26240999	      0.00000000	      0.69160599	     -0.00000000	     -0.00000000	      0.00000000	      0.00000000	     -0.13415050	      0.46826974	     -0.00000000	     -0.00000000	      0.00000000	    -42.12517141	     -0.13928224	      0.16711283	      0.00000000	     -0.00000000	      0.00000000	     40.17271127	      0.00000000	      0.00000000	      0.00000000	     -0.00000000	      0.00000000	     -0.00000000	     -0.04204418	      0.58801570	     -0.00000000
      0.26300079	      0.00000000	      0.69055871	     -0.00000000	     -0.00000000	      0.00000000	      0.00000000	     -0.13446261	      0.46750532	     -0.00000000	     -0.00000000	      0.00000000	    -42.24584063	     -0.13962175	      0.16687209	      0.00000000	     -0.00000000	      0.00000000	     40.27953909	      0.00000000	      0.00000000	      0.00000000	     -0.00000000	      0.00000000	     -0.00000000	     -0.04214335	      0.58711407	     -0.00000000
      0.26359159	      0.00000000	      0.68950885	     -0.00000000	     -0.00000000	      0.00000000	      0.00000000	     -0.13477418	      0.46673902	     -0.00000000	     -0.00000000	      0.00000000	    -42.36652850	     -0.13996072	      0.16663061	      0.00000000	     -0.00000000	      0.00000000	     40.38632797	      0.00000000	      0.00000000	      0.00000000	     -0.00000000	      0.00000000	     -0.00000000	     -0.04224236	      0.58621020	     -0.00000000
      0.26418238	      0.00000000	      0.68845644	     -0.00000000	     -0.00000000	      0.00000000	      0.00000000	     -0.13508516	      0.46597085	     -0.00000000	     -0.00000000	      0.00000000	    -42.48722554	     -0.14029909	      0.16638837	      0.00000000	     -0.00000000	      0.00000000	     40.49307559	      0.00000000	      0.00000000	      0.00000000	     -0.00000000	      0.00000000	     -0.00000000	     -0.04234118	      0.58530412	     -0.00000000
      0.26477318	      0.00000000	      0.68740151	     -0.00000000	     -0.00000000	      0.00000000	      0.00000000	     -0.13539555	      0.46520081	     -0.00000000	     -0.00000000	      0.00000000	    -42.60792217	     -0.14063684	      0.16614535	      0.00000000	     -0.00000000	      0.00000000	     40.59977996	      0.00000000	      0.00000000	      0.00000000	     -0.00000000	      0.00000000	     -0.00000000	     -0.04243982	      0.58439584	     -0.00000000
      0.26529948	      0.00000000	      0.68645965	     -0.00000000	     -0.00000000	      0.00000000	      0.00000000	     -0.13567152	      0.46451327	     -0.00000000	     -0.00000000	      0.00000000	    -42.71543324	     -0.14093713	      0.16592818	      0.00000000	     -0.00000000	      0.00000000	     40.69479656	      0.00000000	      0.00000000	      0.00000000	     -0.00000000	      0.00000000	     -0.00000000	     -0.04252752	      0.58358490	     -0.00000000
      0.26582577	      0.00000000	      0.68551585	     -0.00000000	     -0.00000000	      0.00000000	      0.00000000	     -0.13594698	      0.46382427	     -0.00000000	     -0.00000000	      0.00000000	    -42.82292994	     -0.14123685	      0.16571036	      0.00000000	     -0.00000000	      0.00000000	     40.78977615	      0.00000000	      0.00000000	      0.00000000	     -0.00000000	      0.00000000	     -0.00000000	     -0.04261506	      0.58277225	     -0.00000000
      0.26635207	      0.00000000	      0.68457012	     -0.00000000	     -0.00000000	      0.00000000	      0.00000000	     -0.13622190	      0.46313381	     -0.00000000	     -0.00000000	      0.00000000	    -42.93040597	     -0.14153597	      0.16549188	      0.00000000	     -0.00000000	      0.00000000	     40.88471746	      0.00000000	      0.00000000	      0.00000000	     -0.00000000	      0.00000000	     -0.00000000	     -0.04270242	      0.58195791	     -0.00000000
      0.26687836	      0.00000000	      0.68362248	     -0.00000000	     -0.00000000	      0.00000000	      0.00000000	     -0.13649628	      0.46244189	     -0.00000000	     -0.00000000	      0.00000000	    -43.03785524	     -0.14183446	      0.16527272	      0.00000000	     -0.00000000	      0.00000000	     40.97961919	      0.00000000	      0.00000000	      0.00000000	     -0.00000000	      0.00000000	     -0.00000000	     -0.04278961	      0.58114190	     -0.00000000
      0.26740466	      0.00000000	      0.68267297	     -0.00000000	     -0.00000000	      0.00000000	      0.00000000	     -0.13677010	      0.46174854	     -0.00000000	     -0.00000000	      0.00000000	    -43.14527196	     -0.14213229	      0.16505288	      0.00000000	     -0.00000000	      0.00000000	     41.07447992	      0.00000000	      0.00000000	      0.00000000	     -0.00000000	      0.00000000	     -0.00000000	     -0.04287662	      0.58032423	     -0.00000000
      0.26793095	      0.00000000	      0.68172161	     -0.00000000	     -0.00000000	      0.00000000	      0.00000000	     -0.13704334	      0.46105376	     -0.00000000	     -0.00000000	      0.00000000	    -43.25265065	     -0.14242944	      0.16483235	      0.00000000	     -0.00000000	      0.00000000	     41.16929814	      0.00000000	      0.00000000	      0.00000000	     -0.00000000	      0.00000000	     -0.00000000	     -0.04296344	      0.57950494	     -0.00000000
      0.26845725	      0.00000000	      0.68076843	     -0.00000000	     -0.00000000	      0.00000000	      0.00000000	     -0.13731598	      0.46035756	     -0.00000000	     -0.00000000	      0.00000000	    -43.35998610	     -0.14272588	      0.16461112	      0.00000000	     -0.00000000	      0.00000000	     41.26407219	      0.00000000	      0.00000000	      0.00000000	     -0.00000000	      0.00000000	     -0.00000000	     -0.04305006	      0.57868402	     -0.00000000
      0.26898355	      0.00000000	      0.67981345	     -0.00000000	     -0.00000000	      0.00000000	      0.00000000	     -0.13758803	      0.45965996	     -0.00000000	     -0.00000000	      0.00000000	    -43.46727343	     -0.14302159	      0.16438919	      0.00000000	     -0.00000000	      0.00000000	     41.35880033	      0.00000000	      0.00000000	      0.00000000	     -0.00000000	      0.00000000	     -0.00000000	     -0.04313648	      0.57786152	     -0.00000000
      0.26950984	      0.00000000	      0.67885670	     -0.00000000	     -0.00000000	      0.00000000	      0.00000000	     -0.13785946	      0.45896098	     -0.00000000	     -0.00000000	      0.00000000	    -43.57450805	     -0.14331656	      0.16416656	      0.00000000	     -0.00000000	      0.00000000	     41.45348066	      0.00000000	      0.00000000	      0.00000000	     -0.00000000	      0.00000000	     -0.00000000	     -0.04322271	      0.57703745	     -0.00000000
      0.27003614	      0.00000000	      0.67789821	     -0.00000000	     -0.00000000	      0.00000000	      0.00000000	     -0.13813026	      0.45826062	     -0.00000000	     -0.00000000	      0.00000000	    -43.68168570	     -0.14361077	      0.16394322	      0.00000000	     -0.00000000	      0.00000000	     41.54811121	      0.00000000	      0.00000000	      0.00000000	     -0.00000000	      0.00000000	     -0.00000000	     -0.04330873	      0.57621183	     -0.00000000
      0.27056243	      0.00000000	      0.67693801	     -0.00000000	     -0.00000000	      0.00000000	      0.00000000	     -0.13840042	      0.45755892	     -0.00000000	     -0.00000000	      0.00000000	    -43.78880238	     -0.14390420	      0.16371918	      0.00000000	     -0.00000000	      0.00000000	     41.64268993	      0.00000000	      0.00000000	      0.00000000	     -0.00000000	      0.00000000	     -0.00000000	     -0.04339453	      0.57538469	     -0.00000000
      0.27108873	      0.00000000	      0.67597613	     -0.00000000	     -0.00000000	      0.00000000	      0.00000000	     -0.13866994	      0.45685588	     -0.00000000	     -0.00000000	      0.00000000	    -43.89585444	     -0.14419684	      0.16349443	      0.00000000	     -0.00000000	      0.00000000	     41.73721469	      0.00000000	      0.00000000	      0.00000000	     -0.00000000	      0.00000000	     -0.00000000	     -0.04348013	      0.57455604	     -0.00000000
      0.27161502	      0.00000000	      0.67501260	     -0.00000000	     -0.00000000	      0.00000000	      0.00000000	     -0.13893880	      0.45615152	     -0.00000000	     -0.00000000	      0.00000000	    -44.00283850	     -0.14448868	      0.16326898	      0.00000000	     -0.00000000	      0.00000000	     41.83168335	      0.00000000	      0.00000000	      0.00000000	     -0.00000000	      0.00000000	     -0.00000000	     -0.04356551	      0.57372592	     -0.00000000
      0.27214132	      0.00000000	      0.67404744	     -0.00000000	     -0.00000000	      0.00000000	      0.00000000	     -0.13920700	      0.45544587	     -0.00000000	     -0.00000000	      0.00000000	    -44.10975148	     -0.14477971	      0.16304283	      0.00000000	     -0.00000000	      0.00000000	     41.92609375	      0.00000000	      0.00000000	      0.00000000	     -0.00000000	      0.00000000	     -0.00000000	     -0.04365067	      0.57289435	     -0.00000000
      0.27266761	      0.00000000	      0.67308068	     -0.00000000	     -0.00000000	      0.00000000	      0.00000000	     -0.13947453	      0.45473894	     -0.00000000	     -0.00000000	      0.00000000	    -44.21659061	     -0.14506992	      0.16281599	      0.00000000	     -0.00000000	      0.00000000	     42.02044374	      0.00000000	      0.00000000	      0.00000000	     -0.00000000	      0.00000000	     -0.00000000	     -0.04373561	      0.57206135	     -0.00000000
      0.27319391	      0.00000000	      0.67211235	     -0.00000000	     -0.00000000	      0.00000000	      0.00000000	     -0.13974139	      0.45403075	     -0.00000000	     -0.00000000	      0.00000000	    -44.32335342	     -0.14535930	      0.16258846	      0.00000000	     -0.00000000	      0.00000000	     42.11473116	      0.00000000	      0.00000000	      0.00000000	     -0.00000000	      0.00000000	     -0.00000000	     -0.04382032	      0.57122695	     -0.00000000
      0.27372020	      0.00000000	      0.67114249	     -0.00000000	     -0.00000000	      0.00000000	      0.00000000	     -0.14000756	      0.45332133	     -0.00000000	     -0.00000000	      0.00000000	    -44.43003770	     -0.14564785	      0.16236026	      0.00000000	     -0.00000000	      0.00000000	     42.20895388	      0.00000000	      0.00000000	      0.00000000	     -0.00000000	      0.00000000	     -0.00000000	     -0.04390481	      0.57039117	     -0.00000000
      0.27424650	      0.00000000	      0.67017112	     -0.00000000	     -0.00000000	      0.00000000	      0.00000000	     -0.14027305	      0.45261070	     -0.00000000	     -0.00000000	      0.00000000	    -44.53664151	     -0.14593557	      0.16213138	      0.00000000	     -0.00000000	      0.00000000	     42.30310979	      0.00000000	      0.00000000	      0.00000000	     -0.00000000	      0.00000000	     -0.00000000	     -0.04398908	      0.56955404	     -0.00000000
      0.27477280	      0.00000000	      0.66919826	     -0.00000000	     -0.00000000	      0.00000000	      0.00000000	     -0.14053785	      0.45189888	     -0.00000000	     -0.00000000	      0.00000000	    -44.64316314	     -0.14622245	      0.16190184	      0.00000000	     -0.00000000	      0.00000000	     42.39719677	      0.00000000	      0.00000000	      0.00000000	     -0.00000000	      0.00000000	     -0.00000000	     -0.04407312	      0.56871558	     -0.00000000
      0.27529909	      0.00000000	      0.66822395	     -0.00000000	     -0.00000000	      0.00000000	      0.00000000	     -0.14080196	      0.45118590	     -0.00000000	     -0.00000000	      0.00000000	    -44.74960110	     -0.14650849	      0.16167165	      0.00000000	     -0.00000000	      0.00000000	     42.49121273	      0.00000000	      0.00000000	      0.00000000	     -0.00000000	      0.00000000	     -0.00000000	     -0.04415693	      0.56787581	     -0.00000000
      0.27582539	      0.00000000	      0.66724822	     -0.00000000	     -0.00000000	      0.00000000	      0.00000000	     -0.14106537	      0.45047177	     -0.00000000	     -0.00000000	      0.00000000	    -44.85595405	     -0.14679368	      0.16144083	      0.00000000	     -0.00000000	      0.00000000	     42.58515559	      0.00000000	      0.00000000	      0.00000000	     -0.00000000	      0.00000000	     -0.00000000	     -0.04424052	      0.56703477	     -0.00000000
      0.27635168	      0.00000000	      0.66627109	     -0.00000000	     -0.00000000	      0.00000000	      0.00000000	     -0.14132808	      0.44975652	     -0.00000000	     -0.00000000	      0.00000000	    -44.96222085	     -0.14707804	      0.16120938	      0.00000000	     -0.00000000	      0.00000000	     42.67902329	      0.00000000	      0.00000000	      0.00000000	     -0.00000000	      0.00000000	     -0.00000000	     -0.04432387	      0.56619248	     -0.00000000
      0.27687798	      0.00000000	      0.66529259	     -0.00000000	     -0.00000000	      0.00000000	      0.00000000	     -0.14159009	      0.44904017	     -0.00000000	     -0.00000000	      0.00000000	    -45.06840044	     -0.14736156	      0.16097731	      0.00000000	     -0.00000000	      0.00000000	     42.77281379	      0.00000000	      0.00000000	      0.00000000	     -0.00000000	      0.00000000	     -0.00000000	     -0.04440699	      0.56534896	     -0.00000000
      0.27740427	      0.00000000	      0.66431275	     -0.00000000	     -0.00000000	      0.00000000	      0.00000000	     -0.14185139	      0.44832275	     -0.00000000	     -0.00000000	      0.00000000	    -45.17449186	     -0.14764423	      0.16074464	      0.00000000	     -0.00000000	      0.00000000	     42.86652505	      0.00000000	      0.00000000	      0.00000000	     -0.00000000	      0.00000000	     -0.00000000	     -0.04448989	      0.56450425	     -0.00000000
      0.27793057	      0.00000000	      0.66333160	     -0.00000000	     -0.00000000	      0.00000000	      0.00000000	     -0.14211199	      0.44760427	     -0.00000000	     -0.00000000	      0.00000000	    -45.28049422	     -0.14792607	      0.16051138	      0.00000000	     -0.00000000	      0.00000000	     42.96015499	      0.00000000	      0.00000000	      0.00000000	     -0.00000000	      0.00000000	     -0.00000000	     -0.04457255	      0.56365835	     -0.00000000
      0.27845686	      0.00000000	      0.66234917	     -0.00000000	     -0.00000000	      0.00000000	      0.00000000	     -0.14237189	      0.44688477	     -0.00000000	     -0.00000000	      0.00000000	    -45.38640659	     -0.14820707	      0.16027755	      0.00000000	     -0.00000000	      0.00000000	     43.05370150	      0.00000000	      0.00000000	      0.00000000	     -0.00000000	      0.00000000	     -0.00000000	     -0.04465499	      0.56281130	     -0.00000000
      0.27898316	      0.00000000	      0.66136547	     -0.00000000	     -0.00000000	      0.00000000	      0.00000000	     -0.14263107	      0.44616427	     -0.00000000	     -0.00000000	      0.00000000	    -45.49222802	     -0.14848723	      0.16004315	      0.00000000	     -0.00000000	      0.00000000	     43.14716239	      0.00000000	      0.00000000	      0.00000000	     -0.00000000	      0.00000000	     -0.00000000	     -0.04473719	      0.56196313	     -0.00000000
      0.27950945	      0.00000000	      0.66038055	     -0.00000000	     -0.00000000	      0.00000000	      0.00000000	     -0.14288955	      0.44544279	     -0.00000000	     -0.00000000	      0.00000000	    -45.59795749	     -0.14876656	      0.15980820	      0.00000000	     -0.00000000	      0.00000000	     43.24053548	      0.00000000	      0.00000000	      0.00000000	     -0.00000000	      0.00000000	     -0.00000000	     -0.04481916	      0.56111386	     -0.00000000
      0.28003575	      0.00000000	      0.65939442	     -0.00000000	     -0.00000000	      0.00000000	      0.00000000	     -0.14314731	      0.44472034	     -0.00000000	     -0.00000000	      0.00000000	    -45.70359390	     -0.14904506	      0.15957270	      0.00000000	     -0.00000000	      0.00000000	     43.33381856	      0.00000000	      0.00000000	      0.00000000	     -0.00000000	      0.00000000	     -0.00000000	     -0.04490090	      0.56026351	     -0.00000000
      0.28050233	      0.00000000	      0.65851920	     -0.00000000	     -0.00000000	      0.00000000	      0.00000000	     -0.14337522	      0.44407909	     -0.00000000	     -0.00000000	      0.00000000	    -45.79716568	     -0.14929125	      0.15936348	      0.00000000	     -0.00000000	      0.00000000	     43.41644041	      0.00000000	      0.00000000	      0.00000000	     -0.00000000	      0.00000000	     -0.00000000	     -0.04497317	      0.55950877	     -0.00000000
      0.28096891	      0.00000000	      0.65764308	     -0.00000000	     -0.00000000	      0.00000000	      0.00000000	     -0.14360258	      0.44343712	     -0.00000000	     -0.00000000	      0.00000000	    -45.89066249	     -0.14953680	      0.15915385	      0.00000000	     -0.00000000	      0.00000000	     43.49898825	      0.00000000	      0.00000000	      0.00000000	     -0.00000000	      0.00000000	     -0.00000000	     -0.04504526	      0.55875321	     -0.00000000
      0.28143549	      0.00000000	      0.65676608	     -0.00000000	     -0.00000000	      0.00000000	      0.00000000	     -0.14382936	      0.44279444	     -0.00000000	     -0.00000000	      0.00000000	    -45.98408342	     -0.14978168	      0.15894381	      0.00000000	     -0.00000000	      0.00000000	     43.58146060	      0.00000000	      0.00000000	      0.00000000	     -0.00000000	      0.00000000	     -0.00000000	     -0.04511716	      0.55799687	     -0.00000000
      0.28190207	      0.00000000	      0.65588821	     -0.00000000	     -0.00000000	      0.00000000	      0.00000000	     -0.14405558	      0.44215108	     -0.00000000	     -0.00000000	      0.00000000	    -46.07742753	     -0.15002591	      0.15873338	      0.00000000	     -0.00000000	      0.00000000	     43.66385603	      0.00000000	      0.00000000	      0.00000000	     -0.00000000	      0.00000000	     -0.00000000	     -0.04518888	      0.55723975	     -0.00000000
      0.28236865	      0.00000000	      0.65500950	     -0.00000000	     -0.00000000	      0.00000000	      0.00000000	     -0.14428122	      0.44150705	     -0.00000000	     -0.00000000	      0.00000000	    -46.17069386	     -0.15026948	      0.15852257	      0.00000000	     -0.00000000	      0.00000000	     43.74617315	      0.00000000	      0.00000000	      0.00000000	     -0.00000000	      0.00000000	     -0.00000000	     -0.04526042	      0.55648188	     -0.00000000
      0.28283523	      0.00000000	      0.65412996	     -0.00000000	     -0.00000000	      0.00000000	      0.00000000	     -0.14450630	      0.44086236	     -0.00000000	     -0.00000000	      0.00000000	    -46.26388148	     -0.15051240	      0.15831137	      0.00000000	     -0.00000000	      0.00000000	     43.82841063	      0.00000000	      0.00000000	      0.00000000	     -0.00000000	      0.00000000	     -0.00000000	     -0.04533177	      0.55572327	     -0.00000000
      0.28330181	      0.00000000	      0.65324963	     -0.00000000	     -0.00000000	      0.00000000	      0.00000000	     -0.14473080	      0.44021703	     -0.00000000	     -0.00000000	      0.00000000	    -46.35698950	     -0.15075465	      0.15809980	      0.00000000	     -0.00000000	      0.00000000	     43.91056721	      0.00000000	      0.00000000	      0.00000000	     -0.00000000	      0.00000000	     -0.00000000	     -0.04540293	      0.55496394	     -0.00000000
      0.28376839	      0.00000000	      0.65236851	     -0.00000000	     -0.00000000	      0.00000000	      0.00000000	     -0.14495472	      0.43957109	     -0.00000000	     -0.00000000	      0.00000000	    -46.45001705	     -0.15099624	      0.15788786	      0.00000000	     -0.00000000	      0.00000000	     43.99264168	      0.00000000	      0.00000000	      0.00000000	     -0.00000000	      0.00000000	     -0.00000000	     -0.04547391	      0.55420391	     -0.00000000
      0.28423497	      0.00000000	      0.65148662	     -0.00000000	     -0.00000000	      0.00000000	      0.00000000	     -0.14517807	      0.43892453	     -0.00000000	     -0.00000000	      0.00000000	    -46.54296330	     -0.15123718	      0.15767557	      0.00000000	     -0.00000000	      0.00000000	     44.07463289	      0.00000000	      0.00000000	      0.00000000	     -0.00000000	      0.00000000	     -0.00000000	     -0.04554471	      0.55344319	     -0.00000000
      0.28470155	      0.00000000	      0.65060400	     -0.00000000	     -0.00000000	      0.00000000	      0.00000000	     -0.14540083	      0.43827739	     -0.00000000	     -0.00000000	      0.00000000	    -46.63582749	     -0.15147745	      0.15746293	      0.00000000	     -0.00000000	      0.00000000	     44.15653972	      0.00000000	      0.00000000	      0.00000000	     -0.00000000	      0.00000000	     -0.00000000	     -0.04561531	      0.55268181	     -0.00000000
      0.28516813	      0.00000000	      0.64972064	     -0.00000000	     -0.00000000	      0.00000000	      0.00000000	     -0.14562302	      0.43762967	     -0.00000000	     -0.00000000	      0.00000000	    -46.72860890	     -0.15171706	      0.15724996	      0.00000000	     -0.00000000	      0.00000000	     44.23836108	      0.00000000	      0.00000000	      0.00000000	     -0.00000000	      0.00000000	     -0.00000000	     -0.04568573	      0.55191978	     -0.00000000
      0.28563471	      0.00000000	      0.64883659	     -0.00000000	     -0.00000000	      0.00000000	      0.00000000	     -0.14584463	      0.43698139	     -0.00000000	     -0.00000000	      0.00000000	    -46.82130687	     -0.15195600	      0.15703665	      0.00000000	     -0.00000000	      0.00000000	     44.32009593	      0.00000000	      0.00000000	      0.00000000	     -0.00000000	      0.00000000	     -0.00000000	     -0.04575596	      0.55115712	     -0.00000000
      0.28610129	      0.00000000	      0.64795184	     -0.00000000	     -0.00000000	      0.00000000	      0.00000000	     -0.14606565	      0.43633257	     -0.00000000	     -0.00000000	      0.00000000	    -46.91392076	     -0.15219429	      0.15682303	      0.00000000	     -0.00000000	      0.00000000	     44.40174324	      0.00000000	      0.00000000	      0.00000000	     -0.00000000	      0.00000000	     -0.00000000	     -0.04582601	      0.55039385	     -0.00000000
      0.28656787	      0.00000000	      0.64706644	     -0.00000000	     -0.00000000	      0.00000000	      0.00000000	     -0.14628609	      0.43568323	     -0.00000000	     -0.00000000	      0.00000000	    -47.00644997	     -0.15243192	      0.15660909	      0.00000000	     -0.00000000	      0.00000000	     44.48330199	      0.00000000	      0.00000000	      0.00000000	     -0.00000000	      0.00000000	     -0.00000000	     -0.04589587	      0.54962998	     -0.00000000
      0.28703445	      0.00000000	      0.64618038	     -0.00000000	     -0.00000000	      0.00000000	      0.00000000	     -0.14650595	      0.43503338	     -0.00000000	     -0.00000000	      0.00000000	    -47.09889395	     -0.15266888	      0.15639485	      0.00000000	     -0.00000000	      0.00000000	     44.56477118	      0.00000000	      0.00000000	      0.00000000	     -0.00000000	      0.00000000	     -0.00000000	     -0.04596553	      0.54886553	     -0.00000000
      0.28750103	      0.00000000	      0.64529370	     -0.00000000	     -0.00000000	      0.00000000	      0.00000000	     -0.14672522	      0.43438303	     -0.00000000	     -0.00000000	      0.00000000	    -47.19125213	     -0.15290518	      0.15618032	      0.00000000	     -0.00000000	      0.00000000	     44.64614983	      0.00000000	      0.00000000	      0.00000000	     -0.00000000	      0.00000000	     -0.00000000	     -0.04603501	      0.54810052	     -0.00000000
      0.28796761	      0.00000000	      0.64440640	     -0.00000000	     -0.00000000	      0.00000000	      0.00000000	     -0.14694391	      0.43373221	     -0.00000000	     -0.00000000	      0.00000000	    -47.28352400	     -0.15314082	      0.15596550	      0.00000000	     -0.00000000	      0.00000000	     44.72743695	      0.00000000	      0.00000000	      0.00000000	     -0.00000000	      0.00000000	     -0.00000000	     -0.04610431	      0.54733496	     -0.00000000
      0.28843420	      0.00000000	      0.64351852	     -0.00000000	     -0.00000000	      0.00000000	      0.00000000	     -0.14716201	      0.43308092	     -0.00000000	     -0.00000000	      0.00000000	    -47.37570902	     -0.15337580	      0.15575041	      0.00000000	     -0.00000000	      0.00000000	     44.80863159	      0.00000000	      0.00000000	      0.00000000	     -0.00000000	      0.00000000	     -0.00000000	     -0.04617341	      0.54656888	     -0.00000000
      0.28890078	      0.00000000	      0.64263007	     -0.00000000	     -0.00000000	      0.00000000	      0.00000000	     -0.14737952	      0.43242919	     -0.00000000	     -0.00000000	      0.00000000	    -47.46780668	     -0.15361012	      0.15553506	      0.00000000	     -0.00000000	      0.00000000	     44.88973277	      0.00000000	      0.00000000	      0.00000000	     -0.00000000	      0.00000000	     -0.00000000	     -0.04624233	      0.54580228	     -0.00000000
      0.28936736	      0.00000000	      0.64174106	     -0.00000000	     -0.00000000	      0.00000000	      0.00000000	     -0.14759645	      0.43177703	     -0.00000000	     -0.00000000	      0.00000000	    -47.55981645	     -0.15384378	      0.15531945	      0.00000000	     -0.00000000	      0.00000000	     44.97073954	      0.00000000	      0.00000000	      0.00000000	     -0.00000000	      0.00000000	     -0.00000000	     -0.04631106	      0.54503520	     -0.00000000
      0.28983394	      0.00000000	      0.64085151	     -0.00000000	     -0.00000000	      0.00000000	      0.00000000	     -0.14781279	      0.43112446	     -0.00000000	     -0.00000000	      0.00000000	    -47.65173781	     -0.15407679	      0.15510359	      0.00000000	     -0.00000000	      0.00000000	     45.05165095	      0.00000000	      0.00000000	      0.00000000	     -0.00000000	      0.00000000	     -0.00000000	     -0.04637959	      0.54426763	     -0.00000000
      0.29030052	      0.00000000	      0.63996146	     -0.00000000	     -0.00000000	      0.00000000	      0.00000000	     -0.14802853	      0.43047148	     -0.00000000	     -0.00000000	      0.00000000	    -47.74357023	     -0.15430913	      0.15488749	      0.00000000	     -0.00000000	      0.00000000	     45.13246607	      0.00000000	      0.00000000	      0.00000000	     -0.00000000	      0.00000000	     -0.00000000	     -0.04644794	      0.54349961	     -0.00000000
      0.29076710	      0.00000000	      0.63907090	     -0.00000000	     -0.00000000	      0.00000000	      0.00000000	     -0.14824369	      0.42981812	     -0.00000000	     -0.00000000	      0.00000000	    -47.83531318	     -0.15454081	      0.15467116	      0.00000000	     -0.00000000	      0.00000000	     45.21318395	      0.00000000	      0.00000000	      0.00000000	     -0.00000000	      0.00000000	     -0.00000000	     -0.04651610	      0.54273114	     -0.00000000
      0.29123368	      0.00000000	      0.63817986	     -0.00000000	     -0.00000000	      0.00000000	      0.00000000	     -0.14845826	      0.42916439	     -0.00000000	     -0.00000000	      0.00000000	    -47.92696611	     -0.15477184	      0.15445461	      0.00000000	     -0.00000000	      0.00000000	     45.29380369	      0.00000000	      0.00000000	      0.00000000	     -0.00000000	      0.00000000	     -0.00000000	     -0.04658408	      0.54196225	     -0.00000000
      0.29170026	      0.00000000	      0.63728836	     -0.00000000	     -0.00000000	      0.00000000	      0.00000000	     -0.14867223	      0.42851031	     -0.00000000	     -0.00000000	      0.00000000	    -48.01852847	     -0.15500220	      0.15423785	      0.00000000	     -0.00000000	      0.00000000	     45.37432435	      0.00000000	      0.00000000	      0.00000000	     -0.00000000	      0.00000000	     -0.00000000	     -0.04665186	      0.54119295	     -0.00000000
      0.29216684	      0.00000000	      0.63639642	     -0.00000000	     -0.00000000	      0.00000000	      0.00000000	     -0.14888562	      0.42785589	     -0.00000000	     -0.00000000	      0.00000000	    -48.10999970	     -0.15523191	      0.15402088	      0.00000000	     -0.00000000	      0.00000000	     45.45474502	      0.00000000	      0.00000000	      0.00000000	     -0.00000000	      0.00000000	     -0.00000000	     -0.04671945	      0.54042325	     -0.00000000
      0.29263342	      0.00000000	      0.63550405	     -0.00000000	     -0.00000000	      0.00000000	      0.00000000	     -0.14909841	      0.42720115	     -0.00000000	     -0.00000000	      0.00000000	    -48.20137922	     -0.15546096	      0.15380372	      0.00000000	     -0.00000000	      0.00000000	     45.53506480	      0.00000000	      0.00000000	      0.00000000	     -0.00000000	      0.00000000	     -0.00000000	     -0.04678686	      0.53965317	     -0.00000000
      0.29310000	      0.00000000	      0.63461128	     -0.00000000	     -0.00000000	      0.00000000	      0.00000000	     -0.14931061	      0.42654610	     -0.00000000	     -0.00000000	      0.00000000	    -48.29266646	     -0.15568936	      0.15358636	      0.00000000	     -0.00000000	      0.00000000	     45.61528279	      0.00000000	      0.00000000	      0.00000000	     -0.00000000	      0.00000000	     -0.00000000	     -0.04685407	      0.53888273	     -0.00000000
      0.29356658	      0.00000000	      0.63371811	     -0.00000000	     -0.00000000	      0.00000000	      0.00000000	     -0.14952221	      0.42589075	     -0.00000000	     -0.00000000	      0.00000000	    -48.38386082	     -0.15591709	      0.15336883	      0.00000000	     -0.00000000	      0.00000000	     45.69539809	      0.00000000	      0.00000000	      0.00000000	     -0.00000000	      0.00000000	     -0.00000000	     -0.04692109	      0.53811195	     -0.00000000
      0.29403316	      0.00000000	      0.63282458	     -0.00000000	     -0.00000000	      0.00000000	      0.00000000	     -0.14973322	      0.42523512	     -0.00000000	     -0.00000000	      0.00000000	    -48.47496171	     -0.15614417	      0.15315112	      0.00000000	     -0.00000000	      0.00000000	     45.77540982	      0.00000000	      0.00000000	      0.00000000	     -0.00000000	      0.00000000	     -0.00000000	     -0.04698793	      0.53734084	     -0.00000000
      0.29449974	      0.00000000	      0.63193069	     -0.00000000	     -0.00000000	      0.00000000	      0.00000000	     -0.14994363	      0.42457923	     -0.00000000	     -0.00000000	      0.00000000	    -48.56596852	     -0.15637059	      0.15293325	      0.00000000	     -0.00000000	      0.00000000	     45.85531708	      0.00000000	      0.00000000	      0.00000000	     -0.00000000	      0.00000000	     -0.00000000	     -0.04705457	      0.53656941	     -0.00000000
      0.29496632	      0.00000000	      0.63103646	     -0.00000000	     -0.00000000	      0.00000000	      0.00000000	     -0.15015344	      0.42392309	     -0.00000000	     -0.00000000	      0.00000000	    -48.65688064	     -0.15659634	      0.15271522	      0.00000000	     -0.00000000	      0.00000000	     45.93511901	      0.00000000	      0.00000000	      0.00000000	     -0.00000000	      0.00000000	     -0.00000000	     -0.04712103	      0.53579768	     -0.00000000
      0.29543290	      0.00000000	      0.63014191	     -0.00000000	     -0.00000000	      0.00000000	      0.00000000	     -0.15036266	      0.42326671	     -0.00000000	     -0.00000000	      0.00000000	    -48.74769744	     -0.15682145	      0.15249703	      0.00000000	     -0.00000000	      0.00000000	     46.01481472	      0.00000000	      0.00000000	      0.00000000	     -0.00000000	      0.00000000	     -0.00000000	     -0.04718729	      0.53502568	     -0.00000000
      0.29589948	      0.00000000	      0.62924707	     -0.00000000	     -0.00000000	      0.00000000	      0.00000000	     -0.15057128	      0.42261011	     -0.00000000	     -0.00000000	      0.00000000	    -48.83841830	     -0.15704589	      0.15227871	      0.00000000	     -0.00000000	      0.00000000	     46.09440336	      0.00000000	      0.00000000	      0.00000000	     -0.00000000	      0.00000000	     -0.00000000	     -0.04725336	      0.53425340	     -0.00000000
      0.29636606	      0.00000000	      0.62835194	     -0.00000000	     -0.00000000	      0.00000000	      0.00000000	     -0.15077930	      0.42195330	     -0.00000000	     -0.00000000	      0.00000000	    -48.92904258	     -0.15726967	      0.15206024	      0.00000000	     -0.00000000	      0.00000000	     46.17388404	      0.00000000	      0.00000000	      0.00000000	     -0.00000000	      0.00000000	     -0.00000000	     -0.04731924	      0.53348088	     -0.00000000
      0.29683264	      0.00000000	      0.62745654	     -0.00000000	     -0.00000000	      0.00000000	      0.00000000	     -0.15098672	      0.42129630	     -0.00000000	     -0.00000000	      0.00000000	    -49.01956964	     -0.15749280	      0.15184165	      0.00000000	     -0.00000000	      0.00000000	     46.25325593	      0.00000000	      0.00000000	      0.00000000	     -0.00000000	      0.00000000	     -0.00000000	     -0.04738493	      0.53270812	     -0.00000000
      0.29729922	      0.00000000	      0.62656090	     -0.00000000	     -0.00000000	      0.00000000	      0.00000000	     -0.15119354	      0.42063912	     -0.00000000	     -0.00000000	      0.00000000	    -49.10999883	     -0.15771526	      0.15162294	      0.00000000	     -0.00000000	      0.00000000	     46.33251815	      0.00000000	      0.00000000	      0.00000000	     -0.00000000	      0.00000000	     -0.00000000	     -0.04745043	      0.53193514	     -0.00000000
      0.29776580	      0.00000000	      0.62566502	     -0.00000000	     -0.00000000	      0.00000000	      0.00000000	     -0.15139976	      0.41998177	     -0.00000000	     -0.00000000	      0.00000000	    -49.20032951	     -0.15793706	      0.15140411	      0.00000000	     -0.00000000	      0.00000000	     46.41166985	      0.00000000	      0.00000000	      0.00000000	     -0.00000000	      0.00000000	     -0.00000000	     -0.04751574	      0.53116196	     -0.00000000
      0.29823238	      0.00000000	      0.62476893	     -0.00000000	     -0.00000000	      0.00000000	      0.00000000	     -0.15160538	      0.41932427	     -0.00000000	     -0.00000000	      0.00000000	    -49.29056100	     -0.15815821	      0.15118518	      0.00000000	     -0.00000000	      0.00000000	     46.49071019	      0.00000000	      0.00000000	      0.00000000	     -0.00000000	      0.00000000	     -0.00000000	     -0.04758085	      0.53038859	     -0.00000000
      0.29869896	      0.00000000	      0.62387264	     -0.00000000	     -0.00000000	      0.00000000	      0.00000000	     -0.15181039	      0.41866664	     -0.00000000	     -0.00000000	      0.00000000	    -49.38069266	     -0.15837869	      0.15096614	      0.00000000	     -0.00000000	      0.00000000	     46.56963831	      0.00000000	      0.00000000	      0.00000000	     -0.00000000	      0.00000000	     -0.00000000	     -0.04764577	      0.52961505	     -0.00000000
      0.29916554	      0.00000000	      0.62297618	     -0.00000000	     -0.00000000	      0.00000000	      0.00000000	     -0.15201480	      0.41800888	     -0.00000000	     -0.00000000	      0.00000000	    -49.47072381	     -0.15859852	      0.15074701	      0.00000000	     -0.00000000	      0.00000000	     46.64845338	      0.00000000	      0.00000000	      0.00000000	     -0.00000000	      0.00000000	     -0.00000000	     -0.04771051	      0.52884135	     -0.00000000
      0.29963212	      0.00000000	      0.62207955	     -0.00000000	     -0.00000000	      0.00000000	      0.00000000	     -0.15221861	      0.41735101	     -0.00000000	     -0.00000000	      0.00000000	    -49.56065377	     -0.15881768	      0.15052779	      0.00000000	     -0.00000000	      0.00000000	     46.72715456	      0.00000000	      0.00000000	      0.00000000	     -0.00000000	      0.00000000	     -0.00000000	     -0.04777504	      0.52806751	     -0.00000000
      0.30009870	      0.00000000	      0.62118278	     -0.00000000	     -0.00000000	      0.00000000	      0.00000000	     -0.15242181	      0.41669304	     -0.00000000	     -0.00000000	      0.00000000	    -49.65048188	     -0.15903618	      0.15030849	      0.00000000	     -0.00000000	      0.00000000	     46.80574099	      0.00000000	      0.00000000	      0.00000000	     -0.00000000	      0.00000000	     -0.00000000	     -0.04783939	      0.52729354	     -0.00000000
      0.30056528	      0.00000000	      0.62028588	     -0.00000000	     -0.00000000	      0.00000000	      0.00000000	     -0.15262441	      0.41603499	     -0.00000000	     -0.00000000	      0.00000000	    -49.74020745	     -0.15925402	      0.15008912	      0.00000000	     -0.00000000	      0.00000000	     46.88421186	      0.00000000	      0.00000000	      0.00000000	     -0.00000000	      0.00000000	     -0.00000000	     -0.04790354	      0.52651946	     -0.00000000
      0.30103186	      0.00000000	      0.61938886	     -0.00000000	     -0.00000000	      0.00000000	      0.00000000	     -0.15282639	      0.41537688	     -0.00000000	     -0.00000000	      0.00000000	    -49.82982979	     -0.15947119	      0.14986968	      0.00000000	     -0.00000000	      0.00000000	     46.96256632	      0.00000000	      0.00000000	      0.00000000	     -0.00000000	      0.00000000	     -0.00000000	     -0.04796750	      0.52574528	     -0.00000000
      0.30149844	      0.00000000	      0.61849176	     -0.00000000	     -0.00000000	      0.00000000	      0.00000000	     -0.15302777	      0.41471870	     -0.00000000	     -0.00000000	      0.00000000	    -49.91934821	     -0.15968771	      0.14965018	      0.00000000	     -0.00000000	      0.00000000	     47.04080355	      0.00000000	      0.00000000	      0.00000000	     -0.00000000	      0.00000000	     -0.00000000	     -0.04803127	      0.52497102	     -0.00000000
      0.30196502	      0.00000000	      0.61759458	     -0.00000000	     -0.00000000	      0.00000000	      0.00000000	     -0.15322855	      0.41406049	     -0.00000000	     -0.00000000	      0.00000000	    -50.00876202	     -0.15990356	      0.14943062	      0.00000000	     -0.00000000	      0.00000000	     47.11892272	      0.00000000	      0.00000000	      0.00000000	     -0.00000000	      0.00000000	     -0.00000000	     -0.04809484	      0.52419670	     -0.00000000
      0.30243160	      0.00000000	      0.61669734	     -0.00000000	     -0.00000000	      0.00000000	      0.00000000	     -0.15342871	      0.41340224	     -0.00000000	     -0.00000000	      0.00000000	    -50.09807053	     -0.16011875	      0.14921101	      0.00000000	     -0.00000000	      0.00000000	     47.19692299	      0.00000000	      0.00000000	      0.00000000	     -0.00000000	      0.00000000	     -0.00000000	     -0.04815822	      0.52342233	     -0.00000000
      0.30289818	      0.00000000	      0.61580005	     -0.00000000	     -0.00000000	      0.00000000	      0.00000000	     -0.15362826	      0.41274399	     -0.00000000	     -0.00000000	      0.00000000	    -50.18727301	     -0.16033327	      0.14899136	      0.00000000	     -0.00000000	      0.00000000	     47.27480355	      0.00000000	      0.00000000	      0.00000000	     -0.00000000	      0.00000000	     -0.00000000	     -0.04822141	      0.52264791	     -0.00000000
      0.30336477	      0.00000000	      0.61490275	     -0.00000000	     -0.00000000	      0.00000000	      0.00000000	     -0.15382721	      0.41208573	     -0.00000000	     -0.00000000	      0.00000000	    -50.27636878	     -0.16054713	      0.14877167	      0.00000000	     -0.00000000	      0.00000000	     47.35256356	      0.00000000	      0.00000000	      0.00000000	     -0.00000000	      0.00000000	     -0.00000000	     -0.04828440	      0.52187348	     -0.00000000
      0.30383135	      0.00000000	      0.61400543	     -0.00000000	     -0.00000000	      0.00000000	      0.00000000	     -0.15402554	      0.41142748	     -0.00000000	     -0.00000000	      0.00000000	    -50.36535712	     -0.16076032	      0.14855196	      0.00000000	     -0.00000000	      0.00000000	     47.43020221	      0.00000000	      0.00000000	      0.00000000	     -0.00000000	      0.00000000	     -0.00000000	     -0.04834720	      0.52109905	     -0.00000000
      0.30429793	      0.00000000	      0.61310812	     -0.00000000	     -0.00000000	      0.00000000	      0.00000000	     -0.15422326	      0.41076926	     -0.00000000	     -0.00000000	      0.00000000	    -50.45423731	     -0.16097285	      0.14833222	      0.00000000	     -0.00000000	      0.00000000	     47.50771868	      0.00000000	      0.00000000	      0.00000000	     -0.00000000	      0.00000000	     -0.00000000	     -0.04840980	      0.52032462	     -0.00000000
      0.30476451	      0.00000000	      0.61221084	     -0.00000000	     -0.00000000	      0.00000000	      0.00000000	     -0.15442037	      0.41011107	     -0.00000000	     -0.00000000	      0.00000000	    -50.54300864	     -0.16118471	      0.14811246	      0.00000000	     -0.00000000	      0.00000000	     47.58511214	      0.00000000	      0.00000000	      0.00000000	     -0.00000000	      0.00000000	     -0.00000000	     -0.04847221	      0.51955021	     -0.00000000
      0.30523109	      0.00000000	      0.61131359	     -0.00000000	     -0.00000000	      0.00000000	      0.00000000	     -0.15461686	      0.40945294	     -0.00000000	     -0.00000000	      0.00000000	    -50.63167038	     -0.16139591	      0.14789268	      0.00000000	     -0.00000000	      0.00000000	     47.66238178	      0.00000000	      0.00000000	      0.00000000	     -0.00000000	      0.00000000	     -0.00000000	     -0.04853443	      0.51877585	     -0.00000000
      0.30569767	      0.00000000	      0.61041641	     -0.00000000	     -0.00000000	      0.00000000	      0.00000000	     -0.15481274	      0.40879487	     -0.00000000	     -0.00000000	      0.00000000	    -50.72022181	     -0.16160644	      0.14767290	      0.00000000	     -0.00000000	      0.00000000	     47.73952678	      0.00000000	      0.00000000	      0.00000000	     -0.00000000	      0.00000000	     -0.00000000	     -0.04859645	      0.51800153	     -0.00000000
      0.30616425	      0.00000000	      0.60951930	     -0.00000000	     -0.00000000	      0.00000000	      0.00000000	     -0.15500801	      0.40813688	     -0.00000000	     -0.00000000	      0.00000000	    -50.80866219	     -0.16181630	      0.14745312	      0.00000000	     -0.00000000	      0.00000000	     47.81654632	      0.00000000	      0.00000000	      0.00000000	     -0.00000000	      0.00000000	     -0.00000000	     -0.04865827	      0.51722729	     -0.00000000
      0.30628177	      0.00000000	      0.60929334	     -0.00000000	     -0.00000000	      0.00000000	      0.00000000	     -0.15505709	      0.40797115	     -0.00000000	     -0.00000000	      0.00000000	    -50.83092185	     -0.16186906	      0.14739776	      0.00000000	     -0.00000000	      0.00000000	     47.83592691	      0.00000000	      0.00000000	      0.00000000	     -0.00000000	      0.00000000	     -0.00000000	     -0.04867381	      0.51703228	     -0.00000000
      0.30639930	      0.00000000	      0.60906739	     -0.00000000	     -0.00000000	      0.00000000	      0.00000000	     -0.15510614	      0.40780543	     -0.00000000	     -0.00000000	      0.00000000	    -50.85317442	     -0.16192178	      0.14734240	      0.00000000	     -0.00000000	      0.00000000	     47.85529948	      0.00000000	      0.00000000	      0.00000000	     -0.00000000	      0.00000000	     -0.00000000	     -0.04868934	      0.51683727	     -0.00000000
      0.30685672	      0.00000000	      0.60818805	     -0.00000000	     -0.00000000	      0.00000000	      0.00000000	     -0.15529667	      0.40716050	     -0.00000000	     -0.00000000	      0.00000000	    -50.93971371	     -0.16212654	      0.14712695	      0.00000000	     -0.00000000	      0.00000000	     47.93062100	      0.00000000	      0.00000000	      0.00000000	     -0.00000000	      0.00000000	     -0.00000000	     -0.04874966	      0.51607836	     -0.00000000
      0.30731413	      0.00000000	      0.60730881	     -0.00000000	     -0.00000000	      0.00000000	      0.00000000	     -0.15548661	      0.40651567	     -0.00000000	     -0.00000000	      0.00000000	    -51.02614447	     -0.16233066	      0.14691151	      0.00000000	     -0.00000000	      0.00000000	     48.00582002	      0.00000000	      0.00000000	      0.00000000	     -0.00000000	      0.00000000	     -0.00000000	     -0.04880980	      0.51531955	     -0.00000000
      0.30777155	      0.00000000	      0.60642971	     -0.00000000	     -0.00000000	      0.00000000	      0.00000000	     -0.15567595	      0.40587096	     -0.00000000	     -0.00000000	      0.00000000	    -51.11246582	     -0.16253414	      0.14669608	      0.00000000	     -0.00000000	      0.00000000	     48.08089576	      0.00000000	      0.00000000	      0.00000000	     -0.00000000	      0.00000000	     -0.00000000	     -0.04886975	      0.51456086	     -0.00000000
      0.30822897	      0.00000000	      0.60555075	     -0.00000000	     -0.00000000	      0.00000000	      0.00000000	     -0.15586470	      0.40522639	     -0.00000000	     -0.00000000	      0.00000000	    -51.19867681	     -0.16273697	      0.14648068	      0.00000000	     -0.00000000	      0.00000000	     48.15584750	      0.00000000	      0.00000000	      0.00000000	     -0.00000000	      0.00000000	     -0.00000000	     -0.04892951	      0.51380229	     -0.00000000
      0.30868638	      0.00000000	      0.60467195	     -0.00000000	     -0.00000000	      0.00000000	      0.00000000	     -0.15605285	      0.40458195	     -0.00000000	     -0.00000000	      0.00000000	    -51.28477635	     -0.16293915	      0.14626530	      0.00000000	     -0.00000000	      0.00000000	     48.23067448	      0.00000000	      0.00000000	      0.00000000	     -0.00000000	      0.00000000	     -0.00000000	     -0.04898907	      0.51304387	     -0.00000000
      0.30914380	      0.00000000	      0.60379333	     -0.00000000	     -0.00000000	      0.00000000	      0.00000000	     -0.15624040	      0.40393767	     -0.00000000	     -0.00000000	      0.00000000	    -51.37076330	     -0.16314069	      0.14604995	      0.00000000	     -0.00000000	      0.00000000	     48.30537599	      0.00000000	      0.00000000	      0.00000000	     -0.00000000	      0.00000000	     -0.00000000	     -0.04904845	      0.51228561	     -0.00000000
      0.30960121	      0.00000000	      0.60291490	     -0.00000000	     -0.00000000	      0.00000000	      0.00000000	     -0.15642736	      0.40329355	     -0.00000000	     -0.00000000	      0.00000000	    -51.45663643	     -0.16334157	      0.14583463	      0.00000000	     -0.00000000	      0.00000000	     48.37995128	      0.00000000	      0.00000000	      0.00000000	     -0.00000000	      0.00000000	     -0.00000000	     -0.04910764	      0.51152751	     -0.00000000
      0.31005863	      0.00000000	      0.60203669	     -0.00000000	     -0.00000000	      0.00000000	      0.00000000	     -0.15661371	      0.40264961	     -0.00000000	     -0.00000000	      0.00000000	    -51.54239452	     -0.16354180	      0.14561934	      0.00000000	     -0.00000000	      0.00000000	     48.45439963	      0.00000000	      0.00000000	      0.00000000	     -0.00000000	      0.00000000	     -0.00000000	     -0.04916664	      0.51076960	     -0.00000000
      0.31051605	      0.00000000	      0.60115870	     -0.00000000	     -0.00000000	      0.00000000	      0.00000000	     -0.15679946	      0.40200585	     -0.00000000	     -0.00000000	      0.00000000	    -51.62803630	     -0.16374137	      0.14540410	      0.00000000	     -0.00000000	      0.00000000	     48.52872029	      0.00000000	      0.00000000	      0.00000000	     -0.00000000	      0.00000000	     -0.00000000	     -0.04922544	      0.51001190	     -0.00000000
      0.31097346	      0.00000000	      0.60028095	     -0.00000000	     -0.00000000	      0.00000000	      0.00000000	     -0.15698461	      0.40136230	     -0.00000000	     -0.00000000	      0.00000000	    -51.71356052	     -0.16394028	      0.14518890	      0.00000000	     -0.00000000	      0.00000000	     48.60291251	      0.00000000	      0.00000000	      0.00000000	     -0.00000000	      0.00000000	     -0.00000000	     -0.04928406	      0.50925440	     -0.00000000
      0.31143088	      0.00000000	      0.59940347	     -0.00000000	     -0.00000000	      0.00000000	      0.00000000	     -0.15716915	      0.40071895	     -0.00000000	     -0.00000000	      0.00000000	    -51.79896594	     -0.16413852	      0.14497374	      0.00000000	     -0.00000000	      0.00000000	     48.67697554	      0.00000000	      0.00000000	      0.00000000	     -0.00000000	      0.00000000	     -0.00000000	     -0.04934248	      0.50849713	     -0.00000000
      0.31188829	      0.00000000	      0.59852627	     -0.00000000	     -0.00000000	      0.00000000	      0.00000000	     -0.15735308	      0.40007584	     -0.00000000	     -0.00000000	      0.00000000	    -51.88425133	     -0.16433610	      0.14475863	      0.00000000	     -0.00000000	      0.00000000	     48.75090861	      0.00000000	      0.00000000	      0.00000000	     -0.00000000	      0.00000000	     -0.00000000	     -0.04940070	      0.50774011	     -0.00000000
      0.31234571	      0.00000000	      0.59764936	     -0.00000000	     -0.00000000	      0.00000000	      0.00000000	     -0.15753640	      0.39943295	     -0.00000000	     -0.00000000	      0.00000000	    -51.96941550	     -0.16453302	      0.14454357	      0.00000000	     -0.00000000	      0.00000000	     48.82471096	      0.00000000	      0.00000000	      0.00000000	     -0.00000000	      0.00000000	     -0.00000000	     -0.04945874	      0.50698334	     -0.00000000
      0.31280313	      0.00000000	      0.59677276	     -0.00000000	     -0.00000000	      0.00000000	      0.00000000	     -0.15771911	      0.39879032	     -0.00000000	     -0.00000000	      0.00000000	    -52.05445728	     -0.16472926	      0.14432857	      0.00000000	     -0.00000000	      0.00000000	     48.89838181	      0.00000000	      0.00000000	      0.00000000	     -0.00000000	      0.00000000	     -0.00000000	     -0.04951657	      0.50622685	     -0.00000000
      0.31326054	      0.00000000	      0.59589650	     -0.00000000	     -0.00000000	      0.00000000	      0.00000000	     -0.15790121	      0.39814794	     -0.00000000	     -0.00000000	      0.00000000	    -52.13937552	     -0.16492483	      0.14411363	      0.00000000	     -0.00000000	      0.00000000	     48.97192037	      0.00000000	      0.00000000	      0.00000000	     -0.00000000	      0.00000000	     -0.00000000	     -0.04957422	      0.50547065	     -0.00000000
      0.31371796	      0.00000000	      0.59502058	     -0.00000000	     -0.00000000	      0.00000000	      0.00000000	     -0.15808270	      0.39750584	     -0.00000000	     -0.00000000	      0.00000000	    -52.22416911	     -0.16511973	      0.14389875	      0.00000000	     -0.00000000	      0.00000000	     49.04532586	      0.00000000	      0.00000000	      0.00000000	     -0.00000000	      0.00000000	     -0.00000000	     -0.04963166	      0.50471474	     -0.00000000
      0.31417537	      0.00000000	      0.59414503	     -0.00000000	     -0.00000000	      0.00000000	      0.00000000	     -0.15826357	      0.39686403	     -0.00000000	     -0.00000000	      0.00000000	    -52.30883698	     -0.16531395	      0.14368394	      0.00000000	     -0.00000000	      0.00000000	     49.11859748	      0.00000000	      0.00000000	      0.00000000	     -0.00000000	      0.00000000	     -0.00000000	     -0.04968892	      0.50395916	     -0.00000000
      0.31463279	      0.00000000	      0.59326986	     -0.00000000	     -0.00000000	      0.00000000	      0.00000000	     -0.15844382	      0.39622251	     -0.00000000	     -0.00000000	      0.00000000	    -52.39337806	     -0.16550749	      0.14346921	      0.00000000	     -0.00000000	      0.00000000	     49.19173444	      0.00000000	      0.00000000	      0.00000000	     -0.00000000	      0.00000000	     -0.00000000	     -0.04974597	      0.50320390	     -0.00000000
      0.31509021	      0.00000000	      0.59239509	     -0.00000000	     -0.00000000	      0.00000000	      0.00000000	     -0.15862346	      0.39558131	     -0.00000000	     -0.00000000	      0.00000000	    -52.47779134	     -0.16570036	      0.14325455	      0.00000000	     -0.00000000	      0.00000000	     49.26473595	      0.00000000	      0.00000000	      0.00000000	     -0.00000000	      0.00000000	     -0.00000000	     -0.04980283	      0.50244900	     -0.00000000
      0.31554762	      0.00000000	      0.59152073	     -0.00000000	     -0.00000000	      0.00000000	      0.00000000	     -0.15880248	      0.39494043	     -0.00000000	     -0.00000000	      0.00000000	    -52.56207581	     -0.16589254	      0.14303998	      0.00000000	     -0.00000000	      0.00000000	     49.33760121	      0.00000000	      0.00000000	      0.00000000	     -0.00000000	      0.00000000	     -0.00000000	     -0.04985949	      0.50169445	     -0.00000000
      0.31600504	      0.00000000	      0.59064682	     -0.00000000	     -0.00000000	      0.00000000	      0.00000000	     -0.15898089	      0.39429989	     -0.00000000	     -0.00000000	      0.00000000	    -52.64623047	     -0.16608405	      0.14282549	      0.00000000	     -0.00000000	      0.00000000	     49.41032941	      0.00000000	      0.00000000	      0.00000000	     -0.00000000	      0.00000000	     -0.00000000	     -0.04991596	      0.50094028	     -0.00000000
      0.31646245	      0.00000000	      0.58977335	     -0.00000000	     -0.00000000	      0.00000000	      0.00000000	     -0.15915867	      0.39365969	     -0.00000000	     -0.00000000	      0.00000000	    -52.73025439	     -0.16627488	      0.14261110	      0.00000000	     -0.00000000	      0.00000000	     49.48291977	      0.00000000	      0.00000000	      0.00000000	     -0.00000000	      0.00000000	     -0.00000000	     -0.04997222	      0.50018651	     -0.00000000
      0.31691987	      0.00000000	      0.58890035	     -0.00000000	     -0.00000000	      0.00000000	      0.00000000	     -0.15933583	      0.39301986	     -0.00000000	     -0.00000000	      0.00000000	    -52.81414660	     -0.16646502	      0.14239680	      0.00000000	     -0.00000000	      0.00000000	     49.55537149	      0.00000000	      0.00000000	      0.00000000	     -0.00000000	      0.00000000	     -0.00000000	     -0.05002829	      0.49943314	     -0.00000000
      0.31737729	      0.00000000	      0.58802783	     -0.00000000	     -0.00000000	      0.00000000	      0.00000000	     -0.15951238	      0.39238041	     -0.00000000	     -0.00000000	      0.00000000	    -52.89790618	     -0.16665448	      0.14218261	      0.00000000	     -0.00000000	      0.00000000	     49.62768377	      0.00000000	      0.00000000	      0.00000000	     -0.00000000	      0.00000000	     -0.00000000	     -0.05008416	      0.49868019	     -0.00000000
      0.31783470	      0.00000000	      0.58715582	     -0.00000000	     -0.00000000	      0.00000000	      0.00000000	     -0.15968830	      0.39174134	     -0.00000000	     -0.00000000	      0.00000000	    -52.98153223	     -0.16684326	      0.14196852	      0.00000000	     -0.00000000	      0.00000000	     49.69985582	      0.00000000	      0.00000000	      0.00000000	     -0.00000000	      0.00000000	     -0.00000000	     -0.05013984	      0.49792768	     -0.00000000
      0.31829212	      0.00000000	      0.58628433	     -0.00000000	     -0.00000000	      0.00000000	      0.00000000	     -0.15986360	      0.39110268	     -0.00000000	     -0.00000000	      0.00000000	    -53.06502384	     -0.16703135	      0.14175454	      0.00000000	     -0.00000000	      0.00000000	     49.77188684	      0.00000000	      0.00000000	      0.00000000	     -0.00000000	      0.00000000	     -0.00000000	     -0.05019531	      0.49717563	     -0.00000000
      0.31874953	      0.00000000	      0.58541338	     -0.00000000	     -0.00000000	      0.00000000	      0.00000000	     -0.16003827	      0.39046443	     -0.00000000	     -0.00000000	      0.00000000	    -53.14838012	     -0.16721875	      0.14154069	      0.00000000	     -0.00000000	      0.00000000	     49.84377604	      0.00000000	      0.00000000	      0.00000000	     -0.00000000	      0.00000000	     -0.00000000	     -0.05025059	      0.49642404	     -0.00000000
      0.31920695	      0.00000000	      0.58454298	     -0.00000000	     -0.00000000	      0.00000000	      0.00000000	     -0.16021233	      0.38982660	     -0.00000000	     -0.00000000	      0.00000000	    -53.23160020	     -0.16740547	      0.14132695	      0.00000000	     -0.00000000	      0.00000000	     49.91552264	      0.00000000	      0.00000000	      0.00000000	     -0.00000000	      0.00000000	     -0.00000000	     -0.05030567	      0.49567293	     -0.00000000
      0.31975717	      0.00000000	      0.58349674	     -0.00000000	     -0.00000000	      0.00000000	      0.00000000	     -0.16042087	      0.38905996	     -0.00000000	     -0.00000000	      0.00000000	    -53.33152366	     -0.16762917	      0.14107002	      0.00000000	     -0.00000000	      0.00000000	     50.00163631	      0.00000000	      0.00000000	      0.00000000	     -0.00000000	      0.00000000	     -0.00000000	     -0.05037165	      0.49477008	     -0.00000000
      0.32030740	      0.00000000	      0.58245136	     -0.00000000	     -0.00000000	      0.00000000	      0.00000000	     -0.16062850	      0.38829397	     -0.00000000	     -0.00000000	      0.00000000	    -53.43124728	     -0.16785188	      0.14081329	      0.00000000	     -0.00000000	      0.00000000	     50.08754114	      0.00000000	      0.00000000	      0.00000000	     -0.00000000	      0.00000000	     -0.00000000	     -0.05043736	      0.49386798	     -0.00000000
      0.32080446	      0.00000000	      0.58150773	     -0.00000000	     -0.00000000	      0.00000000	      0.00000000	     -0.16081530	      0.38760257	     -0.00000000	     -0.00000000	      0.00000000	    -53.52116348	     -0.16805221	      0.14058153	      0.00000000	     -0.00000000	      0.00000000	     50.16496591	      0.00000000	      0.00000000	      0.00000000	     -0.00000000	      0.00000000	     -0.00000000	     -0.05049646	      0.49305370	     -0.00000000
      0.32130153	      0.00000000	      0.58056485	     -0.00000000	     -0.00000000	      0.00000000	      0.00000000	     -0.16100136	      0.38691174	     -0.00000000	     -0.00000000	      0.00000000	    -53.61091430	     -0.16825173	      0.14034994	      0.00000000	     -0.00000000	      0.00000000	     50.24221812	      0.00000000	      0.00000000	      0.00000000	     -0.00000000	      0.00000000	     -0.00000000	     -0.05055533	      0.49224006	     -0.00000000
      0.32191269	      0.00000000	      0.57940659	     -0.00000000	     -0.00000000	      0.00000000	      0.00000000	     -0.16122912	      0.38606315	     -0.00000000	     -0.00000000	      0.00000000	    -53.72103813	     -0.16849594	      0.14006545	      0.00000000	     -0.00000000	      0.00000000	     50.33696464	      0.00000000	      0.00000000	      0.00000000	     -0.00000000	      0.00000000	     -0.00000000	     -0.05062739	      0.49124058	     -0.00000000
      0.32252385	      0.00000000	      0.57824954	     -0.00000000	     -0.00000000	      0.00000000	      0.00000000	     -0.16145576	      0.38521548	     -0.00000000	     -0.00000000	      0.00000000	    -53.83090836	     -0.16873892	      0.13978123	      0.00000000	     -0.00000000	      0.00000000	     50.43144696	      0.00000000	      0.00000000	      0.00000000	     -0.00000000	      0.00000000	     -0.00000000	     -0.05069910	      0.49024214	     -0.00000000
      0.32294978	      0.00000000	      0.57744390	     -0.00000000	     -0.00000000	      0.00000000	      0.00000000	     -0.16161304	      0.38462530	     -0.00000000	     -0.00000000	      0.00000000	    -53.90732703	     -0.16890753	      0.13958333	      0.00000000	     -0.00000000	      0.00000000	     50.49713534	      0.00000000	      0.00000000	      0.00000000	     -0.00000000	      0.00000000	     -0.00000000	     -0.05074886	      0.48954696	     -0.00000000
      0.32337570	      0.00000000	      0.57663889	     -0.00000000	     -0.00000000	      0.00000000	      0.00000000	     -0.16176979	      0.38403559	     -0.00000000	     -0.00000000	      0.00000000	    -53.98362092	     -0.16907555	      0.13938558	      0.00000000	     -0.00000000	      0.00000000	     50.56269388	      0.00000000	      0.00000000	      0.00000000	     -0.00000000	      0.00000000	     -0.00000000	     -0.05079845	      0.48885231	     -0.00000000
      0.32390701	      0.00000000	      0.57563558	     -0.00000000	     -0.00000000	      0.00000000	      0.00000000	     -0.16196455	      0.38330065	     -0.00000000	     -0.00000000	      0.00000000	    -54.07861558	     -0.16928429	      0.13913912	      0.00000000	     -0.00000000	      0.00000000	     50.64428993	      0.00000000	      0.00000000	      0.00000000	     -0.00000000	      0.00000000	     -0.00000000	     -0.05086006	      0.48798656	     -0.00000000
      0.32443832	      0.00000000	      0.57463327	     -0.00000000	     -0.00000000	      0.00000000	      0.00000000	     -0.16215846	      0.38256648	     -0.00000000	     -0.00000000	      0.00000000	    -54.17341379	     -0.16949211	      0.13889289	      0.00000000	     -0.00000000	      0.00000000	     50.72568171	      0.00000000	      0.00000000	      0.00000000	     -0.00000000	      0.00000000	     -0.00000000	     -0.05092140	      0.48712168	     -0.00000000
      0.32491296	      0.00000000	      0.57373873	     -0.00000000	     -0.00000000	      0.00000000	      0.00000000	     -0.16233098	      0.38191128	     -0.00000000	     -0.00000000	      0.00000000	    -54.25793413	     -0.16967698	      0.13867314	      0.00000000	     -0.00000000	      0.00000000	     50.79821890	      0.00000000	      0.00000000	      0.00000000	     -0.00000000	      0.00000000	     -0.00000000	     -0.05097598	      0.48634981	     -0.00000000
      0.32549563	      0.00000000	      0.57264176	     -0.00000000	     -0.00000000	      0.00000000	      0.00000000	     -0.16254183	      0.38110785	     -0.00000000	     -0.00000000	      0.00000000	    -54.36147349	     -0.16990291	      0.13840366	      0.00000000	     -0.00000000	      0.00000000	     50.88703941	      0.00000000	      0.00000000	      0.00000000	     -0.00000000	      0.00000000	     -0.00000000	     -0.05104268	      0.48540326	     -0.00000000
      0.32607829	      0.00000000	      0.57154610	     -0.00000000	     -0.00000000	      0.00000000	      0.00000000	     -0.16275166	      0.38030542	     -0.00000000	     -0.00000000	      0.00000000	    -54.46477205	     -0.17012773	      0.13813450	      0.00000000	     -0.00000000	      0.00000000	     50.97560992	      0.00000000	      0.00000000	      0.00000000	     -0.00000000	      0.00000000	     -0.00000000	     -0.05110905	      0.48445785	     -0.00000000
      0.32652751	      0.00000000	      0.57070227	     -0.00000000	     -0.00000000	      0.00000000	      0.00000000	     -0.16291275	      0.37968745	     -0.00000000	     -0.00000000	      0.00000000	    -54.54424773	     -0.17030030	      0.13792721	      0.00000000	     -0.00000000	      0.00000000	     51.04372431	      0.00000000	      0.00000000	      0.00000000	     -0.00000000	      0.00000000	     -0.00000000	     -0.05116000	      0.48372976	     -0.00000000
      0.32708490	      0.00000000	      0.56965640	     -0.00000000	     -0.00000000	      0.00000000	      0.00000000	     -0.16311177	      0.37892157	     -0.00000000	     -0.00000000	      0.00000000	    -54.64265746	     -0.17051349	      0.13767029	      0.00000000	     -0.00000000	      0.00000000	     51.12802978	      0.00000000	      0.00000000	      0.00000000	     -0.00000000	      0.00000000	     -0.00000000	     -0.05122295	      0.48282733	     -0.00000000
      0.32764228	      0.00000000	      0.56861180	     -0.00000000	     -0.00000000	      0.00000000	      0.00000000	     -0.16330986	      0.37815666	     -0.00000000	     -0.00000000	      0.00000000	    -54.74084264	     -0.17072566	      0.13741369	      0.00000000	     -0.00000000	      0.00000000	     51.21210252	      0.00000000	      0.00000000	      0.00000000	     -0.00000000	      0.00000000	     -0.00000000	     -0.05128561	      0.48192602	     -0.00000000
      0.32813418	      0.00000000	      0.56769102	     -0.00000000	     -0.00000000	      0.00000000	      0.00000000	     -0.16348390	      0.37748245	     -0.00000000	     -0.00000000	      0.00000000	    -54.82730507	     -0.17091206	      0.13718750	      0.00000000	     -0.00000000	      0.00000000	     51.28610373	      0.00000000	      0.00000000	      0.00000000	     -0.00000000	      0.00000000	     -0.00000000	     -0.05134066	      0.48113154	     -0.00000000
      0.32874614	      0.00000000	      0.56654694	     -0.00000000	     -0.00000000	      0.00000000	      0.00000000	     -0.16369941	      0.37664479	     -0.00000000	     -0.00000000	      0.00000000	    -54.93462307	     -0.17114284	      0.13690647	      0.00000000	     -0.00000000	      0.00000000	     51.37791040	      0.00000000	      0.00000000	      0.00000000	     -0.00000000	      0.00000000	     -0.00000000	     -0.05140881	      0.48014442	     -0.00000000
      0.32935810	      0.00000000	      0.56540452	     -0.00000000	     -0.00000000	      0.00000000	      0.00000000	     -0.16391379	      0.37580840	     -0.00000000	     -0.00000000	      0.00000000	    -55.04166510	     -0.17137239	      0.13662586	      0.00000000	     -0.00000000	      0.00000000	     51.46943164	      0.00000000	      0.00000000	      0.00000000	     -0.00000000	      0.00000000	     -0.00000000	     -0.05147661	      0.47915873	     -0.00000000
      0.32981677	      0.00000000	      0.56454936	     -0.00000000	     -0.00000000	      0.00000000	      0.00000000	     -0.16407373	      0.37518235	     -0.00000000	     -0.00000000	      0.00000000	    -55.12171211	     -0.17154363	      0.13641581	      0.00000000	     -0.00000000	      0.00000000	     51.53783951	      0.00000000	      0.00000000	      0.00000000	     -0.00000000	      0.00000000	     -0.00000000	     -0.05152720	      0.47842090	     -0.00000000
      0.33027544	      0.00000000	      0.56369516	     -0.00000000	     -0.00000000	      0.00000000	      0.00000000	     -0.16423303	      0.37455704	     -0.00000000	     -0.00000000	      0.00000000	    -55.20160214	     -0.17171418	      0.13620601	      0.00000000	     -0.00000000	      0.00000000	     51.60608529	      0.00000000	      0.00000000	      0.00000000	     -0.00000000	      0.00000000	     -0.00000000	     -0.05157758	      0.47768391	     -0.00000000
      0.33078423	      0.00000000	      0.56274877	     -0.00000000	     -0.00000000	      0.00000000	      0.00000000	     -0.16440901	      0.37386427	     -0.00000000	     -0.00000000	      0.00000000	    -55.29003781	     -0.17190256	      0.13597357	     -0.00000000	     -0.00000000	      0.00000000	     51.68159832	      0.00000000	      0.00000000	      0.00000000	     -0.00000000	      0.00000000	     -0.00000000	     -0.05163323	      0.47686739	     -0.00000000
      0.33140606	      0.00000000	      0.56159378	     -0.00000000	     -0.00000000	      0.00000000	      0.00000000	     -0.16462302	      0.37301887	     -0.00000000	     -0.00000000	      0.00000000	    -55.39785542	     -0.17213164	      0.13568992	     -0.00000000	     -0.00000000	      0.00000000	     51.77361414	      0.00000000	      0.00000000	      0.00000000	     -0.00000000	      0.00000000	     -0.00000000	     -0.05170091	      0.47587091	     -0.00000000
      0.33186234	      0.00000000	      0.56074748	     -0.00000000	     -0.00000000	      0.00000000	      0.00000000	     -0.16477932	      0.37239945	     -0.00000000	     -0.00000000	      0.00000000	    -55.47678216	     -0.17229892	      0.13548208	     -0.00000000	     -0.00000000	      0.00000000	     51.84094038	      0.00000000	      0.00000000	      0.00000000	     -0.00000000	      0.00000000	     -0.00000000	     -0.05175033	      0.47514076	     -0.00000000
      0.33247509	      0.00000000	      0.55961256	     -0.00000000	     -0.00000000	      0.00000000	      0.00000000	     -0.16498823	      0.37156883	     -0.00000000	     -0.00000000	      0.00000000	    -55.58252541	     -0.17252250	      0.13520337	     -0.00000000	     -0.00000000	      0.00000000	     51.93109771	      0.00000000	      0.00000000	      0.00000000	     -0.00000000	      0.00000000	     -0.00000000	     -0.05181639	      0.47416161	     -0.00000000
      0.33330676	      0.00000000	      0.55807521	     -0.00000000	     -0.00000000	      0.00000000	      0.00000000	     -0.16526997	      0.37044379	     -0.00000000	     -0.00000000	      0.00000000	    -55.72558298	     -0.17282397	      0.13482587	     -0.00000000	     -0.00000000	      0.00000000	     52.05298861	      0.00000000	      0.00000000	      0.00000000	     -0.00000000	      0.00000000	     -0.00000000	     -0.05190548	      0.47283530	     -0.00000000
      0.33371563	      0.00000000	      0.55732071	     -0.00000000	     -0.00000000	      0.00000000	      0.00000000	     -0.16540771	      0.36989167	     -0.00000000	     -0.00000000	      0.00000000	    -55.79571825	     -0.17297135	      0.13464061	     -0.00000000	     -0.00000000	      0.00000000	     52.11271249	      0.00000000	      0.00000000	      0.00000000	     -0.00000000	      0.00000000	     -0.00000000	     -0.05194903	      0.47218437	     -0.00000000
      0.33424414	      0.00000000	      0.55634673	     -0.00000000	     -0.00000000	      0.00000000	      0.00000000	     -0.16558502	      0.36917899	     -0.00000000	     -0.00000000	      0.00000000	    -55.88618110	     -0.17316105	      0.13440147	     -0.00000000	     -0.00000000	      0.00000000	     52.18971291	      0.00000000	      0.00000000	      0.00000000	     -0.00000000	      0.00000000	     -0.00000000	     -0.05200509	      0.47134412	     -0.00000000
      0.33472633	      0.00000000	      0.55545943	     -0.00000000	     -0.00000000	      0.00000000	      0.00000000	     -0.16574605	      0.36852977	     -0.00000000	     -0.00000000	      0.00000000	    -55.96852320	     -0.17333331	      0.13418363	     -0.00000000	     -0.00000000	      0.00000000	     52.25976808	      0.00000000	      0.00000000	      0.00000000	     -0.00000000	      0.00000000	     -0.00000000	     -0.05205601	      0.47057865	     -0.00000000
      0.33543629	      0.00000000	      0.55415526	     -0.00000000	     -0.00000000	      0.00000000	      0.00000000	     -0.16598187	      0.36757561	     -0.00000000	     -0.00000000	      0.00000000	    -56.08942819	     -0.17358556	      0.13386345	     -0.00000000	     -0.00000000	      0.00000000	     52.36257447	      0.00000000	      0.00000000	      0.00000000	     -0.00000000	      0.00000000	     -0.00000000	     -0.05213057	      0.46945357	     -0.00000000
      0.33598519	      0.00000000	      0.55314886	     -0.00000000	     -0.00000000	      0.00000000	      0.00000000	     -0.16616316	      0.36683936	     -0.00000000	     -0.00000000	      0.00000000	    -56.18263019	     -0.17377945	      0.13361640	     -0.00000000	     -0.00000000	      0.00000000	     52.44177786	      0.00000000	      0.00000000	      0.00000000	     -0.00000000	      0.00000000	     -0.00000000	     -0.05218788	      0.46858538	     -0.00000000
      0.33679153	      0.00000000	      0.55167354	     -0.00000000	     -0.00000000	      0.00000000	      0.00000000	     -0.16642782	      0.36576014	     -0.00000000	     -0.00000000	      0.00000000	    -56.31910590	     -0.17406248	      0.13325426	     -0.00000000	     -0.00000000	      0.00000000	     52.55768100	      0.00000000	      0.00000000	      0.00000000	     -0.00000000	      0.00000000	     -0.00000000	     -0.05227155	      0.46731268	     -0.00000000
      0.33712845	      0.00000000	      0.55105820	     -0.00000000	     -0.00000000	      0.00000000	      0.00000000	     -0.16653782	      0.36531005	     -0.00000000	     -0.00000000	      0.00000000	    -56.37597460	     -0.17418011	      0.13310323	     -0.00000000	     -0.00000000	      0.00000000	     52.60595089	      0.00000000	      0.00000000	      0.00000000	     -0.00000000	      0.00000000	     -0.00000000	     -0.05230633	      0.46678187	     -0.00000000
      0.33754833	      0.00000000	      0.55029226	     -0.00000000	     -0.00000000	      0.00000000	      0.00000000	     -0.16667444	      0.36474982	     -0.00000000	     -0.00000000	      0.00000000	    -56.44671786	     -0.17432618	      0.13291524	     -0.00000000	     -0.00000000	      0.00000000	     52.66597571	      0.00000000	      0.00000000	      0.00000000	     -0.00000000	      0.00000000	     -0.00000000	     -0.05234952	      0.46612115	     -0.00000000
      0.33815349	      0.00000000	      0.54919015	     -0.00000000	     -0.00000000	      0.00000000	      0.00000000	     -0.16687040	      0.36394376	     -0.00000000	     -0.00000000	      0.00000000	    -56.54842621	     -0.17453569	      0.13264476	     -0.00000000	     -0.00000000	      0.00000000	     52.75223155	      0.00000000	      0.00000000	      0.00000000	     -0.00000000	      0.00000000	     -0.00000000	     -0.05241146	      0.46517044	     -0.00000000
      0.33870914	      0.00000000	      0.54818016	     -0.00000000	     -0.00000000	      0.00000000	      0.00000000	     -0.16704936	      0.36320511	     -0.00000000	     -0.00000000	      0.00000000	    -56.64154755	     -0.17472700	      0.13239691	     -0.00000000	     -0.00000000	      0.00000000	     52.83116072	      0.00000000	      0.00000000	      0.00000000	     -0.00000000	      0.00000000	     -0.00000000	     -0.05246804	      0.46429921	     -0.00000000
      0.33917980	      0.00000000	      0.54732611	     -0.00000000	     -0.00000000	      0.00000000	      0.00000000	     -0.16720022	      0.36258056	     -0.00000000	     -0.00000000	      0.00000000	    -56.72022618	     -0.17488826	      0.13218734	     -0.00000000	     -0.00000000	      0.00000000	     52.89781507	      0.00000000	      0.00000000	      0.00000000	     -0.00000000	      0.00000000	     -0.00000000	     -0.05251572	      0.46356251	     -0.00000000
      0.33965045	      0.00000000	      0.54647343	     -0.00000000	     -0.00000000	      0.00000000	      0.00000000	     -0.16735042	      0.36195705	     -0.00000000	     -0.00000000	      0.00000000	    -56.79872115	     -0.17504880	      0.13197811	     -0.00000000	     -0.00000000	      0.00000000	     52.96428330	      0.00000000	      0.00000000	      0.00000000	     -0.00000000	      0.00000000	     -0.00000000	     -0.05256320	      0.46282700	     -0.00000000
      0.34012111	      0.00000000	      0.54562212	     -0.00000000	     -0.00000000	      0.00000000	      0.00000000	     -0.16749995	      0.36133457	     -0.00000000	     -0.00000000	      0.00000000	    -56.87703153	     -0.17520860	      0.13176924	     -0.00000000	     -0.00000000	      0.00000000	     53.03056460	      0.00000000	      0.00000000	      0.00000000	     -0.00000000	      0.00000000	     -0.00000000	     -0.05261046	      0.46209269	     -0.00000000
      0.34059177	      0.00000000	      0.54477221	     -0.00000000	     -0.00000000	      0.00000000	      0.00000000	     -0.16764881	      0.36071316	     -0.00000000	     -0.00000000	      0.00000000	    -56.95515643	     -0.17536769	      0.13156073	     -0.00000000	     -0.00000000	      0.00000000	     53.09665831	      0.00000000	      0.00000000	      0.00000000	     -0.00000000	      0.00000000	     -0.00000000	     -0.05265752	      0.46135959	     -0.00000000
      0.34106242	      0.00000000	      0.54392371	     -0.00000000	     -0.00000000	      0.00000000	      0.00000000	     -0.16779700	      0.36009281	     -0.00000000	     -0.00000000	      0.00000000	    -57.03309494	     -0.17552605	      0.13135258	     -0.00000000	     -0.00000000	      0.00000000	     53.16256359	      0.00000000	      0.00000000	      0.00000000	     -0.00000000	      0.00000000	     -0.00000000	     -0.05270436	      0.46062771	     -0.00000000
      0.34153308	      0.00000000	      0.54307665	     -0.00000000	     -0.00000000	      0.00000000	      0.00000000	     -0.16794453	      0.35947355	     -0.00000000	     -0.00000000	      0.00000000	    -57.11084615	     -0.17568368	      0.13114479	     -0.00000000	     -0.00000000	      0.00000000	     53.22827982	      0.00000000	      0.00000000	      0.00000000	     -0.00000000	      0.00000000	     -0.00000000	     -0.05275098	      0.45989709	     -0.00000000
      0.34194606	      0.00000000	      0.54233458	     -0.00000000	     -0.00000000	      0.00000000	      0.00000000	     -0.16807344	      0.35893108	     -0.00000000	     -0.00000000	      0.00000000	    -57.17891446	     -0.17582140	      0.13096277	     -0.00000000	     -0.00000000	      0.00000000	     53.28578656	      0.00000000	      0.00000000	      0.00000000	     -0.00000000	      0.00000000	     -0.00000000	     -0.05279173	      0.45925703	     -0.00000000
      0.34235904	      0.00000000	      0.54159363	     -0.00000000	     -0.00000000	      0.00000000	      0.00000000	     -0.16820183	      0.35838945	     -0.00000000	     -0.00000000	      0.00000000	    -57.24683726	     -0.17595857	      0.13078104	     -0.00000000	     -0.00000000	      0.00000000	     53.34314667	      0.00000000	      0.00000000	      0.00000000	     -0.00000000	      0.00000000	     -0.00000000	     -0.05283230	      0.45861795	     -0.00000000
      0.34277202	      0.00000000	      0.54085383	     -0.00000000	     -0.00000000	      0.00000000	      0.00000000	     -0.16832971	      0.35784869	     -0.00000000	     -0.00000000	      0.00000000	    -57.31461394	     -0.17609518	      0.13059959	     -0.00000000	     -0.00000000	      0.00000000	     53.40035963	      0.00000000	      0.00000000	      0.00000000	     -0.00000000	      0.00000000	     -0.00000000	     -0.05287272	      0.45797986	     -0.00000000
      0.34339154	      0.00000000	      0.53974619	     -0.00000000	     -0.00000000	      0.00000000	      0.00000000	     -0.16852058	      0.35703913	     -0.00000000	     -0.00000000	      0.00000000	    -57.41601087	     -0.17629906	      0.13032796	     -0.00000000	     -0.00000000	      0.00000000	     53.48590826	      0.00000000	      0.00000000	      0.00000000	     -0.00000000	      0.00000000	     -0.00000000	     -0.05293304	      0.45702453	     -0.00000000
      0.34374369	      0.00000000	      0.53911774	     -0.00000000	     -0.00000000	      0.00000000	      0.00000000	     -0.16862857	      0.35657982	     -0.00000000	     -0.00000000	      0.00000000	    -57.47350066	     -0.17641440	      0.13017385	     -0.00000000	     -0.00000000	      0.00000000	     53.53438852	      0.00000000	      0.00000000	      0.00000000	     -0.00000000	      0.00000000	     -0.00000000	     -0.05296717	      0.45648249	     -0.00000000
      0.34409585	      0.00000000	      0.53849015	     -0.00000000	     -0.00000000	      0.00000000	      0.00000000	     -0.16873619	      0.35612116	     -0.00000000	     -0.00000000	      0.00000000	    -57.53088269	     -0.17652933	      0.13001996	     -0.00000000	     -0.00000000	      0.00000000	     53.58276063	      0.00000000	      0.00000000	      0.00000000	     -0.00000000	      0.00000000	     -0.00000000	     -0.05300118	      0.45594121	     -0.00000000
      0.34466999	      0.00000000	      0.53746879	     -0.00000000	     -0.00000000	      0.00000000	      0.00000000	     -0.16891084	      0.35537477	     -0.00000000	     -0.00000000	      0.00000000	    -57.62420432	     -0.17671585	      0.12976954	     -0.00000000	     -0.00000000	      0.00000000	     53.66139211	      0.00000000	      0.00000000	      0.00000000	     -0.00000000	      0.00000000	     -0.00000000	     -0.05305637	      0.45506032	     -0.00000000
      0.34521101	      0.00000000	      0.53650848	     -0.00000000	     -0.00000000	      0.00000000	      0.00000000	     -0.16907452	      0.35467306	     -0.00000000	     -0.00000000	      0.00000000	    -57.71187687	     -0.17689062	      0.12953410	     -0.00000000	     -0.00000000	      0.00000000	     53.73522162	      0.00000000	      0.00000000	      0.00000000	     -0.00000000	      0.00000000	     -0.00000000	     -0.05310809	      0.45423210	     -0.00000000
      0.34561472	      0.00000000	      0.53579325	     -0.00000000	     -0.00000000	      0.00000000	      0.00000000	     -0.16919608	      0.35415045	     -0.00000000	     -0.00000000	      0.00000000	    -57.77713125	     -0.17702042	      0.12935877	     -0.00000000	     -0.00000000	      0.00000000	     53.79014604	      0.00000000	      0.00000000	      0.00000000	     -0.00000000	      0.00000000	     -0.00000000	     -0.05314651	      0.45361525	     -0.00000000
      0.34601843	      0.00000000	      0.53507919	     -0.00000000	     -0.00000000	      0.00000000	      0.00000000	     -0.16931716	      0.35362873	     -0.00000000	     -0.00000000	      0.00000000	    -57.84224136	     -0.17714969	      0.12918373	     -0.00000000	     -0.00000000	      0.00000000	     53.84492622	      0.00000000	      0.00000000	      0.00000000	     -0.00000000	      0.00000000	     -0.00000000	     -0.05318477	      0.45299943	     -0.00000000
      0.34651756	      0.00000000	      0.53419801	     -0.00000000	     -0.00000000	      0.00000000	      0.00000000	     -0.16946618	      0.35298495	     -0.00000000	     -0.00000000	      0.00000000	    -57.92253873	     -0.17730877	      0.12896774	     -0.00000000	     -0.00000000	      0.00000000	     53.91245267	      0.00000000	      0.00000000	      0.00000000	     -0.00000000	      0.00000000	     -0.00000000	     -0.05323186	      0.45223948	     -0.00000000
      0.34701668	      0.00000000	      0.53331866	     -0.00000000	     -0.00000000	      0.00000000	      0.00000000	     -0.16961445	      0.35234254	     -0.00000000	     -0.00000000	      0.00000000	    -58.00261360	     -0.17746705	      0.12875222	     -0.00000000	     -0.00000000	      0.00000000	     53.97975715	      0.00000000	      0.00000000	      0.00000000	     -0.00000000	      0.00000000	     -0.00000000	     -0.05327871	      0.45148113	     -0.00000000
      0.34737744	      0.00000000	      0.53268422	     -0.00000000	     -0.00000000	      0.00000000	      0.00000000	     -0.16972116	      0.35187908	     -0.00000000	     -0.00000000	      0.00000000	    -58.06035232	     -0.17758095	      0.12859673	     -0.00000000	     -0.00000000	      0.00000000	     54.02826600	      0.00000000	      0.00000000	      0.00000000	     -0.00000000	      0.00000000	     -0.00000000	     -0.05331242	      0.45093399	     -0.00000000
      0.34773821	      0.00000000	      0.53205075	     -0.00000000	     -0.00000000	      0.00000000	      0.00000000	     -0.16982748	      0.35141635	     -0.00000000	     -0.00000000	      0.00000000	    -58.11797383	     -0.17769443	      0.12844149	     -0.00000000	     -0.00000000	      0.00000000	     54.07665815	      0.00000000	      0.00000000	      0.00000000	     -0.00000000	      0.00000000	     -0.00000000	     -0.05334602	      0.45038769	     -0.00000000
      0.34823304	      0.00000000	      0.53118347	     -0.00000000	     -0.00000000	      0.00000000	      0.00000000	     -0.16997268	      0.35078287	     -0.00000000	     -0.00000000	      0.00000000	    -58.19681699	     -0.17784939	      0.12822897	     -0.00000000	     -0.00000000	      0.00000000	     54.14284325	      0.00000000	      0.00000000	      0.00000000	     -0.00000000	      0.00000000	     -0.00000000	     -0.05339189	      0.44963977	     -0.00000000
      0.34872787	      0.00000000	      0.53031806	     -0.00000000	     -0.00000000	      0.00000000	      0.00000000	     -0.17011715	      0.35015079	     -0.00000000	     -0.00000000	      0.00000000	    -58.27543779	     -0.17800356	      0.12801692	     -0.00000000	     -0.00000000	      0.00000000	     54.20880744	      0.00000000	      0.00000000	      0.00000000	     -0.00000000	      0.00000000	     -0.00000000	     -0.05343754	      0.44889347	     -0.00000000
      0.34911412	      0.00000000	      0.52964383	     -0.00000000	     -0.00000000	      0.00000000	      0.00000000	     -0.17022942	      0.34965838	     -0.00000000	     -0.00000000	      0.00000000	    -58.33665308	     -0.17812335	      0.12785173	     -0.00000000	     -0.00000000	      0.00000000	     54.26014437	      0.00000000	      0.00000000	      0.00000000	     -0.00000000	      0.00000000	     -0.00000000	     -0.05347301	      0.44831205	     -0.00000000
      0.34950038	      0.00000000	      0.52897077	     -0.00000000	     -0.00000000	      0.00000000	      0.00000000	     -0.17034124	      0.34916684	     -0.00000000	     -0.00000000	      0.00000000	    -58.39773173	     -0.17824266	      0.12768684	     -0.00000000	     -0.00000000	      0.00000000	     54.31134584	      0.00000000	      0.00000000	      0.00000000	     -0.00000000	      0.00000000	     -0.00000000	     -0.05350833	      0.44773164	     -0.00000000
      0.34996737	      0.00000000	      0.52815858	     -0.00000000	     -0.00000000	      0.00000000	      0.00000000	     -0.17047584	      0.34857374	     -0.00000000	     -0.00000000	      0.00000000	    -58.47139261	     -0.17838626	      0.12748787	     -0.00000000	     -0.00000000	      0.00000000	     54.37306704	      0.00000000	      0.00000000	      0.00000000	     -0.00000000	      0.00000000	     -0.00000000	     -0.05355086	      0.44703127	     -0.00000000
      0.35043435	      0.00000000	      0.52734812	     -0.00000000	     -0.00000000	      0.00000000	      0.00000000	     -0.17060978	      0.34798194	     -0.00000000	     -0.00000000	      0.00000000	    -58.54485213	     -0.17852916	      0.12728935	     -0.00000000	     -0.00000000	      0.00000000	     54.43458906	      0.00000000	      0.00000000	      0.00000000	     -0.00000000	      0.00000000	     -0.00000000	     -0.05359317	      0.44633239	     -0.00000000
      0.35083450	      0.00000000	      0.52665504	     -0.00000000	     -0.00000000	      0.00000000	      0.00000000	     -0.17072405	      0.34747587	     -0.00000000	     -0.00000000	      0.00000000	    -58.60763659	     -0.17865105	      0.12711958	     -0.00000000	     -0.00000000	      0.00000000	     54.48714661	      0.00000000	      0.00000000	      0.00000000	     -0.00000000	      0.00000000	     -0.00000000	     -0.05362927	      0.44573474	     -0.00000000
      0.35123465	      0.00000000	      0.52596325	     -0.00000000	     -0.00000000	      0.00000000	      0.00000000	     -0.17083783	      0.34697077	     -0.00000000	     -0.00000000	      0.00000000	    -58.67027198	     -0.17877242	      0.12695015	     -0.00000000	     -0.00000000	      0.00000000	     54.53955704	      0.00000000	      0.00000000	      0.00000000	     -0.00000000	      0.00000000	     -0.00000000	     -0.05366522	      0.44513821	     -0.00000000
      0.35167429	      0.00000000	      0.52520466	     -0.00000000	     -0.00000000	      0.00000000	      0.00000000	     -0.17096230	      0.34641694	     -0.00000000	     -0.00000000	      0.00000000	    -58.73891746	     -0.17890517	      0.12676436	     -0.00000000	     -0.00000000	      0.00000000	     54.59697075	      0.00000000	      0.00000000	      0.00000000	     -0.00000000	      0.00000000	     -0.00000000	     -0.05370453	      0.44448409	     -0.00000000
      0.35211394	      0.00000000	      0.52444765	     -0.00000000	     -0.00000000	      0.00000000	      0.00000000	     -0.17108620	      0.34586429	     -0.00000000	     -0.00000000	      0.00000000	    -58.80738157	     -0.17903730	      0.12657898	     -0.00000000	     -0.00000000	      0.00000000	     54.65420584	      0.00000000	      0.00000000	      0.00000000	     -0.00000000	      0.00000000	     -0.00000000	     -0.05374367	      0.44383134	     -0.00000000
      0.35255358	      0.00000000	      0.52369223	     -0.00000000	     -0.00000000	      0.00000000	      0.00000000	     -0.17120952	      0.34531283	     -0.00000000	     -0.00000000	      0.00000000	    -58.87566354	     -0.17916881	      0.12639400	     -0.00000000	     -0.00000000	      0.00000000	     54.71126185	      0.00000000	      0.00000000	      0.00000000	     -0.00000000	      0.00000000	     -0.00000000	     -0.05378263	      0.44317996	     -0.00000000
      0.35299323	      0.00000000	      0.52293841	     -0.00000000	     -0.00000000	      0.00000000	      0.00000000	     -0.17133227	      0.34476258	     -0.00000000	     -0.00000000	      0.00000000	    -58.94376264	     -0.17929970	      0.12620942	     -0.00000000	     -0.00000000	      0.00000000	     54.76813819	      0.00000000	      0.00000000	      0.00000000	     -0.00000000	      0.00000000	     -0.00000000	     -0.05382140	      0.44252998	     -0.00000000
      0.35336805	      0.00000000	      0.52229701	     -0.00000000	     -0.00000000	      0.00000000	      0.00000000	     -0.17143647	      0.34429441	     -0.00000000	     -0.00000000	      0.00000000	    -59.00167657	     -0.17941080	      0.12605238	     -0.00000000	     -0.00000000	      0.00000000	     54.81648674	      0.00000000	      0.00000000	      0.00000000	     -0.00000000	      0.00000000	     -0.00000000	     -0.05385431	      0.44197693	     -0.00000000
      0.35374288	      0.00000000	      0.52165679	     -0.00000000	     -0.00000000	      0.00000000	      0.00000000	     -0.17154026	      0.34382713	     -0.00000000	     -0.00000000	      0.00000000	    -59.05945656	     -0.17952145	      0.12589564	     -0.00000000	     -0.00000000	      0.00000000	     54.86470399	      0.00000000	      0.00000000	      0.00000000	     -0.00000000	      0.00000000	     -0.00000000	     -0.05388710	      0.44142491	     -0.00000000
      0.35417100	      0.00000000	      0.52092699	     -0.00000000	     -0.00000000	      0.00000000	      0.00000000	     -0.17165830	      0.34329449	     -0.00000000	     -0.00000000	      0.00000000	    -59.12528809	     -0.17964728	      0.12571697	     -0.00000000	     -0.00000000	      0.00000000	     54.91961646	      0.00000000	      0.00000000	      0.00000000	     -0.00000000	      0.00000000	     -0.00000000	     -0.05392438	      0.44079566	     -0.00000000
      0.35459913	      0.00000000	      0.52019876	     -0.00000000	     -0.00000000	      0.00000000	      0.00000000	     -0.17177579	      0.34276303	     -0.00000000	     -0.00000000	      0.00000000	    -59.19094358	     -0.17977253	      0.12553870	     -0.00000000	     -0.00000000	      0.00000000	     54.97435676	      0.00000000	      0.00000000	      0.00000000	     -0.00000000	      0.00000000	     -0.00000000	     -0.05396149	      0.44016777	     -0.00000000
      0.35500037	      0.00000000	      0.51951768	     -0.00000000	     -0.00000000	      0.00000000	      0.00000000	     -0.17188542	      0.34226601	     -0.00000000	     -0.00000000	      0.00000000	    -59.25231638	     -0.17988938	      0.12537199	     -0.00000000	     -0.00000000	      0.00000000	     55.02550342	      0.00000000	      0.00000000	      0.00000000	     -0.00000000	      0.00000000	     -0.00000000	     -0.05399611	      0.43958054	     -0.00000000
      0.35540162	      0.00000000	      0.51883800	     -0.00000000	     -0.00000000	      0.00000000	      0.00000000	     -0.17199457	      0.34177004	     -0.00000000	     -0.00000000	      0.00000000	    -59.31353337	     -0.18000571	      0.12520563	     -0.00000000	     -0.00000000	      0.00000000	     55.07649804	      0.00000000	      0.00000000	      0.00000000	     -0.00000000	      0.00000000	     -0.00000000	     -0.05403058	      0.43899453	     -0.00000000
      0.35579851	      0.00000000	      0.51816707	     -0.00000000	     -0.00000000	      0.00000000	      0.00000000	     -0.17210207	      0.34128048	     -0.00000000	     -0.00000000	      0.00000000	    -59.37393288	     -0.18012028	      0.12504142	     -0.00000000	     -0.00000000	      0.00000000	     55.12678990	      0.00000000	      0.00000000	      0.00000000	     -0.00000000	      0.00000000	     -0.00000000	     -0.05406454	      0.43841606	     -0.00000000
      0.35619540	      0.00000000	      0.51749752	     -0.00000000	     -0.00000000	      0.00000000	      0.00000000	     -0.17220911	      0.34079195	     -0.00000000	     -0.00000000	      0.00000000	    -59.43417883	     -0.18023434	      0.12487755	     -0.00000000	     -0.00000000	      0.00000000	     55.17693227	      0.00000000	      0.00000000	      0.00000000	     -0.00000000	      0.00000000	     -0.00000000	     -0.05409834	      0.43783880	     -0.00000000
      0.35658239	      0.00000000	      0.51684604	     -0.00000000	     -0.00000000	      0.00000000	      0.00000000	     -0.17231303	      0.34031663	     -0.00000000	     -0.00000000	      0.00000000	    -59.49277246	     -0.18034507	      0.12471812	     -0.00000000	     -0.00000000	      0.00000000	     55.22567861	      0.00000000	      0.00000000	      0.00000000	     -0.00000000	      0.00000000	     -0.00000000	     -0.05413116	      0.43727711	     -0.00000000
      0.35707921	      0.00000000	      0.51601160	     -0.00000000	     -0.00000000	      0.00000000	      0.00000000	     -0.17244580	      0.33970786	     -0.00000000	     -0.00000000	      0.00000000	    -59.56778123	     -0.18048653	      0.12451392	     -0.00000000	     -0.00000000	      0.00000000	     55.28805133	      0.00000000	      0.00000000	      0.00000000	     -0.00000000	      0.00000000	     -0.00000000	     -0.05417309	      0.43655769	     -0.00000000
      0.35727973	      0.00000000	      0.51567545	     -0.00000000	     -0.00000000	      0.00000000	      0.00000000	     -0.17249917	      0.33946263	     -0.00000000	     -0.00000000	      0.00000000	    -59.59798511	     -0.18054340	      0.12443167	     -0.00000000	     -0.00000000	      0.00000000	     55.31315747	      0.00000000	      0.00000000	      0.00000000	     -0.00000000	      0.00000000	     -0.00000000	     -0.05418994	      0.43626789	     -0.00000000
      0.35748024	      0.00000000	      0.51533967	     -0.00000000	     -0.00000000	      0.00000000	      0.00000000	     -0.17255244	      0.33921768	     -0.00000000	     -0.00000000	      0.00000000	    -59.62814926	     -0.18060014	      0.12434951	     -0.00000000	     -0.00000000	      0.00000000	     55.33822510	      0.00000000	      0.00000000	      0.00000000	     -0.00000000	      0.00000000	     -0.00000000	     -0.05420676	      0.43597840	     -0.00000000
      0.35790698	      0.00000000	      0.51462626	     -0.00000000	     -0.00000000	      0.00000000	      0.00000000	     -0.17266539	      0.33869727	     -0.00000000	     -0.00000000	      0.00000000	    -59.69221274	     -0.18072047	      0.12417495	     -0.00000000	     -0.00000000	      0.00000000	     55.39144622	      0.00000000	      0.00000000	      0.00000000	     -0.00000000	      0.00000000	     -0.00000000	     -0.05424243	      0.43536335	     -0.00000000
      0.35833372	      0.00000000	      0.51391452	     -0.00000000	     -0.00000000	      0.00000000	      0.00000000	     -0.17277782	      0.33817810	     -0.00000000	     -0.00000000	      0.00000000	    -59.75609531	     -0.18084022	      0.12400081	     -0.00000000	     -0.00000000	      0.00000000	     55.44449227	      0.00000000	      0.00000000	      0.00000000	     -0.00000000	      0.00000000	     -0.00000000	     -0.05427793	      0.43474974	     -0.00000000
      0.35871080	      0.00000000	      0.51328698	     -0.00000000	     -0.00000000	      0.00000000	      0.00000000	     -0.17287672	      0.33772038	     -0.00000000	     -0.00000000	      0.00000000	    -59.81239377	     -0.18094556	      0.12384728	     -0.00000000	     -0.00000000	      0.00000000	     55.49122021	      0.00000000	      0.00000000	      0.00000000	     -0.00000000	      0.00000000	     -0.00000000	     -0.05430916	      0.43420873	     -0.00000000
      0.35908788	      0.00000000	      0.51266075	     -0.00000000	     -0.00000000	      0.00000000	      0.00000000	     -0.17297520	      0.33726364	     -0.00000000	     -0.00000000	      0.00000000	    -59.86855001	     -0.18105044	      0.12369408	     -0.00000000	     -0.00000000	      0.00000000	     55.53781089	      0.00000000	      0.00000000	      0.00000000	     -0.00000000	      0.00000000	     -0.00000000	     -0.05434026	      0.43366886	     -0.00000000
      0.35942484	      0.00000000	      0.51210228	     -0.00000000	     -0.00000000	      0.00000000	      0.00000000	     -0.17306285	      0.33685634	     -0.00000000	     -0.00000000	      0.00000000	    -59.91861018	     -0.18114379	      0.12355746	     -0.00000000	     -0.00000000	      0.00000000	     55.57932770	      0.00000000	      0.00000000	      0.00000000	     -0.00000000	      0.00000000	     -0.00000000	     -0.05436794	      0.43318740	     -0.00000000
      0.35990671	      0.00000000	      0.51130549	     -0.00000000	     -0.00000000	      0.00000000	      0.00000000	     -0.17318762	      0.33627526	     -0.00000000	     -0.00000000	      0.00000000	    -59.98999902	     -0.18127664	      0.12336256	     -0.00000000	     -0.00000000	      0.00000000	     55.63850673	      0.00000000	      0.00000000	      0.00000000	     -0.00000000	      0.00000000	     -0.00000000	     -0.05440733	      0.43250051	     -0.00000000
      0.36031944	      0.00000000	      0.51062474	     -0.00000000	     -0.00000000	      0.00000000	      0.00000000	     -0.17329396	      0.33577884	     -0.00000000	     -0.00000000	      0.00000000	    -60.05096067	     -0.18138986	      0.12319605	     -0.00000000	     -0.00000000	      0.00000000	     55.68901724	      0.00000000	      0.00000000	      0.00000000	     -0.00000000	      0.00000000	     -0.00000000	     -0.05444090	      0.43191365	     -0.00000000
      0.36067603	      0.00000000	      0.51003790	     -0.00000000	     -0.00000000	      0.00000000	      0.00000000	     -0.17338542	      0.33535091	     -0.00000000	     -0.00000000	      0.00000000	    -60.10349064	     -0.18148724	      0.12305252	     -0.00000000	     -0.00000000	      0.00000000	     55.73252333	      0.00000000	      0.00000000	      0.00000000	     -0.00000000	      0.00000000	     -0.00000000	     -0.05446978	      0.43140776	     -0.00000000
      0.36103262	      0.00000000	      0.50945226	     -0.00000000	     -0.00000000	      0.00000000	      0.00000000	     -0.17347652	      0.33492389	     -0.00000000	     -0.00000000	      0.00000000	    -60.15589163	     -0.18158422	      0.12290929	     -0.00000000	     -0.00000000	      0.00000000	     55.77590566	      0.00000000	      0.00000000	      0.00000000	     -0.00000000	      0.00000000	     -0.00000000	     -0.05449854	      0.43090291	     -0.00000000
      0.36140656	      0.00000000	      0.50883944	     -0.00000000	     -0.00000000	      0.00000000	      0.00000000	     -0.17357166	      0.33447707	     -0.00000000	     -0.00000000	      0.00000000	    -60.21070321	     -0.18168548	      0.12275943	     -0.00000000	     -0.00000000	      0.00000000	     55.82126562	      0.00000000	      0.00000000	      0.00000000	     -0.00000000	      0.00000000	     -0.00000000	     -0.05452858	      0.43037463	     -0.00000000
      0.36178050	      0.00000000	      0.50822796	     -0.00000000	     -0.00000000	      0.00000000	      0.00000000	     -0.17366638	      0.33403125	     -0.00000000	     -0.00000000	      0.00000000	    -60.26537231	     -0.18178631	      0.12260990	     -0.00000000	     -0.00000000	      0.00000000	     55.86648916	      0.00000000	      0.00000000	      0.00000000	     -0.00000000	      0.00000000	     -0.00000000	     -0.05455848	      0.42984752	     -0.00000000
      0.36218730	      0.00000000	      0.50756430	     -0.00000000	     -0.00000000	      0.00000000	      0.00000000	     -0.17376897	      0.33354742	     -0.00000000	     -0.00000000	      0.00000000	    -60.32468249	     -0.18189549	      0.12244763	     -0.00000000	     -0.00000000	      0.00000000	     55.91553098	      0.00000000	      0.00000000	      0.00000000	     -0.00000000	      0.00000000	     -0.00000000	     -0.05459087	      0.42927543	     -0.00000000
      0.36259409	      0.00000000	      0.50690225	     -0.00000000	     -0.00000000	      0.00000000	      0.00000000	     -0.17387109	      0.33306478	     -0.00000000	     -0.00000000	      0.00000000	    -60.38382329	     -0.18200416	      0.12228576	     -0.00000000	     -0.00000000	      0.00000000	     55.96441099	      0.00000000	      0.00000000	      0.00000000	     -0.00000000	      0.00000000	     -0.00000000	     -0.05462311	      0.42870473	     -0.00000000
      0.36288014	      0.00000000	      0.50643768	     -0.00000000	     -0.00000000	      0.00000000	      0.00000000	     -0.17394260	      0.33272612	     -0.00000000	     -0.00000000	      0.00000000	    -60.42530767	     -0.18208026	      0.12217219	     -0.00000000	     -0.00000000	      0.00000000	     55.99868494	      0.00000000	      0.00000000	      0.00000000	     -0.00000000	      0.00000000	     -0.00000000	     -0.05464568	      0.42830427	     -0.00000000
      0.36331083	      0.00000000	      0.50573971	     -0.00000000	     -0.00000000	      0.00000000	      0.00000000	     -0.17404984	      0.33221736	     -0.00000000	     -0.00000000	      0.00000000	    -60.48761068	     -0.18219436	      0.12200157	     -0.00000000	     -0.00000000	      0.00000000	     56.05013884	      0.00000000	      0.00000000	      0.00000000	     -0.00000000	      0.00000000	     -0.00000000	     -0.05467953	      0.42770263	     -0.00000000
      0.36374152	      0.00000000	      0.50504357	     -0.00000000	     -0.00000000	      0.00000000	      0.00000000	     -0.17415654	      0.33170996	     -0.00000000	     -0.00000000	      0.00000000	    -60.54972276	     -0.18230788	      0.12183141	     -0.00000000	     -0.00000000	      0.00000000	     56.10141086	      0.00000000	      0.00000000	      0.00000000	     -0.00000000	      0.00000000	     -0.00000000	     -0.05471322	      0.42710257	     -0.00000000
      0.36409483	      0.00000000	      0.50447387	     -0.00000000	     -0.00000000	      0.00000000	      0.00000000	     -0.17424368	      0.33129474	     -0.00000000	     -0.00000000	      0.00000000	    -60.60053270	     -0.18240057	      0.12169218	     -0.00000000	     -0.00000000	      0.00000000	     56.14333526	      0.00000000	      0.00000000	      0.00000000	     -0.00000000	      0.00000000	     -0.00000000	     -0.05474072	      0.42661152	     -0.00000000
      0.36444814	      0.00000000	      0.50390542	     -0.00000000	     -0.00000000	      0.00000000	      0.00000000	     -0.17433045	      0.33088046	     -0.00000000	     -0.00000000	      0.00000000	    -60.65121370	     -0.18249288	      0.12155326	     -0.00000000	     -0.00000000	      0.00000000	     56.18513705	      0.00000000	      0.00000000	      0.00000000	     -0.00000000	      0.00000000	     -0.00000000	     -0.05476811	      0.42612154	     -0.00000000
      0.36480590	      0.00000000	      0.50333108	     -0.00000000	     -0.00000000	      0.00000000	      0.00000000	     -0.17441796	      0.33046190	     -0.00000000	     -0.00000000	      0.00000000	    -60.70240197	     -0.18258595	      0.12141292	     -0.00000000	     -0.00000000	      0.00000000	     56.22734081	      0.00000000	      0.00000000	      0.00000000	     -0.00000000	      0.00000000	     -0.00000000	     -0.05479573	      0.42562649	     -0.00000000
      0.36524593	      0.00000000	      0.50262643	     -0.00000000	     -0.00000000	      0.00000000	      0.00000000	     -0.17452509	      0.32994841	     -0.00000000	     -0.00000000	      0.00000000	    -60.76517918	     -0.18269988	      0.12124076	     -0.00000000	     -0.00000000	      0.00000000	     56.27907680	      0.00000000	      0.00000000	      0.00000000	     -0.00000000	      0.00000000	     -0.00000000	     -0.05482954	      0.42501912	     -0.00000000
      0.36578808	      0.00000000	      0.50176094	     -0.00000000	     -0.00000000	      0.00000000	      0.00000000	     -0.17465632	      0.32931777	     -0.00000000	     -0.00000000	      0.00000000	    -60.84224858	     -0.18283943	      0.12102933	     -0.00000000	     -0.00000000	      0.00000000	     56.34255710	      0.00000000	      0.00000000	      0.00000000	     -0.00000000	      0.00000000	     -0.00000000	     -0.05487096	      0.42427314	     -0.00000000
      0.36624889	      0.00000000	      0.50102765	     -0.00000000	     -0.00000000	      0.00000000	      0.00000000	     -0.17476720	      0.32878350	     -0.00000000	     -0.00000000	      0.00000000	    -60.90751419	     -0.18295733	      0.12085023	     -0.00000000	     -0.00000000	      0.00000000	     56.39628530	      0.00000000	      0.00000000	      0.00000000	     -0.00000000	      0.00000000	     -0.00000000	     -0.05490596	      0.42364113	     -0.00000000
      0.36656927	      0.00000000	      0.50051910	     -0.00000000	     -0.00000000	      0.00000000	      0.00000000	     -0.17484394	      0.32841299	     -0.00000000	     -0.00000000	      0.00000000	    -60.95276093	     -0.18303891	      0.12072603	     -0.00000000	     -0.00000000	      0.00000000	     56.43351755	      0.00000000	      0.00000000	      0.00000000	     -0.00000000	      0.00000000	     -0.00000000	     -0.05493018	      0.42320281	     -0.00000000
      0.36688965	      0.00000000	      0.50001160	     -0.00000000	     -0.00000000	      0.00000000	      0.00000000	     -0.17492039	      0.32804326	     -0.00000000	     -0.00000000	      0.00000000	    -60.99790062	     -0.18312018	      0.12060211	     -0.00000000	     -0.00000000	      0.00000000	     56.47064865	      0.00000000	      0.00000000	      0.00000000	     -0.00000000	      0.00000000	     -0.00000000	     -0.05495430	      0.42276540	     -0.00000000
      0.36726218	      0.00000000	      0.49942283	     -0.00000000	     -0.00000000	      0.00000000	      0.00000000	     -0.17500892	      0.32761436	     -0.00000000	     -0.00000000	      0.00000000	    -61.05025174	     -0.18321429	      0.12045836	     -0.00000000	     -0.00000000	      0.00000000	     56.51369539	      0.00000000	      0.00000000	      0.00000000	     -0.00000000	      0.00000000	     -0.00000000	     -0.05498224	      0.42225796	     -0.00000000
      0.36763470	      0.00000000	      0.49883548	     -0.00000000	     -0.00000000	      0.00000000	      0.00000000	     -0.17509705	      0.32718652	     -0.00000000	     -0.00000000	      0.00000000	    -61.10245782	     -0.18330796	      0.12031498	     -0.00000000	     -0.00000000	      0.00000000	     56.55660532	      0.00000000	      0.00000000	      0.00000000	     -0.00000000	      0.00000000	     -0.00000000	     -0.05501005	      0.42175176	     -0.00000000
      0.36802239	      0.00000000	      0.49822576	     -0.00000000	     -0.00000000	      0.00000000	      0.00000000	     -0.17518836	      0.32674240	     -0.00000000	     -0.00000000	      0.00000000	    -61.15663478	     -0.18340500	      0.12016615	     -0.00000000	     -0.00000000	      0.00000000	     56.60111662	      0.00000000	      0.00000000	      0.00000000	     -0.00000000	      0.00000000	     -0.00000000	     -0.05503887	      0.42122628	     -0.00000000
      0.36841007	      0.00000000	      0.49761760	     -0.00000000	     -0.00000000	      0.00000000	      0.00000000	     -0.17527925	      0.32629945	     -0.00000000	     -0.00000000	      0.00000000	    -61.21065429	     -0.18350159	      0.12001773	     -0.00000000	     -0.00000000	      0.00000000	     56.64547968	      0.00000000	      0.00000000	      0.00000000	     -0.00000000	      0.00000000	     -0.00000000	     -0.05506755	      0.42070215	     -0.00000000
      0.36875923	      0.00000000	      0.49707122	     -0.00000000	     -0.00000000	      0.00000000	      0.00000000	     -0.17536075	      0.32590153	     -0.00000000	     -0.00000000	      0.00000000	    -61.25917020	     -0.18358818	      0.11988441	     -0.00000000	     -0.00000000	      0.00000000	     56.68530689	      0.00000000	      0.00000000	      0.00000000	     -0.00000000	      0.00000000	     -0.00000000	     -0.05509326	      0.42023127	     -0.00000000
      0.36920767	      0.00000000	      0.49637133	     -0.00000000	     -0.00000000	      0.00000000	      0.00000000	     -0.17546492	      0.32539184	     -0.00000000	     -0.00000000	      0.00000000	    -61.32129423	     -0.18369886	      0.11971366	     -0.00000000	     -0.00000000	      0.00000000	     56.73628284	      0.00000000	      0.00000000	      0.00000000	     -0.00000000	      0.00000000	     -0.00000000	     -0.05512613	      0.41962812	     -0.00000000
      0.36965611	      0.00000000	      0.49567356	     -0.00000000	     -0.00000000	      0.00000000	      0.00000000	     -0.17556853	      0.32488373	     -0.00000000	     -0.00000000	      0.00000000	    -61.38320692	     -0.18380893	      0.11954346	     -0.00000000	     -0.00000000	      0.00000000	     56.78706040	      0.00000000	      0.00000000	      0.00000000	     -0.00000000	      0.00000000	     -0.00000000	     -0.05515882	      0.41902679	     -0.00000000
      0.36999348	      0.00000000	      0.49515001	     -0.00000000	     -0.00000000	      0.00000000	      0.00000000	     -0.17564611	      0.32450251	     -0.00000000	     -0.00000000	      0.00000000	    -61.42964521	     -0.18389133	      0.11941577	     -0.00000000	     -0.00000000	      0.00000000	     56.82513030	      0.00000000	      0.00000000	      0.00000000	     -0.00000000	      0.00000000	     -0.00000000	     -0.05518330	      0.41857562	     -0.00000000
      0.37033085	      0.00000000	      0.49462767	     -0.00000000	     -0.00000000	      0.00000000	      0.00000000	     -0.17572337	      0.32412219	     -0.00000000	     -0.00000000	      0.00000000	    -61.47596365	     -0.18397340	      0.11928840	     -0.00000000	     -0.00000000	      0.00000000	     56.86308791	      0.00000000	      0.00000000	      0.00000000	     -0.00000000	      0.00000000	     -0.00000000	     -0.05520768	      0.41812548	     -0.00000000
      0.37060028	      0.00000000	      0.49421137	     -0.00000000	     -0.00000000	      0.00000000	      0.00000000	     -0.17578485	      0.32381910	     -0.00000000	     -0.00000000	      0.00000000	    -61.51286865	     -0.18403869	      0.11918691	     -0.00000000	     -0.00000000	      0.00000000	     56.89332124	      0.00000000	      0.00000000	      0.00000000	     -0.00000000	      0.00000000	     -0.00000000	     -0.05522708	      0.41776674	     -0.00000000
      0.37100911	      0.00000000	      0.49358117	     -0.00000000	     -0.00000000	      0.00000000	      0.00000000	     -0.17587776	      0.32336030	     -0.00000000	     -0.00000000	      0.00000000	    -61.56872081	     -0.18413735	      0.11903328	     -0.00000000	     -0.00000000	      0.00000000	     56.93905952	      0.00000000	      0.00000000	      0.00000000	     -0.00000000	      0.00000000	     -0.00000000	     -0.05525639	      0.41722368	     -0.00000000
      0.37141794	      0.00000000	      0.49295275	     -0.00000000	     -0.00000000	      0.00000000	      0.00000000	     -0.17597020	      0.32290283	     -0.00000000	     -0.00000000	      0.00000000	    -61.62439659	     -0.18423551	      0.11888012	     -0.00000000	     -0.00000000	      0.00000000	     56.98463297	      0.00000000	      0.00000000	      0.00000000	     -0.00000000	      0.00000000	     -0.00000000	     -0.05528555	      0.41668216	     -0.00000000
      0.37176189	      0.00000000	      0.49242543	     -0.00000000	     -0.00000000	      0.00000000	      0.00000000	     -0.17604762	      0.32251898	     -0.00000000	     -0.00000000	      0.00000000	    -61.67110084	     -0.18431771	      0.11875162	     -0.00000000	     -0.00000000	      0.00000000	     57.02284706	      0.00000000	      0.00000000	      0.00000000	     -0.00000000	      0.00000000	     -0.00000000	     -0.05530998	      0.41622777	     -0.00000000
      0.37210584	      0.00000000	      0.49189937	     -0.00000000	     -0.00000000	      0.00000000	      0.00000000	     -0.17612472	      0.32213608	     -0.00000000	     -0.00000000	      0.00000000	    -61.71768005	     -0.18439956	      0.11862345	     -0.00000000	     -0.00000000	      0.00000000	     57.06094455	      0.00000000	      0.00000000	      0.00000000	     -0.00000000	      0.00000000	     -0.00000000	     -0.05533430	      0.41577447	     -0.00000000
      0.37245277	      0.00000000	      0.49137006	     -0.00000000	     -0.00000000	      0.00000000	      0.00000000	     -0.17620216	      0.32175082	     -0.00000000	     -0.00000000	      0.00000000	    -61.76453494	     -0.18448176	      0.11849451	     -0.00000000	     -0.00000000	      0.00000000	     57.09925308	      0.00000000	      0.00000000	      0.00000000	     -0.00000000	      0.00000000	     -0.00000000	     -0.05535872	      0.41531838	     -0.00000000
      0.37279969	      0.00000000	      0.49084204	     -0.00000000	     -0.00000000	      0.00000000	      0.00000000	     -0.17627926	      0.32136653	     -0.00000000	     -0.00000000	      0.00000000	    -61.81126247	     -0.18456360	      0.11836590	     -0.00000000	     -0.00000000	      0.00000000	     57.13744305	      0.00000000	      0.00000000	      0.00000000	     -0.00000000	      0.00000000	     -0.00000000	     -0.05538305	      0.41486340	     -0.00000000
      0.37318625	      0.00000000	      0.49025522	     -0.00000000	     -0.00000000	      0.00000000	      0.00000000	     -0.17636480	      0.32093948	     -0.00000000	     -0.00000000	      0.00000000	    -61.86317786	     -0.18465437	      0.11822300	     -0.00000000	     -0.00000000	      0.00000000	     57.17985608	      0.00000000	      0.00000000	      0.00000000	     -0.00000000	      0.00000000	     -0.00000000	     -0.05541003	      0.41435777	     -0.00000000
      0.37357280	      0.00000000	      0.48967002	     -0.00000000	     -0.00000000	      0.00000000	      0.00000000	     -0.17644992	      0.32051363	     -0.00000000	     -0.00000000	      0.00000000	    -61.91493495	     -0.18474471	      0.11808052	     -0.00000000	     -0.00000000	      0.00000000	     57.22212201	      0.00000000	      0.00000000	      0.00000000	     -0.00000000	      0.00000000	     -0.00000000	     -0.05543688	      0.41385355	     -0.00000000
      0.37388810	      0.00000000	      0.48919390	     -0.00000000	     -0.00000000	      0.00000000	      0.00000000	     -0.17651906	      0.32016718	     -0.00000000	     -0.00000000	      0.00000000	    -61.95703355	     -0.18481806	      0.11796462	     -0.00000000	     -0.00000000	      0.00000000	     57.25648752	      0.00000000	      0.00000000	      0.00000000	     -0.00000000	      0.00000000	     -0.00000000	     -0.05545868	      0.41344331	     -0.00000000
      0.37431222	      0.00000000	      0.48855514	     -0.00000000	     -0.00000000	      0.00000000	      0.00000000	     -0.17661163	      0.31970242	     -0.00000000	     -0.00000000	      0.00000000	    -62.01349616	     -0.18491628	      0.11780917	     -0.00000000	     -0.00000000	      0.00000000	     57.30256004	      0.00000000	      0.00000000	      0.00000000	     -0.00000000	      0.00000000	     -0.00000000	     -0.05548788	      0.41289296	     -0.00000000
      0.37473633	      0.00000000	      0.48791833	     -0.00000000	     -0.00000000	      0.00000000	      0.00000000	     -0.17670372	      0.31923912	     -0.00000000	     -0.00000000	      0.00000000	    -62.06976789	     -0.18501397	      0.11765422	     -0.00000000	     -0.00000000	      0.00000000	     57.34845570	      0.00000000	      0.00000000	      0.00000000	     -0.00000000	      0.00000000	     -0.00000000	     -0.05551693	      0.41234430	     -0.00000000
      0.37506024	      0.00000000	      0.48743332	     -0.00000000	     -0.00000000	      0.00000000	      0.00000000	     -0.17677373	      0.31888628	     -0.00000000	     -0.00000000	      0.00000000	    -62.11261448	     -0.18508822	      0.11753622	     -0.00000000	     -0.00000000	      0.00000000	     57.38338759	      0.00000000	      0.00000000	      0.00000000	     -0.00000000	      0.00000000	     -0.00000000	     -0.05553900	      0.41192642	     -0.00000000
      0.37538414	      0.00000000	      0.48694945	     -0.00000000	     -0.00000000	      0.00000000	      0.00000000	     -0.17684345	      0.31853428	     -0.00000000	     -0.00000000	      0.00000000	    -62.15534964	     -0.18516217	      0.11741853	     -0.00000000	     -0.00000000	      0.00000000	     57.41821643	      0.00000000	      0.00000000	      0.00000000	     -0.00000000	      0.00000000	     -0.00000000	     -0.05556099	      0.41150955	     -0.00000000
      0.37567927	      0.00000000	      0.48650957	     -0.00000000	     -0.00000000	      0.00000000	      0.00000000	     -0.17690674	      0.31821431	     -0.00000000	     -0.00000000	      0.00000000	    -62.19419112	     -0.18522929	      0.11731156	     -0.00000000	     -0.00000000	      0.00000000	     57.44986139	      0.00000000	      0.00000000	      0.00000000	     -0.00000000	      0.00000000	     -0.00000000	     -0.05558095	      0.41113057	     -0.00000000
      0.37611342	      0.00000000	      0.48586422	     -0.00000000	     -0.00000000	      0.00000000	      0.00000000	     -0.17699941	      0.31774490	     -0.00000000	     -0.00000000	      0.00000000	    -62.25116047	     -0.18532756	      0.11715464	     -0.00000000	     -0.00000000	      0.00000000	     57.49625727	      0.00000000	      0.00000000	      0.00000000	     -0.00000000	      0.00000000	     -0.00000000	     -0.05561018	      0.41057458	     -0.00000000
      0.37648103	      0.00000000	      0.48531938	     -0.00000000	     -0.00000000	      0.00000000	      0.00000000	     -0.17707750	      0.31734863	     -0.00000000	     -0.00000000	      0.00000000	    -62.29924299	     -0.18541035	      0.11702219	     -0.00000000	     -0.00000000	      0.00000000	     57.53539880	      0.00000000	      0.00000000	      0.00000000	     -0.00000000	      0.00000000	     -0.00000000	     -0.05563480	      0.41010519	     -0.00000000
      0.37680961	      0.00000000	      0.48483367	     -0.00000000	     -0.00000000	      0.00000000	      0.00000000	     -0.17714698	      0.31699539	     -0.00000000	     -0.00000000	      0.00000000	    -62.34209695	     -0.18548401	      0.11690414	     -0.00000000	     -0.00000000	      0.00000000	     57.57027101	      0.00000000	      0.00000000	      0.00000000	     -0.00000000	      0.00000000	     -0.00000000	     -0.05565671	      0.40968675	     -0.00000000
      0.37713818	      0.00000000	      0.48434914	     -0.00000000	     -0.00000000	      0.00000000	      0.00000000	     -0.17721619	      0.31664303	     -0.00000000	     -0.00000000	      0.00000000	    -62.38483603	     -0.18555737	      0.11678640	     -0.00000000	     -0.00000000	      0.00000000	     57.60503748	      0.00000000	      0.00000000	      0.00000000	     -0.00000000	      0.00000000	     -0.00000000	     -0.05567853	      0.40926934	     -0.00000000
      0.37747586	      0.00000000	      0.48385243	     -0.00000000	     -0.00000000	      0.00000000	      0.00000000	     -0.17728701	      0.31628183	     -0.00000000	     -0.00000000	      0.00000000	    -62.42863994	     -0.18563243	      0.11666572	     -0.00000000	     -0.00000000	      0.00000000	     57.64065743	      0.00000000	      0.00000000	      0.00000000	     -0.00000000	      0.00000000	     -0.00000000	     -0.05570086	      0.40884143	     -0.00000000
      0.37781354	      0.00000000	      0.48335697	     -0.00000000	     -0.00000000	      0.00000000	      0.00000000	     -0.17735754	      0.31592156	     -0.00000000	     -0.00000000	      0.00000000	    -62.47232243	     -0.18570717	      0.11654537	     -0.00000000	     -0.00000000	      0.00000000	     57.67616583	      0.00000000	      0.00000000	      0.00000000	     -0.00000000	      0.00000000	     -0.00000000	     -0.05572310	      0.40841462	     -0.00000000
      0.37819358	      0.00000000	      0.48280087	     -0.00000000	     -0.00000000	      0.00000000	      0.00000000	     -0.17743655	      0.31551722	     -0.00000000	     -0.00000000	      0.00000000	    -62.52134009	     -0.18579090	      0.11641031	     -0.00000000	     -0.00000000	      0.00000000	     57.71599579	      0.00000000	      0.00000000	      0.00000000	     -0.00000000	      0.00000000	     -0.00000000	     -0.05574801	      0.40793557	     -0.00000000
      0.37857362	      0.00000000	      0.48224636	     -0.00000000	     -0.00000000	      0.00000000	      0.00000000	     -0.17751519	      0.31511408	     -0.00000000	     -0.00000000	      0.00000000	    -62.57020388	     -0.18587422	      0.11627567	     -0.00000000	     -0.00000000	      0.00000000	     57.75568465	      0.00000000	      0.00000000	      0.00000000	     -0.00000000	      0.00000000	     -0.00000000	     -0.05577281	      0.40745790	     -0.00000000
      0.37888916	      0.00000000	      0.48178719	     -0.00000000	     -0.00000000	      0.00000000	      0.00000000	     -0.17758019	      0.31478026	     -0.00000000	     -0.00000000	      0.00000000	    -62.61065698	     -0.18594309	      0.11616420	     -0.00000000	     -0.00000000	      0.00000000	     57.78852992	      0.00000000	      0.00000000	      0.00000000	     -0.00000000	      0.00000000	     -0.00000000	     -0.05579330	      0.40706237	     -0.00000000
      0.37929530	      0.00000000	      0.48119781	     -0.00000000	     -0.00000000	      0.00000000	      0.00000000	     -0.17766348	      0.31435181	     -0.00000000	     -0.00000000	      0.00000000	    -62.66256950	     -0.18603132	      0.11602115	     -0.00000000	     -0.00000000	      0.00000000	     57.83066336	      0.00000000	      0.00000000	      0.00000000	     -0.00000000	      0.00000000	     -0.00000000	     -0.05581956	      0.40655467	     -0.00000000
      0.37970144	      0.00000000	      0.48061026	     -0.00000000	     -0.00000000	      0.00000000	      0.00000000	     -0.17774635	      0.31392473	     -0.00000000	     -0.00000000	      0.00000000	    -62.71430619	     -0.18611908	      0.11587857	     -0.00000000	     -0.00000000	      0.00000000	     57.87263602	      0.00000000	      0.00000000	      0.00000000	     -0.00000000	      0.00000000	     -0.00000000	     -0.05584568	      0.40604857	     -0.00000000
      0.38002185	      0.00000000	      0.48014803	     -0.00000000	     -0.00000000	      0.00000000	      0.00000000	     -0.17781142	      0.31358876	     -0.00000000	     -0.00000000	      0.00000000	    -62.75499787	     -0.18618799	      0.11576643	     -0.00000000	     -0.00000000	      0.00000000	     57.90563549	      0.00000000	      0.00000000	      0.00000000	     -0.00000000	      0.00000000	     -0.00000000	     -0.05586619	      0.40565042	     -0.00000000
      0.38034227	      0.00000000	      0.47968695	     -0.00000000	     -0.00000000	      0.00000000	      0.00000000	     -0.17787622	      0.31325364	     -0.00000000	     -0.00000000	      0.00000000	    -62.79558008	     -0.18625662	      0.11565459	     -0.00000000	     -0.00000000	      0.00000000	     57.93853506	      0.00000000	      0.00000000	      0.00000000	     -0.00000000	      0.00000000	     -0.00000000	     -0.05588662	      0.40525327	     -0.00000000
      0.38071726	      0.00000000	      0.47914877	     -0.00000000	     -0.00000000	      0.00000000	      0.00000000	     -0.17795173	      0.31286251	     -0.00000000	     -0.00000000	      0.00000000	    -62.84293710	     -0.18633657	      0.11552407	     -0.00000000	     -0.00000000	      0.00000000	     57.97691287	      0.00000000	      0.00000000	      0.00000000	     -0.00000000	      0.00000000	     -0.00000000	     -0.05591042	      0.40478971	     -0.00000000
      0.38109226	      0.00000000	      0.47861217	     -0.00000000	     -0.00000000	      0.00000000	      0.00000000	     -0.17802689	      0.31247256	     -0.00000000	     -0.00000000	      0.00000000	    -62.89014412	     -0.18641613	      0.11539396	     -0.00000000	     -0.00000000	      0.00000000	     58.01515406	      0.00000000	      0.00000000	      0.00000000	     -0.00000000	      0.00000000	     -0.00000000	     -0.05593411	      0.40432752	     -0.00000000
      0.38140797	      0.00000000	      0.47816162	     -0.00000000	     -0.00000000	      0.00000000	      0.00000000	     -0.17808988	      0.31214517	     -0.00000000	     -0.00000000	      0.00000000	    -62.92977101	     -0.18648280	      0.11528474	     -0.00000000	     -0.00000000	      0.00000000	     58.04724318	      0.00000000	      0.00000000	      0.00000000	     -0.00000000	      0.00000000	     -0.00000000	     -0.05595396	      0.40393947	     -0.00000000
      0.38180534	      0.00000000	      0.47759614	     -0.00000000	     -0.00000000	      0.00000000	      0.00000000	     -0.17816880	      0.31173427	     -0.00000000	     -0.00000000	      0.00000000	    -62.97949656	     -0.18656634	      0.11514769	     -0.00000000	     -0.00000000	      0.00000000	     58.08749501	      0.00000000	      0.00000000	      0.00000000	     -0.00000000	      0.00000000	     -0.00000000	     -0.05597884	      0.40345242	     -0.00000000
      0.38220270	      0.00000000	      0.47703242	     -0.00000000	     -0.00000000	      0.00000000	      0.00000000	     -0.17824732	      0.31132470	     -0.00000000	     -0.00000000	      0.00000000	    -63.02905364	     -0.18664943	      0.11501109	     -0.00000000	     -0.00000000	      0.00000000	     58.12759386	      0.00000000	      0.00000000	      0.00000000	     -0.00000000	      0.00000000	     -0.00000000	     -0.05600359	      0.40296690	     -0.00000000
      0.38244459	      0.00000000	      0.47669014	     -0.00000000	     -0.00000000	      0.00000000	      0.00000000	     -0.17829493	      0.31107602	     -0.00000000	     -0.00000000	      0.00000000	    -63.05913778	     -0.18669980	      0.11492817	     -0.00000000	     -0.00000000	      0.00000000	     58.15192820	      0.00000000	      0.00000000	      0.00000000	     -0.00000000	      0.00000000	     -0.00000000	     -0.05601859	      0.40267211	     -0.00000000
      0.38282262	      0.00000000	      0.47615654	     -0.00000000	     -0.00000000	      0.00000000	      0.00000000	     -0.17836903	      0.31068837	     -0.00000000	     -0.00000000	      0.00000000	    -63.10602917	     -0.18677820	      0.11479891	     -0.00000000	     -0.00000000	      0.00000000	     58.18984535	      0.00000000	      0.00000000	      0.00000000	     -0.00000000	      0.00000000	     -0.00000000	     -0.05604194	      0.40221254	     -0.00000000
      0.38320065	      0.00000000	      0.47562455	     -0.00000000	     -0.00000000	      0.00000000	      0.00000000	     -0.17844277	      0.31030191	     -0.00000000	     -0.00000000	      0.00000000	    -63.15276806	     -0.18685620	      0.11467008	     -0.00000000	     -0.00000000	      0.00000000	     58.22762440	      0.00000000	      0.00000000	      0.00000000	     -0.00000000	      0.00000000	     -0.00000000	     -0.05606518	      0.40175437	     -0.00000000
      0.38352141	      0.00000000	      0.47517441	     -0.00000000	     -0.00000000	      0.00000000	      0.00000000	     -0.17850505	      0.30997493	     -0.00000000	     -0.00000000	      0.00000000	    -63.19230660	     -0.18692208	      0.11456109	     -0.00000000	     -0.00000000	      0.00000000	     58.25957191	      0.00000000	      0.00000000	      0.00000000	     -0.00000000	      0.00000000	     -0.00000000	     -0.05608481	      0.40136670	     -0.00000000
      0.38384217	      0.00000000	      0.47472544	     -0.00000000	     -0.00000000	      0.00000000	      0.00000000	     -0.17856708	      0.30964882	     -0.00000000	     -0.00000000	      0.00000000	    -63.23173534	     -0.18698768	      0.11445240	     -0.00000000	     -0.00000000	      0.00000000	     58.29142019	      0.00000000	      0.00000000	      0.00000000	     -0.00000000	      0.00000000	     -0.00000000	     -0.05610435	      0.40098004	     -0.00000000
      0.38417667	      0.00000000	      0.47425846	     -0.00000000	     -0.00000000	      0.00000000	      0.00000000	     -0.17863150	      0.30930965	     -0.00000000	     -0.00000000	      0.00000000	    -63.27273677	     -0.18705580	      0.11433937	     -0.00000000	     -0.00000000	      0.00000000	     58.32452768	      0.00000000	      0.00000000	      0.00000000	     -0.00000000	      0.00000000	     -0.00000000	     -0.05612465	      0.40057789	     -0.00000000
      0.38458262	      0.00000000	      0.47369345	     -0.00000000	     -0.00000000	      0.00000000	      0.00000000	     -0.17870929	      0.30889931	     -0.00000000	     -0.00000000	      0.00000000	    -63.32233495	     -0.18713805	      0.11420264	     -0.00000000	     -0.00000000	      0.00000000	     58.36456163	      0.00000000	      0.00000000	      0.00000000	     -0.00000000	      0.00000000	     -0.00000000	     -0.05614916	      0.40009131	     -0.00000000
      0.38498857	      0.00000000	      0.47313030	     -0.00000000	     -0.00000000	      0.00000000	      0.00000000	     -0.17878668	      0.30849035	     -0.00000000	     -0.00000000	      0.00000000	    -63.37175726	     -0.18721986	      0.11406640	     -0.00000000	     -0.00000000	      0.00000000	     58.40443714	      0.00000000	      0.00000000	      0.00000000	     -0.00000000	      0.00000000	     -0.00000000	     -0.05617354	      0.39960635	     -0.00000000
      0.38534542	      0.00000000	      0.47263681	     -0.00000000	     -0.00000000	      0.00000000	      0.00000000	     -0.17885437	      0.30813199	     -0.00000000	     -0.00000000	      0.00000000	    -63.41505656	     -0.18729141	      0.11394703	     -0.00000000	     -0.00000000	      0.00000000	     58.43935888	      0.00000000	      0.00000000	      0.00000000	     -0.00000000	      0.00000000	     -0.00000000	     -0.05619487	      0.39918138	     -0.00000000
      0.38570227	      0.00000000	      0.47214477	     -0.00000000	     -0.00000000	      0.00000000	      0.00000000	     -0.17892175	      0.30777471	     -0.00000000	     -0.00000000	      0.00000000	    -63.45821998	     -0.18736262	      0.11382804	     -0.00000000	     -0.00000000	      0.00000000	     58.47415845	      0.00000000	      0.00000000	      0.00000000	     -0.00000000	      0.00000000	     -0.00000000	     -0.05621610	      0.39875766	     -0.00000000
      0.38607100	      0.00000000	      0.47163786	     -0.00000000	     -0.00000000	      0.00000000	      0.00000000	     -0.17899104	      0.30740666	     -0.00000000	     -0.00000000	      0.00000000	    -63.50267784	     -0.18743584	      0.11370548	     -0.00000000	     -0.00000000	      0.00000000	     58.50998854	      0.00000000	      0.00000000	      0.00000000	     -0.00000000	      0.00000000	     -0.00000000	     -0.05623793	      0.39832115	     -0.00000000
      0.38643973	      0.00000000	      0.47113249	     -0.00000000	     -0.00000000	      0.00000000	      0.00000000	     -0.17906000	      0.30703975	     -0.00000000	     -0.00000000	      0.00000000	    -63.54699064	     -0.18750869	      0.11358331	     -0.00000000	     -0.00000000	      0.00000000	     58.54568849	      0.00000000	      0.00000000	      0.00000000	     -0.00000000	      0.00000000	     -0.00000000	     -0.05625965	      0.39788597	     -0.00000000
      0.38669073	      0.00000000	      0.47078936	     -0.00000000	     -0.00000000	      0.00000000	      0.00000000	     -0.17910675	      0.30679064	     -0.00000000	     -0.00000000	      0.00000000	    -63.57707235	     -0.18755808	      0.11350038	     -0.00000000	     -0.00000000	      0.00000000	     58.56991585	      0.00000000	      0.00000000	      0.00000000	     -0.00000000	      0.00000000	     -0.00000000	     -0.05627438	      0.39759050	     -0.00000000
      0.38706618	      0.00000000	      0.47027745	     -0.00000000	     -0.00000000	      0.00000000	      0.00000000	     -0.17917640	      0.30641902	     -0.00000000	     -0.00000000	      0.00000000	    -63.62194288	     -0.18763164	      0.11337668	     -0.00000000	     -0.00000000	      0.00000000	     58.60604262	      0.00000000	      0.00000000	      0.00000000	     -0.00000000	      0.00000000	     -0.00000000	     -0.05629631	      0.39714970	     -0.00000000
      0.38744162	      0.00000000	      0.46976714	     -0.00000000	     -0.00000000	      0.00000000	      0.00000000	     -0.17924570	      0.30604859	     -0.00000000	     -0.00000000	      0.00000000	    -63.66666306	     -0.18770483	      0.11325339	     -0.00000000	     -0.00000000	      0.00000000	     58.64203488	      0.00000000	      0.00000000	      0.00000000	     -0.00000000	      0.00000000	     -0.00000000	     -0.05631814	      0.39671029	     -0.00000000
      0.38775396	      0.00000000	      0.46934383	     -0.00000000	     -0.00000000	      0.00000000	      0.00000000	     -0.17930309	      0.30574133	     -0.00000000	     -0.00000000	      0.00000000	    -63.70375179	     -0.18776543	      0.11315114	     -0.00000000	     -0.00000000	      0.00000000	     58.67187495	      0.00000000	      0.00000000	      0.00000000	     -0.00000000	      0.00000000	     -0.00000000	     -0.05633622	      0.39634580	     -0.00000000
      0.38806630	      0.00000000	      0.46892163	     -0.00000000	     -0.00000000	      0.00000000	      0.00000000	     -0.17936024	      0.30543489	     -0.00000000	     -0.00000000	      0.00000000	    -63.74073649	     -0.18782578	      0.11304917	     -0.00000000	     -0.00000000	      0.00000000	     58.70162213	      0.00000000	      0.00000000	      0.00000000	     -0.00000000	      0.00000000	     -0.00000000	     -0.05635422	      0.39598227	     -0.00000000
      0.38839824	      0.00000000	      0.46847416	     -0.00000000	     -0.00000000	      0.00000000	      0.00000000	     -0.17942073	      0.30511013	     -0.00000000	     -0.00000000	      0.00000000	    -63.77992755	     -0.18788963	      0.11294112	     -0.00000000	     -0.00000000	      0.00000000	     58.73313394	      0.00000000	      0.00000000	      0.00000000	     -0.00000000	      0.00000000	     -0.00000000	     -0.05637327	      0.39559699	     -0.00000000
      0.38873017	      0.00000000	      0.46802796	     -0.00000000	     -0.00000000	      0.00000000	      0.00000000	     -0.17948095	      0.30478630	     -0.00000000	     -0.00000000	      0.00000000	    -63.81900115	     -0.18795319	      0.11283339	     -0.00000000	     -0.00000000	      0.00000000	     58.76454107	      0.00000000	      0.00000000	      0.00000000	     -0.00000000	      0.00000000	     -0.00000000	     -0.05639223	      0.39521280	     -0.00000000
      0.38909601	      0.00000000	      0.46753763	     -0.00000000	     -0.00000000	      0.00000000	      0.00000000	     -0.17954701	      0.30443048	     -0.00000000	     -0.00000000	      0.00000000	    -63.86192958	     -0.18802292	      0.11271504	     -0.00000000	     -0.00000000	      0.00000000	     58.79903496	      0.00000000	      0.00000000	      0.00000000	     -0.00000000	      0.00000000	     -0.00000000	     -0.05641304	      0.39479063	     -0.00000000
      0.38946185	      0.00000000	      0.46704883	     -0.00000000	     -0.00000000	      0.00000000	      0.00000000	     -0.17961276	      0.30407578	     -0.00000000	     -0.00000000	      0.00000000	    -63.90471536	     -0.18809229	      0.11259708	     -0.00000000	     -0.00000000	      0.00000000	     58.83340201	      0.00000000	      0.00000000	      0.00000000	     -0.00000000	      0.00000000	     -0.00000000	     -0.05643374	      0.39436978	     -0.00000000
      0.38975650	      0.00000000	      0.46665626	     -0.00000000	     -0.00000000	      0.00000000	      0.00000000	     -0.17966548	      0.30379092	     -0.00000000	     -0.00000000	      0.00000000	    -63.93907236	     -0.18814791	      0.11250235	     -0.00000000	     -0.00000000	      0.00000000	     58.86098995	      0.00000000	      0.00000000	      0.00000000	     -0.00000000	      0.00000000	     -0.00000000	     -0.05645034	      0.39403178	     -0.00000000
      0.39014500	      0.00000000	      0.46614018	     -0.00000000	     -0.00000000	      0.00000000	      0.00000000	     -0.17973467	      0.30341647	     -0.00000000	     -0.00000000	      0.00000000	    -63.98422931	     -0.18822090	      0.11237785	     -0.00000000	     -0.00000000	      0.00000000	     58.89723810	      0.00000000	      0.00000000	      0.00000000	     -0.00000000	      0.00000000	     -0.00000000	     -0.05647213	      0.39358746	     -0.00000000
      0.39053349	      0.00000000	      0.46562583	     -0.00000000	     -0.00000000	      0.00000000	      0.00000000	     -0.17980351	      0.30304330	     -0.00000000	     -0.00000000	      0.00000000	    -64.02922548	     -0.18829351	      0.11225379	     -0.00000000	     -0.00000000	      0.00000000	     58.93334372	      0.00000000	      0.00000000	      0.00000000	     -0.00000000	      0.00000000	     -0.00000000	     -0.05649380	      0.39314463	     -0.00000000
      0.39083731	      0.00000000	      0.46522478	     -0.00000000	     -0.00000000	      0.00000000	      0.00000000	     -0.17985709	      0.30275235	     -0.00000000	     -0.00000000	      0.00000000	    -64.06430278	     -0.18835001	      0.11215707	     -0.00000000	     -0.00000000	      0.00000000	     58.96148101	      0.00000000	      0.00000000	      0.00000000	     -0.00000000	      0.00000000	     -0.00000000	     -0.05651067	      0.39279935	     -0.00000000
      0.39114113	      0.00000000	      0.46482479	     -0.00000000	     -0.00000000	      0.00000000	      0.00000000	     -0.17991046	      0.30246218	     -0.00000000	     -0.00000000	      0.00000000	    -64.09928177	     -0.18840628	      0.11206063	     -0.00000000	     -0.00000000	      0.00000000	     58.98953134	      0.00000000	      0.00000000	      0.00000000	     -0.00000000	      0.00000000	     -0.00000000	     -0.05652747	      0.39245499	     -0.00000000
      0.39148509	      0.00000000	      0.46437323	     -0.00000000	     -0.00000000	      0.00000000	      0.00000000	     -0.17997062	      0.30213461	     -0.00000000	     -0.00000000	      0.00000000	    -64.13876405	     -0.18846971	      0.11195177	     -0.00000000	     -0.00000000	      0.00000000	     59.02118326	      0.00000000	      0.00000000	      0.00000000	     -0.00000000	      0.00000000	     -0.00000000	     -0.05654641	      0.39206624	     -0.00000000
      0.39182905	      0.00000000	      0.46392302	     -0.00000000	     -0.00000000	      0.00000000	      0.00000000	     -0.18003050	      0.30180805	     -0.00000000	     -0.00000000	      0.00000000	    -64.17812039	     -0.18853283	      0.11184325	     -0.00000000	     -0.00000000	      0.00000000	     59.05272399	      0.00000000	      0.00000000	      0.00000000	     -0.00000000	      0.00000000	     -0.00000000	     -0.05656526	      0.39167865	     -0.00000000
      0.39215274	      0.00000000	      0.46350060	     -0.00000000	     -0.00000000	      0.00000000	      0.00000000	     -0.18008660	      0.30150165	     -0.00000000	     -0.00000000	      0.00000000	    -64.21504113	     -0.18859195	      0.11174145	     -0.00000000	     -0.00000000	      0.00000000	     59.08230357	      0.00000000	      0.00000000	      0.00000000	     -0.00000000	      0.00000000	     -0.00000000	     -0.05658292	      0.39131499	     -0.00000000
      0.39254882	      0.00000000	      0.46298532	     -0.00000000	     -0.00000000	      0.00000000	      0.00000000	     -0.18015491	      0.30112793	     -0.00000000	     -0.00000000	      0.00000000	    -64.26006870	     -0.18866393	      0.11161730	     -0.00000000	     -0.00000000	      0.00000000	     59.11836595	      0.00000000	      0.00000000	      0.00000000	     -0.00000000	      0.00000000	     -0.00000000	     -0.05660443	      0.39087141	     -0.00000000
      0.39294491	      0.00000000	      0.46247185	     -0.00000000	     -0.00000000	      0.00000000	      0.00000000	     -0.18022287	      0.30075553	     -0.00000000	     -0.00000000	      0.00000000	    -64.30492936	     -0.18873552	      0.11149360	     -0.00000000	     -0.00000000	      0.00000000	     59.15428148	      0.00000000	      0.00000000	      0.00000000	     -0.00000000	      0.00000000	     -0.00000000	     -0.05662581	      0.39042938	     -0.00000000
      0.39319368	      0.00000000	      0.46215026	     -0.00000000	     -0.00000000	      0.00000000	      0.00000000	     -0.18026536	      0.30052232	     -0.00000000	     -0.00000000	      0.00000000	    -64.33302000	     -0.18878028	      0.11141615	     -0.00000000	     -0.00000000	      0.00000000	     59.17676423	      0.00000000	      0.00000000	      0.00000000	     -0.00000000	      0.00000000	     -0.00000000	     -0.05663919	      0.39015254	     -0.00000000
      0.39359643	      0.00000000	      0.46163115	     -0.00000000	     -0.00000000	      0.00000000	      0.00000000	     -0.18033385	      0.30014588	     -0.00000000	     -0.00000000	      0.00000000	    -64.37835742	     -0.18885242	      0.11129113	     -0.00000000	     -0.00000000	      0.00000000	     59.21303987	      0.00000000	      0.00000000	      0.00000000	     -0.00000000	      0.00000000	     -0.00000000	     -0.05666074	      0.38970567	     -0.00000000
      0.39391841	      0.00000000	      0.46121747	     -0.00000000	     -0.00000000	      0.00000000	      0.00000000	     -0.18038834	      0.29984591	     -0.00000000	     -0.00000000	      0.00000000	    -64.41447960	     -0.18890979	      0.11119153	     -0.00000000	     -0.00000000	      0.00000000	     59.24193260	      0.00000000	      0.00000000	      0.00000000	     -0.00000000	      0.00000000	     -0.00000000	     -0.05667789	      0.38934957	     -0.00000000
      0.39424040	      0.00000000	      0.46080499	     -0.00000000	     -0.00000000	      0.00000000	      0.00000000	     -0.18044259	      0.29954682	     -0.00000000	     -0.00000000	      0.00000000	    -64.45049159	     -0.18896691	      0.11109222	     -0.00000000	     -0.00000000	      0.00000000	     59.27072882	      0.00000000	      0.00000000	      0.00000000	     -0.00000000	      0.00000000	     -0.00000000	     -0.05669496	      0.38899450	     -0.00000000
      0.39456238	      0.00000000	      0.46039369	     -0.00000000	     -0.00000000	      0.00000000	      0.00000000	     -0.18049660	      0.29924861	     -0.00000000	     -0.00000000	      0.00000000	    -64.48639340	     -0.18902377	      0.11099322	     -0.00000000	     -0.00000000	      0.00000000	     59.29942860	      0.00000000	      0.00000000	      0.00000000	     -0.00000000	      0.00000000	     -0.00000000	     -0.05671196	      0.38864045	     -0.00000000
      0.39488298	      0.00000000	      0.45998536	     -0.00000000	     -0.00000000	      0.00000000	      0.00000000	     -0.18055015	      0.29895255	     -0.00000000	     -0.00000000	      0.00000000	    -64.52203084	     -0.18908013	      0.11089495	     -0.00000000	     -0.00000000	      0.00000000	     59.32790885	      0.00000000	      0.00000000	      0.00000000	     -0.00000000	      0.00000000	     -0.00000000	     -0.05672881	      0.38828896	     -0.00000000
      0.39520358	      0.00000000	      0.45957820	     -0.00000000	     -0.00000000	      0.00000000	      0.00000000	     -0.18060346	      0.29865737	     -0.00000000	     -0.00000000	      0.00000000	    -64.55755910	     -0.18913623	      0.11079697	     -0.00000000	     -0.00000000	      0.00000000	     59.35629375	      0.00000000	      0.00000000	      0.00000000	     -0.00000000	      0.00000000	     -0.00000000	     -0.05674558	      0.38793849	     -0.00000000
      0.39551620	      0.00000000	      0.45918231	     -0.00000000	     -0.00000000	      0.00000000	      0.00000000	     -0.18065523	      0.29837037	     -0.00000000	     -0.00000000	      0.00000000	    -64.59209887	     -0.18919070	      0.11070172	     -0.00000000	     -0.00000000	      0.00000000	     59.38388117	      0.00000000	      0.00000000	      0.00000000	     -0.00000000	      0.00000000	     -0.00000000	     -0.05676187	      0.38759772	     -0.00000000
      0.39590413	      0.00000000	      0.45869263	     -0.00000000	     -0.00000000	      0.00000000	      0.00000000	     -0.18071915	      0.29801540	     -0.00000000	     -0.00000000	      0.00000000	    -64.63481359	     -0.18925794	      0.11058393	     -0.00000000	     -0.00000000	      0.00000000	     59.41798753	      0.00000000	      0.00000000	      0.00000000	     -0.00000000	      0.00000000	     -0.00000000	     -0.05678198	      0.38717623	     -0.00000000
      0.39629205	      0.00000000	      0.45820468	     -0.00000000	     -0.00000000	      0.00000000	      0.00000000	     -0.18078274	      0.29766169	     -0.00000000	     -0.00000000	      0.00000000	    -64.67736860	     -0.18932482	      0.11046657	     -0.00000000	     -0.00000000	      0.00000000	     59.45195484	      0.00000000	      0.00000000	      0.00000000	     -0.00000000	      0.00000000	     -0.00000000	     -0.05680198	      0.38675623	     -0.00000000
      0.39658364	      0.00000000	      0.45783905	     -0.00000000	     -0.00000000	      0.00000000	      0.00000000	     -0.18083031	      0.29739667	     -0.00000000	     -0.00000000	      0.00000000	    -64.70925019	     -0.18937484	      0.11037864	     -0.00000000	     -0.00000000	      0.00000000	     59.47739517	      0.00000000	      0.00000000	      0.00000000	     -0.00000000	      0.00000000	     -0.00000000	     -0.05681695	      0.38644152	     -0.00000000
      0.39695075	      0.00000000	      0.45738011	     -0.00000000	     -0.00000000	      0.00000000	      0.00000000	     -0.18088993	      0.29706403	     -0.00000000	     -0.00000000	      0.00000000	    -64.74926182	     -0.18943753	      0.11026829	     -0.00000000	     -0.00000000	      0.00000000	     59.50931390	      0.00000000	      0.00000000	      0.00000000	     -0.00000000	      0.00000000	     -0.00000000	     -0.05683571	      0.38604649	     -0.00000000
      0.39731786	      0.00000000	      0.45692271	     -0.00000000	     -0.00000000	      0.00000000	      0.00000000	     -0.18094925	      0.29673252	     -0.00000000	     -0.00000000	      0.00000000	    -64.78913052	     -0.18949989	      0.11015833	     -0.00000000	     -0.00000000	      0.00000000	     59.54110861	      0.00000000	      0.00000000	      0.00000000	     -0.00000000	      0.00000000	     -0.00000000	     -0.05685436	      0.38565281	     -0.00000000
      0.39761193	      0.00000000	      0.45655745	     -0.00000000	     -0.00000000	      0.00000000	      0.00000000	     -0.18099655	      0.29646781	     -0.00000000	     -0.00000000	      0.00000000	    -64.82096291	     -0.18954960	      0.11007053	     -0.00000000	     -0.00000000	      0.00000000	     59.56648736	      0.00000000	      0.00000000	      0.00000000	     -0.00000000	      0.00000000	     -0.00000000	     -0.05686924	      0.38533843	     -0.00000000
      0.39800327	      0.00000000	      0.45607291	     -0.00000000	     -0.00000000	      0.00000000	      0.00000000	     -0.18105921	      0.29611666	     -0.00000000	     -0.00000000	      0.00000000	    -64.86318315	     -0.18961543	      0.10995408	     -0.00000000	     -0.00000000	      0.00000000	     59.60013822	      0.00000000	      0.00000000	      0.00000000	     -0.00000000	      0.00000000	     -0.00000000	     -0.05688895	      0.38492139	     -0.00000000
      0.39839461	      0.00000000	      0.45559013	     -0.00000000	     -0.00000000	      0.00000000	      0.00000000	     -0.18112152	      0.29576682	     -0.00000000	     -0.00000000	      0.00000000	    -64.90524113	     -0.18968090	      0.10983807	     -0.00000000	     -0.00000000	      0.00000000	     59.63364875	      0.00000000	      0.00000000	      0.00000000	     -0.00000000	      0.00000000	     -0.00000000	     -0.05690854	      0.38450588	     -0.00000000
      0.39867238	      0.00000000	      0.45524853	     -0.00000000	     -0.00000000	      0.00000000	      0.00000000	     -0.18116555	      0.29551928	     -0.00000000	     -0.00000000	      0.00000000	    -64.93499584	     -0.18972714	      0.10975600	     -0.00000000	     -0.00000000	      0.00000000	     59.65734984	      0.00000000	      0.00000000	      0.00000000	     -0.00000000	      0.00000000	     -0.00000000	     -0.05692239	      0.38421187	     -0.00000000
      0.39895016	      0.00000000	      0.45490781	     -0.00000000	     -0.00000000	      0.00000000	      0.00000000	     -0.18120940	      0.29527240	     -0.00000000	     -0.00000000	      0.00000000	    -64.96466885	     -0.18977320	      0.10967415	     -0.00000000	     -0.00000000	      0.00000000	     59.68098042	      0.00000000	      0.00000000	      0.00000000	     -0.00000000	      0.00000000	     -0.00000000	     -0.05693618	      0.38391862	     -0.00000000
      0.39928221	      0.00000000	      0.45450168	     -0.00000000	     -0.00000000	      0.00000000	      0.00000000	     -0.18126161	      0.29497813	     -0.00000000	     -0.00000000	      0.00000000	    -65.00003296	     -0.18982801	      0.10957659	     -0.00000000	     -0.00000000	      0.00000000	     59.70913619	      0.00000000	      0.00000000	      0.00000000	     -0.00000000	      0.00000000	     -0.00000000	     -0.05695260	      0.38356909	     -0.00000000
      0.39961427	      0.00000000	      0.45409682	     -0.00000000	     -0.00000000	      0.00000000	      0.00000000	     -0.18131357	      0.29468479	     -0.00000000	     -0.00000000	      0.00000000	    -65.03528038	     -0.18988257	      0.10947936	     -0.00000000	     -0.00000000	      0.00000000	     59.73719146	      0.00000000	      0.00000000	      0.00000000	     -0.00000000	      0.00000000	     -0.00000000	     -0.05696893	      0.38322065	     -0.00000000
      0.39993414	      0.00000000	      0.45370802	     -0.00000000	     -0.00000000	      0.00000000	      0.00000000	     -0.18136340	      0.29440311	     -0.00000000	     -0.00000000	      0.00000000	    -65.06912399	     -0.18993487	      0.10938599	     -0.00000000	     -0.00000000	      0.00000000	     59.76412229	      0.00000000	      0.00000000	      0.00000000	     -0.00000000	      0.00000000	     -0.00000000	     -0.05698460	      0.38288604	     -0.00000000
      0.40031862	      0.00000000	      0.45324225	     -0.00000000	     -0.00000000	      0.00000000	      0.00000000	     -0.18142300	      0.29406567	     -0.00000000	     -0.00000000	      0.00000000	    -65.10966032	     -0.18999741	      0.10927415	     -0.00000000	     -0.00000000	      0.00000000	     59.79636972	      0.00000000	      0.00000000	      0.00000000	     -0.00000000	      0.00000000	     -0.00000000	     -0.05700334	      0.38248519	     -0.00000000
      0.40070310	      0.00000000	      0.45277818	     -0.00000000	     -0.00000000	      0.00000000	      0.00000000	     -0.18148228	      0.29372948	     -0.00000000	     -0.00000000	      0.00000000	    -65.15004035	     -0.19005960	      0.10916274	     -0.00000000	     -0.00000000	      0.00000000	     59.82848302	      0.00000000	      0.00000000	      0.00000000	     -0.00000000	      0.00000000	     -0.00000000	     -0.05702197	      0.38208581	     -0.00000000
      0.40103819	      0.00000000	      0.45237511	     -0.00000000	     -0.00000000	      0.00000000	      0.00000000	     -0.18153368	      0.29343750	     -0.00000000	     -0.00000000	      0.00000000	    -65.18510658	     -0.19011352	      0.10906599	     -0.00000000	     -0.00000000	      0.00000000	     59.85636249	      0.00000000	      0.00000000	      0.00000000	     -0.00000000	      0.00000000	     -0.00000000	     -0.05703813	      0.38173892	     -0.00000000
      0.40137329	      0.00000000	      0.45197333	     -0.00000000	     -0.00000000	      0.00000000	      0.00000000	     -0.18158485	      0.29314646	     -0.00000000	     -0.00000000	      0.00000000	    -65.22005416	     -0.19016718	      0.10896956	     -0.00000000	     -0.00000000	      0.00000000	     59.88414039	      0.00000000	      0.00000000	      0.00000000	     -0.00000000	      0.00000000	     -0.00000000	     -0.05705422	      0.38139316	     -0.00000000
      0.40172777	      0.00000000	      0.45154972	     -0.00000000	     -0.00000000	      0.00000000	      0.00000000	     -0.18163871	      0.29283963	     -0.00000000	     -0.00000000	      0.00000000	    -65.25689383	     -0.19022365	      0.10886790	     -0.00000000	     -0.00000000	      0.00000000	     59.91341442	      0.00000000	      0.00000000	      0.00000000	     -0.00000000	      0.00000000	     -0.00000000	     -0.05707114	      0.38102862	     -0.00000000
      0.40208224	      0.00000000	      0.45112757	     -0.00000000	     -0.00000000	      0.00000000	      0.00000000	     -0.18169230	      0.29253386	     -0.00000000	     -0.00000000	      0.00000000	    -65.29360083	     -0.19027983	      0.10876661	     -0.00000000	     -0.00000000	      0.00000000	     59.94257512	      0.00000000	      0.00000000	      0.00000000	     -0.00000000	      0.00000000	     -0.00000000	     -0.05708799	      0.38066532	     -0.00000000
      0.40235285	      0.00000000	      0.45080627	     -0.00000000	     -0.00000000	      0.00000000	      0.00000000	     -0.18173303	      0.29230115	     -0.00000000	     -0.00000000	      0.00000000	    -65.32153393	     -0.19032252	      0.10868952	     -0.00000000	     -0.00000000	      0.00000000	     59.96476043	      0.00000000	      0.00000000	      0.00000000	     -0.00000000	      0.00000000	     -0.00000000	     -0.05710079	      0.38038882	     -0.00000000
      0.40272950	      0.00000000	      0.45036048	     -0.00000000	     -0.00000000	      0.00000000	      0.00000000	     -0.18178947	      0.29197828	     -0.00000000	     -0.00000000	      0.00000000	    -65.36028334	     -0.19038166	      0.10858258	     -0.00000000	     -0.00000000	      0.00000000	     59.99552892	      0.00000000	      0.00000000	      0.00000000	     -0.00000000	      0.00000000	     -0.00000000	     -0.05711852	      0.38000520	     -0.00000000
      0.40310614	      0.00000000	      0.44991632	     -0.00000000	     -0.00000000	      0.00000000	      0.00000000	     -0.18184560	      0.29165662	     -0.00000000	     -0.00000000	      0.00000000	    -65.39888311	     -0.19044046	      0.10847604	     -0.00000000	     -0.00000000	      0.00000000	     60.02617000	      0.00000000	      0.00000000	      0.00000000	     -0.00000000	      0.00000000	     -0.00000000	     -0.05713616	      0.37962298	     -0.00000000
      0.40338663	      0.00000000	      0.44958662	     -0.00000000	     -0.00000000	      0.00000000	      0.00000000	     -0.18188721	      0.29141785	     -0.00000000	     -0.00000000	      0.00000000	    -65.42753150	     -0.19048404	      0.10839696	     -0.00000000	     -0.00000000	      0.00000000	     60.04890605	      0.00000000	      0.00000000	      0.00000000	     -0.00000000	      0.00000000	     -0.00000000	     -0.05714924	      0.37933926	     -0.00000000
      0.40366712	      0.00000000	      0.44925782	     -0.00000000	     -0.00000000	      0.00000000	      0.00000000	     -0.18192865	      0.29117975	     -0.00000000	     -0.00000000	      0.00000000	    -65.45609696	     -0.19052744	      0.10831811	     -0.00000000	     -0.00000000	      0.00000000	     60.07157165	      0.00000000	      0.00000000	      0.00000000	     -0.00000000	      0.00000000	     -0.00000000	     -0.05716226	      0.37905633	     -0.00000000
      0.40398603	      0.00000000	      0.44888509	     -0.00000000	     -0.00000000	      0.00000000	      0.00000000	     -0.18197557	      0.29090983	     -0.00000000	     -0.00000000	      0.00000000	    -65.48847504	     -0.19057656	      0.10822873	     -0.00000000	     -0.00000000	      0.00000000	     60.09725685	      0.00000000	      0.00000000	      0.00000000	     -0.00000000	      0.00000000	     -0.00000000	     -0.05717700	      0.37873558	     -0.00000000
      0.40430494	      0.00000000	      0.44851352	     -0.00000000	     -0.00000000	      0.00000000	      0.00000000	     -0.18202227	      0.29064078	     -0.00000000	     -0.00000000	      0.00000000	    -65.52074596	     -0.19062545	      0.10813964	     -0.00000000	     -0.00000000	      0.00000000	     60.12285122	      0.00000000	      0.00000000	      0.00000000	     -0.00000000	      0.00000000	     -0.00000000	     -0.05719167	      0.37841584	     -0.00000000
      0.40464374	      0.00000000	      0.44812008	     -0.00000000	     -0.00000000	      0.00000000	      0.00000000	     -0.18207166	      0.29035589	     -0.00000000	     -0.00000000	      0.00000000	    -65.55491119	     -0.19067713	      0.10804531	     -0.00000000	     -0.00000000	      0.00000000	     60.14994168	      0.00000000	      0.00000000	      0.00000000	     -0.00000000	      0.00000000	     -0.00000000	     -0.05720718	      0.37807729	     -0.00000000
      0.40498253	      0.00000000	      0.44772796	     -0.00000000	     -0.00000000	      0.00000000	      0.00000000	     -0.18212080	      0.29007197	     -0.00000000	     -0.00000000	      0.00000000	    -65.58895557	     -0.19072855	      0.10795131	     -0.00000000	     -0.00000000	      0.00000000	     60.17692992	      0.00000000	      0.00000000	      0.00000000	     -0.00000000	      0.00000000	     -0.00000000	     -0.05722262	      0.37773987	     -0.00000000
      0.40527725	      0.00000000	      0.44738793	     -0.00000000	     -0.00000000	      0.00000000	      0.00000000	     -0.18216336	      0.28982577	     -0.00000000	     -0.00000000	      0.00000000	    -65.61847289	     -0.19077307	      0.10786981	     -0.00000000	     -0.00000000	      0.00000000	     60.20032426	      0.00000000	      0.00000000	      0.00000000	     -0.00000000	      0.00000000	     -0.00000000	     -0.05723599	      0.37744728	     -0.00000000
      0.40565627	      0.00000000	      0.44695211	     -0.00000000	     -0.00000000	      0.00000000	      0.00000000	     -0.18221783	      0.28951024	     -0.00000000	     -0.00000000	      0.00000000	    -65.65629866	     -0.19083003	      0.10776535	     -0.00000000	     -0.00000000	      0.00000000	     60.23029668	      0.00000000	      0.00000000	      0.00000000	     -0.00000000	      0.00000000	     -0.00000000	     -0.05725309	      0.37707227	     -0.00000000
      0.40603529	      0.00000000	      0.44651795	     -0.00000000	     -0.00000000	      0.00000000	      0.00000000	     -0.18227200	      0.28919591	     -0.00000000	     -0.00000000	      0.00000000	    -65.69397337	     -0.19088667	      0.10766130	     -0.00000000	     -0.00000000	      0.00000000	     60.26014174	      0.00000000	      0.00000000	      0.00000000	     -0.00000000	      0.00000000	     -0.00000000	     -0.05727011	      0.37669868	     -0.00000000
      0.40632970	      0.00000000	      0.44618185	     -0.00000000	     -0.00000000	      0.00000000	      0.00000000	     -0.18231387	      0.28895258	     -0.00000000	     -0.00000000	      0.00000000	    -65.72313365	     -0.19093044	      0.10758076	     -0.00000000	     -0.00000000	      0.00000000	     60.28323669	      0.00000000	      0.00000000	      0.00000000	     -0.00000000	      0.00000000	     -0.00000000	     -0.05728326	      0.37640948	     -0.00000000
      0.40662411	      0.00000000	      0.44584675	     -0.00000000	     -0.00000000	      0.00000000	      0.00000000	     -0.18235557	      0.28870999	     -0.00000000	     -0.00000000	      0.00000000	    -65.75220284	     -0.19097401	      0.10750046	     -0.00000000	     -0.00000000	      0.00000000	     60.30625502	      0.00000000	      0.00000000	      0.00000000	     -0.00000000	      0.00000000	     -0.00000000	     -0.05729635	      0.37612114	     -0.00000000
      0.40691339	      0.00000000	      0.44551846	     -0.00000000	     -0.00000000	      0.00000000	      0.00000000	     -0.18239636	      0.28847234	     -0.00000000	     -0.00000000	      0.00000000	    -65.78067675	     -0.19101664	      0.10742181	     -0.00000000	     -0.00000000	      0.00000000	     60.32879769	      0.00000000	      0.00000000	      0.00000000	     -0.00000000	      0.00000000	     -0.00000000	     -0.05730916	      0.37583866	     -0.00000000
      0.40728699	      0.00000000	      0.44509591	     -0.00000000	     -0.00000000	      0.00000000	      0.00000000	     -0.18244880	      0.28816645	     -0.00000000	     -0.00000000	      0.00000000	    -65.81732044	     -0.19107142	      0.10732057	     -0.00000000	     -0.00000000	      0.00000000	     60.35780216	      0.00000000	      0.00000000	      0.00000000	     -0.00000000	      0.00000000	     -0.00000000	     -0.05732562	      0.37547508	     -0.00000000
      0.40766059	      0.00000000	      0.44467496	     -0.00000000	     -0.00000000	      0.00000000	      0.00000000	     -0.18250095	      0.28786174	     -0.00000000	     -0.00000000	      0.00000000	    -65.85381761	     -0.19112588	      0.10721973	     -0.00000000	     -0.00000000	      0.00000000	     60.38668379	      0.00000000	      0.00000000	      0.00000000	     -0.00000000	      0.00000000	     -0.00000000	     -0.05734199	      0.37511288	     -0.00000000
      0.40794484	      0.00000000	      0.44435577	     -0.00000000	     -0.00000000	      0.00000000	      0.00000000	     -0.18254044	      0.28763069	     -0.00000000	     -0.00000000	      0.00000000	    -65.88148782	     -0.19116711	      0.10714327	     -0.00000000	     -0.00000000	      0.00000000	     60.40857581	      0.00000000	      0.00000000	      0.00000000	     -0.00000000	      0.00000000	     -0.00000000	     -0.05735439	      0.37483824	     -0.00000000
      0.40822909	      0.00000000	      0.44403750	     -0.00000000	     -0.00000000	      0.00000000	      0.00000000	     -0.18257977	      0.28740032	     -0.00000000	     -0.00000000	      0.00000000	    -65.90907327	     -0.19120816	      0.10706704	     -0.00000000	     -0.00000000	      0.00000000	     60.43039692	      0.00000000	      0.00000000	      0.00000000	     -0.00000000	      0.00000000	     -0.00000000	     -0.05736674	      0.37456439	     -0.00000000
      0.40855733	      0.00000000	      0.44367113	     -0.00000000	     -0.00000000	      0.00000000	      0.00000000	     -0.18262498	      0.28713514	     -0.00000000	     -0.00000000	      0.00000000	    -65.94082327	     -0.19125534	      0.10697929	     -0.00000000	     -0.00000000	      0.00000000	     60.45550766	      0.00000000	      0.00000000	      0.00000000	     -0.00000000	      0.00000000	     -0.00000000	     -0.05738093	      0.37424916	     -0.00000000
      0.40888558	      0.00000000	      0.44330600	     -0.00000000	     -0.00000000	      0.00000000	      0.00000000	     -0.18266997	      0.28687086	     -0.00000000	     -0.00000000	      0.00000000	    -65.97246030	     -0.19130229	      0.10689185	     -0.00000000	     -0.00000000	      0.00000000	     60.48052411	      0.00000000	      0.00000000	      0.00000000	     -0.00000000	      0.00000000	     -0.00000000	     -0.05739505	      0.37393500	     -0.00000000
      0.40918449	      0.00000000	      0.44297459	     -0.00000000	     -0.00000000	      0.00000000	      0.00000000	     -0.18271075	      0.28663099	     -0.00000000	     -0.00000000	      0.00000000	    -66.00117139	     -0.19134483	      0.10681248	     -0.00000000	     -0.00000000	      0.00000000	     60.50322269	      0.00000000	      0.00000000	      0.00000000	     -0.00000000	      0.00000000	     -0.00000000	     -0.05740785	      0.37364985	     -0.00000000
      0.40955851	      0.00000000	      0.44256134	     -0.00000000	     -0.00000000	      0.00000000	      0.00000000	     -0.18276154	      0.28633191	     -0.00000000	     -0.00000000	      0.00000000	    -66.03696537	     -0.19139779	      0.10671352	     -0.00000000	     -0.00000000	      0.00000000	     60.53151535	      0.00000000	      0.00000000	      0.00000000	     -0.00000000	      0.00000000	     -0.00000000	     -0.05742378	      0.37329429	     -0.00000000
      0.40993253	      0.00000000	      0.44214970	     -0.00000000	     -0.00000000	      0.00000000	      0.00000000	     -0.18281204	      0.28603399	     -0.00000000	     -0.00000000	      0.00000000	    -66.07261285	     -0.19145044	      0.10661496	     -0.00000000	     -0.00000000	      0.00000000	     60.55968616	      0.00000000	      0.00000000	      0.00000000	     -0.00000000	      0.00000000	     -0.00000000	     -0.05743963	      0.37294012	     -0.00000000
      0.41021715	      0.00000000	      0.44183754	     -0.00000000	     -0.00000000	      0.00000000	      0.00000000	     -0.18285028	      0.28580808	     -0.00000000	     -0.00000000	      0.00000000	    -66.09964149	     -0.19149030	      0.10654022	     -0.00000000	     -0.00000000	      0.00000000	     60.58104185	      0.00000000	      0.00000000	      0.00000000	     -0.00000000	      0.00000000	     -0.00000000	     -0.05745163	      0.37267154	     -0.00000000
      0.41050177	      0.00000000	      0.44152631	     -0.00000000	     -0.00000000	      0.00000000	      0.00000000	     -0.18288837	      0.28558284	     -0.00000000	     -0.00000000	      0.00000000	    -66.12658535	     -0.19152999	      0.10646570	     -0.00000000	     -0.00000000	      0.00000000	     60.60232720	      0.00000000	      0.00000000	      0.00000000	     -0.00000000	      0.00000000	     -0.00000000	     -0.05746358	      0.37240376	     -0.00000000
      0.41083959	      0.00000000	      0.44115810	     -0.00000000	     -0.00000000	      0.00000000	      0.00000000	     -0.18293336	      0.28531638	     -0.00000000	     -0.00000000	      0.00000000	    -66.15845600	     -0.19157686	      0.10637755	     -0.00000000	     -0.00000000	      0.00000000	     60.62750036	      0.00000000	      0.00000000	      0.00000000	     -0.00000000	      0.00000000	     -0.00000000	     -0.05747770	      0.37208696	     -0.00000000
      0.41117742	      0.00000000	      0.44079121	     -0.00000000	     -0.00000000	      0.00000000	      0.00000000	     -0.18297814	      0.28505088	     -0.00000000	     -0.00000000	      0.00000000	    -66.19020732	     -0.19162349	      0.10628972	     -0.00000000	     -0.00000000	      0.00000000	     60.65257469	      0.00000000	      0.00000000	      0.00000000	     -0.00000000	      0.00000000	     -0.00000000	     -0.05749174	      0.37177129	     -0.00000000
      0.41145226	      0.00000000	      0.44049368	     -0.00000000	     -0.00000000	      0.00000000	      0.00000000	     -0.18301440	      0.28483557	     -0.00000000	     -0.00000000	      0.00000000	    -66.21595129	     -0.19166125	      0.10621849	     -0.00000000	     -0.00000000	      0.00000000	     60.67290166	      0.00000000	      0.00000000	      0.00000000	     -0.00000000	      0.00000000	     -0.00000000	     -0.05750311	      0.37151531	     -0.00000000
      0.41181378	      0.00000000	      0.44010366	     -0.00000000	     -0.00000000	      0.00000000	      0.00000000	     -0.18306186	      0.28455334	     -0.00000000	     -0.00000000	      0.00000000	    -66.24969320	     -0.19171066	      0.10612513	     -0.00000000	     -0.00000000	      0.00000000	     60.69953926	      0.00000000	      0.00000000	      0.00000000	     -0.00000000	      0.00000000	     -0.00000000	     -0.05751800	      0.37117975	     -0.00000000
      0.41217529	      0.00000000	      0.43971514	     -0.00000000	     -0.00000000	      0.00000000	      0.00000000	     -0.18310908	      0.28427220	     -0.00000000	     -0.00000000	      0.00000000	    -66.28329859	     -0.19175979	      0.10603213	     -0.00000000	     -0.00000000	      0.00000000	     60.72606419	      0.00000000	      0.00000000	      0.00000000	     -0.00000000	      0.00000000	     -0.00000000	     -0.05753281	      0.37084548	     -0.00000000
      0.41246050	      0.00000000	      0.43940968	     -0.00000000	     -0.00000000	      0.00000000	      0.00000000	     -0.18314615	      0.28405117	     -0.00000000	     -0.00000000	      0.00000000	    -66.30971490	     -0.19179836	      0.10595902	     -0.00000000	     -0.00000000	      0.00000000	     60.74691137	      0.00000000	      0.00000000	      0.00000000	     -0.00000000	      0.00000000	     -0.00000000	     -0.05754443	      0.37058267	     -0.00000000
      0.41274572	      0.00000000	      0.43910515	     -0.00000000	     -0.00000000	      0.00000000	      0.00000000	     -0.18318306	      0.28383083	     -0.00000000	     -0.00000000	      0.00000000	    -66.33604631	     -0.19183675	      0.10588613	     -0.00000000	     -0.00000000	      0.00000000	     60.76768862	      0.00000000	      0.00000000	      0.00000000	     -0.00000000	      0.00000000	     -0.00000000	     -0.05755601	      0.37032067	     -0.00000000
      0.41307150	      0.00000000	      0.43875846	     -0.00000000	     -0.00000000	      0.00000000	      0.00000000	     -0.18322503	      0.28357997	     -0.00000000	     -0.00000000	      0.00000000	    -66.36601915	     -0.19188039	      0.10580315	     -0.00000000	     -0.00000000	      0.00000000	     60.79133574	      0.00000000	      0.00000000	      0.00000000	     -0.00000000	      0.00000000	     -0.00000000	     -0.05756917	      0.37002239	     -0.00000000
      0.41339728	      0.00000000	      0.43841298	     -0.00000000	     -0.00000000	      0.00000000	      0.00000000	     -0.18326679	      0.28333000	     -0.00000000	     -0.00000000	      0.00000000	    -66.39588129	     -0.19192381	      0.10572046	     -0.00000000	     -0.00000000	      0.00000000	     60.81489189	      0.00000000	      0.00000000	      0.00000000	     -0.00000000	      0.00000000	     -0.00000000	     -0.05758226	      0.36972516	     -0.00000000
      0.41368935	      0.00000000	      0.43810428	     -0.00000000	     -0.00000000	      0.00000000	      0.00000000	     -0.18330406	      0.28310664	     -0.00000000	     -0.00000000	      0.00000000	    -66.42255999	     -0.19196254	      0.10564658	     -0.00000000	     -0.00000000	      0.00000000	     60.83593385	      0.00000000	      0.00000000	      0.00000000	     -0.00000000	      0.00000000	     -0.00000000	     -0.05759395	      0.36945957	     -0.00000000
      0.41405941	      0.00000000	      0.43771457	     -0.00000000	     -0.00000000	      0.00000000	      0.00000000	     -0.18335104	      0.28282467	     -0.00000000	     -0.00000000	      0.00000000	    -66.45623359	     -0.19201136	      0.10555331	     -0.00000000	     -0.00000000	      0.00000000	     60.86248882	      0.00000000	      0.00000000	      0.00000000	     -0.00000000	      0.00000000	     -0.00000000	     -0.05760867	      0.36912429	     -0.00000000
      0.41442946	      0.00000000	      0.43732643	     -0.00000000	     -0.00000000	      0.00000000	      0.00000000	     -0.18339777	      0.28254385	     -0.00000000	     -0.00000000	      0.00000000	    -66.48976452	     -0.19205989	      0.10546042	     -0.00000000	     -0.00000000	      0.00000000	     60.88892697	      0.00000000	      0.00000000	      0.00000000	     -0.00000000	      0.00000000	     -0.00000000	     -0.05762332	      0.36879036	     -0.00000000
      0.41470981	      0.00000000	      0.43703343	     -0.00000000	     -0.00000000	      0.00000000	      0.00000000	     -0.18343299	      0.28233186	     -0.00000000	     -0.00000000	      0.00000000	    -66.51507201	     -0.19209646	      0.10539030	     -0.00000000	     -0.00000000	      0.00000000	     60.90887838	      0.00000000	      0.00000000	      0.00000000	     -0.00000000	      0.00000000	     -0.00000000	     -0.05763436	      0.36853828	     -0.00000000
      0.41499016	      0.00000000	      0.43674133	     -0.00000000	     -0.00000000	      0.00000000	      0.00000000	     -0.18346806	      0.28212053	     -0.00000000	     -0.00000000	      0.00000000	    -66.54029768	     -0.19213287	      0.10532040	     -0.00000000	     -0.00000000	      0.00000000	     60.92876295	      0.00000000	      0.00000000	      0.00000000	     -0.00000000	      0.00000000	     -0.00000000	     -0.05764535	      0.36828698	     -0.00000000
      0.41531710	      0.00000000	      0.43640182	     -0.00000000	     -0.00000000	      0.00000000	      0.00000000	     -0.18350877	      0.28187490	     -0.00000000	     -0.00000000	      0.00000000	    -66.56961286	     -0.19217512	      0.10523915	     -0.00000000	     -0.00000000	      0.00000000	     60.95186827	      0.00000000	      0.00000000	      0.00000000	     -0.00000000	      0.00000000	     -0.00000000	     -0.05765811	      0.36799489	     -0.00000000
      0.41564404	      0.00000000	      0.43606353	     -0.00000000	     -0.00000000	      0.00000000	      0.00000000	     -0.18354928	      0.28163016	     -0.00000000	     -0.00000000	      0.00000000	    -66.59881685	     -0.19221715	      0.10515820	     -0.00000000	     -0.00000000	      0.00000000	     60.97488293	      0.00000000	      0.00000000	      0.00000000	     -0.00000000	      0.00000000	     -0.00000000	     -0.05767080	      0.36770385	     -0.00000000
      0.41591077	      0.00000000	      0.43578846	     -0.00000000	     -0.00000000	      0.00000000	      0.00000000	     -0.18358219	      0.28143116	     -0.00000000	     -0.00000000	      0.00000000	    -66.62255980	     -0.19225128	      0.10509237	     -0.00000000	     -0.00000000	      0.00000000	     60.99359176	      0.00000000	      0.00000000	      0.00000000	     -0.00000000	      0.00000000	     -0.00000000	     -0.05768111	      0.36746720	     -0.00000000
      0.41628133	      0.00000000	      0.43540766	     -0.00000000	     -0.00000000	      0.00000000	      0.00000000	     -0.18362767	      0.28115567	     -0.00000000	     -0.00000000	      0.00000000	    -66.65542221	     -0.19229844	      0.10500124	     -0.00000000	     -0.00000000	      0.00000000	     61.01948338	      0.00000000	      0.00000000	      0.00000000	     -0.00000000	      0.00000000	     -0.00000000	     -0.05769536	      0.36713959	     -0.00000000
      0.41665188	      0.00000000	      0.43502844	     -0.00000000	     -0.00000000	      0.00000000	      0.00000000	     -0.18367290	      0.28088132	     -0.00000000	     -0.00000000	      0.00000000	    -66.68814195	     -0.19234532	      0.10491049	     -0.00000000	     -0.00000000	      0.00000000	     61.04525905	      0.00000000	      0.00000000	      0.00000000	     -0.00000000	      0.00000000	     -0.00000000	     -0.05770953	      0.36681334	     -0.00000000
      0.41690734	      0.00000000	      0.43476792	     -0.00000000	     -0.00000000	      0.00000000	      0.00000000	     -0.18370393	      0.28069285	     -0.00000000	     -0.00000000	      0.00000000	    -66.71061575	     -0.19237748	      0.10484814	     -0.00000000	     -0.00000000	      0.00000000	     61.06296131	      0.00000000	      0.00000000	      0.00000000	     -0.00000000	      0.00000000	     -0.00000000	     -0.05771925	      0.36658921	     -0.00000000
      0.41716280	      0.00000000	      0.43450815	     -0.00000000	     -0.00000000	      0.00000000	      0.00000000	     -0.18373484	      0.28050493	     -0.00000000	     -0.00000000	      0.00000000	    -66.73302179	     -0.19240950	      0.10478598	     -0.00000000	     -0.00000000	      0.00000000	     61.08060862	      0.00000000	      0.00000000	      0.00000000	     -0.00000000	      0.00000000	     -0.00000000	     -0.05772893	      0.36636572	     -0.00000000
      0.41748546	      0.00000000	      0.43418110	     -0.00000000	     -0.00000000	      0.00000000	      0.00000000	     -0.18377371	      0.28026833	     -0.00000000	     -0.00000000	      0.00000000	    -66.76122566	     -0.19244975	      0.10470771	     -0.00000000	     -0.00000000	      0.00000000	     61.10282023	      0.00000000	      0.00000000	      0.00000000	     -0.00000000	      0.00000000	     -0.00000000	     -0.05774110	      0.36608436	     -0.00000000
      0.41780813	      0.00000000	      0.43385525	     -0.00000000	     -0.00000000	      0.00000000	      0.00000000	     -0.18381238	      0.28003261	     -0.00000000	     -0.00000000	      0.00000000	    -66.78932151	     -0.19248979	      0.10462973	     -0.00000000	     -0.00000000	      0.00000000	     61.12494443	      0.00000000	      0.00000000	      0.00000000	     -0.00000000	      0.00000000	     -0.00000000	     -0.05775321	      0.36580402	     -0.00000000
      0.41806785	      0.00000000	      0.43359383	     -0.00000000	     -0.00000000	      0.00000000	      0.00000000	     -0.18384337	      0.27984349	     -0.00000000	     -0.00000000	      0.00000000	    -66.81185789	     -0.19252187	      0.10456716	     -0.00000000	     -0.00000000	      0.00000000	     61.14268918	      0.00000000	      0.00000000	      0.00000000	     -0.00000000	      0.00000000	     -0.00000000	     -0.05776292	      0.36557912	     -0.00000000
      0.41843760	      0.00000000	      0.43322299	     -0.00000000	     -0.00000000	      0.00000000	      0.00000000	     -0.18388727	      0.27957522	     -0.00000000	     -0.00000000	      0.00000000	    -66.84382103	     -0.19256730	      0.10447841	     -0.00000000	     -0.00000000	      0.00000000	     61.16785398	      0.00000000	      0.00000000	      0.00000000	     -0.00000000	      0.00000000	     -0.00000000	     -0.05777666	      0.36526008	     -0.00000000
      0.41880735	      0.00000000	      0.43285371	     -0.00000000	     -0.00000000	      0.00000000	      0.00000000	     -0.18393092	      0.27930809	     -0.00000000	     -0.00000000	      0.00000000	    -66.87564248	     -0.19261245	      0.10439003	     -0.00000000	     -0.00000000	      0.00000000	     61.19290452	      0.00000000	      0.00000000	      0.00000000	     -0.00000000	      0.00000000	     -0.00000000	     -0.05779033	      0.36494239	     -0.00000000
      0.41905445	      0.00000000	      0.43260780	     -0.00000000	     -0.00000000	      0.00000000	      0.00000000	     -0.18395996	      0.27913019	     -0.00000000	     -0.00000000	      0.00000000	    -66.89682989	     -0.19264247	      0.10433117	     -0.00000000	     -0.00000000	      0.00000000	     61.20958228	      0.00000000	      0.00000000	      0.00000000	     -0.00000000	      0.00000000	     -0.00000000	     -0.05779942	      0.36473082	     -0.00000000
      0.41930155	      0.00000000	      0.43236258	     -0.00000000	     -0.00000000	      0.00000000	      0.00000000	     -0.18398888	      0.27895280	     -0.00000000	     -0.00000000	      0.00000000	    -66.91795406	     -0.19267237	      0.10427248	     -0.00000000	     -0.00000000	      0.00000000	     61.22620916	      0.00000000	      0.00000000	      0.00000000	     -0.00000000	      0.00000000	     -0.00000000	     -0.05780847	      0.36451986	     -0.00000000
      0.41962666	      0.00000000	      0.43204102	     -0.00000000	     -0.00000000	      0.00000000	      0.00000000	     -0.18402676	      0.27872019	     -0.00000000	     -0.00000000	      0.00000000	    -66.94564989	     -0.19271151	      0.10419551	     -0.00000000	     -0.00000000	      0.00000000	     61.24800698	      0.00000000	      0.00000000	      0.00000000	     -0.00000000	      0.00000000	     -0.00000000	     -0.05782033	      0.36424322	     -0.00000000
      0.41995176	      0.00000000	      0.43172066	     -0.00000000	     -0.00000000	      0.00000000	      0.00000000	     -0.18406445	      0.27848845	     -0.00000000	     -0.00000000	      0.00000000	    -66.97323633	     -0.19275045	      0.10411883	     -0.00000000	     -0.00000000	      0.00000000	     61.26971695	      0.00000000	      0.00000000	      0.00000000	     -0.00000000	      0.00000000	     -0.00000000	     -0.05783212	      0.36396761	     -0.00000000
      0.42021734	      0.00000000	      0.43145986	     -0.00000000	     -0.00000000	      0.00000000	      0.00000000	     -0.18409509	      0.27829979	     -0.00000000	     -0.00000000	      0.00000000	    -66.99569059	     -0.19278210	      0.10405640	     -0.00000000	     -0.00000000	      0.00000000	     61.28738678	      0.00000000	      0.00000000	      0.00000000	     -0.00000000	      0.00000000	     -0.00000000	     -0.05784171	      0.36374324	     -0.00000000
      0.42057501	      0.00000000	      0.43110989	     -0.00000000	     -0.00000000	      0.00000000	      0.00000000	     -0.18413616	      0.27804662	     -0.00000000	     -0.00000000	      0.00000000	    -67.02581641	     -0.19282450	      0.10397262	     -0.00000000	     -0.00000000	      0.00000000	     61.31109190	      0.00000000	      0.00000000	      0.00000000	     -0.00000000	      0.00000000	     -0.00000000	     -0.05785456	      0.36344216	     -0.00000000
      0.42093269	      0.00000000	      0.43076138	     -0.00000000	     -0.00000000	      0.00000000	      0.00000000	     -0.18417700	      0.27779451	     -0.00000000	     -0.00000000	      0.00000000	    -67.05580997	     -0.19286665	      0.10388919	     -0.00000000	     -0.00000000	      0.00000000	     61.33469116	      0.00000000	      0.00000000	      0.00000000	     -0.00000000	      0.00000000	     -0.00000000	     -0.05786734	      0.36314232	     -0.00000000
      0.42121604	      0.00000000	      0.43048632	     -0.00000000	     -0.00000000	      0.00000000	      0.00000000	     -0.18420919	      0.27759554	     -0.00000000	     -0.00000000	      0.00000000	    -67.07947726	     -0.19289986	      0.10382334	     -0.00000000	     -0.00000000	      0.00000000	     61.35331167	      0.00000000	      0.00000000	      0.00000000	     -0.00000000	      0.00000000	     -0.00000000	     -0.05787741	      0.36290569	     -0.00000000
      0.42149939	      0.00000000	      0.43021218	     -0.00000000	     -0.00000000	      0.00000000	      0.00000000	     -0.18424124	      0.27739723	     -0.00000000	     -0.00000000	      0.00000000	    -67.10306161	     -0.19293292	      0.10375770	     -0.00000000	     -0.00000000	      0.00000000	     61.37186594	      0.00000000	      0.00000000	      0.00000000	     -0.00000000	      0.00000000	     -0.00000000	     -0.05788743	      0.36266984	     -0.00000000
      0.42176860	      0.00000000	      0.42995257	     -0.00000000	     -0.00000000	      0.00000000	      0.00000000	     -0.18427155	      0.27720944	     -0.00000000	     -0.00000000	      0.00000000	    -67.12539131	     -0.19296417	      0.10369554	     -0.00000000	     -0.00000000	      0.00000000	     61.38943231	      0.00000000	      0.00000000	      0.00000000	     -0.00000000	      0.00000000	     -0.00000000	     -0.05789692	      0.36244650	     -0.00000000
      0.42213172	      0.00000000	      0.42960371	     -0.00000000	     -0.00000000	      0.00000000	      0.00000000	     -0.18431223	      0.27695707	     -0.00000000	     -0.00000000	      0.00000000	    -67.15539274	     -0.19300610	      0.10361201	     -0.00000000	     -0.00000000	      0.00000000	     61.41303268	      0.00000000	      0.00000000	      0.00000000	     -0.00000000	      0.00000000	     -0.00000000	     -0.05790964	      0.36214636	     -0.00000000
      0.42249484	      0.00000000	      0.42925635	     -0.00000000	     -0.00000000	      0.00000000	      0.00000000	     -0.18435268	      0.27670579	     -0.00000000	     -0.00000000	      0.00000000	    -67.18525813	     -0.19304778	      0.10352883	     -0.00000000	     -0.00000000	      0.00000000	     61.43652475	      0.00000000	      0.00000000	      0.00000000	     -0.00000000	      0.00000000	     -0.00000000	     -0.05792229	      0.36184752	     -0.00000000
      0.42276148	      0.00000000	      0.42900223	     -0.00000000	     -0.00000000	      0.00000000	      0.00000000	     -0.18438224	      0.27652197	     -0.00000000	     -0.00000000	      0.00000000	    -67.20710192	     -0.19307821	      0.10346797	     -0.00000000	     -0.00000000	      0.00000000	     61.45370633	      0.00000000	      0.00000000	      0.00000000	     -0.00000000	      0.00000000	     -0.00000000	     -0.05793153	      0.36162890	     -0.00000000
      0.42302812	      0.00000000	      0.42874893	     -0.00000000	     -0.00000000	      0.00000000	      0.00000000	     -0.18441166	      0.27633873	     -0.00000000	     -0.00000000	      0.00000000	    -67.22887242	     -0.19310851	      0.10340731	     -0.00000000	     -0.00000000	      0.00000000	     61.47082969	      0.00000000	      0.00000000	      0.00000000	     -0.00000000	      0.00000000	     -0.00000000	     -0.05794073	      0.36141097	     -0.00000000
      0.42333359	      0.00000000	      0.42845973	     -0.00000000	     -0.00000000	      0.00000000	      0.00000000	     -0.18444522	      0.27612953	     -0.00000000	     -0.00000000	      0.00000000	    -67.25372294	     -0.19314305	      0.10333804	     -0.00000000	     -0.00000000	      0.00000000	     61.49037500	      0.00000000	      0.00000000	      0.00000000	     -0.00000000	      0.00000000	     -0.00000000	     -0.05795122	      0.36116217	     -0.00000000
      0.42363906	      0.00000000	      0.42817160	     -0.00000000	     -0.00000000	      0.00000000	      0.00000000	     -0.18447861	      0.27592109	     -0.00000000	     -0.00000000	      0.00000000	    -67.27847733	     -0.19317741	      0.10326902	     -0.00000000	     -0.00000000	      0.00000000	     61.50984410	      0.00000000	      0.00000000	      0.00000000	     -0.00000000	      0.00000000	     -0.00000000	     -0.05796166	      0.36091428	     -0.00000000
      0.42395967	      0.00000000	      0.42787032	     -0.00000000	     -0.00000000	      0.00000000	      0.00000000	     -0.18451349	      0.27570314	     -0.00000000	     -0.00000000	      0.00000000	    -67.30435597	     -0.19321328	      0.10319685	     -0.00000000	     -0.00000000	      0.00000000	     61.53019687	      0.00000000	      0.00000000	      0.00000000	     -0.00000000	      0.00000000	     -0.00000000	     -0.05797256	      0.36065508	     -0.00000000
      0.42428029	      0.00000000	      0.42757021	     -0.00000000	     -0.00000000	      0.00000000	      0.00000000	     -0.18454818	      0.27548603	     -0.00000000	     -0.00000000	      0.00000000	    -67.33012877	     -0.19324895	      0.10312495	     -0.00000000	     -0.00000000	      0.00000000	     61.55046595	      0.00000000	      0.00000000	      0.00000000	     -0.00000000	      0.00000000	     -0.00000000	     -0.05798340	      0.36039688	     -0.00000000
      0.42457261	      0.00000000	      0.42729760	     -0.00000000	     -0.00000000	      0.00000000	      0.00000000	     -0.18457965	      0.27528882	     -0.00000000	     -0.00000000	      0.00000000	    -67.35353441	     -0.19328129	      0.10305964	     -0.00000000	     -0.00000000	      0.00000000	     61.56887303	      0.00000000	      0.00000000	      0.00000000	     -0.00000000	      0.00000000	     -0.00000000	     -0.05799323	      0.36016235	     -0.00000000
      0.42493542	      0.00000000	      0.42696061	     -0.00000000	     -0.00000000	      0.00000000	      0.00000000	     -0.18461851	      0.27504503	     -0.00000000	     -0.00000000	      0.00000000	    -67.38246266	     -0.19332121	      0.10297889	     -0.00000000	     -0.00000000	      0.00000000	     61.59162299	      0.00000000	      0.00000000	      0.00000000	     -0.00000000	      0.00000000	     -0.00000000	     -0.05800538	      0.35987241	     -0.00000000
      0.42529824	      0.00000000	      0.42662510	     -0.00000000	     -0.00000000	      0.00000000	      0.00000000	     -0.18465714	      0.27480231	     -0.00000000	     -0.00000000	      0.00000000	    -67.41125556	     -0.19336088	      0.10289849	     -0.00000000	     -0.00000000	      0.00000000	     61.61426625	      0.00000000	      0.00000000	      0.00000000	     -0.00000000	      0.00000000	     -0.00000000	     -0.05801744	      0.35958376	     -0.00000000
      0.42557233	      0.00000000	      0.42637263	     -0.00000000	     -0.00000000	      0.00000000	      0.00000000	     -0.18468617	      0.27461966	     -0.00000000	     -0.00000000	      0.00000000	    -67.43291768	     -0.19339068	      0.10283798	     -0.00000000	     -0.00000000	      0.00000000	     61.63130168	      0.00000000	      0.00000000	      0.00000000	     -0.00000000	      0.00000000	     -0.00000000	     -0.05802651	      0.35936655	     -0.00000000
      0.42590476	      0.00000000	      0.42606757	     -0.00000000	     -0.00000000	      0.00000000	      0.00000000	     -0.18472121	      0.27439896	     -0.00000000	     -0.00000000	      0.00000000	    -67.45908700	     -0.19342664	      0.10276486	     -0.00000000	     -0.00000000	      0.00000000	     61.65188164	      0.00000000	      0.00000000	      0.00000000	     -0.00000000	      0.00000000	     -0.00000000	     -0.05803746	      0.35910409	     -0.00000000
      0.42631435	      0.00000000	      0.42569344	     -0.00000000	     -0.00000000	      0.00000000	      0.00000000	     -0.18476411	      0.27412829	     -0.00000000	     -0.00000000	      0.00000000	    -67.49117378	     -0.19347064	      0.10267517	     -0.00000000	     -0.00000000	      0.00000000	     61.67711533	      0.00000000	      0.00000000	      0.00000000	     -0.00000000	      0.00000000	     -0.00000000	     -0.05805086	      0.35878220	     -0.00000000
      0.42665921	      0.00000000	      0.42537990	     -0.00000000	     -0.00000000	      0.00000000	      0.00000000	     -0.18480002	      0.27390145	     -0.00000000	     -0.00000000	      0.00000000	    -67.51805627	     -0.19350745	      0.10259999	     -0.00000000	     -0.00000000	      0.00000000	     61.69825653	      0.00000000	      0.00000000	      0.00000000	     -0.00000000	      0.00000000	     -0.00000000	     -0.05806207	      0.35851244	     -0.00000000
      0.42692810	      0.00000000	      0.42513636	     -0.00000000	     -0.00000000	      0.00000000	      0.00000000	     -0.18482787	      0.27372525	     -0.00000000	     -0.00000000	      0.00000000	    -67.53893260	     -0.19353599	      0.10254160	     -0.00000000	     -0.00000000	      0.00000000	     61.71467456	      0.00000000	      0.00000000	      0.00000000	     -0.00000000	      0.00000000	     -0.00000000	     -0.05807076	      0.35830291	     -0.00000000
      0.42719700	      0.00000000	      0.42489364	     -0.00000000	     -0.00000000	      0.00000000	      0.00000000	     -0.18485560	      0.27354964	     -0.00000000	     -0.00000000	      0.00000000	    -67.55973476	     -0.19356440	      0.10248339	     -0.00000000	     -0.00000000	      0.00000000	     61.73103453	      0.00000000	      0.00000000	      0.00000000	     -0.00000000	      0.00000000	     -0.00000000	     -0.05807942	      0.35809408	     -0.00000000
      0.42748631	      0.00000000	      0.42463341	     -0.00000000	     -0.00000000	      0.00000000	      0.00000000	     -0.18488530	      0.27336135	     -0.00000000	     -0.00000000	      0.00000000	    -67.58203359	     -0.19359481	      0.10242098	     -0.00000000	     -0.00000000	      0.00000000	     61.74857194	      0.00000000	      0.00000000	      0.00000000	     -0.00000000	      0.00000000	     -0.00000000	     -0.05808869	      0.35787018	     -0.00000000
      0.42784146	      0.00000000	      0.42431524	     -0.00000000	     -0.00000000	      0.00000000	      0.00000000	     -0.18492156	      0.27313115	     -0.00000000	     -0.00000000	      0.00000000	    -67.60929014	     -0.19363193	      0.10234466	     -0.00000000	     -0.00000000	      0.00000000	     61.77000910	      0.00000000	      0.00000000	      0.00000000	     -0.00000000	      0.00000000	     -0.00000000	     -0.05810001	      0.35759643	     -0.00000000
      0.42819662	      0.00000000	      0.42399851	     -0.00000000	     -0.00000000	      0.00000000	      0.00000000	     -0.18495761	      0.27290198	     -0.00000000	     -0.00000000	      0.00000000	    -67.63641745	     -0.19366881	      0.10226867	     -0.00000000	     -0.00000000	      0.00000000	     61.79134542	      0.00000000	      0.00000000	      0.00000000	     -0.00000000	      0.00000000	     -0.00000000	     -0.05811126	      0.35732391	     -0.00000000
      0.42845011	      0.00000000	      0.42377331	     -0.00000000	     -0.00000000	      0.00000000	      0.00000000	     -0.18498321	      0.27273903	     -0.00000000	     -0.00000000	      0.00000000	    -67.65570041	     -0.19369499	      0.10221464	     -0.00000000	     -0.00000000	      0.00000000	     61.80651252	      0.00000000	      0.00000000	      0.00000000	     -0.00000000	      0.00000000	     -0.00000000	     -0.05811925	      0.35713015	     -0.00000000
      0.42881647	      0.00000000	      0.42344913	     -0.00000000	     -0.00000000	      0.00000000	      0.00000000	     -0.18502002	      0.27250446	     -0.00000000	     -0.00000000	      0.00000000	    -67.68345274	     -0.19373262	      0.10213684	     -0.00000000	     -0.00000000	      0.00000000	     61.82834221	      0.00000000	      0.00000000	      0.00000000	     -0.00000000	      0.00000000	     -0.00000000	     -0.05813073	      0.35685122	     -0.00000000
      0.42906560	      0.00000000	      0.42322954	     -0.00000000	     -0.00000000	      0.00000000	      0.00000000	     -0.18504492	      0.27234557	     -0.00000000	     -0.00000000	      0.00000000	    -67.70224693	     -0.19375806	      0.10208414	     -0.00000000	     -0.00000000	      0.00000000	     61.84312620	      0.00000000	      0.00000000	      0.00000000	     -0.00000000	      0.00000000	     -0.00000000	     -0.05813850	      0.35666229	     -0.00000000
      0.42931474	      0.00000000	      0.42301066	     -0.00000000	     -0.00000000	      0.00000000	      0.00000000	     -0.18506972	      0.27218718	     -0.00000000	     -0.00000000	      0.00000000	    -67.72097762	     -0.19378339	      0.10203160	     -0.00000000	     -0.00000000	      0.00000000	     61.85786088	      0.00000000	      0.00000000	      0.00000000	     -0.00000000	      0.00000000	     -0.00000000	     -0.05814624	      0.35647395	     -0.00000000
      0.42965928	      0.00000000	      0.42270911	     -0.00000000	     -0.00000000	      0.00000000	      0.00000000	     -0.18510384	      0.27196897	     -0.00000000	     -0.00000000	      0.00000000	    -67.74677642	     -0.19381823	      0.10195920	     -0.00000000	     -0.00000000	      0.00000000	     61.87815685	      0.00000000	      0.00000000	      0.00000000	     -0.00000000	      0.00000000	     -0.00000000	     -0.05815688	      0.35621449	     -0.00000000
      0.43000382	      0.00000000	      0.42240890	     -0.00000000	     -0.00000000	      0.00000000	      0.00000000	     -0.18513776	      0.27175172	     -0.00000000	     -0.00000000	      0.00000000	    -67.77245387	     -0.19385285	      0.10188712	     -0.00000000	     -0.00000000	      0.00000000	     61.89835874	      0.00000000	      0.00000000	      0.00000000	     -0.00000000	      0.00000000	     -0.00000000	     -0.05816746	      0.35595618	     -0.00000000
      0.43029144	      0.00000000	      0.42215931	     -0.00000000	     -0.00000000	      0.00000000	      0.00000000	     -0.18516593	      0.27157110	     -0.00000000	     -0.00000000	      0.00000000	    -67.79379609	     -0.19388159	      0.10182718	     -0.00000000	     -0.00000000	      0.00000000	     61.91515101	      0.00000000	      0.00000000	      0.00000000	     -0.00000000	      0.00000000	     -0.00000000	     -0.05817624	      0.35574142	     -0.00000000
      0.43057905	      0.00000000	      0.42191066	     -0.00000000	     -0.00000000	      0.00000000	      0.00000000	     -0.18519397	      0.27139116	     -0.00000000	     -0.00000000	      0.00000000	    -67.81505381	     -0.19391017	      0.10176745	     -0.00000000	     -0.00000000	      0.00000000	     61.93187790	      0.00000000	      0.00000000	      0.00000000	     -0.00000000	      0.00000000	     -0.00000000	     -0.05818498	      0.35552747	     -0.00000000
      0.43084921	      0.00000000	      0.42167795	     -0.00000000	     -0.00000000	      0.00000000	      0.00000000	     -0.18522017	      0.27122274	     -0.00000000	     -0.00000000	      0.00000000	    -67.83494431	     -0.19393688	      0.10171155	     -0.00000000	     -0.00000000	      0.00000000	     61.94753005	      0.00000000	      0.00000000	      0.00000000	     -0.00000000	      0.00000000	     -0.00000000	     -0.05819315	      0.35532723	     -0.00000000
      0.43119877	      0.00000000	      0.42137807	     -0.00000000	     -0.00000000	      0.00000000	      0.00000000	     -0.18525390	      0.27100571	     -0.00000000	     -0.00000000	      0.00000000	    -67.86057020	     -0.19397125	      0.10163949	     -0.00000000	     -0.00000000	      0.00000000	     61.96769710	      0.00000000	      0.00000000	      0.00000000	     -0.00000000	      0.00000000	     -0.00000000	     -0.05820367	      0.35506919	     -0.00000000
      0.43154833	      0.00000000	      0.42107956	     -0.00000000	     -0.00000000	      0.00000000	      0.00000000	     -0.18528743	      0.27078966	     -0.00000000	     -0.00000000	      0.00000000	    -67.88607144	     -0.19400539	      0.10156776	     -0.00000000	     -0.00000000	      0.00000000	     61.98776800	      0.00000000	      0.00000000	      0.00000000	     -0.00000000	      0.00000000	     -0.00000000	     -0.05821412	      0.35481234	     -0.00000000
      0.43182307	      0.00000000	      0.42084592	     -0.00000000	     -0.00000000	      0.00000000	      0.00000000	     -0.18531364	      0.27062056	     -0.00000000	     -0.00000000	      0.00000000	    -67.90602677	     -0.19403207	      0.10151160	     -0.00000000	     -0.00000000	      0.00000000	     62.00347540	      0.00000000	      0.00000000	      0.00000000	     -0.00000000	      0.00000000	     -0.00000000	     -0.05822228	      0.35461129	     -0.00000000
      0.43209781	      0.00000000	      0.42061312	     -0.00000000	     -0.00000000	      0.00000000	      0.00000000	     -0.18533973	      0.27045206	     -0.00000000	     -0.00000000	      0.00000000	    -67.92590517	     -0.19405861	      0.10145563	     -0.00000000	     -0.00000000	      0.00000000	     62.01912357	      0.00000000	      0.00000000	      0.00000000	     -0.00000000	      0.00000000	     -0.00000000	     -0.05823041	      0.35441097	     -0.00000000
      0.43241319	      0.00000000	      0.42034693	     -0.00000000	     -0.00000000	      0.00000000	      0.00000000	     -0.18536952	      0.27025938	     -0.00000000	     -0.00000000	      0.00000000	    -67.94862986	     -0.19408891	      0.10139162	     -0.00000000	     -0.00000000	      0.00000000	     62.03701403	      0.00000000	      0.00000000	      0.00000000	     -0.00000000	      0.00000000	     -0.00000000	     -0.05823969	      0.35418191	     -0.00000000
      0.43272858	      0.00000000	      0.42008186	     -0.00000000	     -0.00000000	      0.00000000	      0.00000000	     -0.18539916	      0.27006751	     -0.00000000	     -0.00000000	      0.00000000	    -67.97125326	     -0.19411903	      0.10132787	     -0.00000000	     -0.00000000	      0.00000000	     62.05482665	      0.00000000	      0.00000000	      0.00000000	     -0.00000000	      0.00000000	     -0.00000000	     -0.05824893	      0.35395381	     -0.00000000
      0.43298552	      0.00000000	      0.41986673	     -0.00000000	     -0.00000000	      0.00000000	      0.00000000	     -0.18542318	      0.26991179	     -0.00000000	     -0.00000000	      0.00000000	    -67.98960974	     -0.19414344	      0.10127613	     -0.00000000	     -0.00000000	      0.00000000	     62.06928116	      0.00000000	      0.00000000	      0.00000000	     -0.00000000	      0.00000000	     -0.00000000	     -0.05825641	      0.35376869	     -0.00000000
      0.43334610	      0.00000000	      0.41956609	     -0.00000000	     -0.00000000	      0.00000000	      0.00000000	     -0.18545671	      0.26969415	     -0.00000000	     -0.00000000	      0.00000000	    -68.01525621	     -0.19417749	      0.10120380	     -0.00000000	     -0.00000000	      0.00000000	     62.08947833	      0.00000000	      0.00000000	      0.00000000	     -0.00000000	      0.00000000	     -0.00000000	     -0.05826685	      0.35350998	     -0.00000000
      0.43370667	      0.00000000	      0.41926692	     -0.00000000	     -0.00000000	      0.00000000	      0.00000000	     -0.18549004	      0.26947757	     -0.00000000	     -0.00000000	      0.00000000	    -68.04077050	     -0.19421131	      0.10113180	     -0.00000000	     -0.00000000	      0.00000000	     62.10957419	      0.00000000	      0.00000000	      0.00000000	     -0.00000000	      0.00000000	     -0.00000000	     -0.05827723	      0.35325252	     -0.00000000
      0.43394761	      0.00000000	      0.41906782	     -0.00000000	     -0.00000000	      0.00000000	      0.00000000	     -0.18551219	      0.26933343	     -0.00000000	     -0.00000000	      0.00000000	    -68.05774592	     -0.19423378	      0.10108387	     -0.00000000	     -0.00000000	      0.00000000	     62.12294619	      0.00000000	      0.00000000	      0.00000000	     -0.00000000	      0.00000000	     -0.00000000	     -0.05828412	      0.35308119	     -0.00000000
      0.43418855	      0.00000000	      0.41886937	     -0.00000000	     -0.00000000	      0.00000000	      0.00000000	     -0.18553424	      0.26918976	     -0.00000000	     -0.00000000	      0.00000000	    -68.07466238	     -0.19425615	      0.10103610	     -0.00000000	     -0.00000000	      0.00000000	     62.13627307	      0.00000000	      0.00000000	      0.00000000	     -0.00000000	      0.00000000	     -0.00000000	     -0.05829099	      0.35291041	     -0.00000000
      0.43450428	      0.00000000	      0.41861030	     -0.00000000	     -0.00000000	      0.00000000	      0.00000000	     -0.18556301	      0.26900219	     -0.00000000	     -0.00000000	      0.00000000	    -68.09674096	     -0.19428530	      0.10097372	     -0.00000000	     -0.00000000	      0.00000000	     62.15366877	      0.00000000	      0.00000000	      0.00000000	     -0.00000000	      0.00000000	     -0.00000000	     -0.05829994	      0.35268746	     -0.00000000
      0.43482002	      0.00000000	      0.41835235	     -0.00000000	     -0.00000000	      0.00000000	      0.00000000	     -0.18559161	      0.26881542	     -0.00000000	     -0.00000000	      0.00000000	    -68.11871839	     -0.19431428	      0.10091159	     -0.00000000	     -0.00000000	      0.00000000	     62.17098718	      0.00000000	      0.00000000	      0.00000000	     -0.00000000	      0.00000000	     -0.00000000	     -0.05830884	      0.35246547	     -0.00000000
      0.43508385	      0.00000000	      0.41813766	     -0.00000000	     -0.00000000	      0.00000000	      0.00000000	     -0.18561539	      0.26865997	     -0.00000000	     -0.00000000	      0.00000000	    -68.13700558	     -0.19433836	      0.10085988	     -0.00000000	     -0.00000000	      0.00000000	     62.18539956	      0.00000000	      0.00000000	      0.00000000	     -0.00000000	      0.00000000	     -0.00000000	     -0.05831624	      0.35228071	     -0.00000000
      0.43543130	      0.00000000	      0.41785612	     -0.00000000	     -0.00000000	      0.00000000	      0.00000000	     -0.18564654	      0.26845611	     -0.00000000	     -0.00000000	      0.00000000	    -68.16098070	     -0.19436989	      0.10079204	     -0.00000000	     -0.00000000	      0.00000000	     62.20429740	      0.00000000	      0.00000000	      0.00000000	     -0.00000000	      0.00000000	     -0.00000000	     -0.05832593	      0.35203842	     -0.00000000
      0.43577875	      0.00000000	      0.41757593	     -0.00000000	     -0.00000000	      0.00000000	      0.00000000	     -0.18567750	      0.26825321	     -0.00000000	     -0.00000000	      0.00000000	    -68.18483353	     -0.19440121	      0.10072451	     -0.00000000	     -0.00000000	      0.00000000	     62.22310204	      0.00000000	      0.00000000	      0.00000000	     -0.00000000	      0.00000000	     -0.00000000	     -0.05833556	      0.35179728	     -0.00000000
      0.43605010	      0.00000000	      0.41735805	     -0.00000000	     -0.00000000	      0.00000000	      0.00000000	     -0.18570154	      0.26809543	     -0.00000000	     -0.00000000	      0.00000000	    -68.20337768	     -0.19442552	      0.10067198	     -0.00000000	     -0.00000000	      0.00000000	     62.23772381	      0.00000000	      0.00000000	      0.00000000	     -0.00000000	      0.00000000	     -0.00000000	     -0.05834304	      0.35160976	     -0.00000000
      0.43632146	      0.00000000	      0.41714098	     -0.00000000	     -0.00000000	      0.00000000	      0.00000000	     -0.18572547	      0.26793823	     -0.00000000	     -0.00000000	      0.00000000	    -68.22184733	     -0.19444970	      0.10061964	     -0.00000000	     -0.00000000	      0.00000000	     62.25228888	      0.00000000	      0.00000000	      0.00000000	     -0.00000000	      0.00000000	     -0.00000000	     -0.05835048	      0.35142294	     -0.00000000
      0.43662680	      0.00000000	      0.41689772	     -0.00000000	     -0.00000000	      0.00000000	      0.00000000	     -0.18575226	      0.26776205	     -0.00000000	     -0.00000000	      0.00000000	    -68.24254076	     -0.19447676	      0.10056097	     -0.00000000	     -0.00000000	      0.00000000	     62.26861013	      0.00000000	      0.00000000	      0.00000000	     -0.00000000	      0.00000000	     -0.00000000	     -0.05835881	      0.35121358	     -0.00000000
      0.43693214	      0.00000000	      0.41665551	     -0.00000000	     -0.00000000	      0.00000000	      0.00000000	     -0.18577890	      0.26758662	     -0.00000000	     -0.00000000	      0.00000000	    -68.26313996	     -0.19450365	      0.10050254	     -0.00000000	     -0.00000000	      0.00000000	     62.28485977	      0.00000000	      0.00000000	      0.00000000	     -0.00000000	      0.00000000	     -0.00000000	     -0.05836709	      0.35100511	     -0.00000000
      0.43722787	      0.00000000	      0.41642190	     -0.00000000	     -0.00000000	      0.00000000	      0.00000000	     -0.18580457	      0.26741742	     -0.00000000	     -0.00000000	      0.00000000	    -68.28300129	     -0.19452955	      0.10044617	     -0.00000000	     -0.00000000	      0.00000000	     62.30053001	      0.00000000	      0.00000000	      0.00000000	     -0.00000000	      0.00000000	     -0.00000000	     -0.05837507	      0.35080405	     -0.00000000
      0.43758447	      0.00000000	      0.41614151	     -0.00000000	     -0.00000000	      0.00000000	      0.00000000	     -0.18583533	      0.26721432	     -0.00000000	     -0.00000000	      0.00000000	    -68.30683341	     -0.19456057	      0.10037849	     -0.00000000	     -0.00000000	      0.00000000	     62.31933669	      0.00000000	      0.00000000	      0.00000000	     -0.00000000	      0.00000000	     -0.00000000	     -0.05838463	      0.35056272	     -0.00000000
[truncated: 5,656,785 more chars]
