# Supplementary material for: Musculoskeletal simulations to examine the effects of accentuated eccentric loading (AEL) on jump height
Source: PeerJ. 2023 Jan 23;11:e14687. doi: 10.7717/peerj.14687 (PMC9879160; doi:10.7717/peerj.14687)
Supplement: Supplemental Information 2 — Added15 folder contains the code and simulation results for a complete jump with an additional 15% model mass. Dropped15 folder contains the code and simulation results for the push-off phase with the original model mass. [file peerj-11-14687-s002.zip › Supplementary Simulation code and output results AEL15/Added15/Optimized_for_J_Results/TwoSegment_Two_Segment_TendonLength.sto]

TendonLength
version=1
nRows=12722
nColumns=5
inDegrees=no

This analysis gathers basic information about muscles during a simulation (e.g., forces, tendon lengths, moment arms, etc).
Units are S.I. units (second, meters, Newtons, ...)
Angles are in degrees.

endheader
time	vastus	recfem	glut	ham
      0.00000000	      0.20691363	      0.31509947	      0.06790354	      0.35923037
      0.00010000	      0.20691365	      0.31509948	      0.06790355	      0.35923035
      0.00023094	      0.20691372	      0.31509953	      0.06790357	      0.35923030
      0.00036189	      0.20691383	      0.31509962	      0.06790361	      0.35923022
      0.00049283	      0.20691398	      0.31509972	      0.06790366	      0.35923012
      0.00062377	      0.20691415	      0.31509984	      0.06790373	      0.35923000
      0.00075471	      0.20691434	      0.31509997	      0.06790381	      0.35922986
      0.00092167	      0.20691460	      0.31510015	      0.06790394	      0.35922967
      0.00108864	      0.20691488	      0.31510035	      0.06790408	      0.35922947
      0.00125560	      0.20691519	      0.31510055	      0.06790425	      0.35922926
      0.00146694	      0.20691559	      0.31510082	      0.06790449	      0.35922897
      0.00167828	      0.20691601	      0.31510109	      0.06790477	      0.35922867
      0.00193496	      0.20691654	      0.31510144	      0.06790516	      0.35922829
      0.00219165	      0.20691710	      0.31510181	      0.06790560	      0.35922790
      0.00252490	      0.20691786	      0.31510229	      0.06790625	      0.35922735
      0.00285816	      0.20691866	      0.31510280	      0.06790700	      0.35922678
      0.00331636	      0.20691981	      0.31510353	      0.06790820	      0.35922594
      0.00377455	      0.20692103	      0.31510429	      0.06790958	      0.35922504
      0.00443132	      0.20692287	      0.31510544	      0.06791190	      0.35922367
      0.00508809	      0.20692481	      0.31510666	      0.06791463	      0.35922218
      0.00611478	      0.20692805	      0.31510869	      0.06791970	      0.35921965
      0.00691445	      0.20693070	      0.31511037	      0.06792432	      0.35921751
      0.00771412	      0.20693347	      0.31511213	      0.06792944	      0.35921523
      0.00851379	      0.20693632	      0.31511396	      0.06793498	      0.35921282
      0.00931345	      0.20693925	      0.31511586	      0.06794078	      0.35921028
      0.01031496	      0.20694301	      0.31511831	      0.06794814	      0.35920693
      0.01117276	      0.20694630	      0.31512047	      0.06795429	      0.35920392
      0.01192114	      0.20694920	      0.31512240	      0.06795937	      0.35920120
      0.01266951	      0.20695214	      0.31512435	      0.06796408	      0.35919840
      0.01351831	      0.20695550	      0.31512661	      0.06796894	      0.35919513
      0.01436710	      0.20695888	      0.31512890	      0.06797326	      0.35919175
      0.01510582	      0.20696183	      0.31513091	      0.06797662	      0.35918875
      0.01584455	      0.20696478	      0.31513294	      0.06797966	      0.35918568
      0.01677016	      0.20696849	      0.31513551	      0.06798307	      0.35918174
      0.01743280	      0.20697115	      0.31513736	      0.06798529	      0.35917887
      0.01809543	      0.20697380	      0.31513921	      0.06798736	      0.35917596
      0.01904497	      0.20697759	      0.31514189	      0.06799011	      0.35917170
      0.01985779	      0.20698083	      0.31514418	      0.06799231	      0.35916800
      0.02056646	      0.20698364	      0.31514619	      0.06799414	      0.35916472
      0.02127514	      0.20698643	      0.31514820	      0.06799589	      0.35916139
      0.02202269	      0.20698937	      0.31515032	      0.06799768	      0.35915784
      0.02277025	      0.20699230	      0.31515244	      0.06799941	      0.35915424
      0.02350164	      0.20699514	      0.31515452	      0.06800105	      0.35915068
      0.02423303	      0.20699797	      0.31515660	      0.06800266	      0.35914707
      0.02502522	      0.20700102	      0.31515884	      0.06800436	      0.35914312
      0.02581741	      0.20700405	      0.31516109	      0.06800603	      0.35913912
      0.02656472	      0.20700689	      0.31516320	      0.06800757	      0.35913530
      0.02731203	      0.20700971	      0.31516531	      0.06800909	      0.35913144
      0.02805934	      0.20701251	      0.31516741	      0.06801058	      0.35912753
      0.02880665	      0.20701530	      0.31516951	      0.06801204	      0.35912358
      0.02955396	      0.20701807	      0.31517161	      0.06801349	      0.35911959
      0.03030127	      0.20702082	      0.31517370	      0.06801492	      0.35911556
      0.03104858	      0.20702355	      0.31517578	      0.06801632	      0.35911148
      0.03179589	      0.20702627	      0.31517786	      0.06801771	      0.35910735
      0.03254320	      0.20702897	      0.31517993	      0.06801908	      0.35910318
      0.03329051	      0.20703166	      0.31518199	      0.06802044	      0.35909897
      0.03403782	      0.20703433	      0.31518404	      0.06802178	      0.35909471
      0.03478513	      0.20703698	      0.31518609	      0.06802310	      0.35909040
      0.03553244	      0.20703962	      0.31518813	      0.06802441	      0.35908604
      0.03627975	      0.20704224	      0.31519016	      0.06802571	      0.35908164
      0.03702706	      0.20704485	      0.31519218	      0.06802699	      0.35907719
      0.03777437	      0.20704745	      0.31519419	      0.06802827	      0.35907268
      0.03852168	      0.20705003	      0.31519620	      0.06802953	      0.35906813
      0.03926899	      0.20705259	      0.31519819	      0.06803077	      0.35906352
      0.04001630	      0.20705515	      0.31520018	      0.06803201	      0.35905886
      0.04076361	      0.20705769	      0.31520215	      0.06803324	      0.35905414
      0.04151092	      0.20706021	      0.31520412	      0.06803446	      0.35904937
      0.04225823	      0.20706273	      0.31520608	      0.06803567	      0.35904454
      0.04300554	      0.20706522	      0.31520802	      0.06803687	      0.35903966
      0.04375285	      0.20706771	      0.31520996	      0.06803806	      0.35903471
      0.04450016	      0.20707019	      0.31521189	      0.06803924	      0.35902970
      0.04524747	      0.20707265	      0.31521381	      0.06804042	      0.35902464
      0.04599478	      0.20707510	      0.31521571	      0.06804159	      0.35901950
      0.04666588	      0.20707728	      0.31521742	      0.06804263	      0.35901484
      0.04733698	      0.20707946	      0.31521911	      0.06804367	      0.35901012
      0.04800809	      0.20708163	      0.31522080	      0.06804471	      0.35900535
      0.04867919	      0.20708379	      0.31522248	      0.06804574	      0.35900053
      0.04935029	      0.20708594	      0.31522415	      0.06804677	      0.35899564
      0.05002139	      0.20708807	      0.31522581	      0.06804779	      0.35899070
      0.05069249	      0.20709020	      0.31522746	      0.06804882	      0.35898570
      0.05136359	      0.20709232	      0.31522910	      0.06804984	      0.35898064
      0.05203469	      0.20709443	      0.31523074	      0.06805086	      0.35897552
      0.05270579	      0.20709652	      0.31523236	      0.06805187	      0.35897034
      0.05337690	      0.20709861	      0.31523398	      0.06805289	      0.35896509
      0.05404800	      0.20710069	      0.31523558	      0.06805391	      0.35895978
      0.05471910	      0.20710275	      0.31523718	      0.06805492	      0.35895439
      0.05539020	      0.20710481	      0.31523877	      0.06805594	      0.35894894
      0.05606130	      0.20710685	      0.31524035	      0.06805695	      0.35894342
      0.05673240	      0.20710889	      0.31524192	      0.06805796	      0.35893783
      0.05740350	      0.20711091	      0.31524348	      0.06805898	      0.35893216
      0.05807460	      0.20711292	      0.31524503	      0.06805999	      0.35892641
      0.05874571	      0.20711492	      0.31524657	      0.06806100	      0.35892059
      0.05941681	      0.20711692	      0.31524810	      0.06806201	      0.35891468
      0.06008791	      0.20711890	      0.31524962	      0.06806303	      0.35890870
      0.06075901	      0.20712087	      0.31525113	      0.06806404	      0.35890262
      0.06143011	      0.20712282	      0.31525264	      0.06806504	      0.35889646
      0.06210121	      0.20712477	      0.31525413	      0.06806605	      0.35889021
      0.06277231	      0.20712670	      0.31525561	      0.06806706	      0.35888387
      0.06344341	      0.20712863	      0.31525708	      0.06806806	      0.35887742
      0.06411451	      0.20713054	      0.31525854	      0.06806906	      0.35887088
      0.06478562	      0.20713244	      0.31526000	      0.06807006	      0.35886424
      0.06545672	      0.20713433	      0.31526144	      0.06807105	      0.35885749
      0.06612782	      0.20713621	      0.31526287	      0.06807205	      0.35885063
      0.06679892	      0.20713808	      0.31526429	      0.06807303	      0.35884365
      0.06747002	      0.20713993	      0.31526570	      0.06807402	      0.35883655
      0.06814112	      0.20714177	      0.31526710	      0.06807500	      0.35882933
      0.06881222	      0.20714360	      0.31526849	      0.06807598	      0.35882198
      0.06948332	      0.20714542	      0.31526987	      0.06807695	      0.35881449
      0.07015443	      0.20714723	      0.31527124	      0.06807792	      0.35880686
      0.07082553	      0.20714902	      0.31527260	      0.06807888	      0.35879909
      0.07149663	      0.20715080	      0.31527395	      0.06807984	      0.35879116
      0.07216773	      0.20715257	      0.31527529	      0.06808079	      0.35878306
      0.07283883	      0.20715433	      0.31527662	      0.06808174	      0.35877480
      0.07350993	      0.20715607	      0.31527794	      0.06808269	      0.35876636
      0.07418103	      0.20715781	      0.31527925	      0.06808363	      0.35875773
      0.07485213	      0.20715953	      0.31528055	      0.06808456	      0.35874890
      0.07552324	      0.20716123	      0.31528183	      0.06808549	      0.35873986
      0.07619434	      0.20716293	      0.31528311	      0.06808641	      0.35873060
      0.07686544	      0.20716461	      0.31528438	      0.06808733	      0.35872110
      0.07753654	      0.20716628	      0.31528563	      0.06808824	      0.35871136
      0.07820764	      0.20716794	      0.31528688	      0.06808915	      0.35870136
      0.07887874	      0.20716959	      0.31528811	      0.06809005	      0.35869107
      0.07954984	      0.20717122	      0.31528934	      0.06809094	      0.35868050
      0.08022094	      0.20717284	      0.31529055	      0.06809183	      0.35866960
      0.08089205	      0.20717445	      0.31529176	      0.06809272	      0.35865837
      0.08156315	      0.20717605	      0.31529295	      0.06809359	      0.35864678
      0.08223425	      0.20717763	      0.31529414	      0.06809446	      0.35863482
      0.08290535	      0.20717920	      0.31529531	      0.06809533	      0.35862245
      0.08357645	      0.20718076	      0.31529647	      0.06809619	      0.35860965
      0.08424755	      0.20718231	      0.31529763	      0.06809705	      0.35859639
      0.08491865	      0.20718384	      0.31529877	      0.06809789	      0.35858264
      0.08558975	      0.20718537	      0.31529991	      0.06809874	      0.35856838
      0.08626085	      0.20718688	      0.31530103	      0.06809957	      0.35855356
      0.08693196	      0.20718837	      0.31530215	      0.06810041	      0.35853817
      0.08760306	      0.20718986	      0.31530325	      0.06810123	      0.35852217
      0.08827416	      0.20719134	      0.31530435	      0.06810205	      0.35850552
      0.08894526	      0.20719280	      0.31530543	      0.06810287	      0.35848820
      0.08961636	      0.20719425	      0.31530651	      0.06810369	      0.35847018
      0.09028746	      0.20719569	      0.31530758	      0.06810451	      0.35845143
      0.09095856	      0.20719712	      0.31530864	      0.06810533	      0.35843194
      0.09162966	      0.20719853	      0.31530968	      0.06810614	      0.35841169
      0.09230077	      0.20719994	      0.31531072	      0.06810695	      0.35839067
      0.09297187	      0.20720133	      0.31531175	      0.06810776	      0.35836888
      0.09364297	      0.20720271	      0.31531277	      0.06810856	      0.35834632
      0.09431407	      0.20720408	      0.31531379	      0.06810936	      0.35832298
      0.09498517	      0.20720544	      0.31531479	      0.06811015	      0.35829887
      0.09565627	      0.20720678	      0.31531578	      0.06811093	      0.35827398
      0.09632737	      0.20720812	      0.31531677	      0.06811171	      0.35824831
      0.09699847	      0.20720944	      0.31531774	      0.06811249	      0.35822187
      0.09766958	      0.20721075	      0.31531871	      0.06811326	      0.35819465
      0.09834068	      0.20721206	      0.31531967	      0.06811403	      0.35816665
      0.09901178	      0.20721335	      0.31532062	      0.06811479	      0.35813787
      0.09968288	      0.20721462	      0.31532156	      0.06811554	      0.35810831
      0.10035398	      0.20721589	      0.31532249	      0.06811629	      0.35807797
      0.10102508	      0.20721715	      0.31532341	      0.06811703	      0.35804684
      0.10169618	      0.20721839	      0.31532433	      0.06811777	      0.35801494
      0.10236728	      0.20721963	      0.31532523	      0.06811851	      0.35798226
      0.10303839	      0.20722085	      0.31532613	      0.06811924	      0.35794879
      0.10370949	      0.20722206	      0.31532702	      0.06811996	      0.35791454
      0.10438059	      0.20722326	      0.31532790	      0.06812068	      0.35787951
      0.10505169	      0.20722446	      0.31532878	      0.06812140	      0.35784370
      0.10572279	      0.20722564	      0.31532964	      0.06812211	      0.35780710
      0.10639389	      0.20722681	      0.31533050	      0.06812281	      0.35776973
      0.10706499	      0.20722797	      0.31533135	      0.06812351	      0.35773157
      0.10773609	      0.20722912	      0.31533219	      0.06812421	      0.35769263
      0.10840719	      0.20723026	      0.31533303	      0.06812490	      0.35765291
      0.10907830	      0.20723139	      0.31533386	      0.06812558	      0.35761241
      0.10974940	      0.20723251	      0.31533468	      0.06812626	      0.35757112
      0.11042050	      0.20723362	      0.31533549	      0.06812694	      0.35752906
      0.11109160	      0.20723472	      0.31533629	      0.06812761	      0.35748622
      0.11176270	      0.20723581	      0.31533709	      0.06812828	      0.35744260
      0.11243380	      0.20723689	      0.31533788	      0.06812894	      0.35739820
      0.11310490	      0.20723796	      0.31533867	      0.06812960	      0.35735302
      0.11377600	      0.20723902	      0.31533944	      0.06813025	      0.35730707
      0.11444711	      0.20724008	      0.31534021	      0.06813090	      0.35726034
      0.11511821	      0.20724112	      0.31534098	      0.06813155	      0.35721283
      0.11578931	      0.20724215	      0.31534173	      0.06813219	      0.35716455
      0.11646041	      0.20724318	      0.31534248	      0.06813283	      0.35711549
      0.11713151	      0.20724420	      0.31534323	      0.06813346	      0.35706566
      0.11780261	      0.20724520	      0.31534396	      0.06813409	      0.35701506
      0.11847371	      0.20724620	      0.31534470	      0.06813471	      0.35696369
      0.11914481	      0.20724719	      0.31534542	      0.06813533	      0.35691155
      0.11981592	      0.20724817	      0.31534614	      0.06813594	      0.35685864
      0.12048702	      0.20724915	      0.31534685	      0.06813656	      0.35680496
      0.12115812	      0.20725011	      0.31534756	      0.06813716	      0.35675052
      0.12182922	      0.20725107	      0.31534826	      0.06813777	      0.35669531
      0.12250032	      0.20725202	      0.31534896	      0.06813837	      0.35663934
      0.12317142	      0.20725296	      0.31534965	      0.06813896	      0.35658260
      0.12384252	      0.20725389	      0.31535033	      0.06813956	      0.35652511
      0.12451362	      0.20725482	      0.31535101	      0.06814014	      0.35646685
      0.12518472	      0.20725574	      0.31535169	      0.06814073	      0.35640784
      0.12585583	      0.20725665	      0.31535236	      0.06814131	      0.35634806
      0.12652693	      0.20725755	      0.31535302	      0.06814189	      0.35628754
      0.12719803	      0.20725845	      0.31535368	      0.06814246	      0.35622626
      0.12786913	      0.20725933	      0.31535433	      0.06814303	      0.35616422
      0.12854023	      0.20726021	      0.31535498	      0.06814360	      0.35610144
      0.12921133	      0.20726109	      0.31535563	      0.06814416	      0.35603791
      0.12988243	      0.20726195	      0.31535627	      0.06814472	      0.35597363
      0.13055353	      0.20726281	      0.31535690	      0.06814527	      0.35590860
      0.13122464	      0.20726367	      0.31535753	      0.06814583	      0.35584283
      0.13189574	      0.20726451	      0.31535816	      0.06814638	      0.35577632
      0.13256684	      0.20726535	      0.31535878	      0.06814692	      0.35570907
      0.13323794	      0.20726619	      0.31535940	      0.06814747	      0.35564109
      0.13390904	      0.20726701	      0.31536001	      0.06814800	      0.35557236
      0.13458014	      0.20726783	      0.31536062	      0.06814854	      0.35550290
      0.13525124	      0.20726865	      0.31536123	      0.06814907	      0.35543271
      0.13592234	      0.20726945	      0.31536183	      0.06814960	      0.35536179
      0.13659345	      0.20727025	      0.31536243	      0.06815013	      0.35529014
      0.13726455	      0.20727105	      0.31536302	      0.06815065	      0.35521776
      0.13793565	      0.20727184	      0.31536361	      0.06815118	      0.35514466
      0.13860675	      0.20727262	      0.31536420	      0.06815169	      0.35507084
      0.13927785	      0.20727340	      0.31536478	      0.06815221	      0.35499630
      0.13994895	      0.20727417	      0.31536537	      0.06815272	      0.35492104
      0.14062005	      0.20727494	      0.31536594	      0.06815323	      0.35484507
      0.14129115	      0.20727570	      0.31536652	      0.06815374	      0.35476838
      0.14196226	      0.20727646	      0.31536709	      0.06815424	      0.35469098
      0.14263336	      0.20727721	      0.31536765	      0.06815474	      0.35461288
      0.14330446	      0.20727795	      0.31536822	      0.06815524	      0.35453406
      0.14397556	      0.20727869	      0.31536878	      0.06815573	      0.35445455
      0.14464666	      0.20727943	      0.31536934	      0.06815623	      0.35437433
      0.14531776	      0.20728016	      0.31536990	      0.06815671	      0.35429341
      0.14598886	      0.20728088	      0.31537045	      0.06815720	      0.35421180
      0.14665996	      0.20728160	      0.31537100	      0.06815769	      0.35412949
      0.14733106	      0.20728232	      0.31537155	      0.06815817	      0.35404649
      0.14800217	      0.20728303	      0.31537209	      0.06815865	      0.35396281
      0.14867327	      0.20728373	      0.31537264	      0.06815912	      0.35387843
      0.14934437	      0.20728443	      0.31537318	      0.06815960	      0.35379338
      0.15001547	      0.20728513	      0.31537372	      0.06816007	      0.35370764
      0.15068657	      0.20728582	      0.31537425	      0.06816054	      0.35362122
      0.15135767	      0.20728651	      0.31537479	      0.06816100	      0.35353415
      0.15148119	      0.20728663	      0.31537488	      0.06816109	      0.35351806
      0.15160471	      0.20728676	      0.31537500	      0.06816118	      0.35350195
      0.15222230	      0.20728739	      0.31537770	      0.06816160	      0.35342106
      0.15283988	      0.20728801	      0.31538773	      0.06816203	      0.35333965
      0.15360744	      0.20728878	      0.31541469	      0.06816255	      0.35323774
      0.15437500	      0.20728954	      0.31545856	      0.06816307	      0.35313503
      0.15514256	      0.20729029	      0.31551750	      0.06816359	      0.35303154
      0.15591011	      0.20729103	      0.31558895	      0.06816410	      0.35292728
      0.15667767	      0.20729175	      0.31567077	      0.06816461	      0.35282225
      0.15744523	      0.20729247	      0.31576121	      0.06816511	      0.35271647
      0.15821279	      0.20729318	      0.31585879	      0.06816562	      0.35260994
      0.15898034	      0.20729387	      0.31596226	      0.06816611	      0.35250268
      0.15974790	      0.20729456	      0.31607058	      0.06816661	      0.35239469
      0.16051546	      0.20729524	      0.31618289	      0.06816710	      0.35228599
      0.16128302	      0.20729591	      0.31629847	      0.06816759	      0.35217658
      0.16205057	      0.20729657	      0.31641673	      0.06816807	      0.35206647
      0.16281813	      0.20729723	      0.31653717	      0.06816855	      0.35195566
      0.16358569	      0.20729787	      0.31665936	      0.06816903	      0.35184418
      0.16435325	      0.20729851	      0.31678293	      0.06816950	      0.35173201
      0.16512081	      0.20729914	      0.31690756	      0.06816997	      0.35161919
      0.16588836	      0.20729977	      0.31703296	      0.06817044	      0.35150570
      0.16665592	      0.20730039	      0.31715888	      0.06817090	      0.35139156
      0.16742348	      0.20730100	      0.31728509	      0.06817136	      0.35127678
      0.16819104	      0.20730160	      0.31741138	      0.06817181	      0.35116137
      0.16895859	      0.20730220	      0.31753757	      0.06817226	      0.35104533
      0.16972615	      0.20730279	      0.31766351	      0.06817270	      0.35092867
      0.17049371	      0.20730338	      0.31778907	      0.06817314	      0.35081140
      0.17126127	      0.20730396	      0.31791413	      0.06817358	      0.35069353
      0.17202882	      0.20730453	      0.31803865	      0.06817401	      0.35057506
      0.17279638	      0.20730510	      0.31816257	      0.06817444	      0.35045601
      0.17356394	      0.20730566	      0.31828589	      0.06817486	      0.35033638
      0.17433150	      0.20730622	      0.31840862	      0.06817528	      0.35021618
      0.17509905	      0.20730677	      0.31853079	      0.06817569	      0.35009542
      0.17586661	      0.20730731	      0.31865244	      0.06817610	      0.34997411
      0.17663417	      0.20730785	      0.31877361	      0.06817650	      0.34985224
      0.17740173	      0.20730839	      0.31889437	      0.06817689	      0.34972983
      0.17816928	      0.20730892	      0.31901477	      0.06817728	      0.34960690
      0.17893684	      0.20730944	      0.31913485	      0.06817767	      0.34948343
      0.17970440	      0.20730997	      0.31925464	      0.06817805	      0.34935945
      0.18047196	      0.20731048	      0.31937413	      0.06817842	      0.34923496
      0.18115777	      0.20731094	      0.31948064	      0.06817874	      0.34912330
      0.18184358	      0.20731140	      0.31958686	      0.06817906	      0.34901124
      0.18252939	      0.20731185	      0.31969275	      0.06817938	      0.34889880
      0.18321520	      0.20731230	      0.31979826	      0.06817968	      0.34878597
      0.18390101	      0.20731274	      0.31990334	      0.06817998	      0.34867276
      0.18458683	      0.20731318	      0.32000791	      0.06818028	      0.34855918
      0.18527264	      0.20731362	      0.32011193	      0.06818056	      0.34844523
      0.18595845	      0.20731406	      0.32021533	      0.06818084	      0.34833092
      0.18664426	      0.20731449	      0.32031809	      0.06818111	      0.34821625
      0.18733007	      0.20731491	      0.32042016	      0.06818138	      0.34810124
      0.18801588	      0.20731534	      0.32052152	      0.06818163	      0.34798589
      0.18870169	      0.20731576	      0.32062215	      0.06818188	      0.34787019
      0.18938751	      0.20731617	      0.32072205	      0.06818212	      0.34775417
      0.19007332	      0.20731658	      0.32082123	      0.06818235	      0.34763782
      0.19075913	      0.20731700	      0.32091968	      0.06818257	      0.34752116
      0.19144494	      0.20731740	      0.32101742	      0.06818278	      0.34740417
      0.19213075	      0.20731781	      0.32111447	      0.06818298	      0.34728689
      0.19281656	      0.20731821	      0.32121085	      0.06818318	      0.34716929
      0.19350237	      0.20731861	      0.32130658	      0.06818336	      0.34705141
      0.19418819	      0.20731900	      0.32140167	      0.06818354	      0.34693323
      0.19487400	      0.20731940	      0.32149616	      0.06818371	      0.34681476
      0.19555981	      0.20731979	      0.32159007	      0.06818387	      0.34669602
      0.19624562	      0.20732018	      0.32168342	      0.06818402	      0.34657700
      0.19693143	      0.20732056	      0.32177623	      0.06818417	      0.34645771
      0.19761724	      0.20732095	      0.32186853	      0.06818431	      0.34633816
      0.19830305	      0.20732133	      0.32196034	      0.06818444	      0.34621835
      0.19898887	      0.20732171	      0.32205167	      0.06818456	      0.34609829
      0.19967468	      0.20732209	      0.32214256	      0.06818468	      0.34597799
      0.20036049	      0.20732246	      0.32223301	      0.06818480	      0.34585744
      0.20104630	      0.20732284	      0.32232305	      0.06818491	      0.34573666
      0.20173211	      0.20732321	      0.32241269	      0.06818501	      0.34561565
      0.20241792	      0.20732358	      0.32250195	      0.06818511	      0.34549441
      0.20310373	      0.20732395	      0.32259085	      0.06818521	      0.34537296
      0.20378955	      0.20732431	      0.32267939	      0.06818530	      0.34525129
      0.20447536	      0.20732468	      0.32276759	      0.06818539	      0.34512942
      0.20516117	      0.20732504	      0.32285546	      0.06818547	      0.34500735
      0.20584698	      0.20732540	      0.32294302	      0.06818555	      0.34488508
      0.20653279	      0.20732576	      0.32303027	      0.06818563	      0.34476262
      0.20721860	      0.20732611	      0.32311722	      0.06818570	      0.34463997
      0.20790442	      0.20732647	      0.32320387	      0.06818578	      0.34451715
      0.20859023	      0.20732682	      0.32329025	      0.06818584	      0.34439416
      0.20927604	      0.20732718	      0.32337634	      0.06818591	      0.34427099
      0.20996185	      0.20732753	      0.32346216	      0.06818597	      0.34414767
      0.21064766	      0.20732787	      0.32354770	      0.06818603	      0.34402419
      0.21133347	      0.20732822	      0.32363298	      0.06818609	      0.34390056
      0.21201928	      0.20732857	      0.32371799	      0.06818615	      0.34377679
      0.21270510	      0.20732891	      0.32380274	      0.06818620	      0.34365288
      0.21339091	      0.20732925	      0.32388721	      0.06818626	      0.34352883
      0.21407672	      0.20732959	      0.32397142	      0.06818631	      0.34340466
      0.21476253	      0.20732993	      0.32405536	      0.06818636	      0.34328037
      0.21544834	      0.20733027	      0.32413903	      0.06818641	      0.34315596
      0.21606535	      0.20733057	      0.32421407	      0.06818645	      0.34304394
      0.21668235	      0.20733088	      0.32428888	      0.06818649	      0.34293184
      0.21729936	      0.20733118	      0.32436346	      0.06818653	      0.34281966
      0.21791637	      0.20733147	      0.32443781	      0.06818656	      0.34270740
      0.21853338	      0.20733177	      0.32451191	      0.06818660	      0.34259507
      0.21915038	      0.20733207	      0.32458577	      0.06818664	      0.34248268
      0.21976739	      0.20733236	      0.32465938	      0.06818667	      0.34237022
      0.22038440	      0.20733266	      0.32473274	      0.06818670	      0.34225770
      0.22100140	      0.20733295	      0.32480584	      0.06818674	      0.34214514
      0.22161841	      0.20733324	      0.32487868	      0.06818677	      0.34203252
      0.22223542	      0.20733353	      0.32495126	      0.06818680	      0.34191985
      0.22285242	      0.20733382	      0.32502357	      0.06818683	      0.34180715
      0.22346943	      0.20733411	      0.32509560	      0.06818686	      0.34169441
      0.22408644	      0.20733440	      0.32516737	      0.06818688	      0.34158164
      0.22470344	      0.20733468	      0.32523887	      0.06818691	      0.34146884
      0.22532045	      0.20733497	      0.32531010	      0.06818694	      0.34135602
      0.22593746	      0.20733525	      0.32538107	      0.06818696	      0.34124318
      0.22655447	      0.20733553	      0.32545177	      0.06818699	      0.34113033
      0.22717147	      0.20733582	      0.32552221	      0.06818701	      0.34101746
      0.22778848	      0.20733610	      0.32559241	      0.06818703	      0.34090459
      0.22840549	      0.20733637	      0.32566235	      0.06818706	      0.34079172
      0.22902249	      0.20733665	      0.32573207	      0.06818708	      0.34067886
      0.22963950	      0.20733693	      0.32580155	      0.06818710	      0.34056600
      0.23025651	      0.20733721	      0.32587081	      0.06818712	      0.34045315
      0.23087351	      0.20733748	      0.32593986	      0.06818714	      0.34034031
      0.23149052	      0.20733775	      0.32600871	      0.06818716	      0.34022750
      0.23210753	      0.20733803	      0.32607736	      0.06818718	      0.34011471
      0.23272453	      0.20733830	      0.32614584	      0.06818719	      0.34000196
      0.23334154	      0.20733857	      0.32621414	      0.06818721	      0.33988923
      0.23395855	      0.20733884	      0.32628228	      0.06818723	      0.33977654
      0.23457556	      0.20733911	      0.32635026	      0.06818724	      0.33966389
      0.23519256	      0.20733937	      0.32641809	      0.06818726	      0.33955129
      0.23580957	      0.20733964	      0.32648579	      0.06818728	      0.33943874
      0.23642658	      0.20733990	      0.32655335	      0.06818729	      0.33932625
      0.23704358	      0.20734016	      0.32662079	      0.06818731	      0.33921381
      0.23766059	      0.20734043	      0.32668811	      0.06818732	      0.33910144
      0.23827760	      0.20734069	      0.32675533	      0.06818733	      0.33898913
      0.23889460	      0.20734094	      0.32682243	      0.06818735	      0.33887690
      0.23951161	      0.20734120	      0.32688944	      0.06818736	      0.33876474
      0.24012862	      0.20734146	      0.32695635	      0.06818737	      0.33865266
      0.24074562	      0.20734171	      0.32702317	      0.06818738	      0.33854067
      0.24136263	      0.20734196	      0.32708991	      0.06818739	      0.33842876
      0.24197964	      0.20734221	      0.32715658	      0.06818740	      0.33831695
      0.24259665	      0.20734245	      0.32722316	      0.06818742	      0.33820524
      0.24321365	      0.20734270	      0.32728968	      0.06818743	      0.33809363
      0.24383066	      0.20734294	      0.32735614	      0.06818744	      0.33798213
      0.24444767	      0.20734318	      0.32742253	      0.06818745	      0.33787074
      0.24506467	      0.20734341	      0.32748887	      0.06818746	      0.33775946
      0.24568168	      0.20734364	      0.32755516	      0.06818746	      0.33764831
      0.24629869	      0.20734387	      0.32762139	      0.06818747	      0.33753728
      0.24691569	      0.20734409	      0.32768758	      0.06818748	      0.33742637
      0.24753270	      0.20734431	      0.32775373	      0.06818749	      0.33731560
      0.24814971	      0.20734453	      0.32781984	      0.06818750	      0.33720497
      0.24876672	      0.20734474	      0.32788591	      0.06818751	      0.33709448
      0.24938372	      0.20734494	      0.32795195	      0.06818751	      0.33698413
      0.25000073	      0.20734514	      0.32801796	      0.06818752	      0.33687394
      0.25036010	      0.20734525	      0.32805639	      0.06818752	      0.33680983
      0.25057370	      0.20734532	      0.32807923	      0.06818753	      0.33677175
      0.25078730	      0.20734538	      0.32810207	      0.06818753	      0.33673369
      0.25135747	      0.20734555	      0.32816299	      0.06818753	      0.33663219
      0.25192765	      0.20734572	      0.32822382	      0.06818754	      0.33653082
      0.25249783	      0.20734588	      0.32828452	      0.06818755	      0.33642960
      0.25306800	      0.20734603	      0.32834507	      0.06818755	      0.33632853
      0.25363818	      0.20734618	      0.32840542	      0.06818756	      0.33622761
      0.25420835	      0.20734632	      0.32846554	      0.06818756	      0.33612685
      0.25477853	      0.20734646	      0.32852542	      0.06818757	      0.33602624
      0.25534871	      0.20734659	      0.32858502	      0.06818757	      0.33592580
      0.25591888	      0.20734672	      0.32864432	      0.06818758	      0.33582552
      0.25648906	      0.20734684	      0.32870329	      0.06818758	      0.33572541
      0.25705923	      0.20734696	      0.32876191	      0.06818759	      0.33562547
      0.25762941	      0.20734708	      0.32882017	      0.06818759	      0.33552570
      0.25798806	      0.20734715	      0.32885662	      0.06818759	      0.33546304
      0.25815732	      0.20734718	      0.32887377	      0.06818760	      0.33543349
      0.25851126	      0.20734751	      0.32890951	      0.06818760	      0.33537176
      0.25886520	      0.20734929	      0.32894509	      0.06818760	      0.33531009
      0.25945600	      0.20735804	      0.32900412	      0.06818760	      0.33520733
      0.26004680	      0.20737601	      0.32906268	      0.06818761	      0.33510477
      0.26063759	      0.20740395	      0.32912074	      0.06818761	      0.33500243
      0.26122839	      0.20744160	      0.32917828	      0.06818760	      0.33490032
      0.26181919	      0.20748818	      0.32923529	      0.06818760	      0.33479845
      0.26240999	      0.20754264	      0.32929175	      0.06818758	      0.33469683
      0.26300079	      0.20760392	      0.32934764	      0.06818756	      0.33459547
      0.26359159	      0.20767096	      0.32940294	      0.06818753	      0.33449439
      0.26418238	      0.20774281	      0.32945765	      0.06818749	      0.33439358
      0.26477318	      0.20781864	      0.32951175	      0.06818744	      0.33429305
      0.26529948	      0.20788893	      0.32955941	      0.06818739	      0.33420375
      0.26582577	      0.20796134	      0.32960656	      0.06818734	      0.33411470
      0.26635207	      0.20803546	      0.32965320	      0.06818727	      0.33402589
      0.26687836	      0.20811093	      0.32969932	      0.06818720	      0.33393733
      0.26740466	      0.20818741	      0.32974490	      0.06818712	      0.33384903
      0.26793095	      0.20826463	      0.32978993	      0.06818704	      0.33376099
      0.26845725	      0.20834230	      0.32983442	      0.06818695	      0.33367322
      0.26898355	      0.20842018	      0.32987834	      0.06818686	      0.33358573
      0.26950984	      0.20849807	      0.32992169	      0.06818675	      0.33349852
      0.27003614	      0.20857575	      0.32996447	      0.06818665	      0.33341159
      0.27056243	      0.20865309	      0.33000666	      0.06818654	      0.33332496
      0.27108873	      0.20872995	      0.33004826	      0.06818643	      0.33323862
      0.27161502	      0.20880627	      0.33008925	      0.06818631	      0.33315259
      0.27214132	      0.20888200	      0.33012964	      0.06818619	      0.33306686
      0.27266761	      0.20895714	      0.33016941	      0.06818606	      0.33298145
      0.27319391	      0.20903172	      0.33020856	      0.06818593	      0.33289635
      0.27372020	      0.20910580	      0.33024708	      0.06818580	      0.33281158
      0.27424650	      0.20917945	      0.33028496	      0.06818567	      0.33272714
      0.27477280	      0.20925275	      0.33032221	      0.06818554	      0.33264302
      0.27529909	      0.20932578	      0.33035882	      0.06818540	      0.33255924
      0.27582539	      0.20939861	      0.33039478	      0.06818526	      0.33247581
      0.27635168	      0.20947132	      0.33043008	      0.06818512	      0.33239271
      0.27687798	      0.20954396	      0.33046474	      0.06818498	      0.33230997
      0.27740427	      0.20961657	      0.33049874	      0.06818484	      0.33222758
      0.27793057	      0.20968913	      0.33053208	      0.06818470	      0.33214554
      0.27845686	      0.20976159	      0.33056476	      0.06818455	      0.33206387
      0.27898316	      0.20983385	      0.33059678	      0.06818441	      0.33198256
      0.27950945	      0.20990579	      0.33062815	      0.06818426	      0.33190162
      0.28003575	      0.20997727	      0.33065886	      0.06818412	      0.33182105
      0.28050233	      0.21004013	      0.33068554	      0.06818399	      0.33174994
      0.28096891	      0.21010240	      0.33071170	      0.06818386	      0.33167913
      0.28143549	      0.21016399	      0.33073736	      0.06818372	      0.33160862
      0.28190207	      0.21022481	      0.33076250	      0.06818359	      0.33153842
      0.28236865	      0.21028482	      0.33078715	      0.06818346	      0.33146852
      0.28283523	      0.21034397	      0.33081129	      0.06818332	      0.33139894
      0.28330181	      0.21040224	      0.33083493	      0.06818318	      0.33132966
      0.28376839	      0.21045965	      0.33085808	      0.06818305	      0.33126070
      0.28423497	      0.21051620	      0.33088074	      0.06818291	      0.33119206
      0.28470155	      0.21057194	      0.33090292	      0.06818277	      0.33112374
      0.28516813	      0.21062690	      0.33092463	      0.06818263	      0.33105574
      0.28563471	      0.21068113	      0.33094586	      0.06818249	      0.33098806
      0.28610129	      0.21073468	      0.33096663	      0.06818235	      0.33092071
      0.28656787	      0.21078761	      0.33098695	      0.06818221	      0.33085369
      0.28703445	      0.21083996	      0.33100681	      0.06818207	      0.33078700
      0.28750103	      0.21089178	      0.33102623	      0.06818192	      0.33072064
      0.28796761	      0.21094312	      0.33104521	      0.06818178	      0.33065461
      0.28843420	      0.21099401	      0.33106377	      0.06818164	      0.33058892
      0.28890078	      0.21104449	      0.33108190	      0.06818149	      0.33052356
      0.28936736	      0.21109460	      0.33109963	      0.06818135	      0.33045855
      0.28983394	      0.21114437	      0.33111695	      0.06818120	      0.33039388
      0.29030052	      0.21119382	      0.33113387	      0.06818106	      0.33032955
      0.29076710	      0.21124298	      0.33115041	      0.06818091	      0.33026556
      0.29123368	      0.21129187	      0.33116657	      0.06818076	      0.33020192
      0.29170026	      0.21134051	      0.33118236	      0.06818062	      0.33013863
      0.29216684	      0.21138891	      0.33119778	      0.06818047	      0.33007569
      0.29263342	      0.21143709	      0.33121286	      0.06818032	      0.33001311
      0.29310000	      0.21148506	      0.33122759	      0.06818017	      0.32995087
      0.29356658	      0.21153284	      0.33124198	      0.06818002	      0.32988899
      0.29403316	      0.21158043	      0.33125604	      0.06817987	      0.32982747
      0.29449974	      0.21162784	      0.33126979	      0.06817972	      0.32976630
      0.29496632	      0.21167508	      0.33128322	      0.06817957	      0.32970550
      0.29543290	      0.21172215	      0.33129635	      0.06817942	      0.32964505
      0.29589948	      0.21176907	      0.33130918	      0.06817927	      0.32958497
      0.29636606	      0.21181583	      0.33132173	      0.06817911	      0.32952525
      0.29683264	      0.21186244	      0.33133400	      0.06817896	      0.32946590
      0.29729922	      0.21190889	      0.33134600	      0.06817881	      0.32940692
      0.29776580	      0.21195521	      0.33135773	      0.06817865	      0.32934830
      0.29823238	      0.21200137	      0.33136921	      0.06817850	      0.32929006
      0.29869896	      0.21204739	      0.33138043	      0.06817834	      0.32923218
      0.29916554	      0.21209327	      0.33139142	      0.06817819	      0.32917468
      0.29963212	      0.21213901	      0.33140217	      0.06817803	      0.32911756
      0.30009870	      0.21218460	      0.33141269	      0.06817787	      0.32906080
      0.30056528	      0.21223004	      0.33142299	      0.06817771	      0.32900443
      0.30103186	      0.21227534	      0.33143307	      0.06817756	      0.32894843
      0.30149844	      0.21232049	      0.33144295	      0.06817740	      0.32889282
      0.30196502	      0.21236548	      0.33145262	      0.06817724	      0.32883758
      0.30243160	      0.21241033	      0.33146209	      0.06817708	      0.32878273
      0.30289818	      0.21245501	      0.33147138	      0.06817692	      0.32872826
      0.30336477	      0.21249953	      0.33148047	      0.06817675	      0.32867417
      0.30383135	      0.21254388	      0.33148939	      0.06817659	      0.32862047
      0.30429793	      0.21258806	      0.33149813	      0.06817643	      0.32856715
      0.30476451	      0.21263207	      0.33150670	      0.06817627	      0.32851423
      0.30523109	      0.21267589	      0.33151511	      0.06817610	      0.32846169
      0.30569767	      0.21271953	      0.33152336	      0.06817594	      0.32840954
      0.30616425	      0.21276297	      0.33153145	      0.06817577	      0.32835778
      0.30628177	      0.21277388	      0.33153346	      0.06817573	      0.32834481
      0.30639930	      0.21278478	      0.33153547	      0.06817570	      0.32833186
      0.30685672	      0.21282708	      0.33154318	      0.06817595	      0.32828169
      0.30731413	      0.21286917	      0.33155075	      0.06817729	      0.32823190
      0.30777155	      0.21291105	      0.33155819	      0.06818007	      0.32818249
      0.30822897	      0.21295272	      0.33156549	      0.06818444	      0.32813346
      0.30868638	      0.21299417	      0.33157267	      0.06819042	      0.32808481
      0.30914380	      0.21303538	      0.33157972	      0.06819795	      0.32803655
      0.30960121	      0.21307637	      0.33158665	      0.06820695	      0.32798866
      0.31005863	      0.21311712	      0.33159347	      0.06821727	      0.32794116
      0.31051605	      0.21315762	      0.33160017	      0.06822879	      0.32789405
      0.31097346	      0.21319787	      0.33160675	      0.06824138	      0.32784731
      0.31143088	      0.21323787	      0.33161323	      0.06825492	      0.32780097
      0.31188829	      0.21327762	      0.33161960	      0.06826929	      0.32775501
      0.31234571	      0.21331711	      0.33162587	      0.06828438	      0.32770945
      0.31280313	      0.21335634	      0.33163203	      0.06830011	      0.32766427
      0.31326054	      0.21339532	      0.33163810	      0.06831638	      0.32761947
      0.31371796	      0.21343404	      0.33164407	      0.06833312	      0.32757507
      0.31417537	      0.21347252	      0.33164995	      0.06835026	      0.32753107
      0.31463279	      0.21351075	      0.33165573	      0.06836774	      0.32748745
      0.31509021	      0.21354874	      0.33166142	      0.06838549	      0.32744422
      0.31554762	      0.21358651	      0.33166703	      0.06840348	      0.32740139
      0.31600504	      0.21362406	      0.33167255	      0.06842165	      0.32735895
      0.31646245	      0.21366139	      0.33167799	      0.06843995	      0.32731691
      0.31691987	      0.21369853	      0.33168334	      0.06845836	      0.32727526
      0.31737729	      0.21373548	      0.33168861	      0.06847683	      0.32723401
      0.31783470	      0.21377225	      0.33169381	      0.06849533	      0.32719315
      0.31829212	      0.21380887	      0.33169893	      0.06851382	      0.32715269
      0.31874953	      0.21384533	      0.33170397	      0.06853228	      0.32711262
      0.31920695	      0.21388165	      0.33170894	      0.06855069	      0.32707295
      0.31975717	      0.21392518	      0.33171482	      0.06857273	      0.32702576
      0.32030740	      0.21396855	      0.33172059	      0.06859462	      0.32697915
      0.32080446	      0.21400760	      0.33172573	      0.06861426	      0.32693753
      0.32130153	      0.21404655	      0.33173078	      0.06863375	      0.32689639
      0.32191269	      0.21409433	      0.33173688	      0.06865751	      0.32684644
      0.32252385	      0.21414198	      0.33174287	      0.06868104	      0.32679721
      0.32294978	      0.21417514	      0.33174697	      0.06869731	      0.32676332
      0.32337570	      0.21420826	      0.33175102	      0.06871348	      0.32672978
      0.32390701	      0.21424953	      0.33175600	      0.06873353	      0.32668843
      0.32443832	      0.21429075	      0.33176089	      0.06875346	      0.32664761
      0.32491296	      0.21432755	      0.33176519	      0.06877117	      0.32661161
      0.32549563	      0.21437268	      0.33177039	      0.06879283	      0.32656800
      0.32607829	      0.21441777	      0.33177549	      0.06881440	      0.32652504
      0.32652751	      0.21445251	      0.33177936	      0.06883099	      0.32649236
      0.32708490	      0.21449559	      0.33178409	      0.06885153	      0.32645235
      0.32764228	      0.21453865	      0.33178873	      0.06887206	      0.32641294
      0.32813418	      0.21457662	      0.33179276	      0.06889016	      0.32637865
      0.32874614	      0.21462383	      0.33179769	      0.06891268	      0.32633664
      0.32935810	      0.21467101	      0.33180252	      0.06893519	      0.32629534
      0.32981677	      0.21470635	      0.33180608	      0.06895204	      0.32626486
      0.33027544	      0.21474168	      0.33180959	      0.06896887	      0.32623478
      0.33078423	      0.21478085	      0.33181342	      0.06898749	      0.32620188
      0.33140606	      0.21482868	      0.33181801	      0.06901014	      0.32616235
      0.33186234	      0.21486377	      0.33182132	      0.06902666	      0.32613381
      0.33247509	      0.21491085	      0.33182569	      0.06904867	      0.32609610
      0.33330676	      0.21497470	      0.33183148	      0.06907816	      0.32604607
      0.33371563	      0.21500607	      0.33183427	      0.06909246	      0.32602196
      0.33424414	      0.21504660	      0.33183781	      0.06911075	      0.32599126
      0.33472633	      0.21508354	      0.33184099	      0.06912721	      0.32596372
      0.33543629	      0.21513790	      0.33184556	      0.06915107	      0.32592396
      0.33598519	      0.21517989	      0.33184902	      0.06916920	      0.32589388
      0.33679153	      0.21524151	      0.33185398	      0.06919534	      0.32585072
      0.33712845	      0.21526724	      0.33185601	      0.06920610	      0.32583305
      0.33754833	      0.21529928	      0.33185850	      0.06921938	      0.32581133
      0.33815349	      0.21534543	      0.33186202	      0.06923827	      0.32578061
      0.33870914	      0.21538775	      0.33186518	      0.06925538	      0.32575301
      0.33917980	      0.21542358	      0.33186780	      0.06926972	      0.32573009
      0.33965045	      0.21545937	      0.33187037	      0.06928391	      0.32570758
      0.34012111	      0.21549513	      0.33187289	      0.06929797	      0.32568548
      0.34059177	      0.21553086	      0.33187536	      0.06931192	      0.32566380
      0.34106242	      0.21556656	      0.33187778	      0.06932575	      0.32564253
      0.34153308	      0.21560222	      0.33188016	      0.06933948	      0.32562167
      0.34194606	      0.21563349	      0.33188219	      0.06935144	      0.32560371
      0.34235904	      0.21566473	      0.33188420	      0.06936334	      0.32558606
      0.34277202	      0.21569595	      0.33188616	      0.06937517	      0.32556873
      0.34339154	      0.21574272	      0.33188903	      0.06939281	      0.32554332
      0.34374369	      0.21576928	      0.33189062	      0.06940277	      0.32552920
      0.34409585	      0.21579582	      0.33189218	      0.06941270	      0.32551530
      0.34466999	      0.21583905	      0.33189467	      0.06942881	      0.32549312
      0.34521101	      0.21587973	      0.33189695	      0.06944390	      0.32547278
      0.34561472	      0.21591006	      0.33189860	      0.06945511	      0.32545795
      0.34601843	      0.21594035	      0.33190022	      0.06946628	      0.32544342
      0.34651756	      0.21597777	      0.33190217	      0.06948004	      0.32542586
      0.34701668	      0.21601513	      0.33190405	      0.06949374	      0.32540876
      0.34737744	      0.21604212	      0.33190538	      0.06950361	      0.32539668
      0.34773821	      0.21606908	      0.33190668	      0.06951345	      0.32538483
      0.34823304	      0.21610601	      0.33190841	      0.06952691	      0.32536896
      0.34872787	      0.21614290	      0.33191008	      0.06954032	      0.32535353
      0.34911412	      0.21617167	      0.33191134	      0.06955075	      0.32534179
      0.34950038	      0.21620040	      0.33191257	      0.06956116	      0.32533032
      0.34996737	      0.21623510	      0.33191401	      0.06957370	      0.32531680
      0.35043435	      0.21626976	      0.33191539	      0.06958621	      0.32530367
      0.35083450	      0.21629942	      0.33191654	      0.06959689	      0.32529273
      0.35123465	      0.21632906	      0.33191764	      0.06960755	      0.32528208
      0.35167429	      0.21636157	      0.33191881	      0.06961923	      0.32527069
      0.35211394	      0.21639405	      0.33191993	      0.06963088	      0.32525965
      0.35255358	      0.21642649	      0.33192100	      0.06964249	      0.32524894
      0.35299323	      0.21645889	      0.33192202	      0.06965408	      0.32523858
      0.35336805	      0.21648648	      0.33192286	      0.06966393	      0.32523000
      0.35374288	      0.21651403	      0.33192366	      0.06967376	      0.32522168
      0.35417100	      0.21654547	      0.33192452	      0.06968496	      0.32521246
      0.35459913	      0.21657688	      0.33192535	      0.06969613	      0.32520356
      0.35500037	      0.21660627	      0.33192607	      0.06970657	      0.32519551
      0.35540162	      0.21663562	      0.33192676	      0.06971699	      0.32518773
      0.35579851	      0.21666463	      0.33192740	      0.06972727	      0.32518031
      0.35619540	      0.21669359	      0.33192800	      0.06973752	      0.32517316
      0.35658239	      0.21672180	      0.33192854	      0.06974749	      0.32516645
      0.35707921	      0.21675797	      0.33192918	      0.06976026	      0.32515820
      0.35727973	      0.21677255	      0.33192942	      0.06976540	      0.32515499
      0.35748024	      0.21678711	      0.33192965	      0.06977053	      0.32515184
      0.35790698	      0.21681804	      0.33193011	      0.06978143	      0.32514538
      0.35833372	      0.21684879	      0.33193051	      0.06979231	      0.32513922
      0.35871080	      0.21687578	      0.33193083	      0.06980189	      0.32513403
      0.35908788	      0.21690255	      0.33193111	      0.06981145	      0.32512908
      0.35942484	      0.21692625	      0.33193133	      0.06981996	      0.32512486
      0.35990671	      0.21695977	      0.33193160	      0.06983211	      0.32511914
      0.36031944	      0.21698807	      0.33193177	      0.06984248	      0.32511455
      0.36067603	      0.21701220	      0.33193189	      0.06985142	      0.32511081
      0.36103262	      0.21703602	      0.33193197	      0.06986033	      0.32510727
      0.36140656	      0.21706064	      0.33193202	      0.06986965	      0.32510379
      0.36178050	      0.21708489	      0.33193204	      0.06987894	      0.32510053
      0.36218730	      0.21711083	      0.33193201	      0.06988902	      0.32509725
      0.36259409	      0.21713631	      0.33193194	      0.06989906	      0.32509423
      0.36288014	      0.21715393	      0.33193187	      0.06990610	      0.32509226
      0.36331083	      0.21718002	      0.33193172	      0.06991668	      0.32508955
      0.36374152	      0.21720557	      0.33193152	      0.06992721	      0.32508713
      0.36409483	      0.21722611	      0.33193132	      0.06993582	      0.32508537
      0.36444814	      0.21724627	      0.33193109	      0.06994440	      0.32508381
      0.36480590	      0.21726631	      0.33193082	      0.06995307	      0.32508242
      0.36524593	      0.21729043	      0.33193045	      0.06996369	      0.32508099
      0.36578808	      0.21731934	      0.33192992	      0.06997671	      0.32507964
      0.36624889	      0.21734323	      0.33192942	      0.06998772	      0.32507885
      0.36656927	      0.21735946	      0.33192904	      0.06999535	      0.32507849
      0.36688965	      0.21737539	      0.33192863	      0.07000295	      0.32507829
      0.36726218	      0.21739354	      0.33192813	      0.07001175	      0.32507826
      0.36763470	      0.21741128	      0.33192759	      0.07002053	      0.32507844
      0.36802239	      0.21742933	      0.33192699	      0.07002962	      0.32507884
      0.36841007	      0.21744694	      0.33192636	      0.07003867	      0.32507947
      0.36875923	      0.21746245	      0.33192576	      0.07004679	      0.32508023
      0.36920767	      0.21748186	      0.33192494	      0.07005717	      0.32508148
      0.36965611	      0.21750074	      0.33192408	      0.07006750	      0.32508302
      0.36999348	      0.21751458	      0.33192341	      0.07007523	      0.32508437
      0.37033085	      0.21752812	      0.33192270	      0.07008293	      0.32508589
      0.37060028	      0.21753872	      0.33192212	      0.07008906	      0.32508723
      0.37100911	      0.21755445	      0.33192121	      0.07009832	      0.32508945
      0.37141794	      0.21756975	      0.33192025	      0.07010753	      0.32509192
      0.37176189	      0.21758231	      0.33191943	      0.07011524	      0.32509418
      0.37210584	      0.21759458	      0.33191857	      0.07012292	      0.32509661
      0.37245277	      0.21760667	      0.33191768	      0.07013063	      0.32509923
      0.37279969	      0.21761847	      0.33191677	      0.07013831	      0.32510203
      0.37318625	      0.21763129	      0.33191572	      0.07014683	      0.32510534
      0.37357280	      0.21764377	      0.33191463	      0.07015530	      0.32510886
      0.37388810	      0.21765370	      0.33191373	      0.07016217	      0.32511188
      0.37431222	      0.21766672	      0.33191248	      0.07017138	      0.32511617
      0.37473633	      0.21767935	      0.33191119	      0.07018054	      0.32512071
      0.37506024	      0.21768874	      0.33191018	      0.07018750	      0.32512434
      0.37538414	      0.21769791	      0.33190915	      0.07019443	      0.32512811
      0.37567927	      0.21770608	      0.33190819	      0.07020072	      0.32513167
      0.37611342	      0.21771778	      0.33190675	      0.07020993	      0.32513712
      0.37648103	      0.21772740	      0.33190550	      0.07021769	      0.32514194
      0.37680961	      0.21773578	      0.33190436	      0.07022460	      0.32514639
      0.37713818	      0.21774396	      0.33190321	      0.07023148	      0.32515099
      0.37747586	      0.21775215	      0.33190199	      0.07023852	      0.32515587
      0.37781354	      0.21776014	      0.33190076	      0.07024553	      0.32516090
      0.37819358	      0.21776888	      0.33189934	      0.07025339	      0.32516673
      0.37857362	      0.21777737	      0.33189790	      0.07026122	      0.32517275
      0.37888916	      0.21778422	      0.33189669	      0.07026769	      0.32517789
      0.37929530	      0.21779280	      0.33189509	      0.07027599	      0.32518470
      0.37970144	      0.21780111	      0.33189347	      0.07028426	      0.32519171
      0.38002185	      0.21780747	      0.33189217	      0.07029075	      0.32519740
      0.38034227	      0.21781367	      0.33189085	      0.07029723	      0.32520321
      0.38071726	      0.21782073	      0.33188928	      0.07030478	      0.32521018
      0.38109226	      0.21782756	      0.33188769	      0.07031231	      0.32521732
      0.38140797	      0.21783315	      0.33188634	      0.07031863	      0.32522347
      0.38180534	      0.21783998	      0.33188460	      0.07032656	      0.32523138
      0.38220270	      0.21784658	      0.33188284	      0.07033446	      0.32523949
      0.38244459	      0.21785048	      0.33188176	      0.07033926	      0.32524451
      0.38282262	      0.21785642	      0.33188005	      0.07034674	      0.32525251
      0.38320065	      0.21786216	      0.33187831	      0.07035419	      0.32526069
      0.38352141	      0.21786688	      0.33187682	      0.07036051	      0.32526776
      0.38384217	      0.21787146	      0.33187531	      0.07036680	      0.32527495
      0.38417667	      0.21787610	      0.33187372	      0.07037336	      0.32528258
      0.38458262	      0.21788153	      0.33187177	      0.07038129	      0.32529201
      0.38498857	      0.21788676	      0.33186979	      0.07038921	      0.32530164
      0.38534542	      0.21789118	      0.33186803	      0.07039615	      0.32531026
      0.38570227	      0.21789545	      0.33186625	      0.07040307	      0.32531903
      0.38607100	      0.21789970	      0.33186440	      0.07041021	      0.32532824
      0.38643973	      0.21790380	      0.33186252	      0.07041734	      0.32533761
      0.38669073	      0.21790649	      0.33186123	      0.07042219	      0.32534407
      0.38706618	      0.21791039	      0.33185928	      0.07042942	      0.32535388
      0.38744162	      0.21791414	      0.33185731	      0.07043665	      0.32536384
      0.38775396	      0.21791713	      0.33185566	      0.07044264	      0.32537224
      0.38806630	      0.21792003	      0.33185400	      0.07044863	      0.32538075
      0.38839824	      0.21792299	      0.33185221	      0.07045499	      0.32538992
      0.38873017	      0.21792583	      0.33185041	      0.07046134	      0.32539920
      0.38909601	      0.21792884	      0.33184841	      0.07046832	      0.32540957
      0.38946185	      0.21793171	      0.33184639	      0.07047530	      0.32542009
      0.38975650	      0.21793392	      0.33184475	      0.07048091	      0.32542866
      0.39014500	      0.21793671	      0.33184257	      0.07048830	      0.32544011
      0.39053349	      0.21793936	      0.33184037	      0.07049567	      0.32545171
      0.39083731	      0.21794133	      0.33183864	      0.07050143	      0.32546089
      0.39114113	      0.21794322	      0.33183689	      0.07050718	      0.32547018
      0.39148509	      0.21794525	      0.33183490	      0.07051369	      0.32548080
      0.39182905	      0.21794718	      0.33183289	      0.07052018	      0.32549154
      0.39215274	      0.21794890	      0.33183099	      0.07052628	      0.32550177
      0.39254882	      0.21795088	      0.33182865	      0.07053374	      0.32551442
      0.39294491	      0.21795272	      0.33182628	      0.07054119	      0.32552723
      0.39319368	      0.21795381	      0.33182479	      0.07054586	      0.32553536
      0.39359643	      0.21795547	      0.33182235	      0.07055342	      0.32554864
      0.39391841	      0.21795670	      0.33182039	      0.07055945	      0.32555938
      0.39424040	      0.21795785	      0.33181841	      0.07056547	      0.32557022
      0.39456238	      0.21795892	      0.33181642	      0.07057148	      0.32558116
      0.39488298	      0.21795990	      0.33181443	      0.07057747	      0.32559215
      0.39520358	      0.21796081	      0.33181243	      0.07058344	      0.32560324
      0.39551620	      0.21796162	      0.33181046	      0.07058926	      0.32561416
      0.39590413	      0.21796252	      0.33180801	      0.07059647	      0.32562782
      0.39629205	      0.21796331	      0.33180553	      0.07060367	      0.32564163
      0.39658364	      0.21796384	      0.33180366	      0.07060907	      0.32565211
      0.39695075	      0.21796441	      0.33180130	      0.07061586	      0.32566540
      0.39731786	      0.21796490	      0.33179891	      0.07062265	      0.32567883
      0.39761193	      0.21796522	      0.33179699	      0.07062808	      0.32568967
      0.39800327	      0.21796556	      0.33179442	      0.07063529	      0.32570421
      0.39839461	      0.21796580	      0.33179183	      0.07064249	      0.32571890
      0.39867238	      0.21796590	      0.33178999	      0.07064759	      0.32572941
      0.39895016	      0.21796596	      0.33178813	      0.07065269	      0.32573998
      0.39928221	      0.21796597	      0.33178590	      0.07065878	      0.32575272
      0.39961427	      0.21796591	      0.33178366	      0.07066486	      0.32576555
      0.39993414	      0.21796579	      0.33178149	      0.07067071	      0.32577800
      0.40031862	      0.21796556	      0.33177887	      0.07067773	      0.32579308
      0.40070310	      0.21796525	      0.33177623	      0.07068474	      0.32580829
      0.40103819	      0.21796491	      0.33177391	      0.07069083	      0.32582164
      0.40137329	      0.21796450	      0.33177159	      0.07069692	      0.32583510
      0.40172777	      0.21796400	      0.33176912	      0.07070336	      0.32584943
      0.40208224	      0.21796344	      0.33176663	      0.07070978	      0.32586387
      0.40235285	      0.21796296	      0.33176473	      0.07071468	      0.32587496
      0.40272950	      0.21796223	      0.33176206	      0.07072148	      0.32589050
      0.40310614	      0.21796142	      0.33175938	      0.07072828	      0.32590615
      0.40338663	      0.21796077	      0.33175737	      0.07073333	      0.32591788
      0.40366712	      0.21796009	      0.33175536	      0.07073838	      0.32592967
      0.40398603	      0.21795926	      0.33175306	      0.07074411	      0.32594316
      0.40430494	      0.21795838	      0.33175075	      0.07074983	      0.32595673
      0.40464374	      0.21795739	      0.33174828	      0.07075590	      0.32597123
      0.40498253	      0.21795635	      0.33174581	      0.07076197	      0.32598582
      0.40527725	      0.21795539	      0.33174364	      0.07076723	      0.32599858
      0.40565627	      0.21795411	      0.33174085	      0.07077399	      0.32601509
      0.40603529	      0.21795276	      0.33173804	      0.07078074	      0.32603172
      0.40632970	      0.21795167	      0.33173585	      0.07078598	      0.32604470
      0.40662411	      0.21795054	      0.33173365	      0.07079120	      0.32605775
      0.40691339	      0.21794940	      0.33173148	      0.07079633	      0.32607064
      0.40728699	      0.21794787	      0.33172866	      0.07080295	      0.32608737
      0.40766059	      0.21794627	      0.33172583	      0.07080955	      0.32610421
      0.40794484	      0.21794502	      0.33172367	      0.07081457	      0.32611709
      0.40822909	      0.21794374	      0.33172150	      0.07081958	      0.32613002
      0.40855733	      0.21794222	      0.33171898	      0.07082536	      0.32614503
      0.40888558	      0.21794066	      0.33171646	      0.07083112	      0.32616012
      0.40918449	      0.21793920	      0.33171415	      0.07083637	      0.32617392
      0.40955851	      0.21793732	      0.33171125	      0.07084292	      0.32619128
      0.40993253	      0.21793539	      0.33170833	      0.07084946	      0.32620874
      0.41021715	      0.21793389	      0.33170610	      0.07085443	      0.32622209
      0.41050177	      0.21793236	      0.33170387	      0.07085939	      0.32623549
      0.41083959	      0.21793050	      0.33170121	      0.07086527	      0.32625148
      0.41117742	      0.21792861	      0.33169853	      0.07087114	      0.32626753
      0.41145226	      0.21792703	      0.33169635	      0.07087591	      0.32628065
      0.41181378	      0.21792493	      0.33169347	      0.07088217	      0.32629799
      0.41217529	      0.21792278	      0.33169057	      0.07088842	      0.32631540
      0.41246050	      0.21792105	      0.33168828	      0.07089335	      0.32632921
      0.41274572	      0.21791929	      0.33168598	      0.07089826	      0.32634306
      0.41307150	      0.21791726	      0.33168334	      0.07090387	      0.32635895
      0.41339728	      0.21791519	      0.33168070	      0.07090947	      0.32637491
      0.41368935	      0.21791330	      0.33167831	      0.07091448	      0.32638927
      0.41405941	      0.21791088	      0.33167529	      0.07092081	      0.32640754
      0.41442946	      0.21790841	      0.33167224	      0.07092714	      0.32642590
      0.41470981	      0.21790652	      0.33166993	      0.07093192	      0.32643986
      0.41499016	      0.21790460	      0.33166761	      0.07093670	      0.32645387
      0.41531710	      0.21790233	      0.33166490	      0.07094226	      0.32647027
      0.41564404	      0.21790004	      0.33166217	      0.07094781	      0.32648673
      0.41591077	      0.21789814	      0.33165994	      0.07095233	      0.32650021
      0.41628133	      0.21789548	      0.33165683	      0.07095861	      0.32651900
      0.41665188	      0.21789277	      0.33165371	      0.07096486	      0.32653787
      0.41690734	      0.21789089	      0.33165155	      0.07096917	      0.32655093
      0.41716280	      0.21788898	      0.33164939	      0.07097347	      0.32656402
      0.41748546	      0.21788656	      0.33164664	      0.07097890	      0.32658061
      0.41780813	      0.21788410	      0.33164389	      0.07098431	      0.32659726
      0.41806785	      0.21788211	      0.33164167	      0.07098866	      0.32661070
      0.41843760	      0.21787924	      0.33163849	      0.07099485	      0.32662991
      0.41880735	      0.21787634	      0.33163530	      0.07100102	      0.32664919
      0.41905445	      0.21787438	      0.33163316	      0.07100513	      0.32666211
      0.41930155	      0.21787241	      0.33163102	      0.07100924	      0.32667507
      0.41962666	      0.21786979	      0.33162819	      0.07101464	      0.32669217
      0.41995176	      0.21786715	      0.33162535	      0.07102003	      0.32670932
      0.42021734	      0.21786497	      0.33162303	      0.07102443	      0.32672337
      0.42057501	      0.21786202	      0.33161988	      0.07103034	      0.32674236
      0.42093269	      0.21785904	      0.33161673	      0.07103623	      0.32676141
      0.42121604	      0.21785665	      0.33161422	      0.07104090	      0.32677654
      0.42149939	      0.21785425	      0.33161171	      0.07104555	      0.32679172
      0.42176860	      0.21785195	      0.33160931	      0.07104997	      0.32680618
      0.42213172	      0.21784883	      0.33160607	      0.07105591	      0.32682574
      0.42249484	      0.21784568	      0.33160281	      0.07106184	      0.32684536
      0.42276148	      0.21784335	      0.33160042	      0.07106619	      0.32685981
      0.42302812	      0.21784101	      0.33159801	      0.07107053	      0.32687430
      0.42333359	      0.21783830	      0.33159525	      0.07107549	      0.32689093
      0.42363906	      0.21783558	      0.33159248	      0.07108045	      0.32690761
      0.42395967	      0.21783271	      0.33158956	      0.07108564	      0.32692516
      0.42428029	      0.21782981	      0.33158663	      0.07109082	      0.32694276
      0.42457261	      0.21782716	      0.33158396	      0.07109553	      0.32695885
      0.42493542	      0.21782384	      0.33158062	      0.07110137	      0.32697887
      0.42529824	      0.21782049	      0.33157728	      0.07110719	      0.32699895
      0.42557233	      0.21781795	      0.33157474	      0.07111158	      0.32701416
      0.42590476	      0.21781485	      0.33157166	      0.07111690	      0.32703265
      0.42631435	      0.21781101	      0.33156785	      0.07112344	      0.32705550
      0.42665921	      0.21780775	      0.33156462	      0.07112892	      0.32707479
      0.42692810	      0.21780519	      0.33156210	      0.07113320	      0.32708987
      0.42719700	      0.21780262	      0.33155957	      0.07113746	      0.32710498
      0.42748631	      0.21779984	      0.33155685	      0.07114204	      0.32712127
      0.42784146	      0.21779642	      0.33155349	      0.07114765	      0.32714131
      0.42819662	      0.21779297	      0.33155012	      0.07115325	      0.32716141
      0.42845011	      0.21779049	      0.33154771	      0.07115723	      0.32717578
      0.42881647	      0.21778690	      0.33154421	      0.07116298	      0.32719660
      0.42906560	      0.21778445	      0.33154183	      0.07116688	      0.32721079
      0.42931474	      0.21778198	      0.33153943	      0.07117078	      0.32722500
      0.42965928	      0.21777856	      0.33153612	      0.07117615	      0.32724469
      0.43000382	      0.21777512	      0.33153279	      0.07118150	      0.32726443
      0.43029144	      0.21777223	      0.33153001	      0.07118595	      0.32728094
      0.43057905	      0.21776933	      0.33152721	      0.07119038	      0.32729749
      0.43084921	      0.21776660	      0.33152458	      0.07119452	      0.32731305
      0.43119877	      0.21776305	      0.33152117	      0.07119985	      0.32733323
      0.43154833	      0.21775948	      0.33151774	      0.07120514	      0.32735346
      0.43182307	      0.21775666	      0.33151504	      0.07120927	      0.32736939
      0.43209781	      0.21775383	      0.33151233	      0.07121338	      0.32738534
      0.43241319	      0.21775057	      0.33150922	      0.07121806	      0.32740369
      0.43272858	      0.21774730	      0.33150609	      0.07122270	      0.32742207
      0.43298552	      0.21774463	      0.33150354	      0.07122645	      0.32743707
      0.43334610	      0.21774086	      0.33149995	      0.07123167	      0.32745815
      0.43370667	      0.21773707	      0.33149634	      0.07123684	      0.32747928
      0.43394761	      0.21773453	      0.33149392	      0.07124026	      0.32749343
      0.43418855	      0.21773198	      0.33149150	      0.07124365	      0.32750759
      0.43450428	      0.21772863	      0.33148832	      0.07124806	      0.32752617
      0.43482002	      0.21772527	      0.33148513	      0.07125243	      0.32754479
      0.43508385	      0.21772245	      0.33148245	      0.07125604	      0.32756037
      0.43543130	      0.21771873	      0.33147892	      0.07126075	      0.32758093
      0.43577875	      0.21771499	      0.33147538	      0.07126539	      0.32760151
      0.43605010	      0.21771206	      0.33147260	      0.07126898	      0.32761762
      0.43632146	      0.21770912	      0.33146982	      0.07127253	      0.32763375
      0.43662680	      0.21770580	      0.33146668	      0.07127648	      0.32765192
      0.43693214	      0.21770247	      0.33146354	      0.07128039	      0.32767012
      0.43722787	      0.21769924	      0.33146048	      0.07128412	      0.32768777
      0.43758447	      0.21769533	      0.33145678	      0.07128857	      0.32770909
      0.43801686	      0.21769056	      0.33145228	      0.07129387	      0.32773499
      0.43838578	      0.21768648	      0.33144843	      0.07129831	      0.32775713
      0.43863876	      0.21768367	      0.33144578	      0.07130132	      0.32777233
      0.43889175	      0.21768086	      0.33144312	      0.07130429	      0.32778755
      0.43919598	      0.21767747	      0.33143992	      0.07130782	      0.32780587
      0.43950021	      0.21767406	      0.33143671	      0.07131130	      0.32782422
      0.43978614	      0.21767086	      0.33143369	      0.07131453	      0.32784149
      0.44014164	      0.21766685	      0.33142991	      0.07131847	      0.32786298
      0.44049713	      0.21766284	      0.33142613	      0.07132236	      0.32788451
      0.44076405	      0.21765982	      0.33142328	      0.07132523	      0.32790069
      0.44109514	      0.21765606	      0.33141973	      0.07132874	      0.32792079
      0.44149420	      0.21765151	      0.33141545	      0.07133288	      0.32794504
      0.44189326	      0.21764695	      0.33141115	      0.07133695	      0.32796934
      0.44215014	      0.21764401	      0.33140837	      0.07133952	      0.32798500
      0.44247914	      0.21764022	      0.33140480	      0.07134276	      0.32800507
      0.44280814	      0.21763643	      0.33140123	      0.07134595	      0.32802517
      0.44307018	      0.21763340	      0.33139837	      0.07134844	      0.32804120
      0.44342909	      0.21762924	      0.33139445	      0.07135180	      0.32806317
      0.44378800	      0.21762507	      0.33139051	      0.07135510	      0.32808517
      0.44402530	      0.21762231	      0.33138790	      0.07135724	      0.32809973
      0.44426260	      0.21761954	      0.33138529	      0.07135935	      0.32811431
      0.44457371	      0.21761590	      0.33138185	      0.07136207	      0.32813343
      0.44488481	      0.21761225	      0.33137841	      0.07136474	      0.32815257
      0.44515310	      0.21760909	      0.33137543	      0.07136701	      0.32816909
      0.44549372	      0.21760508	      0.33137164	      0.07136983	      0.32819009
      0.44583434	      0.21760106	      0.33136784	      0.07137260	      0.32821110
      0.44609597	      0.21759796	      0.33136491	      0.07137468	      0.32822726
      0.44643644	      0.21759391	      0.33136109	      0.07137734	      0.32824831
      0.44677691	      0.21758986	      0.33135725	      0.07137995	      0.32826937
      0.44704830	      0.21758662	      0.33135419	      0.07138198	      0.32828618
      0.44731969	      0.21758338	      0.33135112	      0.07138398	      0.32830300
      0.44762691	      0.21757970	      0.33134764	      0.07138620	      0.32832205
      0.44793413	      0.21757601	      0.33134414	      0.07138837	      0.32834112
      0.44817141	      0.21757315	      0.33134144	      0.07139002	      0.32835586
      0.44853255	      0.21756880	      0.33133731	      0.07139247	      0.32837831
      0.44882183	      0.21756530	      0.33133400	      0.07139440	      0.32839631
      0.44911110	      0.21756179	      0.33133067	      0.07139628	      0.32841432
      0.44940038	      0.21755828	      0.33132734	      0.07139813	      0.32843234
      0.44968688	      0.21755480	      0.33132404	      0.07139992	      0.32845020
      0.44997338	      0.21755130	      0.33132072	      0.07140167	      0.32846808
      0.45025348	      0.21754788	      0.33131747	      0.07140334	      0.32848556
      0.45053358	      0.21754445	      0.33131421	      0.07140499	      0.32850306
      0.45084377	      0.21754065	      0.33131060	      0.07140676	      0.32852244
      0.45115396	      0.21753683	      0.33130697	      0.07140850	      0.32854184
      0.45140288	      0.21753377	      0.33130406	      0.07140986	      0.32855742
      0.45175418	      0.21752943	      0.33129993	      0.07141174	      0.32857942
      0.45210547	      0.21752509	      0.33129580	      0.07141356	      0.32860143
      0.45234280	      0.21752214	      0.33129299	      0.07141476	      0.32861631
      0.45258014	      0.21751920	      0.33129019	      0.07141594	      0.32863120
      0.45288400	      0.21751542	      0.33128658	      0.07141741	      0.32865027
      0.45318787	      0.21751163	      0.33128297	      0.07141885	      0.32866934
      0.45343833	      0.21750850	      0.33127999	      0.07142001	      0.32868508
      0.45378906	      0.21750411	      0.33127580	      0.07142158	      0.32870712
      0.45413978	      0.21749971	      0.33127160	      0.07142311	      0.32872918
      0.45437849	      0.21749671	      0.33126873	      0.07142412	      0.32874420
      0.45461720	      0.21749370	      0.33126586	      0.07142511	      0.32875922
      0.45491759	      0.21748991	      0.33126224	      0.07142632	      0.32877813
      0.45521798	      0.21748612	      0.33125861	      0.07142750	      0.32879705
      0.45543727	      0.21748334	      0.33125595	      0.07142834	      0.32881087
      0.45580313	      0.21747870	      0.33125151	      0.07142969	      0.32883394
      0.45606509	      0.21747537	      0.33124832	      0.07143063	      0.32885046
      0.45632706	      0.21747204	      0.33124512	      0.07143155	      0.32886699
      0.45658902	      0.21746869	      0.33124192	      0.07143244	      0.32888352
      0.45687165	      0.21746508	      0.33123846	      0.07143337	      0.32890136
      0.45722165	      0.21746060	      0.33123416	      0.07143449	      0.32892346
      0.45765479	      0.21745504	      0.33122882	      0.07143581	      0.32895083
      0.45808792	      0.21744947	      0.33122347	      0.07143707	      0.32897821
      0.45830750	      0.21744663	      0.33122075	      0.07143768	      0.32899209
      0.45852708	      0.21744380	      0.33121802	      0.07143828	      0.32900598
      0.45884532	      0.21743968	      0.33121406	      0.07143911	      0.32902611
      0.45916356	      0.21743555	      0.33121009	      0.07143991	      0.32904625
      0.45943613	      0.21743201	      0.33120668	      0.07144057	      0.32906350
      0.45970870	      0.21742846	      0.33120327	      0.07144121	      0.32908076
      0.45995667	      0.21742523	      0.33120016	      0.07144176	      0.32909646
      0.46031018	      0.21742062	      0.33119571	      0.07144252	      0.32911886
      0.46062471	      0.21741650	      0.33119174	      0.07144317	      0.32913878
      0.46088516	      0.21741308	      0.33118844	      0.07144368	      0.32915528
      0.46114561	      0.21740966	      0.33118514	      0.07144416	      0.32917179
      0.46142798	      0.21740595	      0.33118156	      0.07144467	      0.32918969
      0.46171036	      0.21740223	      0.33117797	      0.07144515	      0.32920759
      0.46200501	      0.21739834	      0.33117421	      0.07144563	      0.32922627
      0.46229967	      0.21739444	      0.33117044	      0.07144608	      0.32924496
      0.46258535	      0.21739065	      0.33116678	      0.07144650	      0.32926308
      0.46294038	      0.21738594	      0.33116222	      0.07144698	      0.32928560
      0.46338846	      0.21737997	      0.33115645	      0.07144753	      0.32931403
      0.46371057	      0.21737567	      0.33115229	      0.07144790	      0.32933446
      0.46397365	      0.21737216	      0.33114888	      0.07144818	      0.32935116
      0.46423672	      0.21736863	      0.33114547	      0.07144844	      0.32936785
      0.46452272	      0.21736480	      0.33114175	      0.07144870	      0.32938600
      0.46480871	      0.21736096	      0.33113803	      0.07144893	      0.32940415
      0.46506024	      0.21735757	      0.33113474	      0.07144912	      0.32942012
      0.46541800	      0.21735274	      0.33113006	      0.07144937	      0.32944282
      0.46572215	      0.21734863	      0.33112607	      0.07144955	      0.32946213
      0.46598651	      0.21734506	      0.33112260	      0.07144969	      0.32947891
      0.46625087	      0.21734147	      0.33111912	      0.07144981	      0.32949569
      0.46654196	      0.21733752	      0.33111528	      0.07144992	      0.32951417
      0.46683304	      0.21733356	      0.33111143	      0.07145001	      0.32953264
      0.46710991	      0.21732978	      0.33110776	      0.07145008	      0.32955022
      0.46744374	      0.21732522	      0.33110333	      0.07145014	      0.32957140
      0.46777109	      0.21732074	      0.33109897	      0.07145017	      0.32959218
      0.46809844	      0.21731625	      0.33109460	      0.07145017	      0.32961295
      0.46836951	      0.21731253	      0.33109097	      0.07145016	      0.32963015
      0.46864058	      0.21730880	      0.33108734	      0.07145013	      0.32964735
      0.46891582	      0.21730500	      0.33108365	      0.07145008	      0.32966482
      0.46926944	      0.21730012	      0.33107889	      0.07144999	      0.32968725
      0.46962306	      0.21729522	      0.33107412	      0.07144987	      0.32970968
      0.46988526	      0.21729159	      0.33107058	      0.07144977	      0.32972631
      0.47014746	      0.21728794	      0.33106702	      0.07144965	      0.32974294
      0.47043351	      0.21728396	      0.33106314	      0.07144951	      0.32976108
      0.47078557	      0.21727906	      0.33105836	      0.07144930	      0.32978341
      0.47113996	      0.21727410	      0.33105352	      0.07144907	      0.32980587
      0.47149436	      0.21726914	      0.33104868	      0.07144881	      0.32982833
      0.47175280	      0.21726551	      0.33104514	      0.07144861	      0.32984471
      0.47201123	      0.21726188	      0.33104160	      0.07144839	      0.32986108
      0.47229265	      0.21725792	      0.33103773	      0.07144814	      0.32987891
      0.47263265	      0.21725313	      0.33103304	      0.07144782	      0.32990045
      0.47293466	      0.21724886	      0.33102887	      0.07144751	      0.32991957
      0.47330791	      0.21724358	      0.33102371	      0.07144710	      0.32994320
      0.47363554	      0.21723893	      0.33101917	      0.07144673	      0.32996394
      0.47403671	      0.21723322	      0.33101359	      0.07144624	      0.32998932
      0.47428086	      0.21722974	      0.33101019	      0.07144592	      0.33000476
      0.47462680	      0.21722480	      0.33100536	      0.07144546	      0.33002664
      0.47497273	      0.21721985	      0.33100052	      0.07144498	      0.33004851
      0.47520732	      0.21721649	      0.33099723	      0.07144464	      0.33006334
      0.47544190	      0.21721313	      0.33099393	      0.07144429	      0.33007816
      0.47571472	      0.21720920	      0.33099010	      0.07144387	      0.33009540
      0.47607024	      0.21720408	      0.33098508	      0.07144331	      0.33011785
      0.47650347	      0.21719783	      0.33097896	      0.07144259	      0.33014520
      0.47673636	      0.21719446	      0.33097566	      0.07144219	      0.33015990
      0.47696926	      0.21719109	      0.33097236	      0.07144179	      0.33017459
      0.47727079	      0.21718671	      0.33096808	      0.07144124	      0.33019361
      0.47757233	      0.21718233	      0.33096379	      0.07144069	      0.33021263
      0.47785542	      0.21717821	      0.33095975	      0.07144015	      0.33023047
      0.47813851	      0.21717408	      0.33095570	      0.07143960	      0.33024831
      0.47842552	      0.21716989	      0.33095160	      0.07143903	      0.33026639
      0.47871252	      0.21716569	      0.33094748	      0.07143845	      0.33028446
      0.47899846	      0.21716149	      0.33094337	      0.07143786	      0.33030246
      0.47928441	      0.21715729	      0.33093926	      0.07143725	      0.33032046
      0.47956963	      0.21715310	      0.33093515	      0.07143664	      0.33033840
      0.47991595	      0.21714799	      0.33093015	      0.07143587	      0.33036018
      0.48018809	      0.21714397	      0.33092621	      0.07143526	      0.33037728
      0.48052656	      0.21713897	      0.33092130	      0.07143448	      0.33039855
      0.48078029	      0.21713521	      0.33091761	      0.07143389	      0.33041448
      0.48116304	      0.21712952	      0.33091204	      0.07143297	      0.33043851
      0.48143046	      0.21712554	      0.33090815	      0.07143232	      0.33045529
      0.48169788	      0.21712156	      0.33090424	      0.07143166	      0.33047207
      0.48196530	      0.21711757	      0.33090033	      0.07143099	      0.33048883
      0.48227074	      0.21711300	      0.33089585	      0.07143021	      0.33050798
      0.48257619	      0.21710843	      0.33089137	      0.07142942	      0.33052711
      0.48288163	      0.21710384	      0.33088688	      0.07142862	      0.33054624
      0.48314994	      0.21709981	      0.33088292	      0.07142790	      0.33056303
      0.48341824	      0.21709577	      0.33087896	      0.07142718	      0.33057982
      0.48368654	      0.21709173	      0.33087500	      0.07142644	      0.33059659
      0.48399106	      0.21708713	      0.33087049	      0.07142559	      0.33061563
      0.48429557	      0.21708252	      0.33086598	      0.07142474	      0.33063465
      0.48456461	      0.21707844	      0.33086198	      0.07142397	      0.33065146
      0.48483364	      0.21707436	      0.33085798	      0.07142319	      0.33066825
      0.48513646	      0.21706976	      0.33085347	      0.07142231	      0.33068714
      0.48543927	      0.21706515	      0.33084895	      0.07142141	      0.33070603
      0.48570624	      0.21706107	      0.33084496	      0.07142061	      0.33072267
      0.48597322	      0.21705700	      0.33084096	      0.07141980	      0.33073930
      0.48627909	      0.21705231	      0.33083637	      0.07141887	      0.33075835
      0.48658496	      0.21704763	      0.33083178	      0.07141792	      0.33077738
      0.48684468	      0.21704364	      0.33082787	      0.07141710	      0.33079354
      0.48710440	      0.21703964	      0.33082396	      0.07141628	      0.33080969
      0.48742042	      0.21703478	      0.33081919	      0.07141527	      0.33082933
      0.48773644	      0.21702990	      0.33081441	      0.07141425	      0.33084895
      0.48797951	      0.21702614	      0.33081073	      0.07141346	      0.33086404
      0.48822258	      0.21702238	      0.33080705	      0.07141266	      0.33087913
      0.48855730	      0.21701720	      0.33080197	      0.07141155	      0.33089988
      0.48884995	      0.21701265	      0.33079752	      0.07141057	      0.33091802
      0.48914261	      0.21700810	      0.33079306	      0.07140957	      0.33093615
      0.48943527	      0.21700354	      0.33078859	      0.07140857	      0.33095427
      0.48968389	      0.21699966	      0.33078480	      0.07140772	      0.33096965
      0.48993251	      0.21699578	      0.33078099	      0.07140685	      0.33098503
      0.49029352	      0.21699013	      0.33077546	      0.07140559	      0.33100734
      0.49053124	      0.21698641	      0.33077182	      0.07140475	      0.33102203
      0.49076896	      0.21698268	      0.33076816	      0.07140390	      0.33103671
      0.49109409	      0.21697757	      0.33076316	      0.07140273	      0.33105677
      0.49141403	      0.21697253	      0.33075823	      0.07140157	      0.33107650
      0.49184138	      0.21696579	      0.33075164	      0.07140001	      0.33110284
      0.49205842	      0.21696236	      0.33074828	      0.07139921	      0.33111620
      0.49227545	      0.21695892	      0.33074492	      0.07139840	      0.33112956
      0.49259963	      0.21695379	      0.33073990	      0.07139719	      0.33114951
      0.49295786	      0.21694810	      0.33073433	      0.07139584	      0.33117153
      0.49320489	      0.21694418	      0.33073049	      0.07139491	      0.33118670
      0.49345192	      0.21694024	      0.33072665	      0.07139396	      0.33120187
      0.49383045	      0.21693421	      0.33072075	      0.07139250	      0.33122510
      0.49405802	      0.21693058	      0.33071719	      0.07139162	      0.33123906
      0.49428558	      0.21692694	      0.33071364	      0.07139074	      0.33125300
      0.49463279	      0.21692138	      0.33070820	      0.07138937	      0.33127427
      0.49518301	      0.21691255	      0.33069958	      0.07138719	      0.33130794
      0.49541068	      0.21690889	      0.33069600	      0.07138628	      0.33132186
      0.49571231	      0.21690404	      0.33069125	      0.07138507	      0.33134029
      0.49604385	      0.21689869	      0.33068603	      0.07138373	      0.33136054
      0.49637539	      0.21689334	      0.33068080	      0.07138238	      0.33138077
      0.49662318	      0.21688933	      0.33067689	      0.07138137	      0.33139588
      0.49687097	      0.21688532	      0.33067297	      0.07138035	      0.33141098
      0.49722444	      0.21687959	      0.33066737	      0.07137888	      0.33143251
      0.49747884	      0.21687546	      0.33066334	      0.07137782	      0.33144799
      0.49773324	      0.21687133	      0.33065930	      0.07137676	      0.33146346
      0.49804509	      0.21686625	      0.33065435	      0.07137545	      0.33148242
      0.49834021	      0.21686144	      0.33064965	      0.07137420	      0.33150034
      0.49863533	      0.21685662	      0.33064495	      0.07137294	      0.33151826
      0.49893045	      0.21685180	      0.33064024	      0.07137168	      0.33153616
      0.49918967	      0.21684756	      0.33063610	      0.07137057	      0.33155187
      0.49944890	      0.21684331	      0.33063196	      0.07136945	      0.33156758
      0.49970812	      0.21683906	      0.33062781	      0.07136832	      0.33158327
      0.50006560	      0.21683319	      0.33062208	      0.07136676	      0.33160490
      0.50030855	      0.21682919	      0.33061818	      0.07136570	      0.33161958
      0.50055149	      0.21682519	      0.33061428	      0.07136463	      0.33163426
      0.50088079	      0.21681977	      0.33060898	      0.07136318	      0.33165414
      0.50118418	      0.21681476	      0.33060410	      0.07136183	      0.33167245
      0.50148757	      0.21680975	      0.33059921	      0.07136048	      0.33169074
      0.50175133	      0.21680538	      0.33059495	      0.07135930	      0.33170663
      0.50201509	      0.21680101	      0.33059069	      0.07135811	      0.33172251
      0.50227886	      0.21679664	      0.33058643	      0.07135692	      0.33173838
      0.50260944	      0.21679115	      0.33058108	      0.07135542	      0.33175825
      0.50288495	      0.21678657	      0.33057662	      0.07135417	      0.33177481
      0.50316045	      0.21678199	      0.33057215	      0.07135291	      0.33179135
      0.50343596	      0.21677740	      0.33056767	      0.07135165	      0.33180788
      0.50371147	      0.21677281	      0.33056320	      0.07135038	      0.33182439
      0.50398697	      0.21676821	      0.33055871	      0.07134910	      0.33184090
      0.50426248	      0.21676360	      0.33055423	      0.07134783	      0.33185740
      0.50459744	      0.21675800	      0.33054877	      0.07134627	      0.33187744
      0.50484133	      0.21675391	      0.33054479	      0.07134513	      0.33189202
      0.50508523	      0.21674983	      0.33054080	      0.07134398	      0.33190659
      0.50541378	      0.21674431	      0.33053543	      0.07134244	      0.33192620
      0.50570556	      0.21673941	      0.33053065	      0.07134106	      0.33194361
      0.50599734	      0.21673451	      0.33052587	      0.07133968	      0.33196100
      0.50628912	      0.21672960	      0.33052109	      0.07133829	      0.33197838
      0.50654719	      0.21672525	      0.33051685	      0.07133706	      0.33199375
      0.50680527	      0.21672090	      0.33051261	      0.07133582	      0.33200910
      0.50706335	      0.21671654	      0.33050837	      0.07133458	      0.33202444
      0.50740877	      0.21671071	      0.33050269	      0.07133292	      0.33204496
      0.50767084	      0.21670627	      0.33049837	      0.07133166	      0.33206051
      0.50793291	      0.21670184	      0.33049405	      0.07133039	      0.33207606
      0.50819499	      0.21669740	      0.33048972	      0.07132911	      0.33209159
      0.50853901	      0.21669157	      0.33048404	      0.07132744	      0.33211197
      0.50879756	      0.21668718	      0.33047977	      0.07132617	      0.33212727
      0.50905610	      0.21668279	      0.33047549	      0.07132491	      0.33214256
      0.50937214	      0.21667742	      0.33047026	      0.07132335	      0.33216123
      0.50965040	      0.21667269	      0.33046565	      0.07132198	      0.33217766
      0.50992866	      0.21666795	      0.33046103	      0.07132061	      0.33219408
      0.51020692	      0.21666321	      0.33045641	      0.07131923	      0.33221049
      0.51048518	      0.21665847	      0.33045179	      0.07131785	      0.33222689
      0.51076344	      0.21665372	      0.33044717	      0.07131646	      0.33224327
      0.51104170	      0.21664897	      0.33044254	      0.07131507	      0.33225964
      0.51131996	      0.21664421	      0.33043790	      0.07131368	      0.33227600
      0.51159822	      0.21663946	      0.33043327	      0.07131229	      0.33229235
      0.51187648	      0.21663469	      0.33042863	      0.07131089	      0.33230868
      0.51215474	      0.21662993	      0.33042399	      0.07130949	      0.33232501
      0.51243300	      0.21662516	      0.33041934	      0.07130808	      0.33234132
      0.51271126	      0.21662039	      0.33041469	      0.07130667	      0.33235762
      0.51298952	      0.21661562	      0.33041004	      0.07130526	      0.33237390
      0.51326778	      0.21661085	      0.33040538	      0.07130385	      0.33239018
      0.51354604	      0.21660607	      0.33040072	      0.07130243	      0.33240644
      0.51382430	      0.21660129	      0.33039606	      0.07130101	      0.33242269
      0.51410256	      0.21659650	      0.33039139	      0.07129959	      0.33243893
      0.51438082	      0.21659172	      0.33038673	      0.07129816	      0.33245516
      0.51465908	      0.21658693	      0.33038205	      0.07129673	      0.33247138
      0.51493734	      0.21658214	      0.33037738	      0.07129530	      0.33248758
      0.51521560	      0.21657734	      0.33037270	      0.07129387	      0.33250377
      0.51549386	      0.21657255	      0.33036802	      0.07129243	      0.33251995
      0.51577212	      0.21656775	      0.33036334	      0.07129099	      0.33253612
      0.51605038	      0.21656295	      0.33035865	      0.07128955	      0.33255227
      0.51632864	      0.21655814	      0.33035396	      0.07128811	      0.33256841
      0.51660690	      0.21655334	      0.33034927	      0.07128666	      0.33258455
      0.51688516	      0.21654853	      0.33034458	      0.07128521	      0.33260066
      0.51716342	      0.21654373	      0.33033988	      0.07128376	      0.33261677
      0.51744168	      0.21653892	      0.33033518	      0.07128231	      0.33263287
      0.51771994	      0.21653411	      0.33033048	      0.07128085	      0.33264895
      0.51799820	      0.21652929	      0.33032578	      0.07127939	      0.33266502
      0.51827646	      0.21652448	      0.33032107	      0.07127793	      0.33268108
      0.51855472	      0.21651966	      0.33031636	      0.07127647	      0.33269713
      0.51883298	      0.21651485	      0.33031165	      0.07127501	      0.33271316
      0.51911124	      0.21651003	      0.33030694	      0.07127354	      0.33272919
      0.51938950	      0.21650521	      0.33030222	      0.07127207	      0.33274520
      0.51966776	      0.21650039	      0.33029750	      0.07127060	      0.33276120
      0.51991620	      0.21649608	      0.33029329	      0.07126929	      0.33277547
      0.52016464	      0.21649178	      0.33028907	      0.07126798	      0.33278974
      0.52048548	      0.21648622	      0.33028363	      0.07126627	      0.33280815
      0.52075540	      0.21648154	      0.33027904	      0.07126484	      0.33282362
      0.52102533	      0.21647686	      0.33027446	      0.07126341	      0.33283909
      0.52129525	      0.21647218	      0.33026987	      0.07126197	      0.33285454
      0.52156517	      0.21646749	      0.33026528	      0.07126053	      0.33286998
      0.52183509	      0.21646281	      0.33026069	      0.07125909	      0.33288541
      0.52217093	      0.21645699	      0.33025497	      0.07125730	      0.33290460
      0.52240192	      0.21645298	      0.33025104	      0.07125607	      0.33291778
      0.52263292	      0.21644897	      0.33024710	      0.07125483	      0.33293096
      0.52295674	      0.21644336	      0.33024159	      0.07125310	      0.33294942
      0.52326647	      0.21643798	      0.33023631	      0.07125144	      0.33296706
      0.52360934	      0.21643203	      0.33023046	      0.07124960	      0.33298657
      0.52385397	      0.21642779	      0.33022629	      0.07124829	      0.33300048
      0.52409861	      0.21642355	      0.33022212	      0.07124697	      0.33301438
      0.52445368	      0.21641739	      0.33021606	      0.07124507	      0.33303454
      0.52468859	      0.21641332	      0.33021205	      0.07124380	      0.33304787
      0.52492351	      0.21640924	      0.33020804	      0.07124254	      0.33306119
      0.52524212	      0.21640372	      0.33020260	      0.07124082	      0.33307924
      0.52554765	      0.21639842	      0.33019738	      0.07123917	      0.33309653
      0.52591720	      0.21639201	      0.33019106	      0.07123718	      0.33311744
      0.52612672	      0.21638838	      0.33018748	      0.07123605	      0.33312928
      0.52633623	      0.21638475	      0.33018390	      0.07123492	      0.33314111
      0.52667063	      0.21637896	      0.33017818	      0.07123311	      0.33315999
      0.52700503	      0.21637317	      0.33017246	      0.07123130	      0.33317885
      0.52723597	      0.21636917	      0.33016851	      0.07123005	      0.33319187
      0.52746691	      0.21636517	      0.33016455	      0.07122880	      0.33320487
      0.52781114	      0.21635922	      0.33015866	      0.07122694	      0.33322425
      0.52807775	      0.21635460	      0.33015410	      0.07122549	      0.33323924
      0.52834436	      0.21634999	      0.33014953	      0.07122405	      0.33325422
      0.52861097	      0.21634538	      0.33014497	      0.07122260	      0.33326920
      0.52893233	      0.21633983	      0.33013947	      0.07122086	      0.33328723
      0.52917144	      0.21633570	      0.33013537	      0.07121956	      0.33330064
      0.52941056	      0.21633157	      0.33013127	      0.07121826	      0.33331404
      0.52971329	      0.21632634	      0.33012609	      0.07121662	      0.33333100
      0.53001276	      0.21632118	      0.33012096	      0.07121499	      0.33334775
      0.53031222	      0.21631601	      0.33011582	      0.07121337	      0.33336450
      0.53061169	      0.21631085	      0.33011069	      0.07121174	      0.33338123
      0.53086123	      0.21630655	      0.33010641	      0.07121038	      0.33339517
      0.53111077	      0.21630225	      0.33010214	      0.07120903	      0.33340909
      0.53136031	      0.21629795	      0.33009786	      0.07120767	      0.33342301
      0.53168153	      0.21629243	      0.33009235	      0.07120592	      0.33344091
      0.53196792	      0.21628750	      0.33008744	      0.07120437	      0.33345686
      0.53225431	      0.21628258	      0.33008253	      0.07120281	      0.33347279
      0.53250999	      0.21627819	      0.33007815	      0.07120142	      0.33348701
      0.53276566	      0.21627380	      0.33007377	      0.07120003	      0.33350122
      0.53302134	      0.21626942	      0.33006938	      0.07119864	      0.33351542
      0.53332930	      0.21626414	      0.33006410	      0.07119696	      0.33353251
      0.53363726	      0.21625886	      0.33005882	      0.07119529	      0.33354959
      0.53386848	      0.21625490	      0.33005486	      0.07119403	      0.33356240
      0.53409970	      0.21625094	      0.33005090	      0.07119278	      0.33357521
      0.53442749	      0.21624534	      0.33004528	      0.07119099	      0.33359335
      0.53470976	      0.21624052	      0.33004044	      0.07118946	      0.33360896
      0.53499204	      0.21623570	      0.33003560	      0.07118792	      0.33362457
      0.53527431	      0.21623088	      0.33003076	      0.07118639	      0.33364016
      0.53551767	      0.21622673	      0.33002659	      0.07118507	      0.33365359
      0.53576102	      0.21622259	      0.33002242	      0.07118375	      0.33366701
      0.53610901	      0.21621667	      0.33001646	      0.07118185	      0.33368620
      0.53633543	      0.21621281	      0.33001258	      0.07118062	      0.33369867
      0.53656184	      0.21620897	      0.33000870	      0.07117940	      0.33371114
      0.53687631	      0.21620363	      0.33000331	      0.07117769	      0.33372844
      0.53731022	      0.21619627	      0.32999588	      0.07117533	      0.33375229
      0.53755604	      0.21619210	      0.32999167	      0.07117400	      0.33376580
      0.53780187	      0.21618794	      0.32998746	      0.07117267	      0.33377929
      0.53810441	      0.21618282	      0.32998228	      0.07117103	      0.33379589
      0.53839053	      0.21617799	      0.32997738	      0.07116947	      0.33381158
      0.53867665	      0.21617316	      0.32997249	      0.07116792	      0.33382726
      0.53895860	      0.21616841	      0.32996766	      0.07116640	      0.33384269
      0.53924054	      0.21616366	      0.32996284	      0.07116487	      0.33385812
      0.53952248	      0.21615891	      0.32995802	      0.07116335	      0.33387354
      0.53980443	      0.21615417	      0.32995320	      0.07116182	      0.33388895
      0.54008637	      0.21614944	      0.32994838	      0.07116030	      0.33390434
      0.54036831	      0.21614471	      0.32994356	      0.07115877	      0.33391973
      0.54060987	      0.21614066	      0.32993943	      0.07115747	      0.33393291
      0.54085143	      0.21613661	      0.32993530	      0.07115616	      0.33394608
      0.54116060	      0.21613144	      0.32993002	      0.07115449	      0.33396292
      0.54146978	      0.21612628	      0.32992474	      0.07115282	      0.33397976
      0.54170097	      0.21612242	      0.32992080	      0.07115158	      0.33399234
      0.54193217	      0.21611856	      0.32991685	      0.07115033	      0.33400491
      0.54224425	      0.21611337	      0.32991153	      0.07114865	      0.33402187
      0.54255632	      0.21610817	      0.32990620	      0.07114697	      0.33403882
      0.54279501	      0.21610421	      0.32990214	      0.07114569	      0.33405178
      0.54303370	      0.21610025	      0.32989807	      0.07114440	      0.33406473
      0.54334202	      0.21609514	      0.32989281	      0.07114274	      0.33408145
      0.54365034	      0.21609003	      0.32988756	      0.07114109	      0.33409815
      0.54388994	      0.21608607	      0.32988348	      0.07113980	      0.33411113
      0.54412954	      0.21608211	      0.32987940	      0.07113852	      0.33412410
      0.54443597	      0.21607706	      0.32987419	      0.07113687	      0.33414068
      0.54474240	      0.21607201	      0.32986898	      0.07113523	      0.33415724
      0.54498456	      0.21606802	      0.32986486	      0.07113394	      0.33417033
      0.54522671	      0.21606404	      0.32986074	      0.07113264	      0.33418340
      0.54553044	      0.21605906	      0.32985558	      0.07113102	      0.33419980
      0.54583417	      0.21605408	      0.32985042	      0.07112939	      0.33421618
      0.54607937	      0.21605006	      0.32984626	      0.07112808	      0.33422940
      0.54632456	      0.21604605	      0.32984210	      0.07112677	      0.33424261
      0.54662516	      0.21604114	      0.32983700	      0.07112517	      0.33425880
      0.54692576	      0.21603624	      0.32983191	      0.07112357	      0.33427498
      0.54717441	      0.21603219	      0.32982769	      0.07112225	      0.33428836
      0.54742305	      0.21602814	      0.32982348	      0.07112092	      0.33430172
      0.54772000	      0.21602332	      0.32981845	      0.07111934	      0.33431768
      0.54801694	      0.21601850	      0.32981343	      0.07111777	      0.33433363
      0.54826982	      0.21601441	      0.32980915	      0.07111642	      0.33434720
      0.54852269	      0.21601032	      0.32980487	      0.07111508	      0.33436077
      0.54881501	      0.21600559	      0.32979993	      0.07111353	      0.33437644
      0.54910733	      0.21600088	      0.32979500	      0.07111199	      0.33439211
      0.54936584	      0.21599671	      0.32979063	      0.07111062	      0.33440596
      0.54962436	      0.21599255	      0.32978627	      0.07110925	      0.33441980
      0.54991018	      0.21598796	      0.32978145	      0.07110774	      0.33443509
      0.55019600	      0.21598338	      0.32977663	      0.07110623	      0.33445038
      0.55048181	      0.21597880	      0.32977181	      0.07110473	      0.33446566
      0.55076763	      0.21597423	      0.32976700	      0.07110322	      0.33448093
      0.55100387	      0.21597045	      0.32976303	      0.07110198	      0.33449354
      0.55124011	      0.21596668	      0.32975905	      0.07110073	      0.33450615
      0.55153894	      0.21596192	      0.32975403	      0.07109916	      0.33452210
      0.55183777	      0.21595717	      0.32974901	      0.07109760	      0.33453803
      0.55209643	      0.21595307	      0.32974467	      0.07109624	      0.33455182
      0.55235509	      0.21594896	      0.32974033	      0.07109488	      0.33456560
      0.55263963	      0.21594446	      0.32973555	      0.07109339	      0.33458075
      0.55292418	      0.21593996	      0.32973078	      0.07109191	      0.33459590
      0.55320872	      0.21593547	      0.32972602	      0.07109042	      0.33461103
      0.55349327	      0.21593099	      0.32972125	      0.07108893	      0.33462617
      0.55373618	      0.21592717	      0.32971719	      0.07108767	      0.33463908
      0.55397909	      0.21592335	      0.32971313	      0.07108640	      0.33465198
      0.55427295	      0.21591874	      0.32970822	      0.07108487	      0.33466759
      0.55456682	      0.21591414	      0.32970331	      0.07108335	      0.33468319
      0.55482970	      0.21591003	      0.32969892	      0.07108198	      0.33469713
      0.55509257	      0.21590592	      0.32969454	      0.07108062	      0.33471107
      0.55537122	      0.21590158	      0.32968990	      0.07107917	      0.33472584
      0.55564988	      0.21589725	      0.32968526	      0.07107773	      0.33474061
      0.55592853	      0.21589292	      0.32968062	      0.07107629	      0.33475537
      0.55620718	      0.21588859	      0.32967598	      0.07107485	      0.33477012
      0.55648584	      0.21588428	      0.32967135	      0.07107341	      0.33478487
      0.55676449	      0.21587997	      0.32966672	      0.07107197	      0.33479961
      0.55704314	      0.21587567	      0.32966210	      0.07107054	      0.33481434
      0.55732180	      0.21587138	      0.32965748	      0.07106910	      0.33482907
      0.55756098	      0.21586770	      0.32965351	      0.07106787	      0.33484170
      0.55780015	      0.21586403	      0.32964955	      0.07106665	      0.33485434
      0.55809132	      0.21585956	      0.32964473	      0.07106515	      0.33486971
      0.55838249	      0.21585511	      0.32963992	      0.07106366	      0.33488507
      0.55867366	      0.21585066	      0.32963511	      0.07106217	      0.33490043
      0.55896483	      0.21584622	      0.32963030	      0.07106068	      0.33491579
      0.55919336	      0.21584274	      0.32962653	      0.07105952	      0.33492783
      0.55942189	      0.21583926	      0.32962276	      0.07105835	      0.33493987
      0.55970425	      0.21583497	      0.32961811	      0.07105691	      0.33495475
      0.55998661	      0.21583070	      0.32961346	      0.07105548	      0.33496962
      0.56025812	      0.21582659	      0.32960899	      0.07105410	      0.33498391
      0.56052963	      0.21582249	      0.32960453	      0.07105272	      0.33499819
      0.56080424	      0.21581835	      0.32960002	      0.07105132	      0.33501264
      0.56107886	      0.21581422	      0.32959551	      0.07104993	      0.33502708
      0.56135240	      0.21581011	      0.32959103	      0.07104855	      0.33504146
      0.56162594	      0.21580601	      0.32958654	      0.07104717	      0.33505583
      0.56189957	      0.21580191	      0.32958206	      0.07104579	      0.33507020
      0.56217320	      0.21579782	      0.32957759	      0.07104441	      0.33508457
      0.56244648	      0.21579374	      0.32957312	      0.07104303	      0.33509892
      0.56271977	      0.21578968	      0.32956866	      0.07104166	      0.33511326
      0.56299278	      0.21578562	      0.32956420	      0.07104028	      0.33512758
      0.56326580	      0.21578157	      0.32955975	      0.07103891	      0.33514190
      0.56353844	      0.21577753	      0.32955531	      0.07103755	      0.33515620
      0.56381107	      0.21577350	      0.32955087	      0.07103618	      0.33517049
      0.56408316	      0.21576949	      0.32954644	      0.07103482	      0.33518474
      0.56435524	      0.21576548	      0.32954202	      0.07103347	      0.33519900
      0.56462628	      0.21576150	      0.32953762	      0.07103211	      0.33521319
      0.56489732	      0.21575752	      0.32953323	      0.07103076	      0.33522738
      0.56516558	      0.21575359	      0.32952888	      0.07102943	      0.33524142
      0.56543383	      0.21574967	      0.32952453	      0.07102810	      0.33525546
      0.56568248	      0.21574604	      0.32952051	      0.07102686	      0.33526846
      0.56601813	      0.21574115	      0.32951509	      0.07102520	      0.33528602
      0.56635378	      0.21573627	      0.32950967	      0.07102354	      0.33530357
      0.56659238	      0.21573281	      0.32950582	      0.07102236	      0.33531604
      0.56683099	      0.21572936	      0.32950197	      0.07102118	      0.33532851
      0.56710398	      0.21572541	      0.32949757	      0.07101984	      0.33534277
      0.56737697	      0.21572147	      0.32949318	      0.07101849	      0.33535703
      0.56762918	      0.21571784	      0.32948913	      0.07101725	      0.33537020
      0.56796294	      0.21571305	      0.32948377	      0.07101561	      0.33538762
      0.56836634	      0.21570726	      0.32947730	      0.07101364	      0.33540868
      0.56858322	      0.21570416	      0.32947382	      0.07101258	      0.33541999
      0.56880010	      0.21570106	      0.32947035	      0.07101152	      0.33543131
      0.56908940	      0.21569694	      0.32946572	      0.07101010	      0.33544640
      0.56937869	      0.21569283	      0.32946110	      0.07100869	      0.33546149
      0.56964559	      0.21568904	      0.32945684	      0.07100739	      0.33547540
      0.56991248	      0.21568525	      0.32945258	      0.07100610	      0.33548932
      0.57018464	      0.21568141	      0.32944824	      0.07100477	      0.33550350
      0.57045679	      0.21567756	      0.32944391	      0.07100345	      0.33551768
      0.57072455	      0.21567379	      0.32943965	      0.07100216	      0.33553163
      0.57104644	      0.21566927	      0.32943454	      0.07100060	      0.33554840
      0.57127939	      0.21566600	      0.32943084	      0.07099947	      0.33556053
      0.57162176	      0.21566121	      0.32942541	      0.07099782	      0.33557836
      0.57190197	      0.21565729	      0.32942097	      0.07099647	      0.33559295
      0.57218217	      0.21565339	      0.32941654	      0.07099513	      0.33560754
      0.57246237	      0.21564949	      0.32941211	      0.07099378	      0.33562212
      0.57270034	      0.21564618	      0.32940836	      0.07099264	      0.33563451
      0.57293830	      0.21564289	      0.32940460	      0.07099150	      0.33564689
      0.57322398	      0.21563893	      0.32940010	      0.07099013	      0.33566176
      0.57350965	      0.21563499	      0.32939560	      0.07098877	      0.33567662
      0.57377622	      0.21563132	      0.32939141	      0.07098750	      0.33569048
      0.57404278	      0.21562765	      0.32938722	      0.07098623	      0.33570435
      0.57431915	      0.21562386	      0.32938288	      0.07098491	      0.33571872
      0.57459552	      0.21562008	      0.32937855	      0.07098360	      0.33573309
      0.57486766	      0.21561636	      0.32937429	      0.07098231	      0.33574724
      0.57513980	      0.21561265	      0.32937003	      0.07098102	      0.33576139
      0.57541399	      0.21560892	      0.32936575	      0.07097972	      0.33577565
      0.57568819	      0.21560519	      0.32936146	      0.07097843	      0.33578990
      0.57596150	      0.21560149	      0.32935720	      0.07097714	      0.33580411
      0.57623481	      0.21559779	      0.32935294	      0.07097585	      0.33581831
      0.57650859	      0.21559410	      0.32934868	      0.07097457	      0.33583254
      0.57678237	      0.21559041	      0.32934443	      0.07097328	      0.33584677
      0.57705597	      0.21558673	      0.32934018	      0.07097200	      0.33586099
      0.57732957	      0.21558306	      0.32933593	      0.07097072	      0.33587520
      0.57760328	      0.21557940	      0.32933169	      0.07096944	      0.33588943
      0.57787700	      0.21557574	      0.32932745	      0.07096816	      0.33590365
      0.57815068	      0.21557209	      0.32932322	      0.07096688	      0.33591787
      0.57842437	      0.21556845	      0.32931900	      0.07096561	      0.33593209
      0.57869808	      0.21556482	      0.32931477	      0.07096434	      0.33594631
      0.57897180	      0.21556120	      0.32931055	      0.07096306	      0.33596053
      0.57924552	      0.21555758	      0.32930634	      0.07096180	      0.33597475
      0.57951923	      0.21555397	      0.32930213	      0.07096053	      0.33598897
      0.57979296	      0.21555037	      0.32929793	      0.07095926	      0.33600319
      0.58006669	      0.21554677	      0.32929373	      0.07095800	      0.33601741
      0.58034043	      0.21554319	      0.32928953	      0.07095674	      0.33603164
      0.58061416	      0.21553961	      0.32928534	      0.07095548	      0.33604586
      0.58088790	      0.21553603	      0.32928116	      0.07095422	      0.33606008
      0.58116165	      0.21553247	      0.32927697	      0.07095296	      0.33607430
      0.58143540	      0.21552891	      0.32927280	      0.07095171	      0.33608853
      0.58170915	      0.21552537	      0.32926863	      0.07095046	      0.33610275
      0.58198292	      0.21552182	      0.32926446	      0.07094921	      0.33611698
      0.58225668	      0.21551829	      0.32926030	      0.07094796	      0.33613121
      0.58253046	      0.21551476	      0.32925614	      0.07094671	      0.33614543
      0.58280423	      0.21551125	      0.32925199	      0.07094547	      0.33615966
      0.58307802	      0.21550773	      0.32924784	      0.07094422	      0.33617389
      0.58335181	      0.21550423	      0.32924369	      0.07094298	      0.33618813
      0.58362562	      0.21550074	      0.32923955	      0.07094174	      0.33620236
      0.58389942	      0.21549725	      0.32923542	      0.07094051	      0.33621660
      0.58417324	      0.21549377	      0.32923129	      0.07093927	      0.33623083
      0.58444706	      0.21549029	      0.32922717	      0.07093803	      0.33624507
      0.58472090	      0.21548683	      0.32922305	      0.07093680	      0.33625931
      0.58499474	      0.21548337	      0.32921893	      0.07093557	      0.33627355
      0.58526859	      0.21547992	      0.32921482	      0.07093434	      0.33628780
      0.58554245	      0.21547648	      0.32921071	      0.07093312	      0.33630205
      0.58581633	      0.21547304	      0.32920661	      0.07093189	      0.33631630
      0.58609020	      0.21546961	      0.32920252	      0.07093067	      0.33633055
      0.58636410	      0.21546619	      0.32919842	      0.07092945	      0.33634480
      0.58663800	      0.21546278	      0.32919434	      0.07092823	      0.33635906
      0.58691192	      0.21545937	      0.32919026	      0.07092701	      0.33637332
      0.58718584	      0.21545597	      0.32918618	      0.07092579	      0.33638758
      0.58745978	      0.21545258	      0.32918211	      0.07092458	      0.33640184
      0.58773372	      0.21544920	      0.32917804	      0.07092336	      0.33641611
      0.58800768	      0.21544582	      0.32917397	      0.07092215	      0.33643038
      0.58828165	      0.21544246	      0.32916992	      0.07092094	      0.33644466
      0.58855564	      0.21543909	      0.32916586	      0.07091974	      0.33645894
      0.58882963	      0.21543574	      0.32916181	      0.07091853	      0.33647322
      0.58910364	      0.21543240	      0.32915777	      0.07091733	      0.33648750
      0.58937766	      0.21542906	      0.32915373	      0.07091613	      0.33650179
      0.58965170	      0.21542572	      0.32914970	      0.07091493	      0.33651608
      0.58992574	      0.21542240	      0.32914567	      0.07091373	      0.33653037
      0.59019981	      0.21541908	      0.32914164	      0.07091253	      0.33654467
      0.59047388	      0.21541577	      0.32913762	      0.07091134	      0.33655898
      0.59074798	      0.21541247	      0.32913361	      0.07091014	      0.33657328
      0.59102207	      0.21540918	      0.32912959	      0.07090895	      0.33658759
      0.59129620	      0.21540589	      0.32912559	      0.07090776	      0.33660191
      0.59157032	      0.21540261	      0.32912159	      0.07090657	      0.33661623
      0.59184447	      0.21539934	      0.32911759	      0.07090539	      0.33663055
      0.59211863	      0.21539607	      0.32911360	      0.07090420	      0.33664488
      0.59239281	      0.21539282	      0.32910961	      0.07090302	      0.33665922
      0.59266700	      0.21538956	      0.32910563	      0.07090184	      0.33667355
      0.59294121	      0.21538632	      0.32910166	      0.07090066	      0.33668790
      0.59321543	      0.21538308	      0.32909768	      0.07089948	      0.33670224
      0.59348967	      0.21537986	      0.32909372	      0.07089831	      0.33671660
      0.59376392	      0.21537663	      0.32908975	      0.07089713	      0.33673095
      0.59403820	      0.21537342	      0.32908580	      0.07089596	      0.33674532
      0.59431247	      0.21537021	      0.32908184	      0.07089479	      0.33675968
      0.59458678	      0.21536701	      0.32907790	      0.07089362	      0.33677406
      0.59486109	      0.21536382	      0.32907395	      0.07089245	      0.33678844
      0.59513544	      0.21536063	      0.32907001	      0.07089129	      0.33680282
      0.59540978	      0.21535746	      0.32906608	      0.07089012	      0.33681721
      0.59568416	      0.21535429	      0.32906215	      0.07088896	      0.33683161
      0.59595854	      0.21535112	      0.32905823	      0.07088780	      0.33684601
      0.59623295	      0.21534797	      0.32905431	      0.07088664	      0.33686041
      0.59650736	      0.21534482	      0.32905040	      0.07088549	      0.33687483
      0.59678181	      0.21534167	      0.32904649	      0.07088433	      0.33688925
      0.59705626	      0.21533854	      0.32904258	      0.07088318	      0.33690367
      0.59733074	      0.21533541	      0.32903868	      0.07088203	      0.33691811
      0.59760523	      0.21533229	      0.32903479	      0.07088088	      0.33693254
      0.59787975	      0.21532917	      0.32903090	      0.07087973	      0.33694699
      0.59815427	      0.21532607	      0.32902701	      0.07087858	      0.33696144
      0.59842883	      0.21532297	      0.32902313	      0.07087744	      0.33697590
      0.59870339	      0.21531988	      0.32901926	      0.07087629	      0.33699036
      0.59897798	      0.21531679	      0.32901539	      0.07087515	      0.33700484
      0.59925258	      0.21531371	      0.32901152	      0.07087401	      0.33701932
      0.59952721	      0.21531064	      0.32900766	      0.07087287	      0.33703380
      0.59980185	      0.21530758	      0.32900381	      0.07087173	      0.33704830
      0.60007652	      0.21530452	      0.32899995	      0.07087060	      0.33706280
      0.60035119	      0.21530147	      0.32899611	      0.07086947	      0.33707730
      0.60062591	      0.21529842	      0.32899227	      0.07086833	      0.33709182
      0.60090062	      0.21529539	      0.32898843	      0.07086720	      0.33710634
      0.60117537	      0.21529236	      0.32898460	      0.07086607	      0.33712087
      0.60145013	      0.21528934	      0.32898077	      0.07086495	      0.33713541
      0.60172492	      0.21528632	      0.32897695	      0.07086382	      0.33714996
      0.60199971	      0.21528331	      0.32897313	      0.07086270	      0.33716451
      0.60227455	      0.21528031	      0.32896932	      0.07086158	      0.33717908
      0.60254938	      0.21527731	      0.32896551	      0.07086046	      0.33719365
      0.60282426	      0.21527433	      0.32896171	      0.07085934	      0.33720823
      0.60309914	      0.21527135	      0.32895791	      0.07085822	      0.33722281
      0.60337406	      0.21526837	      0.32895412	      0.07085710	      0.33723741
      0.60364898	      0.21526540	      0.32895033	      0.07085599	      0.33725201
      0.60392394	      0.21526244	      0.32894655	      0.07085488	      0.33726663
      0.60419891	      0.21525949	      0.32894277	      0.07085377	      0.33728125
      0.60447391	      0.21525654	      0.32893900	      0.07085266	      0.33729588
      0.60474892	      0.21525360	      0.32893523	      0.07085155	      0.33731052
      0.60502397	      0.21525067	      0.32893146	      0.07085044	      0.33732517
      0.60529902	      0.21524774	      0.32892771	      0.07084934	      0.33733983
      0.60557412	      0.21524482	      0.32892395	      0.07084824	      0.33735450
      0.60584921	      0.21524191	      0.32892020	      0.07084713	      0.33736917
      0.60612435	      0.21523900	      0.32891646	      0.07084603	      0.33738386
      0.60639950	      0.21523611	      0.32891272	      0.07084494	      0.33739856
      0.60667468	      0.21523321	      0.32890898	      0.07084384	      0.33741326
      0.60694987	      0.21523033	      0.32890525	      0.07084274	      0.33742798
      0.60722510	      0.21522745	      0.32890153	      0.07084165	      0.33744270
      0.60750034	      0.21522457	      0.32889781	      0.07084056	      0.33745744
      0.60777562	      0.21522171	      0.32889409	      0.07083947	      0.33747218
      0.60805089	      0.21521885	      0.32889038	      0.07083838	      0.33748694
      0.60832622	      0.21521600	      0.32888668	      0.07083729	      0.33750171
      0.60860155	      0.21521315	      0.32888297	      0.07083620	      0.33751648
      0.60887693	      0.21521031	      0.32887928	      0.07083512	      0.33753127
      0.60915230	      0.21520748	      0.32887559	      0.07083404	      0.33754607
      0.60942772	      0.21520465	      0.32887190	      0.07083295	      0.33756088
      0.60970315	      0.21520183	      0.32886822	      0.07083187	      0.33757569
      0.60997862	      0.21519902	      0.32886454	      0.07083080	      0.33759053
      0.61025409	      0.21519621	      0.32886087	      0.07082972	      0.33760537
      0.61052961	      0.21519341	      0.32885720	      0.07082864	      0.33762022
      0.61080514	      0.21519062	      0.32885354	      0.07082757	      0.33763508
      0.61108071	      0.21518783	      0.32884988	      0.07082650	      0.33764996
      0.61135628	      0.21518505	      0.32884623	      0.07082543	      0.33766484
      0.61163190	      0.21518227	      0.32884258	      0.07082436	      0.33767974
      0.61190752	      0.21517951	      0.32883894	      0.07082329	      0.33769465
      0.61218319	      0.21517675	      0.32883530	      0.07082222	      0.33770957
      0.61245887	      0.21517399	      0.32883167	      0.07082116	      0.33772451
      0.61273459	      0.21517124	      0.32882804	      0.07082009	      0.33773945
      0.61301031	      0.21516850	      0.32882441	      0.07081903	      0.33775441
      0.61328609	      0.21516576	      0.32882079	      0.07081797	      0.33776938
      0.61356186	      0.21516303	      0.32881718	      0.07081691	      0.33778436
      0.61383769	      0.21516031	      0.32881357	      0.07081585	      0.33779935
      0.61411352	      0.21515759	      0.32880996	      0.07081479	      0.33781436
      0.61438939	      0.21515488	      0.32880636	      0.07081374	      0.33782938
      0.61466527	      0.21515218	      0.32880277	      0.07081268	      0.33784441
      0.61494120	      0.21514948	      0.32879918	      0.07081163	      0.33785945
      0.61521714	      0.21514679	      0.32879559	      0.07081058	      0.33787451
      0.61549312	      0.21514410	      0.32879201	      0.07080953	      0.33788958
      0.61576910	      0.21514142	      0.32878843	      0.07080848	      0.33790467
      0.61604514	      0.21513875	      0.32878486	      0.07080744	      0.33791976
      0.61632118	      0.21513608	      0.32878129	      0.07080639	      0.33793487
      0.61659727	      0.21513342	      0.32877773	      0.07080535	      0.33795000
      0.61687336	      0.21513077	      0.32877417	      0.07080430	      0.33796513
      0.61714950	      0.21512812	      0.32877062	      0.07080326	      0.33798028
      0.61742565	      0.21512548	      0.32876707	      0.07080222	      0.33799545
      0.61770185	      0.21512284	      0.32876353	      0.07080118	      0.33801063
      0.61797805	      0.21512021	      0.32875999	      0.07080015	      0.33802582
      0.61825430	      0.21511759	      0.32875646	      0.07079911	      0.33804102
      0.61853055	      0.21511497	      0.32875293	      0.07079808	      0.33805624
      0.61880686	      0.21511236	      0.32874940	      0.07079704	      0.33807148
      0.61908317	      0.21510975	      0.32874588	      0.07079601	      0.33808673
      0.61935953	      0.21510715	      0.32874237	      0.07079498	      0.33810199
      0.61963589	      0.21510456	      0.32873886	      0.07079395	      0.33811727
      0.61991230	      0.21510197	      0.32873535	      0.07079292	      0.33813256
      0.62018872	      0.21509939	      0.32873185	      0.07079190	      0.33814787
      0.62046519	      0.21509681	      0.32872835	      0.07079087	      0.33816319
      0.62074166	      0.21509424	      0.32872486	      0.07078985	      0.33817853
      0.62101818	      0.21509168	      0.32872138	      0.07078882	      0.33819388
      0.62129471	      0.21508912	      0.32871789	      0.07078780	      0.33820925
      0.62157129	      0.21508657	      0.32871442	      0.07078678	      0.33822463
      0.62184786	      0.21508402	      0.32871094	      0.07078576	      0.33824003
      0.62212449	      0.21508148	      0.32870748	      0.07078475	      0.33825544
      0.62240112	      0.21507895	      0.32870401	      0.07078373	      0.33827087
      0.62267781	      0.21507642	      0.32870055	      0.07078271	      0.33828631
      0.62295449	      0.21507390	      0.32869710	      0.07078170	      0.33830177
      0.62323123	      0.21507138	      0.32869365	      0.07078069	      0.33831725
      0.62350796	      0.21506887	      0.32869020	      0.07077968	      0.33833274
      0.62378475	      0.21506636	      0.32868676	      0.07077867	      0.33834825
      0.62406153	      0.21506386	      0.32868333	      0.07077766	      0.33836377
      0.62433836	      0.21506137	      0.32867990	      0.07077665	      0.33837931
      0.62461520	      0.21505888	      0.32867647	      0.07077564	      0.33839487
      0.62489208	      0.21505640	      0.32867305	      0.07077464	      0.33841044
      0.62516896	      0.21505392	      0.32866963	      0.07077363	      0.33842603
      0.62544588	      0.21505145	      0.32866622	      0.07077263	      0.33844164
      0.62572280	      0.21504898	      0.32866282	      0.07077163	      0.33845726
      0.62599976	      0.21504653	      0.32865941	      0.07077063	      0.33847290
      0.62627671	      0.21504407	      0.32865601	      0.07076963	      0.33848855
      0.62655370	      0.21504162	      0.32865262	      0.07076863	      0.33850422
      0.62683069	      0.21503918	      0.32864923	      0.07076764	      0.33851991
      0.62710770	      0.21503674	      0.32864585	      0.07076664	      0.33853561
      0.62738471	      0.21503431	      0.32864247	      0.07076565	      0.33855133
      0.62766172	      0.21503189	      0.32863910	      0.07076465	      0.33856707
      0.62793873	      0.21502947	      0.32863573	      0.07076366	      0.33858282
      0.62821571	      0.21502705	      0.32863236	      0.07076267	      0.33859859
      0.62849270	      0.21502464	      0.32862901	      0.07076168	      0.33861437
      0.62876961	      0.21502224	      0.32862565	      0.07076069	      0.33863017
      0.62904653	      0.21501985	      0.32862230	      0.07075971	      0.33864598
      0.62932329	      0.21501746	      0.32861896	      0.07075872	      0.33866180
      0.62960004	      0.21501507	      0.32861563	      0.07075774	      0.33867764
      0.62987645	      0.21501270	      0.32861230	      0.07075676	      0.33869347
      0.63015286	      0.21501033	      0.32860898	      0.07075578	      0.33870932
      0.63042842	      0.21500797	      0.32860567	      0.07075480	      0.33872514
      0.63070398	      0.21500562	      0.32860237	      0.07075383	      0.33874098
      0.63097688	      0.21500330	      0.32859910	      0.07075287	      0.33875668
      0.63124977	      0.21500098	      0.32859584	      0.07075190	      0.33877239
      0.63150418	      0.21499882	      0.32859280	      0.07075101	      0.33878706
      0.63184481	      0.21499594	      0.32858874	      0.07074981	      0.33880672
      0.63218544	      0.21499307	      0.32858469	      0.07074861	      0.33882641
      0.63243734	      0.21499095	      0.32858170	      0.07074773	      0.33884098
      0.63268923	      0.21498884	      0.32857871	      0.07074684	      0.33885558
      0.63297293	      0.21498646	      0.32857535	      0.07074585	      0.33887203
      0.63325662	      0.21498409	      0.32857200	      0.07074486	      0.33888850
      0.63353108	      0.21498180	      0.32856875	      0.07074390	      0.33890445
      0.63380555	      0.21497952	      0.32856552	      0.07074294	      0.33892042
      0.63408153	      0.21497723	      0.32856227	      0.07074198	      0.33893649
      0.63435750	      0.21497495	      0.32855902	      0.07074102	      0.33895259
      0.63462926	      0.21497270	      0.32855583	      0.07074007	      0.33896845
      0.63490103	      0.21497046	      0.32855265	      0.07073913	      0.33898434
      0.63512168	      0.21496865	      0.32855006	      0.07073836	      0.33899725
      0.63547749	      0.21496573	      0.32854590	      0.07073713	      0.33901810
      0.63572546	      0.21496370	      0.32854301	      0.07073627	      0.33903264
      0.63597343	      0.21496167	      0.32854012	      0.07073541	      0.33904720
      0.63622140	      0.21495965	      0.32853723	      0.07073456	      0.33906178
      0.63645781	      0.21495773	      0.32853448	      0.07073374	      0.33907569
      0.63680803	      0.21495489	      0.32853041	      0.07073253	      0.33909632
      0.63708383	      0.21495266	      0.32852722	      0.07073158	      0.33911259
      0.63735963	      0.21495043	      0.32852402	      0.07073063	      0.33912888
      0.63763543	      0.21494820	      0.32852084	      0.07072968	      0.33914519
      0.63791123	      0.21494599	      0.32851765	      0.07072874	      0.33916152
      0.63818703	      0.21494377	      0.32851448	      0.07072779	      0.33917787
      0.63846283	      0.21494157	      0.32851130	      0.07072685	      0.33919424
      0.63873864	      0.21493936	      0.32850813	      0.07072590	      0.33921063
      0.63901045	      0.21493720	      0.32850501	      0.07072497	      0.33922681
      0.63928226	      0.21493503	      0.32850190	      0.07072404	      0.33924300
      0.63956093	      0.21493282	      0.32849871	      0.07072309	      0.33925962
      0.63983961	      0.21493061	      0.32849553	      0.07072214	      0.33927626
      0.64011575	      0.21492843	      0.32849237	      0.07072120	      0.33929277
      0.64039189	      0.21492625	      0.32848923	      0.07072026	      0.33930930
      0.64066940	      0.21492407	      0.32848607	      0.07071932	      0.33932594
      0.64094692	      0.21492189	      0.32848292	      0.07071838	      0.33934260
      0.64122345	      0.21491973	      0.32847978	      0.07071744	      0.33935921
      0.64149998	      0.21491756	      0.32847665	      0.07071650	      0.33937585
      0.64177476	      0.21491542	      0.32847354	      0.07071557	      0.33939241
      0.64204953	      0.21491328	      0.32847044	      0.07071464	      0.33940899
      0.64231419	      0.21491123	      0.32846745	      0.07071375	      0.33942497
      0.64264680	      0.21490865	      0.32846371	      0.07071263	      0.33944509
      0.64302160	      0.21490575	      0.32845949	      0.07071136	      0.33946780
      0.64333340	      0.21490335	      0.32845600	      0.07071031	      0.33948672
      0.64358115	      0.21490144	      0.32845322	      0.07070948	      0.33950177
      0.64382890	      0.21489954	      0.32845045	      0.07070864	      0.33951685
      0.64411274	      0.21489737	      0.32844728	      0.07070769	      0.33953414
      0.64439658	      0.21489520	      0.32844411	      0.07070674	      0.33955145
      0.64466987	      0.21489311	      0.32844106	      0.07070582	      0.33956814
      0.64494316	      0.21489103	      0.32843802	      0.07070491	      0.33958485
      0.64520711	      0.21488903	      0.32843509	      0.07070402	      0.33960102
      0.64554021	      0.21488650	      0.32843139	      0.07070291	      0.33962145
      0.64594205	      0.21488346	      0.32842694	      0.07070157	      0.33964613
      0.64622287	      0.21488134	      0.32842384	      0.07070063	      0.33966341
      0.64650369	      0.21487923	      0.32842074	      0.07069969	      0.33968072
      0.64678451	      0.21487712	      0.32841765	      0.07069876	      0.33969805
      0.64706533	      0.21487502	      0.32841456	      0.07069782	      0.33971540
      0.64734615	      0.21487292	      0.32841147	      0.07069689	      0.33973278
      0.64762698	      0.21487082	      0.32840839	      0.07069595	      0.33975018
      0.64790780	      0.21486873	      0.32840531	      0.07069502	      0.33976761
      0.64818862	      0.21486664	      0.32840224	      0.07069409	      0.33978506
      0.64846944	      0.21486456	      0.32839917	      0.07069316	      0.33980253
      0.64875026	      0.21486248	      0.32839611	      0.07069223	      0.33982003
      0.64903108	      0.21486040	      0.32839305	      0.07069130	      0.33983756
      0.64931190	      0.21485833	      0.32838999	      0.07069037	      0.33985511
      0.64959272	      0.21485626	      0.32838694	      0.07068944	      0.33987268
      0.64987355	      0.21485420	      0.32838389	      0.07068851	      0.33989028
      0.65015437	      0.21485214	      0.32838085	      0.07068759	      0.33990791
      0.65043519	      0.21485009	      0.32837781	      0.07068666	      0.33992556
      0.65071601	      0.21484804	      0.32837478	      0.07068573	      0.33994323
      0.65099683	      0.21484599	      0.32837175	      0.07068481	      0.33996094
      0.65127765	      0.21484395	      0.32836873	      0.07068388	      0.33997866
      0.65155847	      0.21484191	      0.32836571	      0.07068296	      0.33999642
      0.65183930	      0.21483987	      0.32836269	      0.07068204	      0.34001420
      0.65212012	      0.21483784	      0.32835968	      0.07068112	      0.34003200
      0.65240094	      0.21483581	      0.32835667	      0.07068019	      0.34004983
      0.65268176	      0.21483379	      0.32835367	      0.07067927	      0.34006769
      0.65296258	      0.21483177	      0.32835067	      0.07067835	      0.34008558
      0.65324340	      0.21482975	      0.32834767	      0.07067743	      0.34010349
      0.65352422	      0.21482774	      0.32834468	      0.07067651	      0.34012142
      0.65380504	      0.21482573	      0.32834170	      0.07067559	      0.34013939
      0.65408587	      0.21482373	      0.32833872	      0.07067467	      0.34015738
      0.65436669	      0.21482173	      0.32833574	      0.07067375	      0.34017540
      0.65464751	      0.21481973	      0.32833277	      0.07067284	      0.34019345
      0.65492833	      0.21481774	      0.32832980	      0.07067192	      0.34021152
      0.65520915	      0.21481575	      0.32832683	      0.07067100	      0.34022962
      0.65548997	      0.21481376	      0.32832387	      0.07067009	      0.34024775
      0.65577079	      0.21481178	      0.32832091	      0.07066917	      0.34026590
      0.65605162	      0.21480980	      0.32831796	      0.07066826	      0.34028408
      0.65633244	      0.21480782	      0.32831501	      0.07066734	      0.34030230
      0.65661326	      0.21480585	      0.32831207	      0.07066643	      0.34032054
      0.65689408	      0.21480388	      0.32830913	      0.07066551	      0.34033880
      0.65717490	      0.21480191	      0.32830619	      0.07066460	      0.34035710
      0.65745572	      0.21479995	      0.32830326	      0.07066369	      0.34037542
      0.65773654	      0.21479799	      0.32830033	      0.07066277	      0.34039377
      0.65801736	      0.21479603	      0.32829741	      0.07066186	      0.34041215
      0.65829819	      0.21479408	      0.32829449	      0.07066095	      0.34043056
      0.65857901	      0.21479213	      0.32829157	      0.07066004	      0.34044900
      0.65885983	      0.21479018	      0.32828866	      0.07065913	      0.34046747
      0.65914065	      0.21478824	      0.32828576	      0.07065821	      0.34048596
      0.65942147	      0.21478630	      0.32828285	      0.07065730	      0.34050449
      0.65970229	      0.21478436	      0.32827995	      0.07065639	      0.34052304
      0.65998311	      0.21478243	      0.32827706	      0.07065548	      0.34054163
      0.66026394	      0.21478050	      0.32827417	      0.07065457	      0.34056024
      0.66054476	      0.21477857	      0.32827128	      0.07065366	      0.34057888
      0.66082558	      0.21477665	      0.32826840	      0.07065275	      0.34059756
      0.66110640	      0.21477473	      0.32826552	      0.07065185	      0.34061626
      0.66138722	      0.21477281	      0.32826264	      0.07065094	      0.34063499
      0.66165738	      0.21477097	      0.32825988	      0.07065006	      0.34065304
      0.66192753	      0.21476913	      0.32825712	      0.07064919	      0.34067112
      0.66220659	      0.21476723	      0.32825427	      0.07064829	      0.34068982
      0.66248564	      0.21476533	      0.32825143	      0.07064738	      0.34070855
      0.66275759	      0.21476349	      0.32824867	      0.07064650	      0.34072684
      0.66302954	      0.21476165	      0.32824590	      0.07064563	      0.34074515
      0.66328316	      0.21475993	      0.32824333	      0.07064481	      0.34076225
      0.66362826	      0.21475760	      0.32823984	      0.07064369	      0.34078557
      0.66397336	      0.21475528	      0.32823635	      0.07064258	      0.34080893
      0.66419723	      0.21475377	      0.32823409	      0.07064185	      0.34082411
      0.66442109	      0.21475227	      0.32823183	      0.07064113	      0.34083931
      0.66471029	      0.21475032	      0.32822891	      0.07064019	      0.34085898
      0.66499950	      0.21474838	      0.32822600	      0.07063926	      0.34087868
      0.66525477	      0.21474668	      0.32822344	      0.07063844	      0.34089609
      0.66558786	      0.21474445	      0.32822010	      0.07063736	      0.34091886
      0.66592095	      0.21474222	      0.32821676	      0.07063628	      0.34094167
      0.66617765	      0.21474051	      0.32821419	      0.07063546	      0.34095927
      0.66643435	      0.21473880	      0.32821163	      0.07063463	      0.34097691
      0.66670438	      0.21473701	      0.32820893	      0.07063375	      0.34099549
      0.66704517	      0.21473475	      0.32820554	      0.07063265	      0.34101898
      0.66746450	      0.21473197	      0.32820137	      0.07063130	      0.34104796
      0.66772365	      0.21473025	      0.32819879	      0.07063046	      0.34106590
      0.66809544	      0.21472779	      0.32819511	      0.07062926	      0.34109169
      0.66834479	      0.21472615	      0.32819264	      0.07062845	      0.34110901
      0.66859413	      0.21472450	      0.32819017	      0.07062765	      0.34112637
      0.66884348	      0.21472286	      0.32818771	      0.07062684	      0.34114375
      0.66912004	      0.21472104	      0.32818498	      0.07062595	      0.34116306
      0.66945886	      0.21471881	      0.32818165	      0.07062485	      0.34118675
      0.66982515	      0.21471641	      0.32817804	      0.07062367	      0.34121243
      0.67019144	      0.21471401	      0.32817445	      0.07062248	      0.34123816
      0.67040737	      0.21471260	      0.32817233	      0.07062178	      0.34125336
      0.67062329	      0.21471118	      0.32817022	      0.07062108	      0.34126857
      0.67092465	      0.21470922	      0.32816727	      0.07062011	      0.34128984
      0.67122600	      0.21470725	      0.32816433	      0.07061913	      0.34131115
      0.67149341	      0.21470551	      0.32816172	      0.07061827	      0.34133009
      0.67176081	      0.21470376	      0.32815911	      0.07061740	      0.34134907
      0.67198169	      0.21470233	      0.32815696	      0.07061668	      0.34136476
      0.67233090	      0.21470006	      0.32815357	      0.07061555	      0.34138962
      0.67259400	      0.21469835	      0.32815102	      0.07061470	      0.34140838
      0.67285710	      0.21469664	      0.32814847	      0.07061384	      0.34142718
      0.67312020	      0.21469494	      0.32814592	      0.07061299	      0.34144601
      0.67339863	      0.21469313	      0.32814323	      0.07061208	      0.34146596
      0.67367706	      0.21469133	      0.32814054	      0.07061118	      0.34148595
      0.67392262	      0.21468974	      0.32813817	      0.07061038	      0.34150361
      0.67426043	      0.21468756	      0.32813492	      0.07060928	      0.34152795
      0.67459824	      0.21468538	      0.32813167	      0.07060818	      0.34155234
      0.67483207	      0.21468387	      0.32812942	      0.07060742	      0.34156925
      0.67506591	      0.21468237	      0.32812718	      0.07060666	      0.34158619
      0.67534241	      0.21468059	      0.32812453	      0.07060576	      0.34160625
      0.67567838	      0.21467843	      0.32812131	      0.07060466	      0.34163068
      0.67603786	      0.21467612	      0.32811788	      0.07060349	      0.34165687
      0.67639734	      0.21467381	      0.32811445	      0.07060231	      0.34168312
      0.67662481	      0.21467235	      0.32811228	      0.07060157	      0.34169976
      0.67685228	      0.21467089	      0.32811012	      0.07060083	      0.34171642
      0.67714441	      0.21466902	      0.32810734	      0.07059987	      0.34173786
      0.67743654	      0.21466715	      0.32810457	      0.07059891	      0.34175934
      0.67769163	      0.21466552	      0.32810215	      0.07059808	      0.34177812
      0.67802146	      0.21466341	      0.32809903	      0.07059700	      0.34180246
      0.67835129	      0.21466130	      0.32809591	      0.07059591	      0.34182685
      0.67860961	      0.21465965	      0.32809347	      0.07059507	      0.34184599
      0.67886794	      0.21465800	      0.32809103	      0.07059422	      0.34186516
      0.67915842	      0.21465615	      0.32808830	      0.07059326	      0.34188675
      0.67944889	      0.21465429	      0.32808556	      0.07059230	      0.34190838
      0.67967697	      0.21465284	      0.32808342	      0.07059155	      0.34192540
      0.68002450	      0.21465063	      0.32808016	      0.07059041	      0.34195137
      0.68029699	      0.21464889	      0.32807761	      0.07058951	      0.34197178
      0.68056948	      0.21464716	      0.32807505	      0.07058861	      0.34199222
      0.68084196	      0.21464543	      0.32807251	      0.07058771	      0.34201270
      0.68111923	      0.21464366	      0.32806992	      0.07058679	      0.34203358
      0.68139650	      0.21464190	      0.32806733	      0.07058587	      0.34205449
      0.68166781	      0.21464018	      0.32806480	      0.07058497	      0.34207499
      0.68193911	      0.21463845	      0.32806228	      0.07058407	      0.34209553
      0.68221770	      0.21463669	      0.32805969	      0.07058315	      0.34211666
      0.68255620	      0.21463454	      0.32805655	      0.07058202	      0.34214238
      0.68294346	      0.21463208	      0.32805296	      0.07058074	      0.34217187
      0.68325599	      0.21463010	      0.32805007	      0.07057969	      0.34219573
      0.68350796	      0.21462850	      0.32804774	      0.07057885	      0.34221501
      0.68375994	      0.21462691	      0.32804542	      0.07057801	      0.34223431
      0.68401768	      0.21462527	      0.32804304	      0.07057715	      0.34225409
      0.68434952	      0.21462317	      0.32803998	      0.07057604	      0.34227961
      0.68468137	      0.21462107	      0.32803693	      0.07057493	      0.34230518
      0.68493849	      0.21461944	      0.32803457	      0.07057407	      0.34232503
      0.68519561	      0.21461781	      0.32803221	      0.07057321	      0.34234492
      0.68548554	      0.21461598	      0.32802955	      0.07057223	      0.34236738
      0.68577546	      0.21461414	      0.32802690	      0.07057126	      0.34238989
      0.68602698	      0.21461255	      0.32802460	      0.07057041	      0.34240945
      0.68636817	      0.21461039	      0.32802149	      0.07056926	      0.34243604
      0.68670937	      0.21460823	      0.32801837	      0.07056811	      0.34246269
      0.68693960	      0.21460677	      0.32801628	      0.07056734	      0.34248071
      0.68716983	      0.21460531	      0.32801418	      0.07056656	      0.34249875
      0.68745958	      0.21460348	      0.32801155	      0.07056558	      0.34252150
      0.68774933	      0.21460165	      0.32800892	      0.07056460	      0.34254430
      0.68797041	      0.21460025	      0.32800692	      0.07056385	      0.34256172
      0.68831742	      0.21459805	      0.32800377	      0.07056267	      0.34258912
      0.68858605	      0.21459635	      0.32800134	      0.07056176	      0.34261037
      0.68885468	      0.21459465	      0.32799892	      0.07056084	      0.34263166
      0.68912331	      0.21459295	      0.32799649	      0.07055993	      0.34265299
      0.68940039	      0.21459119	      0.32799400	      0.07055899	      0.34267503
      0.68967747	      0.21458944	      0.32799150	      0.07055804	      0.34269712
      0.68988182	      0.21458814	      0.32798966	      0.07055734	      0.34271343
      0.69019481	      0.21458616	      0.32798685	      0.07055627	      0.34273846
      0.69050780	      0.21458417	      0.32798404	      0.07055520	      0.34276354
      0.69077424	      0.21458249	      0.32798165	      0.07055429	      0.34278494
      0.69104068	      0.21458080	      0.32797927	      0.07055337	      0.34280637
      0.69131179	      0.21457908	      0.32797684	      0.07055244	      0.34282822
      0.69158289	      0.21457736	      0.32797442	      0.07055151	      0.34285011
      0.69187417	      0.21457551	      0.32797182	      0.07055051	      0.34287368
      0.69216544	      0.21457366	      0.32796922	      0.07054951	      0.34289729
      0.69243046	      0.21457197	      0.32796687	      0.07054859	      0.34291881
      0.69276905	      0.21456982	      0.32796385	      0.07054742	      0.34294637
      0.69310764	      0.21456767	      0.32796085	      0.07054625	      0.34297399
      0.69335931	      0.21456607	      0.32795861	      0.07054538	      0.34299456
      0.69361098	      0.21456447	      0.32795638	      0.07054451	      0.34301516
      0.69389905	      0.21456263	      0.32795383	      0.07054351	      0.34303879
      0.69418712	      0.21456080	      0.32795129	      0.07054251	      0.34306247
      0.69445745	      0.21455907	      0.32794890	      0.07054157	      0.34308473
      0.69479504	      0.21455692	      0.32794592	      0.07054039	      0.34311259
      0.69513262	      0.21455477	      0.32794295	      0.07053922	      0.34314052
      0.69538642	      0.21455315	      0.32794072	      0.07053833	      0.34316156
      0.69569801	      0.21455115	      0.32793798	      0.07053724	      0.34318743
      0.69608511	      0.21454868	      0.32793458	      0.07053589	      0.34321966
      0.69640202	      0.21454665	      0.32793180	      0.07053478	      0.34324611
      0.69665287	      0.21454504	      0.32792960	      0.07053390	      0.34326709
      0.69690371	      0.21454344	      0.32792741	      0.07053302	      0.34328810
      0.69714424	      0.21454190	      0.32792531	      0.07053217	      0.34330828
      0.69748255	      0.21453972	      0.32792235	      0.07053098	      0.34333673
      0.69782086	      0.21453755	      0.32791940	      0.07052979	      0.34336524
      0.69804711	      0.21453610	      0.32791743	      0.07052899	      0.34338434
      0.69827336	      0.21453464	      0.32791547	      0.07052819	      0.34340348
      0.69856906	      0.21453274	      0.32791290	      0.07052715	      0.34342854
      0.69886477	      0.21453084	      0.32791033	      0.07052610	      0.34345365
      0.69911208	      0.21452924	      0.32790818	      0.07052523	      0.34347468
      0.69944044	      0.21452712	      0.32790534	      0.07052406	      0.34350268
      0.69976880	      0.21452500	      0.32790250	      0.07052290	      0.34353073
      0.70003473	      0.21452328	      0.32790020	      0.07052195	      0.34355350
      0.70030066	      0.21452156	      0.32789790	      0.07052101	      0.34357631
      0.70055118	      0.21451994	      0.32789574	      0.07052012	      0.34359784
      0.70088032	      0.21451781	      0.32789290	      0.07051894	      0.34362618
      0.70120946	      0.21451567	      0.32789007	      0.07051777	      0.34365459
      0.70146367	      0.21451402	      0.32788788	      0.07051686	      0.34367658
      0.70171788	      0.21451237	      0.32788570	      0.07051595	      0.34369860
      0.70200511	      0.21451050	      0.32788323	      0.07051492	      0.34372354
      0.70229234	      0.21450863	      0.32788077	      0.07051390	      0.34374852
      0.70257358	      0.21450679	      0.32787836	      0.07051289	      0.34377304
      0.70285482	      0.21450496	      0.32787596	      0.07051188	      0.34379760
      0.70315940	      0.21450297	      0.32787335	      0.07051078	      0.34382426
      0.70346399	      0.21450097	      0.32787075	      0.07050969	      0.34385097
      0.70369981	      0.21449943	      0.32786874	      0.07050884	      0.34387169
      0.70403226	      0.21449725	      0.32786591	      0.07050764	      0.34390097
      0.70436471	      0.21449507	      0.32786308	      0.07050644	      0.34393031
      0.70460379	      0.21449350	      0.32786105	      0.07050558	      0.34395145
      0.70484287	      0.21449192	      0.32785902	      0.07050471	      0.34397264
      0.70512926	      0.21449004	      0.32785659	      0.07050368	      0.34399806
      0.70541566	      0.21448815	      0.32785416	      0.07050264	      0.34402353
      0.70569659	      0.21448629	      0.32785178	      0.07050162	      0.34404857
      0.70597753	      0.21448444	      0.32784940	      0.07050060	      0.34407365
      0.70628310	      0.21448241	      0.32784682	      0.07049949	      0.34410100
      0.70658868	      0.21448039	      0.32784424	      0.07049838	      0.34412840
      0.70682405	      0.21447883	      0.32784226	      0.07049753	      0.34414955
      0.70715567	      0.21447662	      0.32783946	      0.07049632	      0.34417941
      0.70748728	      0.21447442	      0.32783667	      0.07049511	      0.34420934
      0.70772856	      0.21447281	      0.32783464	      0.07049423	      0.34423116
      0.70796984	      0.21447120	      0.32783262	      0.07049335	      0.34425302
      0.70825538	      0.21446929	      0.32783022	      0.07049230	      0.34427894
      0.70854092	      0.21446738	      0.32782782	      0.07049126	      0.34430491
      0.70882692	      0.21446547	      0.32782543	      0.07049021	      0.34433098
      0.70911292	      0.21446355	      0.32782303	      0.07048916	      0.34435710
      0.70941146	      0.21446154	      0.32782054	      0.07048807	      0.34438442
      0.70971000	      0.21445954	      0.32781804	      0.07048697	      0.34441181
      0.70997646	      0.21445774	      0.32781582	      0.07048599	      0.34443630
      0.71031087	      0.21445549	      0.32781303	      0.07048476	      0.34446710
      0.71064528	      0.21445323	      0.32781025	      0.07048353	      0.34449797
      0.71090001	      0.21445150	      0.32780813	      0.07048259	      0.34452154
      0.71115474	      0.21444978	      0.32780601	      0.07048165	      0.34454516
      0.71145597	      0.21444773	      0.32780351	      0.07048054	      0.34457314
      0.71175721	      0.21444569	      0.32780101	      0.07047943	      0.34460118
      0.71198603	      0.21444413	      0.32779911	      0.07047858	      0.34462252
      0.71231923	      0.21444186	      0.32779635	      0.07047735	      0.34465366
      0.71265242	      0.21443958	      0.32779360	      0.07047612	      0.34468487
      0.71288525	      0.21443799	      0.32779167	      0.07047525	      0.34470673
      0.71311808	      0.21443640	      0.32778975	      0.07047439	      0.34472862
      0.71341187	      0.21443438	      0.32778733	      0.07047330	      0.34475630
      0.71370567	      0.21443237	      0.32778490	      0.07047221	      0.34478404
      0.71395668	      0.21443064	      0.32778284	      0.07047127	      0.34480779
      0.71428982	      0.21442835	      0.32778009	      0.07047004	      0.34483937
      0.71462296	      0.21442605	      0.32777736	      0.07046879	      0.34487103
      0.71487560	      0.21442430	      0.32777528	      0.07046785	      0.34489509
      0.71512823	      0.21442256	      0.32777321	      0.07046691	      0.34491919
      0.71540627	      0.21442063	      0.32777093	      0.07046587	      0.34494577
      0.71568431	      0.21441870	      0.32776865	      0.07046483	      0.34497241
      0.71598933	      0.21441658	      0.32776615	      0.07046369	      0.34500169
      0.71629436	      0.21441445	      0.32776366	      0.07046255	      0.34503103
      0.71651286	      0.21441293	      0.32776187	      0.07046174	      0.34505210
      0.71685184	      0.21441056	      0.32775910	      0.07046047	      0.34508484
      0.71714102	      0.21440854	      0.32775674	      0.07045938	      0.34511283
      0.71743019	      0.21440651	      0.32775439	      0.07045830	      0.34514089
      0.71771937	      0.21440448	      0.32775203	      0.07045721	      0.34516900
      0.71800855	      0.21440245	      0.32774968	      0.07045612	      0.34519718
      0.71829773	      0.21440041	      0.32774733	      0.07045504	      0.34522541
      0.71858690	      0.21439838	      0.32774498	      0.07045395	      0.34525371
      0.71887608	      0.21439633	      0.32774263	      0.07045286	      0.34528206
      0.71914390	      0.21439444	      0.32774046	      0.07045185	      0.34530837
      0.71941173	      0.21439254	      0.32773829	      0.07045084	      0.34533474
      0.71968868	      0.21439057	      0.32773605	      0.07044980	      0.34536206
      0.71996563	      0.21438860	      0.32773381	      0.07044875	      0.34538943
      0.72027457	      0.21438640	      0.32773131	      0.07044758	      0.34542003
      0.72058350	      0.21438420	      0.32772882	      0.07044641	      0.34545070
      0.72080897	      0.21438259	      0.32772700	      0.07044556	      0.34547313
      0.72114038	      0.21438022	      0.32772432	      0.07044431	      0.34550617
      0.72147180	      0.21437784	      0.32772165	      0.07044305	      0.34553928
      0.72170870	      0.21437614	      0.32771975	      0.07044215	      0.34556300
      0.72194561	      0.21437443	      0.32771784	      0.07044125	      0.34558677
      0.72223871	      0.21437232	      0.32771549	      0.07044014	      0.34561623
      0.72253182	      0.21437021	      0.32771313	      0.07043903	      0.34564575
      0.72280113	      0.21436826	      0.32771097	      0.07043800	      0.34567293
      0.72313082	      0.21436588	      0.32770833	      0.07043675	      0.34570628
      0.72346051	      0.21436348	      0.32770568	      0.07043550	      0.34573971
      0.72369497	      0.21436178	      0.32770381	      0.07043460	      0.34576353
      0.72401980	      0.21435942	      0.32770121	      0.07043336	      0.34579660
      0.72434463	      0.21435705	      0.32769861	      0.07043213	      0.34582976
      0.72460593	      0.21435514	      0.32769652	      0.07043113	      0.34585648
      0.72486723	      0.21435323	      0.32769444	      0.07043013	      0.34588326
      0.72513987	      0.21435123	      0.32769226	      0.07042909	      0.34591126
      0.72541251	      0.21434923	      0.32769009	      0.07042805	      0.34593931
      0.72572434	      0.21434694	      0.32768761	      0.07042685	      0.34597147
      0.72603617	      0.21434464	      0.32768512	      0.07042566	      0.34600369
      0.72627579	      0.21434288	      0.32768322	      0.07042474	      0.34602851
      0.72659814	      0.21434050	      0.32768066	      0.07042351	      0.34606196
      0.72692048	      0.21433811	      0.32767810	      0.07042227	      0.34609550
      0.72717680	      0.21433621	      0.32767606	      0.07042128	      0.34612222
      0.72743312	      0.21433431	      0.32767403	      0.07042030	      0.34614899
      0.72773089	      0.21433210	      0.32767167	      0.07041916	      0.34618016
      0.72802866	      0.21432988	      0.32766931	      0.07041801	      0.34621139
      0.72829681	      0.21432788	      0.32766719	      0.07041698	      0.34623958
      0.72862534	      0.21432542	      0.32766459	      0.07041571	      0.34627419
      0.72895388	      0.21432296	      0.32766199	      0.07041445	      0.34630888
      0.72919199	      0.21432118	      0.32766011	      0.07041353	      0.34633408
      0.72951266	      0.21431877	      0.32765758	      0.07041229	      0.34636809
      0.72983333	      0.21431636	      0.32765505	      0.07041106	      0.34640217
      0.73009027	      0.21431442	      0.32765303	      0.07041006	      0.34642954
      0.73034721	      0.21431248	      0.32765100	      0.07040907	      0.34645697
      0.73064729	      0.21431022	      0.32764864	      0.07040791	      0.34648906
      0.73094738	      0.21430794	      0.32764628	      0.07040675	      0.34652123
      0.73121030	      0.21430595	      0.32764421	      0.07040573	      0.34654947
      0.73153796	      0.21430346	      0.32764164	      0.07040446	      0.34658474
      0.73186562	      0.21430097	      0.32763907	      0.07040319	      0.34662010
      0.73211740	      0.21429905	      0.32763709	      0.07040222	      0.34664733
      0.73242333	      0.21429671	      0.32763469	      0.07040103	      0.34668049
      0.73272927	      0.21429438	      0.32763229	      0.07039984	      0.34671372
      0.73303731	      0.21429202	      0.32762988	      0.07039865	      0.34674725
      0.73334536	      0.21428965	      0.32762747	      0.07039745	      0.34678087
      0.73362538	      0.21428750	      0.32762528	      0.07039636	      0.34681149
      0.73390540	      0.21428535	      0.32762309	      0.07039527	      0.34684217
      0.73421973	      0.21428292	      0.32762064	      0.07039405	      0.34687670
      0.73453406	      0.21428050	      0.32761818	      0.07039282	      0.34691130
      0.73473113	      0.21427897	      0.32761664	      0.07039205	      0.34693303
      0.73503099	      0.21427665	      0.32761430	      0.07039088	      0.34696617
      0.73533086	      0.21427433	      0.32761197	      0.07038971	      0.34699938
      0.73556658	      0.21427250	      0.32761013	      0.07038879	      0.34702554
      0.73588854	      0.21426999	      0.32760762	      0.07038754	      0.34706134
      0.73621049	      0.21426749	      0.32760511	      0.07038628	      0.34709722
      0.73646603	      0.21426549	      0.32760313	      0.07038528	      0.34712577
      0.73672157	      0.21426350	      0.32760114	      0.07038428	      0.34715437
      0.73702029	      0.21426116	      0.32759882	      0.07038311	      0.34718787
      0.73731901	      0.21425882	      0.32759650	      0.07038194	      0.34722145
      0.73759283	      0.21425667	      0.32759437	      0.07038086	      0.34725229
      0.73786664	      0.21425452	      0.32759224	      0.07037979	      0.34728319
      0.73818133	      0.21425204	      0.32758980	      0.07037855	      0.34731879
      0.73849602	      0.21424956	      0.32758736	      0.07037732	      0.34735447
      0.73870206	      0.21424794	      0.32758577	      0.07037651	      0.34737788
      0.73903476	      0.21424531	      0.32758319	      0.07037520	      0.34741575
      0.73936746	      0.21424267	      0.32758061	      0.07037389	      0.34745372
      0.73959776	      0.21424085	      0.32757883	      0.07037299	      0.34748005
      0.73982806	      0.21423902	      0.32757705	      0.07037208	      0.34750644
      0.74012453	      0.21423666	      0.32757475	      0.07037091	      0.34754046
      0.74042101	      0.21423430	      0.32757246	      0.07036974	      0.34757457
      0.74069118	      0.21423215	      0.32757037	      0.07036868	      0.34760571
      0.74101552	      0.21422956	      0.32756787	      0.07036740	      0.34764319
      0.74133987	      0.21422697	      0.32756536	      0.07036612	      0.34768075
      0.74159949	      0.21422489	      0.32756336	      0.07036509	      0.34771088
      0.74192682	      0.21422227	      0.32756083	      0.07036379	      0.34774896
      0.74225414	      0.21421964	      0.32755831	      0.07036250	      0.34778713
      0.74250723	      0.21421761	      0.32755636	      0.07036150	      0.34781670
      0.74276031	      0.21421557	      0.32755441	      0.07036049	      0.34784633
      0.74306514	      0.21421311	      0.32755206	      0.07035929	      0.34788209
      0.74336997	      0.21421065	      0.32754971	      0.07035808	      0.34791794
      0.74362702	      0.21420857	      0.32754773	      0.07035706	      0.34794823
      0.74395088	      0.21420595	      0.32754524	      0.07035577	      0.34798648
      0.74427475	      0.21420333	      0.32754275	      0.07035448	      0.34802482
      0.74452439	      0.21420130	      0.32754083	      0.07035349	      0.34805443
      0.74482963	      0.21419882	      0.32753848	      0.07035228	      0.34809072
      0.74513487	      0.21419634	      0.32753613	      0.07035106	      0.34812709
      0.74543358	      0.21419390	      0.32753384	      0.07034987	      0.34816276
      0.74573228	      0.21419146	      0.32753154	      0.07034868	      0.34819851
      0.74603473	      0.21418899	      0.32752922	      0.07034748	      0.34823479
      0.74633718	      0.21418652	      0.32752689	      0.07034627	      0.34827116
      0.74663244	      0.21418410	      0.32752463	      0.07034509	      0.34830673
      0.74692769	      0.21418168	      0.32752236	      0.07034391	      0.34834239
      0.74723275	      0.21417917	      0.32752002	      0.07034269	      0.34837931
      0.74753780	      0.21417666	      0.32751768	      0.07034147	      0.34841632
      0.74782807	      0.21417427	      0.32751545	      0.07034031	      0.34845161
      0.74811833	      0.21417188	      0.32751322	      0.07033914	      0.34848698
      0.74842797	      0.21416932	      0.32751085	      0.07033790	      0.34852479
      0.74873762	      0.21416676	      0.32750848	      0.07033666	      0.34856269
      0.74901715	      0.21416445	      0.32750633	      0.07033554	      0.34859698
      0.74929667	      0.21416213	      0.32750419	      0.07033441	      0.34863134
      0.74961084	      0.21415953	      0.32750178	      0.07033315	      0.34867005
      0.74992500	      0.21415692	      0.32749937	      0.07033189	      0.34870884
      0.75018390	      0.21415476	      0.32749739	      0.07033085	      0.34874088
      0.75050662	      0.21415208	      0.32749492	      0.07032955	      0.34878091
      0.75082934	      0.21414939	      0.32749244	      0.07032825	      0.34882103
      0.75106827	      0.21414739	      0.32749061	      0.07032728	      0.34885080
      0.75138068	      0.21414478	      0.32748822	      0.07032602	      0.34888980
      0.75169310	      0.21414217	      0.32748583	      0.07032476	      0.34892889
      0.75188876	      0.21414053	      0.32748433	      0.07032397	      0.34895342
      0.75218353	      0.21413806	      0.32748207	      0.07032278	      0.34899044
      0.75247829	      0.21413559	      0.32747981	      0.07032158	      0.34902755
      0.75274706	      0.21413333	      0.32747775	      0.07032050	      0.34906145
      0.75301582	      0.21413107	      0.32747569	      0.07031941	      0.34909542
      0.75332827	      0.21412845	      0.32747330	      0.07031814	      0.34913500
      0.75364072	      0.21412582	      0.32747091	      0.07031687	      0.34917467
      0.75390027	      0.21412363	      0.32746892	      0.07031582	      0.34920769
      0.75422142	      0.21412092	      0.32746646	      0.07031451	      0.34924864
      0.75454257	      0.21411821	      0.32746400	      0.07031321	      0.34928969
      0.75474205	      0.21411652	      0.32746247	      0.07031240	      0.34931524
      0.75503719	      0.21411403	      0.32746020	      0.07031119	      0.34935311
      0.75533234	      0.21411153	      0.32745794	      0.07030999	      0.34939106
      0.75560338	      0.21410924	      0.32745586	      0.07030889	      0.34942599
      0.75587443	      0.21410694	      0.32745379	      0.07030778	      0.34946099
      0.75618644	      0.21410429	      0.32745139	      0.07030651	      0.34950136
      0.75649845	      0.21410165	      0.32744900	      0.07030523	      0.34954183
      0.75676581	      0.21409938	      0.32744695	      0.07030414	      0.34957658
      0.75703318	      0.21409710	      0.32744490	      0.07030304	      0.34961140
      0.75738035	      0.21409415	      0.32744223	      0.07030162	      0.34965672
      0.75772752	      0.21409120	      0.32743957	      0.07030020	      0.34970216
      0.75795276	      0.21408928	      0.32743784	      0.07029927	      0.34973171
      0.75817801	      0.21408736	      0.32743611	      0.07029835	      0.34976130
      0.75847338	      0.21408485	      0.32743384	      0.07029714	      0.34980018
      0.75876876	      0.21408233	      0.32743157	      0.07029592	      0.34983915
      0.75905191	      0.21407992	      0.32742940	      0.07029476	      0.34987658
      0.75933507	      0.21407750	      0.32742722	      0.07029359	      0.34991410
      0.75964569	      0.21407485	      0.32742483	      0.07029231	      0.34995535
      0.75995632	      0.21407220	      0.32742244	      0.07029103	      0.34999669
      0.76023928	      0.21406979	      0.32742026	      0.07028986	      0.35003443
      0.76052224	      0.21406737	      0.32741808	      0.07028869	      0.35007225
      0.76083519	      0.21406470	      0.32741567	      0.07028740	      0.35011418
      0.76114814	      0.21406203	      0.32741326	      0.07028611	      0.35015620
      0.76142772	      0.21405964	      0.32741111	      0.07028495	      0.35019382
      0.76170730	      0.21405725	      0.32740895	      0.07028379	      0.35023153
      0.76202040	      0.21405457	      0.32740653	      0.07028249	      0.35027384
      0.76233350	      0.21405190	      0.32740412	      0.07028119	      0.35031626
      0.76261157	      0.21404952	      0.32740197	      0.07028004	      0.35035401
      0.76288963	      0.21404715	      0.32739982	      0.07027888	      0.35039184
      0.76320243	      0.21404447	      0.32739740	      0.07027758	      0.35043449
      0.76351523	      0.21404180	      0.32739498	      0.07027627	      0.35047724
      0.76379399	      0.21403942	      0.32739283	      0.07027511	      0.35051542
      0.76407274	      0.21403704	      0.32739067	      0.07027395	      0.35055368
      0.76438535	      0.21403437	      0.32738824	      0.07027264	      0.35059668
      0.76469796	      0.21403170	      0.32738582	      0.07027134	      0.35063978
      0.76497865	      0.21402930	      0.32738364	      0.07027016	      0.35067856
      0.76525933	      0.21402690	      0.32738146	      0.07026899	      0.35071743
      0.76557187	      0.21402423	      0.32737904	      0.07026768	      0.35076080
      0.76588440	      0.21402157	      0.32737661	      0.07026636	      0.35080427
      0.76616752	      0.21401915	      0.32737440	      0.07026517	      0.35084373
      0.76645063	      0.21401673	      0.32737220	      0.07026398	      0.35088328
      0.76676311	      0.21401407	      0.32736977	      0.07026267	      0.35092703
      0.76707559	      0.21401140	      0.32736733	      0.07026135	      0.35097088
      0.76736127	      0.21400897	      0.32736510	      0.07026015	      0.35101106
      0.76764696	      0.21400653	      0.32736287	      0.07025894	      0.35105133
      0.76795935	      0.21400387	      0.32736043	      0.07025762	      0.35109545
      0.76827173	      0.21400121	      0.32735798	      0.07025630	      0.35113968
      0.76856000	      0.21399875	      0.32735573	      0.07025508	      0.35118059
      0.76884828	      0.21399630	      0.32735347	      0.07025386	      0.35122158
      0.76916051	      0.21399364	      0.32735102	      0.07025254	      0.35126608
      0.76947274	      0.21399099	      0.32734857	      0.07025121	      0.35131068
      0.76976356	      0.21398851	      0.32734628	      0.07024998	      0.35135232
      0.77005437	      0.21398604	      0.32734400	      0.07024874	      0.35139404
      0.77036638	      0.21398339	      0.32734154	      0.07024741	      0.35143891
      0.77067840	      0.21398074	      0.32733908	      0.07024608	      0.35148388
      0.77097167	      0.21397825	      0.32733677	      0.07024483	      0.35152625
      0.77126495	      0.21397576	      0.32733445	      0.07024357	      0.35156870
      0.77157668	      0.21397312	      0.32733199	      0.07024224	      0.35161393
      0.77188841	      0.21397048	      0.32732952	      0.07024091	      0.35165927
      0.77218404	      0.21396798	      0.32732718	      0.07023964	      0.35170236
      0.77247967	      0.21396547	      0.32732484	      0.07023837	      0.35174555
      0.77279106	      0.21396284	      0.32732236	      0.07023703	      0.35179113
      0.77310245	      0.21396021	      0.32731989	      0.07023569	      0.35183683
      0.77340030	      0.21395769	      0.32731752	      0.07023441	      0.35188063
      0.77369815	      0.21395518	      0.32731515	      0.07023313	      0.35192454
      0.77400915	      0.21395256	      0.32731267	      0.07023179	      0.35197048
      0.77432015	      0.21394993	      0.32731018	      0.07023044	      0.35201653
      0.77462005	      0.21394741	      0.32730778	      0.07022915	      0.35206104
      0.77491995	      0.21394488	      0.32730538	      0.07022785	      0.35210565
      0.77523055	      0.21394227	      0.32730289	      0.07022650	      0.35215195
      0.77554114	      0.21393966	      0.32730040	      0.07022515	      0.35219836
      0.77584290	      0.21393713	      0.32729798	      0.07022384	      0.35224355
      0.77614466	      0.21393459	      0.32729555	      0.07022253	      0.35228884
      0.77645485	      0.21393199	      0.32729305	      0.07022118	      0.35233550
      0.77676504	      0.21392939	      0.32729054	      0.07021982	      0.35238227
      0.77706843	      0.21392685	      0.32728809	      0.07021850	      0.35242812
      0.77737183	      0.21392431	      0.32728564	      0.07021717	      0.35247407
      0.77768165	      0.21392172	      0.32728313	      0.07021582	      0.35252110
      0.77799148	      0.21391913	      0.32728061	      0.07021446	      0.35256823
      0.77829628	      0.21391659	      0.32727814	      0.07021312	      0.35261471
      0.77860109	      0.21391404	      0.32727565	      0.07021178	      0.35266130
      0.77890589	      0.21391150	      0.32727317	      0.07021044	      0.35270799
      0.77921070	      0.21390896	      0.32727068	      0.07020910	      0.35275478
      0.77951550	      0.21390642	      0.32726819	      0.07020775	      0.35280168
      0.77982031	      0.21390389	      0.32726569	      0.07020641	      0.35284869
      0.78012511	      0.21390135	      0.32726319	      0.07020506	      0.35289580
      0.78042992	      0.21389882	      0.32726069	      0.07020371	      0.35294302
      0.78073472	      0.21389629	      0.32725818	      0.07020236	      0.35299034
      0.78103953	      0.21389375	      0.32725567	      0.07020100	      0.35303777
      0.78134433	      0.21389122	      0.32725316	      0.07019965	      0.35308531
      0.78164914	      0.21388870	      0.32725064	      0.07019829	      0.35313295
      0.78195394	      0.21388617	      0.32724811	      0.07019693	      0.35318070
      0.78225875	      0.21388364	      0.32724559	      0.07019557	      0.35322856
      0.78256355	      0.21388112	      0.32724305	      0.07019421	      0.35327652
      0.78286836	      0.21387859	      0.32724052	      0.07019285	      0.35332460
      0.78317316	      0.21387607	      0.32723798	      0.07019148	      0.35337278
      0.78347797	      0.21387354	      0.32723543	      0.07019011	      0.35342107
      0.78378277	      0.21387102	      0.32723288	      0.07018874	      0.35346946
      0.78408758	      0.21386850	      0.32723033	      0.07018737	      0.35351797
      0.78439238	      0.21386598	      0.32722777	      0.07018599	      0.35356658
      0.78469719	      0.21386346	      0.32722521	      0.07018462	      0.35361531
      0.78500199	      0.21386094	      0.32722264	      0.07018324	      0.35366414
      0.78530680	      0.21385842	      0.32722007	      0.07018186	      0.35371308
      0.78561160	      0.21385590	      0.32721750	      0.07018048	      0.35376213
      0.78591641	      0.21385338	      0.32721491	      0.07017909	      0.35381130
      0.78622121	      0.21385086	      0.32721233	      0.07017771	      0.35386057
      0.78652602	      0.21384834	      0.32720974	      0.07017632	      0.35390995
      0.78683082	      0.21384582	      0.32720715	      0.07017493	      0.35395945
      0.78713563	      0.21384330	      0.32720455	      0.07017354	      0.35400905
      0.78744043	      0.21384077	      0.32720194	      0.07017214	      0.35405877
      0.78774524	      0.21383825	      0.32719933	      0.07017075	      0.35410859
      0.78805004	      0.21383573	      0.32719672	      0.07016935	      0.35415853
      0.78835485	      0.21383321	      0.32719410	      0.07016795	      0.35420858
      0.78865965	      0.21383069	      0.32719148	      0.07016655	      0.35425874
      0.78896446	      0.21382817	      0.32718885	      0.07016514	      0.35430902
      0.78926926	      0.21382564	      0.32718622	      0.07016373	      0.35435940
      0.78957407	      0.21382312	      0.32718358	      0.07016233	      0.35440990
      0.78987887	      0.21382059	      0.32718094	      0.07016091	      0.35446051
      0.79018368	      0.21381807	      0.32717829	      0.07015950	      0.35451124
      0.79048848	      0.21381554	      0.32717564	      0.07015808	      0.35456208
      0.79079329	      0.21381301	      0.32717298	      0.07015667	      0.35461303
      0.79109809	      0.21381048	      0.32717031	      0.07015525	      0.35466410
      0.79140290	      0.21380795	      0.32716765	      0.07015382	      0.35471528
      0.79170770	      0.21380542	      0.32716497	      0.07015240	      0.35476657
      0.79201251	      0.21380289	      0.32716229	      0.07015097	      0.35481798
      0.79231731	      0.21380036	      0.32715961	      0.07014954	      0.35486951
      0.79262212	      0.21379782	      0.32715692	      0.07014811	      0.35492114
      0.79292692	      0.21379529	      0.32715422	      0.07014668	      0.35497290
      0.79323173	      0.21379275	      0.32715153	      0.07014524	      0.35502477
      0.79353653	      0.21379021	      0.32714882	      0.07014380	      0.35507675
      0.79384134	      0.21378767	      0.32714611	      0.07014236	      0.35512886
      0.79414614	      0.21378512	      0.32714339	      0.07014092	      0.35518107
      0.79445095	      0.21378258	      0.32714067	      0.07013947	      0.35523341
      0.79475575	      0.21378003	      0.32713795	      0.07013802	      0.35528586
      0.79506056	      0.21377749	      0.32713521	      0.07013657	      0.35533842
      0.79536536	      0.21377494	      0.32713248	      0.07013512	      0.35539111
      0.79567017	      0.21377239	      0.32712973	      0.07013366	      0.35544391
      0.79597497	      0.21376983	      0.32712699	      0.07013220	      0.35549683
      0.79627978	      0.21376728	      0.32712423	      0.07013074	      0.35554987
      0.79658458	      0.21376472	      0.32712147	      0.07012928	      0.35560302
      0.79688939	      0.21376216	      0.32711871	      0.07012781	      0.35565630
      0.79719419	      0.21375960	      0.32711594	      0.07012635	      0.35570969
      0.79749900	      0.21375703	      0.32711316	      0.07012488	      0.35576320
      0.79780380	      0.21375447	      0.32711038	      0.07012340	      0.35581683
      0.79810861	      0.21375190	      0.32710759	      0.07012193	      0.35587058
      0.79841341	      0.21374933	      0.32710480	      0.07012045	      0.35592445
      0.79871822	      0.21374675	      0.32710200	      0.07011897	      0.35597844
      0.79902302	      0.21374418	      0.32709920	      0.07011748	      0.35603255
      0.79932783	      0.21374160	      0.32709639	      0.07011600	      0.35608678
      0.79963263	      0.21373902	      0.32709358	      0.07011451	      0.35614112
      0.79993744	      0.21373643	      0.32709075	      0.07011302	      0.35619560
      0.80024224	      0.21373385	      0.32708793	      0.07011152	      0.35625019
      0.80054705	      0.21373126	      0.32708510	      0.07011002	      0.35630490
      0.80085185	      0.21372867	      0.32708226	      0.07010852	      0.35635973
      0.80115666	      0.21372607	      0.32707941	      0.07010702	      0.35641469
      0.80146146	      0.21372347	      0.32707656	      0.07010552	      0.35646977
      0.80176627	      0.21372087	      0.32707371	      0.07010401	      0.35652497
      0.80207107	      0.21371827	      0.32707085	      0.07010250	      0.35658029
      0.80237588	      0.21371566	      0.32706798	      0.07010098	      0.35663573
      0.80268068	      0.21371305	      0.32706511	      0.07009947	      0.35669130
      0.80298549	      0.21371044	      0.32706223	      0.07009795	      0.35674699
      0.80329029	      0.21370782	      0.32705935	      0.07009643	      0.35680281
      0.80359510	      0.21370520	      0.32705646	      0.07009490	      0.35685875
      0.80389990	      0.21370257	      0.32705356	      0.07009337	      0.35691481
      0.80420471	      0.21369995	      0.32705066	      0.07009184	      0.35697099
      0.80450951	      0.21369732	      0.32704775	      0.07009031	      0.35702731
      0.80481432	      0.21369468	      0.32704484	      0.07008877	      0.35708374
      0.80511912	      0.21369204	      0.32704192	      0.07008724	      0.35714030
      0.80542393	      0.21368940	      0.32703899	      0.07008569	      0.35719699
      0.80572873	      0.21368676	      0.32703606	      0.07008415	      0.35725380
      0.80603354	      0.21368411	      0.32703312	      0.07008260	      0.35731074
      0.80633834	      0.21368145	      0.32703018	      0.07008105	      0.35736780
      0.80664315	      0.21367880	      0.32702723	      0.07007950	      0.35742499
      0.80694795	      0.21367613	      0.32702428	      0.07007794	      0.35748230
      0.80725276	      0.21367347	      0.32702132	      0.07007638	      0.35753975
      0.80755756	      0.21367080	      0.32701835	      0.07007482	      0.35759732
      0.80786237	      0.21366813	      0.32701538	      0.07007325	      0.35765501
      0.80816717	      0.21366545	      0.32701240	      0.07007168	      0.35771284
      0.80847198	      0.21366276	      0.32700941	      0.07007011	      0.35777079
      0.80877678	      0.21366008	      0.32700642	      0.07006854	      0.35782887
      0.80908159	      0.21365739	      0.32700342	      0.07006696	      0.35788708
      0.80938639	      0.21365469	      0.32700042	      0.07006538	      0.35794542
      0.80969120	      0.21365199	      0.32699741	      0.07006379	      0.35800388
      0.80999600	      0.21364928	      0.32699439	      0.07006221	      0.35806248
      0.81030081	      0.21364657	      0.32699137	      0.07006062	      0.35812120
      0.81060561	      0.21364386	      0.32698835	      0.07005902	      0.35818005
      0.81091042	      0.21364114	      0.32698531	      0.07005743	      0.35823904
      0.81121522	      0.21363841	      0.32698227	      0.07005583	      0.35829815
      0.81152003	      0.21363568	      0.32697923	      0.07005422	      0.35835740
      0.81182483	      0.21363294	      0.32697617	      0.07005262	      0.35841677
      0.81212964	      0.21363020	      0.32697312	      0.07005101	      0.35847627
      0.81243444	      0.21362746	      0.32697005	      0.07004939	      0.35853580
      0.81273925	      0.21362470	      0.32696698	      0.07004778	      0.35859517
      0.81315297	      0.21362096	      0.32696280	      0.07004558	      0.35867492
      0.81351202	      0.21361770	      0.32695917	      0.07004367	      0.35874264
      0.81387107	      0.21361444	      0.32695553	      0.07004175	      0.35880825
      0.81417463	      0.21361167	      0.32695244	      0.07004013	      0.35886162
      0.81447818	      0.21360890	      0.32694935	      0.07003850	      0.35891278
      0.81478173	      0.21360612	      0.32694626	      0.07003687	      0.35896154
      0.81506268	      0.21360355	      0.32694339	      0.07003536	      0.35900439
      0.81534362	      0.21360097	      0.32694051	      0.07003384	      0.35904498
      0.81565243	      0.21359814	      0.32693735	      0.07003217	      0.35908696
      0.81596124	      0.21359529	      0.32693418	      0.07003050	      0.35912616
      0.81627005	      0.21359244	      0.32693101	      0.07002883	      0.35916264
      0.81657885	      0.21358959	      0.32692783	      0.07002715	      0.35919650
      0.81688766	      0.21358673	      0.32692465	      0.07002547	      0.35922784
      0.81719647	      0.21358386	      0.32692146	      0.07002379	      0.35925682
      0.81750528	      0.21358099	      0.32691827	      0.07002210	      0.35928356
      0.81781409	      0.21357812	      0.32691507	      0.07002041	      0.35930822
      0.81812290	      0.21357523	      0.32691186	      0.07001872	      0.35933095
      0.81843170	      0.21357234	      0.32690866	      0.07001702	      0.35935188
      0.81874051	      0.21356945	      0.32690544	      0.07001532	      0.35937116
      0.81904932	      0.21356654	      0.32690222	      0.07001362	      0.35938892
      0.81935813	      0.21356364	      0.32689900	      0.07001192	      0.35940528
      0.81966694	      0.21356072	      0.32689577	      0.07001021	      0.35942035
      0.81997575	      0.21355780	      0.32689253	      0.07000850	      0.35943426
      0.82028455	      0.21355487	      0.32688929	      0.07000678	      0.35944709
      0.82059336	      0.21355193	      0.32688605	      0.07000507	      0.35945894
      0.82090217	      0.21354898	      0.32688279	      0.07000335	      0.35946989
      0.82121098	      0.21354603	      0.32687954	      0.07000162	      0.35948004
      0.82151979	      0.21354306	      0.32687627	      0.06999990	      0.35948944
      0.82182859	      0.21354009	      0.32687301	      0.06999817	      0.35949817
      0.82213740	      0.21353711	      0.32686973	      0.06999644	      0.35950629
      0.82244621	      0.21353413	      0.32686645	      0.06999470	      0.35951386
      0.82275502	      0.21353113	      0.32686317	      0.06999296	      0.35952092
      0.82306383	      0.21352812	      0.32685988	      0.06999122	      0.35952752
      0.82337264	      0.21352510	      0.32685658	      0.06998948	      0.35953371
      0.82368144	      0.21352207	      0.32685328	      0.06998773	      0.35953952
      0.82399025	      0.21351904	      0.32684997	      0.06998598	      0.35954499
      0.82429906	      0.21351599	      0.32684666	      0.06998423	      0.35955015
      0.82460787	      0.21351293	      0.32684334	      0.06998247	      0.35955504
      0.82491668	      0.21350986	      0.32684001	      0.06998071	      0.35955967
      0.82522549	      0.21350678	      0.32683668	      0.06997894	      0.35956407
      0.82553429	      0.21350368	      0.32683334	      0.06997718	      0.35956827
      0.82584310	      0.21350058	      0.32683000	      0.06997541	      0.35957228
      0.82615191	      0.21349746	      0.32682665	      0.06997363	      0.35957612
      0.82646072	      0.21349433	      0.32682330	      0.06997185	      0.35957981
      0.82676953	      0.21349118	      0.32681994	      0.06997007	      0.35958337
      0.82707834	      0.21348802	      0.32681657	      0.06996829	      0.35958680
      0.82738714	      0.21348485	      0.32681320	      0.06996650	      0.35959011
      0.82769595	      0.21348167	      0.32680982	      0.06996471	      0.35959333
      0.82800476	      0.21347847	      0.32680643	      0.06996292	      0.35959646
      0.82831357	      0.21347525	      0.32680304	      0.06996112	      0.35959950
      0.82862238	      0.21347202	      0.32679964	      0.06995932	      0.35960247
      0.82893118	      0.21346877	      0.32679624	      0.06995751	      0.35960537
      0.82923999	      0.21346551	      0.32679283	      0.06995570	      0.35960822
      0.82954880	      0.21346223	      0.32678941	      0.06995389	      0.35961101
      0.82985761	      0.21345894	      0.32678599	      0.06995207	      0.35961375
      0.83016642	      0.21345563	      0.32678256	      0.06995025	      0.35961646
      0.83047523	      0.21345230	      0.32677913	      0.06994843	      0.35961912
      0.83078403	      0.21344895	      0.32677569	      0.06994660	      0.35962175
      0.83109284	      0.21344559	      0.32677224	      0.06994477	      0.35962434
      0.83140165	      0.21344221	      0.32676879	      0.06994294	      0.35962691
      0.83171046	      0.21343881	      0.32676533	      0.06994110	      0.35962946
      0.83201927	      0.21343539	      0.32676186	      0.06993926	      0.35963198
      0.83232808	      0.21343195	      0.32675839	      0.06993741	      0.35963448
      0.83263688	      0.21342850	      0.32675491	      0.06993556	      0.35963697
      0.83294569	      0.21342502	      0.32675143	      0.06993371	      0.35963944
      0.83325450	      0.21342153	      0.32674793	      0.06993185	      0.35964190
      0.83356331	      0.21341801	      0.32674444	      0.06992999	      0.35964435
      0.83387212	      0.21341447	      0.32674093	      0.06992812	      0.35964679
      0.83418092	      0.21341092	      0.32673742	      0.06992626	      0.35964921
      0.83448973	      0.21340734	      0.32673390	      0.06992438	      0.35965163
      0.83479854	      0.21340375	      0.32673038	      0.06992251	      0.35965405
      0.83510735	      0.21340013	      0.32672685	      0.06992063	      0.35965646
      0.83541616	      0.21339649	      0.32672331	      0.06991874	      0.35965886
      0.83572497	      0.21339283	      0.32671976	      0.06991685	      0.35966126
      0.83603377	      0.21338915	      0.32671621	      0.06991496	      0.35966366
      0.83634258	      0.21338545	      0.32671266	      0.06991306	      0.35966605
      0.83665139	      0.21338172	      0.32670909	      0.06991116	      0.35966844
      0.83696020	      0.21337798	      0.32670552	      0.06990926	      0.35967084
      0.83726901	      0.21337421	      0.32670194	      0.06990735	      0.35967323
      0.83757782	      0.21337042	      0.32669836	      0.06990544	      0.35967562
      0.83788662	      0.21336661	      0.32669477	      0.06990352	      0.35967801
      0.83819543	      0.21336278	      0.32669117	      0.06990160	      0.35968040
      0.83850424	      0.21335893	      0.32668756	      0.06989967	      0.35968279
      0.83881305	      0.21335505	      0.32668395	      0.06989775	      0.35968518
      0.83912186	      0.21335116	      0.32668033	      0.06989581	      0.35968757
      0.83943067	      0.21334724	      0.32667671	      0.06989387	      0.35968997
      0.83973947	      0.21334330	      0.32667307	      0.06989193	      0.35969236
      0.84004828	      0.21333934	      0.32666943	      0.06988999	      0.35969476
      0.84035709	      0.21333536	      0.32666579	      0.06988804	      0.35969716
      0.84066590	      0.21333135	      0.32666213	      0.06988608	      0.35969956
      0.84097471	      0.21332733	      0.32665847	      0.06988412	      0.35970197
      0.84128351	      0.21332328	      0.32665480	      0.06988216	      0.35970437
      0.84159232	      0.21331921	      0.32665113	      0.06988019	      0.35970678
      0.84190113	      0.21331512	      0.32664744	      0.06987822	      0.35970920
      0.84220994	      0.21331101	      0.32664375	      0.06987625	      0.35971161
      0.84251875	      0.21330688	      0.32664006	      0.06987427	      0.35971403
      0.84282756	      0.21330273	      0.32663635	      0.06987228	      0.35971645
      0.84313636	      0.21329856	      0.32663264	      0.06987029	      0.35971887
      0.84344517	      0.21329436	      0.32662892	      0.06986830	      0.35972130
      0.84375398	      0.21329015	      0.32662520	      0.06986630	      0.35972373
      0.84406279	      0.21328591	      0.32662146	      0.06986430	      0.35972617
      0.84437160	      0.21328166	      0.32661772	      0.06986229	      0.35972860
      0.84468041	      0.21327738	      0.32661397	      0.06986028	      0.35973104
      0.84498921	      0.21327308	      0.32661022	      0.06985827	      0.35973349
      0.84529802	      0.21326877	      0.32660646	      0.06985625	      0.35973593
      0.84560683	      0.21326443	      0.32660268	      0.06985422	      0.35973838
      0.84591564	      0.21326007	      0.32659891	      0.06985219	      0.35974084
      0.84622445	      0.21325570	      0.32659512	      0.06985016	      0.35974329
      0.84653325	      0.21325130	      0.32659133	      0.06984812	      0.35974575
      0.84684206	      0.21324688	      0.32658753	      0.06984608	      0.35974822
      0.84715087	      0.21324245	      0.32658372	      0.06984403	      0.35975069
      0.84745968	      0.21323799	      0.32657990	      0.06984198	      0.35975316
      0.84776849	      0.21323352	      0.32657608	      0.06983993	      0.35975563
      0.84807730	      0.21322902	      0.32657224	      0.06983786	      0.35975811
      0.84838610	      0.21322451	      0.32656840	      0.06983580	      0.35976059
      0.84869491	      0.21321998	      0.32656456	      0.06983373	      0.35976308
      0.84900372	      0.21321543	      0.32656070	      0.06983165	      0.35976557
      0.84931253	      0.21321086	      0.32655684	      0.06982957	      0.35976806
      0.84962134	      0.21320627	      0.32655297	      0.06982749	      0.35977056
      0.84993015	      0.21320166	      0.32654909	      0.06982540	      0.35977306
      0.85023895	      0.21319704	      0.32654520	      0.06982331	      0.35977556
      0.85054776	      0.21319239	      0.32654131	      0.06982121	      0.35977807
      0.85085657	      0.21318773	      0.32653740	      0.06981910	      0.35978058
      0.85116538	      0.21318305	      0.32653349	      0.06981699	      0.35978310
      0.85147419	      0.21317835	      0.32652957	      0.06981488	      0.35978561
      0.85178299	      0.21317363	      0.32652564	      0.06981276	      0.35978814
      0.85209180	      0.21316889	      0.32652171	      0.06981064	      0.35979066
      0.85240061	      0.21316414	      0.32651776	      0.06980851	      0.35979319
      0.85270942	      0.21315937	      0.32651381	      0.06980638	      0.35979573
      0.85301823	      0.21315458	      0.32650985	      0.06980424	      0.35979826
      0.85332704	      0.21314977	      0.32650588	      0.06980210	      0.35980080
      0.85363584	      0.21314495	      0.32650190	      0.06979995	      0.35980335
      0.85394465	      0.21314010	      0.32649791	      0.06979779	      0.35980590
      0.85425346	      0.21313524	      0.32649392	      0.06979564	      0.35980845
      0.85456227	      0.21313037	      0.32648991	      0.06979347	      0.35981100
      0.85487108	      0.21312547	      0.32648590	      0.06979130	      0.35981356
      0.85517989	      0.21312056	      0.32648188	      0.06978913	      0.35981613
      0.85548869	      0.21311563	      0.32647785	      0.06978695	      0.35981869
      0.85579750	      0.21311068	      0.32647381	      0.06978477	      0.35982127
      0.85610631	      0.21310571	      0.32646977	      0.06978258	      0.35982384
      0.85641512	      0.21310073	      0.32646571	      0.06978038	      0.35982642
      0.85672393	      0.21309573	      0.32646164	      0.06977818	      0.35982900
      0.85703274	      0.21309072	      0.32645757	      0.06977598	      0.35983159
      0.85734154	      0.21308568	      0.32645349	      0.06977377	      0.35983418
      0.85765035	      0.21308063	      0.32644940	      0.06977155	      0.35983677
      0.85795916	      0.21307556	      0.32644530	      0.06976933	      0.35983937
      0.85826797	      0.21307048	      0.32644119	      0.06976710	      0.35984197
      0.85857678	      0.21306537	      0.32643707	      0.06976487	      0.35984457
      0.85888558	      0.21306025	      0.32643294	      0.06976263	      0.35984718
      0.85916329	      0.21305564	      0.32642922	      0.06976061	      0.35984953
      0.85944100	      0.21305100	      0.32642549	      0.06975859	      0.35985188
      0.85971871	      0.21304636	      0.32642175	      0.06975657	      0.35985424
      0.85999642	      0.21304170	      0.32641801	      0.06975453	      0.35985660
      0.86027413	      0.21303702	      0.32641426	      0.06975250	      0.35985896
      0.86055184	      0.21303234	      0.32641050	      0.06975046	      0.35986132
      0.86082954	      0.21302763	      0.32640673	      0.06974841	      0.35986369
      0.86110725	      0.21302292	      0.32640296	      0.06974636	      0.35986606
      0.86138496	      0.21301819	      0.32639918	      0.06974431	      0.35986843
      0.86166267	      0.21301345	      0.32639539	      0.06974225	      0.35987081
      0.86194038	      0.21300869	      0.32639159	      0.06974019	      0.35987319
      0.86221809	      0.21300392	      0.32638778	      0.06973812	      0.35987557
      0.86249580	      0.21299914	      0.32638397	      0.06973605	      0.35987796
      0.86277350	      0.21299434	      0.32638015	      0.06973397	      0.35988034
      0.86305121	      0.21298953	      0.32637632	      0.06973189	      0.35988273
      0.86332892	      0.21298471	      0.32637248	      0.06972980	      0.35988513
      0.86360663	      0.21297987	      0.32636863	      0.06972771	      0.35988753
      0.86388434	      0.21297501	      0.32636478	      0.06972561	      0.35988993
      0.86416205	      0.21297015	      0.32636092	      0.06972351	      0.35989233
      0.86443976	      0.21296527	      0.32635704	      0.06972140	      0.35989474
      0.86471746	      0.21296037	      0.32635316	      0.06971929	      0.35989715
      0.86499517	      0.21295547	      0.32634928	      0.06971717	      0.35989956
      0.86527288	      0.21295054	      0.32634538	      0.06971505	      0.35990197
      0.86555059	      0.21294561	      0.32634148	      0.06971292	      0.35990439
      0.86582830	      0.21294066	      0.32633756	      0.06971079	      0.35990681
      0.86610601	      0.21293570	      0.32633364	      0.06970865	      0.35990924
      0.86638372	      0.21293072	      0.32632971	      0.06970651	      0.35991166
      0.86666142	      0.21292573	      0.32632577	      0.06970436	      0.35991409
      0.86693913	      0.21292072	      0.32632182	      0.06970221	      0.35991653
      0.86721684	      0.21291570	      0.32631787	      0.06970005	      0.35991896
      0.86749455	      0.21291067	      0.32631390	      0.06969789	      0.35992140
      0.86777226	      0.21290562	      0.32630993	      0.06969572	      0.35992384
      0.86804997	      0.21290056	      0.32630594	      0.06969354	      0.35992629
      0.86832768	      0.21289548	      0.32630195	      0.06969136	      0.35992874
      0.86860538	      0.21289039	      0.32629795	      0.06968918	      0.35993119
      0.86888309	      0.21288529	      0.32629394	      0.06968699	      0.35993364
      0.86916080	      0.21288017	      0.32628992	      0.06968479	      0.35993609
      0.86943851	      0.21287504	      0.32628589	      0.06968259	      0.35993855
      0.86971622	      0.21286989	      0.32628186	      0.06968038	      0.35994101
      0.86999393	      0.21286473	      0.32627781	      0.06967817	      0.35994348
      0.87027164	      0.21285955	      0.32627375	      0.06967595	      0.35994594
      0.87054935	      0.21285436	      0.32626969	      0.06967373	      0.35994841
      0.87082705	      0.21284916	      0.32626561	      0.06967149	      0.35995089
      0.87110476	      0.21284394	      0.32626153	      0.06966926	      0.35995336
      0.87138247	      0.21283870	      0.32625743	      0.06966702	      0.35995584
      0.87166018	      0.21283345	      0.32625333	      0.06966477	      0.35995832
      0.87193789	      0.21282819	      0.32624921	      0.06966251	      0.35996080
      0.87221560	      0.21282291	      0.32624509	      0.06966025	      0.35996329
      0.87249331	      0.21281762	      0.32624096	      0.06965799	      0.35996578
      0.87277101	      0.21281231	      0.32623681	      0.06965572	      0.35996827
      0.87304872	      0.21280699	      0.32623266	      0.06965344	      0.35997076
      0.87332643	      0.21280165	      0.32622850	      0.06965115	      0.35997325
      0.87360414	      0.21279630	      0.32622432	      0.06964886	      0.35997575
      0.87388185	      0.21279093	      0.32622014	      0.06964657	      0.35997825
      0.87415956	      0.21278555	      0.32621595	      0.06964426	      0.35998075
      0.87443727	      0.21278015	      0.32621174	      0.06964195	      0.35998326
      0.87471497	      0.21277474	      0.32620753	      0.06963964	      0.35998577
      0.87499268	      0.21276931	      0.32620330	      0.06963731	      0.35998828
      0.87527039	      0.21276387	      0.32619907	      0.06963499	      0.35999079
      0.87554810	      0.21275841	      0.32619482	      0.06963265	      0.35999330
      0.87582581	      0.21275294	      0.32619057	      0.06963031	      0.35999582
      0.87610352	      0.21274745	      0.32618630	      0.06962796	      0.35999833
      0.87638123	      0.21274194	      0.32618202	      0.06962560	      0.36000085
      0.87665893	      0.21273642	      0.32617774	      0.06962324	      0.36000337
      0.87693664	      0.21273088	      0.32617344	      0.06962087	      0.36000590
      0.87721435	      0.21272533	      0.32616913	      0.06961849	      0.36000842
      0.87749206	      0.21271976	      0.32616481	      0.06961611	      0.36001095
      0.87776977	      0.21271418	      0.32616047	      0.06961372	      0.36001348
      0.87804748	      0.21270858	      0.32615613	      0.06961132	      0.36001601
      0.87832519	      0.21270296	      0.32615178	      0.06960892	      0.36001854
      0.87860289	      0.21269733	      0.32614741	      0.06960650	      0.36002107
      0.87888060	      0.21269168	      0.32614303	      0.06960408	      0.36002360
      0.87915831	      0.21268602	      0.32613864	      0.06960166	      0.36002614
      0.87943602	      0.21268034	      0.32613424	      0.06959922	      0.36002868
      0.87971373	      0.21267464	      0.32612983	      0.06959678	      0.36003121
      0.87999144	      0.21266893	      0.32612541	      0.06959433	      0.36003375
      0.88026915	      0.21266320	      0.32612097	      0.06959187	      0.36003629
      0.88054685	      0.21265745	      0.32611653	      0.06958941	      0.36003883
      0.88082456	      0.21265169	      0.32611207	      0.06958693	      0.36004137
      0.88110227	      0.21264591	      0.32610760	      0.06958445	      0.36004391
      0.88137998	      0.21264012	      0.32610311	      0.06958196	      0.36004645
      0.88165769	      0.21263430	      0.32609862	      0.06957947	      0.36004899
      0.88190751	      0.21262906	      0.32609456	      0.06957721	      0.36005128
      0.88215733	      0.21262380	      0.32609050	      0.06957495	      0.36005356
      0.88240716	      0.21261853	      0.32608642	      0.06957268	      0.36005585
      0.88265698	      0.21261324	      0.32608234	      0.06957041	      0.36005813
      0.88290680	      0.21260794	      0.32607825	      0.06956813	      0.36006041
      0.88315662	      0.21260263	      0.32607414	      0.06956584	      0.36006270
      0.88340645	      0.21259730	      0.32607003	      0.06956354	      0.36006498
      0.88365627	      0.21259196	      0.32606590	      0.06956124	      0.36006726
      0.88390609	      0.21258660	      0.32606176	      0.06955893	      0.36006954
      0.88415592	      0.21258123	      0.32605762	      0.06955661	      0.36007182
      0.88440574	      0.21257585	      0.32605346	      0.06955429	      0.36007410
      0.88465556	      0.21257045	      0.32604929	      0.06955196	      0.36007637
      0.88490538	      0.21256503	      0.32604511	      0.06954962	      0.36007865
      0.88515521	      0.21255960	      0.32604093	      0.06954727	      0.36008092
      0.88540503	      0.21255416	      0.32603673	      0.06954491	      0.36008319
      0.88565485	      0.21254870	      0.32603252	      0.06954255	      0.36008546
      0.88590468	      0.21254323	      0.32602829	      0.06954018	      0.36008773
      0.88615450	      0.21253774	      0.32602406	      0.06953780	      0.36008999
      0.88640432	      0.21253224	      0.32601982	      0.06953541	      0.36009225
      0.88665414	      0.21252672	      0.32601556	      0.06953302	      0.36009451
      0.88690397	      0.21252119	      0.32601130	      0.06953061	      0.36009676
      0.88715379	      0.21251564	      0.32600702	      0.06952820	      0.36009901
      0.88740361	      0.21251008	      0.32600273	      0.06952578	      0.36010126
      0.88765343	      0.21250450	      0.32599843	      0.06952335	      0.36010350
      0.88790326	      0.21249891	      0.32599412	      0.06952091	      0.36010574
      0.88815308	      0.21249330	      0.32598979	      0.06951847	      0.36010798
      0.88840290	      0.21248767	      0.32598546	      0.06951601	      0.36011021
      0.88865273	      0.21248203	      0.32598111	      0.06951354	      0.36011244
      0.88890255	      0.21247637	      0.32597675	      0.06951107	      0.36011466
      0.88915237	      0.21247070	      0.32597238	      0.06950858	      0.36011688
      0.88940219	      0.21246501	      0.32596800	      0.06950609	      0.36011909
      0.88965202	      0.21245931	      0.32596360	      0.06950358	      0.36012130
      0.88990184	      0.21245359	      0.32595919	      0.06950107	      0.36012351
      0.89015166	      0.21244785	      0.32595478	      0.06949855	      0.36012570
      0.89040149	      0.21244210	      0.32595034	      0.06949601	      0.36012790
      0.89065131	      0.21243633	      0.32594590	      0.06949347	      0.36013008
      0.89090113	      0.21243055	      0.32594144	      0.06949091	      0.36013226
      0.89115095	      0.21242474	      0.32593697	      0.06948835	      0.36013444
      0.89140078	      0.21241893	      0.32593249	      0.06948577	      0.36013661
      0.89165060	      0.21241309	      0.32592799	      0.06948318	      0.36013877
      0.89190042	      0.21240724	      0.32592349	      0.06948058	      0.36014093
      0.89215025	      0.21240137	      0.32591897	      0.06947797	      0.36014309
      0.89240007	      0.21239548	      0.32591443	      0.06947535	      0.36014523
      0.89264989	      0.21238958	      0.32590988	      0.06947271	      0.36014737
      0.89289971	      0.21238366	      0.32590532	      0.06947007	      0.36014951
      0.89314954	      0.21237772	      0.32590075	      0.06946741	      0.36015164
      0.89339936	      0.21237177	      0.32589616	      0.06946474	      0.36015376
      0.89364918	      0.21236580	      0.32589156	      0.06946205	      0.36015588
      0.89389900	      0.21235981	      0.32588695	      0.06945936	      0.36015799
      0.89414883	      0.21235380	      0.32588232	      0.06945665	      0.36016010
      0.89439865	      0.21234778	      0.32587768	      0.06945392	      0.36016220
      0.89464847	      0.21234173	      0.32587302	      0.06945118	      0.36016430
      0.89489830	      0.21233567	      0.32586835	      0.06944843	      0.36016639
      0.89514812	      0.21232959	      0.32586367	      0.06944566	      0.36016847
      0.89539794	      0.21232350	      0.32585897	      0.06944288	      0.36017056
      0.89564776	      0.21231738	      0.32585426	      0.06944009	      0.36017263
      0.89589759	      0.21231125	      0.32584953	      0.06943728	      0.36017470
      0.89614741	      0.21230510	      0.32584479	      0.06943445	      0.36017677
      0.89639723	      0.21229892	      0.32584003	      0.06943161	      0.36017883
      0.89664706	      0.21229273	      0.32583526	      0.06942875	      0.36018089
      0.89689688	      0.21228653	      0.32583047	      0.06942587	      0.36018294
      0.89714670	      0.21228030	      0.32582567	      0.06942298	      0.36018499
      0.89739652	      0.21227405	      0.32582086	      0.06942007	      0.36018704
      0.89764635	      0.21226779	      0.32581602	      0.06941714	      0.36018908
      0.89789617	      0.21226150	      0.32581118	      0.06941419	      0.36019112
      0.89814599	      0.21225520	      0.32580631	      0.06941123	      0.36019315
      0.89839581	      0.21224887	      0.32580144	      0.06940824	      0.36019518
      0.89864564	      0.21224253	      0.32579654	      0.06940524	      0.36019721
      0.89889546	      0.21223616	      0.32579163	      0.06940222	      0.36019924
      0.89914528	      0.21222978	      0.32578671	      0.06939917	      0.36020126
      0.89939511	      0.21222338	      0.32578177	      0.06939611	      0.36020328
      0.89964493	      0.21221695	      0.32577681	      0.06939302	      0.36020530
      0.89989475	      0.21221051	      0.32577184	      0.06938992	      0.36020731
      0.90014457	      0.21220404	      0.32576685	      0.06938679	      0.36020933
      0.90039440	      0.21219756	      0.32576184	      0.06938364	      0.36021134
      0.90064422	      0.21219105	      0.32575682	      0.06938046	      0.36021335
      0.90089404	      0.21218453	      0.32575178	      0.06937726	      0.36021535
      0.90114387	      0.21217798	      0.32574672	      0.06937404	      0.36021736
      0.90139369	      0.21217141	      0.32574164	      0.06937079	      0.36021936
      0.90164351	      0.21216482	      0.32573655	      0.06936752	      0.36022137
      0.90189333	      0.21215821	      0.32573144	      0.06936422	      0.36022337
      0.90214316	      0.21215157	      0.32572632	      0.06936090	      0.36022537
      0.90239298	      0.21214492	      0.32572117	      0.06935755	      0.36022737
      0.90264280	      0.21213824	      0.32571601	      0.06935417	      0.36022937
      0.90289262	      0.21213154	      0.32571083	      0.06935076	      0.36023136
      0.90314245	      0.21212482	      0.32570564	      0.06934733	      0.36023336
      0.90339227	      0.21211808	      0.32570042	      0.06934386	      0.36023536
      0.90364209	      0.21211132	      0.32569519	      0.06934037	      0.36023735
      0.90389192	      0.21210453	      0.32568993	      0.06933685	      0.36023935
      0.90414174	      0.21209772	      0.32568466	      0.06933330	      0.36024134
      0.90439156	      0.21209088	      0.32567937	      0.06932972	      0.36024334
      0.90464138	      0.21208403	      0.32567406	      0.06932610	      0.36024533
      0.90489121	      0.21207715	      0.32566874	      0.06932246	      0.36024733
      0.90514103	      0.21207024	      0.32566339	      0.06931878	      0.36024932
      0.90536584	      0.21206401	      0.32565856	      0.06931545	      0.36025112
      0.90559064	      0.21205776	      0.32565372	      0.06931208	      0.36025292
      0.90581545	      0.21205149	      0.32564886	      0.06930869	      0.36025471
      0.90604026	      0.21204520	      0.32564398	      0.06930528	      0.36025651
      0.90626506	      0.21203889	      0.32563909	      0.06930184	      0.36025830
      0.90648987	      0.21203256	      0.32563418	      0.06929836	      0.36026010
      0.90671468	      0.21202621	      0.32562926	      0.06929487	      0.36026190
      0.90693948	      0.21201984	      0.32562432	      0.06929134	      0.36026370
      0.90716429	      0.21201345	      0.32561936	      0.06928778	      0.36026549
      0.90738909	      0.21200704	      0.32561438	      0.06928420	      0.36026729
      0.90761390	      0.21200061	      0.32560939	      0.06928059	      0.36026909
      0.90783871	      0.21199416	      0.32560438	      0.06927695	      0.36027089
      0.90806351	      0.21198769	      0.32559936	      0.06927328	      0.36027270
      0.90828832	      0.21198120	      0.32559431	      0.06926958	      0.36027450
      0.90851313	      0.21197469	      0.32558925	      0.06926585	      0.36027630
      0.90873793	      0.21196815	      0.32558418	      0.06926209	      0.36027810
      0.90896274	      0.21196160	      0.32557908	      0.06925830	      0.36027991
      0.90918755	      0.21195502	      0.32557397	      0.06925449	      0.36028171
      0.90941235	      0.21194843	      0.32556884	      0.06925064	      0.36028352
      0.90963716	      0.21194181	      0.32556369	      0.06924676	      0.36028533
      0.90986197	      0.21193517	      0.32555852	      0.06924286	      0.36028713
      0.91008677	      0.21192850	      0.32555333	      0.06923892	      0.36028894
      0.91031158	      0.21192182	      0.32554813	      0.06923495	      0.36029075
      0.91053639	      0.21191511	      0.32554290	      0.06923095	      0.36029256
      0.91076119	      0.21190838	      0.32553766	      0.06922692	      0.36029438
      0.91098600	      0.21190163	      0.32553240	      0.06922286	      0.36029619
      0.91121081	      0.21189486	      0.32552712	      0.06921877	      0.36029800
      0.91143561	      0.21188806	      0.32552182	      0.06921465	      0.36029982
      0.91166042	      0.21188124	      0.32551650	      0.06921050	      0.36030164
      0.91188523	      0.21187440	      0.32551116	      0.06920631	      0.36030346
      0.91211003	      0.21186753	      0.32550580	      0.06920210	      0.36030528
      0.91233484	      0.21186064	      0.32550043	      0.06919785	      0.36030710
      0.91255964	      0.21185373	      0.32549503	      0.06919357	      0.36030892
      0.91278445	      0.21184679	      0.32548961	      0.06918926	      0.36031074
      0.91300926	      0.21183983	      0.32548417	      0.06918492	      0.36031257
      0.91323406	      0.21183284	      0.32547871	      0.06918055	      0.36031439
      0.91345887	      0.21182583	      0.32547323	      0.06917614	      0.36031622
      0.91368368	      0.21181880	      0.32546773	      0.06917170	      0.36031805
      0.91390848	      0.21181174	      0.32546221	      0.06916723	      0.36031988
      0.91413329	      0.21180465	      0.32545666	      0.06916273	      0.36032171
      0.91435810	      0.21179754	      0.32545110	      0.06915820	      0.36032354
      0.91458290	      0.21179041	      0.32544551	      0.06915363	      0.36032538
      0.91480771	      0.21178325	      0.32543990	      0.06914903	      0.36032721
      0.91503252	      0.21177606	      0.32543427	      0.06914439	      0.36032905
      0.91525732	      0.21176885	      0.32542862	      0.06913973	      0.36033089
      0.91548213	      0.21176161	      0.32542295	      0.06913503	      0.36033273
      0.91570694	      0.21175435	      0.32541725	      0.06913029	      0.36033457
      0.91593174	      0.21174705	      0.32541153	      0.06912552	      0.36033641
      0.91615655	      0.21173974	      0.32540579	      0.06912072	      0.36033826
      0.91638136	      0.21173239	      0.32540002	      0.06911589	      0.36034010
      0.91660616	      0.21172502	      0.32539423	      0.06911102	      0.36034195
      0.91683097	      0.21171762	      0.32538842	      0.06910611	      0.36034380
      0.91705578	      0.21171019	      0.32538258	      0.06910117	      0.36034565
      0.91728058	      0.21170274	      0.32537672	      0.06909620	      0.36034750
      0.91750539	      0.21169526	      0.32537084	      0.06909119	      0.36034936
      0.91773019	      0.21168774	      0.32536493	      0.06908614	      0.36035121
      0.91795500	      0.21168020	      0.32535899	      0.06908106	      0.36035307
      0.91817981	      0.21167263	      0.32535303	      0.06907595	      0.36035493
      0.91840461	      0.21166504	      0.32534705	      0.06907080	      0.36035679
      0.91862942	      0.21165741	      0.32534104	      0.06906561	      0.36035865
      0.91885423	      0.21164975	      0.32533501	      0.06906038	      0.36036051
      0.91907903	      0.21164207	      0.32532895	      0.06905512	      0.36036238
      0.91930384	      0.21163435	      0.32532286	      0.06904983	      0.36036424
      0.91952865	      0.21162660	      0.32531675	      0.06904449	      0.36036611
      0.91975345	      0.21161882	      0.32531061	      0.06903912	      0.36036798
      0.91997826	      0.21161102	      0.32530445	      0.06903372	      0.36036985
      0.92020307	      0.21160318	      0.32529825	      0.06902827	      0.36037173
      0.92042787	      0.21159531	      0.32529204	      0.06902279	      0.36037360
      0.92065268	      0.21158740	      0.32528579	      0.06901728	      0.36037548
      0.92087749	      0.21157947	      0.32527951	      0.06901172	      0.36037736
      0.92110229	      0.21157150	      0.32527321	      0.06900613	      0.36037924
      0.92132710	      0.21156350	      0.32526688	      0.06900051	      0.36038112
      0.92155191	      0.21155547	      0.32526052	      0.06899484	      0.36038300
      0.92177671	      0.21154740	      0.32525413	      0.06898914	      0.36038489
      0.92200152	      0.21153930	      0.32524772	      0.06898341	      0.36038677
      0.92222633	      0.21153117	      0.32524127	      0.06897764	      0.36038866
      0.92245113	      0.21152300	      0.32523480	      0.06897183	      0.36039055
      0.92267594	      0.21151480	      0.32522829	      0.06896599	      0.36039244
      0.92290074	      0.21150657	      0.32522175	      0.06896011	      0.36039434
      0.92312555	      0.21149830	      0.32521519	      0.06895420	      0.36039623
      0.92335036	      0.21148999	      0.32520859	      0.06894825	      0.36039813
      0.92357516	      0.21148165	      0.32520196	      0.06894227	      0.36040002
      0.92377745	      0.21147411	      0.32519597	      0.06893686	      0.36040173
      0.92397973	      0.21146654	      0.32518995	      0.06893143	      0.36040344
      0.92418201	      0.21145895	      0.32518391	      0.06892597	      0.36040516
      0.92438429	      0.21145132	      0.32517784	      0.06892048	      0.36040687
      0.92458657	      0.21144367	      0.32517175	      0.06891496	      0.36040858
      0.92478885	      0.21143598	      0.32516563	      0.06890942	      0.36041030
      0.92499113	      0.21142826	      0.32515948	      0.06890386	      0.36041202
      0.92519341	      0.21142051	      0.32515330	      0.06889827	      0.36041374
      0.92539569	      0.21141273	      0.32514710	      0.06889266	      0.36041546
      0.92559797	      0.21140492	      0.32514087	      0.06888702	      0.36041718
      0.92580025	      0.21139708	      0.32513461	      0.06888137	      0.36041890
      0.92600253	      0.21138920	      0.32512832	      0.06887569	      0.36042062
      0.92620482	      0.21138129	      0.32512201	      0.06886998	      0.36042235
      0.92640710	      0.21137335	      0.32511567	      0.06886426	      0.36042407
      0.92660938	      0.21136538	      0.32510929	      0.06885852	      0.36042580
      0.92681166	      0.21135737	      0.32510289	      0.06885275	      0.36042753
      0.92701394	      0.21134933	      0.32509646	      0.06884697	      0.36042926
      0.92721622	      0.21134126	      0.32509000	      0.06884116	      0.36043099
      0.92741850	      0.21133315	      0.32508351	      0.06883534	      0.36043272
      0.92762078	      0.21132500	      0.32507699	      0.06882950	      0.36043446
      0.92782306	      0.21131682	      0.32507043	      0.06882364	      0.36043619
      0.92802534	      0.21130861	      0.32506385	      0.06881776	      0.36043793
      0.92822762	      0.21130036	      0.32505724	      0.06881186	      0.36043967
      0.92842991	      0.21129207	      0.32505059	      0.06880595	      0.36044141
      0.92863219	      0.21128375	      0.32504391	      0.06880001	      0.36044315
      0.92883447	      0.21127539	      0.32503720	      0.06879406	      0.36044489
      0.92903675	      0.21126700	      0.32503046	      0.06878810	      0.36044663
      0.92923903	      0.21125856	      0.32502368	      0.06878211	      0.36044837
      0.92944131	      0.21125009	      0.32501687	      0.06877611	      0.36045012
      0.92964359	      0.21124158	      0.32501003	      0.06877009	      0.36045186
      0.92984587	      0.21123304	      0.32500316	      0.06876406	      0.36045361
      0.93004815	      0.21122445	      0.32499624	      0.06875801	      0.36045536
      0.93025043	      0.21121582	      0.32498930	      0.06875194	      0.36045711
      0.93045271	      0.21120716	      0.32498232	      0.06874585	      0.36045886
      0.93065499	      0.21119845	      0.32497530	      0.06873975	      0.36046061
      0.93085728	      0.21118970	      0.32496825	      0.06873363	      0.36046236
      0.93105956	      0.21118091	      0.32496116	      0.06872749	      0.36046412
      0.93126184	      0.21117209	      0.32495404	      0.06872134	      0.36046587
      0.93146412	      0.21116321	      0.32494688	      0.06871516	      0.36046763
      0.93166640	      0.21115430	      0.32493968	      0.06870897	      0.36046939
      0.93186868	      0.21114534	      0.32493244	      0.06870277	      0.36047115
      0.93207096	      0.21113634	      0.32492517	      0.06869654	      0.36047291
      0.93227324	      0.21112730	      0.32491785	      0.06869029	      0.36047467
      0.93247552	      0.21111821	      0.32491050	      0.06868403	      0.36047643
      0.93267780	      0.21110908	      0.32490311	      0.06867775	      0.36047820
      0.93288008	      0.21109990	      0.32489568	      0.06867144	      0.36047996
      0.93308237	      0.21109067	      0.32488821	      0.06866512	      0.36048173
      0.93328465	      0.21108140	      0.32488069	      0.06865877	      0.36048349
      0.93348693	      0.21107209	      0.32487314	      0.06865241	      0.36048526
      0.93368921	      0.21106272	      0.32486554	      0.06864602	      0.36048703
      0.93389149	      0.21105331	      0.32485790	      0.06863961	      0.36048878
      0.93409377	      0.21104384	      0.32485022	      0.06863318	      0.36049051
      0.93429605	      0.21103433	      0.32484250	      0.06862673	      0.36049224
      0.93449833	      0.21102477	      0.32483473	      0.06862025	      0.36049395
      0.93470061	      0.21101516	      0.32482692	      0.06861375	      0.36049565
      0.93488209	      0.21100649	      0.32481987	      0.06860789	      0.36049717
      0.93506357	      0.21099779	      0.32481278	      0.06860202	      0.36049868
      0.93524504	      0.21098904	      0.32480566	      0.06859612	      0.36050018
      0.93542652	      0.21098024	      0.32479850	      0.06859020	      0.36050167
      0.93560800	      0.21097141	      0.32479131	      0.06858426	      0.36050316
      0.93578947	      0.21096253	      0.32478407	      0.06857830	      0.36050465
      0.93597095	      0.21095361	      0.32477680	      0.06857232	      0.36050612
      0.93615243	      0.21094464	      0.32476948	      0.06856631	      0.36050760
      0.93633391	      0.21093562	      0.32476213	      0.06856028	      0.36050906
      0.93651538	      0.21092657	      0.32475474	      0.06855423	      0.36051053
      0.93669686	      0.21091746	      0.32474730	      0.06854815	      0.36051199
      0.93687834	      0.21090831	      0.32473983	      0.06854205	      0.36051344
      0.93705981	      0.21089911	      0.32473231	      0.06853593	      0.36051490
      0.93724129	      0.21088986	      0.32472475	      0.06852978	      0.36051635
      0.93742277	      0.21088057	      0.32471715	      0.06852360	      0.36051779
      0.93760425	      0.21087123	      0.32470950	      0.06851740	      0.36051924
      0.93778572	      0.21086183	      0.32470181	      0.06851117	      0.36052068
      0.93796720	      0.21085239	      0.32469408	      0.06850492	      0.36052212
      0.93814868	      0.21084289	      0.32468630	      0.06849864	      0.36052356
      0.93833015	      0.21083334	      0.32467847	      0.06849234	      0.36052500
      0.93851163	      0.21082374	      0.32467060	      0.06848600	      0.36052643
      0.93869311	      0.21081409	      0.32466268	      0.06847964	      0.36052787
      0.93887459	      0.21080438	      0.32465472	      0.06847326	      0.36052930
      0.93905606	      0.21079462	      0.32464670	      0.06846685	      0.36053073
      0.93923754	      0.21078480	      0.32463864	      0.06846040	      0.36053217
      0.93941902	      0.21077493	      0.32463053	      0.06845394	      0.36053360
      0.93960049	      0.21076500	      0.32462236	      0.06844744	      0.36053503
      0.93978197	      0.21075501	      0.32461415	      0.06844092	      0.36053647
      0.93996345	      0.21074496	      0.32460588	      0.06843437	      0.36053790
      0.94014493	      0.21073485	      0.32459756	      0.06842779	      0.36053933
      0.94030818	      0.21072571	      0.32459003	      0.06842185	      0.36054062
      0.94047144	      0.21071651	      0.32458246	      0.06841588	      0.36054192
      0.94063470	      0.21070727	      0.32457484	      0.06840990	      0.36054321
      0.94079796	      0.21069797	      0.32456717	      0.06840389	      0.36054450
      0.94096122	      0.21068862	      0.32455946	      0.06839786	      0.36054580
      0.94112448	      0.21067922	      0.32455170	      0.06839181	      0.36054710
      0.94128774	      0.21066977	      0.32454390	      0.06838573	      0.36054840
      0.94145100	      0.21066026	      0.32453604	      0.06837963	      0.36054970
      0.94161426	      0.21065070	      0.32452814	      0.06837352	      0.36055100
      0.94177752	      0.21064108	      0.32452019	      0.06836738	      0.36055231
      0.94194078	      0.21063140	      0.32451219	      0.06836122	      0.36055362
      0.94210404	      0.21062167	      0.32450413	      0.06835503	      0.36055493
      0.94226730	      0.21061187	      0.32449602	      0.06834883	      0.36055625
      0.94243056	      0.21060202	      0.32448786	      0.06834260	      0.36055756
      0.94259382	      0.21059211	      0.32447965	      0.06833636	      0.36055889
      0.94275708	      0.21058213	      0.32447138	      0.06833009	      0.36056022
      0.94292034	      0.21057209	      0.32446305	      0.06832380	      0.36056155
      0.94308360	      0.21056199	      0.32445467	      0.06831749	      0.36056289
      0.94324686	      0.21055182	      0.32444622	      0.06831116	      0.36056423
      0.94341012	      0.21054159	      0.32443772	      0.06830481	      0.36056558
      0.94355596	      0.21053239	      0.32443007	      0.06829912	      0.36056679
      0.94370179	      0.21052314	      0.32442238	      0.06829342	      0.36056800
      0.94384763	      0.21051383	      0.32441463	      0.06828770	      0.36056922
      0.94399347	      0.21050446	      0.32440683	      0.06828196	      0.36057045
      0.94413930	      0.21049504	      0.32439898	      0.06827621	      0.36057168
      0.94428514	      0.21048556	      0.32439108	      0.06827044	      0.36057292
      0.94443098	      0.21047602	      0.32438312	      0.06826466	      0.36057417
      0.94457682	      0.21046641	      0.32437511	      0.06825886	      0.36057542
      0.94472265	      0.21045675	      0.32436704	      0.06825305	      0.36057669
      0.94486849	      0.21044702	      0.32435891	      0.06824722	      0.36057796
      0.94501433	      0.21043723	      0.32435072	      0.06824138	      0.36057924
      0.94516016	      0.21042737	      0.32434248	      0.06823552	      0.36058053
      0.94530600	      0.21041745	      0.32433417	      0.06822964	      0.36058183
      0.94545184	      0.21040745	      0.32432580	      0.06822376	      0.36058314
      0.94559767	      0.21039739	      0.32431736	      0.06821785	      0.36058446
      0.94574351	      0.21038726	      0.32430886	      0.06821193	      0.36058579
      0.94587386	      0.21037814	      0.32430120	      0.06820663	      0.36058699
      0.94600420	      0.21036896	      0.32429350	      0.06820132	      0.36058820
      0.94613455	      0.21035973	      0.32428573	      0.06819599	      0.36058943
      0.94626490	      0.21035043	      0.32427791	      0.06819065	      0.36059066
      0.94639524	      0.21034107	      0.32427003	      0.06818530	      0.36059191
      0.94652559	      0.21033165	      0.32426209	      0.06817994	      0.36059317
      0.94665594	      0.21032216	      0.32425409	      0.06817457	      0.36059444
      0.94678628	      0.21031260	      0.32424603	      0.06816918	      0.36059573
      0.94691663	      0.21030298	      0.32423790	      0.06816378	      0.36059702
      0.94704698	      0.21029329	      0.32422971	      0.06815836	      0.36059834
      0.94717732	      0.21028353	      0.32422145	      0.06815294	      0.36059967
      0.94730767	      0.21027370	      0.32421313	      0.06814749	      0.36060102
      0.94743802	      0.21026380	      0.32420474	      0.06814204	      0.36060238
      0.94756836	      0.21025382	      0.32419628	      0.06813657	      0.36060376
      0.94769871	      0.21024377	      0.32418774	      0.06813109	      0.36060516
      0.94782905	      0.21023363	      0.32417913	      0.06812559	      0.36060657
      0.94794564	      0.21022451	      0.32417137	      0.06812065	      0.36060786
      0.94806222	      0.21021531	      0.32416354	      0.06811571	      0.36060916
      0.94817880	      0.21020605	      0.32415565	      0.06811075	      0.36061048
      0.94829539	      0.21019673	      0.32414770	      0.06810577	      0.36061181
      0.94841197	      0.21018734	      0.32413968	      0.06810078	      0.36061316
      0.94852856	      0.21017787	      0.32413160	      0.06809577	      0.36061453
      0.94864514	      0.21016834	      0.32412344	      0.06809075	      0.36061592
      0.94876172	      0.21015874	      0.32411522	      0.06808571	      0.36061733
      0.94887831	      0.21014906	      0.32410693	      0.06808065	      0.36061876
      0.94899489	      0.21013931	      0.32409856	      0.06807557	      0.36062021
      0.94911147	      0.21012948	      0.32409012	      0.06807047	      0.36062169
      0.94922806	      0.21011957	      0.32408161	      0.06806535	      0.36062318
      0.94934464	      0.21010959	      0.32407302	      0.06806020	      0.36062470
      0.94946122	      0.21009952	      0.32406435	      0.06805503	      0.36062624
      0.94957781	      0.21008938	      0.32405560	      0.06804982	      0.36062781
      0.94969439	      0.21007915	      0.32404676	      0.06804459	      0.36062940
      0.94981097	      0.21006883	      0.32403785	      0.06803933	      0.36063101
      0.94992756	      0.21005843	      0.32402885	      0.06803403	      0.36063266
      0.95004414	      0.21004794	      0.32401976	      0.06802869	      0.36063433
      0.95016072	      0.21003736	      0.32401058	      0.06802331	      0.36063603
      0.95024780	      0.21002939	      0.32400367	      0.06801926	      0.36063731
      0.95033488	      0.21002138	      0.32399670	      0.06801518	      0.36063862
      0.95044326	      0.21001132	      0.32398795	      0.06801006	      0.36064027
      0.95055165	      0.21000118	      0.32397912	      0.06800490	      0.36064195
      0.95066003	      0.20999096	      0.32397020	      0.06799968	      0.36064366
      0.95076842	      0.20998064	      0.32396120	      0.06799440	      0.36064540
      0.95087681	      0.20997024	      0.32395210	      0.06798905	      0.36064717
      0.95098519	      0.20995974	      0.32394291	      0.06798364	      0.36064898
      0.95109358	      0.20994915	      0.32393363	      0.06797814	      0.36065081
      0.95120196	      0.20993846	      0.32392426	      0.06797256	      0.36065268
      0.95131035	      0.20992768	      0.32391478	      0.06796688	      0.36065459
      0.95141874	      0.20991680	      0.32390521	      0.06796110	      0.36065653
      0.95152712	      0.20990582	      0.32389554	      0.06795520	      0.36065850
      0.95163551	      0.20989474	      0.32388576	      0.06794918	      0.36066051
      0.95174389	      0.20988356	      0.32387588	      0.06794302	      0.36066256
      0.95185228	      0.20987227	      0.32386589	      0.06793671	      0.36066464
      0.95196066	      0.20986088	      0.32385580	      0.06793025	      0.36066676
      0.95206905	      0.20984937	      0.32384559	      0.06792362	      0.36066892
      0.95217744	      0.20983776	      0.32383528	      0.06791681	      0.36067112
      0.95228582	      0.20982604	      0.32382484	      0.06790982	      0.36067336
      0.95239421	      0.20981420	      0.32381430	      0.06790264	      0.36067564
      0.95250259	      0.20980225	      0.32380363	      0.06789528	      0.36067796
      0.95261098	      0.20979019	      0.32379284	      0.06788772	      0.36068032
      0.95271936	      0.20977800	      0.32378194	      0.06787997	      0.36068273
      0.95282775	      0.20976569	      0.32377090	      0.06787202	      0.36068518
      0.95293614	      0.20975326	      0.32375974	      0.06786389	      0.36068767
      0.95304452	      0.20974071	      0.32374845	      0.06785555	      0.36069020
      0.95315291	      0.20972803	      0.32373703	      0.06784702	      0.36069279
      0.95326129	      0.20971522	      0.32372548	      0.06783830	      0.36069541
      0.95336968	      0.20970228	      0.32371378	      0.06782937	      0.36069809
      0.95347807	      0.20968921	      0.32370195	      0.06782024	      0.36070081
      0.95358645	      0.20967600	      0.32368998	      0.06781092	      0.36070358
      0.95369484	      0.20966266	      0.32367787	      0.06780139	      0.36070641
      0.95380322	      0.20964917	      0.32366560	      0.06779165	      0.36070928
      0.95391161	      0.20963555	      0.32365319	      0.06778172	      0.36071220
      0.95401999	      0.20962178	      0.32364063	      0.06777157	      0.36071518
      0.95412838	      0.20960787	      0.32362791	      0.06776122	      0.36071821
      0.95423677	      0.20959381	      0.32361503	      0.06775066	      0.36072130
      0.95434515	      0.20957959	      0.32360200	      0.06773989	      0.36072444
      0.95445354	      0.20956523	      0.32358879	      0.06772891	      0.36072764
      0.95456192	      0.20955070	      0.32357543	      0.06771772	      0.36073089
      0.95463114	      0.20954135	      0.32356680	      0.06771046	      0.36073300
      0.95470035	      0.20953192	      0.32355810	      0.06770311	      0.36073514
      0.95504642	      0.20948390	      0.32351362	      0.06766507	      0.36074610
      0.95625245	      0.20930630	      0.32334644	      0.06751525	      0.36078611
      0.95745848	      0.20911704	      0.32316313	      0.06733783	      0.36082472
      0.95866452	      0.20892103	      0.32296729	      0.06713225	      0.36085785
      0.96000372	      0.20870013	      0.32273933	      0.06687070	      0.36088499
      0.96134292	      0.20847938	      0.32250465	      0.06657396	      0.36089976
      0.96251120	      0.20828895	      0.32229762	      0.06628628	      0.36090146
      0.96367948	      0.20810203	      0.32209099	      0.06597182	      0.36089225
      0.96484775	      0.20792010	      0.32188691	      0.06563077	      0.36087192
      0.96601603	      0.20774471	      0.32168724	      0.06526353	      0.36084045
      0.96718430	      0.20757729	      0.32149359	      0.06487073	      0.36079803
      0.96835258	      0.20741902	      0.32130731	      0.06445329	      0.36074501
      0.96977663	      0.20723946	      0.32109173	      0.06391294	      0.36066677
      0.96991904	      0.20722233	      0.32107092	      0.06385710	      0.36065816
      0.96999024	      0.20721381	      0.32106057	      0.06382906	      0.36065380
      0.97034625	      0.20717179	      0.32100935	      0.06368767	      0.36063150
      0.97036554	      0.20716954	      0.32100660	      0.06367996	      0.36063027
      0.97046200	      0.20715833	      0.32099288	      0.06364129	      0.36062407
      0.97047200	      0.20715717	      0.32099147	      0.06363728	      0.36062343
      0.97048200	      0.20715601	      0.32099005	      0.06363326	      0.36062278
      0.97049200	      0.20715485	      0.32098863	      0.06362924	      0.36062213
      0.97050200	      0.20715369	      0.32098722	      0.06362522	      0.36062148
      0.97051200	      0.20715254	      0.32098580	      0.06362119	      0.36062083
      0.97052200	      0.20715138	      0.32098439	      0.06361717	      0.36062018
      0.97053200	      0.20715023	      0.32098298	      0.06361315	      0.36061953
      0.97054200	      0.20714908	      0.32098157	      0.06360912	      0.36061888
      0.97055200	      0.20714793	      0.32098016	      0.06360509	      0.36061823
      0.97056200	      0.20714679	      0.32097876	      0.06360107	      0.36061757
      0.97057200	      0.20714566	      0.32097736	      0.06359704	      0.36061691
      0.97058200	      0.20714453	      0.32097597	      0.06359301	      0.36061624
      0.97059200	      0.20714342	      0.32097458	      0.06358899	      0.36061557
      0.97060200	      0.20714232	      0.32097321	      0.06358497	      0.36061489
      0.97061200	      0.20714123	      0.32097185	      0.06358095	      0.36061420
      0.97062200	      0.20714017	      0.32097051	      0.06357694	      0.36061350
      0.97063445	      0.20713889	      0.32096886	      0.06357196	      0.36061260
      0.97064445	      0.20713790	      0.32096757	      0.06356796	      0.36061187
      0.97065445	      0.20713695	      0.32096630	      0.06356398	      0.36061111
      0.97066445	      0.20713604	      0.32096507	      0.06356000	      0.36061033
      0.97067445	      0.20713518	      0.32096388	      0.06355604	      0.36060952
      0.97068445	      0.20713438	      0.32096272	      0.06355210	      0.36060869
      0.97069445	      0.20713366	      0.32096162	      0.06354818	      0.36060782
      0.97070445	      0.20713300	      0.32096057	      0.06354428	      0.36060691
      0.97071445	      0.20713243	      0.32095959	      0.06354040	      0.36060595
      0.97072445	      0.20713196	      0.32095867	      0.06353655	      0.36060495
      0.97073445	      0.20713159	      0.32095782	      0.06353273	      0.36060390
      0.97074445	      0.20713133	      0.32095706	      0.06352895	      0.36060279
      0.97075445	      0.20713119	      0.32095639	      0.06352520	      0.36060162
      0.97076445	      0.20713119	      0.32095581	      0.06352149	      0.36060038
      0.97077445	      0.20713133	      0.32095534	      0.06351782	      0.36059907
      0.97078445	      0.20713162	      0.32095498	      0.06351420	      0.36059769
      0.97079445	      0.20713207	      0.32095473	      0.06351062	      0.36059622
      0.97080445	      0.20713270	      0.32095461	      0.06350710	      0.36059467
      0.97081664	      0.20713371	      0.32095464	      0.06350288	      0.36059265
      0.97082883	      0.20713500	      0.32095488	      0.06349875	      0.36059050
      0.97084346	      0.20713695	      0.32095546	      0.06349391	      0.36058772
      0.97086106	      0.20713989	      0.32095659	      0.06348827	      0.36058407
      0.97087866	      0.20714352	      0.32095822	      0.06348284	      0.36058009
      0.97089420	      0.20714732	      0.32096009	      0.06347823	      0.36057629
      0.97090974	      0.20715168	      0.32096237	      0.06347379	      0.36057220
      0.97092528	      0.20715661	      0.32096507	      0.06346952	      0.36056785
      0.97094083	      0.20716212	      0.32096819	      0.06346543	      0.36056321
      0.97095637	      0.20716820	      0.32097173	      0.06346152	      0.36055830
      0.97097191	      0.20717483	      0.32097568	      0.06345779	      0.36055312
      0.97098745	      0.20718201	      0.32098003	      0.06345422	      0.36054768
      0.97100299	      0.20718972	      0.32098477	      0.06345083	      0.36054199
      0.97101853	      0.20719793	      0.32098989	      0.06344759	      0.36053606
      0.97103408	      0.20720664	      0.32099537	      0.06344451	      0.36052990
      0.97104962	      0.20721580	      0.32100120	      0.06344157	      0.36052353
      0.97106516	      0.20722541	      0.32100735	      0.06343878	      0.36051696
      0.97108070	      0.20723542	      0.32101381	      0.06343611	      0.36051020
      0.97109624	      0.20724581	      0.32102056	      0.06343357	      0.36050327
      0.97111178	      0.20725656	      0.32102758	      0.06343115	      0.36049618
      0.97112732	      0.20726763	      0.32103485	      0.06342884	      0.36048895
      0.97114287	      0.20727900	      0.32104235	      0.06342663	      0.36048158
      0.97115841	      0.20729065	      0.32105006	      0.06342451	      0.36047410
      0.97117395	      0.20730255	      0.32105796	      0.06342247	      0.36046652
      0.97118949	      0.20731467	      0.32106605	      0.06342052	      0.36045885
      0.97120503	      0.20732699	      0.32107430	      0.06341864	      0.36045109
      0.97122057	      0.20733950	      0.32108269	      0.06341682	      0.36044327
      0.97123612	      0.20735217	      0.32109122	      0.06341506	      0.36043539
      0.97125166	      0.20736498	      0.32109987	      0.06341336	      0.36042746
      0.97126720	      0.20737792	      0.32110863	      0.06341171	      0.36041948
      0.97128274	      0.20739097	      0.32111748	      0.06341010	      0.36041148
      0.97129828	      0.20740412	      0.32112642	      0.06340854	      0.36040345
      0.97131382	      0.20741735	      0.32113544	      0.06340701	      0.36039540
      0.97132936	      0.20743065	      0.32114453	      0.06340551	      0.36038733
      0.97134491	      0.20744401	      0.32115367	      0.06340404	      0.36037926
      0.97136378	      0.20746030	      0.32116485	      0.06340230	      0.36036946
      0.97138265	      0.20747664	      0.32117609	      0.06340059	      0.36035966
      0.97140152	      0.20749302	      0.32118739	      0.06339891	      0.36034988
      0.97142039	      0.20750944	      0.32119874	      0.06339725	      0.36034011
      0.97143926	      0.20752587	      0.32121012	      0.06339562	      0.36033037
      0.97145813	      0.20754230	      0.32122154	      0.06339400	      0.36032066
      0.97147700	      0.20755874	      0.32123298	      0.06339241	      0.36031098
      0.97150035	      0.20757906	      0.32124716	      0.06339045	      0.36029905
      0.97152370	      0.20759936	      0.32126136	      0.06338851	      0.36028718
      0.97154705	      0.20761961	      0.32127557	      0.06338658	      0.36027539
      0.97157040	      0.20763982	      0.32128978	      0.06338467	      0.36026366
      0.97159868	      0.20766422	      0.32130699	      0.06338236	      0.36024956
      0.97162696	      0.20768853	      0.32132419	      0.06338007	      0.36023557
      0.97165524	      0.20771273	      0.32134137	      0.06337778	      0.36022170
      0.97168352	      0.20773683	      0.32135853	      0.06337549	      0.36020796
      0.97171795	      0.20776601	      0.32137937	      0.06337271	      0.36019139
      0.97175239	      0.20779501	      0.32140017	      0.06336992	      0.36017500
      0.97178682	      0.20782382	      0.32142091	      0.06336714	      0.36015880
      0.97182125	      0.20785245	      0.32144159	      0.06336435	      0.36014278
      0.97186361	      0.20788741	      0.32146694	      0.06336091	      0.36012334
      0.97190597	      0.20792207	      0.32149219	      0.06335745	      0.36010417
      0.97194833	      0.20795643	      0.32151734	      0.06335398	      0.36008528
      0.97199069	      0.20799050	      0.32154238	      0.06335050	      0.36006667
      0.97204442	      0.20803328	      0.32157399	      0.06334607	      0.36004345
      0.97209815	      0.20807560	      0.32160543	      0.06334161	      0.36002065
      0.97215188	      0.20811744	      0.32163669	      0.06333712	      0.35999828
      0.97221744	      0.20816786	      0.32167460	      0.06333161	      0.35997153
      0.97228300	      0.20821760	      0.32171225	      0.06332605	      0.35994539
      0.97234856	      0.20826667	      0.32174964	      0.06332046	      0.35991982
      0.97243274	      0.20832868	      0.32179728	      0.06331322	      0.35988782
      0.97251692	      0.20838961	      0.32184449	      0.06330592	      0.35985672
      0.97260110	      0.20844946	      0.32189130	      0.06329855	      0.35982649
      0.97270905	      0.20852469	      0.32195072	      0.06328901	      0.35978894
      0.97281701	      0.20859822	      0.32200949	      0.06327936	      0.35975271
      0.97292497	      0.20867009	      0.32206761	      0.06326960	      0.35971773
      0.97303293	      0.20874032	      0.32212509	      0.06325975	      0.35968395
      0.97316462	      0.20882383	      0.32219436	      0.06324758	      0.35964428
      0.97329632	      0.20890503	      0.32226271	      0.06323527	      0.35960621
      0.97342802	      0.20898397	      0.32233016	      0.06322281	      0.35956964
      0.97355972	      0.20906072	      0.32239673	      0.06321021	      0.35953448
      0.97372644	      0.20915485	      0.32247977	      0.06319405	      0.35949184
      0.97389316	      0.20924572	      0.32256147	      0.06317767	      0.35945112
      0.97411526	      0.20936195	      0.32266827	      0.06315551	      0.35939956
      0.97429836	      0.20945385	      0.32275462	      0.06313695	      0.35935910
      0.97448146	      0.20954238	      0.32283949	      0.06311814	      0.35932027
      0.97466456	      0.20962771	      0.32292291	      0.06309909	      0.35928291
      0.97484766	      0.20970999	      0.32300494	      0.06307979	      0.35924689
      0.97503076	      0.20978934	      0.32308560	      0.06306027	      0.35921214
      0.97528524	      0.20989499	      0.32319552	      0.06303275	      0.35916579
      0.97547118	      0.20996891	      0.32327428	      0.06301237	      0.35913327
      0.97565712	      0.21004017	      0.32335176	      0.06299177	      0.35910183
      0.97584307	      0.21010887	      0.32342800	      0.06297096	      0.35907139
      0.97602901	      0.21017509	      0.32350303	      0.06294993	      0.35904191
      0.97621495	      0.21023891	      0.32357690	      0.06292870	      0.35901333
      0.97640090	      0.21030041	      0.32364962	      0.06290727	      0.35898560
      0.97658684	      0.21035969	      0.32372123	      0.06288564	      0.35895868
      0.97677278	      0.21041682	      0.32379176	      0.06286382	      0.35893250
      0.97695872	      0.21047188	      0.32386125	      0.06284182	      0.35890702
      0.97714467	      0.21052497	      0.32392971	      0.06281964	      0.35888220
      0.97736849	      0.21058636	      0.32401080	      0.06279270	      0.35885313
      0.97759231	      0.21064515	      0.32409049	      0.06276552	      0.35882486
      0.97791408	      0.21072538	      0.32420270	      0.06272603	      0.35878548
      0.97815870	      0.21078321	      0.32428620	      0.06269570	      0.35875640
      0.97840332	      0.21083848	      0.32436821	      0.06266510	      0.35872798
      0.97864793	      0.21089136	      0.32444877	      0.06263425	      0.35870011
      0.97886701	      0.21093680	      0.32451973	      0.06260641	      0.35867556
      0.97908610	      0.21098053	      0.32458960	      0.06257838	      0.35865134
      0.97930518	      0.21102265	      0.32465840	      0.06255018	      0.35862740
      0.97952426	      0.21106324	      0.32472618	      0.06252179	      0.35860369
      0.97974334	      0.21110239	      0.32479295	      0.06249323	      0.35858017
      0.97996242	      0.21114017	      0.32485875	      0.06246451	      0.35855681
      0.98018150	      0.21117665	      0.32492359	      0.06243563	      0.35853356
      0.98027731	      0.21119221	      0.32495166	      0.06242295	      0.35852343
      0.98036868	      0.21120684	      0.32497827	      0.06241083	      0.35851378
      0.98046005	      0.21122127	      0.32500471	      0.06239869	      0.35850414
      0.98053774	      0.21123338	      0.32502708	      0.06238834	      0.35849596
      0.98061543	      0.21124534	      0.32504933	      0.06237798	      0.35848778
      0.98068200	      0.21125549	      0.32506832	      0.06236908	      0.35848078
      0.98074858	      0.21126553	      0.32508722	      0.06236017	      0.35847378
      0.98081515	      0.21127548	      0.32510605	      0.06235125	      0.35846679
      0.98087507	      0.21128435	      0.32512293	      0.06234321	      0.35846050
      0.98093498	      0.21129314	      0.32513974	      0.06233517	      0.35845421
      0.98099489	      0.21130186	      0.32515649	      0.06232711	      0.35844792
      0.98105481	      0.21131051	      0.32517318	      0.06231905	      0.35844164
      0.98111472	      0.21131909	      0.32518981	      0.06231098	      0.35843536
      0.98117463	      0.21132759	      0.32520638	      0.06230290	      0.35842908
      0.98122848	      0.21133518	      0.32522122	      0.06229564	      0.35842344
      0.98128233	      0.21134271	      0.32523602	      0.06228837	      0.35841780
      0.98133618	      0.21135020	      0.32525077	      0.06228110	      0.35841217
      0.98139002	      0.21135763	      0.32526547	      0.06227382	      0.35840653
      0.98144387	      0.21136501	      0.32528012	      0.06226655	      0.35840090
      0.98149772	      0.21137234	      0.32529473	      0.06225927	      0.35839527
      0.98155156	      0.21137962	      0.32530929	      0.06225199	      0.35838964
      0.98160541	      0.21138686	      0.32532380	      0.06224471	      0.35838402
      0.98165926	      0.21139406	      0.32533827	      0.06223743	      0.35837840
      0.98171310	      0.21140120	      0.32535270	      0.06223016	      0.35837278
      0.98176695	      0.21140831	      0.32536707	      0.06222289	      0.35836717
      0.98182080	      0.21141538	      0.32538141	      0.06221562	      0.35836157
      0.98187465	      0.21142240	      0.32539570	      0.06220836	      0.35835597
      0.98192849	      0.21142939	      0.32540994	      0.06220110	      0.35835037
      0.98198234	      0.21143634	      0.32542414	      0.06219385	      0.35834478
      0.98203619	      0.21144325	      0.32543829	      0.06218661	      0.35833920
      0.98209003	      0.21145013	      0.32545240	      0.06217938	      0.35833363
      0.98214388	      0.21145697	      0.32546646	      0.06217216	      0.35832807
      0.98219773	      0.21146378	      0.32548048	      0.06216496	      0.35832251
      0.98225157	      0.21147056	      0.32549445	      0.06215777	      0.35831697
      0.98230542	      0.21147730	      0.32550838	      0.06215059	      0.35831144
      0.98235927	      0.21148402	      0.32552226	      0.06214343	      0.35830592
      0.98241312	      0.21149071	      0.32553609	      0.06213629	      0.35830042
      0.98246696	      0.21149737	      0.32554988	      0.06212917	      0.35829493
      0.98252081	      0.21150400	      0.32556361	      0.06212207	      0.35828946
      0.98257466	      0.21151061	      0.32557730	      0.06211500	      0.35828400
      0.98262850	      0.21151719	      0.32559095	      0.06210795	      0.35827856
      0.98268235	      0.21152375	      0.32560454	      0.06210092	      0.35827314
      0.98273620	      0.21153029	      0.32561808	      0.06209393	      0.35826775
      0.98279004	      0.21153680	      0.32563157	      0.06208696	      0.35826237
      0.98284389	      0.21154329	      0.32564501	      0.06208003	      0.35825702
      0.98289774	      0.21154977	      0.32565840	      0.06207312	      0.35825170
      0.98295159	      0.21155622	      0.32567173	      0.06206626	      0.35824640
      0.98300543	      0.21156265	      0.32568501	      0.06205943	      0.35824113
      0.98305928	      0.21156907	      0.32569824	      0.06205264	      0.35823589
      0.98311313	      0.21157546	      0.32571141	      0.06204589	      0.35823068
      0.98316697	      0.21158184	      0.32572453	      0.06203918	      0.35822550
      0.98322082	      0.21158821	      0.32573758	      0.06203252	      0.35822036
      0.98327467	      0.21159455	      0.32575058	      0.06202590	      0.35821526
      0.98332851	      0.21160088	      0.32576352	      0.06201933	      0.35821019
      0.98338236	      0.21160720	      0.32577640	      0.06201281	      0.35820517
      0.98343621	      0.21161350	      0.32578921	      0.06200634	      0.35820019
      0.98349006	      0.21161979	      0.32580197	      0.06199992	      0.35819525
      0.98354390	      0.21162606	      0.32581466	      0.06199356	      0.35819035
      0.98359775	      0.21163232	      0.32582728	      0.06198725	      0.35818550
      0.98365160	      0.21163856	      0.32583984	      0.06198100	      0.35818071
      0.98370544	      0.21164479	      0.32585233	      0.06197481	      0.35817596
      0.98377119	      0.21165238	      0.32586749	      0.06196734	      0.35817023
      0.98383693	      0.21165994	      0.32588254	      0.06195996	      0.35816459
      0.98390267	      0.21166749	      0.32589748	      0.06195267	      0.35815903
      0.98396841	      0.21167502	      0.32591232	      0.06194548	      0.35815356
      0.98405218	      0.21168458	      0.32593106	      0.06193647	      0.35814673
      0.98413595	      0.21169410	      0.32594961	      0.06192763	      0.35814004
      0.98422011	      0.21170363	      0.32596806	      0.06191893	      0.35813349
      0.98430426	      0.21171313	      0.32598632	      0.06191040	      0.35812711
      0.98437645	      0.21172125	      0.32600181	      0.06190323	      0.35812177
      0.98444864	      0.21172934	      0.32601716	      0.06189620	      0.35811657
      0.98452082	      0.21173739	      0.32603236	      0.06188931	      0.35811150
      0.98458438	      0.21174446	      0.32604561	      0.06188336	      0.35810715
      0.98464794	      0.21175151	      0.32605874	      0.06187752	      0.35810291
      0.98471149	      0.21175853	      0.32607174	      0.06187179	      0.35809878
      0.98477505	      0.21176552	      0.32608462	      0.06186617	      0.35809477
      0.98483861	      0.21177248	      0.32609738	      0.06186067	      0.35809087
      0.98490216	      0.21177942	      0.32611000	      0.06185528	      0.35808709
      0.98495920	      0.21178562	      0.32612122	      0.06185054	      0.35808380
      0.98501624	      0.21179180	      0.32613234	      0.06184589	      0.35808061
      0.98507327	      0.21179795	      0.32614335	      0.06184134	      0.35807751
      0.98513031	      0.21180407	      0.32615426	      0.06183688	      0.35807451
      0.98518734	      0.21181017	      0.32616505	      0.06183251	      0.35807162
      0.98524438	      0.21181624	      0.32617574	      0.06182824	      0.35806882
      0.98530142	      0.21182228	      0.32618633	      0.06182406	      0.35806613
      0.98535845	      0.21182830	      0.32619680	      0.06181997	      0.35806353
      0.98541549	      0.21183428	      0.32620716	      0.06181597	      0.35806104
      0.98547253	      0.21184023	      0.32621742	      0.06181207	      0.35805866
      0.98552956	      0.21184616	      0.32622756	      0.06180825	      0.35805637
      0.98558660	      0.21185205	      0.32623760	      0.06180453	      0.35805420
      0.98564364	      0.21185790	      0.32624752	      0.06180090	      0.35805212
      0.98570067	      0.21186373	      0.32625734	      0.06179736	      0.35805015
      0.98575771	      0.21186952	      0.32626704	      0.06179391	      0.35804829
      0.98581475	      0.21187527	      0.32627663	      0.06179055	      0.35804653
      0.98587178	      0.21188099	      0.32628611	      0.06178728	      0.35804487
      0.98592882	      0.21188668	      0.32629548	      0.06178409	      0.35804332
      0.98598586	      0.21189232	      0.32630474	      0.06178100	      0.35804188
      0.98604289	      0.21189793	      0.32631390	      0.06177798	      0.35804054
      0.98609993	      0.21190350	      0.32632294	      0.06177506	      0.35803930
      0.98615697	      0.21190904	      0.32633187	      0.06177222	      0.35803817
      0.98621400	      0.21191453	      0.32634069	      0.06176946	      0.35803715
      0.98627104	      0.21191998	      0.32634940	      0.06176678	      0.35803622
      0.98632808	      0.21192539	      0.32635800	      0.06176419	      0.35803540
      0.98638511	      0.21193077	      0.32636650	      0.06176167	      0.35803468
      0.98644215	      0.21193610	      0.32637488	      0.06175924	      0.35803407
      0.98649919	      0.21194138	      0.32638316	      0.06175688	      0.35803355
      0.98655622	      0.21194663	      0.32639134	      0.06175460	      0.35803314
      0.98661326	      0.21195183	      0.32639941	      0.06175239	      0.35803282
      0.98667030	      0.21195700	      0.32640737	      0.06175027	      0.35803261
      0.98672733	      0.21196211	      0.32641523	      0.06174821	      0.35803249
      0.98678437	      0.21196719	      0.32642298	      0.06174623	      0.35803248
      0.98684141	      0.21197222	      0.32643063	      0.06174432	      0.35803256
      0.98689844	      0.21197720	      0.32643818	      0.06174248	      0.35803273
      0.98695548	      0.21198214	      0.32644563	      0.06174070	      0.35803300
      0.98701252	      0.21198704	      0.32645297	      0.06173900	      0.35803337
      0.98706955	      0.21199189	      0.32646022	      0.06173736	      0.35803383
      0.98712659	      0.21199670	      0.32646737	      0.06173579	      0.35803438
      0.98718362	      0.21200146	      0.32647442	      0.06173428	      0.35803502
      0.98724066	      0.21200618	      0.32648137	      0.06173284	      0.35803575
      0.98729770	      0.21201085	      0.32648823	      0.06173146	      0.35803658
      0.98735473	      0.21201548	      0.32649500	      0.06173014	      0.35803749
      0.98741177	      0.21202006	      0.32650166	      0.06172887	      0.35803849
      0.98746881	      0.21202460	      0.32650824	      0.06172767	      0.35803957
      0.98752584	      0.21202909	      0.32651473	      0.06172653	      0.35804074
      0.98758288	      0.21203353	      0.32652112	      0.06172544	      0.35804200
      0.98763992	      0.21203793	      0.32652743	      0.06172440	      0.35804334
      0.98769695	      0.21204229	      0.32653364	      0.06172342	      0.35804476
      0.98775399	      0.21204660	      0.32653977	      0.06172249	      0.35804626
      0.98781103	      0.21205087	      0.32654582	      0.06172162	      0.35804784
      0.98786806	      0.21205509	      0.32655177	      0.06172079	      0.35804950
      0.98792510	      0.21205927	      0.32655765	      0.06172001	      0.35805123
      0.98798214	      0.21206340	      0.32656344	      0.06171928	      0.35805304
      0.98803917	      0.21206749	      0.32656915	      0.06171860	      0.35805493
      0.98809621	      0.21207154	      0.32657478	      0.06171797	      0.35805689
      0.98815325	      0.21207554	      0.32658033	      0.06171738	      0.35805893
      0.98821028	      0.21207950	      0.32658580	      0.06171684	      0.35806103
      0.98827878	      0.21208420	      0.32659227	      0.06171624	      0.35806365
      0.98834728	      0.21208883	      0.32659863	      0.06171570	      0.35806638
      0.98841577	      0.21209341	      0.32660488	      0.06171522	      0.35806919
      0.98848427	      0.21209792	      0.32661103	      0.06171480	      0.35807211
      0.98855277	      0.21210238	      0.32661707	      0.06171444	      0.35807512
      0.98862127	      0.21210678	      0.32662301	      0.06171413	      0.35807822
      0.98868976	      0.21211112	      0.32662886	      0.06171387	      0.35808141
      0.98875826	      0.21211540	      0.32663460	      0.06171366	      0.35808469
      0.98882676	      0.21211962	      0.32664025	      0.06171351	      0.35808805
      0.98889526	      0.21212379	      0.32664581	      0.06171340	      0.35809150
      0.98896375	      0.21212790	      0.32665127	      0.06171333	      0.35809503
      0.98903225	      0.21213196	      0.32665665	      0.06171332	      0.35809864
      0.98910075	      0.21213597	      0.32666194	      0.06171335	      0.35810233
      0.98918307	      0.21214071	      0.32666818	      0.06171344	      0.35810686
      0.98926540	      0.21214537	      0.32667430	      0.06171358	      0.35811151
      0.98934773	      0.21214997	      0.32668030	      0.06171379	      0.35811626
      0.98943005	      0.21215448	      0.32668618	      0.06171405	      0.35812111
      0.98951238	      0.21215893	      0.32669196	      0.06171437	      0.35812605
      0.98959470	      0.21216331	      0.32669762	      0.06171474	      0.35813110
      0.98967703	      0.21216761	      0.32670318	      0.06171515	      0.35813624
      0.98975936	      0.21217185	      0.32670864	      0.06171562	      0.35814147
      0.98984168	      0.21217603	      0.32671400	      0.06171613	      0.35814678
      0.98994298	      0.21218107	      0.32672045	      0.06171682	      0.35815344
      0.99004427	      0.21218602	      0.32672677	      0.06171757	      0.35816022
      0.99014556	      0.21219088	      0.32673295	      0.06171838	      0.35816712
      0.99024685	      0.21219565	      0.32673899	      0.06171925	      0.35817414
      0.99034814	      0.21220032	      0.32674491	      0.06172018	      0.35818126
      0.99047155	      0.21220591	      0.32675195	      0.06172138	      0.35819009
      0.99059497	      0.21221137	      0.32675881	      0.06172265	      0.35819906
      0.99071838	      0.21221671	      0.32676551	      0.06172399	      0.35820817
      0.99087559	      0.21222335	      0.32677381	      0.06172580	      0.35821998
      0.99103280	      0.21222981	      0.32678187	      0.06172770	      0.35823199
      0.99119558	      0.21223631	      0.32678997	      0.06172976	      0.35824463
      0.99135837	      0.21224265	      0.32679783	      0.06173191	      0.35825746
      0.99150402	      0.21224817	      0.32680468	      0.06173391	      0.35826910
      0.99164968	      0.21225357	      0.32681136	      0.06173597	      0.35828087
      0.99179534	      0.21225885	      0.32681789	      0.06173808	      0.35829276
      0.99194099	      0.21226401	      0.32682427	      0.06174024	      0.35830477
      0.99208665	      0.21226905	      0.32683050	      0.06174245	      0.35831690
      0.99223231	      0.21227399	      0.32683661	      0.06174471	      0.35832912
      0.99237796	      0.21227882	      0.32684259	      0.06174700	      0.35834145
      0.99252362	      0.21228356	      0.32684844	      0.06174933	      0.35835386
      0.99266928	      0.21228820	      0.32685419	      0.06175170	      0.35836636
      0.99281493	      0.21229275	      0.32685983	      0.06175409	      0.35837894
      0.99296059	      0.21229721	      0.32686537	      0.06175651	      0.35839159
      0.99310625	      0.21230158	      0.32687081	      0.06175896	      0.35840431
      0.99325190	      0.21230588	      0.32687616	      0.06176143	      0.35841709
      0.99339756	      0.21231009	      0.32688143	      0.06176392	      0.35842993
      0.99354322	      0.21231424	      0.32688661	      0.06176643	      0.35844282
      0.99368887	      0.21231830	      0.32689172	      0.06176895	      0.35845576
      0.99383453	      0.21232230	      0.32689676	      0.06177148	      0.35846875
      0.99398019	      0.21232623	      0.32690172	      0.06177403	      0.35848177
      0.99412584	      0.21233010	      0.32690663	      0.06177659	      0.35849483
      0.99427150	      0.21233390	      0.32691146	      0.06177916	      0.35850791
      0.99441716	      0.21233764	      0.32691624	      0.06178174	      0.35852100
      0.99456281	      0.21234132	      0.32692097	      0.06178432	      0.35853411
      0.99470847	      0.21234495	      0.32692564	      0.06178690	      0.35854722
      0.99485413	      0.21234851	      0.32693025	      0.06178949	      0.35856033
      0.99499978	      0.21235203	      0.32693483	      0.06179208	      0.35857343
      0.99514544	      0.21235549	      0.32693935	      0.06179468	      0.35858651
      0.99532203	      0.21235962	      0.32694477	      0.06179782	      0.35860232
      0.99549862	      0.21236368	      0.32695014	      0.06180097	      0.35861807
      0.99567521	      0.21236767	      0.32695544	      0.06180411	      0.35863375
      0.99585180	      0.21237159	      0.32696069	      0.06180724	      0.35864934
      0.99602839	      0.21237544	      0.32696589	      0.06181037	      0.35866481
      0.99625195	      0.21238023	      0.32697240	      0.06181433	      0.35868422
      0.99647551	      0.21238492	      0.32697883	      0.06181827	      0.35870339
      0.99677460	      0.21239104	      0.32698732	      0.06182352	      0.35872862
      0.99700340	      0.21239562	      0.32699374	      0.06182752	      0.35874755
      0.99723220	      0.21240010	      0.32700009	      0.06183150	      0.35876613
      0.99746100	      0.21240449	      0.32700637	      0.06183546	      0.35878434
      0.99766176	      0.21240827	      0.32701184	      0.06183892	      0.35879999
      0.99786252	      0.21241199	      0.32701726	      0.06184236	      0.35881533
      0.99806329	      0.21241565	      0.32702264	      0.06184578	      0.35883033
      0.99826405	      0.21241924	      0.32702798	      0.06184919	      0.35884500
      0.99846481	      0.21242277	      0.32703328	      0.06185258	      0.35885933
      0.99866557	      0.21242624	      0.32703854	      0.06185595	      0.35887330
      0.99884404	      0.21242928	      0.32704318	      0.06185893	      0.35888543
      0.99902251	      0.21243227	      0.32704779	      0.06186189	      0.35889727
      0.99920097	      0.21243522	      0.32705238	      0.06186484	      0.35890883
      0.99937944	      0.21243812	      0.32705694	      0.06186777	      0.35892012
      0.99955790	      0.21244098	      0.32706147	      0.06187069	      0.35893112
      0.99973637	      0.21244380	      0.32706597	      0.06187359	      0.35894184
      0.99991484	      0.21244658	      0.32707045	      0.06187648	      0.35895228
      1.00009330	      0.21244932	      0.32707490	      0.06187935	      0.35896245
      1.00027177	      0.21245202	      0.32707932	      0.06188221	      0.35897235
      1.00045023	      0.21245468	      0.32708372	      0.06188505	      0.35898198
      1.00062870	      0.21245730	      0.32708810	      0.06188787	      0.35899134
      1.00080717	      0.21245988	      0.32709245	      0.06189068	      0.35900045
      1.00098563	      0.21246242	      0.32709677	      0.06189347	      0.35900929
      1.00116410	      0.21246493	      0.32710108	      0.06189625	      0.35901789
      1.00134256	      0.21246740	      0.32710536	      0.06189901	      0.35902624
      1.00152103	      0.21246984	      0.32710961	      0.06190176	      0.35903435
      1.00169950	      0.21247224	      0.32711384	      0.06190449	      0.35904221
      1.00187796	      0.21247461	      0.32711805	      0.06190720	      0.35904985
      1.00205643	      0.21247694	      0.32712224	      0.06190990	      0.35905726
      1.00223489	      0.21247924	      0.32712640	      0.06191259	      0.35906445
      1.00241336	      0.21248150	      0.32713054	      0.06191526	      0.35907142
      1.00259183	      0.21248373	      0.32713466	      0.06191791	      0.35907817
      1.00277029	      0.21248593	      0.32713876	      0.06192055	      0.35908472
      1.00294876	      0.21248810	      0.32714283	      0.06192318	      0.35909107
      1.00312722	      0.21249024	      0.32714688	      0.06192579	      0.35909722
      1.00330569	      0.21249235	      0.32715091	      0.06192838	      0.35910318
      1.00348416	      0.21249442	      0.32715492	      0.06193097	      0.35910895
      1.00366262	      0.21249647	      0.32715891	      0.06193353	      0.35911454
      1.00384109	      0.21249848	      0.32716288	      0.06193609	      0.35911996
      1.00401955	      0.21250047	      0.32716682	      0.06193863	      0.35912520
      1.00419802	      0.21250243	      0.32717074	      0.06194115	      0.35913027
      1.00437648	      0.21250436	      0.32717465	      0.06194366	      0.35913518
      1.00455495	      0.21250626	      0.32717853	      0.06194616	      0.35913993
      1.00473342	      0.21250813	      0.32718239	      0.06194865	      0.35914453
      1.00491188	      0.21250998	      0.32718623	      0.06195112	      0.35914898
      1.00509035	      0.21251180	      0.32719005	      0.06195358	      0.35915328
      1.00526881	      0.21251359	      0.32719384	      0.06195602	      0.35915744
      1.00544728	      0.21251536	      0.32719762	      0.06195845	      0.35916147
      1.00562575	      0.21251710	      0.32720138	      0.06196087	      0.35916536
      1.00580421	      0.21251882	      0.32720512	      0.06196328	      0.35916912
      1.00598268	      0.21252051	      0.32720883	      0.06196567	      0.35917276
      1.00616114	      0.21252218	      0.32721253	      0.06196806	      0.35917627
      1.00633961	      0.21252382	      0.32721620	      0.06197042	      0.35917967
      1.00651808	      0.21252544	      0.32721986	      0.06197278	      0.35918295
      1.00669654	      0.21252703	      0.32722350	      0.06197513	      0.35918612
      1.00687501	      0.21252860	      0.32722711	      0.06197746	      0.35918919
      1.00705347	      0.21253015	      0.32723071	      0.06197978	      0.35919215
      1.00723194	      0.21253168	      0.32723428	      0.06198209	      0.35919501
      1.00741041	      0.21253318	      0.32723784	      0.06198439	      0.35919777
      1.00758887	      0.21253466	      0.32724138	      0.06198667	      0.35920044
      1.00776734	      0.21253612	      0.32724490	      0.06198895	      0.35920301
      1.00794580	      0.21253756	      0.32724839	      0.06199121	      0.35920550
      1.00812427	      0.21253898	      0.32725187	      0.06199347	      0.35920790
      1.00830274	      0.21254037	      0.32725533	      0.06199571	      0.35921022
      1.00848120	      0.21254175	      0.32725877	      0.06199794	      0.35921246
      1.00865967	      0.21254310	      0.32726219	      0.06200016	      0.35921461
      1.00883813	      0.21254444	      0.32726560	      0.06200237	      0.35921670
      1.00901660	      0.21254575	      0.32726898	      0.06200457	      0.35921871
      1.00919507	      0.21254705	      0.32727234	      0.06200675	      0.35922065
      1.00937353	      0.21254833	      0.32727569	      0.06200893	      0.35922252
      1.00955200	      0.21254958	      0.32727902	      0.06201110	      0.35922432
      1.00973046	      0.21255082	      0.32728232	      0.06201326	      0.35922607
      1.00990893	      0.21255204	      0.32728561	      0.06201541	      0.35922775
      1.01008739	      0.21255325	      0.32728888	      0.06201754	      0.35922936
      1.01026586	      0.21255443	      0.32729214	      0.06201967	      0.35923093
      1.01044433	      0.21255560	      0.32729537	      0.06202179	      0.35923243
      1.01062279	      0.21255675	      0.32729859	      0.06202390	      0.35923388
      1.01080126	      0.21255788	      0.32730178	      0.06202600	      0.35923528
      1.01097972	      0.21255900	      0.32730496	      0.06202809	      0.35923663
      1.01115819	      0.21256009	      0.32730812	      0.06203017	      0.35923793
      1.01133666	      0.21256118	      0.32731127	      0.06203224	      0.35923918
      1.01151512	      0.21256224	      0.32731439	      0.06203430	      0.35924039
      1.01169359	      0.21256329	      0.32731750	      0.06203635	      0.35924155
      1.01187205	      0.21256433	      0.32732059	      0.06203840	      0.35924267
      1.01205052	      0.21256535	      0.32732366	      0.06204043	      0.35924375
      1.01222899	      0.21256635	      0.32732672	      0.06204246	      0.35924479
      1.01240745	      0.21256734	      0.32732975	      0.06204447	      0.35924579
      1.01258592	      0.21256831	      0.32733277	      0.06204648	      0.35924675
      1.01276438	      0.21256927	      0.32733578	      0.06204848	      0.35924768
      1.01294285	      0.21257022	      0.32733876	      0.06205048	      0.35924857
      1.01312132	      0.21257115	      0.32734173	      0.06205246	      0.35924943
      1.01329978	      0.21257206	      0.32734468	      0.06205443	      0.35925026
      1.01347825	      0.21257297	      0.32734762	      0.06205640	      0.35925106
      1.01365671	      0.21257386	      0.32735053	      0.06205836	      0.35925182
      1.01383518	      0.21257473	      0.32735343	      0.06206031	      0.35925256
      1.01401365	      0.21257559	      0.32735632	      0.06206225	      0.35925327
      1.01419211	      0.21257644	      0.32735918	      0.06206419	      0.35925395
      1.01437058	      0.21257728	      0.32736203	      0.06206612	      0.35925460
      1.01454904	      0.21257810	      0.32736487	      0.06206804	      0.35925523
      1.01472751	      0.21257892	      0.32736768	      0.06206995	      0.35925584
      1.01490598	      0.21257971	      0.32737049	      0.06207185	      0.35925642
      1.01508444	      0.21258050	      0.32737327	      0.06207375	      0.35925698
      1.01526291	      0.21258128	      0.32737604	      0.06207564	      0.35925751
      1.01544137	      0.21258204	      0.32737879	      0.06207752	      0.35925803
      1.01561984	      0.21258279	      0.32738153	      0.06207939	      0.35925853
      1.01579830	      0.21258353	      0.32738425	      0.06208126	      0.35925900
      1.01597677	      0.21258426	      0.32738695	      0.06208312	      0.35925946
      1.01615524	      0.21258498	      0.32738964	      0.06208497	      0.35925990
      1.01633370	      0.21258568	      0.32739231	      0.06208682	      0.35926032
      1.01651217	      0.21258638	      0.32739497	      0.06208866	      0.35926072
      1.01669063	      0.21258706	      0.32739761	      0.06209049	      0.35926111
      1.01686910	      0.21258774	      0.32740024	      0.06209232	      0.35926148
      1.01704757	      0.21258840	      0.32740285	      0.06209413	      0.35926183
      1.01722603	      0.21258905	      0.32740544	      0.06209595	      0.35926217
      1.01740450	      0.21258970	      0.32740802	      0.06209775	      0.35926250
      1.01758296	      0.21259033	      0.32741059	      0.06209955	      0.35926281
      1.01776143	      0.21259096	      0.32741314	      0.06210134	      0.35926311
      1.01793990	      0.21259157	      0.32741567	      0.06210313	      0.35926340
      1.01811836	      0.21259218	      0.32741819	      0.06210491	      0.35926367
      1.01829683	      0.21259277	      0.32742070	      0.06210668	      0.35926394
      1.01847529	      0.21259336	      0.32742319	      0.06210844	      0.35926419
      1.01865376	      0.21259393	      0.32742566	      0.06211020	      0.35926443
      1.01883223	      0.21259450	      0.32742812	      0.06211196	      0.35926466
      1.01901069	      0.21259506	      0.32743057	      0.06211371	      0.35926487
      1.01918916	      0.21259561	      0.32743300	      0.06211545	      0.35926508
      1.01936762	      0.21259615	      0.32743542	      0.06211718	      0.35926528
      1.01954609	      0.21259669	      0.32743782	      0.06211891	      0.35926547
      1.01972456	      0.21259721	      0.32744021	      0.06212064	      0.35926565
      1.01990302	      0.21259773	      0.32744258	      0.06212235	      0.35926583
      1.02008149	      0.21259824	      0.32744494	      0.06212406	      0.35926599
      1.02025995	      0.21259874	      0.32744729	      0.06212577	      0.35926615
      1.02043842	      0.21259923	      0.32744962	      0.06212747	      0.35926630
      1.02061689	      0.21259972	      0.32745194	      0.06212917	      0.35926644
      1.02079535	      0.21260020	      0.32745424	      0.06213085	      0.35926657
      1.02097382	      0.21260067	      0.32745654	      0.06213254	      0.35926670
      1.02115228	      0.21260113	      0.32745881	      0.06213422	      0.35926682
      1.02133075	      0.21260158	      0.32746108	      0.06213589	      0.35926694
      1.02150922	      0.21260203	      0.32746333	      0.06213756	      0.35926705
      1.02168768	      0.21260247	      0.32746556	      0.06213922	      0.35926715
      1.02186615	      0.21260291	      0.32746779	      0.06214087	      0.35926725
      1.02204461	      0.21260333	      0.32747000	      0.06214252	      0.35926734
      1.02222308	      0.21260376	      0.32747219	      0.06214417	      0.35926743
      1.02240154	      0.21260417	      0.32747438	      0.06214581	      0.35926751
      1.02258001	      0.21260458	      0.32747655	      0.06214745	      0.35926759
      1.02275848	      0.21260498	      0.32747870	      0.06214908	      0.35926766
      1.02293694	      0.21260537	      0.32748085	      0.06215070	      0.35926773
      1.02311541	      0.21260576	      0.32748298	      0.06215232	      0.35926779
      1.02329387	      0.21260614	      0.32748510	      0.06215394	      0.35926785
      1.02347234	      0.21260652	      0.32748720	      0.06215555	      0.35926790
      1.02365081	      0.21260689	      0.32748930	      0.06215715	      0.35926796
      1.02382927	      0.21260725	      0.32749138	      0.06215875	      0.35926800
      1.02400774	      0.21260761	      0.32749345	      0.06216035	      0.35926805
      1.02418620	      0.21260796	      0.32749550	      0.06216194	      0.35926809
      1.02436467	      0.21260830	      0.32749755	      0.06216352	      0.35926813
      1.02454314	      0.21260864	      0.32749958	      0.06216510	      0.35926816
      1.02472160	      0.21260898	      0.32750160	      0.06216668	      0.35926819
      1.02490007	      0.21260931	      0.32750360	      0.06216825	      0.35926822
      1.02507853	      0.21260963	      0.32750560	      0.06216982	      0.35926825
      1.02529305	      0.21261002	      0.32750798	      0.06217170	      0.35926828
      1.02550757	      0.21261039	      0.32751034	      0.06217357	      0.35926830
      1.02566305	      0.21261066	      0.32751204	      0.06217492	      0.35926832
      1.02586026	      0.21261099	      0.32751419	      0.06217663	      0.35926833
      1.02605747	      0.21261132	      0.32751632	      0.06217833	      0.35926835
      1.02624169	      0.21261162	      0.32751830	      0.06217992	      0.35926836
      1.02642590	      0.21261191	      0.32752027	      0.06218151	      0.35926837
      1.02662839	      0.21261223	      0.32752242	      0.06218324	      0.35926837
      1.02683087	      0.21261255	      0.32752455	      0.06218497	      0.35926838
      1.02701302	      0.21261282	      0.32752646	      0.06218652	      0.35926838
      1.02719517	      0.21261309	      0.32752835	      0.06218807	      0.35926838
      1.02739826	      0.21261339	      0.32753045	      0.06218979	      0.35926838
      1.02760135	      0.21261368	      0.32753253	      0.06219150	      0.35926838
      1.02777313	      0.21261392	      0.32753428	      0.06219295	      0.35926837
      1.02798086	      0.21261421	      0.32753639	      0.06219469	      0.35926836
      1.02818858	      0.21261449	      0.32753848	      0.06219643	      0.35926836
      1.02833071	      0.21261468	      0.32753990	      0.06219761	      0.35926835
      1.02854103	      0.21261496	      0.32754199	      0.06219936	      0.35926834
      1.02875136	      0.21261523	      0.32754406	      0.06220111	      0.35926832
      1.02890921	      0.21261543	      0.32754561	      0.06220241	      0.35926831
      1.02906706	      0.21261563	      0.32754715	      0.06220372	      0.35926830
      1.02925437	      0.21261585	      0.32754896	      0.06220526	      0.35926829
      1.02944168	      0.21261608	      0.32755077	      0.06220680	      0.35926827
      1.02962329	      0.21261629	      0.32755250	      0.06220828	      0.35926825
      1.02980490	      0.21261650	      0.32755423	      0.06220977	      0.35926824
      1.03000188	      0.21261673	      0.32755609	      0.06221137	      0.35926822
      1.03019886	      0.21261695	      0.32755794	      0.06221297	      0.35926819
      1.03035655	      0.21261712	      0.32755941	      0.06221425	      0.35926818
      1.03056616	      0.21261735	      0.32756135	      0.06221594	      0.35926815
      1.03077577	      0.21261757	      0.32756328	      0.06221763	      0.35926813
      1.03093793	      0.21261773	      0.32756476	      0.06221893	      0.35926811
      1.03110008	      0.21261790	      0.32756624	      0.06222024	      0.35926809
      1.03127725	      0.21261808	      0.32756784	      0.06222165	      0.35926807
      1.03145441	      0.21261825	      0.32756943	      0.06222307	      0.35926804
      1.03164639	      0.21261843	      0.32757114	      0.06222460	      0.35926802
      1.03183837	      0.21261862	      0.32757285	      0.06222612	      0.35926799
      1.03198517	      0.21261875	      0.32757414	      0.06222728	      0.35926797
      1.03219764	      0.21261895	      0.32757600	      0.06222896	      0.35926794
      1.03241011	      0.21261914	      0.32757785	      0.06223064	      0.35926791
      1.03255015	      0.21261926	      0.32757906	      0.06223174	      0.35926789
      1.03269018	      0.21261938	      0.32758026	      0.06223284	      0.35926787
      1.03287812	      0.21261954	      0.32758187	      0.06223431	      0.35926784
      1.03306605	      0.21261969	      0.32758347	      0.06223578	      0.35926781
      1.03322836	      0.21261983	      0.32758484	      0.06223704	      0.35926779
      1.03342783	      0.21261999	      0.32758651	      0.06223859	      0.35926776
      1.03366832	      0.21262018	      0.32758852	      0.06224046	      0.35926772
      1.03390881	      0.21262036	      0.32759050	      0.06224232	      0.35926768
      1.03406000	      0.21262047	      0.32759174	      0.06224348	      0.35926766
      1.03424385	      0.21262061	      0.32759324	      0.06224490	      0.35926763
      1.03448763	      0.21262078	      0.32759522	      0.06224677	      0.35926759
      1.03464183	      0.21262089	      0.32759646	      0.06224795	      0.35926756
      1.03479603	      0.21262099	      0.32759769	      0.06224913	      0.35926754
      1.03495023	      0.21262110	      0.32759892	      0.06225030	      0.35926751
      1.03513424	      0.21262122	      0.32760037	      0.06225170	      0.35926748
      1.03531825	      0.21262134	      0.32760182	      0.06225310	      0.35926745
      1.03547962	      0.21262144	      0.32760308	      0.06225432	      0.35926743
      1.03568182	      0.21262157	      0.32760465	      0.06225585	      0.35926739
      1.03593360	      0.21262172	      0.32760658	      0.06225775	      0.35926735
      1.03620115	      0.21262188	      0.32760863	      0.06225976	      0.35926731
      1.03633136	      0.21262196	      0.32760961	      0.06226074	      0.35926729
      1.03648770	      0.21262205	      0.32761079	      0.06226191	      0.35926726
      1.03669387	      0.21262216	      0.32761234	      0.06226345	      0.35926723
      1.03690004	      0.21262227	      0.32761387	      0.06226499	      0.35926719
      1.03704099	      0.21262235	      0.32761491	      0.06226603	      0.35926717
      1.03718194	      0.21262242	      0.32761595	      0.06226708	      0.35926715
      1.03734957	      0.21262251	      0.32761717	      0.06226832	      0.35926712
      1.03756026	      0.21262261	      0.32761871	      0.06226988	      0.35926708
      1.03784263	      0.21262275	      0.32762074	      0.06227196	      0.35926704
      1.03797238	      0.21262281	      0.32762167	      0.06227292	      0.35926702
      1.03812949	      0.21262289	      0.32762279	      0.06227407	      0.35926699
      1.03832465	      0.21262298	      0.32762417	      0.06227550	      0.35926696
      1.03853369	      0.21262307	      0.32762563	      0.06227703	      0.35926692
      1.03874273	      0.21262316	      0.32762709	      0.06227856	      0.35926689
      1.03888756	      0.21262322	      0.32762810	      0.06227961	      0.35926687
      1.03903240	      0.21262328	      0.32762909	      0.06228067	      0.35926684
      1.03919786	      0.21262335	      0.32763023	      0.06228187	      0.35926682
      1.03940636	      0.21262343	      0.32763165	      0.06228338	      0.35926678
      1.03960562	      0.21262351	      0.32763300	      0.06228482	      0.35926675
      1.03980488	      0.21262358	      0.32763433	      0.06228626	      0.35926672
      1.03996159	      0.21262364	      0.32763538	      0.06228739	      0.35926669
      1.04011830	      0.21262370	      0.32763642	      0.06228851	      0.35926667
      1.04029074	      0.21262376	      0.32763756	      0.06228975	      0.35926664
      1.04046317	      0.21262382	      0.32763869	      0.06229099	      0.35926661
      1.04063221	      0.21262387	      0.32763979	      0.06229220	      0.35926659
      1.04080126	      0.21262393	      0.32764088	      0.06229340	      0.35926656
      1.04097100	      0.21262398	      0.32764198	      0.06229461	      0.35926654
      1.04114074	      0.21262404	      0.32764306	      0.06229582	      0.35926651
      1.04130793	      0.21262409	      0.32764413	      0.06229701	      0.35926648
      1.04147512	      0.21262414	      0.32764519	      0.06229819	      0.35926646
      1.04164216	      0.21262418	      0.32764624	      0.06229937	      0.35926643
      1.04180920	      0.21262423	      0.32764728	      0.06230055	      0.35926641
      1.04197465	      0.21262428	      0.32764831	      0.06230172	      0.35926638
      1.04214010	      0.21262432	      0.32764933	      0.06230289	      0.35926636
      1.04230567	      0.21262436	      0.32765035	      0.06230405	      0.35926633
      1.04247124	      0.21262440	      0.32765136	      0.06230521	      0.35926631
      1.04263546	      0.21262444	      0.32765235	      0.06230636	      0.35926628
      1.04279969	      0.21262448	      0.32765335	      0.06230751	      0.35926626
      1.04296415	      0.21262452	      0.32765433	      0.06230866	      0.35926624
      1.04312862	      0.21262456	      0.32765531	      0.06230981	      0.35926621
      1.04329309	      0.21262460	      0.32765629	      0.06231095	      0.35926619
      1.04345756	      0.21262463	      0.32765726	      0.06231210	      0.35926617
      1.04362202	      0.21262467	      0.32765822	      0.06231324	      0.35926614
      1.04378649	      0.21262470	      0.32765918	      0.06231438	      0.35926612
      1.04395096	      0.21262473	      0.32766013	      0.06231552	      0.35926610
      1.04411543	      0.21262476	      0.32766108	      0.06231665	      0.35926607
      1.04427989	      0.21262479	      0.32766202	      0.06231779	      0.35926605
      1.04444436	      0.21262482	      0.32766296	      0.06231892	      0.35926603
      1.04460883	      0.21262485	      0.32766389	      0.06232005	      0.35926600
      1.04477329	      0.21262488	      0.32766481	      0.06232118	      0.35926598
      1.04491350	      0.21262490	      0.32766560	      0.06232214	      0.35926596
      1.04505370	      0.21262492	      0.32766638	      0.06232310	      0.35926594
      1.04523584	      0.21262495	      0.32766738	      0.06232435	      0.35926592
      1.04541797	      0.21262497	      0.32766839	      0.06232559	      0.35926590
      1.04555166	      0.21262499	      0.32766912	      0.06232650	      0.35926588
      1.04568536	      0.21262501	      0.32766984	      0.06232742	      0.35926586
      1.04586961	      0.21262503	      0.32767084	      0.06232867	      0.35926584
      1.04605386	      0.21262506	      0.32767183	      0.06232992	      0.35926581
      1.04618810	      0.21262507	      0.32767255	      0.06233083	      0.35926580
      1.04632233	      0.21262509	      0.32767326	      0.06233174	      0.35926578
      1.04650685	      0.21262511	      0.32767424	      0.06233299	      0.35926576
      1.04669137	      0.21262513	      0.32767521	      0.06233423	      0.35926573
      1.04682115	      0.21262514	      0.32767588	      0.06233511	      0.35926572
      1.04695093	      0.21262515	      0.32767656	      0.06233598	      0.35926570
      1.04713592	      0.21262517	      0.32767751	      0.06233723	      0.35926568
      1.04732090	      0.21262519	      0.32767846	      0.06233847	      0.35926565
      1.04745064	      0.21262520	      0.32767913	      0.06233934	      0.35926564
      1.04758038	      0.21262521	      0.32767979	      0.06234021	      0.35926562
      1.04776611	      0.21262522	      0.32768072	      0.06234145	      0.35926560
      1.04795183	      0.21262523	      0.32768166	      0.06234269	      0.35926558
      1.04807678	      0.21262524	      0.32768228	      0.06234352	      0.35926556
      1.04820173	      0.21262525	      0.32768290	      0.06234436	      0.35926555
      1.04838627	      0.21262526	      0.32768381	      0.06234559	      0.35926553
      1.04857080	      0.21262527	      0.32768472	      0.06234681	      0.35926551
      1.04869990	      0.21262528	      0.32768535	      0.06234767	      0.35926549
      1.04882900	      0.21262528	      0.32768597	      0.06234853	      0.35926548
      1.04901573	      0.21262529	      0.32768687	      0.06234976	      0.35926546
      1.04917638	      0.21262530	      0.32768765	      0.06235083	      0.35926544
      1.04933704	      0.21262530	      0.32768841	      0.06235189	      0.35926542
      1.04949770	      0.21262531	      0.32768917	      0.06235295	      0.35926540
      1.04963000	      0.21262531	      0.32768980	      0.06235382	      0.35926539
      1.04976230	      0.21262531	      0.32769042	      0.06235469	      0.35926537
      1.04996546	      0.21262532	      0.32769137	      0.06235602	      0.35926535
      1.05008966	      0.21262532	      0.32769194	      0.06235684	      0.35926534
      1.05021386	      0.21262532	      0.32769252	      0.06235766	      0.35926533
      1.05039743	      0.21262532	      0.32769336	      0.06235886	      0.35926531
      1.05066317	      0.21262532	      0.32769457	      0.06236060	      0.35926528
      1.05078748	      0.21262532	      0.32769513	      0.06236141	      0.35926527
      1.05093842	      0.21262532	      0.32769581	      0.06236239	      0.35926525
      1.05111171	      0.21262532	      0.32769658	      0.06236352	      0.35926523
      1.05128499	      0.21262532	      0.32769735	      0.06236465	      0.35926522
      1.05142650	      0.21262532	      0.32769798	      0.06236557	      0.35926520
      1.05156801	      0.21262532	      0.32769860	      0.06236649	      0.35926519
      1.05175016	      0.21262531	      0.32769940	      0.06236767	      0.35926517
      1.05188194	      0.21262531	      0.32769997	      0.06236852	      0.35926516
      1.05201372	      0.21262531	      0.32770054	      0.06236938	      0.35926514
      1.05218110	      0.21262530	      0.32770126	      0.06237046	      0.35926513
      1.05234574	      0.21262530	      0.32770196	      0.06237152	      0.35926511
      1.05251037	      0.21262529	      0.32770266	      0.06237258	      0.35926510
      1.05265755	      0.21262528	      0.32770328	      0.06237353	      0.35926508
      1.05280473	      0.21262528	      0.32770390	      0.06237448	      0.35926507
      1.05295191	      0.21262527	      0.32770451	      0.06237543	      0.35926506
      1.05309909	      0.21262526	      0.32770513	      0.06237637	      0.35926504
      1.05325998	      0.21262526	      0.32770579	      0.06237740	      0.35926503
      1.05342088	      0.21262525	      0.32770645	      0.06237844	      0.35926501
      1.05355513	      0.21262524	      0.32770700	      0.06237930	      0.35926500
      1.05368937	      0.21262523	      0.32770754	      0.06238015	      0.35926499
      1.05387079	      0.21262522	      0.32770828	      0.06238131	      0.35926498
      1.05400396	      0.21262521	      0.32770881	      0.06238216	      0.35926496
      1.05413713	      0.21262521	      0.32770934	      0.06238301	      0.35926495
      1.05429936	      0.21262519	      0.32770999	      0.06238405	      0.35926494
      1.05445749	      0.21262518	      0.32771061	      0.06238505	      0.35926493
      1.05461562	      0.21262517	      0.32771123	      0.06238606	      0.35926491
      1.05477375	      0.21262516	      0.32771185	      0.06238706	      0.35926490
      1.05490637	      0.21262515	      0.32771237	      0.06238791	      0.35926489
      1.05503899	      0.21262514	      0.32771288	      0.06238875	      0.35926488
      1.05517161	      0.21262513	      0.32771339	      0.06238959	      0.35926487
      1.05535272	      0.21262511	      0.32771408	      0.06239073	      0.35926485
      1.05549682	      0.21262510	      0.32771463	      0.06239164	      0.35926484
      1.05564091	      0.21262509	      0.32771517	      0.06239255	      0.35926483
      1.05578500	      0.21262508	      0.32771571	      0.06239346	      0.35926482
      1.05592909	      0.21262506	      0.32771625	      0.06239437	      0.35926481
      1.05607318	      0.21262505	      0.32771679	      0.06239528	      0.35926480
      1.05624810	      0.21262503	      0.32771743	      0.06239638	      0.35926479
      1.05637076	      0.21262502	      0.32771788	      0.06239715	      0.35926480
      1.05649343	      0.21262501	      0.32771833	      0.06239792	      0.35926483
      1.05666291	      0.21262499	      0.32771895	      0.06239899	      0.35926489
      1.05682693	      0.21262497	      0.32771954	      0.06240002	      0.35926500
      1.05700133	      0.21262495	      0.32772017	      0.06240111	      0.35926517
      1.05713295	      0.21262494	      0.32772064	      0.06240193	      0.35926535
      1.05726456	      0.21262493	      0.32772111	      0.06240276	      0.35926558
      1.05744298	      0.21262490	      0.32772174	      0.06240387	      0.35926596
      1.05757163	      0.21262489	      0.32772219	      0.06240467	      0.35926629
      1.05770027	      0.21262487	      0.32772264	      0.06240548	      0.35926668
      1.05786098	      0.21262486	      0.32772320	      0.06240648	      0.35926724
      1.05801541	      0.21262484	      0.32772373	      0.06240744	      0.35926787
      1.05816985	      0.21262482	      0.32772426	      0.06240840	      0.35926859
      1.05830799	      0.21262480	      0.32772473	      0.06240926	      0.35926930
      1.05844613	      0.21262478	      0.32772520	      0.06241012	      0.35927010
      1.05858427	      0.21262477	      0.32772567	      0.06241097	      0.35927097
      1.05872242	      0.21262475	      0.32772613	      0.06241183	      0.35927193
      1.05888776	      0.21262473	      0.32772669	      0.06241286	      0.35927317
      1.05902934	      0.21262471	      0.32772716	      0.06241373	      0.35927434
      1.05917091	      0.21262469	      0.32772763	      0.06241461	      0.35927559
      1.05931248	      0.21262467	      0.32772809	      0.06241548	      0.35927693
      1.05945406	      0.21262465	      0.32772855	      0.06241636	      0.35927836
      1.05959563	      0.21262463	      0.32772902	      0.06241723	      0.35927988
      1.05973720	      0.21262461	      0.32772947	      0.06241810	      0.35928149
      1.05987878	      0.21262459	      0.32772993	      0.06241898	      0.35928319
      1.06002035	      0.21262457	      0.32773038	      0.06241985	      0.35928499
      1.06016192	      0.21262455	      0.32773083	      0.06242072	      0.35928687
      1.06030350	      0.21262453	      0.32773128	      0.06242159	      0.35928885
      1.06044507	      0.21262451	      0.32773173	      0.06242246	      0.35929092
      1.06058664	      0.21262449	      0.32773217	      0.06242333	      0.35929308
      1.06072821	      0.21262447	      0.32773261	      0.06242420	      0.35929534
      1.06086979	      0.21262444	      0.32773305	      0.06242506	      0.35929768
      1.06101136	      0.21262442	      0.32773349	      0.06242593	      0.35930011
      1.06115293	      0.21262440	      0.32773392	      0.06242680	      0.35930263
      1.06129451	      0.21262438	      0.32773435	      0.06242766	      0.35930524
      1.06143608	      0.21262436	      0.32773478	      0.06242853	      0.35930794
      1.06157765	      0.21262433	      0.32773521	      0.06242939	      0.35931072
      1.06171923	      0.21262431	      0.32773564	      0.06243026	      0.35931359
      1.06186080	      0.21262429	      0.32773606	      0.06243112	      0.35931655
      1.06200237	      0.21262427	      0.32773648	      0.06243198	      0.35931959
      1.06214394	      0.21262424	      0.32773690	      0.06243284	      0.35932271
      1.06228552	      0.21262422	      0.32773732	      0.06243370	      0.35932592
      1.06242709	      0.21262420	      0.32773773	      0.06243456	      0.35932920
      1.06256866	      0.21262417	      0.32773814	      0.06243542	      0.35933257
      1.06271024	      0.21262415	      0.32773855	      0.06243628	      0.35933601
      1.06285181	      0.21262412	      0.32773896	      0.06243714	      0.35933953
      1.06299338	      0.21262410	      0.32773936	      0.06243800	      0.35934313
      1.06311955	      0.21262408	      0.32773972	      0.06243876	      0.35934640
      1.06324571	      0.21262406	      0.32774008	      0.06243953	      0.35934973
      1.06340520	      0.21262403	      0.32774053	      0.06244049	      0.35935402
      1.06354095	      0.21262401	      0.32774091	      0.06244131	      0.35935774
      1.06367670	      0.21262398	      0.32774129	      0.06244213	      0.35936153
      1.06381244	      0.21262396	      0.32774167	      0.06244295	      0.35936538
      1.06394819	      0.21262394	      0.32774204	      0.06244377	      0.35936930
      1.06408394	      0.21262391	      0.32774242	      0.06244458	      0.35937327
      1.06421968	      0.21262389	      0.32774279	      0.06244540	      0.35937731
      1.06435543	      0.21262386	      0.32774316	      0.06244622	      0.35938140
      1.06452879	      0.21262383	      0.32774363	      0.06244726	      0.35938672
      1.06464018	      0.21262381	      0.32774393	      0.06244793	      0.35939018
      1.06475157	      0.21262379	      0.32774422	      0.06244860	      0.35939368
      1.06492285	      0.21262376	      0.32774468	      0.06244962	      0.35939914
      1.06506079	      0.21262373	      0.32774505	      0.06245045	      0.35940360
      1.06530222	      0.21262369	      0.32774568	      0.06245190	      0.35941152
      1.06544629	      0.21262366	      0.32774606	      0.06245276	      0.35941633
      1.06559208	      0.21262364	      0.32774644	      0.06245363	      0.35942126
      1.06573787	      0.21262361	      0.32774682	      0.06245450	      0.35942624
      1.06586381	      0.21262359	      0.32774714	      0.06245525	      0.35943058
      1.06598974	      0.21262356	      0.32774746	      0.06245600	      0.35943496
      1.06614490	      0.21262353	      0.32774786	      0.06245693	      0.35944042
      1.06627726	      0.21262351	      0.32774819	      0.06245771	      0.35944512
      1.06640962	      0.21262348	      0.32774853	      0.06245850	      0.35944986
      1.06654198	      0.21262346	      0.32774886	      0.06245929	      0.35945465
      1.06667434	      0.21262343	      0.32774919	      0.06246007	      0.35945947
      1.06680670	      0.21262341	      0.32774952	      0.06246086	      0.35946433
      1.06697327	      0.21262337	      0.32774993	      0.06246185	      0.35947050
      1.06708715	      0.21262335	      0.32775021	      0.06246252	      0.35947475
      1.06720104	      0.21262333	      0.32775049	      0.06246320	      0.35947903
      1.06736241	      0.21262330	      0.32775089	      0.06246415	      0.35948514
      1.06751540	      0.21262327	      0.32775126	      0.06246506	      0.35949098
      1.06766838	      0.21262324	      0.32775163	      0.06246596	      0.35949686
      1.06778908	      0.21262321	      0.32775192	      0.06246667	      0.35950153
      1.06790977	      0.21262319	      0.32775221	      0.06246738	      0.35950623
      1.06807057	      0.21262316	      0.32775259	      0.06246833	      0.35951253
      1.06819955	      0.21262313	      0.32775289	      0.06246909	      0.35951762
      1.06832852	      0.21262311	      0.32775320	      0.06246985	      0.35952273
      1.06845749	      0.21262308	      0.32775350	      0.06247061	      0.35952787
      1.06861496	      0.21262305	      0.32775387	      0.06247154	      0.35953419
      1.06873537	      0.21262303	      0.32775415	      0.06247224	      0.35953904
      1.06885577	      0.21262300	      0.32775442	      0.06247295	      0.35954392
      1.06900432	      0.21262297	      0.32775477	      0.06247382	      0.35954997
      1.06914479	      0.21262294	      0.32775509	      0.06247464	      0.35955571
      1.06928526	      0.21262292	      0.32775541	      0.06247547	      0.35956149
      1.06942573	      0.21262289	      0.32775573	      0.06247629	      0.35956729
      1.06954683	      0.21262286	      0.32775600	      0.06247700	      0.35957232
      1.06966793	      0.21262284	      0.32775627	      0.06247770	      0.35957736
      1.06978903	      0.21262281	      0.32775654	      0.06247841	      0.35958242
      1.06996716	      0.21262278	      0.32775694	      0.06247945	      0.35958990
      1.07007770	      0.21262275	      0.32775718	      0.06248010	      0.35959457
      1.07018825	      0.21262273	      0.32775743	      0.06248074	      0.35959924
      1.07035196	      0.21262270	      0.32775779	      0.06248169	      0.35960619
      1.07050428	      0.21262266	      0.32775812	      0.06248258	      0.35961269
      1.07065659	      0.21262263	      0.32775845	      0.06248346	      0.35961921
      1.07077429	      0.21262261	      0.32775870	      0.06248415	      0.35962426
      1.07089198	      0.21262258	      0.32775896	      0.06248483	      0.35962933
      1.07105092	      0.21262255	      0.32775930	      0.06248575	      0.35963620
      1.07117810	      0.21262252	      0.32775957	      0.06248649	      0.35964171
      1.07130528	      0.21262250	      0.32775984	      0.06248723	      0.35964724
      1.07143246	      0.21262247	      0.32776011	      0.06248796	      0.35965278
      1.07158509	      0.21262244	      0.32776043	      0.06248885	      0.35965946
      1.07170444	      0.21262241	      0.32776068	      0.06248954	      0.35966469
      1.07182378	      0.21262239	      0.32776092	      0.06249023	      0.35966993
      1.07196837	      0.21262236	      0.32776122	      0.06249106	      0.35967630
      1.07211296	      0.21262233	      0.32776152	      0.06249189	      0.35968269
      1.07223821	      0.21262230	      0.32776178	      0.06249262	      0.35968823
      1.07236347	      0.21262227	      0.32776204	      0.06249334	      0.35969379
      1.07248873	      0.21262225	      0.32776229	      0.06249406	      0.35969936
      1.07264064	      0.21262222	      0.32776260	      0.06249493	      0.35970613
      1.07276044	      0.21262219	      0.32776284	      0.06249562	      0.35971148
      1.07288023	      0.21262216	      0.32776308	      0.06249631	      0.35971684
      1.07300003	      0.21262214	      0.32776332	      0.06249700	      0.35972220
      1.07317382	      0.21262210	      0.32776367	      0.06249799	      0.35973001
      1.07328262	      0.21262208	      0.32776388	      0.06249862	      0.35973490
      1.07339143	      0.21262205	      0.32776410	      0.06249924	      0.35973981
      1.07355185	      0.21262202	      0.32776441	      0.06250016	      0.35974705
      1.07369913	      0.21262199	      0.32776470	      0.06250100	      0.35975371
      1.07384642	      0.21262196	      0.32776498	      0.06250184	      0.35976039
      1.07396283	      0.21262193	      0.32776521	      0.06250251	      0.35976567
      1.07407923	      0.21262191	      0.32776543	      0.06250317	      0.35977096
      1.07423238	      0.21262187	      0.32776573	      0.06250404	      0.35977793
      1.07435887	      0.21262184	      0.32776597	      0.06250476	      0.35978369
      1.07448537	      0.21262182	      0.32776621	      0.06250548	      0.35978947
      1.07461186	      0.21262179	      0.32776645	      0.06250620	      0.35979525
      1.07473835	      0.21262176	      0.32776669	      0.06250692	      0.35980103
      1.07486485	      0.21262173	      0.32776692	      0.06250764	      0.35980683
      1.07501931	      0.21262170	      0.32776721	      0.06250852	      0.35981391
      1.07513085	      0.21262168	      0.32776742	      0.06250915	      0.35981903
      1.07524240	      0.21262165	      0.32776763	      0.06250978	      0.35982416
      1.07539211	      0.21262162	      0.32776790	      0.06251063	      0.35983105
      1.07553083	      0.21262159	      0.32776816	      0.06251142	      0.35983744
      1.07566954	      0.21262156	      0.32776841	      0.06251220	      0.35984383
      1.07579018	      0.21262153	      0.32776863	      0.06251288	      0.35984940
      1.07591083	      0.21262150	      0.32776885	      0.06251357	      0.35985498
      1.07603147	      0.21262148	      0.32776906	      0.06251425	      0.35986055
      1.07618265	      0.21262144	      0.32776934	      0.06251510	      0.35986755
      1.07630936	      0.21262142	      0.32776956	      0.06251582	      0.35987342
      1.07643607	      0.21262139	      0.32776979	      0.06251653	      0.35987929
      1.07656278	      0.21262136	      0.32777001	      0.06251724	      0.35988517
      1.07668949	      0.21262133	      0.32777023	      0.06251796	      0.35989105
      1.07681620	      0.21262130	      0.32777046	      0.06251867	      0.35989694
      1.07694290	      0.21262127	      0.32777068	      0.06251938	      0.35990283
      1.07706961	      0.21262125	      0.32777090	      0.06252009	      0.35990872
      1.07719632	      0.21262122	      0.32777112	      0.06252080	      0.35991462
      1.07732303	      0.21262119	      0.32777134	      0.06252151	      0.35992052
      1.07744974	      0.21262116	      0.32777155	      0.06252222	      0.35992642
      1.07757644	      0.21262113	      0.32777177	      0.06252293	      0.35993233
      1.07770315	      0.21262110	      0.32777199	      0.06252364	      0.35993824
      1.07785665	      0.21262107	      0.32777225	      0.06252450	      0.35994540
      1.07796327	      0.21262105	      0.32777243	      0.06252510	      0.35995038
      1.07806990	      0.21262102	      0.32777261	      0.06252569	      0.35995536
      1.07822253	      0.21262099	      0.32777286	      0.06252655	      0.35996250
      1.07836316	      0.21262096	      0.32777310	      0.06252733	      0.35996907
      1.07850380	      0.21262092	      0.32777333	      0.06252812	      0.35997565
      1.07861815	      0.21262090	      0.32777352	      0.06252875	      0.35998100
      1.07873251	      0.21262087	      0.32777371	      0.06252939	      0.35998636
      1.07887860	      0.21262084	      0.32777395	      0.06253020	      0.35999320
      1.07900364	      0.21262081	      0.32777415	      0.06253090	      0.35999905
      1.07912868	      0.21262078	      0.32777435	      0.06253159	      0.36000491
      1.07925371	      0.21262075	      0.32777455	      0.06253229	      0.36001077
      1.07937875	      0.21262073	      0.32777476	      0.06253298	      0.36001664
      1.07950379	      0.21262070	      0.32777496	      0.06253367	      0.36002250
      1.07962883	      0.21262067	      0.32777516	      0.06253437	      0.36002836
      1.07975387	      0.21262064	      0.32777535	      0.06253506	      0.36003423
      1.07987891	      0.21262061	      0.32777555	      0.06253575	      0.36004010
      1.08000395	      0.21262058	      0.32777575	      0.06253644	      0.36004597
      1.08012899	      0.21262055	      0.32777595	      0.06253713	      0.36005184
      1.08025403	      0.21262053	      0.32777614	      0.06253782	      0.36005771
      1.08037906	      0.21262050	      0.32777634	      0.06253852	      0.36006358
      1.08050410	      0.21262047	      0.32777653	      0.06253921	      0.36006945
      1.08062914	      0.21262044	      0.32777672	      0.06253989	      0.36007533
      1.08075418	      0.21262041	      0.32777692	      0.06254058	      0.36008120
      1.08087922	      0.21262038	      0.32777711	      0.06254127	      0.36008708
      1.08100426	      0.21262035	      0.32777730	      0.06254196	      0.36009295
      1.08112930	      0.21262033	      0.32777749	      0.06254265	      0.36009883
      1.08125434	      0.21262030	      0.32777768	      0.06254334	      0.36010471
      1.08137937	      0.21262027	      0.32777786	      0.06254402	      0.36011058
      1.08150441	      0.21262024	      0.32777805	      0.06254471	      0.36011646
      1.08162945	      0.21262021	      0.32777824	      0.06254539	      0.36012234
      1.08175449	      0.21262018	      0.32777842	      0.06254608	      0.36012822
      1.08187953	      0.21262015	      0.32777861	      0.06254677	      0.36013409
      1.08200457	      0.21262012	      0.32777879	      0.06254745	      0.36013997
      1.08212961	      0.21262009	      0.32777898	      0.06254813	      0.36014585
      1.08225465	      0.21262007	      0.32777916	      0.06254882	      0.36015173
      1.08237969	      0.21262004	      0.32777934	      0.06254950	      0.36015761
      1.08250472	      0.21262001	      0.32777952	      0.06255019	      0.36016348
      1.08262976	      0.21261998	      0.32777971	      0.06255087	      0.36016936
      1.08275480	      0.21261995	      0.32777988	      0.06255155	      0.36017524
      1.08287984	      0.21261992	      0.32778006	      0.06255223	      0.36018112
      1.08300488	      0.21261989	      0.32778024	      0.06255291	      0.36018699
      1.08311654	      0.21261987	      0.32778040	      0.06255352	      0.36019224
      1.08322819	      0.21261984	      0.32778056	      0.06255413	      0.36019749
      1.08336655	      0.21261981	      0.32778075	      0.06255488	      0.36020399
      1.08350490	      0.21261978	      0.32778095	      0.06255563	      0.36021049
      1.08360906	      0.21261975	      0.32778109	      0.06255620	      0.36021539
      1.08371322	      0.21261973	      0.32778124	      0.06255676	      0.36022028
      1.08386673	      0.21261969	      0.32778145	      0.06255760	      0.36022749
      1.08399026	      0.21261966	      0.32778162	      0.06255827	      0.36023329
      1.08411380	      0.21261963	      0.32778179	      0.06255894	      0.36023910
      1.08423734	      0.21261960	      0.32778196	      0.06255961	      0.36024490
      1.08436087	      0.21261958	      0.32778213	      0.06256027	      0.36025070
      1.08448441	      0.21261955	      0.32778230	      0.06256094	      0.36025650
      1.08460794	      0.21261952	      0.32778246	      0.06256161	      0.36026230
      1.08473148	      0.21261949	      0.32778263	      0.06256228	      0.36026810
      1.08485502	      0.21261946	      0.32778280	      0.06256295	      0.36027389
      1.08497855	      0.21261943	      0.32778296	      0.06256361	      0.36027969
      1.08510209	      0.21261940	      0.32778313	      0.06256428	      0.36028549
      1.08522563	      0.21261937	      0.32778329	      0.06256494	      0.36029128
      1.08533433	      0.21261935	      0.32778343	      0.06256553	      0.36029638
      1.08544303	      0.21261932	      0.32778358	      0.06256612	      0.36030148
      1.08558183	      0.21261929	      0.32778376	      0.06256686	      0.36030798
      1.08572062	      0.21261926	      0.32778394	      0.06256761	      0.36031449
      1.08582228	      0.21261923	      0.32778407	      0.06256815	      0.36031925
      1.08592394	      0.21261921	      0.32778420	      0.06256870	      0.36032402
      1.08607863	      0.21261917	      0.32778440	      0.06256953	      0.36033126
      1.08620083	      0.21261914	      0.32778456	      0.06257019	      0.36033699
      1.08632303	      0.21261911	      0.32778472	      0.06257084	      0.36034271
      1.08644523	      0.21261909	      0.32778487	      0.06257150	      0.36034843
      1.08656743	      0.21261906	      0.32778503	      0.06257215	      0.36035415
      1.08668963	      0.21261903	      0.32778518	      0.06257281	      0.36035987
      1.08681183	      0.21261900	      0.32778533	      0.06257346	      0.36036559
      1.08693403	      0.21261897	      0.32778549	      0.06257411	      0.36037130
      1.08705623	      0.21261894	      0.32778564	      0.06257477	      0.36037702
      1.08717842	      0.21261891	      0.32778579	      0.06257542	      0.36038273
      1.08730062	      0.21261888	      0.32778594	      0.06257607	      0.36038845
      1.08742282	      0.21261885	      0.32778609	      0.06257672	      0.36039416
      1.08753031	      0.21261883	      0.32778622	      0.06257729	      0.36039918
      1.08763780	      0.21261880	      0.32778636	      0.06257787	      0.36040420
      1.08777489	      0.21261877	      0.32778652	      0.06257860	      0.36041060
      1.08791198	      0.21261874	      0.32778669	      0.06257933	      0.36041700
      1.08801309	      0.21261871	      0.32778681	      0.06257987	      0.36042172
      1.08811421	      0.21261869	      0.32778693	      0.06258040	      0.36042644
      1.08826568	      0.21261865	      0.32778712	      0.06258121	      0.36043351
      1.08838751	      0.21261862	      0.32778726	      0.06258185	      0.36043919
      1.08850934	      0.21261860	      0.32778741	      0.06258250	      0.36044488
      1.08863117	      0.21261857	      0.32778755	      0.06258315	      0.36045056
      1.08875300	      0.21261854	      0.32778769	      0.06258379	      0.36045623
      1.08887483	      0.21261851	      0.32778784	      0.06258444	      0.36046191
      1.08899666	      0.21261848	      0.32778798	      0.06258508	      0.36046759
      1.08911849	      0.21261845	      0.32778812	      0.06258573	      0.36047326
      1.08922420	      0.21261842	      0.32778824	      0.06258629	      0.36047818
      1.08932991	      0.21261840	      0.32778837	      0.06258685	      0.36048310
      1.08946716	      0.21261837	      0.32778852	      0.06258757	      0.36048949
      1.08960441	      0.21261833	      0.32778868	      0.06258830	      0.36049587
      1.08970370	      0.21261831	      0.32778880	      0.06258882	      0.36050049
      1.08980299	      0.21261829	      0.32778891	      0.06258934	      0.36050511
      1.08995541	      0.21261825	      0.32778908	      0.06259015	      0.36051219
      1.09007636	      0.21261822	      0.32778922	      0.06259078	      0.36051781
      1.09019732	      0.21261819	      0.32778935	      0.06259142	      0.36052343
      1.09031827	      0.21261816	      0.32778949	      0.06259206	      0.36052905
      1.09043923	      0.21261813	      0.32778962	      0.06259269	      0.36053467
      1.09056019	      0.21261810	      0.32778976	      0.06259333	      0.36054028
      1.09068114	      0.21261808	      0.32778989	      0.06259397	      0.36054589
      1.09078940	      0.21261805	      0.32779001	      0.06259453	      0.36055091
      1.09089766	      0.21261802	      0.32779013	      0.06259510	      0.36055593
      1.09100592	      0.21261800	      0.32779025	      0.06259567	      0.36056095
      1.09115859	      0.21261796	      0.32779042	      0.06259647	      0.36056803
      1.09126466	      0.21261794	      0.32779053	      0.06259703	      0.36057294
      1.09137073	      0.21261791	      0.32779065	      0.06259758	      0.36057786
      1.09150765	      0.21261788	      0.32779079	      0.06259830	      0.36058420
      1.09164457	      0.21261784	      0.32779094	      0.06259902	      0.36059053
      1.09174542	      0.21261782	      0.32779105	      0.06259954	      0.36059520
      1.09184627	      0.21261780	      0.32779116	      0.06260007	      0.36059987
      1.09198633	      0.21261776	      0.32779130	      0.06260080	      0.36060634
      1.09211302	      0.21261773	      0.32779144	      0.06260146	      0.36061220
      1.09223971	      0.21261770	      0.32779157	      0.06260212	      0.36061805
      1.09235079	      0.21261767	      0.32779169	      0.06260270	      0.36062319
      1.09246188	      0.21261765	      0.32779180	      0.06260328	      0.36062832
      1.09257296	      0.21261762	      0.32779192	      0.06260386	      0.36063345
      1.09271097	      0.21261759	      0.32779206	      0.06260458	      0.36063982
      1.09282518	      0.21261756	      0.32779218	      0.06260517	      0.36064509
      1.09293939	      0.21261753	      0.32779230	      0.06260577	      0.36065035
      1.09305360	      0.21261750	      0.32779242	      0.06260636	      0.36065562
      1.09316781	      0.21261748	      0.32779253	      0.06260696	      0.36066089
      1.09330749	      0.21261744	      0.32779267	      0.06260768	      0.36066732
      1.09341162	      0.21261742	      0.32779278	      0.06260822	      0.36067212
      1.09351575	      0.21261739	      0.32779288	      0.06260876	      0.36067691
      1.09365010	      0.21261736	      0.32779302	      0.06260946	      0.36068310
      1.09378445	      0.21261733	      0.32779315	      0.06261016	      0.36068928
      1.09388746	      0.21261730	      0.32779326	      0.06261069	      0.36069402
      1.09399047	      0.21261728	      0.32779336	      0.06261122	      0.36069876
      1.09412457	      0.21261724	      0.32779349	      0.06261192	      0.36070492
      1.09424689	      0.21261721	      0.32779361	      0.06261255	      0.36071055
      1.09436922	      0.21261719	      0.32779373	      0.06261318	      0.36071617
      1.09449154	      0.21261716	      0.32779385	      0.06261381	      0.36072179
      1.09459763	      0.21261713	      0.32779395	      0.06261436	      0.36072666
      1.09470371	      0.21261710	      0.32779406	      0.06261491	      0.36073152
      1.09480979	      0.21261708	      0.32779416	      0.06261546	      0.36073639
      1.09496180	      0.21261704	      0.32779431	      0.06261624	      0.36074337
      1.09506552	      0.21261702	      0.32779441	      0.06261677	      0.36074812
      1.09516923	      0.21261699	      0.32779450	      0.06261731	      0.36075287
      1.09530510	      0.21261696	      0.32779463	      0.06261801	      0.36075910
      1.09544097	      0.21261692	      0.32779476	      0.06261871	      0.36076532
      1.09553842	      0.21261690	      0.32779485	      0.06261921	      0.36076979
      1.09563587	      0.21261688	      0.32779495	      0.06261971	      0.36077425
      1.09577677	      0.21261684	      0.32779508	      0.06262043	      0.36078069
      1.09590260	      0.21261681	      0.32779520	      0.06262108	      0.36078645
      1.09602843	      0.21261678	      0.32779531	      0.06262172	      0.36079220
      1.09613636	      0.21261676	      0.32779541	      0.06262228	      0.36079714
      1.09624430	      0.21261673	      0.32779551	      0.06262283	      0.36080207
      1.09635224	      0.21261670	      0.32779561	      0.06262339	      0.36080700
      1.09649219	      0.21261667	      0.32779574	      0.06262410	      0.36081339
      1.09660403	      0.21261664	      0.32779584	      0.06262467	      0.36081849
      1.09671588	      0.21261661	      0.32779594	      0.06262525	      0.36082360
      1.09682772	      0.21261659	      0.32779604	      0.06262582	      0.36082870
      1.09693956	      0.21261656	      0.32779615	      0.06262639	      0.36083380
      1.09707997	      0.21261652	      0.32779627	      0.06262711	      0.36084020
      1.09718106	      0.21261650	      0.32779636	      0.06262762	      0.36084480
      1.09728216	      0.21261648	      0.32779645	      0.06262814	      0.36084941
      1.09741686	      0.21261644	      0.32779657	      0.06262883	      0.36085554
      1.09753654	      0.21261641	      0.32779668	      0.06262944	      0.36086099
      1.09765622	      0.21261638	      0.32779678	      0.06263005	      0.36086643
      1.09777589	      0.21261635	      0.32779689	      0.06263066	      0.36087188
      1.09789557	      0.21261633	      0.32779699	      0.06263127	      0.36087732
      1.09799618	      0.21261630	      0.32779708	      0.06263178	      0.36088189
      1.09809678	      0.21261628	      0.32779717	      0.06263229	      0.36088646
      1.09823006	      0.21261624	      0.32779728	      0.06263297	      0.36089251
      1.09836333	      0.21261621	      0.32779740	      0.06263365	      0.36089857
      1.09845809	      0.21261619	      0.32779748	      0.06263413	      0.36090287
      1.09855285	      0.21261616	      0.32779756	      0.06263461	      0.36090717
      1.09870000	      0.21261613	      0.32779769	      0.06263536	      0.36091384
      1.09881848	      0.21261610	      0.32779779	      0.06263596	      0.36091921
      1.09893696	      0.21261607	      0.32779789	      0.06263656	      0.36092458
      1.09905544	      0.21261604	      0.32779799	      0.06263716	      0.36092995
      1.09916005	      0.21261602	      0.32779807	      0.06263769	      0.36093468
      1.09926466	      0.21261599	      0.32779816	      0.06263822	      0.36093942
      1.09939097	      0.21261596	      0.32779827	      0.06263886	      0.36094514
      1.09951729	      0.21261593	      0.32779837	      0.06263950	      0.36095085
      1.09961691	      0.21261590	      0.32779845	      0.06264000	      0.36095535
      1.09971653	      0.21261588	      0.32779854	      0.06264050	      0.36095986
      1.09985135	      0.21261585	      0.32779865	      0.06264118	      0.36096595
      1.09996942	      0.21261582	      0.32779874	      0.06264178	      0.36097128
      1.10008749	      0.21261579	      0.32779884	      0.06264238	      0.36097661
      1.10020556	      0.21261576	      0.32779894	      0.06264297	      0.36098194
      1.10030704	      0.21261573	      0.32779902	      0.06264348	      0.36098652
      1.10040851	      0.21261571	      0.32779910	      0.06264399	      0.36099110
      1.10053755	      0.21261568	      0.32779920	      0.06264464	      0.36099692
      1.10066658	      0.21261565	      0.32779931	      0.06264529	      0.36100273
      1.10076314	      0.21261562	      0.32779938	      0.06264578	      0.36100708
      1.10085969	      0.21261560	      0.32779946	      0.06264627	      0.36101143
      1.10099898	      0.21261556	      0.32779957	      0.06264697	      0.36101770
      1.10111695	      0.21261553	      0.32779966	      0.06264756	      0.36102301
      1.10123492	      0.21261551	      0.32779975	      0.06264815	      0.36102832
      1.10135289	      0.21261548	      0.32779985	      0.06264874	      0.36103362
      1.10145322	      0.21261545	      0.32779993	      0.06264925	      0.36103813
      1.10155355	      0.21261543	      0.32780000	      0.06264975	      0.36104264
      1.10168293	      0.21261540	      0.32780010	      0.06265040	      0.36104845
      1.10181231	      0.21261536	      0.32780020	      0.06265105	      0.36105426
      1.10190763	      0.21261534	      0.32780028	      0.06265153	      0.36105854
      1.10200294	      0.21261532	      0.32780035	      0.06265200	      0.36106281
      1.10214317	      0.21261528	      0.32780046	      0.06265270	      0.36106910
      1.10226081	      0.21261525	      0.32780054	      0.06265329	      0.36107438
      1.10237845	      0.21261522	      0.32780063	      0.06265388	      0.36107965
      1.10249609	      0.21261520	      0.32780072	      0.06265447	      0.36108492
      1.10259545	      0.21261517	      0.32780080	      0.06265496	      0.36108937
      1.10269481	      0.21261515	      0.32780087	      0.06265546	      0.36109382
      1.10282428	      0.21261511	      0.32780097	      0.06265611	      0.36109961
      1.10295374	      0.21261508	      0.32780106	      0.06265675	      0.36110540
      1.10304811	      0.21261506	      0.32780113	      0.06265722	      0.36110962
      1.10314248	      0.21261504	      0.32780120	      0.06265769	      0.36111384
      1.10328309	      0.21261500	      0.32780131	      0.06265839	      0.36112012
      1.10340038	      0.21261497	      0.32780139	      0.06265898	      0.36112536
      1.10351767	      0.21261494	      0.32780148	      0.06265956	      0.36113059
      1.10363495	      0.21261491	      0.32780156	      0.06266015	      0.36113583
      1.10373338	      0.21261489	      0.32780163	      0.06266063	      0.36114022
      1.10383182	      0.21261487	      0.32780171	      0.06266112	      0.36114461
      1.10396134	      0.21261483	      0.32780180	      0.06266177	      0.36115038
      1.10409085	      0.21261480	      0.32780189	      0.06266241	      0.36115615
      1.10418433	      0.21261478	      0.32780196	      0.06266287	      0.36116031
      1.10427782	      0.21261476	      0.32780202	      0.06266334	      0.36116448
      1.10441876	      0.21261472	      0.32780212	      0.06266404	      0.36117075
      1.10453569	      0.21261469	      0.32780221	      0.06266462	      0.36117595
      1.10465262	      0.21261466	      0.32780229	      0.06266520	      0.36118115
      1.10476955	      0.21261463	      0.32780237	      0.06266578	      0.36118635
      1.10486709	      0.21261461	      0.32780244	      0.06266626	      0.36119068
      1.10496463	      0.21261459	      0.32780251	      0.06266674	      0.36119501
      1.10509419	      0.21261455	      0.32780260	      0.06266738	      0.36120077
      1.10522375	      0.21261452	      0.32780269	      0.06266802	      0.36120652
      1.10531638	      0.21261450	      0.32780275	      0.06266848	      0.36121062
      1.10540900	      0.21261448	      0.32780281	      0.06266894	      0.36121473
      1.10555026	      0.21261444	      0.32780291	      0.06266964	      0.36122099
      1.10566685	      0.21261441	      0.32780299	      0.06267021	      0.36122616
      1.10578343	      0.21261438	      0.32780307	      0.06267079	      0.36123132
      1.10588829	      0.21261436	      0.32780314	      0.06267130	      0.36123597
      1.10599316	      0.21261433	      0.32780321	      0.06267182	      0.36124061
      1.10609803	      0.21261431	      0.32780328	      0.06267234	      0.36124525
      1.10622832	      0.21261427	      0.32780337	      0.06267298	      0.36125101
      1.10633253	      0.21261425	      0.32780344	      0.06267349	      0.36125561
      1.10643674	      0.21261422	      0.32780350	      0.06267400	      0.36126022
      1.10654095	      0.21261420	      0.32780357	      0.06267452	      0.36126482
      1.10667642	      0.21261416	      0.32780366	      0.06267518	      0.36127080
      1.10677753	      0.21261414	      0.32780373	      0.06267568	      0.36127527
      1.10687864	      0.21261411	      0.32780380	      0.06267618	      0.36127973
      1.10700360	      0.21261408	      0.32780388	      0.06267679	      0.36128524
      1.10712856	      0.21261405	      0.32780396	      0.06267740	      0.36129074
      1.10722379	      0.21261403	      0.32780402	      0.06267787	      0.36129494
      1.10731902	      0.21261400	      0.32780408	      0.06267834	      0.36129914
      1.10744884	      0.21261397	      0.32780416	      0.06267897	      0.36130485
      1.10756541	      0.21261394	      0.32780424	      0.06267954	      0.36130998
      1.10768198	      0.21261391	      0.32780431	      0.06268011	      0.36131511
      1.10779855	      0.21261389	      0.32780439	      0.06268068	      0.36132023
      1.10789627	      0.21261386	      0.32780445	      0.06268116	      0.36132453
      1.10799399	      0.21261384	      0.32780451	      0.06268164	      0.36132882
      1.10811770	      0.21261381	      0.32780459	      0.06268225	      0.36133426
      1.10824141	      0.21261378	      0.32780467	      0.06268285	      0.36133969
      1.10834205	      0.21261375	      0.32780473	      0.06268334	      0.36134410
      1.10844270	      0.21261373	      0.32780479	      0.06268383	      0.36134852
      1.10856427	      0.21261370	      0.32780487	      0.06268443	      0.36135385
      1.10868584	      0.21261367	      0.32780494	      0.06268502	      0.36135918
      1.10878484	      0.21261364	      0.32780500	      0.06268550	      0.36136351
      1.10888384	      0.21261362	      0.32780506	      0.06268598	      0.36136785
      1.10900648	      0.21261359	      0.32780514	      0.06268658	      0.36137322
      1.10912912	      0.21261356	      0.32780521	      0.06268718	      0.36137858
      1.10922788	      0.21261353	      0.32780527	      0.06268766	      0.36138290
      1.10932663	      0.21261351	      0.32780533	      0.06268814	      0.36138722
      1.10944948	      0.21261348	      0.32780541	      0.06268874	      0.36139259
      1.10957232	      0.21261345	      0.32780548	      0.06268933	      0.36139796
      1.10967026	      0.21261342	      0.32780554	      0.06268981	      0.36140223
      1.10976820	      0.21261340	      0.32780560	      0.06269029	      0.36140651
      1.10989175	      0.21261337	      0.32780567	      0.06269089	      0.36141190
      1.11001529	      0.21261334	      0.32780575	      0.06269149	      0.36141728
      1.11011246	      0.21261331	      0.32780580	      0.06269196	      0.36142152
      1.11020963	      0.21261329	      0.32780586	      0.06269243	      0.36142575
      1.11033396	      0.21261326	      0.32780593	      0.06269303	      0.36143117
      1.11045829	      0.21261323	      0.32780601	      0.06269363	      0.36143658
      1.11055452	      0.21261320	      0.32780606	      0.06269410	      0.36144077
      1.11065074	      0.21261318	      0.32780612	      0.06269457	      0.36144495
      1.11077614	      0.21261315	      0.32780619	      0.06269517	      0.36145041
      1.11090155	      0.21261312	      0.32780626	      0.06269578	      0.36145586
      1.11099670	      0.21261309	      0.32780632	      0.06269624	      0.36145999
      1.11109185	      0.21261307	      0.32780637	      0.06269670	      0.36146412
      1.11121861	      0.21261304	      0.32780644	      0.06269731	      0.36146963
      1.11134537	      0.21261301	      0.32780652	      0.06269792	      0.36147513
      1.11143928	      0.21261298	      0.32780657	      0.06269838	      0.36147920
      1.11153319	      0.21261296	      0.32780662	      0.06269883	      0.36148327
      1.11166169	      0.21261293	      0.32780670	      0.06269945	      0.36148884
      1.11177546	      0.21261290	      0.32780676	      0.06270000	      0.36149377
      1.11188923	      0.21261287	      0.32780682	      0.06270055	      0.36149869
      1.11200300	      0.21261284	      0.32780689	      0.06270109	      0.36150361
      1.11210210	      0.21261282	      0.32780694	      0.06270157	      0.36150790
      1.11220120	      0.21261279	      0.32780700	      0.06270205	      0.36151219
      1.11230030	      0.21261277	      0.32780705	      0.06270252	      0.36151647
      1.11243918	      0.21261273	      0.32780713	      0.06270319	      0.36152247
      1.11253812	      0.21261271	      0.32780718	      0.06270367	      0.36152674
      1.11263706	      0.21261269	      0.32780724	      0.06270414	      0.36153101
      1.11276080	      0.21261266	      0.32780730	      0.06270474	      0.36153635
      1.11287189	      0.21261263	      0.32780736	      0.06270527	      0.36154114
      1.11298297	      0.21261260	      0.32780742	      0.06270580	      0.36154593
      1.11309406	      0.21261257	      0.32780748	      0.06270634	      0.36155072
      1.11320515	      0.21261255	      0.32780754	      0.06270687	      0.36155550
      1.11330086	      0.21261252	      0.32780759	      0.06270733	      0.36155962
      1.11339656	      0.21261250	      0.32780764	      0.06270779	      0.36156374
      1.11351916	      0.21261247	      0.32780771	      0.06270837	      0.36156901
      1.11364176	      0.21261244	      0.32780778	      0.06270896	      0.36157428
      1.11373485	      0.21261241	      0.32780782	      0.06270941	      0.36157828
      1.11382794	      0.21261239	      0.32780787	      0.06270985	      0.36158228
      1.11395724	      0.21261236	      0.32780794	      0.06271047	      0.36158784
      1.11407025	      0.21261233	      0.32780800	      0.06271101	      0.36159269
      1.11418325	      0.21261230	      0.32780806	      0.06271155	      0.36159753
      1.11428314	      0.21261228	      0.32780811	      0.06271203	      0.36160182
      1.11438303	      0.21261225	      0.32780816	      0.06271250	      0.36160610
      1.11448292	      0.21261223	      0.32780821	      0.06271298	      0.36161038
      1.11461468	      0.21261220	      0.32780828	      0.06271361	      0.36161602
      1.11471448	      0.21261217	      0.32780833	      0.06271408	      0.36162029
      1.11481427	      0.21261215	      0.32780838	      0.06271456	      0.36162456
      1.11491407	      0.21261212	      0.32780844	      0.06271503	      0.36162883
      1.11505068	      0.21261209	      0.32780850	      0.06271568	      0.36163467
      1.11514716	      0.21261206	      0.32780855	      0.06271614	      0.36163879
      1.11524365	      0.21261204	      0.32780860	      0.06271660	      0.36164291
      1.11536792	      0.21261201	      0.32780866	      0.06271719	      0.36164822
      1.11547948	      0.21261198	      0.32780872	      0.06271772	      0.36165298
      1.11559104	      0.21261195	      0.32780878	      0.06271825	      0.36165774
      1.11570260	      0.21261193	      0.32780883	      0.06271878	      0.36166249
      1.11579711	      0.21261190	      0.32780888	      0.06271923	      0.36166652
      1.11589161	      0.21261188	      0.32780893	      0.06271968	      0.36167055
      1.11601195	      0.21261185	      0.32780898	      0.06272025	      0.36167567
      1.11613229	      0.21261182	      0.32780904	      0.06272082	      0.36168079
      1.11622977	      0.21261180	      0.32780909	      0.06272128	      0.36168494
      1.11632724	      0.21261177	      0.32780914	      0.06272175	      0.36168908
      1.11644580	      0.21261174	      0.32780920	      0.06272231	      0.36169412
      1.11656437	      0.21261171	      0.32780925	      0.06272287	      0.36169916
      1.11665961	      0.21261169	      0.32780930	      0.06272332	      0.36170320
      1.11675486	      0.21261167	      0.32780935	      0.06272377	      0.36170724
      1.11687538	      0.21261164	      0.32780940	      0.06272434	      0.36171236
      1.11699590	      0.21261161	      0.32780946	      0.06272491	      0.36171747
      1.11709036	      0.21261158	      0.32780951	      0.06272536	      0.36172147
      1.11718482	      0.21261156	      0.32780955	      0.06272580	      0.36172547
      1.11730651	      0.21261153	      0.32780961	      0.06272638	      0.36173063
      1.11742821	      0.21261150	      0.32780967	      0.06272695	      0.36173578
      1.11752118	      0.21261148	      0.32780971	      0.06272739	      0.36173971
      1.11761415	      0.21261145	      0.32780975	      0.06272783	      0.36174364
      1.11773782	      0.21261142	      0.32780981	      0.06272841	      0.36174887
      1.11786149	      0.21261139	      0.32780987	      0.06272899	      0.36175409
      1.11795290	      0.21261137	      0.32780991	      0.06272942	      0.36175795
      1.11804431	      0.21261135	      0.32780996	      0.06272985	      0.36176181
      1.11817039	      0.21261131	      0.32781001	      0.06273045	      0.36176713
      1.11828141	      0.21261129	      0.32781006	      0.06273097	      0.36177181
      1.11839242	      0.21261126	      0.32781012	      0.06273149	      0.36177649
      1.11850344	      0.21261123	      0.32781017	      0.06273201	      0.36178117
      1.11860053	      0.21261121	      0.32781021	      0.06273247	      0.36178526
      1.11869762	      0.21261118	      0.32781026	      0.06273293	      0.36178934
      1.11879471	      0.21261116	      0.32781030	      0.06273338	      0.36179343
      1.11892898	      0.21261113	      0.32781036	      0.06273401	      0.36179907
      1.11902634	      0.21261110	      0.32781040	      0.06273447	      0.36180317
      1.11912371	      0.21261108	      0.32781045	      0.06273492	      0.36180726
      1.11924361	      0.21261105	      0.32781050	      0.06273549	      0.36181229
      1.11935135	      0.21261102	      0.32781055	      0.06273599	      0.36181681
      1.11945909	      0.21261100	      0.32781060	      0.06273650	      0.36182133
      1.11956683	      0.21261097	      0.32781065	      0.06273700	      0.36182585
      1.11967457	      0.21261094	      0.32781069	      0.06273750	      0.36183037
      1.11978231	      0.21261092	      0.32781074	      0.06273801	      0.36183488
      1.11987642	      0.21261089	      0.32781078	      0.06273845	      0.36183882
      1.11997053	      0.21261087	      0.32781082	      0.06273889	      0.36184276
      1.12008742	      0.21261084	      0.32781088	      0.06273943	      0.36184765
      1.12020430	      0.21261081	      0.32781093	      0.06273998	      0.36185254
      1.12030186	      0.21261079	      0.32781097	      0.06274044	      0.36185662
      1.12039942	      0.21261076	      0.32781101	      0.06274089	      0.36186069
      1.12049698	      0.21261074	      0.32781105	      0.06274135	      0.36186477
      1.12062845	      0.21261071	      0.32781111	      0.06274196	      0.36187026
      1.12072508	      0.21261068	      0.32781115	      0.06274241	      0.36187429
      1.12082172	      0.21261066	      0.32781119	      0.06274286	      0.36187832
      1.12094069	      0.21261063	      0.32781124	      0.06274341	      0.36188328
      1.12105966	      0.21261060	      0.32781129	      0.06274397	      0.36188823
      1.12114833	      0.21261058	      0.32781133	      0.06274438	      0.36189192
      1.12123700	      0.21261056	      0.32781137	      0.06274479	      0.36189561
      1.12136369	      0.21261052	      0.32781142	      0.06274538	      0.36190089
      1.12147516	      0.21261050	      0.32781147	      0.06274590	      0.36190552
      1.12158663	      0.21261047	      0.32781152	      0.06274642	      0.36191015
      1.12169809	      0.21261044	      0.32781156	      0.06274693	      0.36191478
      1.12178959	      0.21261042	      0.32781160	      0.06274736	      0.36191858
      1.12188110	      0.21261040	      0.32781164	      0.06274778	      0.36192238
      1.12200104	      0.21261037	      0.32781169	      0.06274834	      0.36192736
      1.12212098	      0.21261034	      0.32781174	      0.06274890	      0.36193233
      1.12221426	      0.21261031	      0.32781178	      0.06274933	      0.36193620
      1.12230754	      0.21261029	      0.32781182	      0.06274976	      0.36194006
      1.12242694	      0.21261026	      0.32781187	      0.06275031	      0.36194500
      1.12254634	      0.21261023	      0.32781191	      0.06275087	      0.36194994
      1.12263700	      0.21261021	      0.32781195	      0.06275129	      0.36195369
      1.12272767	      0.21261019	      0.32781199	      0.06275170	      0.36195744
      1.12285020	      0.21261016	      0.32781204	      0.06275227	      0.36196251
      1.12295904	      0.21261013	      0.32781208	      0.06275277	      0.36196700
      1.12306788	      0.21261010	      0.32781213	      0.06275328	      0.36197150
      1.12317672	      0.21261008	      0.32781217	      0.06275378	      0.36197599
      1.12327291	      0.21261005	      0.32781221	      0.06275422	      0.36197996
      1.12336910	      0.21261003	      0.32781225	      0.06275467	      0.36198392
      1.12346530	      0.21261001	      0.32781228	      0.06275511	      0.36198788
      1.12359480	      0.21260997	      0.32781234	      0.06275571	      0.36199322
      1.12369148	      0.21260995	      0.32781237	      0.06275615	      0.36199720
      1.12378815	      0.21260993	      0.32781241	      0.06275660	      0.36200118
      1.12390470	      0.21260990	      0.32781246	      0.06275714	      0.36200597
      1.12402125	      0.21260987	      0.32781250	      0.06275767	      0.36201076
      1.12410969	      0.21260985	      0.32781254	      0.06275808	      0.36201440
      1.12419814	      0.21260982	      0.32781257	      0.06275849	      0.36201803
      1.12432224	      0.21260979	      0.32781262	      0.06275906	      0.36202312
      1.12443211	      0.21260977	      0.32781266	      0.06275956	      0.36202763
      1.12454199	      0.21260974	      0.32781271	      0.06276007	      0.36203214
      1.12465187	      0.21260971	      0.32781275	      0.06276057	      0.36203664
      1.12474343	      0.21260969	      0.32781279	      0.06276099	      0.36204039
      1.12483499	      0.21260967	      0.32781282	      0.06276141	      0.36204414
      1.12495237	      0.21260964	      0.32781287	      0.06276195	      0.36204895
      1.12506974	      0.21260961	      0.32781291	      0.06276249	      0.36205375
      1.12516284	      0.21260959	      0.32781295	      0.06276291	      0.36205756
      1.12525595	      0.21260956	      0.32781298	      0.06276334	      0.36206136
      1.12537295	      0.21260954	      0.32781303	      0.06276388	      0.36206614
      1.12548996	      0.21260951	      0.32781307	      0.06276441	      0.36207092
      1.12558064	      0.21260948	      0.32781310	      0.06276483	      0.36207462
      1.12567133	      0.21260946	      0.32781314	      0.06276524	      0.36207832
      1.12579113	      0.21260943	      0.32781318	      0.06276579	      0.36208320
      1.12591094	      0.21260940	      0.32781323	      0.06276634	      0.36208809
      1.12600007	      0.21260938	      0.32781326	      0.06276674	      0.36209172
      1.12608920	      0.21260936	      0.32781329	      0.06276715	      0.36209535
      1.12621165	      0.21260933	      0.32781334	      0.06276771	      0.36210033
      1.12631932	      0.21260930	      0.32781338	      0.06276820	      0.36210471
      1.12642700	      0.21260928	      0.32781342	      0.06276869	      0.36210909
      1.12653467	      0.21260925	      0.32781346	      0.06276918	      0.36211346
      1.12663006	      0.21260923	      0.32781349	      0.06276962	      0.36211734
      1.12672545	      0.21260920	      0.32781353	      0.06277005	      0.36212121
      1.12682084	      0.21260918	      0.32781356	      0.06277048	      0.36212508
      1.12694794	      0.21260915	      0.32781361	      0.06277106	      0.36213024
      1.12704388	      0.21260912	      0.32781365	      0.06277150	      0.36213413
      1.12713981	      0.21260910	      0.32781368	      0.06277194	      0.36213801
      1.12723574	      0.21260908	      0.32781372	      0.06277237	      0.36214190
      1.12736567	      0.21260904	      0.32781376	      0.06277296	      0.36214716
      1.12745878	      0.21260902	      0.32781380	      0.06277339	      0.36215093
      1.12755189	      0.21260900	      0.32781383	      0.06277381	      0.36215469
      1.12767030	      0.21260897	      0.32781387	      0.06277435	      0.36215948
      1.12777633	      0.21260894	      0.32781391	      0.06277483	      0.36216376
      1.12788235	      0.21260892	      0.32781395	      0.06277531	      0.36216804
      1.12798838	      0.21260889	      0.32781399	      0.06277579	      0.36217232
      1.12808202	      0.21260887	      0.32781402	      0.06277621	      0.36217610
      1.12817566	      0.21260885	      0.32781405	      0.06277664	      0.36217988
      1.12826930	      0.21260882	      0.32781408	      0.06277706	      0.36218365
      1.12840034	      0.21260879	      0.32781413	      0.06277765	      0.36218893
      1.12849496	      0.21260877	      0.32781416	      0.06277808	      0.36219274
      1.12858959	      0.21260874	      0.32781420	      0.06277851	      0.36219655
      1.12870579	      0.21260872	      0.32781424	      0.06277903	      0.36220123
      1.12880953	      0.21260869	      0.32781427	      0.06277950	      0.36220540
      1.12891326	      0.21260866	      0.32781431	      0.06277997	      0.36220957
      1.12901700	      0.21260864	      0.32781435	      0.06278044	      0.36221373
      1.12912074	      0.21260861	      0.32781438	      0.06278091	      0.36221790
      1.12922448	      0.21260859	      0.32781442	      0.06278137	      0.36222206
      1.12932822	      0.21260856	      0.32781445	      0.06278184	      0.36222622
      1.12942107	      0.21260854	      0.32781449	      0.06278226	      0.36222995
      1.12951392	      0.21260852	      0.32781452	      0.06278268	      0.36223367
      1.12962628	      0.21260849	      0.32781456	      0.06278319	      0.36223817
      1.12973865	      0.21260846	      0.32781459	      0.06278369	      0.36224267
      1.12983064	      0.21260844	      0.32781463	      0.06278410	      0.36224635
      1.12992263	      0.21260842	      0.32781466	      0.06278452	      0.36225003
      1.13003813	      0.21260839	      0.32781470	      0.06278504	      0.36225465
      1.13015364	      0.21260836	      0.32781474	      0.06278556	      0.36225926
      1.13024051	      0.21260834	      0.32781477	      0.06278595	      0.36226274
      1.13032739	      0.21260832	      0.32781479	      0.06278634	      0.36226620
      1.13045094	      0.21260829	      0.32781484	      0.06278689	      0.36227113
      1.13055961	      0.21260826	      0.32781487	      0.06278738	      0.36227547
      1.13066827	      0.21260823	      0.32781491	      0.06278787	      0.36227980
      1.13075930	      0.21260821	      0.32781494	      0.06278827	      0.36228343
      1.13085033	      0.21260819	      0.32781497	      0.06278868	      0.36228706
      1.13096420	      0.21260816	      0.32781501	      0.06278919	      0.36229159
      1.13107806	      0.21260813	      0.32781505	      0.06278970	      0.36229612
      1.13116959	      0.21260811	      0.32781508	      0.06279011	      0.36229976
      1.13126112	      0.21260809	      0.32781511	      0.06279052	      0.36230340
      1.13137542	      0.21260806	      0.32781514	      0.06279103	      0.36230794
      1.13148972	      0.21260803	      0.32781518	      0.06279154	      0.36231248
      1.13157913	      0.21260801	      0.32781521	      0.06279194	      0.36231603
      1.13166855	      0.21260799	      0.32781524	      0.06279234	      0.36231958
      1.13178543	      0.21260796	      0.32781528	      0.06279286	      0.36232422
      1.13190231	      0.21260793	      0.32781532	      0.06279339	      0.36232885
      1.13199001	      0.21260791	      0.32781534	      0.06279378	      0.36233232
      1.13207770	      0.21260789	      0.32781537	      0.06279417	      0.36233580
      1.13219740	      0.21260786	      0.32781541	      0.06279470	      0.36234054
      1.13230283	      0.21260783	      0.32781545	      0.06279517	      0.36234471
      1.13240826	      0.21260781	      0.32781548	      0.06279564	      0.36234888
      1.13251369	      0.21260778	      0.32781551	      0.06279611	      0.36235305
      1.13260779	      0.21260776	      0.32781554	      0.06279653	      0.36235677
      1.13270188	      0.21260774	      0.32781557	      0.06279695	      0.36236048
      1.13279597	      0.21260771	      0.32781560	      0.06279736	      0.36236420
      1.13291885	      0.21260768	      0.32781564	      0.06279791	      0.36236905
      1.13301357	      0.21260766	      0.32781567	      0.06279833	      0.36237278
      1.13310829	      0.21260764	      0.32781570	      0.06279875	      0.36237652
      1.13320301	      0.21260761	      0.32781573	      0.06279917	      0.36238025
      1.13332794	      0.21260758	      0.32781577	      0.06279973	      0.36238517
      1.13342019	      0.21260756	      0.32781580	      0.06280014	      0.36238880
      1.13351243	      0.21260754	      0.32781583	      0.06280054	      0.36239243
      1.13362711	      0.21260751	      0.32781587	      0.06280105	      0.36239694
      1.13374179	      0.21260748	      0.32781590	      0.06280156	      0.36240145
      1.13382658	      0.21260746	      0.32781593	      0.06280194	      0.36240478
      1.13391138	      0.21260744	      0.32781596	      0.06280231	      0.36240811
      1.13403389	      0.21260741	      0.32781600	      0.06280285	      0.36241292
      1.13414069	      0.21260739	      0.32781603	      0.06280332	      0.36241711
      1.13424748	      0.21260736	      0.32781606	      0.06280380	      0.36242130
      1.13435427	      0.21260733	      0.32781610	      0.06280427	      0.36242549
      1.13444291	      0.21260731	      0.32781612	      0.06280466	      0.36242896
      1.13453155	      0.21260729	      0.32781615	      0.06280505	      0.36243244
      1.13464577	      0.21260726	      0.32781619	      0.06280555	      0.36243691
      1.13475999	      0.21260723	      0.32781622	      0.06280606	      0.36244138
      1.13484970	      0.21260721	      0.32781625	      0.06280645	      0.36244489
      1.13493941	      0.21260719	      0.32781628	      0.06280685	      0.36244840
      1.13505387	      0.21260716	      0.32781631	      0.06280735	      0.36245287
      1.13516833	      0.21260714	      0.32781635	      0.06280786	      0.36245734
      1.13525541	      0.21260711	      0.32781637	      0.06280824	      0.36246074
      1.13534249	      0.21260709	      0.32781640	      0.06280862	      0.36246414
      1.13546036	      0.21260706	      0.32781644	      0.06280914	      0.36246874
      1.13557823	      0.21260704	      0.32781647	      0.06280966	      0.36247333
      1.13566332	      0.21260701	      0.32781650	      0.06281003	      0.36247665
      1.13574840	      0.21260699	      0.32781652	      0.06281041	      0.36247997
      1.13586996	      0.21260696	      0.32781656	      0.06281094	      0.36248470
      1.13597501	      0.21260694	      0.32781659	      0.06281140	      0.36248879
      1.13608007	      0.21260691	      0.32781662	      0.06281186	      0.36249288
      1.13618512	      0.21260689	      0.32781665	      0.06281232	      0.36249696
      1.13627669	      0.21260687	      0.32781668	      0.06281272	      0.36250052
      1.13636826	      0.21260684	      0.32781671	      0.06281313	      0.36250408
      1.13645983	      0.21260682	      0.32781674	      0.06281353	      0.36250764
      1.13658702	      0.21260679	      0.32781678	      0.06281408	      0.36251257
      1.13667944	      0.21260677	      0.32781680	      0.06281449	      0.36251616
      1.13677186	      0.21260675	      0.32781683	      0.06281489	      0.36251974
      1.13688497	      0.21260672	      0.32781686	      0.06281539	      0.36252413
      1.13698597	      0.21260669	      0.32781689	      0.06281583	      0.36252804
      1.13708697	      0.21260667	      0.32781692	      0.06281627	      0.36253196
      1.13718797	      0.21260664	      0.32781695	      0.06281671	      0.36253587
      1.13728896	      0.21260662	      0.32781698	      0.06281715	      0.36253977
      1.13738996	      0.21260660	      0.32781701	      0.06281759	      0.36254368
      1.13749096	      0.21260657	      0.32781704	      0.06281803	      0.36254759
      1.13759195	      0.21260655	      0.32781707	      0.06281847	      0.36255149
      1.13768210	      0.21260652	      0.32781710	      0.06281886	      0.36255497
      1.13777225	      0.21260650	      0.32781713	      0.06281925	      0.36255845
      1.13788118	      0.21260648	      0.32781716	      0.06281973	      0.36256266
      1.13799012	      0.21260645	      0.32781719	      0.06282020	      0.36256686
      1.13808298	      0.21260643	      0.32781722	      0.06282061	      0.36257045
      1.13817584	      0.21260640	      0.32781724	      0.06282101	      0.36257403
      1.13826870	      0.21260638	      0.32781727	      0.06282141	      0.36257760
      1.13839001	      0.21260635	      0.32781731	      0.06282194	      0.36258228
      1.13848259	      0.21260633	      0.32781733	      0.06282234	      0.36258584
      1.13857517	      0.21260631	      0.32781736	      0.06282274	      0.36258940
      1.13866775	      0.21260629	      0.32781739	      0.06282314	      0.36259297
      1.13879292	      0.21260625	      0.32781742	      0.06282369	      0.36259778
      1.13888326	      0.21260623	      0.32781745	      0.06282408	      0.36260125
      1.13897360	      0.21260621	      0.32781748	      0.06282447	      0.36260472
      1.13908750	      0.21260618	      0.32781751	      0.06282496	      0.36260910
      1.13918932	      0.21260616	      0.32781754	      0.06282540	      0.36261301
      1.13929114	      0.21260613	      0.32781757	      0.06282584	      0.36261691
      1.13939296	      0.21260611	      0.32781760	      0.06282628	      0.36262082
      1.13949478	      0.21260608	      0.32781762	      0.06282672	      0.36262472
      1.13958301	      0.21260606	      0.32781765	      0.06282710	      0.36262810
      1.13967123	      0.21260604	      0.32781768	      0.06282749	      0.36263148
      1.13978275	      0.21260602	      0.32781771	      0.06282797	      0.36263576
      1.13989427	      0.21260599	      0.32781774	      0.06282845	      0.36264002
      1.13998148	      0.21260597	      0.32781776	      0.06282882	      0.36264336
      1.14006869	      0.21260595	      0.32781779	      0.06282920	      0.36264670
      1.14018400	      0.21260592	      0.32781782	      0.06282970	      0.36265111
      1.14029930	      0.21260589	      0.32781785	      0.06283019	      0.36265551
      1.14038094	      0.21260587	      0.32781788	      0.06283054	      0.36265863
      1.14046259	      0.21260585	      0.32781790	      0.06283090	      0.36266175
      1.14058812	      0.21260582	      0.32781794	      0.06283144	      0.36266654
      1.14068986	      0.21260580	      0.32781796	      0.06283187	      0.36267042
      1.14079161	      0.21260577	      0.32781799	      0.06283231	      0.36267430
      1.14089335	      0.21260575	      0.32781802	      0.06283275	      0.36267818
      1.14099510	      0.21260572	      0.32781805	      0.06283318	      0.36268206
      1.14109685	      0.21260570	      0.32781808	      0.06283362	      0.36268593
      1.14118481	      0.21260568	      0.32781810	      0.06283400	      0.36268928
      1.14127278	      0.21260566	      0.32781813	      0.06283437	      0.36269263
      1.14138369	      0.21260563	      0.32781816	      0.06283485	      0.36269685
      1.14149460	      0.21260560	      0.32781819	      0.06283532	      0.36270107
      1.14158140	      0.21260558	      0.32781821	      0.06283570	      0.36270437
      1.14166820	      0.21260556	      0.32781824	      0.06283607	      0.36270767
      1.14178296	      0.21260553	      0.32781827	      0.06283656	      0.36271203
      1.14189772	      0.21260550	      0.32781830	      0.06283705	      0.36271638
      1.14197907	      0.21260548	      0.32781832	      0.06283740	      0.36271947
      1.14206042	      0.21260547	      0.32781835	      0.06283774	      0.36272256
      1.14218520	      0.21260543	      0.32781838	      0.06283828	      0.36272729
      1.14228651	      0.21260541	      0.32781841	      0.06283871	      0.36273113
      1.14238783	      0.21260539	      0.32781844	      0.06283914	      0.36273497
      1.14248914	      0.21260536	      0.32781847	      0.06283957	      0.36273881
      1.14259045	      0.21260534	      0.32781849	      0.06284000	      0.36274264
      1.14269177	      0.21260531	      0.32781852	      0.06284044	      0.36274648
      1.14277915	      0.21260529	      0.32781855	      0.06284081	      0.36274978
      1.14286654	      0.21260527	      0.32781857	      0.06284118	      0.36275309
      1.14297719	      0.21260524	      0.32781860	      0.06284165	      0.36275727
      1.14308785	      0.21260522	      0.32781863	      0.06284212	      0.36276145
      1.14317411	      0.21260520	      0.32781865	      0.06284249	      0.36276471
      1.14326038	      0.21260518	      0.32781868	      0.06284285	      0.36276797
      1.14337488	      0.21260515	      0.32781871	      0.06284334	      0.36277229
      1.14348939	      0.21260512	      0.32781874	      0.06284382	      0.36277661
      1.14357018	      0.21260510	      0.32781876	      0.06284417	      0.36277966
      1.14365097	      0.21260508	      0.32781879	      0.06284451	      0.36278271
      1.14377566	      0.21260505	      0.32781882	      0.06284504	      0.36278741
      1.14387659	      0.21260503	      0.32781885	      0.06284547	      0.36279121
      1.14397751	      0.21260500	      0.32781887	      0.06284589	      0.36279501
      1.14407843	      0.21260498	      0.32781890	      0.06284632	      0.36279881
      1.14417936	      0.21260496	      0.32781893	      0.06284675	      0.36280261
      1.14428028	      0.21260493	      0.32781896	      0.06284717	      0.36280641
      1.14436709	      0.21260491	      0.32781898	      0.06284754	      0.36280967
      1.14445389	      0.21260489	      0.32781900	      0.06284791	      0.36281293
      1.14456433	      0.21260486	      0.32781903	      0.06284837	      0.36281708
      1.14467476	      0.21260484	      0.32781906	      0.06284884	      0.36282123
      1.14476047	      0.21260482	      0.32781909	      0.06284920	      0.36282445
      1.14484618	      0.21260479	      0.32781911	      0.06284956	      0.36282767
      1.14496049	      0.21260477	      0.32781914	      0.06285004	      0.36283196
      1.14506326	      0.21260474	      0.32781917	      0.06285048	      0.36283581
      1.14516603	      0.21260472	      0.32781920	      0.06285091	      0.36283967
      1.14525532	      0.21260470	      0.32781922	      0.06285128	      0.36284301
      1.14534462	      0.21260468	      0.32781925	      0.06285166	      0.36284636
      1.14543392	      0.21260465	      0.32781927	      0.06285204	      0.36284971
      1.14555780	      0.21260462	      0.32781930	      0.06285256	      0.36285434
      1.14564803	      0.21260460	      0.32781933	      0.06285293	      0.36285772
      1.14573826	      0.21260458	      0.32781935	      0.06285331	      0.36286110
      1.14584842	      0.21260455	      0.32781938	      0.06285378	      0.36286522
      1.14594669	      0.21260453	      0.32781941	      0.06285419	      0.36286889
      1.14604495	      0.21260451	      0.32781943	      0.06285460	      0.36287256
      1.14614321	      0.21260448	      0.32781946	      0.06285501	      0.36287624
      1.14624147	      0.21260446	      0.32781949	      0.06285542	      0.36287991
      1.14633974	      0.21260444	      0.32781951	      0.06285583	      0.36288358
      1.14643800	      0.21260441	      0.32781954	      0.06285625	      0.36288724
      1.14653626	      0.21260439	      0.32781957	      0.06285666	      0.36289091
      1.14663452	      0.21260437	      0.32781959	      0.06285707	      0.36289457
      1.14672250	      0.21260435	      0.32781962	      0.06285743	      0.36289785
      1.14681047	      0.21260432	      0.32781964	      0.06285780	      0.36290113
      1.14691742	      0.21260430	      0.32781967	      0.06285825	      0.36290512
      1.14702437	      0.21260427	      0.32781970	      0.06285869	      0.36290910
      1.14711222	      0.21260425	      0.32781972	      0.06285906	      0.36291237
      1.14720006	      0.21260423	      0.32781974	      0.06285943	      0.36291564
      1.14730930	      0.21260420	      0.32781977	      0.06285988	      0.36291971
      1.14741854	      0.21260418	      0.32781980	      0.06286034	      0.36292377
      1.14750190	      0.21260416	      0.32781982	      0.06286068	      0.36292687
      1.14758526	      0.21260414	      0.32781985	      0.06286103	      0.36292997
      1.14770121	      0.21260411	      0.32781988	      0.06286151	      0.36293428
      1.14780466	      0.21260409	      0.32781991	      0.06286194	      0.36293812
      1.14790810	      0.21260406	      0.32781993	      0.06286237	      0.36294196
      1.14799431	      0.21260404	      0.32781996	      0.06286273	      0.36294516
      1.14808052	      0.21260402	      0.32781998	      0.06286309	      0.36294836
      1.14818951	      0.21260399	      0.32782001	      0.06286354	      0.36295241
      1.14829851	      0.21260397	      0.32782004	      0.06286399	      0.36295645
      1.14838489	      0.21260395	      0.32782006	      0.06286435	      0.36295965
      1.14847127	      0.21260393	      0.32782008	      0.06286471	      0.36296285
      1.14858125	      0.21260390	      0.32782011	      0.06286516	      0.36296693
      1.14869123	      0.21260387	      0.32782014	      0.06286562	      0.36297100
      1.14877518	      0.21260385	      0.32782016	      0.06286596	      0.36297411
      1.14885912	      0.21260383	      0.32782019	      0.06286631	      0.36297722
      1.14897247	      0.21260381	      0.32782022	      0.06286678	      0.36298141
      1.14908582	      0.21260378	      0.32782025	      0.06286725	      0.36298560
      1.14916756	      0.21260376	      0.32782027	      0.06286758	      0.36298863
      1.14924929	      0.21260374	      0.32782029	      0.06286792	      0.36299165
      1.14936674	      0.21260371	      0.32782032	      0.06286840	      0.36299599
      1.14946781	      0.21260369	      0.32782035	      0.06286882	      0.36299972
      1.14956888	      0.21260367	      0.32782037	      0.06286924	      0.36300346
      1.14966996	      0.21260364	      0.32782040	      0.06286965	      0.36300719
      1.14975843	      0.21260362	      0.32782042	      0.06287002	      0.36301045
      1.14984691	      0.21260360	      0.32782045	      0.06287038	      0.36301372
      1.14993538	      0.21260358	      0.32782047	      0.06287074	      0.36301698
      1.15005667	      0.21260355	      0.32782050	      0.06287124	      0.36302145
      1.15014617	      0.21260353	      0.32782053	      0.06287161	      0.36302475
      1.15023567	      0.21260351	      0.32782055	      0.06287198	      0.36302805
      1.15034391	      0.21260348	      0.32782058	      0.06287242	      0.36303204
      1.15044083	      0.21260346	      0.32782061	      0.06287282	      0.36303561
      1.15053775	      0.21260343	      0.32782063	      0.06287322	      0.36303918
      1.15063467	      0.21260341	      0.32782066	      0.06287361	      0.36304274
      1.15073158	      0.21260339	      0.32782068	      0.06287401	      0.36304631
      1.15082850	      0.21260337	      0.32782071	      0.06287441	      0.36304987
      1.15092542	      0.21260334	      0.32782073	      0.06287480	      0.36305344
      1.15102234	      0.21260332	      0.32782076	      0.06287520	      0.36305700
      1.15111926	      0.21260330	      0.32782079	      0.06287559	      0.36306056
      1.15121617	      0.21260327	      0.32782081	      0.06287599	      0.36306412
      1.15131309	      0.21260325	      0.32782084	      0.06287638	      0.36306768
      1.15139893	      0.21260323	      0.32782086	      0.06287673	      0.36307084
      1.15148478	      0.21260321	      0.32782088	      0.06287708	      0.36307399
      1.15159166	      0.21260318	      0.32782091	      0.06287752	      0.36307791
      1.15169854	      0.21260316	      0.32782094	      0.06287796	      0.36308183
      1.15178451	      0.21260314	      0.32782096	      0.06287831	      0.36308498
      1.15187049	      0.21260312	      0.32782098	      0.06287866	      0.36308814
      1.15197969	      0.21260309	      0.32782101	      0.06287910	      0.36309214
      1.15208889	      0.21260307	      0.32782104	      0.06287954	      0.36309614
      1.15217009	      0.21260305	      0.32782106	      0.06287987	      0.36309911
      1.15225130	      0.21260303	      0.32782109	      0.06288020	      0.36310209
      1.15236804	      0.21260300	      0.32782112	      0.06288068	      0.36310636
      1.15247095	      0.21260298	      0.32782114	      0.06288109	      0.36311013
      1.15257387	      0.21260295	      0.32782117	      0.06288151	      0.36311390
      1.15265801	      0.21260293	      0.32782119	      0.06288185	      0.36311697
      1.15274216	      0.21260291	      0.32782122	      0.06288219	      0.36312005
      1.15285139	      0.21260288	      0.32782124	      0.06288263	      0.36312404
      1.15296063	      0.21260286	      0.32782127	      0.06288308	      0.36312804
      1.15304479	      0.21260284	      0.32782130	      0.06288342	      0.36313111
      1.15312895	      0.21260282	      0.32782132	      0.06288376	      0.36313419
      1.15323958	      0.21260279	      0.32782135	      0.06288420	      0.36313823
      1.15335021	      0.21260277	      0.32782138	      0.06288465	      0.36314227
      1.15343158	      0.21260275	      0.32782140	      0.06288498	      0.36314524
      1.15351295	      0.21260273	      0.32782142	      0.06288530	      0.36314821
      1.15362788	      0.21260270	      0.32782145	      0.06288577	      0.36315240
      1.15372761	      0.21260268	      0.32782148	      0.06288617	      0.36315603
      1.15382734	      0.21260265	      0.32782150	      0.06288657	      0.36315967
      1.15392706	      0.21260263	      0.32782153	      0.06288697	      0.36316331
      1.15401490	      0.21260261	      0.32782155	      0.06288732	      0.36316651
      1.15410274	      0.21260259	      0.32782158	      0.06288768	      0.36316971
      1.15419057	      0.21260257	      0.32782160	      0.06288803	      0.36317291
      1.15430923	      0.21260254	      0.32782163	      0.06288851	      0.36317723
      1.15439810	      0.21260252	      0.32782166	      0.06288886	      0.36318046
      1.15448697	      0.21260250	      0.32782168	      0.06288922	      0.36318369
      1.15457584	      0.21260248	      0.32782170	      0.06288958	      0.36318693
      1.15469557	      0.21260245	      0.32782174	      0.06289006	      0.36319128
      1.15478211	      0.21260243	      0.32782176	      0.06289040	      0.36319443
      1.15486864	      0.21260241	      0.32782178	      0.06289075	      0.36319758
      1.15497783	      0.21260238	      0.32782181	      0.06289118	      0.36320154
      1.15507523	      0.21260236	      0.32782184	      0.06289157	      0.36320508
      1.15517263	      0.21260234	      0.32782186	      0.06289196	      0.36320862
      1.15527002	      0.21260231	      0.32782189	      0.06289235	      0.36321216
      1.15536742	      0.21260229	      0.32782192	      0.06289274	      0.36321569
      1.15545274	      0.21260227	      0.32782194	      0.06289308	      0.36321879
      1.15553806	      0.21260225	      0.32782196	      0.06289342	      0.36322189
      1.15564377	      0.21260222	      0.32782199	      0.06289384	      0.36322572
      1.15574948	      0.21260220	      0.32782202	      0.06289426	      0.36322956
      1.15583421	      0.21260218	      0.32782204	      0.06289460	      0.36323263
      1.15591894	      0.21260216	      0.32782206	      0.06289494	      0.36323570
      1.15602746	      0.21260213	      0.32782209	      0.06289537	      0.36323963
      1.15613598	      0.21260211	      0.32782212	      0.06289580	      0.36324357
      1.15621615	      0.21260209	      0.32782214	      0.06289612	      0.36324647
      1.15629631	      0.21260207	      0.32782217	      0.06289643	      0.36324937
      1.15641232	      0.21260204	      0.32782220	      0.06289689	      0.36325357
      1.15651435	      0.21260202	      0.32782222	      0.06289730	      0.36325727
      1.15661639	      0.21260200	      0.32782225	      0.06289770	      0.36326096
      1.15669944	      0.21260198	      0.32782227	      0.06289803	      0.36326396
      1.15678249	      0.21260196	      0.32782230	      0.06289836	      0.36326697
      1.15689102	      0.21260193	      0.32782233	      0.06289879	      0.36327089
      1.15699954	      0.21260190	      0.32782236	      0.06289922	      0.36327482
      1.15708252	      0.21260189	      0.32782238	      0.06289955	      0.36327781
      1.15716549	      0.21260187	      0.32782240	      0.06289987	      0.36328081
      1.15727559	      0.21260184	      0.32782243	      0.06290031	      0.36328479
      1.15738569	      0.21260181	      0.32782246	      0.06290074	      0.36328877
      1.15746577	      0.21260180	      0.32782248	      0.06290106	      0.36329166
      1.15754585	      0.21260178	      0.32782250	      0.06290137	      0.36329455
      1.15766058	      0.21260175	      0.32782253	      0.06290182	      0.36329869
      1.15775950	      0.21260173	      0.32782256	      0.06290221	      0.36330226
      1.15785842	      0.21260170	      0.32782259	      0.06290260	      0.36330583
      1.15795735	      0.21260168	      0.32782262	      0.06290299	      0.36330940
      1.15804397	      0.21260166	      0.32782264	      0.06290333	      0.36331252
      1.15813059	      0.21260164	      0.32782266	      0.06290367	      0.36331564
      1.15821721	      0.21260162	      0.32782269	      0.06290401	      0.36331877
      1.15833596	      0.21260159	      0.32782272	      0.06290448	      0.36332304
      1.15842372	      0.21260157	      0.32782274	      0.06290482	      0.36332621
      1.15851147	      0.21260155	      0.32782277	      0.06290516	      0.36332937
      1.15861738	      0.21260152	      0.32782280	      0.06290558	      0.36333318
      1.15871214	      0.21260150	      0.32782282	      0.06290595	      0.36333659
      1.15880690	      0.21260148	      0.32782285	      0.06290632	      0.36334000
      1.15890165	      0.21260146	      0.32782287	      0.06290669	      0.36334341
      1.15899641	      0.21260144	      0.32782290	      0.06290706	      0.36334682
      1.15909117	      0.21260141	      0.32782293	      0.06290743	      0.36335023
      1.15918592	      0.21260139	      0.32782295	      0.06290780	      0.36335364
      1.15928068	      0.21260137	      0.32782298	      0.06290817	      0.36335705
      1.15937544	      0.21260135	      0.32782300	      0.06290854	      0.36336045
      1.15947019	      0.21260132	      0.32782303	      0.06290890	      0.36336386
      1.15956495	      0.21260130	      0.32782306	      0.06290927	      0.36336726
      1.15965970	      0.21260128	      0.32782308	      0.06290964	      0.36337067
      1.15974496	      0.21260126	      0.32782311	      0.06290997	      0.36337373
      1.15983021	      0.21260124	      0.32782313	      0.06291030	      0.36337679
      1.15993264	      0.21260122	      0.32782316	      0.06291070	      0.36338047
      1.16003506	      0.21260119	      0.32782319	      0.06291110	      0.36338414
      1.16012273	      0.21260117	      0.32782321	      0.06291144	      0.36338729
      1.16021039	      0.21260115	      0.32782324	      0.06291178	      0.36339043
      1.16029805	      0.21260113	      0.32782326	      0.06291212	      0.36339358
      1.16041206	      0.21260110	      0.32782329	      0.06291256	      0.36339767
      1.16049975	      0.21260108	      0.32782332	      0.06291290	      0.36340081
      1.16058745	      0.21260106	      0.32782334	      0.06291324	      0.36340395
      1.16067514	      0.21260104	      0.32782336	      0.06291357	      0.36340710
      1.16079178	      0.21260101	      0.32782340	      0.06291402	      0.36341128
      1.16087763	      0.21260099	      0.32782342	      0.06291436	      0.36341435
      1.16096347	      0.21260097	      0.32782345	      0.06291469	      0.36341743
      1.16107006	      0.21260095	      0.32782348	      0.06291510	      0.36342124
      1.16116563	      0.21260093	      0.32782350	      0.06291546	      0.36342466
      1.16126119	      0.21260090	      0.32782353	      0.06291583	      0.36342809
      1.16135676	      0.21260088	      0.32782356	      0.06291620	      0.36343151
      1.16145232	      0.21260086	      0.32782358	      0.06291657	      0.36343493
      1.16153811	      0.21260084	      0.32782361	      0.06291690	      0.36343799
      1.16162389	      0.21260082	      0.32782363	      0.06291723	      0.36344106
      1.16170968	      0.21260080	      0.32782366	      0.06291755	      0.36344413
      1.16182648	      0.21260077	      0.32782369	      0.06291800	      0.36344831
      1.16191556	      0.21260075	      0.32782371	      0.06291834	      0.36345149
      1.16200464	      0.21260073	      0.32782374	      0.06291868	      0.36345467
      1.16209373	      0.21260071	      0.32782376	      0.06291903	      0.36345786
      1.16220479	      0.21260068	      0.32782380	      0.06291945	      0.36346182
      1.16229190	      0.21260066	      0.32782382	      0.06291978	      0.36346494
      1.16237900	      0.21260064	      0.32782385	      0.06292012	      0.36346805
      1.16246610	      0.21260062	      0.32782387	      0.06292045	      0.36347116
      1.16258192	      0.21260060	      0.32782390	      0.06292089	      0.36347529
      1.16266901	      0.21260058	      0.32782393	      0.06292122	      0.36347840
      1.16275610	      0.21260056	      0.32782395	      0.06292155	      0.36348151
      1.16286109	      0.21260053	      0.32782398	      0.06292195	      0.36348525
      1.16295385	      0.21260051	      0.32782401	      0.06292231	      0.36348856
      1.16304661	      0.21260049	      0.32782404	      0.06292266	      0.36349187
      1.16313937	      0.21260047	      0.32782406	      0.06292301	      0.36349518
      1.16323213	      0.21260044	      0.32782409	      0.06292336	      0.36349848
      1.16332489	      0.21260042	      0.32782412	      0.06292371	      0.36350179
      1.16341764	      0.21260040	      0.32782414	      0.06292407	      0.36350510
      1.16351040	      0.21260038	      0.32782417	      0.06292442	      0.36350840
      1.16360316	      0.21260036	      0.32782420	      0.06292477	      0.36351170
      1.16369592	      0.21260034	      0.32782422	      0.06292512	      0.36351501
      1.16378868	      0.21260032	      0.32782425	      0.06292547	      0.36351831
      1.16388144	      0.21260029	      0.32782428	      0.06292582	      0.36352161
      1.16397420	      0.21260027	      0.32782430	      0.06292617	      0.36352492
      1.16406696	      0.21260025	      0.32782433	      0.06292652	      0.36352822
      1.16415972	      0.21260023	      0.32782436	      0.06292687	      0.36353152
      1.16425248	      0.21260021	      0.32782439	      0.06292722	      0.36353482
      1.16434524	      0.21260019	      0.32782441	      0.06292757	      0.36353812
      1.16443800	      0.21260016	      0.32782444	      0.06292792	      0.36354142
      1.16453076	      0.21260014	      0.32782447	      0.06292827	      0.36354472
      1.16462352	      0.21260012	      0.32782449	      0.06292862	      0.36354801
      1.16471628	      0.21260010	      0.32782452	      0.06292897	      0.36355131
      1.16480904	      0.21260008	      0.32782455	      0.06292932	      0.36355461
      1.16490180	      0.21260006	      0.32782458	      0.06292966	      0.36355790
      1.16499456	      0.21260003	      0.32782460	      0.06293001	      0.36356120
      1.16508732	      0.21260001	      0.32782463	      0.06293036	      0.36356449
      1.16518008	      0.21259999	      0.32782466	      0.06293071	      0.36356779
      1.16527284	      0.21259997	      0.32782469	      0.06293105	      0.36357108
      1.16536559	      0.21259995	      0.32782471	      0.06293140	      0.36357438
      1.16545835	      0.21259993	      0.32782474	      0.06293175	      0.36357767
      1.16555111	      0.21259991	      0.32782477	      0.06293209	      0.36358096
      1.16564387	      0.21259988	      0.32782480	      0.06293244	      0.36358425
      1.16573663	      0.21259986	      0.32782482	      0.06293279	      0.36358754
      1.16582939	      0.21259984	      0.32782485	      0.06293313	      0.36359083
      1.16592215	      0.21259982	      0.32782488	      0.06293348	      0.36359412
      1.16601491	      0.21259980	      0.32782491	      0.06293382	      0.36359741
      1.16610767	      0.21259978	      0.32782493	      0.06293417	      0.36360070
      1.16620043	      0.21259975	      0.32782496	      0.06293451	      0.36360399
      1.16629319	      0.21259973	      0.32782499	      0.06293486	      0.36360728
      1.16638595	      0.21259971	      0.32782502	      0.06293520	      0.36361056
      1.16647871	      0.21259969	      0.32782505	      0.06293554	      0.36361385
      1.16657147	      0.21259967	      0.32782507	      0.06293589	      0.36361714
      1.16666423	      0.21259965	      0.32782510	      0.06293623	      0.36362042
      1.16675699	      0.21259963	      0.32782513	      0.06293658	      0.36362371
      1.16684975	      0.21259960	      0.32782516	      0.06293692	      0.36362699
      1.16694251	      0.21259958	      0.32782519	      0.06293726	      0.36363028
      1.16703527	      0.21259956	      0.32782521	      0.06293760	      0.36363356
      1.16712803	      0.21259954	      0.32782524	      0.06293795	      0.36363684
      1.16722079	      0.21259952	      0.32782527	      0.06293829	      0.36364012
      1.16731355	      0.21259950	      0.32782530	      0.06293863	      0.36364341
      1.16740630	      0.21259948	      0.32782533	      0.06293897	      0.36364669
      1.16749906	      0.21259945	      0.32782536	      0.06293931	      0.36364997
      1.16759182	      0.21259943	      0.32782538	      0.06293966	      0.36365325
      1.16768458	      0.21259941	      0.32782541	      0.06294000	      0.36365653
      1.16777734	      0.21259939	      0.32782544	      0.06294034	      0.36365981
      1.16787010	      0.21259937	      0.32782547	      0.06294068	      0.36366309
      1.16796286	      0.21259935	      0.32782550	      0.06294102	      0.36366636
      1.16805562	      0.21259933	      0.32782553	      0.06294136	      0.36366964
      1.16814838	      0.21259930	      0.32782556	      0.06294170	      0.36367292
      1.16823176	      0.21259928	      0.32782558	      0.06294200	      0.36367586
      1.16831515	      0.21259927	      0.32782561	      0.06294231	      0.36367881
      1.16841638	      0.21259924	      0.32782564	      0.06294268	      0.36368238
      1.16851762	      0.21259922	      0.32782567	      0.06294305	      0.36368596
      1.16860149	      0.21259920	      0.32782570	      0.06294335	      0.36368892
      1.16868537	      0.21259918	      0.32782572	      0.06294366	      0.36369188
      1.16878812	      0.21259916	      0.32782576	      0.06294403	      0.36369551
      1.16889086	      0.21259913	      0.32782579	      0.06294441	      0.36369913
      1.16897087	      0.21259911	      0.32782581	      0.06294470	      0.36370195
      1.16905089	      0.21259910	      0.32782584	      0.06294499	      0.36370478
      1.16915905	      0.21259907	      0.32782587	      0.06294538	      0.36370859
      1.16926721	      0.21259905	      0.32782591	      0.06294578	      0.36371241
      1.16934315	      0.21259903	      0.32782593	      0.06294605	      0.36371508
      1.16941909	      0.21259901	      0.32782595	      0.06294633	      0.36371776
      1.16953561	      0.21259898	      0.32782599	      0.06294675	      0.36372187
      1.16963063	      0.21259896	      0.32782602	      0.06294709	      0.36372522
      1.16972565	      0.21259894	      0.32782605	      0.06294744	      0.36372857
      1.16982068	      0.21259892	      0.32782608	      0.06294778	      0.36373191
      1.16991570	      0.21259890	      0.32782611	      0.06294812	      0.36373526
      1.16999989	      0.21259888	      0.32782614	      0.06294843	      0.36373823
      1.17008407	      0.21259886	      0.32782617	      0.06294873	      0.36374119
      1.17016826	      0.21259884	      0.32782619	      0.06294904	      0.36374415
      1.17028351	      0.21259881	      0.32782623	      0.06294945	      0.36374821
      1.17036918	      0.21259879	      0.32782626	      0.06294976	      0.36375123
      1.17045485	      0.21259877	      0.32782629	      0.06295007	      0.36375424
      1.17054052	      0.21259875	      0.32782631	      0.06295037	      0.36375726
      1.17065563	      0.21259873	      0.32782635	      0.06295079	      0.36376131
      1.17073908	      0.21259871	      0.32782638	      0.06295109	      0.36376424
      1.17082252	      0.21259869	      0.32782640	      0.06295139	      0.36376718
      1.17092760	      0.21259866	      0.32782644	      0.06295176	      0.36377087
      1.17102117	      0.21259864	      0.32782647	      0.06295210	      0.36377416
      1.17111475	      0.21259862	      0.32782650	      0.06295243	      0.36377745
      1.17120832	      0.21259860	      0.32782653	      0.06295277	      0.36378074
      1.17130190	      0.21259858	      0.32782656	      0.06295310	      0.36378403
      1.17138518	      0.21259856	      0.32782659	      0.06295340	      0.36378696
      1.17146847	      0.21259854	      0.32782662	      0.06295370	      0.36378988
      1.17156879	      0.21259852	      0.32782665	      0.06295405	      0.36379341
      1.17166912	      0.21259849	      0.32782668	      0.06295441	      0.36379693
      1.17175211	      0.21259847	      0.32782671	      0.06295470	      0.36379985
      1.17183510	      0.21259845	      0.32782674	      0.06295500	      0.36380276
      1.17193742	      0.21259843	      0.32782677	      0.06295536	      0.36380635
      1.17203974	      0.21259841	      0.32782680	      0.06295573	      0.36380994
      1.17211911	      0.21259839	      0.32782683	      0.06295601	      0.36381273
      1.17219848	      0.21259837	      0.32782686	      0.06295629	      0.36381551
      1.17230607	      0.21259835	      0.32782689	      0.06295667	      0.36381929
      1.17241366	      0.21259832	      0.32782693	      0.06295705	      0.36382306
      1.17248894	      0.21259830	      0.32782695	      0.06295732	      0.36382570
      1.17256422	      0.21259829	      0.32782698	      0.06295758	      0.36382834
      1.17268021	      0.21259826	      0.32782702	      0.06295799	      0.36383241
      1.17277467	      0.21259824	      0.32782705	      0.06295833	      0.36383572
      1.17286914	      0.21259822	      0.32782708	      0.06295866	      0.36383904
      1.17296360	      0.21259820	      0.32782711	      0.06295899	      0.36384235
      1.17305806	      0.21259817	      0.32782715	      0.06295932	      0.36384566
      1.17314131	      0.21259815	      0.32782717	      0.06295962	      0.36384857
      1.17322456	      0.21259814	      0.32782720	      0.06295991	      0.36385149
      1.17330781	      0.21259812	      0.32782723	      0.06296020	      0.36385441
      1.17342362	      0.21259809	      0.32782727	      0.06296061	      0.36385846
      1.17350848	      0.21259807	      0.32782730	      0.06296090	      0.36386143
      1.17359335	      0.21259805	      0.32782733	      0.06296120	      0.36386441
      1.17369586	      0.21259803	      0.32782736	      0.06296156	      0.36386799
      1.17378702	      0.21259801	      0.32782740	      0.06296188	      0.36387118
      1.17387817	      0.21259799	      0.32782743	      0.06296220	      0.36387437
      1.17396933	      0.21259797	      0.32782746	      0.06296251	      0.36387756
      1.17406048	      0.21259794	      0.32782749	      0.06296283	      0.36388075
      1.17415164	      0.21259792	      0.32782752	      0.06296315	      0.36388394
      1.17424279	      0.21259790	      0.32782755	      0.06296347	      0.36388713
      1.17433395	      0.21259788	      0.32782759	      0.06296378	      0.36389032
      1.17442510	      0.21259786	      0.32782762	      0.06296410	      0.36389351
      1.17451626	      0.21259784	      0.32782765	      0.06296442	      0.36389669
      1.17460741	      0.21259782	      0.32782768	      0.06296473	      0.36389988
      1.17469857	      0.21259780	      0.32782771	      0.06296505	      0.36390306
      1.17478972	      0.21259778	      0.32782774	      0.06296536	      0.36390625
      1.17488088	      0.21259776	      0.32782778	      0.06296568	      0.36390943
      1.17497203	      0.21259774	      0.32782781	      0.06296599	      0.36391262
      1.17506319	      0.21259772	      0.32782784	      0.06296631	      0.36391580
      1.17515434	      0.21259769	      0.32782787	      0.06296662	      0.36391898
      1.17524550	      0.21259767	      0.32782791	      0.06296694	      0.36392217
      1.17533665	      0.21259765	      0.32782794	      0.06296725	      0.36392535
      1.17542781	      0.21259763	      0.32782797	      0.06296757	      0.36392853
      1.17551896	      0.21259761	      0.32782800	      0.06296788	      0.36393171
      1.17560072	      0.21259759	      0.32782803	      0.06296816	      0.36393457
      1.17568247	      0.21259757	      0.32782806	      0.06296844	      0.36393742
      1.17578236	      0.21259755	      0.32782810	      0.06296878	      0.36394090
      1.17588225	      0.21259753	      0.32782813	      0.06296913	      0.36394439
      1.17596473	      0.21259751	      0.32782816	      0.06296941	      0.36394726
      1.17604721	      0.21259749	      0.32782819	      0.06296969	      0.36395014
      1.17614840	      0.21259747	      0.32782823	      0.06297004	      0.36395367
      1.17624959	      0.21259744	      0.32782827	      0.06297038	      0.36395719
      1.17632830	      0.21259743	      0.32782830	      0.06297065	      0.36395994
      1.17640701	      0.21259741	      0.32782832	      0.06297092	      0.36396268
      1.17651345	      0.21259738	      0.32782836	      0.06297128	      0.36396639
      1.17661990	      0.21259736	      0.32782840	      0.06297164	      0.36397009
      1.17669474	      0.21259734	      0.32782843	      0.06297190	      0.36397270
      1.17676959	      0.21259733	      0.32782846	      0.06297215	      0.36397531
      1.17688395	      0.21259730	      0.32782850	      0.06297254	      0.36397929
      1.17697759	      0.21259728	      0.32782853	      0.06297286	      0.36398255
      1.17707123	      0.21259726	      0.32782857	      0.06297317	      0.36398581
      1.17716487	      0.21259724	      0.32782860	      0.06297349	      0.36398907
      1.17725851	      0.21259721	      0.32782864	      0.06297381	      0.36399232
      1.17734075	      0.21259720	      0.32782867	      0.06297409	      0.36399519
      1.17742299	      0.21259718	      0.32782870	      0.06297436	      0.36399805
      1.17752184	      0.21259716	      0.32782873	      0.06297470	      0.36400148
      1.17762068	      0.21259713	      0.32782877	      0.06297503	      0.36400492
      1.17770357	      0.21259711	      0.32782880	      0.06297531	      0.36400780
      1.17778647	      0.21259709	      0.32782883	      0.06297559	      0.36401068
      1.17786936	      0.21259708	      0.32782887	      0.06297587	      0.36401356
      1.17798391	      0.21259705	      0.32782891	      0.06297625	      0.36401754
      1.17806743	      0.21259703	      0.32782894	      0.06297653	      0.36402045
      1.17815095	      0.21259701	      0.32782897	      0.06297681	      0.36402335
      1.17825307	      0.21259699	      0.32782901	      0.06297715	      0.36402689
      1.17834375	      0.21259697	      0.32782904	      0.06297746	      0.36403004
      1.17843443	      0.21259695	      0.32782908	      0.06297776	      0.36403319
      1.17852511	      0.21259693	      0.32782911	      0.06297806	      0.36403634
      1.17861579	      0.21259691	      0.32782915	      0.06297836	      0.36403949
      1.17870647	      0.21259689	      0.32782918	      0.06297867	      0.36404263
      1.17879715	      0.21259687	      0.32782922	      0.06297897	      0.36404578
      1.17888783	      0.21259685	      0.32782925	      0.06297927	      0.36404892
      1.17897851	      0.21259682	      0.32782929	      0.06297957	      0.36405207
      1.17906918	      0.21259680	      0.32782932	      0.06297987	      0.36405521
      1.17915986	      0.21259678	      0.32782936	      0.06298017	      0.36405836
      1.17925054	      0.21259676	      0.32782939	      0.06298047	      0.36406150
      1.17933200	      0.21259674	      0.32782943	      0.06298074	      0.36406432
      1.17941346	      0.21259673	      0.32782946	      0.06298101	      0.36406715
      1.17951174	      0.21259670	      0.32782950	      0.06298134	      0.36407055
      1.17961003	      0.21259668	      0.32782953	      0.06298166	      0.36407396
      1.17969354	      0.21259666	      0.32782957	      0.06298194	      0.36407685
      1.17977704	      0.21259664	      0.32782960	      0.06298221	      0.36407974
      1.17986055	      0.21259662	      0.32782963	      0.06298249	      0.36408263
      1.17997110	      0.21259660	      0.32782968	      0.06298285	      0.36408646
      1.18005495	      0.21259658	      0.32782971	      0.06298312	      0.36408936
      1.18013880	      0.21259656	      0.32782974	      0.06298340	      0.36409226
      1.18022266	      0.21259654	      0.32782978	      0.06298367	      0.36409516
      1.18033500	      0.21259652	      0.32782982	      0.06298404	      0.36409905
      1.18041714	      0.21259650	      0.32782985	      0.06298431	      0.36410189
      1.18049929	      0.21259648	      0.32782989	      0.06298458	      0.36410473
      1.18060169	      0.21259646	      0.32782993	      0.06298491	      0.36410827
      1.18069296	      0.21259644	      0.32782996	      0.06298521	      0.36411143
      1.18078423	      0.21259642	      0.32783000	      0.06298551	      0.36411458
      1.18087550	      0.21259640	      0.32783004	      0.06298581	      0.36411773
      1.18096677	      0.21259637	      0.32783007	      0.06298610	      0.36412089
      1.18105804	      0.21259635	      0.32783011	      0.06298640	      0.36412404
      1.18113912	      0.21259634	      0.32783014	      0.06298666	      0.36412684
      1.18122019	      0.21259632	      0.32783018	      0.06298692	      0.36412964
      1.18131846	      0.21259630	      0.32783022	      0.06298724	      0.36413303
      1.18141674	      0.21259627	      0.32783026	      0.06298756	      0.36413642
      1.18149936	      0.21259625	      0.32783029	      0.06298783	      0.36413927
      1.18158197	      0.21259624	      0.32783032	      0.06298809	      0.36414212
      1.18166459	      0.21259622	      0.32783036	      0.06298836	      0.36414497
      1.18177691	      0.21259619	      0.32783041	      0.06298872	      0.36414885
      1.18186004	      0.21259617	      0.32783044	      0.06298899	      0.36415171
      1.18194317	      0.21259615	      0.32783047	      0.06298926	      0.36415458
      1.18204391	      0.21259613	      0.32783052	      0.06298958	      0.36415805
      1.18213384	      0.21259611	      0.32783055	      0.06298987	      0.36416115
      1.18222377	      0.21259609	      0.32783059	      0.06299016	      0.36416425
      1.18231369	      0.21259607	      0.32783063	      0.06299044	      0.36416735
      1.18240362	      0.21259605	      0.32783067	      0.06299073	      0.36417044
      1.18249354	      0.21259603	      0.32783070	      0.06299102	      0.36417354
      1.18258347	      0.21259601	      0.32783074	      0.06299131	      0.36417664
      1.18267340	      0.21259599	      0.32783078	      0.06299159	      0.36417973
      1.18276332	      0.21259597	      0.32783082	      0.06299188	      0.36418283
      1.18285325	      0.21259595	      0.32783086	      0.06299217	      0.36418592
      1.18294317	      0.21259593	      0.32783089	      0.06299245	      0.36418901
      1.18303310	      0.21259591	      0.32783093	      0.06299274	      0.36419211
      1.18312303	      0.21259589	      0.32783097	      0.06299302	      0.36419520
      1.18320332	      0.21259587	      0.32783100	      0.06299328	      0.36419796
      1.18328362	      0.21259585	      0.32783104	      0.06299353	      0.36420072
      1.18338218	      0.21259583	      0.32783108	      0.06299384	      0.36420411
      1.18348074	      0.21259581	      0.32783112	      0.06299415	      0.36420749
      1.18356181	      0.21259579	      0.32783116	      0.06299441	      0.36421028
      1.18364287	      0.21259577	      0.32783119	      0.06299466	      0.36421306
      1.18374265	      0.21259575	      0.32783124	      0.06299498	      0.36421649
      1.18384243	      0.21259573	      0.32783128	      0.06299529	      0.36421991
      1.18391984	      0.21259571	      0.32783131	      0.06299553	      0.36422257
      1.18399725	      0.21259569	      0.32783135	      0.06299578	      0.36422523
      1.18410215	      0.21259567	      0.32783139	      0.06299611	      0.36422882
      1.18420704	      0.21259565	      0.32783144	      0.06299643	      0.36423242
      1.18428075	      0.21259563	      0.32783147	      0.06299666	      0.36423495
      1.18435446	      0.21259561	      0.32783150	      0.06299689	      0.36423748
      1.18446695	      0.21259559	      0.32783155	      0.06299724	      0.36424133
      1.18455928	      0.21259557	      0.32783159	      0.06299753	      0.36424450
      1.18465160	      0.21259555	      0.32783164	      0.06299782	      0.36424766
      1.18474392	      0.21259552	      0.32783168	      0.06299811	      0.36425082
      1.18483624	      0.21259550	      0.32783172	      0.06299839	      0.36425399
      1.18491663	      0.21259549	      0.32783175	      0.06299864	      0.36425674
      1.18499703	      0.21259547	      0.32783179	      0.06299889	      0.36425949
      1.18509511	      0.21259545	      0.32783183	      0.06299919	      0.36426285
      1.18519319	      0.21259542	      0.32783188	      0.06299950	      0.36426620
      1.18527419	      0.21259541	      0.32783191	      0.06299975	      0.36426897
      1.18535519	      0.21259539	      0.32783195	      0.06300000	      0.36427174
      1.18545391	      0.21259537	      0.32783199	      0.06300030	      0.36427512
      1.18555263	      0.21259534	      0.32783204	      0.06300060	      0.36427850
      1.18563126	      0.21259533	      0.32783208	      0.06300085	      0.36428118
      1.18570989	      0.21259531	      0.32783211	      0.06300109	      0.36428387
      1.18581163	      0.21259529	      0.32783216	      0.06300140	      0.36428735
      1.18591337	      0.21259526	      0.32783220	      0.06300171	      0.36429082
      1.18598991	      0.21259525	      0.32783224	      0.06300194	      0.36429344
      1.18606645	      0.21259523	      0.32783227	      0.06300218	      0.36429605
      1.18617182	      0.21259521	      0.32783232	      0.06300250	      0.36429965
      1.18627719	      0.21259518	      0.32783237	      0.06300282	      0.36430324
      1.18635079	      0.21259517	      0.32783241	      0.06300304	      0.36430575
      1.18642440	      0.21259515	      0.32783244	      0.06300327	      0.36430826
      1.18653558	      0.21259512	      0.32783249	      0.06300361	      0.36431205
      1.18662876	      0.21259510	      0.32783253	      0.06300389	      0.36431523
      1.18672195	      0.21259508	      0.32783258	      0.06300417	      0.36431841
      1.18681514	      0.21259506	      0.32783262	      0.06300445	      0.36432158
      1.18689629	      0.21259504	      0.32783266	      0.06300470	      0.36432435
      1.18697744	      0.21259503	      0.32783270	      0.06300494	      0.36432711
      1.18705859	      0.21259501	      0.32783274	      0.06300519	      0.36432988
      1.18717063	      0.21259498	      0.32783279	      0.06300552	      0.36433369
      1.18725323	      0.21259496	      0.32783283	      0.06300577	      0.36433650
      1.18733584	      0.21259495	      0.32783287	      0.06300602	      0.36433931
      1.18743533	      0.21259492	      0.32783292	      0.06300632	      0.36434270
      1.18752382	      0.21259490	      0.32783296	      0.06300658	      0.36434571
      1.18761232	      0.21259488	      0.32783300	      0.06300685	      0.36434872
      1.18770081	      0.21259486	      0.32783304	      0.06300711	      0.36435172
      1.18778930	      0.21259484	      0.32783308	      0.06300738	      0.36435473
      1.18787780	      0.21259482	      0.32783313	      0.06300764	      0.36435774
      1.18796629	      0.21259480	      0.32783317	      0.06300790	      0.36436075
      1.18805478	      0.21259479	      0.32783321	      0.06300816	      0.36436375
      1.18814328	      0.21259477	      0.32783326	      0.06300843	      0.36436676
      1.18823177	      0.21259475	      0.32783330	      0.06300869	      0.36436976
      1.18832026	      0.21259473	      0.32783334	      0.06300895	      0.36437276
      1.18840876	      0.21259471	      0.32783339	      0.06300921	      0.36437576
      1.18849725	      0.21259469	      0.32783343	      0.06300947	      0.36437877
      1.18858574	      0.21259467	      0.32783347	      0.06300974	      0.36438177
      1.18867424	      0.21259465	      0.32783352	      0.06301000	      0.36438477
      1.18876273	      0.21259463	      0.32783356	      0.06301026	      0.36438777
      1.18885123	      0.21259461	      0.32783360	      0.06301052	      0.36439077
      1.18893972	      0.21259459	      0.32783365	      0.06301078	      0.36439376
      1.18902821	      0.21259457	      0.32783369	      0.06301103	      0.36439676
      1.18911671	      0.21259455	      0.32783373	      0.06301129	      0.36439976
      1.18920520	      0.21259453	      0.32783378	      0.06301155	      0.36440275
      1.18929369	      0.21259451	      0.32783382	      0.06301181	      0.36440575
      1.18938219	      0.21259449	      0.32783387	      0.06301207	      0.36440874
      1.18947068	      0.21259447	      0.32783391	      0.06301233	      0.36441173
      1.18955917	      0.21259445	      0.32783396	      0.06301258	      0.36441473
      1.18964767	      0.21259443	      0.32783400	      0.06301284	      0.36441772
      1.18973616	      0.21259441	      0.32783405	      0.06301310	      0.36442071
[truncated: 681,701 more chars]
